# Supplementary material for: A Handle on Mass Coincidence Errors in De Novo Sequencing of Antibodies by Bottom-up Proteomics
Source: J Proteome Res. 2024 Jun 27;23(8):3552–9. doi: 10.1021/acs.jproteome.4c00188 (PMC11301774; doi:10.1021/acs.jproteome.4c00188)
Supplement: Supplementary file 1 — pr4c00188_si_001.zip [file pr4c00188_si_001.zip]

Archive with 2,801 entries (2,778 files):
- supplementary data/
- supplementary data/isobaric-statistics/
- supplementary data/isobaric-statistics/Cargo.lock
- supplementary data/isobaric-statistics/Cargo.toml
- supplementary data/isobaric-statistics/figure.r
- supplementary data/isobaric-statistics/src/
- supplementary data/isobaric-statistics/src/main.rs
- supplementary data/mass-based-benchmark/
- supplementary data/mass-based-benchmark/bin/
- supplementary data/mass-based-benchmark/bin/alphabets/
- supplementary data/mass-based-benchmark/bin/alphabets/blosum62.csv
- supplementary data/mass-based-benchmark/bin/alphabets/blosum62.txt
- supplementary data/mass-based-benchmark/bin/alphabets/blosum62_X1.csv
- supplementary data/mass-based-benchmark/bin/alphabets/common_errors_alphabet.csv
- supplementary data/mass-based-benchmark/bin/alphabets/default_alphabet.csv
- supplementary data/mass-based-benchmark/bin/alphabets/identity.txt
- supplementary data/mass-based-benchmark/bin/alphabets/mass_alphabet.txt
- supplementary data/mass-based-benchmark/bin/assets/
- supplementary data/mass-based-benchmark/bin/assets/.git
- supplementary data/mass-based-benchmark/bin/assets/LICENSE
- supplementary data/mass-based-benchmark/bin/assets/Roboto-Medium.ttf
- supplementary data/mass-based-benchmark/bin/assets/Roboto-Regular.ttf
- supplementary data/mass-based-benchmark/bin/assets/RobotoFlex-VariableFont.ttf
- supplementary data/mass-based-benchmark/bin/assets/RobotoMono-VariableFont.ttf
- supplementary data/mass-based-benchmark/bin/assets/roboto_font_license_information.txt
- supplementary data/mass-based-benchmark/bin/assets/script.js
- supplementary data/mass-based-benchmark/bin/assets/styles.css
- supplementary data/mass-based-benchmark/bin/batchfiles/
- supplementary data/mass-based-benchmark/bin/batchfiles/basic.txt
- supplementary data/mass-based-benchmark/bin/batchfiles/modelangelo.txt
- supplementary data/mass-based-benchmark/bin/batchfiles/modelangelo_recombined.txt
- supplementary data/mass-based-benchmark/bin/batchfiles/monoclonal.txt
- supplementary data/mass-based-benchmark/bin/batchfiles/polyclonal.txt
- supplementary data/mass-based-benchmark/bin/batchfiles/test_ma.txt
- supplementary data/mass-based-benchmark/bin/datasets/
- supplementary data/mass-based-benchmark/bin/datasets/200305_HER_test_04_DENOVO.csv
- supplementary data/mass-based-benchmark/bin/datasets/20210325_F59_3ug_DENOVO_12.csv
- supplementary data/mass-based-benchmark/bin/datasets/7lue.fasta
- supplementary data/mass-based-benchmark/bin/datasets/7lue_2_9MAbuiltNoSeq.cif
- supplementary data/mass-based-benchmark/bin/datasets/7lue_A.fasta
- supplementary data/mass-based-benchmark/bin/datasets/7lue_H.fasta
- supplementary data/mass-based-benchmark/bin/datasets/7lue_L.fasta
- supplementary data/mass-based-benchmark/bin/datasets/COVID19_IgG_14_DENOVO_5.csv
- supplementary data/mass-based-benchmark/bin/datasets/cr3022.fasta
- supplementary data/mass-based-benchmark/bin/datasets/cr3022.txt
- supplementary data/mass-based-benchmark/bin/datasets/CR3022_DENOVO_17.csv
- supplementary data/mass-based-benchmark/bin/datasets/f59.fasta
- supplementary data/mass-based-benchmark/bin/datasets/f59.txt
- supplementary data/mass-based-benchmark/bin/datasets/herceptin.fasta
- supplementary data/mass-based-benchmark/bin/datasets/herceptin.txt
- supplementary data/mass-based-benchmark/bin/datasets/herceptin_sequence.fasta
- supplementary data/mass-based-benchmark/bin/datasets/test.cif
- supplementary data/mass-based-benchmark/bin/images/
- supplementary data/mass-based-benchmark/bin/images/export_pdf_example.png
- supplementary data/mass-based-benchmark/bin/images/favicon.ico
- supplementary data/mass-based-benchmark/bin/images/ion_overview.svg
- supplementary data/mass-based-benchmark/bin/stitch.exe
- supplementary data/mass-based-benchmark/bin/templates/
- supplementary data/mass-based-benchmark/bin/templates/Bos_taurus_IGHC.fasta
- supplementary data/mass-based-benchmark/bin/templates/Bos_taurus_IGHJ.fasta
- supplementary data/mass-based-benchmark/bin/templates/Bos_taurus_IGHV.fasta
- supplementary data/mass-based-benchmark/bin/templates/Bos_taurus_IGKC,IGLC.fasta
- supplementary data/mass-based-benchmark/bin/templates/Bos_taurus_IGKJ,IGLJ.fasta
- supplementary data/mass-based-benchmark/bin/templates/Bos_taurus_IGKV,IGLV.fasta
- supplementary data/mass-based-benchmark/bin/templates/Canis_lupus_familiaris_IGHC.fasta
- supplementary data/mass-based-benchmark/bin/templates/Canis_lupus_familiaris_IGHJ.fasta
- supplementary data/mass-based-benchmark/bin/templates/Canis_lupus_familiaris_IGHV.fasta
- supplementary data/mass-based-benchmark/bin/templates/Canis_lupus_familiaris_IGKC,IGLC.fasta
- supplementary data/mass-based-benchmark/bin/templates/Canis_lupus_familiaris_IGKJ,IGLJ.fasta
- supplementary data/mass-based-benchmark/bin/templates/Canis_lupus_familiaris_IGKV,IGLV.fasta
- supplementary data/mass-based-benchmark/bin/templates/common_contaminants.fasta
- supplementary data/mass-based-benchmark/bin/templates/common_contaminants.txt
- supplementary data/mass-based-benchmark/bin/templates/Homo_sapiens_Heavy_Chain.txt
- supplementary data/mass-based-benchmark/bin/templates/Homo_sapiens_IGHC.fasta
- supplementary data/mass-based-benchmark/bin/templates/Homo_sapiens_IGHG_allotypes.fasta
- supplementary data/mass-based-benchmark/bin/templates/Homo_sapiens_IGHJ.fasta
- supplementary data/mass-based-benchmark/bin/templates/Homo_sapiens_IGHV.fasta
- supplementary data/mass-based-benchmark/bin/templates/Homo_sapiens_IGKC,IGLC.fasta
- supplementary data/mass-based-benchmark/bin/templates/Homo_sapiens_IGKJ,IGLJ.fasta
- supplementary data/mass-based-benchmark/bin/templates/Homo_sapiens_IGKV,IGLV.fasta
- supplementary data/mass-based-benchmark/bin/templates/Homo_sapiens_Light_Chain.txt
- supplementary data/mass-based-benchmark/bin/templates/Macaca_mulatta_Heavy_Chain.txt
- supplementary data/mass-based-benchmark/bin/templates/Macaca_mulatta_IGHC.fasta
- supplementary data/mass-based-benchmark/bin/templates/Macaca_mulatta_IGHJ.fasta
- supplementary data/mass-based-benchmark/bin/templates/Macaca_mulatta_IGHV.fasta
- supplementary data/mass-based-benchmark/bin/templates/Macaca_mulatta_IGKC,IGLC.fasta
- supplementary data/mass-based-benchmark/bin/templates/Macaca_mulatta_IGKJ,IGLJ.fasta
- supplementary data/mass-based-benchmark/bin/templates/Macaca_mulatta_IGKV,IGLV.fasta
- supplementary data/mass-based-benchmark/bin/templates/Macaca_mulatta_Light_Chain.txt
- supplementary data/mass-based-benchmark/bin/templates/Mus_musculus_Heavy_Chain.txt
- supplementary data/mass-based-benchmark/bin/templates/Mus_musculus_IGHC_uniprot.fasta
- supplementary data/mass-based-benchmark/bin/templates/Mus_musculus_IGHJ.fasta
- supplementary data/mass-based-benchmark/bin/templates/Mus_musculus_IGHV.fasta
- supplementary data/mass-based-benchmark/bin/templates/Mus_musculus_IGKC,IGLC.fasta
- supplementary data/mass-based-benchmark/bin/templates/Mus_musculus_IGKJ,IGLJ.fasta
- supplementary data/mass-based-benchmark/bin/templates/Mus_musculus_IGKV,IGLV.fasta
- supplementary data/mass-based-benchmark/bin/templates/Mus_musculus_Light_Chain.txt
- supplementary data/mass-based-benchmark/bin/templates/Oryctolagus_cuniculus_IGHC_uniprot.fasta
- supplementary data/mass-based-benchmark/bin/templates/Oryctolagus_cuniculus_IGHJ.fasta
- supplementary data/mass-based-benchmark/bin/templates/Oryctolagus_cuniculus_IGHV.fasta
- supplementary data/mass-based-benchmark/bin/templates/Oryctolagus_cuniculus_IGKC,IGLC.fasta
- supplementary data/mass-based-benchmark/bin/templates/Oryctolagus_cuniculus_IGKJ,IGLJ.fasta
- supplementary data/mass-based-benchmark/bin/templates/Oryctolagus_cuniculus_IGKV,IGLV.fasta
- supplementary data/mass-based-benchmark/bin/templates/Rattus_norvegicus_Heavy_Chain.txt
- supplementary data/mass-based-benchmark/bin/templates/Rattus_norvegicus_IGHC.fasta
- supplementary data/mass-based-benchmark/bin/templates/Rattus_norvegicus_IGHJ.fasta
- supplementary data/mass-based-benchmark/bin/templates/Rattus_norvegicus_IGHV.fasta
- supplementary data/mass-based-benchmark/bin/templates/Rattus_norvegicus_IGKC,IGLC.fasta
- supplementary data/mass-based-benchmark/bin/templates/Rattus_norvegicus_IGKJ,IGLJ.fasta
- supplementary data/mass-based-benchmark/bin/templates/Rattus_norvegicus_IGKV,IGLV.fasta
- supplementary data/mass-based-benchmark/bin/templates/Rattus_norvegicus_Light_Chain.txt
- supplementary data/mass-based-benchmark/Cargo.lock
- supplementary data/mass-based-benchmark/Cargo.toml
- supplementary data/mass-based-benchmark/figure.r
- supplementary data/mass-based-benchmark/figure_mb.r
- supplementary data/mass-based-benchmark/src/
- supplementary data/mass-based-benchmark/src/main.rs
- supplementary data/mass-based-benchmark/src/template.txt
- supplementary data/mass-based-benchmark/src/template_f59.txt
- supplementary data/readme.md
- supplementary data/xln-disambiguation/
- supplementary data/xln-disambiguation/200305_HER_test_04_DENOVO.csv
- supplementary data/xln-disambiguation/20210325_F59_3ug_DENOVO_12.csv
- supplementary data/xln-disambiguation/2023-12-13@14-36-36 f59/
- supplementary data/xln-disambiguation/2023-12-13@14-36-36 f59/report/
- supplementary data/xln-disambiguation/2023-12-13@14-36-36 f59/report/export_pdf_example.png
- supplementary data/xln-disambiguation/2023-12-13@14-36-36 f59/report/favicon.ico
- supplementary data/xln-disambiguation/2023-12-13@14-36-36 f59/report/ion_overview.svg
- supplementary data/xln-disambiguation/2023-12-13@14-36-36 f59/report/reads/
- supplementary data/xln-disambiguation/2023-12-13@14-36-36 f59/report/reads/Combined.html
- supplementary data/xln-disambiguation/2023-12-13@14-36-36 f59/report/reads/Combined_002.html
- supplementary data/xln-disambiguation/2023-12-13@14-36-36 f59/report/reads/Combined_003.html
- supplementary data/xln-disambiguation/2023-12-13@14-36-36 f59/report/reads/Combined_004.html
- supplementary data/xln-disambiguation/2023-12-13@14-36-36 f59/report/reads/Combined_005.html
- supplementary data/xln-disambiguation/2023-12-13@14-36-36 f59/report/reads/Combined_006.html
- supplementary data/xln-disambiguation/2023-12-13@14-36-36 f59/report/reads/Combined_007.html
- supplementary data/xln-disambiguation/2023-12-13@14-36-36 f59/report/reads/Combined_008.html
- supplementary data/xln-disambiguation/2023-12-13@14-36-36 f59/report/reads/Combined_009.html
- supplementary data/xln-disambiguation/2023-12-13@14-36-36 f59/report/reads/Combined_010.html
- supplementary data/xln-disambiguation/2023-12-13@14-36-36 f59/report/reads/Combined_011.html
- supplementary data/xln-disambiguation/2023-12-13@14-36-36 f59/report/reads/Combined_012.html
- supplementary data/xln-disambiguation/2023-12-13@14-36-36 f59/report/reads/Combined_013.html
- supplementary data/xln-disambiguation/2023-12-13@14-36-36 f59/report/reads/Combined_014.html
- supplementary data/xln-disambiguation/2023-12-13@14-36-36 f59/report/reads/Combined_015.html
- supplementary data/xln-disambiguation/2023-12-13@14-36-36 f59/report/reads/Combined_016.html
- supplementary data/xln-disambiguation/2023-12-13@14-36-36 f59/report/reads/Combined_017.html
- supplementary data/xln-disambiguation/2023-12-13@14-36-36 f59/report/reads/Combined_018.html
- supplementary data/xln-disambiguation/2023-12-13@14-36-36 f59/report/reads/Combined_019.html
- supplementary data/xln-disambiguation/2023-12-13@14-36-36 f59/report/reads/Combined_020.html
- supplementary data/xln-disambiguation/2023-12-13@14-36-36 f59/report/reads/Combined_021.html
- supplementary data/xln-disambiguation/2023-12-13@14-36-36 f59/report/reads/Combined_022.html
- supplementary data/xln-disambiguation/2023-12-13@14-36-36 f59/report/reads/Combined_023.html
- supplementary data/xln-disambiguation/2023-12-13@14-36-36 f59/report/reads/Combined_024.html
- supplementary data/xln-disambiguation/2023-12-13@14-36-36 f59/report/reads/Combined_025.html
- supplementary data/xln-disambiguation/2023-12-13@14-36-36 f59/report/reads/Combined_026.html
- supplementary data/xln-disambiguation/2023-12-13@14-36-36 f59/report/reads/Combined_027.html
- supplementary data/xln-disambiguation/2023-12-13@14-36-36 f59/report/reads/Combined_028.html
- supplementary data/xln-disambiguation/2023-12-13@14-36-36 f59/report/reads/Combined_029.html
- supplementary data/xln-disambiguation/2023-12-13@14-36-36 f59/report/reads/Combined_030.html
- supplementary data/xln-disambiguation/2023-12-13@14-36-36 f59/report/reads/Combined_031.html
- supplementary data/xln-disambiguation/2023-12-13@14-36-36 f59/report/reads/Combined_032.html
- supplementary data/xln-disambiguation/2023-12-13@14-36-36 f59/report/reads/Combined_033.html
- supplementary data/xln-disambiguation/2023-12-13@14-36-36 f59/report/reads/Combined_034.html
- supplementary data/xln-disambiguation/2023-12-13@14-36-36 f59/report/reads/Combined_035.html
- supplementary data/xln-disambiguation/2023-12-13@14-36-36 f59/report/reads/Combined_036.html
- supplementary data/xln-disambiguation/2023-12-13@14-36-36 f59/report/reads/Combined_037.html
- supplementary data/xln-disambiguation/2023-12-13@14-36-36 f59/report/reads/Combined_038.html
- supplementary data/xln-disambiguation/2023-12-13@14-36-36 f59/report/reads/Combined_039.html
- supplementary data/xln-disambiguation/2023-12-13@14-36-36 f59/report/reads/Combined_040.html
- supplementary data/xln-disambiguation/2023-12-13@14-36-36 f59/report/reads/Combined_041.html
- supplementary data/xln-disambiguation/2023-12-13@14-36-36 f59/report/reads/Combined_042.html
- supplementary data/xln-disambiguation/2023-12-13@14-36-36 f59/report/reads/Combined_043.html
- supplementary data/xln-disambiguation/2023-12-13@14-36-36 f59/report/reads/Combined_044.html
- supplementary data/xln-disambiguation/2023-12-13@14-36-36 f59/report/reads/Combined_045.html
- supplementary data/xln-disambiguation/2023-12-13@14-36-36 f59/report/reads/Combined_046.html
- supplementary data/xln-disambiguation/2023-12-13@14-36-36 f59/report/reads/Combined_047.html
- supplementary data/xln-disambiguation/2023-12-13@14-36-36 f59/report/reads/Combined_048.html
- supplementary data/xln-disambiguation/2023-12-13@14-36-36 f59/report/reads/Combined_049.html
- supplementary data/xln-disambiguation/2023-12-13@14-36-36 f59/report/reads/Combined_050.html
- supplementary data/xln-disambiguation/2023-12-13@14-36-36 f59/report/reads/Combined_051.html
- supplementary data/xln-disambiguation/2023-12-13@14-36-36 f59/report/reads/Combined_052.html
- supplementary data/xln-disambiguation/2023-12-13@14-36-36 f59/report/reads/Combined_053.html
- supplementary data/xln-disambiguation/2023-12-13@14-36-36 f59/report/reads/Combined_054.html
- supplementary data/xln-disambiguation/2023-12-13@14-36-36 f59/report/reads/Combined_055.html
- supplementary data/xln-disambiguation/2023-12-13@14-36-36 f59/report/reads/Combined_056.html
- supplementary data/xln-disambiguation/2023-12-13@14-36-36 f59/report/reads/Combined_057.html
- supplementary data/xln-disambiguation/2023-12-13@14-36-36 f59/report/reads/Combined_058.html
- supplementary data/xln-disambiguation/2023-12-13@14-36-36 f59/report/reads/Combined_059.html
- supplementary data/xln-disambiguation/2023-12-13@14-36-36 f59/report/reads/Combined_060.html
- supplementary data/xln-disambiguation/2023-12-13@14-36-36 f59/report/reads/Combined_061.html
- supplementary data/xln-disambiguation/2023-12-13@14-36-36 f59/report/reads/Combined_062.html
- supplementary data/xln-disambiguation/2023-12-13@14-36-36 f59/report/reads/Combined_063.html
- supplementary data/xln-disambiguation/2023-12-13@14-36-36 f59/report/reads/Combined_064.html
- supplementary data/xln-disambiguation/2023-12-13@14-36-36 f59/report/reads/Combined_065.html
- supplementary data/xln-disambiguation/2023-12-13@14-36-36 f59/report/reads/Combined_066.html
- supplementary data/xln-disambiguation/2023-12-13@14-36-36 f59/report/reads/Combined_067.html
- supplementary data/xln-disambiguation/2023-12-13@14-36-36 f59/report/reads/Combined_068.html
- supplementary data/xln-disambiguation/2023-12-13@14-36-36 f59/report/reads/Combined_069.html
- supplementary data/xln-disambiguation/2023-12-13@14-36-36 f59/report/reads/Combined_070.html
- supplementary data/xln-disambiguation/2023-12-13@14-36-36 f59/report/reads/Combined_071.html
- supplementary data/xln-disambiguation/2023-12-13@14-36-36 f59/report/reads/Combined_072.html
- supplementary data/xln-disambiguation/2023-12-13@14-36-36 f59/report/reads/Combined_073.html
- supplementary data/xln-disambiguation/2023-12-13@14-36-36 f59/report/reads/Combined_074.html
- supplementary data/xln-disambiguation/2023-12-13@14-36-36 f59/report/reads/Combined_075.html
- supplementary data/xln-disambiguation/2023-12-13@14-36-36 f59/report/reads/Combined_076.html
- supplementary data/xln-disambiguation/2023-12-13@14-36-36 f59/report/reads/Combined_077.html
- supplementary data/xln-disambiguation/2023-12-13@14-36-36 f59/report/reads/Combined_078.html
- supplementary data/xln-disambiguation/2023-12-13@14-36-36 f59/report/reads/Combined_079.html
- supplementary data/xln-disambiguation/2023-12-13@14-36-36 f59/report/reads/Combined_080.html
- supplementary data/xln-disambiguation/2023-12-13@14-36-36 f59/report/reads/Combined_081.html
- supplementary data/xln-disambiguation/2023-12-13@14-36-36 f59/report/reads/Combined_082.html
- supplementary data/xln-disambiguation/2023-12-13@14-36-36 f59/report/reads/Combined_083.html
- supplementary data/xln-disambiguation/2023-12-13@14-36-36 f59/report/reads/Combined_084.html
- supplementary data/xln-disambiguation/2023-12-13@14-36-36 f59/report/reads/Combined_085.html
- supplementary data/xln-disambiguation/2023-12-13@14-36-36 f59/report/reads/Combined_086.html
- supplementary data/xln-disambiguation/2023-12-13@14-36-36 f59/report/reads/Combined_087.html
- supplementary data/xln-disambiguation/2023-12-13@14-36-36 f59/report/reads/Combined_088.html
- supplementary data/xln-disambiguation/2023-12-13@14-36-36 f59/report/reads/Combined_089.html
- supplementary data/xln-disambiguation/2023-12-13@14-36-36 f59/report/reads/Combined_090.html
- supplementary data/xln-disambiguation/2023-12-13@14-36-36 f59/report/reads/Combined_091.html
- supplementary data/xln-disambiguation/2023-12-13@14-36-36 f59/report/reads/Combined_092.html
- supplementary data/xln-disambiguation/2023-12-13@14-36-36 f59/report/reads/Combined_093.html
- supplementary data/xln-disambiguation/2023-12-13@14-36-36 f59/report/reads/Combined_094.html
- supplementary data/xln-disambiguation/2023-12-13@14-36-36 f59/report/reads/Combined_095.html
- supplementary data/xln-disambiguation/2023-12-13@14-36-36 f59/report/reads/Combined_096.html
- supplementary data/xln-disambiguation/2023-12-13@14-36-36 f59/report/reads/Combined_097.html
- supplementary data/xln-disambiguation/2023-12-13@14-36-36 f59/report/reads/Combined_098.html
- supplementary data/xln-disambiguation/2023-12-13@14-36-36 f59/report/reads/Combined_099.html
- supplementary data/xln-disambiguation/2023-12-13@14-36-36 f59/report/reads/Combined_100.html
- supplementary data/xln-disambiguation/2023-12-13@14-36-36 f59/report/reads/Combined_101.html
- supplementary data/xln-disambiguation/2023-12-13@14-36-36 f59/report/reads/Combined_102.html
- supplementary data/xln-disambiguation/2023-12-13@14-36-36 f59/report/reads/Combined_103.html
- supplementary data/xln-disambiguation/2023-12-13@14-36-36 f59/report/reads/Combined_104.html
- supplementary data/xln-disambiguation/2023-12-13@14-36-36 f59/report/reads/Combined_105.html
- supplementary data/xln-disambiguation/2023-12-13@14-36-36 f59/report/reads/Combined_106.html
- supplementary data/xln-disambiguation/2023-12-13@14-36-36 f59/report/reads/Combined_107.html
- supplementary data/xln-disambiguation/2023-12-13@14-36-36 f59/report/reads/Combined_108.html
- supplementary data/xln-disambiguation/2023-12-13@14-36-36 f59/report/reads/Combined_109.html
- supplementary data/xln-disambiguation/2023-12-13@14-36-36 f59/report/reads/Combined_110.html
- supplementary data/xln-disambiguation/2023-12-13@14-36-36 f59/report/reads/Combined_111.html
- supplementary data/xln-disambiguation/2023-12-13@14-36-36 f59/report/reads/Combined_112.html
- supplementary data/xln-disambiguation/2023-12-13@14-36-36 f59/report/reads/Combined_113.html
- supplementary data/xln-disambiguation/2023-12-13@14-36-36 f59/report/reads/Combined_114.html
- supplementary data/xln-disambiguation/2023-12-13@14-36-36 f59/report/reads/Combined_115.html
- supplementary data/xln-disambiguation/2023-12-13@14-36-36 f59/report/reads/Combined_116.html
- supplementary data/xln-disambiguation/2023-12-13@14-36-36 f59/report/reads/Combined_117.html
- supplementary data/xln-disambiguation/2023-12-13@14-36-36 f59/report/reads/Combined_118.html
- supplementary data/xln-disambiguation/2023-12-13@14-36-36 f59/report/reads/Combined_119.html
- supplementary data/xln-disambiguation/2023-12-13@14-36-36 f59/report/reads/Combined_120.html
- supplementary data/xln-disambiguation/2023-12-13@14-36-36 f59/report/reads/Combined_121.html
- supplementary data/xln-disambiguation/2023-12-13@14-36-36 f59/report/reads/Combined_122.html
- supplementary data/xln-disambiguation/2023-12-13@14-36-36 f59/report/reads/Combined_123.html
- supplementary data/xln-disambiguation/2023-12-13@14-36-36 f59/report/reads/Combined_124.html
- supplementary data/xln-disambiguation/2023-12-13@14-36-36 f59/report/reads/Combined_125.html
- supplementary data/xln-disambiguation/2023-12-13@14-36-36 f59/report/reads/Combined_126.html
- supplementary data/xln-disambiguation/2023-12-13@14-36-36 f59/report/reads/Combined_127.html
- supplementary data/xln-disambiguation/2023-12-13@14-36-36 f59/report/reads/Combined_128.html
- supplementary data/xln-disambiguation/2023-12-13@14-36-36 f59/report/reads/Combined_129.html
- supplementary data/xln-disambiguation/2023-12-13@14-36-36 f59/report/reads/Combined_130.html
- supplementary data/xln-disambiguation/2023-12-13@14-36-36 f59/report/reads/Combined_131.html
- supplementary data/xln-disambiguation/2023-12-13@14-36-36 f59/report/reads/Combined_132.html
- supplementary data/xln-disambiguation/2023-12-13@14-36-36 f59/report/reads/Combined_133.html
- supplementary data/xln-disambiguation/2023-12-13@14-36-36 f59/report/reads/Combined_134.html
- supplementary data/xln-disambiguation/2023-12-13@14-36-36 f59/report/reads/Combined_135.html
- supplementary data/xln-disambiguation/2023-12-13@14-36-36 f59/report/reads/Combined_136.html
- supplementary data/xln-disambiguation/2023-12-13@14-36-36 f59/report/reads/Combined_137.html
- supplementary data/xln-disambiguation/2023-12-13@14-36-36 f59/report/reads/Combined_138.html
- supplementary data/xln-disambiguation/2023-12-13@14-36-36 f59/report/reads/Combined_139.html
- supplementary data/xln-disambiguation/2023-12-13@14-36-36 f59/report/reads/Combined_140.html
- supplementary data/xln-disambiguation/2023-12-13@14-36-36 f59/report/reads/Combined_141.html
- supplementary data/xln-disambiguation/2023-12-13@14-36-36 f59/report/reads/Combined_142.html
- supplementary data/xln-disambiguation/2023-12-13@14-36-36 f59/report/reads/Combined_143.html
- supplementary data/xln-disambiguation/2023-12-13@14-36-36 f59/report/reads/Combined_144.html
- supplementary data/xln-disambiguation/2023-12-13@14-36-36 f59/report/reads/Combined_145.html
- supplementary data/xln-disambiguation/2023-12-13@14-36-36 f59/report/reads/Combined_146.html
- supplementary data/xln-disambiguation/2023-12-13@14-36-36 f59/report/reads/Combined_147.html
- supplementary data/xln-disambiguation/2023-12-13@14-36-36 f59/report/reads/Combined_148.html
- supplementary data/xln-disambiguation/2023-12-13@14-36-36 f59/report/reads/Combined_149.html
- supplementary data/xln-disambiguation/2023-12-13@14-36-36 f59/report/reads/Combined_150.html
- supplementary data/xln-disambiguation/2023-12-13@14-36-36 f59/report/reads/Combined_151.html
- supplementary data/xln-disambiguation/2023-12-13@14-36-36 f59/report/reads/Combined_152.html
- supplementary data/xln-disambiguation/2023-12-13@14-36-36 f59/report/reads/Combined_153.html
- supplementary data/xln-disambiguation/2023-12-13@14-36-36 f59/report/reads/Combined_154.html
- supplementary data/xln-disambiguation/2023-12-13@14-36-36 f59/report/reads/Combined_155.html
- supplementary data/xln-disambiguation/2023-12-13@14-36-36 f59/report/reads/Combined_156.html
- supplementary data/xln-disambiguation/2023-12-13@14-36-36 f59/report/reads/Combined_157.html
- supplementary data/xln-disambiguation/2023-12-13@14-36-36 f59/report/reads/Combined_158.html
- supplementary data/xln-disambiguation/2023-12-13@14-36-36 f59/report/reads/Combined_159.html
- supplementary data/xln-disambiguation/2023-12-13@14-36-36 f59/report/reads/Combined_160.html
- supplementary data/xln-disambiguation/2023-12-13@14-36-36 f59/report/reads/Combined_161.html
- supplementary data/xln-disambiguation/2023-12-13@14-36-36 f59/report/reads/Combined_162.html
- supplementary data/xln-disambiguation/2023-12-13@14-36-36 f59/report/reads/Combined_163.html
- supplementary data/xln-disambiguation/2023-12-13@14-36-36 f59/report/reads/Combined_164.html
- supplementary data/xln-disambiguation/2023-12-13@14-36-36 f59/report/reads/Combined_165.html
- supplementary data/xln-disambiguation/2023-12-13@14-36-36 f59/report/reads/Combined_166.html
- supplementary data/xln-disambiguation/2023-12-13@14-36-36 f59/report/reads/Combined_167.html
- supplementary data/xln-disambiguation/2023-12-13@14-36-36 f59/report/reads/Combined_168.html
- supplementary data/xln-disambiguation/2023-12-13@14-36-36 f59/report/reads/Combined_169.html
- supplementary data/xln-disambiguation/2023-12-13@14-36-36 f59/report/reads/Combined_170.html
- supplementary data/xln-disambiguation/2023-12-13@14-36-36 f59/report/reads/Combined_171.html
[truncated: 2,501 more entries]
