# Supplementary material for: A Handle on Mass Coincidence Errors in De Novo Sequencing of Antibodies by Bottom-up Proteomics
Source: J Proteome Res. 2024 Jun 27;23(8):3552–9. doi: 10.1021/acs.jproteome.4c00188 (PMC11301774; doi:10.1021/acs.jproteome.4c00188)
Supplement: Supplementary file 1 — pr4c00188_si_001.zip [file pr4c00188_si_001.zip › supplementary data/mass-based-benchmark/bin/alphabets/blosum62_X1.csv]

*	A	R	N	D	C	Q	E	G	H	I	L	K	M	F	P	S	T	W	Y	V	B	Z	X	.
A	4	-1	-2	-2	0	-1	-1	0	-2	-1	-1	-1	-1	-2	-1	1	0	-3	-2	0	-2	-1	1	-4
R	-1	5	0	-2	-3	1	0	-2	0	-3	-2	2	-1	-3	-2	-1	-1	-3	-2	-3	-1	0	1	-4
N	-2	0	6	1	-3	0	0	0	1	-3	-3	0	-2	-3	-2	1	0	-4	-2	-3	3	0	1	-4
D	-2	-2	1	6	-3	0	2	-1	-1	-3	-4	-1	-3	-3	-1	0	-1	-4	-3	-3	4	1	1	-4
C	0	-3	-3	-3	9	-3	-4	-3	-3	-1	-1	-3	-1	-2	-3	-1	-1	-2	-2	-1	-3	-3	1	-4
Q	-1	1	0	0	-3	5	2	-2	0	-3	-2	1	0	-3	-1	0	-1	-2	-1	-2	0	3	1	-4
E	-1	0	0	2	-4	2	5	-2	0	-3	-3	1	-2	-3	-1	0	-1	-3	-2	-2	1	4	1	-4
G	0	-2	0	-1	-3	-2	-2	6	-2	-4	-4	-2	-3	-3	-2	0	-2	-2	-3	-3	-1	-2	1	-4
H	-2	0	1	-1	-3	0	0	-2	8	-3	-3	-1	-2	-1	-2	-1	-2	-2	2	-3	0	0	1	-4
I	-1	-3	-3	-3	-1	-3	-3	-4	-3	4	2	-3	1	0	-3	-2	-1	-3	-1	3	-3	-3	1	-4
L	-1	-2	-3	-4	-1	-2	-3	-4	-3	2	4	-2	2	0	-3	-2	-1	-2	-1	1	-4	-3	1	-4
K	-1	2	0	-1	-3	1	1	-2	-1	-3	-2	5	-1	-3	-1	0	-1	-3	-2	-2	0	1	1	-4
M	-1	-1	-2	-3	-1	0	-2	-3	-2	1	2	-1	5	0	-2	-1	-1	-1	-1	1	-3	-1	1	-4
F	-2	-3	-3	-3	-2	-3	-3	-3	-1	0	0	-3	0	6	-4	-2	-2	1	3	-1	-3	-3	1	-4
P	-1	-2	-2	-1	-3	-1	-1	-2	-2	-3	-3	-1	-2	-4	7	-1	-1	-4	-3	-2	-2	-1	1	-4
S	1	-1	1	0	-1	0	0	0	-1	-2	-2	0	-1	-2	-1	4	1	-3	-2	-2	0	0	1	-4
T	0	-1	0	-1	-1	-1	-1	-2	-2	-1	-1	-1	-1	-2	-1	1	5	-2	-2	0	-1	-1	1	-4
W	-3	-3	-4	-4	-2	-2	-3	-2	-2	-3	-2	-3	-1	1	-4	-3	-2	11	2	-3	-4	-3	1	-4
Y	-2	-2	-2	-3	-2	-1	-2	-3	2	-1	-1	-2	-1	3	-3	-2	-2	2	7	-1	-3	-2	1	-4
V	0	-3	-3	-3	-1	-2	-2	-3	-3	3	1	-2	1	-1	-2	-2	0	-3	-1	4	-3	-2	1	-4
B	-2	-1	3	4	-3	0	1	-1	0	-3	-4	0	-3	-3	-2	0	-1	-4	-3	-3	4	1	1	-4
Z	-1	0	0	1	-3	3	4	-2	0	-3	-3	1	-1	-3	-1	0	-1	-3	-2	-2	1	4	1	-4
X	1	1	1	1	1	1	1	1	1	1	1	1	1	1	1	1	1	1	1	1	1	1	1	-4
.	-4	-4	-4	-4	-4	-4	-4	-4	-4	-4	-4	-4	-4	-4	-4	-4	-4	-4	-4	-4	-4	-4	-4	1
