# Supplementary material for: A Handle on Mass Coincidence Errors in De Novo Sequencing of Antibodies by Bottom-up Proteomics
Source: J Proteome Res. 2024 Jun 27;23(8):3552–9. doi: 10.1021/acs.jproteome.4c00188 (PMC11301774; doi:10.1021/acs.jproteome.4c00188)
Supplement: Supplementary file 1 — pr4c00188_si_001.zip [file pr4c00188_si_001.zip › supplementary data/mass-based-benchmark/bin/alphabets/identity.txt]

Alphabet ->
    Characters: ARNDCQEGHILKMFPSTWYVBZX.*
    Identity  : 8
    Mismatch  : -1
    GapStart  : -12
    GapExtend : -1
<-
