# Supplementary material for: A Handle on Mass Coincidence Errors in De Novo Sequencing of Antibodies by Bottom-up Proteomics
Source: J Proteome Res. 2024 Jun 27;23(8):3552–9. doi: 10.1021/acs.jproteome.4c00188 (PMC11301774; doi:10.1021/acs.jproteome.4c00188)
Supplement: Supplementary file 1 — pr4c00188_si_001.zip [file pr4c00188_si_001.zip › supplementary data/mass-based-benchmark/bin/batchfiles/basic.txt]

-Run Info---------------
Version	: 1.5
Runname	: Basic run

Input ->
    Peaks ->
        Path            : ..\datasets\200305_HER_test_04_DENOVO.csv
        Format          : X+
        Name            : Herceptin
    <-
<-

TemplateMatching ->
    CutoffScore : 4

    include!(../alphabets/mass_alphabet.txt)

    Segments->
        Segment->
            Path      : ../datasets/herceptin_sequence.fasta
            Name      : Herceptin Sequence
        <-
    <-
<-

Report ->
    HTML ->
        Path    : ../results/{datetime} {name}/report-basic.html
    <-
<-
