# Supplementary material for: A Handle on Mass Coincidence Errors in De Novo Sequencing of Antibodies by Bottom-up Proteomics
Source: J Proteome Res. 2024 Jun 27;23(8):3552–9. doi: 10.1021/acs.jproteome.4c00188 (PMC11301774; doi:10.1021/acs.jproteome.4c00188)
Supplement: Supplementary file 1 — pr4c00188_si_001.zip [file pr4c00188_si_001.zip › supplementary data/mass-based-benchmark/bin/datasets/200305_HER_test_04_DENOVO.csv]

Fraction	Source File	Feature	Peptide	Scan	Tag Length	Denovo Score	ALC (%)	length	m/z	z	RT	Predict RT	Area	Mass	ppm	PTM	local confidence (%)	tag (>=0%)	mode
10	20191211_F1_Ag5_peng0013_SA_her_Asp_N.raw	F10:3434	DYEKHKVYAC(+58.01)	F10:3629	10	99	99	10	438.5332	3	19.91	-	2.3176E6	1312.5757	1.6	Carboxymethyl	100 100 100 100 100 100 100 100 100 100	DYEKHKVYAC(+58.01)	ETHCD
4	20191211_F1_Ag5_peng0013_SA_her_Ela.raw	F4:4797	SGFGGLKN(+.98)TYLHW	F4:9505	13	99	99	13	494.2459	3	52.43	-	2.4924E7	1479.7146	0.9	Deamidation (NQ)	100 100 100 100 100 100 100 100 100 100 100 100 100	SGFGGLKN(+.98)TYLHW	HCD
3	20191211_F1_Ag5_peng0013_SA_her_thermo.raw	F3:12703	LSC(+58.01)AASGFNLKDTY	F3:7983	14	99	99	14	774.3562	2	43.80	-	7.2888E7	1546.6973	0.4	Carboxymethyl	99 100 100 100 100 100 100 100 100 100 100 100 100 100	LSC(+58.01)AASGFNLKDTY	HCD
11	20191211_F1_Ag5_peng0013_SA_her_CB.raw	F11:14212	DSTYSLSSTLTLSK	F11:8043	14	99	99	14	751.8829	2	44.29	-	3.8265E6	1501.7512	0.0		99 99 100 100 100 100 100 100 100 100 100 100 100 100	DSTYSLSSTLTLSK	ETHCD
2	20191211_F1_Ag5_peng0013_SA_her_chymo.raw	F2:3799	SGFGGLKDTYLHW	F2:9542	13	99	99	13	494.2458	3	52.79	-	5.6351E5	1479.7146	0.6		100 100 100 100 100 100 100 100 100 100 100 100 100	SGFGGLKDTYLHW	HCD
11	20191211_F1_Ag5_peng0013_SA_her_CB.raw	F11:7245	SSPVTKSFNRGEC(+58.01)	F11:4201	13	99	99	13	490.5618	3	22.70	-	3.2875E6	1468.6616	1.3	Carboxymethyl	100 100 100 100 100 100 100 100 100 100 100 100 100	SSPVTKSFNRGEC(+58.01)	ETHCD
3	20191211_F1_Ag5_peng0013_SA_her_thermo.raw	-	VGVGRGVLGDQKN	F3:4406	13	99	99	13	433.5779	3	24.14	-	0	1297.7102	1.2		100 100 100 100 100 100 100 100 100 100 100 100 100	VGVGRGVLGDQKN	ETHCD
7	20191211_F1_Ag5_peng0013_SA_her_Arg_C.raw	F7:14232	YSSDEKVLGEDFSDTR	F7:6514	16	99	99	16	616.6145	3	35.10	-	7.3986E5	1846.8220	-0.2		100 100 100 100 100 100 100 100 100 100 100 100 100 100 100 98	YSSDEKVLGEDFSDTR	HCD
2	20191211_F1_Ag5_peng0013_SA_her_chymo.raw	F2:4750	TLSKADYEKHKVY	F2:3789	13	99	99	13	527.9471	3	20.26	-	3.2229E9	1580.8198	-0.3		99 100 100 100 100 100 100 100 100 100 100 100 100	TLSKADYEKHKVY	ETHCD
5	20191211_F1_Ag5_peng0013_SA_her_aLP.raw	F5:10958	TPPVLDSDGSFFLYSKLT	F5:11087	18	99	99	18	663.0070	3	62.15	-	6.1345E6	1985.9985	0.3		98 99 100 100 100 100 100 100 100 100 100 100 100 100 100 100 100 100	TPPVLDSDGSFFLYSKLT	ETHCD
4	20191211_F1_Ag5_peng0013_SA_her_Ela.raw	F4:6762	S(+58.01)GFNLKDTYLHWV	F4:10815	13	99	99	13	546.6037	3	60.06	-	2.739E7	1636.7886	0.4	Carboxymethyl (KW X@N-term)	100 100 100 100 100 100 100 100 100 100 100 99 99	S(+58.01)GFNLKDTYLHWV	HCD
8	20191211_F1_Ag5_peng0013_SA_her_Lys_C.raw	F8:5426	FNWYVDGVEVHDAK	F8:8307	14	99	99	14	560.2675	3	46.34	-	3.56E8	1677.7786	1.3		99 100 100 100 100 100 100 100 100 100 100 100 100 100	FNWYVDGVEVHDAK	HCD
2	20191211_F1_Ag5_peng0013_SA_her_chymo.raw	F2:4750	TLSKADYEKHKVY	F2:3722	13	99	99	13	527.9471	3	20.26	-	3.2229E9	1580.8198	-0.3		99 100 100 100 100 100 100 100 100 100 100 100 100	TLSKADYEKHKVY	ETHCD
4	20191211_F1_Ag5_peng0013_SA_her_Ela.raw	F4:7864	STLTLSKADYEKHKV	F4:4433	15	99	99	15	573.9813	3	24.22	-	6.8416E6	1718.9202	1.1		99 99 100 100 100 100 100 100 100 100 100 100 100 100 100	STLTLSKADYEKHKV	ETHCD
11	20191211_F1_Ag5_peng0013_SA_her_CB.raw	F11:3224	LASYLDK	F11:4979	7	99	99	7	405.2239	2	26.98	-	6.041E4	808.4330	0.3		100 100 100 100 100 100 99	LASYLDK	ETHCD
11	20191211_F1_Ag5_peng0013_SA_her_CB.raw	F11:9144	FNWYVDGVEVHNAK	F11:7980	14	99	99	14	559.9395	3	44.01	-	9.8729E4	1676.7947	1.2		100 100 100 100 100 100 100 100 100 100 100 99 100 100	FNWYVDGVEVHNAK	HCD
8	20191211_F1_Ag5_peng0013_SA_her_Lys_C.raw	F8:8931	S(+58.01)TSGGTAALGC(+58.01)LVK	F8:7638	14	99	99	14	690.8375	2	42.67	-	2.888E7	1379.6602	0.2	Carboxymethyl (KW X@N-term); Carboxymethyl	99 99 100 100 100 100 100 100 100 100 100 100 100 100	S(+58.01)TSGGTAALGC(+58.01)LVK	HCD
3	20191211_F1_Ag5_peng0013_SA_her_thermo.raw	F3:3555	LTLSKADYEKHK	F3:3745	12	99	99	12	478.2650	3	20.28	-	1.1906E8	1431.7722	0.7		100 100 100 100 100 100 100 99 99 100 100 100	LTLSKADYEKHK	HCD
11	20191211_F1_Ag5_peng0013_SA_her_CB.raw	F11:12673	EVQLVESGGGLVQPGGSLRAK	F11:8595	21	99	99	21	694.3840	3	47.38	-	7.0626E7	2080.1274	1.4		98 98 99 100 100 100 100 100 100 100 100 100 100 100 100 100 100 100 100 100 100	EVQLVESGGGLVQPGGSLRAK	ETHCD
11	20191211_F1_Ag5_peng0013_SA_her_CB.raw	F11:1971	PLVKQAD	F11:3124	7	99	99	7	385.7236	2	16.84	-	2.3803E5	769.4333	-0.8		100 100 100 100 100 100 100	PLVKQAD	ETHCD
11	20191211_F1_Ag5_peng0013_SA_her_CB.raw	F11:15362	DSTYSLSSTLTLSKA	F11:8366	15	99	99	15	787.4021	2	46.12	-	5.0678E5	1572.7883	0.8		99 99 100 100 100 100 100 100 100 100 100 100 99 100 99	DSTYSLSSTLTLSKA	ETHCD
11	20191211_F1_Ag5_peng0013_SA_her_CB.raw	F11:7518	SVVYGLRSKSKKF	F11:4209	13	99	99	13	500.2965	3	22.77	-	4.5255E4	1497.8667	0.7		98 99 100 100 100 100 100 100 100 100 100 100 100	SVVYGLRSKSKKF	ETHCD
10	20191211_F1_Ag5_peng0013_SA_her_Asp_N.raw	F10:21018	DNALQSGNSQESVTEQDSK	F10:3990	19	99	99	19	1018.9525	2	21.99	-	1.2115E7	2035.8931	-1.3		97 99 100 100 100 100 100 100 100 100 100 100 100 100 100 100 100 100 100	DNALQSGNSQESVTEQDSK	HCD
5	20191211_F1_Ag5_peng0013_SA_her_aLP.raw	F5:3219	ASGFNLKDTYLHWRV	F5:8541	15	99	99	15	452.4878	4	47.61	-	1.1231E6	1805.9211	0.6		100 100 100 100 100 100 100 100 100 100 100 100 100 99 100	ASGFNLKDTYLHWRV	HCD
10	20191211_F1_Ag5_peng0013_SA_her_Asp_N.raw	F10:3434	DYEKHKVYAC(+58.01)	F10:3678	10	99	99	10	438.5332	3	19.91	-	2.3176E6	1312.5757	1.6	Carboxymethyl	100 100 100 100 100 100 100 99 100 99	DYEKHKVYAC(+58.01)	ETHCD
10	20191211_F1_Ag5_peng0013_SA_her_Asp_N.raw	-	DSVKGRFTLSA	F10:6522	11	99	99	11	394.2155	3	36.53	-	0	1179.6248	-0.1		100 100 100 100 100 100 100 100 100 100 99	DSVKGRFTLSA	ETHCD
8	20191211_F1_Ag5_peng0013_SA_her_Lys_C.raw	F8:9828	VVVDVSHEDPEVK	F8:4863	13	99	99	13	726.3718	2	26.93	-	1.6048E7	1450.7302	-0.8		100 100 100 100 100 100 100 100 100 99 100 100 100	VVVDVSHEDPEVK	HCD
4	20191211_F1_Ag5_peng0013_SA_her_Ela.raw	F4:6276	KGRFTLSADTSKNTA	F4:4195	15	99	99	15	532.9496	3	22.38	-	1.5601E8	1595.8267	0.3		99 99 100 100 100 100 100 100 100 100 100 100 100 100 100	KGRFTLSADTSKNTA	ETHCD
3	20191211_F1_Ag5_peng0013_SA_her_thermo.raw	F3:1564	LSKADYEKHK	F3:3088	10	99	99	10	406.8881	3	16.72	-	1.1559E7	1217.6404	1.8		100 100 100 100 100 100 100 99 100 100	LSKADYEKHK	HCD
3	20191211_F1_Ag5_peng0013_SA_her_thermo.raw	F3:3884	LSKADYEKHKVY	F3:3746	12	99	99	12	494.2645	3	20.28	-	6.3651E6	1479.7722	-0.3		99 99 100 100 100 100 100 100 100 100 100 100	LSKADYEKHKVY	ETHCD
8	20191211_F1_Ag5_peng0013_SA_her_Lys_C.raw	F8:7321	TTPPVLDSDGSFFLYSK	F8:9832	17	99	99	17	625.3113	3	55.02	-	6.4183E8	1872.9146	-1.3		100 100 100 100 100 100 100 100 100 100 100 100 100 100 100 100 97	TTPPVLDSDGSFFLYSK	HCD
10	20191211_F1_Ag5_peng0013_SA_her_Asp_N.raw	-	DSVKGRFTLSA	F10:6459	11	99	99	11	394.2152	3	36.15	-	0	1179.6248	-0.8		100 100 100 100 100 100 99 100 100 100 99	DSVKGRFTLSA	ETHCD
9	20191211_F1_Ag5_peng0013_SA_her_GluC.raw	F9:6565	KHKVYAC(+58.01)EVTHE	F9:3585	12	99	99	12	501.2416	3	19.49	-	1.4318E6	1500.7031	-0.1	Carboxymethyl	100 99 100 100 100 100 100 100 100 100 100 99	KHKVYAC(+58.01)EVTHE	HCD
10	20191211_F1_Ag5_peng0013_SA_her_Asp_N.raw	F10:10108	DYEKHKVYAC(+58.01)	F10:3630	10	99	99	10	657.2954	2	19.91	-	3.0215E5	1312.5757	0.4	Carboxymethyl	100 100 100 99 99 100 100 100 100 100	DYEKHKVYAC(+58.01)	HCD
3	20191211_F1_Ag5_peng0013_SA_her_thermo.raw	F3:6194	VYAC(+58.01)EVTHQG	F3:4462	10	99	99	10	582.7545	2	24.43	-	1.9827E9	1163.4917	2.4	Carboxymethyl	100 99 100 100 100 100 100 100 100 100	VYAC(+58.01)EVTHQG	ETHCD
8	20191211_F1_Ag5_peng0013_SA_her_Lys_C.raw	F8:14870	VYAC(+58.01)EVTHQGLSSPVTK	F8:5772	17	99	99	17	938.9586	2	31.78	-	4.6574E9	1875.9036	-0.5	Carboxymethyl	100 100 100 100 100 100 100 100 99 100 100 100 100 100 100 100 98	VYAC(+58.01)EVTHQGLSSPVTK	HCD
10	20191211_F1_Ag5_peng0013_SA_her_Asp_N.raw	-	DSVKGRFTLSA	F10:6077	11	99	99	11	394.2155	3	33.91	-	0	1179.6248	-0.1		100 100 100 100 100 100 100 100 100 100 99	DSVKGRFTLSA	ETHCD
2	20191211_F1_Ag5_peng0013_SA_her_chymo.raw	F2:12793	TLSKADYEKHKVY	F2:3753	13	99	99	13	791.4169	2	20.26	-	1.7121E9	1580.8198	-0.4		99 99 100 100 100 100 100 100 100 100 100 100 100	TLSKADYEKHKVY	HCD
11	20191211_F1_Ag5_peng0013_SA_her_CB.raw	F11:6283	SPVTKSFNRGEC(+58.01)	F11:4052	12	99	99	12	461.5508	3	22.00	-	3.5453E6	1381.6296	0.6	Carboxymethyl	97 99 100 100 100 100 100 100 100 100 100 100	SPVTKSFNRGEC(+58.01)	ETHCD
3	20191211_F1_Ag5_peng0013_SA_her_thermo.raw	F3:5725	LTLSKADYEKHKVY	F3:4722	14	99	99	14	565.6416	3	25.87	-	1.7973E6	1693.9038	-0.5		100 100 100 100 100 100 100 99 100 99 99 100 100 100	LTLSKADYEKHKVY	HCD
8	20191211_F1_Ag5_peng0013_SA_her_Lys_C.raw	F8:7321	TTPPVLDSDGSFFLYSK	F8:10098	17	99	99	17	625.3113	3	55.02	-	6.4183E8	1872.9146	-1.3		100 100 100 100 100 100 100 100 100 100 100 100 100 100 100 100 97	TTPPVLDSDGSFFLYSK	HCD
4	20191211_F1_Ag5_peng0013_SA_her_Ela.raw	F4:1951	GFNLKN(+.98)TYLHWVR	F4:8725	13	99	99	13	412.9702	4	47.95	-	2.0932E6	1647.8521	-0.1	Deamidation (NQ)	99 100 99 100 100 100 100 100 100 100 100 100 100	GFNLKN(+.98)TYLHWVR	HCD
8	20191211_F1_Ag5_peng0013_SA_her_Lys_C.raw	F8:14870	VYAC(+58.01)EVTHQGLSSPVTK	F8:5834	17	99	99	17	938.9586	2	31.78	-	4.6574E9	1875.9036	-0.5	Carboxymethyl	100 100 100 100 100 100 100 100 99 99 100 100 100 100 100 100 98	VYAC(+58.01)EVTHQGLSSPVTK	HCD
5	20191211_F1_Ag5_peng0013_SA_her_aLP.raw	F5:12610	VLHQDWLNGKEYKC(+58.01)KVS	F5:5574	17	99	99	17	702.3527	3	30.79	-	3.1806E7	2104.0410	-2.3	Carboxymethyl	98 100 100 99 100 100 100 100 100 100 100 100 100 100 100 100 100	VLHQDWLNGKEYKC(+58.01)KVS	ETHCD
3	20191211_F1_Ag5_peng0013_SA_her_thermo.raw	F3:1794	M(+15.99)SDPAKY	F3:3619	7	99	99	7	414.1840	2	19.66	-	1.7282E6	826.3531	0.3	Oxidation (M)	99 99 100 100 100 100 100	M(+15.99)SDPAKY	HCD
10	20191211_F1_Ag5_peng0013_SA_her_Asp_N.raw	F10:4804	DHYTQKSLSLSPG	F10:5314	13	99	99	13	478.2408	3	29.33	-	1.0603E8	1431.6995	0.9		100 100 100 100 99 100 100 100 100 100 99 99 99	DHYTQKSLSLSPG	ETHCD
3	20191211_F1_Ag5_peng0013_SA_her_thermo.raw	F3:6026	VSWNSGALTSGVHTW(+15.99)L	F3:9196	16	99	99	16	577.6221	3	50.16	-	8.8705E6	1729.8423	1.2	Oxidation (HW)	99 99 99 100 100 100 100 100 100 100 100 100 100 100 100 100	VSWNSGALTSGVHTW(+15.99)L	ETHCD
4	20191211_F1_Ag5_peng0013_SA_her_Ela.raw	F4:5667	ASGFNLKDTYLHW	F4:9449	13	99	99	13	517.9243	3	52.11	-	7.5227E6	1550.7517	-0.4		100 100 100 100 99 100 99 99 99 100 100 100 100	ASGFNLKDTYLHW	HCD
3	20191211_F1_Ag5_peng0013_SA_her_thermo.raw	-	VTYDYYKNVHNR	F3:4398	12	99	99	12	524.5917	3	24.09	-	0	1570.7529	0.2		99 99 100 100 100 100 100 100 100 100 100 100	VTYDYYKNVHNR	ETHCD
4	20191211_F1_Ag5_peng0013_SA_her_Ela.raw	F4:3126	DGYTRYADSVKG	F4:5044	12	99	99	12	444.5461	3	27.56	-	3.5785E7	1330.6152	0.9		99 99 100 100 100 100 100 100 100 99 100 100	DGYTRYADSVKG	ETHCD
11	20191211_F1_Ag5_peng0013_SA_her_CB.raw	F11:8569	AQYEDLAQK	F11:4204	9	99	99	9	533.2645	2	22.82	-	2.5406E5	1064.5139	0.4		100 99 100 100 99 99 100 100 100	AQYEDLAQK	ETHCD
4	20191211_F1_Ag5_peng0013_SA_her_Ela.raw	F4:6061	SGFNLKDTYLHWV	F4:9976	13	99	99	13	527.2688	3	54.96	-	4.8661E9	1578.7830	1.0		100 100 100 100 100 100 100 100 100 100 100 99 98	SGFNLKDTYLHWV	HCD
9	20191211_F1_Ag5_peng0013_SA_her_GluC.raw	F9:10446	VVVN(+.98)VSHEDPE	F9:4865	11	99	99	11	612.7904	2	26.87	-	3.5092E6	1223.5669	-0.5	Deamidation (NQ)	100 100 100 100 100 100 99 100 100 100 98	VVVN(+.98)VSHEDPE	HCD
3	20191211_F1_Ag5_peng0013_SA_her_thermo.raw	F3:12367	LQSGDSQESVTEQDSKDSTYS	F3:4180	21	99	99	21	764.3309	3	22.74	-	3.4734E7	2289.9719	-0.5		97 97 100 100 100 100 100 100 100 100 100 100 100 100 100 100 100 100 100 100 100	LQSGDSQESVTEQDSKDSTYS	ETHCD
3	20191211_F1_Ag5_peng0013_SA_her_thermo.raw	F3:2004	FGQGTKVELKR	F3:3885	11	99	99	11	421.5782	3	21.15	-	4.1116E7	1261.7141	-1.0		100 100 100 100 100 100 100 100 99 99 100	FGQGTKVELKR	HCD
3	20191211_F1_Ag5_peng0013_SA_her_thermo.raw	F3:247	LTLSKADYEKHK	F3:3735	12	99	99	12	358.9500	4	20.28	-	1.092E8	1431.7722	-1.1		100 100 100 100 100 99 100 99 99 100 100 100	LTLSKADYEKHK	HCD
10	20191211_F1_Ag5_peng0013_SA_her_Asp_N.raw	-	DSVKGRFTLSA	F10:6397	11	99	99	11	394.2158	3	35.78	-	0	1179.6248	0.7		100 100 100 100 100 100 99 100 100 100 99	DSVKGRFTLSA	ETHCD
5	20191211_F1_Ag5_peng0013_SA_her_aLP.raw	F5:7007	KFNWYVDGVEVHNA	F5:8141	14	99	99	14	559.9395	3	45.15	-	3.8965E6	1676.7947	1.1		99 98 99 100 100 100 100 100 100 100 100 100 100 100	KFNWYVDGVEVHNA	ETHCD
11	20191211_F1_Ag5_peng0013_SA_her_CB.raw	F11:7699	NALESQFDS	F11:6350	9	99	99	9	505.7250	2	34.95	-	2.314E6	1009.4352	0.3		99 99 100 100 100 99 100 100 100	NALESQFDS	ETHCD
2	20191211_F1_Ag5_peng0013_SA_her_chymo.raw	F2:1159	SC(+58.01)SVM(+15.99)HEALHDHY	F2:4282	13	99	99	13	401.4136	4	23.56	-	2.2863E7	1601.6238	0.9	Carboxymethyl; Oxidation (M)	99 100 100 100 100 99 100 100 100 100 100 100 100	SC(+58.01)SVM(+15.99)HEALHDHY	HCD
8	20191211_F1_Ag5_peng0013_SA_her_Lys_C.raw	F8:14117	ALQSGNSQESVTEQDSK	F8:3626	17	99	99	17	904.4186	2	19.76	-	5.8729E6	1806.8232	-0.3		98 98 100 100 100 100 100 100 100 100 100 100 100 99 100 100 100	ALQSGNSQESVTEQDSK	HCD
3	20191211_F1_Ag5_peng0013_SA_her_thermo.raw	F3:7357	LSKADYEKHKVYAC(+58.01)E	F3:3998	15	99	99	15	614.6291	3	21.77	-	1.7687E7	1840.8665	-0.6	Carboxymethyl	100 100 100 100 100 99 100 100 100 99 98 100 100 100 100	LSKADYEKHKVYAC(+58.01)E	HCD
4	20191211_F1_Ag5_peng0013_SA_her_Ela.raw	F4:13876	RWGGDGFYAMDYWGQGTLV	F4:12033	19	99	99	19	726.9945	3	67.37	-	2.3625E6	2177.9629	-0.5		97 99 100 100 100 100 100 100 100 99 100 100 100 100 99 100 100 100 100	RWGGDGFYAMDYWGQGTLV	ETHCD
8	20191211_F1_Ag5_peng0013_SA_her_Lys_C.raw	F8:7321	TTPPVLDSDGSFFLYSK	F8:10030	17	99	99	17	625.3113	3	55.02	-	6.4183E8	1872.9146	-1.3		100 100 100 99 99 100 100 100 100 100 100 100 100 100 100 100 97	TTPPVLDSDGSFFLYSK	HCD
10	20191211_F1_Ag5_peng0013_SA_her_Asp_N.raw	F10:1643	DNQRVLVNTK	F10:3736	10	99	99	10	396.2231	3	20.48	-	7.4938E5	1185.6465	0.8		100 100 99 100 100 100 100 99 99 99	DNQRVLVNTK	ETHCD
10	20191211_F1_Ag5_peng0013_SA_her_Asp_N.raw	-	DSVKGRFTLSA	F10:6711	11	99	99	11	394.2158	3	37.63	-	0	1179.6248	0.7		100 99 100 100 100 100 99 99 100 100 99	DSVKGRFTLSA	ETHCD
4	20191211_F1_Ag5_peng0013_SA_her_Ela.raw	F4:8871	YASEVTHQGLSSPVTKS	F4:4662	17	99	99	17	597.6365	3	25.53	-	1.011E7	1789.8845	1.7		99 99 100 100 100 100 100 100 100 100 100 99 99 100 100 100 100	YASEVTHQGLSSPVTKS	ETHCD
8	20191211_F1_Ag5_peng0013_SA_her_Lys_C.raw	F8:8274	STSGGTAALGC(+58.01)LVK	F8:6993	14	99	99	14	661.8353	2	39.03	-	9.7185E9	1321.6548	1.0	Carboxymethyl	96 99 100 100 100 100 100 100 100 100 100 100 100 100	STSGGTAALGC(+58.01)LVK	HCD
4	20191211_F1_Ag5_peng0013_SA_her_Ela.raw	F4:6078	SGFN(+.98)LKDTYLHWV	F4:10432	13	99	99	13	527.5969	3	57.77	-	1.5654E7	1579.7671	1.1	Deamidation (NQ)	100 100 100 100 100 100 100 100 100 100 100 98 98	SGFN(+.98)LKDTYLHWV	HCD
11	20191211_F1_Ag5_peng0013_SA_her_CB.raw	-	NHYTQKSLSLSPG	F11:5003	13	99	99	13	477.9127	3	27.13	-	0	1430.7153	0.6		99 99 100 100 100 100 100 99 99 100 100 100 100	NHYTQKSLSLSPG	ETHCD
2	20191211_F1_Ag5_peng0013_SA_her_chymo.raw	-	TLSKADYEKHKVY	F2:3964	13	99	99	13	527.9477	3	21.69	-	0	1580.8198	0.9		99 100 100 100 99 99 100 99 99 99 100 100 100	TLSKADYEKHKVY	ETHCD
3	20191211_F1_Ag5_peng0013_SA_her_thermo.raw	-	FNRGEC(+58.01)	F3:3231	6	99	99	6	392.1587	2	17.53	-	0	782.3017	1.5	Carboxymethyl	99 99 100 100 100 100	FNRGEC(+58.01)	ETHCD
6	20191211_F1_Ag5_peng0013_SA_her_Lys_N.raw	F6:7538	KVSDKALPAPLE	F6:5398	12	99	99	12	634.3664	2	28.47	-	1.1688E8	1266.7183	0.0		100 100 100 100 99 99 100 100 100 100 100 100	KVSDKALPAPLE	HCD
3	20191211_F1_Ag5_peng0013_SA_her_thermo.raw	F3:1563	LSKADYEKHK	F3:3401	10	99	99	10	406.8877	3	18.47	-	1.16E5	1217.6404	0.8		100 100 100 100 100 99 99 99 100 100	LSKADYEKHK	HCD
3	20191211_F1_Ag5_peng0013_SA_her_thermo.raw	F3:13568	LFPPSDEQLKSGTASVVC(+58.01)LLNN	F3:10534	22	99	99	22	797.4012	3	56.43	-	1.5098E8	2389.1833	-0.6	Carboxymethyl	100 99 100 100 100 100 100 99 100 100 99 99 99 99 100 100 99 100 100 100 100 100	LFPPSDEQLKSGTASVVC(+58.01)LLNN	ETHCD
3	20191211_F1_Ag5_peng0013_SA_her_thermo.raw	F3:9148	LSC(+58.01)AASGFNLKDTYLHW	F3:10217	17	99	99	17	661.9805	3	56.17	-	1.6524E6	1982.9197	0.0	Carboxymethyl	100 100 100 100 100 100 99 99 99 100 99 99 99 99 100 100 100	LSC(+58.01)AASGFNLKDTYLHW	HCD
3	20191211_F1_Ag5_peng0013_SA_her_thermo.raw	-	FGQGTKVELKRT	F3:3924	12	99	99	12	455.2619	3	21.38	-	0	1362.7620	1.5		99 98 99 100 100 100 100 100 100 100 100 100	FGQGTKVELKRT	ETHCD
3	20191211_F1_Ag5_peng0013_SA_her_thermo.raw	F3:8394	LFPPKPKDTLM	F3:6734	11	99	99	11	643.8622	2	36.54	-	1.0847E8	1285.7104	-0.4		100 99 100 100 99 99 99 100 100 100 100	LFPPKPKDTLM	ETHCD
4	20191211_F1_Ag5_peng0013_SA_her_Ela.raw	F4:6270	SGFNLKDTYLHW(+15.99)V	F4:8851	13	99	99	13	532.6000	3	48.67	-	1.1239E7	1594.7781	0.0	Oxidation (HW)	100 100 100 100 100 100 100 100 100 100 100 97 99	SGFNLKDTYLHW(+15.99)V	HCD
8	20191211_F1_Ag5_peng0013_SA_her_Lys_C.raw	F8:5425	FNWYVDGVEVHDAK	F8:8229	14	99	99	14	560.2674	3	45.45	-	1.918E8	1677.7786	1.1		98 99 100 100 100 100 99 99 100 99 99 100 100 100	FNWYVDGVEVHDAK	HCD
9	20191211_F1_Ag5_peng0013_SA_her_GluC.raw	F9:8151	LVATATGVHSE	F9:4135	11	99	99	11	542.7853	2	22.68	-	3.9499E5	1083.5559	0.1		100 100 100 100 100 100 100 100 99 99 98	LVATATGVHSE	HCD
3	20191211_F1_Ag5_peng0013_SA_her_thermo.raw	F3:5449	LLYSASFLYSGVPSR	F3:9860	15	99	99	15	553.9628	3	54.08	-	2.6034E6	1658.8667	0.0		100 100 100 99 99 100 100 100 100 100 100 99 98 99 99	LLYSASFLYSGVPSR	ETHCD
3	20191211_F1_Ag5_peng0013_SA_her_thermo.raw	-	FNRGEC(+58.01)	F3:3414	6	99	99	6	392.1582	2	18.53	-	0	782.3017	0.2	Carboxymethyl	99 98 100 100 100 100	FNRGEC(+58.01)	ETHCD
4	20191211_F1_Ag5_peng0013_SA_her_Ela.raw	F4:10072	PTPVLDSDGSFFLYSKL	F4:11481	17	99	99	17	629.3250	3	64.13	-	6.3468E6	1884.9509	1.1		96 98 100 100 100 100 100 100 100 100 100 100 100 100 100 100 100	PTPVLDSDGSFFLYSKL	ETHCD
11	20191211_F1_Ag5_peng0013_SA_her_CB.raw	F11:8099	TYDGRGDSVVYGLR	F11:6116	14	99	99	14	519.9265	3	33.59	-	1.0687E6	1556.7583	-0.4		98 99 100 100 100 100 99 99 100 100 100 100 100 100	TYDGRGDSVVYGLR	ETHCD
8	20191211_F1_Ag5_peng0013_SA_her_Lys_C.raw	F8:16907	DSTYSLSSTLTLSKADYEK	F8:7887	19	99	99	19	1055.0148	2	43.68	-	6.5195E7	2108.0161	-0.5		99 98 100 100 100 100 100 100 100 100 100 100 99 99 99 100 100 100 100	DSTYSLSSTLTLSKADYEK	HCD
8	20191211_F1_Ag5_peng0013_SA_her_Lys_C.raw	F8:7321	TTPPVLDSDGSFFLYSK	F8:9953	17	99	99	17	625.3113	3	55.02	-	6.4183E8	1872.9146	-1.3		100 100 100 99 99 100 100 100 100 100 100 100 100 100 100 100 96	TTPPVLDSDGSFFLYSK	HCD
10	20191211_F1_Ag5_peng0013_SA_her_Asp_N.raw	-	DSVKGRFTLSA	F10:7299	11	99	99	11	394.2153	3	41.05	-	0	1179.6248	-0.6		99 99 99 100 100 100 100 100 100 100 99	DSVKGRFTLSA	ETHCD
8	20191211_F1_Ag5_peng0013_SA_her_Lys_C.raw	F8:5601	SGGTAALGC(+58.01)LVK	F8:6992	12	99	99	12	567.7950	2	38.89	-	1.1159E7	1133.5750	0.5	Carboxymethyl	98 98 100 100 100 100 100 100 100 100 100 100	SGGTAALGC(+58.01)LVK	HCD
11	20191211_F1_Ag5_peng0013_SA_her_CB.raw	F11:2715	SVVYGLR	F11:5695	7	99	99	7	397.2320	2	31.07	-	1.9378E5	792.4493	0.1		99 100 100 100 99 99 100	SVVYGLR	HCD
8	20191211_F1_Ag5_peng0013_SA_her_Lys_C.raw	F8:8274	STSGGTAALGC(+58.01)LVK	F8:7048	14	99	99	14	661.8353	2	39.03	-	9.7185E9	1321.6548	1.0	Carboxymethyl	95 99 100 100 100 100 100 100 100 100 100 100 100 100	STSGGTAALGC(+58.01)LVK	HCD
8	20191211_F1_Ag5_peng0013_SA_her_Lys_C.raw	F8:8781	SGTASVVSLLNNFYPREAK	F8:10753	19	99	99	19	685.0286	3	60.02	-	5.6461E7	2052.0640	0.0		99 99 100 100 99 99 100 100 100 100 100 100 100 99 99 100 100 100 100	SGTASVVSLLNNFYPREAK	ETHCD
10	20191211_F1_Ag5_peng0013_SA_her_Asp_N.raw	-	DSVKGRFTLSA	F10:6336	11	99	99	11	394.2155	3	35.42	-	0	1179.6248	0.0		100 99 100 100 100 100 99 99 100 100 99	DSVKGRFTLSA	ETHCD
6	20191211_F1_Ag5_peng0013_SA_her_Lys_N.raw	F6:15320	KVYAC(+58.01)EVTHQGLSSPVT	F6:6107	17	99	99	17	938.9583	2	32.59	-	3.7486E7	1875.9036	-0.9	Carboxymethyl	96 100 100 100 100 100 100 100 100 99 100 100 100 100 100 99 99	KVYAC(+58.01)EVTHQGLSSPVT	HCD
11	20191211_F1_Ag5_peng0013_SA_her_CB.raw	F11:4991	SFNRGEC(+58.01)	F11:3642	7	99	99	7	435.6751	2	19.69	-	1.5966E6	869.3337	2.1	Carboxymethyl	98 99 100 100 100 100 100	SFNRGEC(+58.01)	ETHCD
10	20191211_F1_Ag5_peng0013_SA_her_Asp_N.raw	F10:4130	D(+58.01)RVTLTC(+58.01)RASAG	F10:4385	12	99	99	12	455.8861	3	24.22	-	3.561E6	1364.6355	0.7	Carboxymethyl (KW X@N-term); Carboxymethyl	100 100 100 100 100 100 100 100 100 100 99 97	D(+58.01)RVTLTC(+58.01)RASAG	ETHCD
3	20191211_F1_Ag5_peng0013_SA_her_thermo.raw	F3:7536	LTGTSTVGVGRGVLGDQKN	F3:5475	19	99	99	19	620.3372	3	30.03	-	5.1502E7	1857.9907	-0.6		98 98 99 100 100 100 100 100 100 100 100 100 100 100 100 99 98 100 100	LTGTSTVGVGRGVLGDQKN	ETHCD
8	20191211_F1_Ag5_peng0013_SA_her_Lys_C.raw	F8:14842	TTPPVLN(+.98)SDGSFFLYSK	F8:10008	17	99	99	17	937.4650	2	55.03	-	4.3738E9	1872.9146	0.4	Deamidation (NQ)	100 100 100 100 100 100 100 100 100 99 99 100 100 100 100 100 97	TTPPVLN(+.98)SDGSFFLYSK	HCD
8	20191211_F1_Ag5_peng0013_SA_her_Lys_C.raw	-	TTPPVLDSDGSFFLYSK	F8:10233	17	99	99	17	625.3120	3	56.76	-	0	1872.9146	-0.2		100 100 100 99 99 100 100 100 100 100 100 100 100 100 100 100 96	TTPPVLDSDGSFFLYSK	HCD
3	20191211_F1_Ag5_peng0013_SA_her_thermo.raw	F3:9897	LFPPSDEQLKSGTASVVC(+58.01)L	F3:9318	19	99	99	19	683.6786	3	51.66	-	2.4551E7	2048.0137	0.1	Carboxymethyl	99 97 99 100 100 100 100 99 100 100 100 99 99 100 100 100 100 100 100	LFPPSDEQLKSGTASVVC(+58.01)L	ETHCD
6	20191211_F1_Ag5_peng0013_SA_her_Lys_N.raw	-	K(+58.01)SFNRGEC(+58.01)	F6:3670	8	99	99	8	352.8189	3	18.86	-	0	1055.4341	0.7	Carboxymethyl (KW X@N-term); Carboxymethyl	100 100 100 100 99 99 99 99	K(+58.01)SFNRGEC(+58.01)	ETHCD
10	20191211_F1_Ag5_peng0013_SA_her_Asp_N.raw	-	DSVKGRFTLSA	F10:7079	11	99	99	11	394.2159	3	39.78	-	0	1179.6248	1.0		100 100 100 100 100 99 98 99 100 100 99	DSVKGRFTLSA	ETHCD
4	20191211_F1_Ag5_peng0013_SA_her_Ela.raw	F4:6271	SGFNLKDTYLHW(+15.99)V	F4:9487	13	99	99	13	532.6001	3	52.38	-	4.6144E7	1594.7781	0.2	Oxidation (HW)	100 100 100 100 100 100 100 100 100 100 100 97 99	SGFNLKDTYLHW(+15.99)V	HCD
10	20191211_F1_Ag5_peng0013_SA_her_Asp_N.raw	F10:11385	DYEKHKVYAC(+58.01)EVTHQGL	F10:5214	17	99	99	17	693.3260	3	28.92	-	2.6928E6	2076.9573	-0.5	Carboxymethyl	100 100 100 100 100 100 100 100 100 100 100 100 100 100 99 98 97	DYEKHKVYAC(+58.01)EVTHQGL	ETHCD
9	20191211_F1_Ag5_peng0013_SA_her_GluC.raw	-	KHKVYAC(+58.01)E	F9:3434	8	99	99	8	518.2501	2	18.70	-	0	1034.4855	0.2	Carboxymethyl	100 100 100 99 100 100 100 98	KHKVYAC(+58.01)E	HCD
4	20191211_F1_Ag5_peng0013_SA_her_Ela.raw	F4:6269	SGFNLKDTYLHW(+15.99)V	F4:9129	13	99	99	13	532.5999	3	50.28	-	2.1982E7	1594.7781	-0.2	Oxidation (HW)	100 100 100 100 100 100 100 100 100 100 100 96 99	SGFNLKDTYLHW(+15.99)V	HCD
6	20191211_F1_Ag5_peng0013_SA_her_Lys_N.raw	F6:15365	KVYAC(+58.01)EVTHEGLSSPVT	F6:6532	17	99	99	17	939.4520	2	35.12	-	7.3694E6	1876.8877	1.0	Carboxymethyl	96 100 100 100 100 100 100 100 100 100 99 100 100 100 100 100 99	KVYAC(+58.01)EVTHEGLSSPVT	HCD
3	20191211_F1_Ag5_peng0013_SA_her_thermo.raw	-	FNRGEC(+58.01)	F3:3590	6	99	99	6	392.1581	2	19.48	-	0	782.3017	-0.2	Carboxymethyl	99 98 100 100 100 100	FNRGEC(+58.01)	ETHCD
10	20191211_F1_Ag5_peng0013_SA_her_Asp_N.raw	F10:1161	DYEKHKVYA	F10:3511	9	99	99	9	384.8606	3	19.32	-	5.9951E5	1151.5610	-0.9		100 100 99 99 100 100 100 99 98	DYEKHKVYA	ETHCD
2	20191211_F1_Ag5_peng0013_SA_her_chymo.raw	F2:6677	TVLHQDWLDGKEYY	F2:8119	14	99	99	14	589.6169	3	44.58	-	6.8719E6	1765.8311	-1.2		98 98 100 100 99 100 100 100 100 100 100 100 100 100	TVLHQDWLDGKEYY	ETHCD
9	20191211_F1_Ag5_peng0013_SA_her_GluC.raw	F9:19275	YTSLSSTLTLSKADYE	F9:8424	16	99	99	16	889.9374	2	47.66	-	7.4438E5	1777.8621	-1.0		98 97 100 100 100 100 100 100 100 100 100 99 99 100 100 99	YTSLSSTLTLSKADYE	HCD
8	20191211_F1_Ag5_peng0013_SA_her_Lys_C.raw	F8:9396	SGTASVVC(+58.01)LLDNFYPREAK	F8:9172	19	99	99	19	710.0184	3	50.90	-	5.2855E8	2127.0305	1.3	Carboxymethyl	99 98 100 100 100 100 100 100 100 100 100 99 100 98 99 100 100 100 100	SGTASVVC(+58.01)LLDNFYPREAK	ETHCD
8	20191211_F1_Ag5_peng0013_SA_her_Lys_C.raw	F8:1478	GRFTLDADTSK	F8:4858	11	99	99	11	404.2071	3	26.83	-	2.0594E6	1209.5989	0.4		98 99 100 100 100 100 99 99 100 100 100	GRFTLDADTSK	ETHCD
3	20191211_F1_Ag5_peng0013_SA_her_thermo.raw	F3:3554	LTVDKSRWQQGN	F3:4507	12	99	99	12	477.9163	3	24.72	-	3.0466E7	1430.7266	0.4		99 98 100 100 100 100 100 100 99 99 100 100	LTVDKSRWQQGN	ETHCD
10	20191211_F1_Ag5_peng0013_SA_her_Asp_N.raw	F10:2641	DNQRVLVNTKA	F10:4019	11	99	99	11	419.9020	3	22.10	-	6.1037E5	1256.6836	0.4		100 100 99 100 99 100 100 99 100 99 99	DNQRVLVNTKA	ETHCD
6	20191211_F1_Ag5_peng0013_SA_her_Lys_N.raw	F6:11710	K(+58.01)M(+15.99)HEALHNHYTQ	F6:3706	12	99	99	12	791.8561	2	19.00	-	7.241E6	1581.6995	-1.2	Carboxymethyl (KW X@N-term); Oxidation (M)	100 100 100 100 100 100 99 99 98 100 100 100	K(+58.01)M(+15.99)HEALHNHYTQ	HCD
3	20191211_F1_Ag5_peng0013_SA_her_thermo.raw	F3:13568	LFPPSDEQLKSGTASVVC(+58.01)LLNN	F3:10595	22	99	99	22	797.4012	3	56.43	-	1.5098E8	2389.1833	-0.6	Carboxymethyl	99 97 99 99 100 100 100 98 100 100 99 99 100 100 100 100 100 100 100 100 100 100	LFPPSDEQLKSGTASVVC(+58.01)LLNN	ETHCD
5	20191211_F1_Ag5_peng0013_SA_her_aLP.raw	F5:10001	SNKALPAPLEKT	F5:4371	12	99	99	12	634.8654	2	23.88	-	1.5135E7	1267.7136	2.0		98 98 100 100 100 100 100 100 100 100 100 100	SNKALPAPLEKT	HCD
2	20191211_F1_Ag5_peng0013_SA_her_chymo.raw	-	TLSKADYEKHKVY	F2:3856	13	99	99	13	527.9470	3	21.06	-	0	1580.8198	-0.4		99 99 100 99 99 99 99 100 99 99 100 100 100	TLSKADYEKHKVY	HCD
4	20191211_F1_Ag5_peng0013_SA_her_Ela.raw	F4:9166	PEVKFNWYVDGVEVH	F4:9291	15	99	99	15	606.6331	3	51.12	-	7.0442E6	1816.8784	-0.6		96 97 100 100 100 100 99 100 100 100 100 100 100 100 100	PEVKFNWYVDGVEVH	ETHCD
8	20191211_F1_Ag5_peng0013_SA_her_Lys_C.raw	F8:6260	GRFTLSADTSK	F8:4590	11	99	99	11	591.8098	2	25.23	-	1.219E9	1181.6040	0.9		99 99 100 100 99 97 100 100 100 100 100	GRFTLSADTSK	ETHCD
8	20191211_F1_Ag5_peng0013_SA_her_Lys_C.raw	F8:7583	VSNKALPAPLEK	F8:4471	12	99	99	12	633.8745	2	24.64	-	2.782E6	1265.7344	0.1		99 98 99 100 100 100 100 100 99 99 100 100	VSNKALPAPLEK	HCD
10	20191211_F1_Ag5_peng0013_SA_her_Asp_N.raw	F10:1565	DSVKGRFTLSA	F10:8590	11	99	99	11	394.2158	3	48.06	-	8.0962E5	1179.6248	0.6		99 98 99 100 100 100 100 100 100 100 99	DSVKGRFTLSA	ETHCD
4	20191211_F1_Ag5_peng0013_SA_her_Ela.raw	F4:7540	VMHEALHNHYTQKS	F4:3485	14	99	99	14	565.6082	3	18.83	-	1.8948E7	1693.7996	1.8		96 98 100 100 100 100 100 100 100 100 100 100 100 100	VMHEALHNHYTQKS	ETHCD
3	20191211_F1_Ag5_peng0013_SA_her_thermo.raw	F3:1899	VVC(+58.01)LLNGG	F3:7287	8	99	99	8	416.7155	2	39.96	-	6.1364E6	831.4160	0.6	Carboxymethyl	99 99 99 100 100 99 100 99	VVC(+58.01)LLNGG	ETHCD
8	20191211_F1_Ag5_peng0013_SA_her_Lys_C.raw	-	ALQSGNSQESVTEQDSK	F8:3634	17	99	99	17	603.2808	3	19.78	-	0	1806.8232	-1.5		99 98 98 100 100 100 100 99 100 99 100 100 100 99 100 100 100	ALQSGNSQESVTEQDSK	ETHCD
2	20191211_F1_Ag5_peng0013_SA_her_chymo.raw	F2:13120	TVLHQDWLN(+.98)GKEY	F2:7601	13	99	99	13	802.3904	2	41.64	-	5.2084E8	1602.7678	-1.0	Deamidation (NQ)	98 99 100 100 99 100 100 100 100 99 99 100 100	TVLHQDWLN(+.98)GKEY	HCD
4	20191211_F1_Ag5_peng0013_SA_her_Ela.raw	F4:15089	YKTTPPVLDSDGSFFLYSKL	F4:10811	20	99	99	20	760.0604	3	60.11	-	1.6705E7	2277.1567	1.2		98 98 99 97 98 100 100 100 100 100 100 100 100 100 100 100 100 100 100 100	YKTTPPVLDSDGSFFLYSKL	ETHCD
8	20191211_F1_Ag5_peng0013_SA_her_Lys_C.raw	F8:16903	VDNALQSGSSQESVTEQDSK	F8:4265	20	99	99	20	1054.9824	2	23.38	-	5.112E5	2107.9504	-0.1		97 98 98 99 100 100 100 100 100 100 100 100 100 100 100 100 99 100 99 100	VDNALQSGSSQESVTEQDSK	HCD
3	20191211_F1_Ag5_peng0013_SA_her_thermo.raw	F3:1174	VTYDYYKNVHNR	F3:4396	12	99	99	12	393.6950	4	24.01	-	1.4671E6	1570.7529	-1.3		99 100 100 100 100 100 100 99 100 99 98 99	VTYDYYKNVHNR	HCD
10	20191211_F1_Ag5_peng0013_SA_her_Asp_N.raw	-	DSN(+.98)GSFFLYSKLTV	F10:11312	14	99	99	14	789.8882	2	63.45	-	0	1577.7612	0.4	Deamidation (NQ)	99 95 99 100 100 100 100 100 100 100 100 100 99 99	DSN(+.98)GSFFLYSKLTV	HCD
4	20191211_F1_Ag5_peng0013_SA_her_Ela.raw	F4:9554	ARLYPTDGYTRYADK(+58.01)	F4:6823	15	99	99	15	616.6360	3	37.30	-	3.6098E7	1846.8850	0.7	Carboxymethyl (KW X@N-term)	99 99 100 98 98 100 100 100 100 100 100 100 100 100 100	ARLYPTDGYTRYADK(+58.01)	ETHCD
6	20191211_F1_Ag5_peng0013_SA_her_Lys_N.raw	F6:5013	KNTAYLQM(+15.99)N	F6:4187	9	99	99	9	549.7664	2	21.61	-	1.471E7	1097.5176	0.5	Oxidation (M)	99 97 99 100 100 100 100 100 100	KNTAYLQM(+15.99)N	ETHCD
8	20191211_F1_Ag5_peng0013_SA_her_Lys_C.raw	F8:3752	VVVN(+.98)VSHEDPEVK	F8:4843	13	99	99	13	484.5840	3	26.93	-	8.0844E7	1450.7302	0.1	Deamidation (NQ)	100 100 100 100 100 100 99 100 99 97 99 100 100	VVVN(+.98)VSHEDPEVK	HCD
3	20191211_F1_Ag5_peng0013_SA_her_thermo.raw	F3:13568	LFPPSDEQLKSGTASVVC(+58.01)LLNN	F3:10474	22	99	99	22	797.4012	3	56.43	-	1.5098E8	2389.1833	-0.6	Carboxymethyl	99 98 99 99 100 100 100 98 100 100 99 99 99 99 99 100 99 100 100 100 100 100	LFPPSDEQLKSGTASVVC(+58.01)LLNN	ETHCD
10	20191211_F1_Ag5_peng0013_SA_her_Asp_N.raw	F10:6193	DSTYSLSSTLTLSKA	F10:8513	15	99	99	15	525.2700	3	46.62	-	1.7933E8	1572.7883	-0.1		93 100 100 100 100 100 100 100 100 100 100 100 100 100 100	DSTYSLSSTLTLSKA	ETHCD
6	20191211_F1_Ag5_peng0013_SA_her_Lys_N.raw	F6:9773	K(+58.01)SGTASVVC(+58.01)LLNNFYPREA	F6:11830	19	99	99	19	729.0253	3	64.41	-	5.4656E7	2184.0520	0.9	Carboxymethyl (KW X@N-term); Carboxymethyl	100 100 100 100 100 100 100 100 100 100 100 100 100 100 99 98 99 99 96	K(+58.01)SGTASVVC(+58.01)LLNNFYPREA	ETHCD
4	20191211_F1_Ag5_peng0013_SA_her_Ela.raw	-	LSLSPGK	F4:4609	7	99	99	7	351.2135	2	25.26	-	0	700.4119	0.8		99 99 99 99 100 100 100	LSLSPGK	HCD
8	20191211_F1_Ag5_peng0013_SA_her_Lys_C.raw	F8:7900	VYAC(+58.01)EVTHQGLSSPVTK(+58.01)	F8:6073	17	99	99	17	645.6438	3	34.31	-	7.6036E7	1933.9092	0.2	Carboxymethyl; Carboxymethyl (KW X@N-term)	100 100 100 100 100 99 100 99 98 99 99 99 100 99 99 100 100	VYAC(+58.01)EVTHQGLSSPVTK(+58.01)	HCD
5	20191211_F1_Ag5_peng0013_SA_her_aLP.raw	F5:7783	VFLFPPSDEQLKSGTA	F5:9320	16	99	99	16	579.3022	3	48.68	-	7.8526E8	1734.8828	1.2		99 99 100 99 99 99 100 100 100 99 100 100 100 99 99 99	VFLFPPSDEQLKSGTA	ETHCD
2	20191211_F1_Ag5_peng0013_SA_her_chymo.raw	F2:12055	TPEVTC(+58.01)VVVDVSHEDPEVKF	F2:9735	20	99	99	20	763.0319	3	53.99	-	8.5825E6	2286.0725	0.5	Carboxymethyl	100 100 100 100 100 100 100 100 100 100 99 99 97 99 99 97 99 100 100 100	TPEVTC(+58.01)VVVDVSHEDPEVKF	HCD
5	20191211_F1_Ag5_peng0013_SA_her_aLP.raw	F5:1723	DYEKHKVYAA	F5:3466	10	99	99	10	408.5403	3	19.02	-	1.2062E7	1222.5981	0.9		98 97 100 100 100 100 100 100 100 100	DYEKHKVYAA	ETHCD
10	20191211_F1_Ag5_peng0013_SA_her_Asp_N.raw	F10:4649	DVSHEDPEVKFN	F10:5252	12	99	99	12	472.5529	3	29.23	-	3.5241E6	1414.6365	0.4		100 99 99 98 100 100 100 100 100 100 99 99	DVSHEDPEVKFN	HCD
11	20191211_F1_Ag5_peng0013_SA_her_CB.raw	F11:11922	TSSGGTAALGC(+58.01)LVK	F11:7078	14	99	99	14	661.8346	2	39.04	-	2.6833E5	1321.6548	-0.1	Carboxymethyl	97 99 100 100 100 100 100 100 100 100 98 99 99 100	TSSGGTAALGC(+58.01)LVK	HCD
10	20191211_F1_Ag5_peng0013_SA_her_Asp_N.raw	F10:8474	DDVKGRFTLSA	F10:5939	11	99	99	11	604.8164	2	33.14	-	4.8793E6	1207.6196	-1.1		100 99 100 100 99 99 100 100 100 99 98	DDVKGRFTLSA	ETHCD
3	20191211_F1_Ag5_peng0013_SA_her_thermo.raw	F3:13223	LSKADYEKHKVYAC(+58.01)EVTHQG	F3:4231	20	99	99	20	788.7140	3	23.10	-	1.2809E9	2363.1216	-0.6	Carboxymethyl	99 99 100 100 100 100 100 100 100 100 100 100 100 100 100 100 100 99 95 98	LSKADYEKHKVYAC(+58.01)EVTHQG	HCD
3	20191211_F1_Ag5_peng0013_SA_her_thermo.raw	F3:498	LSKADYEKHKVY	F3:3736	12	99	99	12	370.9503	4	20.28	-	6.709E6	1479.7722	0.0		100 100 100 100 100 99 100 99 97 99 100 100	LSKADYEKHKVY	HCD
5	20191211_F1_Ag5_peng0013_SA_her_aLP.raw	F5:11127	TYLC(+58.01)NVDHKPS	F5:4210	11	99	99	11	667.8062	2	22.98	-	7.5011E6	1333.5972	0.4	Carboxymethyl	99 100 100 100 98 99 100 100 100 99 100	TYLC(+58.01)NVDHKPS	HCD
5	20191211_F1_Ag5_peng0013_SA_her_aLP.raw	F5:19835	KADYEKHKVYAC(+58.01)EVT	F5:3955	15	99	99	15	921.4415	2	21.60	-	1.3207E9	1840.8665	1.1	Carboxymethyl	99 99 100 100 100 100 99 99 99 100 100 98 99 100 100	KADYEKHKVYAC(+58.01)EVT	HCD
3	20191211_F1_Ag5_peng0013_SA_her_thermo.raw	F3:1562	LSKADYEKHK	F3:3739	10	99	99	10	406.8874	3	20.28	-	6.8506E6	1217.6404	0.0		100 100 100 99 100 99 99 99 99 100	LSKADYEKHK	HCD
8	20191211_F1_Ag5_peng0013_SA_her_Lys_C.raw	F8:12738	FNWYVN(+.98)GVEVHNAK	F8:7864	14	99	99	14	839.4054	2	43.93	-	4.0174E9	1676.7947	0.9	Deamidation (NQ)	99 99 100 100 100 100 99 99 100 100 100 99 99 97	FNWYVN(+.98)GVEVHNAK	HCD
11	20191211_F1_Ag5_peng0013_SA_her_CB.raw	F11:2614	GRFTLSADTSK	F11:4664	11	99	99	11	394.8756	3	25.27	-	4.5225E4	1181.6040	0.8		98 99 100 100 99 98 100 100 100 100 100	GRFTLSADTSK	ETHCD
11	20191211_F1_Ag5_peng0013_SA_her_CB.raw	F11:9045	VTM(+15.99)QNLNDR	F11:3125	9	99	99	9	553.7668	2	16.86	-	1.9055E5	1105.5186	0.4	Oxidation (M)	100 100 100 99 99 100 98 99 99	VTM(+15.99)QNLNDR	HCD
4	20191211_F1_Ag5_peng0013_SA_her_Ela.raw	F4:10918	RFTLSADTSKNTAYLQM	F4:7919	17	99	99	17	649.6602	3	43.24	-	4.5723E6	1945.9568	1.0		98 97 100 100 100 100 100 100 100 98 98 100 100 100 100 100 100	RFTLSADTSKNTAYLQM	ETHCD
10	20191211_F1_Ag5_peng0013_SA_her_Asp_N.raw	F10:8180	DYEKHKVYAC(+58.01)EVTH	F10:3840	14	99	99	14	593.9384	3	21.13	-	4.1276E5	1778.7935	-0.1	Carboxymethyl	100 99 100 98 98 100 100 100 100 99 99 99 100 100	DYEKHKVYAC(+58.01)EVTH	HCD
4	20191211_F1_Ag5_peng0013_SA_her_Ela.raw	F4:1993	LHNHYTQKSL	F4:3604	10	99	99	10	414.2193	3	19.55	-	3.2972E8	1239.6360	0.0		98 98 99 100 100 100 99 100 100 99	LHNHYTQKSL	ETHCD
8	20191211_F1_Ag5_peng0013_SA_her_Lys_C.raw	F8:11363	DTYLHWVRQAPGK	F8:6111	13	99	99	13	785.9098	2	33.89	-	5.8614E8	1569.8052	-0.1		99 98 100 100 100 100 100 100 99 100 100 100 97	DTYLHWVRQAPGK	HCD
8	20191211_F1_Ag5_peng0013_SA_her_Lys_C.raw	F8:12738	FNWYVN(+.98)GVEVHNAK	F8:7994	14	99	99	14	839.4054	2	43.93	-	4.0174E9	1676.7947	0.9	Deamidation (NQ)	99 99 100 100 100 100 99 99 100 100 100 99 99 97	FNWYVN(+.98)GVEVHNAK	HCD
4	20191211_F1_Ag5_peng0013_SA_her_Ela.raw	F4:3894	GFNLKDTYLHW	F4:9504	11	99	99	11	465.2349	3	52.38	-	7.6463E6	1392.6826	0.1		96 99 99 100 100 100 100 100 100 100 100	GFNLKDTYLHW	HCD
3	20191211_F1_Ag5_peng0013_SA_her_thermo.raw	-	VFLFPPSDEQLKSGTASVVC(+58.01)	F3:10471	20	99	99	20	728.0292	3	57.66	-	0	2181.0662	-0.1	Carboxymethyl	99 99 99 98 98 99 100 100 100 99 100 100 100 100 100 100 99 99 100 100	VFLFPPSDEQLKSGTASVVC(+58.01)	ETHCD
3	20191211_F1_Ag5_peng0013_SA_her_thermo.raw	F3:8442	LTLSKADYEKHKVYAC(+58.01)EVTHQG	F3:5127	22	99	99	22	645.3239	4	28.12	-	6.8263E8	2577.2532	5.1	Carboxymethyl	100 100 100 100 100 99 100 100 100 100 100 100 99 99 99 99 99 99 99 99 98 96	LTLSKADYEKHKVYAC(+58.01)EVTHQG	ETHCD
4	20191211_F1_Ag5_peng0013_SA_her_Ela.raw	F4:14594	GFNLKDTYLHWV	F4:9971	12	99	99	12	746.8829	2	54.74	-	8.1163E8	1491.7510	0.2		99 99 99 100 100 100 99 100 100 100 99 98	GFNLKDTYLHWV	ETHCD
2	20191211_F1_Ag5_peng0013_SA_her_chymo.raw	F2:4040	SSSVMHEALHNHY	F2:4526	13	99	99	13	504.5611	3	25.03	-	1.7709E7	1510.6624	-0.7		95 100 100 100 100 100 100 100 100 99 99 100 100	SSSVMHEALHNHY	HCD
5	20191211_F1_Ag5_peng0013_SA_her_aLP.raw	-	KADYEKHKVYC(+58.01)A	F5:3109	12	99	99	12	756.8597	2	16.87	-	0	1511.7078	-1.9	Carboxymethyl	99 99 100 99 99 99 98 100 100 100 100 100	KADYEKHKVYC(+58.01)A	HCD
3	20191211_F1_Ag5_peng0013_SA_her_thermo.raw	F3:8465	LTVDKSRWQQGNVFSC(+58.01)SVMHEA	F3:8236	22	99	99	22	645.8050	4	45.12	-	1.7644E8	2579.1897	0.5	Carboxymethyl	99 96 98 99 99 100 100 100 99 99 100 100 100 100 100 100 99 99 99 100 100 99	LTVDKSRWQQGNVFSC(+58.01)SVMHEA	ETHCD
4	20191211_F1_Ag5_peng0013_SA_her_Ela.raw	F4:9039	ASGFNLKDTYLHWVR	F4:8690	15	99	99	15	602.9821	3	47.73	-	1.9801E6	1805.9211	1.8		100 100 100 99 97 99 99 99 100 100 100 100 99 99 99	ASGFNLKDTYLHWVR	HCD
10	20191211_F1_Ag5_peng0013_SA_her_Asp_N.raw	F10:6193	DSTYSLSSTLTLSKA	F10:8598	15	99	99	15	525.2700	3	46.62	-	1.7933E8	1572.7883	-0.1		91 100 100 100 100 100 100 100 100 100 100 100 100 100 100	DSTYSLSSTLTLSKA	ETHCD
2	20191211_F1_Ag5_peng0013_SA_her_chymo.raw	F2:2976	VFSC(+58.01)SVMHEALHNHY	F2:7354	15	99	99	15	458.7019	4	40.41	-	1.2903E6	1830.7817	-1.7	Carboxymethyl	99 100 100 100 99 99 100 100 100 99 99 98 99 99 100	VFSC(+58.01)SVMHEALHNHY	HCD
2	20191211_F1_Ag5_peng0013_SA_her_chymo.raw	F2:8292	EC(+58.01)EVTHQGLSSPVTKSF	F2:6940	17	99	99	17	636.2993	3	38.30	-	5.7658E7	1905.8779	-0.9	Carboxymethyl	100 100 100 99 99 97 98 99 100 100 100 99 99 100 100 100 100	EC(+58.01)EVTHQGLSSPVTKSF	HCD
10	20191211_F1_Ag5_peng0013_SA_her_Asp_N.raw	-	DSVKGRFTLSA	F10:7015	11	99	99	11	394.2158	3	39.40	-	0	1179.6248	0.6		99 98 99 100 100 100 99 99 100 100 99	DSVKGRFTLSA	ETHCD
5	20191211_F1_Ag5_peng0013_SA_her_aLP.raw	F5:2233	DGYTRYA	F5:4845	7	99	99	7	423.1935	2	26.62	-	3.2922E6	844.3715	1.0		98 98 100 100 100 100 100	DGYTRYA	ETHCD
8	20191211_F1_Ag5_peng0013_SA_her_Lys_C.raw	F8:16907	DSTYSLSSTLTLSKADYEK	F8:7958	19	99	99	19	1055.0148	2	43.68	-	6.5195E7	2108.0161	-0.5		98 97 99 100 100 100 100 100 100 100 100 100 99 99 99 99 99 100 100	DSTYSLSSTLTLSKADYEK	HCD
4	20191211_F1_Ag5_peng0013_SA_her_Ela.raw	-	YAC(+58.01)EVTHQGLSSPVTKS	F4:5286	17	99	99	17	622.2963	3	29.02	-	0	1863.8672	0.0	Carboxymethyl	97 97 100 100 100 100 100 100 100 100 100 100 99 99 99 99 99	YAC(+58.01)EVTHQGLSSPVTKS	ETHCD
8	20191211_F1_Ag5_peng0013_SA_her_Lys_C.raw	F8:12927	FNW(+15.99)YVN(+.98)GVEVHNAK	F8:7639	14	99	99	14	847.4020	2	42.63	-	1.4143E7	1692.7896	-0.1	Oxidation (HW); Deamidation (NQ)	99 99 100 100 100 100 99 99 100 100 100 99 99 97	FNW(+15.99)YVN(+.98)GVEVHNAK	HCD
8	20191211_F1_Ag5_peng0013_SA_her_Lys_C.raw	F8:16904	VDSALQSGNSQESVTEQDSK	F8:4135	20	99	99	20	1054.9834	2	22.71	-	3.6459E5	2107.9504	0.9		97 98 99 100 100 100 100 99 99 99 98 100 100 100 100 100 99 100 100 100	VDSALQSGNSQESVTEQDSK	HCD
10	20191211_F1_Ag5_peng0013_SA_her_Asp_N.raw	F10:9821	DTSKNTAYLQMNSLRAE	F10:6734	17	99	99	17	647.9830	3	37.70	-	6.3138E7	1940.9263	0.5		92 100 100 100 99 99 100 100 100 100 100 100 100 100 100 100 99	DTSKNTAYLQMNSLRAE	ETHCD
4	20191211_F1_Ag5_peng0013_SA_her_Ela.raw	F4:6067	SGFNLKDTYLHVW	F4:9342	13	99	99	13	527.2692	3	51.48	-	9.4062E5	1578.7830	1.7		100 100 100 100 100 100 100 100 100 100 100 98 94	SGFNLKDTYLHVW	HCD
5	20191211_F1_Ag5_peng0013_SA_her_aLP.raw	F5:13203	TYYC(+58.01)QQHYTTPPTFGQGT	F5:7167	18	99	99	18	717.6429	3	39.45	-	1.2085E7	2149.9050	0.8	Carboxymethyl	99 99 100 99 99 99 100 100 100 97 98 100 100 100 100 99 100 99	TYYC(+58.01)QQHYTTPPTFGQGT	ETHCD
8	20191211_F1_Ag5_peng0013_SA_her_Lys_C.raw	F8:7795	NALQSGNSQESVTEQDSK	F8:3868	18	99	99	18	641.2963	3	21.16	-	5.5897E5	1920.8660	0.5		94 98 100 99 100 100 100 100 99 100 100 100 100 100 99 100 100 100	NALQSGNSQESVTEQDSK	ETHCD
2	20191211_F1_Ag5_peng0013_SA_her_chymo.raw	F2:5692	S(+58.01)C(+58.01)SVM(+15.99)HEALHNHY	F2:4405	13	99	99	13	553.8884	3	24.26	-	4.6845E6	1658.6453	-1.1	Carboxymethyl (KW X@N-term); Carboxymethyl; Oxidation (M)	99 100 100 99 99 98 100 100 100 98 99 99 100	S(+58.01)C(+58.01)SVM(+15.99)HEALHNHY	HCD
2	20191211_F1_Ag5_peng0013_SA_her_chymo.raw	F2:13120	TVLHQDWLN(+.98)GKEY	F2:7534	13	99	99	13	802.3904	2	41.64	-	5.2084E8	1602.7678	-1.0	Deamidation (NQ)	98 98 100 100 99 100 100 100 100 99 99 100 100	TVLHQDWLN(+.98)GKEY	HCD
3	20191211_F1_Ag5_peng0013_SA_her_thermo.raw	F3:8817	LYPTDGYTRYADSVKGR	F3:5724	17	99	99	17	654.6622	3	31.60	-	6.5294E7	1960.9641	0.3		98 96 99 100 100 100 100 100 100 100 100 100 100 100 99 99 99	LYPTDGYTRYADSVKGR	ETHCD
3	20191211_F1_Ag5_peng0013_SA_her_thermo.raw	F3:8472	LFPPSDEQLKSGTASVVC(+58.01)	F3:8101	18	99	99	18	645.9836	3	41.01	-	6.8062E8	1934.9294	-0.2	Carboxymethyl	99 95 98 99 100 100 100 99 100 100 100 100 100 100 100 100 100 100	LFPPSDEQLKSGTASVVC(+58.01)	ETHCD
9	20191211_F1_Ag5_peng0013_SA_her_GluC.raw	F9:6309	ALHNHYTE	F9:3475	8	99	99	8	492.7310	2	18.92	-	5.1077E4	983.4461	1.4		99 100 99 99 99 100 100 98	ALHNHYTE	HCD
4	20191211_F1_Ag5_peng0013_SA_her_Ela.raw	F4:1514	C(+58.01)SVMHEALHN	F4:4907	10	99	99	10	400.1711	3	26.88	-	2.4607E6	1197.4907	0.7	Carboxymethyl	100 100 100 100 100 100 100 100 98 97	C(+58.01)SVMHEALHN	HCD
2	20191211_F1_Ag5_peng0013_SA_her_chymo.raw	F2:7617	AC(+58.01)EVTHQGLSSPVTKSF	F2:6389	17	99	99	17	616.9657	3	35.30	-	4.9943E9	1847.8723	1.6	Carboxymethyl	100 100 100 100 99 97 97 98 100 100 100 100 100 100 99 100 100	AC(+58.01)EVTHQGLSSPVTKSF	HCD
2	20191211_F1_Ag5_peng0013_SA_her_chymo.raw	F2:4991	SC(+58.01)SVM(+15.99)HEALHNHY	F2:4008	13	99	99	13	534.5544	3	21.88	-	1.1007E9	1600.6399	1.0	Carboxymethyl; Oxidation (M)	99 100 100 99 100 99 100 99 100 98 98 99 100	SC(+58.01)SVM(+15.99)HEALHNHY	HCD
2	20191211_F1_Ag5_peng0013_SA_her_chymo.raw	-	VARLYPTDGYTRY	F2:5912	13	99	99	13	525.6038	3	32.60	-	0	1573.7888	0.4		97 98 100 100 98 99 100 100 100 100 100 100 100	VARLYPTDGYTRY	ETHCD
8	20191211_F1_Ag5_peng0013_SA_her_Lys_C.raw	-	GRFTLSADTSK	F8:4732	11	99	99	11	394.8754	3	26.12	-	0	1181.6040	0.3		99 99 100 100 99 97 99 99 100 100 100	GRFTLSADTSK	ETHCD
9	20191211_F1_Ag5_peng0013_SA_her_GluC.raw	F9:10433	SKGKLTYLKGE	F9:3845	11	99	99	11	612.3533	2	21.01	-	3.512E5	1222.6921	-0.1		98 98 99 100 100 100 100 100 100 100 98	SKGKLTYLKGE	HCD
10	20191211_F1_Ag5_peng0013_SA_her_Asp_N.raw	F10:14280	DSN(+.98)GSFFLYSKLTV	F10:11497	14	99	99	14	789.8882	2	64.47	-	1.9251E7	1577.7612	0.4	Deamidation (NQ)	99 95 99 100 100 100 100 100 100 100 100 100 99 99	DSN(+.98)GSFFLYSKLTV	HCD
8	20191211_F1_Ag5_peng0013_SA_her_Lys_C.raw	F8:8311	PAPELLGGPSVFLFPPKPK	F8:10853	19	99	99	19	664.3839	3	59.23	-	4.7452E7	1990.1292	0.4		100 100 100 100 100 100 100 100 100 100 100 100 100 100 100 99 98 95 97	PAPELLGGPSVFLFPPKPK	HCD
3	20191211_F1_Ag5_peng0013_SA_her_thermo.raw	-	LTLSKADYEKHKVY	F3:4719	14	99	99	14	424.4830	4	25.87	-	0	1693.9038	-0.6		100 99 100 100 99 98 100 100 100 99 99 99 99 98	LTLSKADYEKHKVY	ETHCD
10	20191211_F1_Ag5_peng0013_SA_her_Asp_N.raw	-	DSVKGRFTLSA	F10:8785	11	99	99	11	394.2155	3	49.21	-	0	1179.6248	0.0		98 98 99 100 100 100 99 99 100 100 99	DSVKGRFTLSA	ETHCD
8	20191211_F1_Ag5_peng0013_SA_her_Lys_C.raw	F8:1220	GRFTLSADTSK	F8:4669	11	99	99	11	394.8759	3	25.28	-	1.0051E9	1181.6040	1.6		99 99 100 100 99 97 100 100 100 100 100	GRFTLSADTSK	ETHCD
8	20191211_F1_Ag5_peng0013_SA_her_Lys_C.raw	F8:18283	VN(+.98)NALQSGNSQESVTEQN(+.98)SKN(+.98)STYSLSSTLTLSK	F8:7723	34	99	99	34	1207.2394	3	43.29	-	3.258E9	3618.7019	-1.5	Deamidation (NQ)	96 95 100 100 100 100 100 100 100 100 99 100 100 100 100 100 99 100 99 99 99 99 99 99 99 99 99 99 99 100 100 100 99 99	VN(+.98)NALQSGNSQESVTEQN(+.98)SKN(+.98)STYSLSSTLTLSK	HCD
8	20191211_F1_Ag5_peng0013_SA_her_Lys_C.raw	F8:12738	FNWYVN(+.98)GVEVHNAK	F8:7924	14	99	99	14	839.4054	2	43.93	-	4.0174E9	1676.7947	0.9	Deamidation (NQ)	98 98 100 100 100 100 99 99 100 100 100 99 99 97	FNWYVN(+.98)GVEVHNAK	HCD
10	20191211_F1_Ag5_peng0013_SA_her_Asp_N.raw	F10:5826	DNQRVLVNTAKTLA	F10:5358	14	99	99	14	514.9584	3	29.73	-	5.8572E5	1541.8525	0.5		100 99 98 100 100 100 100 100 100 99 98 99 99 98	DNQRVLVNTAKTLA	ETHCD
8	20191211_F1_Ag5_peng0013_SA_her_Lys_C.raw	F8:11847	TTPPVLDSDGSFFLYSKLTVDK	F8:10442	22	99	99	22	810.7531	3	57.82	-	7.6631E7	2429.2366	0.3		96 94 98 100 100 100 100 100 100 100 100 100 100 100 99 99 100 100 100 100 100 100	TTPPVLDSDGSFFLYSKLTVDK	ETHCD
11	20191211_F1_Ag5_peng0013_SA_her_CB.raw	F11:12703	EVQLVESGGGLVQPGGSLRLS	F11:8787	21	99	99	21	694.7117	3	48.35	-	2.9463E6	2081.1116	0.8		94 95 99 100 100 100 100 100 100 100 100 100 98 99 100 100 100 100 100 100 100	EVQLVESGGGLVQPGGSLRLS	ETHCD
6	20191211_F1_Ag5_peng0013_SA_her_Lys_N.raw	F6:9313	KVDNALQSGDSQESVTEQDS	F6:4601	20	99	99	20	712.9897	3	24.02	-	3.3112E7	2135.9453	1.0		100 96 98 99 100 100 100 100 100 100 99 98 100 100 100 100 100 99 100 98	KVDNALQSGDSQESVTEQDS	ETHCD
3	20191211_F1_Ag5_peng0013_SA_her_thermo.raw	F3:4010	KVSDKALPAPLEKT	F3:4309	14	99	99	14	499.6286	3	23.54	-	5.8018E5	1495.8608	2.1		99 99 100 100 100 100 97 98 99 99 99 100 100 100	KVSDKALPAPLEKT	ETHCD
3	20191211_F1_Ag5_peng0013_SA_her_thermo.raw	F3:4437	LSKADYEKHKVYA	F3:3723	13	99	99	13	517.9442	3	20.17	-	1.4815E7	1550.8093	1.0		100 100 100 100 100 99 99 99 98 99 100 98 99	LSKADYEKHKVYA	HCD
8	20191211_F1_Ag5_peng0013_SA_her_Lys_C.raw	F8:8311	PAPELLGGPSVFLFPPKPK	F8:10705	19	99	99	19	664.3839	3	59.23	-	4.7452E7	1990.1292	0.4		100 100 100 100 100 100 100 100 100 100 100 100 100 100 100 99 97 95 97	PAPELLGGPSVFLFPPKPK	HCD
2	20191211_F1_Ag5_peng0013_SA_her_chymo.raw	F2:4683	VARLYPTDGYTRY	F2:6278	13	99	99	13	525.6030	3	34.16	-	2.2867E8	1573.7888	-1.0		96 97 100 100 99 99 100 100 100 100 100 100 100	VARLYPTDGYTRY	ETHCD
4	20191211_F1_Ag5_peng0013_SA_her_Ela.raw	F4:6628	SGFNLKDTYLHSGW	F4:10252	14	99	99	14	542.2637	3	56.68	-	4.5577E5	1623.7681	0.7		100 100 100 100 100 100 99 99 100 100 100 99 98 97	SGFNLKDTYLHSGW	HCD
2	20191211_F1_Ag5_peng0013_SA_her_chymo.raw	F2:11702	RVVSVLTVLHQDWLNGKEY	F2:10385	19	99	99	19	752.7416	3	57.70	-	2.4727E7	2255.2061	-1.3		99 97 98 99 99 99 100 100 100 100 98 100 99 100 100 100 100 100 100	RVVSVLTVLHQDWLNGKEY	ETHCD
11	20191211_F1_Ag5_peng0013_SA_her_CB.raw	F11:8031	TLLEGEESR	F11:4805	9	99	99	9	517.2620	2	26.04	-	3.0286E5	1032.5088	0.6		100 100 100 100 98 98 99 99 99	TLLEGEESR	ETHCD
2	20191211_F1_Ag5_peng0013_SA_her_chymo.raw	F2:5004	SC(+58.01)SVM(+15.99)HEALHDHY	F2:4216	13	99	99	13	534.8820	3	23.13	-	2.6895E7	1601.6238	0.3	Carboxymethyl; Oxidation (M)	99 100 100 99 99 99 100 99 99 97 100 100 100	SC(+58.01)SVM(+15.99)HEALHDHY	HCD
5	20191211_F1_Ag5_peng0013_SA_her_aLP.raw	F5:8285	NKALPAPLEKT	F5:4275	11	99	99	11	591.3496	2	23.46	-	4.3503E9	1180.6816	2.6		98 99 99 99 99 99 99 100 100 100 100	NKALPAPLEKT	ETHCD
3	20191211_F1_Ag5_peng0013_SA_her_thermo.raw	F3:4071	LSASVGDRVT	F3:4279	10	99	99	10	502.7719	2	23.69	-	6.0729E6	1003.5298	-0.6		99 99 100 100 100 99 99 99 100 100	LSASVGDRVT	ETHCD
8	20191211_F1_Ag5_peng0013_SA_her_Lys_C.raw	-	FNWYVDGVEVHDAK	F8:8406	14	99	99	14	560.2676	3	46.88	-	0	1677.7786	1.4		99 99 100 100 100 100 98 98 100 99 98 100 100 100	FNWYVDGVEVHDAK	HCD
3	20191211_F1_Ag5_peng0013_SA_her_thermo.raw	F3:6293	LSADTSKNTAY	F3:3968	11	99	99	11	585.7854	2	21.62	-	2.5776E8	1169.5564	-0.1		99 98 99 100 100 99 99 99 100 100 99	LSADTSKNTAY	ETHCD
8	20191211_F1_Ag5_peng0013_SA_her_Lys_C.raw	F8:12928	FNW(+15.99)YVN(+.98)GVEVHNAK	F8:6406	14	99	99	14	847.4020	2	35.57	-	7.6974E6	1692.7896	0.0	Oxidation (HW); Deamidation (NQ)	99 99 100 100 100 100 98 99 100 100 100 99 99 97	FNW(+15.99)YVN(+.98)GVEVHNAK	HCD
8	20191211_F1_Ag5_peng0013_SA_her_Lys_C.raw	-	VYAC(+58.01)EVTHQGLSSPVTK	F8:5934	17	99	99	17	626.3082	3	32.98	-	0	1875.9036	-0.5	Carboxymethyl	100 100 100 100 100 100 100 99 98 99 99 99 99 99 99 99 97	VYAC(+58.01)EVTHQGLSSPVTK	HCD
8	20191211_F1_Ag5_peng0013_SA_her_Lys_C.raw	F8:8616	SGTASVVALLNNFYPREAK	F8:11042	19	99	99	19	679.6974	3	61.91	-	6.2507E7	2036.0691	0.6		98 98 100 99 97 99 100 100 100 100 99 99 100 98 98 100 100 100 100	SGTASVVALLNNFYPREAK	ETHCD
4	20191211_F1_Ag5_peng0013_SA_her_Ela.raw	F4:17963	YYC(+58.01)QQHYTTPPTFGQGTKVEL	F4:8195	21	99	99	21	840.3892	3	44.84	-	3.8028E7	2518.1475	-0.6	Carboxymethyl	100 99 99 96 98 100 100 100 99 99 100 100 100 100 99 99 100 99 99 99 99	YYC(+58.01)QQHYTTPPTFGQGTKVEL	ETHCD
8	20191211_F1_Ag5_peng0013_SA_her_Lys_C.raw	F8:7899	VYAC(+58.01)EVTHQDLSSPVTK	F8:5922	17	99	99	17	645.6436	3	32.47	-	9.1243E6	1933.9092	-0.1	Carboxymethyl	100 100 100 100 100 100 100 99 98 99 99 99 100 99 99 99 97	VYAC(+58.01)EVTHQDLSSPVTK	HCD
2	20191211_F1_Ag5_peng0013_SA_her_chymo.raw	F2:5044	TVLHQDWLDGKEY	F2:7394	13	99	99	13	535.2653	3	40.62	-	5.9108E8	1602.7678	3.8		98 98 100 100 97 99 100 100 100 99 99 100 100	TVLHQDWLDGKEY	ETHCD
4	20191211_F1_Ag5_peng0013_SA_her_Ela.raw	F4:6966	ASGFNLKDTYLHWV	F4:9875	14	99	99	14	550.9495	3	54.49	-	1.4751E9	1649.8201	3.9		100 100 100 100 98 98 99 99 99 100 100 100 98 98	ASGFNLKDTYLHWV	HCD
2	20191211_F1_Ag5_peng0013_SA_her_chymo.raw	F2:2925	SKADYEKHKVY	F2:3715	11	99	99	11	456.5696	3	20.26	-	3.0385E8	1366.6880	-0.7		98 97 99 99 100 100 100 100 100 100 100	SKADYEKHKVY	ETHCD
11	20191211_F1_Ag5_peng0013_SA_her_CB.raw	F11:7085	EVLEERPT	F11:4218	8	99	99	8	486.7535	2	22.88	-	1.3136E5	971.4924	0.0		97 98 100 100 100 100 100 100	EVLEERPT	ETHCD
2	20191211_F1_Ag5_peng0013_SA_her_chymo.raw	F2:204	LKDTYLHW	F2:7335	8	99	99	8	359.1899	3	40.41	-	4.2113E6	1074.5498	-1.8		98 98 99 99 100 100 100 100	LKDTYLHW	HCD
3	20191211_F1_Ag5_peng0013_SA_her_thermo.raw	F3:6947	VYTLPPSREEM(+15.99)TKNQ	F3:4354	15	99	99	15	603.6331	3	23.75	-	7.4593E6	1807.8774	0.0	Oxidation (M)	100 100 100 99 99 99 99 98 100 100 98 98 99 100 100	VYTLPPSREEM(+15.99)TKNQ	ETHCD
4	20191211_F1_Ag5_peng0013_SA_her_Ela.raw	F4:4934	GFNLKDTYLHWV	F4:10032	12	99	99	12	498.2589	3	54.74	-	1.2718E9	1491.7510	2.5		99 98 98 100 100 100 100 100 100 100 99 98	GFNLKDTYLHWV	ETHCD
4	20191211_F1_Ag5_peng0013_SA_her_Ela.raw	F4:7343	TSGFNLKDTYLHWV	F4:9886	14	99	99	14	560.9514	3	54.54	-	1.5946E6	1679.8308	1.0		99 99 100 100 99 100 100 100 100 100 100 100 98 95	TSGFNLKDTYLHWV	ETHCD
2	20191211_F1_Ag5_peng0013_SA_her_chymo.raw	F2:3542	KDTYLHW	F2:7645	7	99	99	7	481.7402	2	42.02	-	1.2756E8	961.4658	0.2		98 99 99 99 100 100 100	KDTYLHW	HCD
3	20191211_F1_Ag5_peng0013_SA_her_thermo.raw	F3:4228	VGVSNKALPAPLEKT	F3:5140	15	99	99	15	508.6315	3	28.07	-	3.6656E7	1522.8718	0.6		98 99 100 100 99 100 100 98 99 99 97 99 100 100 99	VGVSNKALPAPLEKT	ETHCD
3	20191211_F1_Ag5_peng0013_SA_her_thermo.raw	F3:13568	LFPPSDEQLKSGTASVVC(+58.01)LLNN	F3:10394	22	99	99	22	797.4012	3	56.43	-	1.5098E8	2389.1833	-0.6	Carboxymethyl	99 97 99 99 100 100 100 98 100 100 99 99 98 98 99 99 99 100 100 100 100 100	LFPPSDEQLKSGTASVVC(+58.01)LLNN	ETHCD
8	20191211_F1_Ag5_peng0013_SA_her_Lys_C.raw	F8:12926	FNW(+15.99)YVN(+.98)GVEVHNAK	F8:7019	14	99	99	14	847.4016	2	39.22	-	1.4576E7	1692.7896	-0.6	Oxidation (HW); Deamidation (NQ)	99 99 100 100 100 100 99 99 100 100 100 99 99 97	FNW(+15.99)YVN(+.98)GVEVHNAK	HCD
4	20191211_F1_Ag5_peng0013_SA_her_Ela.raw	F4:4993	GFNLKDTYLHAFA	F4:9805	13	99	99	13	499.5902	3	54.10	-	1.0816E6	1495.7458	2.0		99 99 99 100 99 99 99 100 100 99 99 99 99	GFNLKDTYLHAFA	ETHCD
8	20191211_F1_Ag5_peng0013_SA_her_Lys_C.raw	F8:9226	DSTYSLSSTLTLSKADYEK	F8:7934	19	99	99	19	703.6794	3	43.68	-	1.771E8	2108.0161	0.2		93 94 100 100 100 100 100 100 100 100 100 100 100 100 100 100 100 100 100	DSTYSLSSTLTLSKADYEK	ETHCD
3	20191211_F1_Ag5_peng0013_SA_her_thermo.raw	-	LHNHYTQKSLS	F3:3123	11	99	99	11	443.2302	3	16.94	-	0	1326.6680	0.6		99 98 99 100 100 99 98 100 100 100 99	LHNHYTQKSLS	ETHCD
8	20191211_F1_Ag5_peng0013_SA_her_Lys_C.raw	F8:17284	VDNALQSGNSQESVEEQN(+.98)SK	F8:4593	20	99	99	20	1082.4858	2	25.28	-	2.8812E6	2162.9563	0.4	Deamidation (NQ)	98 99 99 100 100 100 100 100 100 100 99 100 98 99 100 100 98 98 99 100	VDNALQSGNSQESVEEQN(+.98)SK	HCD
4	20191211_F1_Ag5_peng0013_SA_her_Ela.raw	F4:19042	YTYC(+58.01)QQHYTTPPTFGQGTKVEL	F4:8259	22	99	99	22	874.0729	3	45.22	-	2.8253E8	2619.1951	0.7	Carboxymethyl	100 100 99 98 97 97 99 100 100 99 100 100 100 100 100 99 99 99 99 99 99 99	YTYC(+58.01)QQHYTTPPTFGQGTKVEL	ETHCD
2	20191211_F1_Ag5_peng0013_SA_her_chymo.raw	F2:7168	VLTVLHQDWLNGKEY	F2:8992	15	99	99	15	605.6527	3	49.53	-	3.6013E6	1813.9363	0.0		99 99 100 100 100 100 97 99 98 100 99 99 99 99 100	VLTVLHQDWLNGKEY	ETHCD
3	20191211_F1_Ag5_peng0013_SA_her_thermo.raw	F3:2905	M(+15.99)SDPAKYGDPDH	F3:3564	12	99	99	12	450.1868	3	19.36	-	2.0327E6	1347.5400	-1.2	Oxidation (M)	99 99 100 100 100 100 100 97 98 98 100 100	M(+15.99)SDPAKYGDPDH	HCD
10	20191211_F1_Ag5_peng0013_SA_her_Asp_N.raw	F10:2183	DYEKHKVYAA	F10:3432	10	99	99	10	408.5405	3	18.92	-	8.6735E5	1222.5981	1.2		100 100 99 98 100 99 98 99 100 100	DYEKHKVYAA	ETHCD
8	20191211_F1_Ag5_peng0013_SA_her_Lys_C.raw	F8:18283	VDNALQSGNSQESVTEQDSKDSTYSLSSTLTLSK	F8:7824	34	99	99	34	1207.2394	3	43.29	-	3.258E9	3618.7019	-1.5		95 97 100 100 100 100 100 100 100 100 99 100 99 99 100 100 99 99 99 98 99 99 99 100 99 100 100 99 99 100 100 100 99 99	VDNALQSGNSQESVTEQDSKDSTYSLSSTLTLSK	HCD
5	20191211_F1_Ag5_peng0013_SA_her_aLP.raw	F5:15068	WRGGDGFYAM(+15.99)DYWGQGTLVT	F5:10425	20	99	99	20	766.0090	3	58.08	-	5.774E7	2295.0054	-0.1	Oxidation (M)	94 95 98 99 100 100 100 100 100 100 100 100 100 100 99 100 100 100 100 100	WRGGDGFYAM(+15.99)DYWGQGTLVT	ETHCD
8	20191211_F1_Ag5_peng0013_SA_her_Lys_C.raw	F8:8311	PAPELLGGPSVFLFPPKPK	F8:10639	19	99	99	19	664.3839	3	59.23	-	4.7452E7	1990.1292	0.4		100 100 99 100 100 100 100 100 100 100 100 100 100 100 99 98 97 96 97	PAPELLGGPSVFLFPPKPK	HCD
8	20191211_F1_Ag5_peng0013_SA_her_Lys_C.raw	F8:7375	VYAC(+58.01)EVTHQGLSSPVTK	F8:5805	17	99	99	17	626.3092	3	31.84	-	1.3432E10	1875.9036	1.2	Carboxymethyl	100 100 100 100 100 100 100 99 98 99 99 99 99 99 99 99 97	VYAC(+58.01)EVTHQGLSSPVTK	HCD
3	20191211_F1_Ag5_peng0013_SA_her_thermo.raw	F3:5607	VTVSSASTKGPS	F3:3550	12	99	99	12	560.7952	2	19.31	-	2.8293E6	1119.5771	-1.2		99 100 100 100 100 100 100 100 100 100 96 97	VTVSSASTKGPS	HCD
10	20191211_F1_Ag5_peng0013_SA_her_Asp_N.raw	F10:6193	DSTYSLSSTLTLSKA	F10:8289	15	99	99	15	525.2700	3	46.62	-	1.7933E8	1572.7883	-0.1		92 100 100 100 99 99 99 100 100 100 100 100 100 100 100	DSTYSLSSTLTLSKA	ETHCD
5	20191211_F1_Ag5_peng0013_SA_her_aLP.raw	F5:11761	YYC(+58.01)QQHYTTPPTFGQGT	F5:7032	17	99	99	17	683.9615	3	38.53	-	8.6752E8	2048.8574	2.6	Carboxymethyl	99 99 100 98 99 100 99 99 98 99 100 100 100 100 99 100 99	YYC(+58.01)QQHYTTPPTFGQGT	ETHCD
11	20191211_F1_Ag5_peng0013_SA_her_CB.raw	F11:5179	HYTQKSLSLSPG	F11:4914	12	99	99	12	439.8984	3	26.80	-	1.2344E7	1316.6724	0.9		96 99 100 100 100 100 99 99 99 98 100 100	HYTQKSLSLSPG	ETHCD
2	20191211_F1_Ag5_peng0013_SA_her_chymo.raw	F2:5183	LKDTYLHW	F2:7646	8	99	99	8	538.2826	2	42.19	-	9.829E7	1074.5498	0.8		99 99 100 99 99 100 100 100	LKDTYLHW	HCD
2	20191211_F1_Ag5_peng0013_SA_her_chymo.raw	F2:6858	SAAASGFNLKDTYLHW	F2:9504	16	99	99	16	594.2931	3	52.63	-	3.0443E6	1779.8579	-0.3		98 99 100 100 100 99 99 98 99 98 98 98 99 100 100 100	SAAASGFNLKDTYLHW	HCD
6	20191211_F1_Ag5_peng0013_SA_her_Lys_N.raw	F6:4443	K(+58.01)M(+15.99)HEALHNHYTQ	F6:3786	12	99	99	12	528.2408	3	19.25	-	3.919E7	1581.6995	0.8	Carboxymethyl (KW X@N-term); Oxidation (M)	100 99 100 100 100 98 97 98 99 100 100 100	K(+58.01)M(+15.99)HEALHNHYTQ	ETHCD
3	20191211_F1_Ag5_peng0013_SA_her_thermo.raw	F3:7990	FGQGTKVELKR	F3:3897	11	99	99	11	631.8636	2	21.15	-	4.41E6	1261.7141	-1.1		98 97 98 99 100 100 100 100 100 99 100	FGQGTKVELKR	HCD
10	20191211_F1_Ag5_peng0013_SA_her_Asp_N.raw	F10:1567	DSVKGRFTLSA	F10:7959	11	99	99	11	394.2159	3	44.92	-	5.6423E5	1179.6248	0.9		98 97 99 100 100 100 99 100 100 100 99	DSVKGRFTLSA	ETHCD
2	20191211_F1_Ag5_peng0013_SA_her_chymo.raw	F2:13100	TVLHQDWLNGKEY	F2:7250	13	99	99	13	801.8992	2	40.15	-	2.4212E9	1601.7837	0.1		96 98 100 100 99 100 100 100 99 99 99 100 100	TVLHQDWLNGKEY	HCD
4	20191211_F1_Ag5_peng0013_SA_her_Ela.raw	F4:8626	NKALPAPLEKT	F4:4369	11	99	99	11	591.3488	2	23.85	-	4.412E8	1180.6816	1.1		98 98 99 100 100 99 99 100 100 100 99	NKALPAPLEKT	ETHCD
8	20191211_F1_Ag5_peng0013_SA_her_Lys_C.raw	F8:18283	VDNALQSGNSQESVTEQDSKDSTYSLSSTLTLSK	F8:7647	34	99	99	34	1207.2394	3	43.29	-	3.258E9	3618.7019	-1.5		95 97 100 100 100 100 100 100 100 100 99 100 99 99 100 100 99 99 98 98 99 99 99 99 99 99 99 99 99 100 100 100 99 99	VDNALQSGNSQESVTEQDSKDSTYSLSSTLTLSK	HCD
2	20191211_F1_Ag5_peng0013_SA_her_chymo.raw	F2:6611	AAEVTHQGLSSPVTKSF	F2:5969	17	99	99	17	586.9730	3	32.76	-	1.1891E8	1757.8948	1.4		100 99 100 100 100 99 97 99 100 100 97 97 99 100 100 100 100	AAEVTHQGLSSPVTKSF	ETHCD
8	20191211_F1_Ag5_peng0013_SA_her_Lys_C.raw	F8:8311	PAPELLGGPSVFLFPPKPK	F8:10795	19	99	99	19	664.3839	3	59.23	-	4.7452E7	1990.1292	0.4		100 100 100 100 100 100 100 100 100 100 100 100 100 100 99 98 97 94 97	PAPELLGGPSVFLFPPKPK	HCD
2	20191211_F1_Ag5_peng0013_SA_her_chymo.raw	F2:6679	TVLHQDWLDGKEYY	F2:8346	14	99	99	14	589.6188	3	46.02	-	1.7618E6	1765.8311	1.9		96 97 100 100 99 100 100 100 100 99 99 99 100 100	TVLHQDWLDGKEYY	ETHCD
4	20191211_F1_Ag5_peng0013_SA_her_Ela.raw	-	SGFNLKDTYLHWV	F4:10518	13	99	99	13	527.2681	3	58.26	-	0	1578.7830	-0.4		100 100 100 99 100 99 100 100 100 100 100 96 97	SGFNLKDTYLHWV	HCD
2	20191211_F1_Ag5_peng0013_SA_her_chymo.raw	F2:6362	VARLYPTN(+.98)GY	F2:6155	10	99	99	10	577.7964	2	32.40	-	3.6925E9	1153.5767	1.4	Deamidation (NQ)	98 97 99 99 100 100 100 100 100 100	VARLYPTN(+.98)GY	HCD
10	20191211_F1_Ag5_peng0013_SA_her_Asp_N.raw	-	DSVKGRFTLSA	F10:7581	11	99	99	11	394.2159	3	42.63	-	0	1179.6248	1.1		98 98 99 100 100 100 99 100 100 100 99	DSVKGRFTLSA	ETHCD
5	20191211_F1_Ag5_peng0013_SA_her_aLP.raw	F5:385	E(-18.01)LKRTV	F5:3147	6	99	99	6	364.2266	2	16.87	-	1.5839E7	726.4388	-0.1	Pyro-glu from E	100 100 99 99 99 99	E(-18.01)LKRTV	ETHCD
6	20191211_F1_Ag5_peng0013_SA_her_Lys_N.raw	F6:7540	KALPAPLEKTLS	F6:5655	12	99	99	12	634.3846	2	29.99	-	2.0113E8	1266.7546	0.0		95 100 100 100 100 99 99 99 99 100 99 99	KALPAPLEKTLS	HCD
4	20191211_F1_Ag5_peng0013_SA_her_Ela.raw	F4:10030	C(+58.01)AASGFNLKDTYLHWV	F4:10453	16	99	99	16	628.3013	3	57.62	-	2.6585E8	1881.8718	5.4	Carboxymethyl	99 99 100 100 100 100 100 100 98 99 100 100 100 100 97 95	C(+58.01)AASGFNLKDTYLHWV	ETHCD
8	20191211_F1_Ag5_peng0013_SA_her_Lys_C.raw	F8:8311	PAPELLGGPSVFLFPPKPK	F8:10653	19	99	99	19	664.3839	3	59.23	-	4.7452E7	1990.1292	0.4		100 100 100 100 100 100 100 100 100 100 100 100 100 100 99 99 97 94 96	PAPELLGGPSVFLFPPKPK	HCD
3	20191211_F1_Ag5_peng0013_SA_her_thermo.raw	F3:3415	M(+15.99)SDPAKYGDPDHYSKR	F3:3623	16	99	99	16	471.4647	4	19.66	-	1.2249E6	1881.8315	-1.1	Oxidation (M)	98 100 100 100 100 100 100 99 100 100 100 99 99 97 97 99	M(+15.99)SDPAKYGDPDHYSKR	HCD
10	20191211_F1_Ag5_peng0013_SA_her_Asp_N.raw	-	DSVKGRFTLSA	F10:6185	11	99	99	11	394.2157	3	34.54	-	0	1179.6248	0.4		99 98 99 100 100 99 98 99 100 100 99	DSVKGRFTLSA	ETHCD
8	20191211_F1_Ag5_peng0013_SA_her_Lys_C.raw	F8:5892	FNW(+58.01)YVDGVEVHNAK	F8:7503	14	99	99	14	579.2745	3	41.92	-	2.5095E6	1734.8000	1.0	Carboxymethyl (KW X@N-term)	99 100 100 100 100 100 100 100 100 100 99 98 98 95	FNW(+58.01)YVDGVEVHNAK	HCD
5	20191211_F1_Ag5_peng0013_SA_her_aLP.raw	F5:9331	YLC(+58.01)NVNHKPS	F5:3758	10	99	99	10	616.7901	2	20.46	-	2.3223E8	1231.5654	0.2	Carboxymethyl	100 100 100 99 99 97 98 100 100 100	YLC(+58.01)NVNHKPS	HCD
4	20191211_F1_Ag5_peng0013_SA_her_Ela.raw	F4:11163	KVVFLFPPSDEQLKSGTA	F4:8491	18	99	99	18	655.0222	3	46.52	-	9.2209E6	1962.0461	-0.7		98 100 100 100 100 97 97 99 100 100 100 99 100 99 99 99 100 99	KVVFLFPPSDEQLKSGTA	ETHCD
5	20191211_F1_Ag5_peng0013_SA_her_aLP.raw	F5:11151	PEVKFNWYVDGVEVHNA	F5:8949	17	99	99	17	668.3276	3	49.92	-	4.017E7	2001.9585	1.3		92 96 100 100 100 100 99 99 100 100 100 99 100 100 100 100 100	PEVKFNWYVDGVEVHNA	ETHCD
3	20191211_F1_Ag5_peng0013_SA_her_thermo.raw	F3:4659	LFPPSDEQLKSGTAS	F3:5788	15	99	99	15	526.2670	3	31.68	-	1.0457E7	1575.7781	0.6		99 97 99 99 99 100 100 99 100 100 100 99 99 99 99	LFPPSDEQLKSGTAS	ETHCD
10	20191211_F1_Ag5_peng0013_SA_her_Asp_N.raw	F10:14280	DSDGSFFLYSKLTV	F10:11557	14	99	99	14	789.8882	2	64.47	-	1.9251E7	1577.7612	0.4		99 94 99 99 100 100 100 100 100 100 100 100 98 99	DSDGSFFLYSKLTV	HCD
5	20191211_F1_Ag5_peng0013_SA_her_aLP.raw	-	M(+15.99)VHEALHN(+.98)HYT	F5:3472	11	99	99	11	456.8729	3	18.96	-	0	1367.5928	3.1	Oxidation (M); Deamidation (NQ)	96 95 100 100 100 100 100 100 100 100 100	M(+15.99)VHEALHN(+.98)HYT	ETHCD
2	20191211_F1_Ag5_peng0013_SA_her_chymo.raw	F2:4687	VARLYPTDGYTRY	F2:6048	13	99	99	13	525.6044	3	32.98	-	3.2984E9	1573.7888	1.7		97 97 100 100 97 98 100 100 100 100 100 100 100	VARLYPTDGYTRY	ETHCD
4	20191211_F1_Ag5_peng0013_SA_her_Ela.raw	F4:8107	VFLFPPSDEQLKSGTA	F4:9233	16	99	99	16	579.3015	3	48.97	-	1.3101E9	1734.8828	-0.1		99 100 100 98 98 99 100 100 100 97 99 100 99 99 99 99	VFLFPPSDEQLKSGTA	ETHCD
4	20191211_F1_Ag5_peng0013_SA_her_Ela.raw	-	SGFNLKDTYLHWV	F4:10244	13	99	99	13	527.2677	3	56.64	-	0	1578.7830	-1.1		100 100 100 100 100 100 100 100 100 100 100 95 96	SGFNLKDTYLHWV	HCD
8	20191211_F1_Ag5_peng0013_SA_her_Lys_C.raw	F8:15122	THTC(+58.01)PPC(+58.01)PAPELLGGPSVFLFPPKPK	F8:10741	26	99	99	26	949.4804	3	58.50	-	6.6704E9	2845.4182	0.4	Carboxymethyl	99 98 100 100 100 100 100 99 99 100 100 100 100 100 100 99 99 99 100 100 100 99 98 97 96 97	THTC(+58.01)PPC(+58.01)PAPELLGGPSVFLFPPKPK	HCD
3	20191211_F1_Ag5_peng0013_SA_her_thermo.raw	F3:3091	YDAKYRTTLPGS	F3:4963	12	99	99	12	457.9016	3	27.28	-	3.3124E6	1370.6831	-0.1		95 97 100 100 100 100 100 100 99 99 100 100	YDAKYRTTLPGS	ETHCD
4	20191211_F1_Ag5_peng0013_SA_her_Ela.raw	F4:5154	GFNLKDTYLHW(+15.99)V	F4:8798	12	99	99	12	503.5895	3	48.51	-	3.7764E6	1507.7458	0.6	Oxidation (HW)	99 98 97 100 99 100 100 100 100 100 99 99	GFNLKDTYLHW(+15.99)V	ETHCD
8	20191211_F1_Ag5_peng0013_SA_her_Lys_C.raw	F8:7375	VYAC(+58.01)EVTHQGLSSPVTK	F8:5683	17	99	99	17	626.3092	3	31.84	-	1.3432E10	1875.9036	1.2	Carboxymethyl	100 100 100 100 100 100 100 99 98 99 99 99 99 98 99 98 96	VYAC(+58.01)EVTHQGLSSPVTK	HCD
4	20191211_F1_Ag5_peng0013_SA_her_Ela.raw	-	SGFNLKN(+.98)TYLHVW	F4:10498	13	99	99	13	527.2686	3	58.15	-	0	1578.7830	0.6	Deamidation (NQ)	100 100 100 100 100 100 100 100 100 100 99 97 95	SGFNLKN(+.98)TYLHVW	HCD
4	20191211_F1_Ag5_peng0013_SA_her_Ela.raw	F4:11807	SSLGTQTYLC(+58.01)NV	F4:8028	12	99	99	12	672.3123	2	43.90	-	1.1458E9	1342.6074	1.9	Carboxymethyl	97 97 99 99 99 98 100 100 100 100 100 100	SSLGTQTYLC(+58.01)NV	ETHCD
2	20191211_F1_Ag5_peng0013_SA_her_chymo.raw	F2:3802	LSKADYEKHKVY	F2:3721	12	99	99	12	494.2643	3	20.26	-	2.0994E8	1479.7722	-0.7		100 100 100 99 99 98 99 98 97 99 100 100	LSKADYEKHKVY	HCD
5	20191211_F1_Ag5_peng0013_SA_her_aLP.raw	F5:3005	TYLC(+58.01)NVDHKPS	F5:4201	11	99	99	11	445.5402	3	22.98	-	2.5998E7	1333.5972	1.1	Carboxymethyl	100 100 100 100 99 100 100 99 100 96 98	TYLC(+58.01)NVDHKPS	HCD
8	20191211_F1_Ag5_peng0013_SA_her_Lys_C.raw	F8:6336	GPSVFPLAPSSK	F8:7630	12	99	99	12	593.8284	2	42.30	-	2.8853E9	1185.6394	2.4		96 97 100 100 100 99 99 100 99 99 100 100	GPSVFPLAPSSK	HCD
8	20191211_F1_Ag5_peng0013_SA_her_Lys_C.raw	F8:5538	FNW(+15.99)YVDGVEVHNAK	F8:7914	14	99	99	14	565.2704	3	44.09	-	1.8798E6	1692.7896	-0.1	Oxidation (HW)	99 100 100 100 100 100 100 100 100 100 99 99 99 94	FNW(+15.99)YVDGVEVHNAK	HCD
8	20191211_F1_Ag5_peng0013_SA_her_Lys_C.raw	F8:15122	THTC(+58.01)PPC(+58.01)PAPELLGGPSVFLFPPKPK	F8:10727	26	99	99	26	949.4804	3	58.50	-	6.6704E9	2845.4182	0.4	Carboxymethyl	99 98 100 100 100 100 100 99 99 100 100 100 100 100 100 99 99 99 100 100 100 99 98 97 95 96	THTC(+58.01)PPC(+58.01)PAPELLGGPSVFLFPPKPK	HCD
6	20191211_F1_Ag5_peng0013_SA_her_Lys_N.raw	F6:1173	K(+58.01)M(+15.99)HEALHDHYTQ	F6:3853	12	99	99	12	396.6783	4	19.92	-	5.9927E5	1582.6833	0.5	Carboxymethyl (KW X@N-term); Oxidation (M)	100 99 99 100 98 98 98 99 98 99 100 99	K(+58.01)M(+15.99)HEALHDHYTQ	ETHCD
8	20191211_F1_Ag5_peng0013_SA_her_Lys_C.raw	F8:18283	VDNALQSGNSQEK(+58.01)TEQN(+.98)SKN(+.98)STYSLSSTLTLSK	F8:7874	33	99	99	33	1207.2394	3	43.29	-	3.258E9	3618.7019	-1.5	Carboxymethyl (KW X@N-term); Deamidation (NQ)	97 98 100 100 100 100 100 100 99 99 99 100 100 100 100 99 99 98 98 99 99 99 99 99 99 99 99 99 99 99 99 99 99	VDNALQSGNSQEK(+58.01)TEQN(+.98)SKN(+.98)STYSLSSTLTLSK	HCD
8	20191211_F1_Ag5_peng0013_SA_her_Lys_C.raw	F8:879	LPAPLEK	F8:4982	7	99	99	7	384.2367	2	27.25	-	2.9054E7	766.4589	0.0		99 99 100 99 99 99 100	LPAPLEK	HCD
5	20191211_F1_Ag5_peng0013_SA_her_aLP.raw	F5:7783	VFLFPPSDEQLKSGTA	F5:8838	16	99	99	16	579.3022	3	48.68	-	7.8526E8	1734.8828	1.2		100 100 100 98 98 98 99 100 100 98 99 100 100 99 99 98	VFLFPPSDEQLKSGTA	ETHCD
2	20191211_F1_Ag5_peng0013_SA_her_chymo.raw	F2:4795	C(+58.01)SSVMHEALHNHY	F2:5410	13	99	99	13	529.2224	3	29.67	-	1.0883E9	1584.6450	0.1	Carboxymethyl	94 99 100 100 100 100 100 100 99 99 99 100 100	C(+58.01)SSVMHEALHNHY	ETHCD
10	20191211_F1_Ag5_peng0013_SA_her_Asp_N.raw	-	DRVTLTC(+58.01)RASAG	F10:4124	12	99	99	12	436.5515	3	22.69	-	0	1306.6299	2.2	Carboxymethyl	91 100 100 100 100 100 100 100 100 100 100 99	DRVTLTC(+58.01)RASAG	ETHCD
5	20191211_F1_Ag5_peng0013_SA_her_aLP.raw	F5:12984	VYTLPPSREEMT	F5:6048	12	99	99	12	711.8507	2	32.77	-	2.3851E8	1421.6860	0.6		99 100 100 99 99 99 98 98 99 99 100 100	VYTLPPSREEMT	ETHCD
6	20191211_F1_Ag5_peng0013_SA_her_Lys_N.raw	F6:11777	KVDNALQSGDSQESVTEQDSKD	F6:4260	22	99	99	22	794.0300	3	22.18	-	8.5153E5	2379.0671	0.4		100 96 97 97 98 99 99 100 100 100 100 99 100 100 100 100 100 99 100 100 99 98	KVDNALQSGDSQESVTEQDSKD	ETHCD
10	20191211_F1_Ag5_peng0013_SA_her_Asp_N.raw	F10:1934	DSVKGRFELSA	F10:6103	11	99	99	11	403.5471	3	33.93	-	1.7012E6	1207.6196	-0.1		100 99 99 100 100 98 97 99 100 100 99	DSVKGRFELSA	ETHCD
4	20191211_F1_Ag5_peng0013_SA_her_Ela.raw	F4:3114	NGYTRYADSVKG	F4:4386	12	99	99	12	444.2187	3	23.91	-	1.565E8	1329.6313	2.1		95 99 100 99 100 100 100 100 99 99 100 99	NGYTRYADSVKG	ETHCD
2	20191211_F1_Ag5_peng0013_SA_her_chymo.raw	F2:8307	TLSADTSKNTAY	F2:4152	12	99	99	12	636.3098	2	22.77	-	3.8912E9	1270.6040	0.8		99 99 99 99 100 99 99 99 97 99 99 99	TLSADTSKNTAY	ETHCD
2	20191211_F1_Ag5_peng0013_SA_her_chymo.raw	F2:5041	TVLHQDWLDGKEY	F2:7562	13	99	99	13	535.2633	3	41.70	-	7.5097E8	1602.7678	0.2		96 97 100 100 98 99 100 100 100 100 99 100 100	TVLHQDWLDGKEY	ETHCD
8	20191211_F1_Ag5_peng0013_SA_her_Lys_C.raw	F8:18283	VDNALQSGNSQESVTEQDSKN(+.98)STYSLSSTLTLSK	F8:7970	34	99	99	34	1207.2394	3	43.29	-	3.258E9	3618.7019	-1.5	Deamidation (NQ)	95 97 99 100 100 100 100 100 99 99 99 99 99 99 99 100 99 99 99 98 99 99 99 99 99 99 99 99 99 100 100 100 99 99	VDNALQSGNSQESVTEQDSKN(+.98)STYSLSSTLTLSK	HCD
4	20191211_F1_Ag5_peng0013_SA_her_Ela.raw	-	SVM(+15.99)HEALHN	F4:3431	9	99	99	9	351.8305	3	18.66	-	0	1052.4709	-1.1	Oxidation (M)	98 99 100 99 100 100 100 98 98	SVM(+15.99)HEALHN	HCD
3	20191211_F1_Ag5_peng0013_SA_her_thermo.raw	-	LAPSSKSTSGGTAA	F3:3193	14	99	99	14	617.8171	2	17.33	-	0	1233.6201	-0.3		100 99 100 100 100 100 99 98 98 96 97 100 100 100	LAPSSKSTSGGTAA	ETHCD
4	20191211_F1_Ag5_peng0013_SA_her_Ela.raw	F4:4104	DVSHEN(+.98)PEVKFN	F4:5229	12	99	99	12	472.5533	3	28.61	-	7.889E7	1414.6365	1.2	Deamidation (NQ)	98 97 98 98 100 100 100 100 100 100 99 99	DVSHEN(+.98)PEVKFN	HCD
5	20191211_F1_Ag5_peng0013_SA_her_aLP.raw	F5:13160	YYC(+58.01)QQHYTTPPTFGQGTV	F5:7704	18	99	99	18	716.9828	3	42.64	-	1.3089E7	2147.9258	0.4	Carboxymethyl	98 98 99 98 99 99 99 100 98 99 100 100 100 100 99 100 99 97	YYC(+58.01)QQHYTTPPTFGQGTV	ETHCD
2	20191211_F1_Ag5_peng0013_SA_her_chymo.raw	F2:1029	DLKDTYLHW	F2:8889	9	99	99	9	397.5333	3	49.02	-	3.3366E6	1189.5767	1.1		97 98 99 99 99 100 100 100 100	DLKDTYLHW	HCD
8	20191211_F1_Ag5_peng0013_SA_her_Lys_C.raw	F8:5420	FNWYVDGVEVHNAK	F8:7931	14	99	99	14	559.9397	3	43.94	-	1.1516E10	1676.7947	1.5		99 99 100 100 100 100 100 100 100 100 99 98 97 95	FNWYVDGVEVHNAK	HCD
4	20191211_F1_Ag5_peng0013_SA_her_Ela.raw	F4:7505	LHQDWLNGKEYKC(+58.01)	F4:5754	13	99	99	13	564.5994	3	31.57	-	9.5047E7	1690.7773	-0.6	Carboxymethyl	97 95 98 100 100 100 99 100 100 100 100 100 100	LHQDWLNGKEYKC(+58.01)	ETHCD
5	20191211_F1_Ag5_peng0013_SA_her_aLP.raw	F5:12629	VLHQDWLN(+.98)GKEYKC(+58.01)KVS	F5:5898	17	99	99	17	702.6830	3	32.41	-	8.997E8	2105.0251	0.9	Deamidation (NQ); Carboxymethyl	100 100 100 98 100 100 100 100 99 99 99 98 98 96 99 99 100	VLHQDWLN(+.98)GKEYKC(+58.01)KVS	HCD
8	20191211_F1_Ag5_peng0013_SA_her_Lys_C.raw	F8:9367	WYVN(+.98)GVEVHNAK	F8:6348	12	99	99	12	708.8491	2	35.26	-	1.6481E6	1415.6833	0.2	Deamidation (NQ)	99 100 100 100 99 99 100 100 99 99 98 96	WYVN(+.98)GVEVHNAK	HCD
10	20191211_F1_Ag5_peng0013_SA_her_Asp_N.raw	F10:2183	DYEKHKVYAA	F10:3480	10	99	99	10	408.5405	3	18.92	-	8.6735E5	1222.5981	1.2		100 100 98 98 100 99 98 98 100 100	DYEKHKVYAA	ETHCD
4	20191211_F1_Ag5_peng0013_SA_her_Ela.raw	F4:6085	AYLQMNSLRAEDTA	F4:7192	14	99	99	14	528.2567	3	39.21	-	9.0949E6	1581.7456	1.6		98 98 100 98 100 99 100 100 100 100 100 100 99 96	AYLQMNSLRAEDTA	ETHCD
3	20191211_F1_Ag5_peng0013_SA_her_thermo.raw	F3:3037	FYPREAK	F3:3626	7	99	99	7	455.7432	2	19.81	-	1.8454E8	909.4708	1.2		98 98 100 100 100 100 99	FYPREAK	ETHCD
3	20191211_F1_Ag5_peng0013_SA_her_thermo.raw	F3:14012	VVSVLTVLHQDWLN	F3:12194	14	99	99	14	811.9484	2	67.86	-	4.3363E5	1621.8828	-0.3		100 99 99 99 100 100 100 99 97 97 99 99 99 99	VVSVLTVLHQDWLN	ETHCD
2	20191211_F1_Ag5_peng0013_SA_her_chymo.raw	F2:5002	SC(+58.01)SVM(+15.99)HEALHDHY	F2:4147	13	99	99	13	534.8813	3	22.77	-	1.7079E7	1601.6238	-1.0	Carboxymethyl; Oxidation (M)	98 100 100 99 99 98 100 99 99 97 99 99 100	SC(+58.01)SVM(+15.99)HEALHDHY	HCD
6	20191211_F1_Ag5_peng0013_SA_her_Lys_N.raw	F6:14459	KVDNALQSGDSQESVTEQDSKDSTY	F6:5059	25	99	99	25	911.0761	3	26.74	-	6.7572E6	2730.2102	-1.4		100 99 99 99 99 100 99 100 100 100 98 96 99 98 99 100 100 95 100 100 99 99 99 99 99	KVDNALQSGDSQESVTEQDSKDSTY	ETHCD
3	20191211_F1_Ag5_peng0013_SA_her_thermo.raw	F3:5682	SKADYEKHKVYAC(+58.01)EVTHQG	F3:3801	19	99	99	19	563.5161	4	20.67	-	3.406E6	2250.0374	-0.9	Carboxymethyl	98 98 100 100 100 100 99 99 100 100 99 99 99 100 99 99 99 98 95	SKADYEKHKVYAC(+58.01)EVTHQG	ETHCD
3	20191211_F1_Ag5_peng0013_SA_her_thermo.raw	F3:2924	FNLKDTY	F3:6535	7	99	99	7	450.7264	2	35.81	-	2.3007E7	899.4388	-0.7		99 98 100 98 99 100 100	FNLKDTY	HCD
8	20191211_F1_Ag5_peng0013_SA_her_Lys_C.raw	F8:10237	DTLM(+15.99)LSRTPEVTC(+58.01)VVVN(+.98)VSHEDPEVK	F8:8791	26	99	99	26	743.8629	4	48.92	-	1.2683E10	2971.4153	2.4	Oxidation (M); Carboxymethyl; Deamidation (NQ)	92 92 100 100 100 100 100 100 100 100 100 100 100 100 100 100 100 100 100 100 99 99 97 99 100 100	DTLM(+15.99)LSRTPEVTC(+58.01)VVVN(+.98)VSHEDPEVK	HCD
3	20191211_F1_Ag5_peng0013_SA_her_thermo.raw	F3:4888	LRAEDTAVYYC(+58.01)NK	F3:5501	13	99	99	13	535.2559	3	30.18	-	2.3588E6	1602.7349	6.8	Carboxymethyl	97 96 100 100 100 100 100 100 100 100 99 98 98	LRAEDTAVYYC(+58.01)NK	ETHCD
4	20191211_F1_Ag5_peng0013_SA_her_Ela.raw	F4:6476	M(+15.99)HEALHNHYTQKS	F4:3125	13	99	99	13	537.9155	3	16.90	-	1.9389E7	1610.7261	-0.9	Oxidation (M)	93 95 100 100 100 100 100 100 100 100 100 100 100	M(+15.99)HEALHNHYTQKS	ETHCD
4	20191211_F1_Ag5_peng0013_SA_her_Ela.raw	F4:6966	ASGFNLKDTYLHWV	F4:9940	14	99	99	14	550.9495	3	54.49	-	1.4751E9	1649.8201	3.9		95 98 100 100 99 100 100 100 100 100 100 100 99 96	ASGFNLKDTYLHWV	ETHCD
11	20191211_F1_Ag5_peng0013_SA_her_CB.raw	F11:11827	EVQLVESGNLVQ	F11:7553	12	99	99	12	657.8489	2	41.73	-	4.6848E5	1313.6826	0.4		97 97 97 99 99 100 100 100 99 100 100 100	EVQLVESGNLVQ	ETHCD
11	20191211_F1_Ag5_peng0013_SA_her_CB.raw	F11:2661	TLSKADYEKHKVY	F11:3794	13	99	99	13	396.2121	4	20.54	-	7.8169E4	1580.8198	-0.3		98 98 99 99 100 100 100 100 99 99 99 99 98	TLSKADYEKHKVY	ETHCD
3	20191211_F1_Ag5_peng0013_SA_her_thermo.raw	F3:3031	LLNNFYPREAK	F3:6512	11	99	99	11	455.5829	3	35.61	-	1.9295E9	1363.7249	1.4		100 100 99 99 100 100 97 96 99 99 100	LLNNFYPREAK	HCD
4	20191211_F1_Ag5_peng0013_SA_her_Ela.raw	F4:7973	VVGGTEAQRNSWPSQL	F4:7332	16	99	99	16	576.9608	3	40.04	-	1.1825E7	1727.8591	0.9		100 100 100 99 99 100 99 98 99 98 99 97 99 100 100 100	VVGGTEAQRNSWPSQL	ETHCD
4	20191211_F1_Ag5_peng0013_SA_her_Ela.raw	F4:456	TKSFNRGEC(+58.01)	F4:3468	9	99	99	9	367.1674	3	18.78	-	1.0754E7	1098.4763	3.6	Carboxymethyl	97 99 100 100 99 99 99 99 99	TKSFNRGEC(+58.01)	ETHCD
8	20191211_F1_Ag5_peng0013_SA_her_Lys_C.raw	F8:7375	VYAC(+58.01)EVTHQGLSSPVTK	F8:5741	17	99	99	17	626.3092	3	31.84	-	1.3432E10	1875.9036	1.2	Carboxymethyl	100 100 100 100 100 100 100 99 98 98 99 99 99 99 99 99 96	VYAC(+58.01)EVTHQGLSSPVTK	HCD
6	20191211_F1_Ag5_peng0013_SA_her_Lys_N.raw	F6:11770	KVDNALQSGNSQESVTEQDSKD	F6:4203	22	99	99	22	793.7031	3	21.75	-	1.1612E7	2378.0833	1.8		100 93 95 99 100 100 99 100 100 100 100 100 100 99 99 100 100 99 100 100 99 98	KVDNALQSGNSQESVTEQDSKD	ETHCD
3	20191211_F1_Ag5_peng0013_SA_her_thermo.raw	F3:5952	VVC(+58.01)LLNNFYPREAK	F3:9289	14	99	99	14	575.2995	3	50.84	-	2.5338E7	1722.8762	0.3	Carboxymethyl	100 100 100 100 100 99 99 99 99 96 95 99 99 100	VVC(+58.01)LLNNFYPREAK	HCD
4	20191211_F1_Ag5_peng0013_SA_her_Ela.raw	F4:16293	TYYC(+58.01)QQHYTTPPTFGQGTKV	F4:7054	20	99	99	20	793.3624	3	38.12	-	1.6129E9	2377.0684	-1.2	Carboxymethyl	100 100 99 99 98 99 100 100 99 99 99 100 100 100 98 95 99 99 99 98	TYYC(+58.01)QQHYTTPPTFGQGTKV	ETHCD
5	20191211_F1_Ag5_peng0013_SA_her_aLP.raw	-	C(+58.01)LLNNFYPREAKV	F5:8777	13	99	99	13	542.2767	3	48.97	-	0	1623.8079	0.2	Carboxymethyl	97 98 100 99 99 100 98 98 100 100 100 100 100	C(+58.01)LLNNFYPREAKV	ETHCD
8	20191211_F1_Ag5_peng0013_SA_her_Lys_C.raw	F8:1841	DRFTLSADTSK	F8:5114	11	99	99	11	414.2108	3	28.18	-	3.2067E6	1239.6094	1.1		96 96 100 100 100 100 98 99 100 100 100	DRFTLSADTSK	ETHCD
8	20191211_F1_Ag5_peng0013_SA_her_Lys_C.raw	F8:879	PLAPLEK	F8:5041	7	99	99	7	384.2367	2	27.25	-	2.9054E7	766.4589	0.0		97 98 100 99 99 100 100	PLAPLEK	ETHCD
4	20191211_F1_Ag5_peng0013_SA_her_Ela.raw	F4:8939	SVM(+15.99)HEALHDHYTQKS	F4:3486	15	99	99	15	600.2787	3	18.88	-	1.6124E7	1797.8103	2.2	Oxidation (M)	93 95 99 100 100 99 100 100 100 100 100 100 100 100 100	SVM(+15.99)HEALHDHYTQKS	ETHCD
9	20191211_F1_Ag5_peng0013_SA_her_GluC.raw	F9:20242	STYSLSSTLTLSKADYE	F9:8400	17	99	99	17	933.4540	2	47.37	-	2.9701E6	1864.8943	-0.5		94 92 100 100 100 100 100 100 100 100 100 100 99 99 100 100 99	STYSLSSTLTLSKADYE	HCD
8	20191211_F1_Ag5_peng0013_SA_her_Lys_C.raw	F8:6726	GPDVFPLAPSSK	F8:7736	12	99	99	12	607.8232	2	43.13	-	9.4115E6	1213.6343	-2.0		96 96 100 100 100 99 99 100 99 99 100 100	GPDVFPLAPSSK	HCD
4	20191211_F1_Ag5_peng0013_SA_her_Ela.raw	F4:14744	TYYC(+58.01)QQHYTTPPTFGQGTKVELKTR	F4:6183	25	99	99	25	752.1173	4	33.57	-	3.123E9	3004.4387	0.5	Carboxymethyl	100 100 100 100 99 99 100 100 100 100 100 100 100 100 99 98 96 97 98 99 99 99 98 97 99	TYYC(+58.01)QQHYTTPPTFGQGTKVELKTR	HCD
3	20191211_F1_Ag5_peng0013_SA_her_thermo.raw	F3:4331	FLYSGVPSR	F3:6449	9	99	99	9	513.2748	2	35.40	-	1.9007E8	1024.5342	0.9		99 100 100 100 100 100 98 97 98	FLYSGVPSR	HCD
3	20191211_F1_Ag5_peng0013_SA_her_thermo.raw	F3:11811	VAAPSVFLFPPSDEQLKSGTAS	F3:10376	22	99	99	22	750.0559	3	54.35	-	1.1635E8	2247.1421	1.7		98 98 99 99 100 100 100 100 100 99 97 98 100 100 99 100 100 99 98 98 99 97	VAAPSVFLFPPSDEQLKSGTAS	ETHCD
5	20191211_F1_Ag5_peng0013_SA_her_aLP.raw	F5:6069	C(+58.01)LVKGFYPS	F5:7927	9	99	99	9	536.2638	2	43.51	-	4.7452E9	1070.5107	2.1	Carboxymethyl	96 98 100 100 99 100 99 100 100	C(+58.01)LVKGFYPS	ETHCD
2	20191211_F1_Ag5_peng0013_SA_her_chymo.raw	F2:8523	TFPAVLQSSGLY	F2:10422	12	99	99	12	641.8387	2	57.91	-	4.6543E9	1281.6604	2.0		98 96 98 98 99 100 99 100 100 100 100 100	TFPAVLQSSGLY	ETHCD
5	20191211_F1_Ag5_peng0013_SA_her_aLP.raw	F5:947	DYEKHKVYA	F5:3171	9	99	99	9	384.8613	3	16.83	-	4.5941E7	1151.5610	0.8		96 96 100 100 100 100 100 100 100	DYEKHKVYA	ETHCD
4	20191211_F1_Ag5_peng0013_SA_her_Ela.raw	F4:9362	TVSWNSGALTSGVHTFPA	F4:9145	18	99	99	18	611.3036	3	50.38	-	9.7797E6	1830.8901	-0.7		95 96 100 99 99 100 100 100 100 100 100 99 99 100 100 99 99 99	TVSWNSGALTSGVHTFPA	ETHCD
3	20191211_F1_Ag5_peng0013_SA_her_thermo.raw	F3:5952	VVC(+58.01)LLNNFYPREAK	F3:9222	14	99	99	14	575.2995	3	50.84	-	2.5338E7	1722.8762	0.3	Carboxymethyl	99 99 100 100 100 100 100 100 99 99 100 100 97 94	VVC(+58.01)LLNNFYPREAK	ETHCD
4	20191211_F1_Ag5_peng0013_SA_her_Ela.raw	F4:7127	KVDKKVEPKSC(+58.01)DKT	F4:3126	14	99	99	14	554.9628	3	16.90	-	6.4825E6	1661.8657	0.5	Carboxymethyl	94 97 100 100 100 100 99 99 100 99 99 100 100 100	KVDKKVEPKSC(+58.01)DKT	ETHCD
6	20191211_F1_Ag5_peng0013_SA_her_Lys_N.raw	F6:8531	KSGTASVVALLNNFYPREA	F6:11124	19	99	99	19	679.6959	3	60.19	-	4.2688E7	2036.0691	-1.5		85 99 100 100 100 100 100 100 100 100 100 100 100 100 99 99 100 100 99	KSGTASVVALLNNFYPREA	ETHCD
5	20191211_F1_Ag5_peng0013_SA_her_aLP.raw	F5:7747	NGYTRYADSVKGRFT	F5:5924	15	98	98	15	578.9567	3	32.72	-	2.2693E7	1733.8484	-0.1		98 99 100 99 99 97 97 99 98 99 100 100 100 100 100	NGYTRYADSVKGRFT	ETHCD
6	20191211_F1_Ag5_peng0013_SA_her_Lys_N.raw	F6:7844	K(+58.01)VYAC(+58.01)EVTHQGLSSPVT	F6:6727	17	98	98	17	645.6441	3	36.01	-	1.4062E8	1933.9092	0.7	Carboxymethyl (KW X@N-term); Carboxymethyl	91 100 100 100 100 100 100 99 99 99 100 100 100 100 99 99 98	K(+58.01)VYAC(+58.01)EVTHQGLSSPVT	ETHCD
4	20191211_F1_Ag5_peng0013_SA_her_Ela.raw	F4:15233	LQSGDSQESVTEQDSKDSTYS	F4:4186	21	98	98	21	764.3328	3	22.69	-	7.6032E6	2289.9719	2.0		98 98 99 99 99 100 96 99 100 100 100 100 99 100 100 100 98 97 99 100 100	LQSGDSQESVTEQDSKDSTYS	ETHCD
3	20191211_F1_Ag5_peng0013_SA_her_thermo.raw	-	FNRGEC(+58.01)	F3:3521	6	98	98	6	392.1579	2	19.11	-	0	782.3017	-0.5	Carboxymethyl	98 97 99 100 100 100	FNRGEC(+58.01)	ETHCD
4	20191211_F1_Ag5_peng0013_SA_her_Ela.raw	F4:7311	SGFNLKDTYLHWVV	F4:10634	14	98	98	14	560.2911	3	58.88	-	1.6632E6	1677.8516	0.0		95 96 99 99 100 99 100 100 100 100 100 100 100 100	SGFNLKDTYLHWVV	ETHCD
10	20191211_F1_Ag5_peng0013_SA_her_Asp_N.raw	F10:4623	D(+58.01)RLTSGVH	F10:3831	8	98	98	8	471.7365	2	21.10	-	3.4901E5	941.4566	1.9	Carboxymethyl (KW X@N-term)	100 100 100 99 96 99 99 99	D(+58.01)RLTSGVH	ETHCD
2	20191211_F1_Ag5_peng0013_SA_her_chymo.raw	F2:2930	SKADYEKHKVY	F2:3091	11	98	98	11	456.5704	3	16.66	-	1.5458E7	1366.6880	1.1		99 98 99 99 99 99 99 98 99 100 100	SKADYEKHKVY	HCD
8	20191211_F1_Ag5_peng0013_SA_her_Lys_C.raw	F8:15122	THTC(+58.01)PPC(+58.01)PAPELLGGPSVFLFPPKPK	F8:10601	26	98	98	26	949.4804	3	58.50	-	6.6704E9	2845.4182	0.4	Carboxymethyl	99 98 100 100 100 100 100 99 99 99 100 100 100 100 100 99 98 99 100 100 100 99 98 97 96 96	THTC(+58.01)PPC(+58.01)PAPELLGGPSVFLFPPKPK	HCD
5	20191211_F1_Ag5_peng0013_SA_her_aLP.raw	F5:19403	GFNLKDTYLHWVRQAPGKGLEWV	F5:10177	23	98	98	23	905.4777	3	56.68	-	1.0824E8	2713.4128	-0.6		100 98 97 98 99 100 100 100 100 100 100 100 100 98 97 99 100 100 97 97 99 100 100	GFNLKDTYLHWVRQAPGKGLEWV	ETHCD
7	20191211_F1_Ag5_peng0013_SA_her_Arg_C.raw	F7:14578	DLQMTQSPSSLSASVGDR	F7:6743	18	98	98	18	626.9667	3	36.20	-	3.096E6	1877.8789	-0.4		97 97 99 100 100 100 99 99 99 100 100 100 100 100 100 100 100 90	DLQMTQSPSSLSASVGDR	ETHCD
10	20191211_F1_Ag5_peng0013_SA_her_Asp_N.raw	F10:14980	DWLNGKEYKC(+58.01)KVS	F10:5901	13	98	98	13	814.3917	2	32.93	-	2.5951E6	1626.7712	-1.4	Carboxymethyl	96 100 100 99 99 98 99 100 99 99 99 98 99	DWLNGKEYKC(+58.01)KVS	HCD
5	20191211_F1_Ag5_peng0013_SA_her_aLP.raw	F5:11361	VFLFPPSDEQLKSGTASVV	F5:10478	19	98	98	19	674.3586	3	54.21	-	8.0386E8	2020.0518	1.2		98 99 100 95 96 98 99 100 99 98 100 100 100 100 100 100 100 100 100	VFLFPPSDEQLKSGTASVV	ETHCD
4	20191211_F1_Ag5_peng0013_SA_her_Ela.raw	F4:8684	RLYPTDGYTRYADK(+58.01)	F4:6667	14	98	98	14	592.9576	3	36.46	-	9.8972E8	1775.8479	1.7	Carboxymethyl (KW X@N-term)	97 97 97 99 100 100 100 100 100 100 99 99 100 99	RLYPTDGYTRYADK(+58.01)	ETHCD
3	20191211_F1_Ag5_peng0013_SA_her_thermo.raw	F3:6362	VLHQDWLDGKEYKC(+58.01)KVSNK	F3:5596	19	98	98	19	587.7971	4	30.71	-	2.2033E6	2347.1628	-1.5	Carboxymethyl	100 100 100 99 99 100 100 100 99 98 99 99 99 97 97 98 99 98 99	VLHQDWLDGKEYKC(+58.01)KVSNK	HCD
3	20191211_F1_Ag5_peng0013_SA_her_thermo.raw	F3:3822	LYPTDGYTRYADSVKGR	F3:5776	17	98	98	17	491.2488	4	31.59	-	1.2155E8	1960.9641	1.1		100 100 100 100 100 99 99 99 98 97 97 99 98 99 99 99 100	LYPTDGYTRYADSVKGR	HCD
4	20191211_F1_Ag5_peng0013_SA_her_Ela.raw	F4:6079	SGFDLKDTYLHWV	F4:10665	13	98	98	13	527.5973	3	59.15	-	1.4426E6	1579.7671	1.9		100 100 100 100 99 99 100 100 100 100 100 95 95	SGFDLKDTYLHWV	HCD
11	20191211_F1_Ag5_peng0013_SA_her_CB.raw	F11:9797	LENELQTYR	F11:5123	9	98	98	9	583.2965	2	27.83	-	8.9268E4	1164.5774	0.9		100 100 99 100 100 98 97 98 99	LENELQTYR	HCD
3	20191211_F1_Ag5_peng0013_SA_her_thermo.raw	F3:3727	LSRTPEVTA	F3:4189	9	98	98	9	487.2698	2	22.89	-	3.1248E6	972.5240	1.2		99 98 100 98 98 99 100 100 99	LSRTPEVTA	ETHCD
4	20191211_F1_Ag5_peng0013_SA_her_Ela.raw	F4:10712	LHQDWLNGKEYKSKVS	F4:5063	16	98	98	16	644.6718	3	27.72	-	2.6196E6	1930.9900	1.8		100 99 99 100 100 100 99 98 98 99 99 98 99 99 99 99	LHQDWLNGKEYKSKVS	HCD
4	20191211_F1_Ag5_peng0013_SA_her_Ela.raw	F4:4337	FNLKDTYLHWV	F4:9868	11	98	98	11	479.2510	3	54.43	-	3.1465E7	1434.7295	1.2		99 99 100 100 100 100 100 100 100 95 95	FNLKDTYLHWV	HCD
4	20191211_F1_Ag5_peng0013_SA_her_Ela.raw	F4:1979	RFTLSADTSKN	F4:4515	11	98	98	11	413.8831	3	24.64	-	4.7889E6	1238.6255	1.6		96 98 100 100 98 98 100 100 100 100 99	RFTLSADTSKN	ETHCD
3	20191211_F1_Ag5_peng0013_SA_her_thermo.raw	F3:11629	VVSVLTVLHQDWLN(+.98)GKEYK	F3:10725	19	98	98	19	743.7341	3	59.11	-	3.8892E5	2228.1841	-1.7	Deamidation (NQ)	100 100 100 100 100 100 100 100 99 98 99 99 99 99 95 95 99 99 100	VVSVLTVLHQDWLN(+.98)GKEYK	HCD
10	20191211_F1_Ag5_peng0013_SA_her_Asp_N.raw	-	DSTYSLSSTLTLSKA	F10:9942	15	98	98	15	787.4018	2	55.50	-	0	1572.7883	0.4		88 100 100 100 100 100 100 100 100 100 100 100 99 99 99	DSTYSLSSTLTLSKA	ETHCD
5	20191211_F1_Ag5_peng0013_SA_her_aLP.raw	F5:1833	YLC(+58.01)NVDHKPS	F5:3966	10	98	98	10	411.8576	3	21.71	-	5.6672E6	1232.5496	1.2	Carboxymethyl	100 100 100 99 99 99 98 99 96 98	YLC(+58.01)NVDHKPS	HCD
2	20191211_F1_Ag5_peng0013_SA_her_chymo.raw	F2:6905	C(+58.01)AASGFNLKDTYLHW	F2:9928	15	98	98	15	595.2767	3	55.15	-	8.2279E5	1782.8035	2.6	Carboxymethyl	100 100 100 100 100 99 98 99 99 98 96 97 99 100 100	C(+58.01)AASGFNLKDTYLHW	HCD
11	20191211_F1_Ag5_peng0013_SA_her_CB.raw	F11:12702	EVQLVESGGGLVPQGGSLRLS	F11:8787	21	98	98	21	694.7115	3	48.58	-	2.8136E6	2081.1116	0.6		94 94 99 100 100 100 99 100 100 100 100 100 100 99 99 99 100 100 99 99 99	EVQLVESGGGLVPQGGSLRLS	ETHCD
4	20191211_F1_Ag5_peng0013_SA_her_Ela.raw	F4:4959	GFN(+.98)LKDTYLHWV	F4:10423	12	98	98	12	498.5860	3	57.72	-	6.7561E6	1492.7351	0.6	Deamidation (NQ)	98 99 100 100 99 99 100 100 100 100 97 97	GFN(+.98)LKDTYLHWV	HCD
5	20191211_F1_Ag5_peng0013_SA_her_aLP.raw	F5:386	E(-18.01)LKRTV	F5:3458	6	98	98	6	364.2272	2	18.83	-	4.0934E5	726.4388	1.5	Pyro-glu from E	100 99 98 99 99 99	E(-18.01)LKRTV	ETHCD
8	20191211_F1_Ag5_peng0013_SA_her_Lys_C.raw	F8:9159	RTVAAPSVFLFPPSDEQLK	F8:9455	19	98	98	19	701.3829	3	51.12	-	7.2581E9	2101.1206	3.0		97 97 99 100 99 99 99 100 100 100 98 99 99 99 100 100 96 99 100	RTVAAPSVFLFPPSDEQLK	ETHCD
3	20191211_F1_Ag5_peng0013_SA_her_thermo.raw	F3:736	LTVDKSRWQ	F3:4825	9	98	98	9	378.2084	3	26.50	-	8.6615E4	1131.6035	0.0		98 97 100 100 99 99 99 99 100	LTVDKSRWQ	ETHCD
4	20191211_F1_Ag5_peng0013_SA_her_Ela.raw	F4:6693	C(+58.01)EVTHQGLSSPVTKS	F4:4495	15	98	98	15	544.2627	3	24.59	-	1.9617E7	1629.7668	-0.4	Carboxymethyl	96 98 99 99 99 99 99 100 100 98 98 99 100 99 99	C(+58.01)EVTHQGLSSPVTKS	ETHCD
10	20191211_F1_Ag5_peng0013_SA_her_Asp_N.raw	-	DSTYSLSSTLTLSKA	F10:14125	15	98	98	15	787.4008	2	79.18	-	0	1572.7883	-0.8		88 100 100 100 100 100 100 100 100 100 100 100 99 99 99	DSTYSLSSTLTLSKA	ETHCD
10	20191211_F1_Ag5_peng0013_SA_her_Asp_N.raw	F10:4848	DNQRVLVGG	F10:4135	9	98	98	9	479.2597	2	22.79	-	2.5894E5	956.5039	1.0		100 98 97 98 99 100 100 100 99	DNQRVLVGG	ETHCD
4	20191211_F1_Ag5_peng0013_SA_her_Ela.raw	F4:3281	RFTLSADTSKNT	F4:4580	12	98	98	12	447.5655	3	25.05	-	1.0018E8	1339.6731	1.2		95 97 100 100 100 99 99 99 100 100 100 99	RFTLSADTSKNT	ETHCD
8	20191211_F1_Ag5_peng0013_SA_her_Lys_C.raw	F8:13849	THTAPPAPAPELLGGPSVFLFPPKPK	F8:10110	26	98	98	26	889.4943	3	56.21	-	3.6421E7	2665.4631	-0.8		99 98 100 100 100 100 100 100 99 99 100 100 100 100 100 99 99 99 99 100 100 99 98 96 93 96	THTAPPAPAPELLGGPSVFLFPPKPK	HCD
5	20191211_F1_Ag5_peng0013_SA_her_aLP.raw	F5:4222	FFLYSDLA	F5:11118	8	98	98	8	488.2450	2	61.94	-	4.4606E6	974.4749	0.6		98 97 99 99 99 100 100 100	FFLYSDLA	ETHCD
2	20191211_F1_Ag5_peng0013_SA_her_chymo.raw	-	TLSKADYEKHKVAY	F2:3747	14	98	98	14	551.6258	3	20.47	-	0	1651.8569	-0.8		99 99 99 99 99 99 98 99 99 97 99 99 99 99	TLSKADYEKHKVAY	HCD
6	20191211_F1_Ag5_peng0013_SA_her_Lys_N.raw	F6:5136	KVYAC(+58.01)EVTH	F6:4143	9	98	98	9	554.2609	2	21.55	-	3.7905E5	1106.5066	0.5	Carboxymethyl	95 100 100 100 98 99 99 100 100	KVYAC(+58.01)EVTH	HCD
9	20191211_F1_Ag5_peng0013_SA_her_GluC.raw	F9:2722	SKGKLTYLKGE	F9:3838	11	98	98	11	408.5719	3	21.01	-	2.3238E6	1222.6921	1.4		99 99 100 100 100 100 100 100 100 100 90	SKGKLTYLKGE	ETHCD
10	20191211_F1_Ag5_peng0013_SA_her_Asp_N.raw	F10:14213	DSTYSLSSTLTLSKA	F10:15001	15	98	98	15	787.4011	2	83.72	-	1.7262E7	1572.7883	-0.4		88 100 100 100 100 100 100 100 100 100 100 100 99 99 99	DSTYSLSSTLTLSKA	ETHCD
8	20191211_F1_Ag5_peng0013_SA_her_Lys_C.raw	F8:7539	APELLGGPSVFLFPPKPK	F8:10535	18	98	98	18	632.0328	3	58.39	-	4.538E6	1893.0764	0.0		100 100 100 100 100 100 99 99 99 100 100 100 100 100 98 97 94 95	APELLGGPSVFLFPPKPK	HCD
2	20191211_F1_Ag5_peng0013_SA_her_chymo.raw	F2:11262	NSGALTSGVHTFPAVLQSSGLY	F2:10294	22	98	98	22	736.0433	3	56.66	-	8.4969E8	2205.1064	0.8		97 98 99 99 100 100 100 99 99 100 100 96 95 98 99 100 99 100 100 100 100 100	NSGALTSGVHTFPAVLQSSGLY	ETHCD
10	20191211_F1_Ag5_peng0013_SA_her_Asp_N.raw	F10:14218	DSTYSLSSTLTLSKA	F10:8357	15	98	98	15	787.4032	2	46.53	-	5.8264E9	1572.7883	2.2		88 100 100 100 100 100 100 100 100 100 100 100 99 99 99	DSTYSLSSTLTLSKA	ETHCD
8	20191211_F1_Ag5_peng0013_SA_her_Lys_C.raw	F8:7176	DRFTLSAN(+.98)TSK	F8:5106	11	98	98	11	620.8122	2	28.18	-	6.9102E6	1239.6096	0.2	Deamidation (NQ)	97 95 99 99 100 99 99 99 100 100 100	DRFTLSAN(+.98)TSK	HCD
3	20191211_F1_Ag5_peng0013_SA_her_thermo.raw	-	LYSGVPSR	F3:4427	8	98	98	8	439.7405	2	24.26	-	0	877.4658	0.7		100 100 100 100 100 98 97 98	LYSGVPSR	HCD
11	20191211_F1_Ag5_peng0013_SA_her_CB.raw	F11:4816	PVTKSFNRGEC(+58.01)	F11:3750	11	98	98	11	432.5402	3	20.30	-	5.2236E5	1294.5977	0.8	Carboxymethyl	96 97 100 100 100 100 100 99 97 99 99	PVTKSFNRGEC(+58.01)	ETHCD
2	20191211_F1_Ag5_peng0013_SA_her_chymo.raw	F2:5123	SC(+58.01)SVMHEALHNHYTEKSL	F2:6070	18	98	98	18	536.7438	4	33.44	-	9.5228E5	2142.9463	-0.1	Carboxymethyl	99 100 100 100 100 100 100 99 99 97 98 96 98 98 98 99 100 100	SC(+58.01)SVMHEALHNHYTEKSL	HCD
2	20191211_F1_Ag5_peng0013_SA_her_chymo.raw	F2:1139	SC(+58.01)SVM(+15.99)HEALHNHY	F2:3937	13	98	98	13	401.1672	4	21.51	-	9.1117E8	1600.6399	-0.1	Carboxymethyl; Oxidation (M)	97 100 99 99 100 99 98 97 100 99 99 99 100	SC(+58.01)SVM(+15.99)HEALHNHY	HCD
3	20191211_F1_Ag5_peng0013_SA_her_thermo.raw	F3:9897	LFPPSDEQLKSGTASVVC(+58.01)L	F3:9252	19	98	98	19	683.6786	3	51.66	-	2.4551E7	2048.0137	0.1	Carboxymethyl	98 95 97 98 98 98 99 99 100 100 100 99 99 100 100 100 100 100 100	LFPPSDEQLKSGTASVVC(+58.01)L	ETHCD
9	20191211_F1_Ag5_peng0013_SA_her_GluC.raw	F9:17141	QDSKDSTYSLSSTLTLSKADYE	F9:7950	22	98	98	22	813.7190	3	44.56	-	9.1357E8	2438.1335	0.7		91 96 100 100 100 100 100 100 100 100 100 100 100 100 100 100 100 100 100 100 100 90	QDSKDSTYSLSSTLTLSKADYE	ETHCD
5	20191211_F1_Ag5_peng0013_SA_her_aLP.raw	F5:16086	HEN(+.98)PEVKFNWYVDGVEVHNA	F5:8488	20	98	98	20	795.3708	3	47.20	-	4.8813E8	2383.0869	1.6	Deamidation (NQ)	95 99 100 97 98 98 99 100 99 100 100 100 100 98 99 100 100 99 98 100	HEN(+.98)PEVKFNWYVDGVEVHNA	HCD
10	20191211_F1_Ag5_peng0013_SA_her_Asp_N.raw	-	DSTYSLSSTLTLSKA	F10:11598	15	98	98	15	787.4014	2	65.02	-	0	1572.7883	0.0		88 100 100 100 100 100 100 100 100 100 100 100 99 99 99	DSTYSLSSTLTLSKA	ETHCD
3	20191211_F1_Ag5_peng0013_SA_her_thermo.raw	F3:2643	LTLSKADYEKHKVYA	F3:4680	15	98	98	15	442.2424	4	25.61	-	4.8856E6	1764.9409	-0.2		100 99 99 99 100 100 100 100 100 99 99 99 99 98 93	LTLSKADYEKHKVYA	ETHCD
4	20191211_F1_Ag5_peng0013_SA_her_Ela.raw	F4:8107	VFLFPPSDEQLKSGTA	F4:9425	16	98	98	16	579.3015	3	48.97	-	1.3101E9	1734.8828	-0.1		99 100 100 95 96 98 100 100 100 99 100 100 100 99 99 98	VFLFPPSDEQLKSGTA	ETHCD
10	20191211_F1_Ag5_peng0013_SA_her_Asp_N.raw	-	DSTYSLSSTLTLSKA	F10:9241	15	98	98	15	787.4016	2	51.66	-	0	1572.7883	0.2		87 100 100 100 100 100 100 100 100 100 100 100 99 99 99	DSTYSLSSTLTLSKA	ETHCD
4	20191211_F1_Ag5_peng0013_SA_her_Ela.raw	F4:15768	WYQQKPGKAPKLL	F4:5735	13	98	98	13	778.9510	2	31.51	-	1.9518E9	1555.8875	0.1		99 99 97 98 100 99 98 99 100 99 100 99 100	WYQQKPGKAPKLL	HCD
5	20191211_F1_Ag5_peng0013_SA_her_aLP.raw	F5:11361	VFLFPPSDEQLKSGTASVV	F5:10289	19	98	98	19	674.3586	3	54.21	-	8.0386E8	2020.0518	1.2		97 99 100 95 95 98 99 100 99 98 100 100 100 100 100 100 100 100 100	VFLFPPSDEQLKSGTASVV	ETHCD
4	20191211_F1_Ag5_peng0013_SA_her_Ela.raw	F4:14744	TYYC(+58.01)QQHYTTPPTFGQGTKVELKTR	F4:6113	25	98	98	25	752.1173	4	33.57	-	3.123E9	3004.4387	0.5	Carboxymethyl	100 100 100 99 98 99 99 100 100 100 100 100 100 100 99 98 97 97 98 98 99 98 98 97 98	TYYC(+58.01)QQHYTTPPTFGQGTKVELKTR	HCD
5	20191211_F1_Ag5_peng0013_SA_her_aLP.raw	F5:14361	KLTVDKSRWQQGNVFSC(+58.01)SV	F5:7492	19	98	98	19	747.3755	3	41.32	-	8.3358E7	2239.1055	-0.4	Carboxymethyl	95 99 100 100 100 100 100 100 99 96 95 98 99 100 100 100 100 100 100	KLTVDKSRWQQGNVFSC(+58.01)SV	ETHCD
8	20191211_F1_Ag5_peng0013_SA_her_Lys_C.raw	F8:5537	FNW(+15.99)YVDGVEVHNAK	F8:7088	14	98	98	14	565.2703	3	39.22	-	7.8442E7	1692.7896	-0.2	Oxidation (HW)	99 100 100 100 100 100 99 100 100 100 99 97 97 94	FNW(+15.99)YVDGVEVHNAK	HCD
8	20191211_F1_Ag5_peng0013_SA_her_Lys_C.raw	F8:879	LPAPLEK	F8:4919	7	98	98	7	384.2367	2	27.25	-	2.9054E7	766.4589	0.0		99 98 100 99 98 99 100	LPAPLEK	HCD
3	20191211_F1_Ag5_peng0013_SA_her_thermo.raw	F3:9872	LLNNFYPREAK	F3:6544	11	98	98	11	682.8699	2	35.61	-	5.776E8	1363.7249	0.3		100 100 99 99 100 99 98 96 99 99 99	LLNNFYPREAK	ETHCD
10	20191211_F1_Ag5_peng0013_SA_her_Asp_N.raw	-	DSVKGRFTLSA	F10:7752	11	98	98	11	394.2154	3	43.61	-	0	1179.6248	-0.3		98 96 98 100 100 100 99 99 100 100 99	DSVKGRFTLSA	ETHCD
2	20191211_F1_Ag5_peng0013_SA_her_chymo.raw	F2:4162	VARLYPTDGDTRY	F2:5247	13	98	98	13	509.5914	3	29.07	-	1.0156E7	1525.7524	0.0		96 96 100 100 98 98 100 100 99 99 100 100 100	VARLYPTDGDTRY	ETHCD
8	20191211_F1_Ag5_peng0013_SA_her_Lys_C.raw	F8:447	YTRYADSVK	F8:3602	9	98	98	9	368.1894	3	19.61	-	9.2152E4	1101.5454	0.9		100 99 99 97 97 99 99 100 100	YTRYADSVK	HCD
2	20191211_F1_Ag5_peng0013_SA_her_chymo.raw	F2:7018	SSAASGFNLKDTYLHW	F2:9489	16	98	98	16	599.6249	3	52.47	-	2.7492E5	1795.8530	-0.1		100 100 100 100 100 98 97 96 98 99 99 98 99 100 100 100	SSAASGFNLKDTYLHW	HCD
4	20191211_F1_Ag5_peng0013_SA_her_Ela.raw	F4:7208	DTSKNTSGFNLKDTYLHWV	F4:9414	19	98	98	19	557.2760	4	51.90	-	4.5291E6	2225.0752	-0.1		96 99 100 100 100 100 100 100 100 99 100 100 99 96 97 100 100 97 98	DTSKNTSGFNLKDTYLHWV	HCD
8	20191211_F1_Ag5_peng0013_SA_her_Lys_C.raw	F8:6622	K(+58.01)VC(+58.01)LLNNFYPREAK	F8:10097	14	98	98	14	604.3110	3	56.05	-	1.5741E6	1809.9082	1.7	Carboxymethyl (KW X@N-term); Carboxymethyl	100 100 100 100 100 99 99 99 99 96 95 98 100 100	K(+58.01)VC(+58.01)LLNNFYPREAK	HCD
5	20191211_F1_Ag5_peng0013_SA_her_aLP.raw	F5:2335	VLHQDWLNGKEYKA	F5:6102	14	98	98	14	425.9747	4	33.72	-	1.2566E7	1699.8682	0.9		100 100 100 99 100 100 100 99 96 96 99 99 99 100	VLHQDWLNGKEYKA	HCD
8	20191211_F1_Ag5_peng0013_SA_her_Lys_C.raw	F8:3752	VVVN(+.98)VSHEDPEVK	F8:4900	13	98	98	13	484.5840	3	26.93	-	8.0844E7	1450.7302	0.1	Deamidation (NQ)	100 100 100 100 100 99 97 99 99 95 98 99 100	VVVN(+.98)VSHEDPEVK	HCD
10	20191211_F1_Ag5_peng0013_SA_her_Asp_N.raw	-	DSTYSLSSTLTLSKA	F10:14065	15	98	98	15	787.4016	2	78.81	-	0	1572.7883	0.1		87 100 100 100 100 100 100 100 100 100 100 100 99 99 99	DSTYSLSSTLTLSKA	ETHCD
5	20191211_F1_Ag5_peng0013_SA_her_aLP.raw	F5:4775	GFNLKDTYMHWV	F5:9864	12	98	98	12	504.2433	3	55.00	-	1.4175E6	1509.7075	0.3		96 95 98 99 100 100 100 100 100 100 100 100	GFNLKDTYMHWV	HCD
5	20191211_F1_Ag5_peng0013_SA_her_aLP.raw	F5:4191	KVELKRTV	F5:3122	8	98	98	8	486.8139	2	16.87	-	1.2338E8	971.6127	0.5		96 97 100 99 99 100 100 99	KVELKRTV	ETHCD
4	20191211_F1_Ag5_peng0013_SA_her_Ela.raw	F4:3125	DGYTRYADSVKG	F4:4699	12	98	98	12	444.5460	3	25.73	-	1.8067E7	1330.6152	0.8		96 96 99 100 100 100 100 100 98 99 99 99	DGYTRYADSVKG	ETHCD
2	20191211_F1_Ag5_peng0013_SA_her_chymo.raw	-	VARLYPTDGYTRY	F2:5845	13	98	98	13	525.6039	3	32.22	-	0	1573.7888	0.8		96 97 100 100 96 97 100 100 100 100 100 100 100	VARLYPTDGYTRY	ETHCD
6	20191211_F1_Ag5_peng0013_SA_her_Lys_N.raw	F6:3546	KALPAPLEKTLSKA	F6:5745	14	98	98	14	489.6371	3	30.26	-	7.8146E8	1465.8867	1.8		92 100 100 100 100 100 100 100 99 99 99 99 97 98	KALPAPLEKTLSKA	HCD
10	20191211_F1_Ag5_peng0013_SA_her_Asp_N.raw	-	DSTYSLSSTLTLSKA	F10:11650	15	98	98	15	787.4018	2	65.33	-	0	1572.7883	0.4		87 100 100 100 100 100 100 100 100 100 100 100 99 99 99	DSTYSLSSTLTLSKA	ETHCD
5	20191211_F1_Ag5_peng0013_SA_her_aLP.raw	F5:15342	LTVLHQDWLNGKEYKC(+58.01)KVS	F5:7100	19	98	98	19	773.7315	3	39.25	-	3.294E7	2318.1729	-0.1	Carboxymethyl	100 100 100 100 100 99 100 100 100 99 98 98 99 99 98 95 98 99 100	LTVLHQDWLNGKEYKC(+58.01)KVS	HCD
10	20191211_F1_Ag5_peng0013_SA_her_Asp_N.raw	F10:11672	DTSKNTAYLQM(+15.99)N	F10:4259	12	98	98	12	701.3198	2	23.49	-	1.3118E6	1400.6243	0.6	Oxidation (M)	92 100 100 98 98 99 99 100 100 100 100 100	DTSKNTAYLQM(+15.99)N	ETHCD
2	20191211_F1_Ag5_peng0013_SA_her_chymo.raw	F2:11928	ALQSGNSQESVTEQDSKDSTY	F2:4488	21	98	98	21	758.6702	3	24.69	-	7.7009E6	2272.9932	-1.9		96 96 98 100 100 99 99 99 100 98 96 99 100 99 100 100 99 99 99 100 100	ALQSGNSQESVTEQDSKDSTY	ETHCD
3	20191211_F1_Ag5_peng0013_SA_her_thermo.raw	F3:2683	LHNHYTQKSLS	F3:3479	11	98	98	11	443.2302	3	18.86	-	6.1674E5	1326.6680	0.6		98 96 98 99 99 100 99 100 100 100 99	LHNHYTQKSLS	ETHCD
10	20191211_F1_Ag5_peng0013_SA_her_Asp_N.raw	F10:14665	DSDGDFFLYSKLTV	F10:11376	14	98	98	14	803.8859	2	62.87	-	7.4986E6	1605.7561	0.7		99 96 98 99 100 100 100 99 98 99 100 100 99 97	DSDGDFFLYSKLTV	ETHCD
3	20191211_F1_Ag5_peng0013_SA_her_thermo.raw	F3:11811	VAAPSVFLFPPSDEQLKSGTAS	F3:10132	22	98	98	22	750.0559	3	54.35	-	1.1635E8	2247.1421	1.7		95 97 99 99 100 100 100 100 99 99 97 98 100 100 99 100 100 99 98 98 99 98	VAAPSVFLFPPSDEQLKSGTAS	ETHCD
10	20191211_F1_Ag5_peng0013_SA_her_Asp_N.raw	-	DSTYSLSSTLTLSKA	F10:11882	15	98	98	15	787.4018	2	66.63	-	0	1572.7883	0.4		87 100 100 100 100 100 100 100 100 100 100 100 99 99 99	DSTYSLSSTLTLSKA	ETHCD
4	20191211_F1_Ag5_peng0013_SA_her_Ela.raw	F4:5655	G(+58.01)FNLKDTYLHWV	F4:10690	12	98	98	12	517.5931	3	59.41	-	1.4429E7	1549.7566	0.6	Carboxymethyl (KW X@N-term)	98 99 99 100 100 100 100 100 100 100 95 95	G(+58.01)FNLKDTYLHWV	HCD
4	20191211_F1_Ag5_peng0013_SA_her_Ela.raw	F4:4155	SVGDRVTLT	F4:4836	9	98	98	9	474.2621	2	25.95	-	1.9067E9	946.5084	1.4		99 99 99 99 97 99 99 100 100	SVGDRVTLT	ETHCD
3	20191211_F1_Ag5_peng0013_SA_her_thermo.raw	-	LYSGVPSR	F3:4489	8	98	98	8	439.7400	2	24.58	-	0	877.4658	-0.4		99 99 100 99 99 98 97 98	LYSGVPSR	HCD
6	20191211_F1_Ag5_peng0013_SA_her_Lys_N.raw	F6:3680	KDTLMLSRTPEVT	F6:6159	13	98	98	13	497.6002	3	32.96	-	2.425E6	1489.7810	-1.5		96 99 100 100 100 100 100 100 98 98 99 99 98	KDTLMLSRTPEVT	ETHCD
3	20191211_F1_Ag5_peng0013_SA_her_thermo.raw	F3:8847	LQPEDFATYYC(+58.01)QQHY	F3:9389	15	98	98	15	655.2775	3	51.45	-	3.7371E7	1962.8093	0.6	Carboxymethyl	96 90 99 100 100 100 100 100 100 100 100 99 99 100 100	LQPEDFATYYC(+58.01)QQHY	ETHCD
11	20191211_F1_Ag5_peng0013_SA_her_CB.raw	F11:7420	YENEVALR	F11:4882	8	98	98	8	497.2543	2	26.49	-	5.8738E4	992.4927	1.5		99 100 98 99 99 98 99 99	YENEVALR	HCD
10	20191211_F1_Ag5_peng0013_SA_her_Asp_N.raw	F10:6476	DDTYSLSSTLTLSKA	F10:8607	15	98	98	15	534.6023	3	48.15	-	4.9671E6	1600.7832	1.2		97 92 94 100 100 100 100 100 100 100 100 100 100 100 100	DDTYSLSSTLTLSKA	ETHCD
5	20191211_F1_Ag5_peng0013_SA_her_aLP.raw	F5:4752	GFGGLKDTYLHW(+15.99)V	F5:8975	13	98	98	13	503.5902	3	50.08	-	1.9764E6	1507.7458	2.0	Oxidation (HW)	100 99 96 92 99 99 100 100 100 100 100 100 100	GFGGLKDTYLHW(+15.99)V	ETHCD
2	20191211_F1_Ag5_peng0013_SA_her_chymo.raw	F2:4992	C(+58.01)SSVM(+15.99)HEALHNHY	F2:3946	13	98	98	13	534.5551	3	21.57	-	1.5532E9	1600.6399	2.2	Carboxymethyl; Oxidation (M)	95 98 99 100 99 99 100 100 99 98 98 99 100	C(+58.01)SSVM(+15.99)HEALHNHY	ETHCD
11	20191211_F1_Ag5_peng0013_SA_her_CB.raw	F11:9759	NQVSLTC(+58.01)LVK	F11:7800	10	98	98	10	581.8104	2	43.04	-	3.7602E5	1161.6064	-0.2	Carboxymethyl	93 97 100 100 100 99 99 99 100 100	NQVSLTC(+58.01)LVK	HCD
2	20191211_F1_Ag5_peng0013_SA_her_chymo.raw	F2:609	SSSVMHEALHNHY	F2:4540	13	98	98	13	378.6722	4	25.03	-	4.2176E6	1510.6624	-1.8		91 100 100 100 100 99 99 98 100 99 99 100 100	SSSVMHEALHNHY	HCD
4	20191211_F1_Ag5_peng0013_SA_her_Ela.raw	F4:9630	QLVESGGGLVQPNSLRLS	F4:8168	18	98	98	18	618.6755	3	44.63	-	3.0265E6	1853.0007	2.2		95 100 100 100 99 99 99 100 100 100 97 98 98 99 100 100 99 98	QLVESGGGLVQPNSLRLS	ETHCD
3	20191211_F1_Ag5_peng0013_SA_her_thermo.raw	F3:4404	VFLFPPKPKDTLM(+15.99)	F3:8083	13	98	98	13	516.9552	3	44.32	-	3.4985E8	1547.8420	1.1	Oxidation (M)	100 100 100 100 100 100 99 96 94 97 99 100 100	VFLFPPKPKDTLM(+15.99)	HCD
6	20191211_F1_Ag5_peng0013_SA_her_Lys_N.raw	F6:5230	KFNWYVDGVEVHNA	F6:8338	14	98	98	14	559.9391	3	44.79	-	1.3871E9	1676.7947	0.6		89 100 99 100 100 100 100 100 100 100 100 100 99 96	KFNWYVDGVEVHNA	ETHCD
8	20191211_F1_Ag5_peng0013_SA_her_Lys_C.raw	F8:6336	GPSVFPLAPSSK	F8:7555	12	98	98	12	593.8284	2	42.30	-	2.8853E9	1185.6394	2.4		95 97 100 100 100 99 99 99 99 99 99 100	GPSVFPLAPSSK	HCD
10	20191211_F1_Ag5_peng0013_SA_her_Asp_N.raw	-	DSDGSFFLYSKLTV	F10:11375	14	98	98	14	789.8883	2	63.82	-	0	1577.7612	0.5		97 92 97 99 100 100 100 100 100 100 100 100 99 99	DSDGSFFLYSKLTV	HCD
5	20191211_F1_Ag5_peng0013_SA_her_aLP.raw	F5:8339	RLYPTDGYTRYADSV	F5:6698	15	98	98	15	592.9576	3	36.60	-	3.6316E8	1775.8479	1.8		95 96 97 99 100 100 100 100 100 100 99 99 100 100 99	RLYPTDGYTRYADSV	ETHCD
5	20191211_F1_Ag5_peng0013_SA_her_aLP.raw	F5:7783	VFLFPPSDEQLKSGTA	F5:9060	16	98	98	16	579.3022	3	48.68	-	7.8526E8	1734.8828	1.2		99 100 100 96 95 98 99 100 100 99 100 100 100 99 99 98	VFLFPPSDEQLKSGTA	ETHCD
8	20191211_F1_Ag5_peng0013_SA_her_Lys_C.raw	-	K(+58.01)MHEALHNHYTQK	F8:3848	13	98	98	13	565.6014	3	21.01	-	0	1693.7996	-10.2	Carboxymethyl (KW X@N-term)	100 99 100 100 100 100 99 99 99 99 99 96 95	K(+58.01)MHEALHNHYTQK	HCD
8	20191211_F1_Ag5_peng0013_SA_her_Lys_C.raw	F8:5539	FNW(+15.99)YVDGVEVHNAK	F8:6926	14	98	98	14	565.2709	3	38.58	-	2.7692E6	1692.7896	0.7	Oxidation (HW)	99 100 100 100 100 100 99 99 100 100 99 97 97 94	FNW(+15.99)YVDGVEVHNAK	HCD
10	20191211_F1_Ag5_peng0013_SA_her_Asp_N.raw	-	DSTYSLSSTLTLSKA	F10:13704	15	98	98	15	787.4017	2	76.77	-	0	1572.7883	0.3		87 100 100 100 100 100 100 100 99 100 100 100 99 99 99	DSTYSLSSTLTLSKA	ETHCD
3	20191211_F1_Ag5_peng0013_SA_her_thermo.raw	F3:4002	KVSNKALPAPLEKT	F3:4179	14	98	98	14	499.2993	3	22.84	-	2.5803E7	1494.8770	-0.6		92 95 100 100 100 100 99 99 99 99 99 100 100 100	KVSNKALPAPLEKT	ETHCD
2	20191211_F1_Ag5_peng0013_SA_her_chymo.raw	F2:6756	ASEVTHQGLSSPVTKSF	F2:5875	17	98	98	17	592.3039	3	32.50	-	3.0878E7	1773.8896	0.1		96 98 100 100 99 96 97 98 99 100 100 100 99 99 99 99 100	ASEVTHQGLSSPVTKSF	HCD
2	20191211_F1_Ag5_peng0013_SA_her_chymo.raw	F2:8068	SC(+58.01)AASGFNLKDTYLHW(+15.99)	F2:9031	16	98	98	16	629.6163	3	49.80	-	2.5445E6	1885.8306	-1.8	Carboxymethyl; Oxidation (HW)	99 100 100 100 100 99 98 98 99 98 98 96 98 99 100 100	SC(+58.01)AASGFNLKDTYLHW(+15.99)	HCD
10	20191211_F1_Ag5_peng0013_SA_her_Asp_N.raw	-	DTSKNTAYLQM(+15.99)NSLRAE	F10:5382	17	98	98	17	653.3146	3	29.93	-	0	1956.9211	0.5	Oxidation (M)	88 100 100 100 97 98 100 100 100 99 100 100 100 100 100 100 99	DTSKNTAYLQM(+15.99)NSLRAE	ETHCD
3	20191211_F1_Ag5_peng0013_SA_her_thermo.raw	F3:2974	LYSGVPDR	F3:4713	8	98	98	8	453.7376	2	25.72	-	4.42E6	905.4606	0.0		100 100 100 99 99 97 98 98	LYSGVPDR	HCD
3	20191211_F1_Ag5_peng0013_SA_her_thermo.raw	F3:17013	VFLFPPSDEQLKSGTAS	F3:8784	17	98	98	17	911.9636	2	48.10	-	2.5747E7	1821.9148	-1.2		99 99 99 97 99 100 99 97 96 96 100 100 100 100 100 100 100	VFLFPPSDEQLKSGTAS	ETHCD
4	20191211_F1_Ag5_peng0013_SA_her_Ela.raw	-	VFLFPPSDEQLKSGTA	F4:9714	16	98	98	16	868.4487	2	53.63	-	0	1734.8828	0.1		99 99 100 97 98 99 98 99 99 97 99 100 99 99 100 99	VFLFPPSDEQLKSGTA	ETHCD
3	20191211_F1_Ag5_peng0013_SA_her_thermo.raw	F3:4072	LSASVGDRVT	F3:4461	10	98	98	10	502.7727	2	24.07	-	6.7011E8	1003.5298	1.0		99 100 100 100 100 98 98 96 99 99	LSASVGDRVT	HCD
10	20191211_F1_Ag5_peng0013_SA_her_Asp_N.raw	F10:8897	DEQLKSGTASVV	F10:4958	12	98	98	12	617.3204	2	27.52	-	3.0672E6	1232.6248	1.3		99 98 98 100 100 99 96 98 100 99 100 100	DEQLKSGTASVV	ETHCD
8	20191211_F1_Ag5_peng0013_SA_her_Lys_C.raw	F8:5425	FNWYVDGVEVHDAK	F8:8158	14	98	98	14	560.2674	3	45.45	-	1.918E8	1677.7786	1.1		98 98 100 100 100 96 96 100 100 100 100 99 99 99	FNWYVDGVEVHDAK	ETHCD
10	20191211_F1_Ag5_peng0013_SA_her_Asp_N.raw	F10:14213	DSTYSLSSTLTLSKA	F10:14922	15	98	98	15	787.4011	2	83.72	-	1.7262E7	1572.7883	-0.4		87 100 100 100 100 100 100 100 99 100 100 100 99 99 99	DSTYSLSSTLTLSKA	ETHCD
2	20191211_F1_Ag5_peng0013_SA_her_chymo.raw	F2:4683	VARLYPTDGYTRY	F2:6200	13	98	98	13	525.6030	3	34.16	-	2.2867E8	1573.7888	-1.0		95 97 100 100 96 97 100 100 100 100 100 100 100	VARLYPTDGYTRY	ETHCD
10	20191211_F1_Ag5_peng0013_SA_her_Asp_N.raw	-	DSTYSLSSTLTLSKA	F10:11987	15	98	98	15	787.4017	2	67.24	-	0	1572.7883	0.4		88 100 100 100 100 100 100 100 99 100 100 99 99 99 99	DSTYSLSSTLTLSKA	ETHCD
10	20191211_F1_Ag5_peng0013_SA_her_Asp_N.raw	-	DSTYSLSSTLTLSKA	F10:14190	15	98	98	15	787.4009	2	79.56	-	0	1572.7883	-0.7		86 100 100 100 100 100 100 100 100 100 100 100 99 99 99	DSTYSLSSTLTLSKA	ETHCD
6	20191211_F1_Ag5_peng0013_SA_her_Lys_N.raw	F6:7221	KTTPPVLDSDGSFFLYS	F6:10498	17	98	98	17	625.3123	3	56.79	-	7.381E7	1872.9146	0.3		83 100 98 99 100 100 100 100 100 100 100 100 100 100 100 100 100	KTTPPVLDSDGSFFLYS	ETHCD
2	20191211_F1_Ag5_peng0013_SA_her_chymo.raw	-	SASVMHEALHNHY	F2:4602	13	98	98	13	499.2291	3	25.40	-	0	1494.6675	-1.4		98 98 100 100 99 99 100 99 99 96 97 99 100	SASVMHEALHNHY	HCD
5	20191211_F1_Ag5_peng0013_SA_her_aLP.raw	F5:11361	VFLFPPSDEQLKSGTASVV	F5:10419	19	98	98	19	674.3586	3	54.21	-	8.0386E8	2020.0518	1.2		97 99 100 95 95 97 99 100 99 98 100 100 100 99 99 100 100 100 100	VFLFPPSDEQLKSGTASVV	ETHCD
10	20191211_F1_Ag5_peng0013_SA_her_Asp_N.raw	-	DSTYSLSSTLTLSKA	F10:12466	15	98	98	15	787.4015	2	69.91	-	0	1572.7883	0.1		86 100 100 100 100 100 100 100 100 100 100 100 99 99 99	DSTYSLSSTLTLSKA	ETHCD
5	20191211_F1_Ag5_peng0013_SA_her_aLP.raw	F5:20026	GFNLKDTYLHWVRAGAPGKGLEWVA	F5:9964	25	98	98	25	929.1582	3	55.47	-	1.112E9	2784.4500	1.0		100 98 98 99 100 100 100 100 100 100 99 99 100 99 98 93 98 100 99 97 97 98 98 99 99	GFNLKDTYLHWVRAGAPGKGLEWVA	ETHCD
8	20191211_F1_Ag5_peng0013_SA_her_Lys_C.raw	F8:1467	VLHQDWLNGK	F8:5979	10	98	98	10	403.8842	3	33.20	-	5.1381E5	1208.6301	0.6		99 100 100 99 100 100 99 99 99 94	VLHQDWLNGK	HCD
4	20191211_F1_Ag5_peng0013_SA_her_Ela.raw	F4:6519	SGFNLKDTYM(+15.99)HWV	F4:8966	13	98	98	13	538.5856	3	49.35	-	5.7428E6	1612.7344	0.3	Oxidation (M)	99 100 100 99 99 99 98 99 100 99 98 96 98	SGFNLKDTYM(+15.99)HWV	HCD
4	20191211_F1_Ag5_peng0013_SA_her_Ela.raw	-	SGFNLKDTYLHWV	F4:10395	13	98	98	13	527.2690	3	57.53	-	0	1578.7830	1.4		100 100 100 99 100 99 100 100 100 100 100 93 94	SGFNLKDTYLHWV	HCD
3	20191211_F1_Ag5_peng0013_SA_her_thermo.raw	F3:3398	VLHQDWLDGKEYKC(+58.01)KVSNK	F3:5593	19	98	98	19	470.4399	5	30.68	-	8.0324E5	2347.1628	0.1	Carboxymethyl	100 100 100 99 100 100 100 100 98 98 100 99 98 96 95 98 99 99 100	VLHQDWLDGKEYKC(+58.01)KVSNK	HCD
2	20191211_F1_Ag5_peng0013_SA_her_chymo.raw	F2:7961	AC(+58.01)EVTHQGLSDPVTKSF	F2:6589	17	98	98	17	626.2971	3	36.26	-	8.7121E7	1875.8672	1.2	Carboxymethyl	100 100 100 100 99 96 97 98 99 100 100 99 99 100 100 95 97	AC(+58.01)EVTHQGLSDPVTKSF	HCD
10	20191211_F1_Ag5_peng0013_SA_her_Asp_N.raw	F10:8033	DSVKGRFTLSA	F10:6013	11	98	98	11	590.8209	2	32.25	-	1.0814E9	1179.6248	2.2		99 98 99 99 99 97 99 99 100 100 99	DSVKGRFTLSA	ETHCD
3	20191211_F1_Ag5_peng0013_SA_her_thermo.raw	F3:22082	LSKADYEKHKVYAC(+58.01)EVTHQG	F3:4232	20	98	98	20	1182.5652	2	23.10	-	2.7308E8	2363.1216	-2.4	Carboxymethyl	91 92 100 99 100 100 100 100 100 100 100 100 100 100 100 100 100 100 97 99	LSKADYEKHKVYAC(+58.01)EVTHQG	HCD
10	20191211_F1_Ag5_peng0013_SA_her_Asp_N.raw	-	DSTYSLSSTLTLSKA	F10:12040	15	98	98	15	787.4023	2	67.54	-	0	1572.7883	1.1		86 100 100 100 100 100 100 100 99 100 100 100 99 99 99	DSTYSLSSTLTLSKA	ETHCD
8	20191211_F1_Ag5_peng0013_SA_her_Lys_C.raw	F8:15122	THTC(+58.01)PPC(+58.01)PAPELLGGPSVFLFPPKPK	F8:10670	26	98	98	26	949.4804	3	58.50	-	6.6704E9	2845.4182	0.4	Carboxymethyl	99 98 100 100 100 100 99 98 98 99 100 100 100 100 100 99 99 99 100 100 99 97 96 97 96 96	THTC(+58.01)PPC(+58.01)PAPELLGGPSVFLFPPKPK	HCD
2	20191211_F1_Ag5_peng0013_SA_her_chymo.raw	-	TVLHQDWLDGKEY	F2:7741	13	98	98	13	535.2650	3	42.53	-	0	1602.7678	3.3		94 95 100 100 98 99 100 100 100 99 99 100 100	TVLHQDWLDGKEY	ETHCD
3	20191211_F1_Ag5_peng0013_SA_her_thermo.raw	F3:3597	VLHQDWLDGKEYKC(+58.01)K	F3:5602	15	98	98	15	480.7389	4	30.81	-	2.7768E6	1918.9248	0.9	Carboxymethyl	100 100 99 96 99 100 100 100 98 97 99 97 97 99 100	VLHQDWLDGKEYKC(+58.01)K	HCD
10	20191211_F1_Ag5_peng0013_SA_her_Asp_N.raw	-	DSTYSLSSTLTLSKA	F10:9862	15	98	98	15	787.4012	2	55.05	-	0	1572.7883	-0.2		86 100 100 100 100 100 100 100 100 100 100 100 99 99 99	DSTYSLSSTLTLSKA	ETHCD
3	20191211_F1_Ag5_peng0013_SA_her_thermo.raw	F3:2943	LSRTPEVT	F3:3872	8	98	98	8	451.7505	2	20.98	-	1.4612E7	901.4869	-0.5		99 98 100 98 98 99 99 99	LSRTPEVT	ETHCD
2	20191211_F1_Ag5_peng0013_SA_her_chymo.raw	F2:7617	C(+58.01)AEVTHQGLSSPVTKSF	F2:6481	17	98	98	17	616.9657	3	35.30	-	4.9943E9	1847.8723	1.6	Carboxymethyl	93 95 100 100 100 100 99 100 100 100 98 97 99 100 100 100 100	C(+58.01)AEVTHQGLSSPVTKSF	ETHCD
8	20191211_F1_Ag5_peng0013_SA_her_Lys_C.raw	F8:7303	STSGGTAALGSLVK	F8:6597	14	98	98	14	624.8438	2	36.72	-	7.8527E7	1247.6721	0.7		92 100 100 99 99 100 100 100 99 99 98 99 99 100	STSGGTAALGSLVK	ETHCD
2	20191211_F1_Ag5_peng0013_SA_her_chymo.raw	F2:5189	SC(+58.01)N(+.98)VMHEALHNHY	F2:5222	13	98	98	13	538.5535	3	28.81	-	1.8776E7	1612.6399	-0.7	Carboxymethyl; Deamidation (NQ)	100 100 100 99 99 99 99 94 99 97 98 99 100	SC(+58.01)N(+.98)VMHEALHNHY	HCD
3	20191211_F1_Ag5_peng0013_SA_her_thermo.raw	F3:10337	VVSVLTVLHQDW	F3:11633	12	98	98	12	698.3851	2	64.50	-	5.8437E6	1394.7559	-0.1		100 100 100 100 100 100 99 98 99 98 98 94	VVSVLTVLHQDW	ETHCD
2	20191211_F1_Ag5_peng0013_SA_her_chymo.raw	-	T(+58.01)LSKADYEKHKVY	F2:3998	13	98	98	13	410.7136	4	21.89	-	0	1638.8252	0.0	Carboxymethyl (KW X@N-term)	100 100 100 100 99 99 97 98 97 95 99 100 100	T(+58.01)LSKADYEKHKVY	HCD
9	20191211_F1_Ag5_peng0013_SA_her_GluC.raw	F9:12215	AKVQWKVDNALQSGNSQE	F9:6049	18	98	98	18	668.0046	3	33.50	-	6.7363E6	2000.9915	0.3		99 99 100 100 100 100 100 100 99 100 100 100 100 100 100 100 100 82	AKVQWKVDNALQSGNSQE	ETHCD
11	20191211_F1_Ag5_peng0013_SA_her_CB.raw	F11:7478	SQYEQLAEQNRK	F11:4027	12	98	98	12	498.5827	3	21.82	-	1.5272E5	1492.7271	-0.5		97 97 99 99 99 98 99 100 99 99 99 99	SQYEQLAEQNRK	ETHCD
8	20191211_F1_Ag5_peng0013_SA_her_Lys_C.raw	F8:9590	DTLMLSRTPEVTAVVVN(+.98)VSHEN(+.98)PEVK	F8:9319	26	98	98	26	717.3685	4	51.98	-	3.9394E7	2865.4429	0.7	Deamidation (NQ)	89 92 100 100 100 100 99 99 99 100 100 100 100 100 100 100 100 100 100 97 99 98 96 99 100 100	DTLMLSRTPEVTAVVVN(+.98)VSHEN(+.98)PEVK	HCD
10	20191211_F1_Ag5_peng0013_SA_her_Asp_N.raw	-	DSTYSLSSTLTLSKA	F10:12363	15	98	98	15	787.4017	2	69.34	-	0	1572.7883	0.3		87 100 100 100 100 100 100 100 99 100 100 99 99 99 99	DSTYSLSSTLTLSKA	ETHCD
4	20191211_F1_Ag5_peng0013_SA_her_Ela.raw	F4:15080	YYC(+58.01)QQHYTTPPTFGQGTKV	F4:6825	19	98	98	19	759.6805	3	37.35	-	3.4492E8	2276.0208	-0.4	Carboxymethyl	100 99 99 98 97 99 100 100 99 99 100 100 100 99 97 98 98 97 96	YYC(+58.01)QQHYTTPPTFGQGTKV	ETHCD
2	20191211_F1_Ag5_peng0013_SA_her_chymo.raw	F2:4543	E(-18.01)PDTYLHW	F2:7682	8	98	98	8	521.7354	2	42.09	-	2.9569E7	1041.4556	0.6	Pyro-glu from E	99 93 100 99 100 100 100 100	E(-18.01)PDTYLHW	HCD
8	20191211_F1_Ag5_peng0013_SA_her_Lys_C.raw	F8:9706	E(+58.01)VTHQGLSSPVTK	F8:4896	13	98	98	13	720.8698	2	27.08	-	1.3275E6	1439.7256	-0.4	Carboxymethyl (KW X@N-term)	98 98 100 99 98 98 99 100 100 99 99 99 97	E(+58.01)VTHQGLSSPVTK	HCD
11	20191211_F1_Ag5_peng0013_SA_her_CB.raw	F11:4975	ESLTEYK	F11:4321	7	98	98	7	435.2165	2	23.42	-	4.6763E4	868.4178	0.7		96 96 100 100 100 100 100	ESLTEYK	ETHCD
3	20191211_F1_Ag5_peng0013_SA_her_thermo.raw	-	LLLYSASF	F3:10579	8	98	98	8	457.2552	2	58.31	-	0	912.4957	0.2		90 100 100 100 100 100 100 100	LLLYSASF	ETHCD
5	20191211_F1_Ag5_peng0013_SA_her_aLP.raw	F5:17352	VDKSRWQQGNVFSC(+58.01)SVM(+15.99)HELA	F5:7765	21	98	98	21	832.3862	3	42.89	-	6.1931E6	2494.1370	0.0	Carboxymethyl; Oxidation (M)	94 96 99 99 100 99 97 97 100 99 99 100 100 100 100 99 99 98 99 100 99	VDKSRWQQGNVFSC(+58.01)SVM(+15.99)HELA	ETHCD
5	20191211_F1_Ag5_peng0013_SA_her_aLP.raw	F5:17117	SHEDPEVKFNWYVDGVEVHNA	F5:8476	21	98	98	21	824.3810	3	47.10	-	3.8257E7	2470.1189	1.0		98 96 100 100 96 98 99 99 99 99 100 100 100 100 97 98 99 100 99 97 100	SHEDPEVKFNWYVDGVEVHNA	HCD
10	20191211_F1_Ag5_peng0013_SA_her_Asp_N.raw	F10:10272	DTSKNTAYLQM(+15.99)NDLRAE	F10:5683	17	98	98	17	662.6464	3	31.63	-	2.8405E6	1984.9160	0.7	Oxidation (M)	88 100 100 99 98 97 99 100 100 100 100 99 99 100 100 100 100	DTSKNTAYLQM(+15.99)NDLRAE	ETHCD
7	20191211_F1_Ag5_peng0013_SA_her_Arg_C.raw	F7:17334	TYTFN(+.98)NGTFLLR	F7:9428	12	98	98	12	724.3644	2	51.16	-	3.2161E5	1446.7144	-0.1	Deamidation (NQ)	99 99 100 100 100 99 97 98 99 99 99 96	TYTFN(+.98)NGTFLLR	HCD
10	20191211_F1_Ag5_peng0013_SA_her_Asp_N.raw	F10:2408	DSVK(+58.01)GRFTLTG	F10:6337	11	98	98	11	413.5508	3	35.39	-	4.9938E5	1237.6301	0.5	Carboxymethyl (KW X@N-term)	100 100 99 98 100 99 99 100 100 97 94	DSVK(+58.01)GRFTLTG	ETHCD
3	20191211_F1_Ag5_peng0013_SA_her_thermo.raw	-	LTVDKSRWQQH(+15.99)	F3:4620	11	98	98	11	471.9128	3	25.32	-	0	1412.7161	0.3	Oxidation (HW)	98 96 99 100 100 99 98 97 99 100 100	LTVDKSRWQQH(+15.99)	ETHCD
3	20191211_F1_Ag5_peng0013_SA_her_thermo.raw	F3:3554	LTVDKSRWQQGN	F3:4574	12	98	98	12	477.9163	3	24.72	-	3.0466E7	1430.7266	0.4		99 96 98 99 100 99 98 97 99 99 100 100	LTVDKSRWQQGN	ETHCD
2	20191211_F1_Ag5_peng0013_SA_her_chymo.raw	F2:1504	TLSK(+58.01)ADYEKHKVY	F2:4064	13	98	98	13	410.7138	4	22.04	-	4.4306E7	1638.8252	0.5	Carboxymethyl (KW X@N-term)	100 100 100 98 97 98 97 99 98 96 99 100 100	TLSK(+58.01)ADYEKHKVY	HCD
5	20191211_F1_Ag5_peng0013_SA_her_aLP.raw	F5:13436	C(+58.01)LLDNFM(+15.99)LREAKVQWKV	F5:9104	17	98	98	17	723.0383	3	50.91	-	3.2749E7	2166.0964	-1.5	Carboxymethyl; Oxidation (M)	94 97 100 99 99 100 96 96 100 100 100 100 100 99 99 100 100	C(+58.01)LLDNFM(+15.99)LREAKVQWKV	ETHCD
5	20191211_F1_Ag5_peng0013_SA_her_aLP.raw	F5:17285	LQSGNSQESVTEQDSKDSTYSLS	F5:5365	23	98	98	23	830.7083	3	29.58	-	5.1177E6	2489.1040	-0.4		97 93 98 99 99 100 99 100 99 99 100 100 98 100 100 98 99 99 99 100 99 99 97	LQSGNSQESVTEQDSKDSTYSLS	ETHCD
10	20191211_F1_Ag5_peng0013_SA_her_Asp_N.raw	-	DRVTLTC(+58.01)RASAG	F10:4172	12	98	98	12	436.5511	3	22.96	-	0	1306.6299	1.1	Carboxymethyl	89 100 100 100 100 100 100 100 100 100 99 97	DRVTLTC(+58.01)RASAG	ETHCD
2	20191211_F1_Ag5_peng0013_SA_her_chymo.raw	F2:5136	TLDKAN(+.98)YEKHKVY	F2:3835	13	98	98	13	537.2791	3	20.93	-	3.5161E7	1608.8147	0.4	Deamidation (NQ)	98 98 98 97 98 99 99 99 99 98 100 100 100	TLDKAN(+.98)YEKHKVY	HCD
10	20191211_F1_Ag5_peng0013_SA_her_Asp_N.raw	-	DSTYSLSSTLTLSKA	F10:12095	15	98	98	15	787.4023	2	67.85	-	0	1572.7883	1.1		86 100 100 100 100 100 100 100 99 100 100 100 99 99 99	DSTYSLSSTLTLSKA	ETHCD
10	20191211_F1_Ag5_peng0013_SA_her_Asp_N.raw	-	DTSKNTAYLQM(+15.99)DSLRAE	F10:5263	17	98	98	17	653.6432	3	29.20	-	0	1957.9050	1.4	Oxidation (M)	85 99 100 100 99 100 99 100 100 99 100 100 100 100 100 99 98	DTSKNTAYLQM(+15.99)DSLRAE	ETHCD
4	20191211_F1_Ag5_peng0013_SA_her_Ela.raw	F4:836	HWVRQAPGKG	F4:3417	10	98	98	10	379.2083	3	18.54	-	3.396E6	1134.6047	-1.4		97 95 99 99 98 99 99 100 100 100	HWVRQAPGKG	ETHCD
4	20191211_F1_Ag5_peng0013_SA_her_Ela.raw	-	SGFNLKDTYLHVW	F4:11518	13	98	98	13	527.2689	3	64.27	-	0	1578.7830	1.3		99 100 100 99 99 99 99 99 99 99 98 98 96	SGFNLKDTYLHVW	HCD
8	20191211_F1_Ag5_peng0013_SA_her_Lys_C.raw	F8:5540	FNW(+15.99)YVN(+.98)GVEVHNAK	F8:6389	14	98	98	14	565.2710	3	35.58	-	3.6806E7	1692.7896	1.0	Oxidation (HW); Deamidation (NQ)	99 99 99 100 100 100 100 100 100 100 99 97 97 92	FNW(+15.99)YVN(+.98)GVEVHNAK	HCD
4	20191211_F1_Ag5_peng0013_SA_her_Ela.raw	F4:7758	VM(+15.99)HEALHNHYTQKS	F4:3392	14	98	98	14	570.9382	3	18.48	-	2.991E7	1709.7944	-0.9	Oxidation (M)	94 95 99 100 100 100 100 100 100 100 100 99 99 97	VM(+15.99)HEALHNHYTQKS	ETHCD
4	20191211_F1_Ag5_peng0013_SA_her_Ela.raw	-	RLYPTDGYTRYADK(+58.01)	F4:6558	14	98	98	14	592.9563	3	35.90	-	0	1775.8479	-0.5	Carboxymethyl (KW X@N-term)	98 97 95 98 100 100 100 100 100 100 98 98 100 99	RLYPTDGYTRYADK(+58.01)	ETHCD
2	20191211_F1_Ag5_peng0013_SA_her_chymo.raw	F2:2925	SKADYEKHKVY	F2:3776	11	98	98	11	456.5696	3	20.26	-	3.0385E8	1366.6880	-0.7		96 95 98 99 99 99 99 99 100 100 100	SKADYEKHKVY	ETHCD
3	20191211_F1_Ag5_peng0013_SA_her_thermo.raw	F3:3310	TTPPTFGQGTKVELKRT	F3:5185	17	98	98	17	466.0103	4	27.81	-	1.1958E8	1860.0105	0.8		98 98 98 98 98 98 100 98 99 99 99 99 99 100 99 99 97	TTPPTFGQGTKVELKRT	ETHCD
6	20191211_F1_Ag5_peng0013_SA_her_Lys_N.raw	F6:3546	KALPAPLEKTLSKA	F6:5681	14	98	98	14	489.6371	3	30.26	-	7.8146E8	1465.8867	1.8		90 100 100 100 100 100 100 100 99 99 99 99 97 98	KALPAPLEKTLSKA	HCD
8	20191211_F1_Ag5_peng0013_SA_her_Lys_C.raw	F8:12505	GPSVFPLAPSSKSTSGGTAALGC(+58.01)LVK	F8:9200	26	98	98	26	830.7693	3	51.54	-	1.7742E8	2489.2834	1.0	Carboxymethyl	92 97 98 99 99 100 100 97 97 99 100 100 100 100 100 98 97 99 100 100 100 98 97 99 100 100	GPSVFPLAPSSKSTSGGTAALGC(+58.01)LVK	ETHCD
5	20191211_F1_Ag5_peng0013_SA_her_aLP.raw	F5:4191	KVELKRTV	F5:3182	8	98	98	8	486.8139	2	16.87	-	1.2338E8	971.6127	0.5		96 96 100 99 99 100 100 99	KVELKRTV	ETHCD
2	20191211_F1_Ag5_peng0013_SA_her_chymo.raw	F2:9843	LFPPSDEQLKSGTASVVC(+58.01)L	F2:9691	19	98	98	19	683.6786	3	50.69	-	7.4021E8	2048.0137	0.1	Carboxymethyl	98 93 97 98 99 99 100 99 100 100 99 97 97 99 100 100 100 100 100	LFPPSDEQLKSGTASVVC(+58.01)L	ETHCD
5	20191211_F1_Ag5_peng0013_SA_her_aLP.raw	F5:8339	RLYPTDGYTRYADSV	F5:6624	15	98	98	15	592.9576	3	36.60	-	3.6316E8	1775.8479	1.8		97 97 95 98 100 100 100 100 100 100 99 99 100 99 97	RLYPTDGYTRYADSV	ETHCD
2	20191211_F1_Ag5_peng0013_SA_her_chymo.raw	F2:5009	VARLYPEDGYTRY	F2:6295	13	98	98	13	534.9350	3	34.83	-	1.4601E7	1601.7837	-0.3		94 95 99 100 98 98 100 100 100 100 100 100 100	VARLYPEDGYTRY	ETHCD
3	20191211_F1_Ag5_peng0013_SA_her_thermo.raw	F3:12508	LLDNFYPREAKVQWKVDNA	F3:8377	19	98	98	19	769.4021	3	46.11	-	7.0793E6	2305.1853	-0.4		100 100 100 99 100 96 95 99 100 100 100 100 100 100 99 98 99 98 93	LLDNFYPREAKVQWKVDNA	ETHCD
8	20191211_F1_Ag5_peng0013_SA_her_Lys_C.raw	F8:9391	SGTASVVC(+58.01)LLNNFYPREAK	F8:11000	19	98	98	19	709.6909	3	60.80	-	1.3687E10	2126.0466	2.0	Carboxymethyl	95 97 100 100 98 99 100 100 99 98 96 99 100 97 98 100 100 100 100	SGTASVVC(+58.01)LLNNFYPREAK	ETHCD
6	20191211_F1_Ag5_peng0013_SA_her_Lys_N.raw	F6:9224	KSGTASVVC(+58.01)LLNNFYPREA	F6:11265	19	98	98	19	709.6915	3	60.51	-	9.6332E9	2126.0466	2.9	Carboxymethyl	83 99 99 99 100 100 100 100 100 100 100 100 100 100 99 99 99 99 98	KSGTASVVC(+58.01)LLNNFYPREA	ETHCD
5	20191211_F1_Ag5_peng0013_SA_her_aLP.raw	-	VFLFPPSDEQLKSGTA	F5:9651	16	98	98	16	868.4484	2	53.85	-	0	1734.8828	-0.3		100 99 99 97 98 99 97 98 98 97 99 100 99 99 100 99	VFLFPPSDEQLKSGTA	ETHCD
11	20191211_F1_Ag5_peng0013_SA_her_CB.raw	F11:18944	TTPPVLDSDGSFFLYSK	F11:10068	17	98	98	17	937.4650	2	55.47	-	6.4162E5	1872.9146	0.5		99 99 99 98 99 100 100 100 99 95 93 98 100 100 99 99 99	TTPPVLDSDGSFFLYSK	ETHCD
4	20191211_F1_Ag5_peng0013_SA_her_Ela.raw	F4:7069	LSSLQPEDFA	F4:8355	10	98	98	10	553.7714	2	45.74	-	2.5101E7	1105.5291	-0.8		97 97 100 100 96 98 99 100 100 99	LSSLQPEDFA	ETHCD
6	20191211_F1_Ag5_peng0013_SA_her_Lys_N.raw	F6:5236	KFNWYVDGVEVHDA	F6:8733	14	98	98	14	560.2666	3	47.50	-	2.1672E7	1677.7786	-0.3		89 100 100 100 100 100 100 100 100 100 100 100 99 94	KFNWYVDGVEVHDA	ETHCD
8	20191211_F1_Ag5_peng0013_SA_her_Lys_C.raw	F8:9394	SGTASVVC(+58.01)LLDNFYPREAK	F8:11449	19	98	98	19	710.0172	3	63.33	-	3.2964E8	2127.0305	-0.3	Carboxymethyl	97 97 100 100 100 100 100 100 100 100 100 99 100 100 93 91 97 100 100	SGTASVVC(+58.01)LLDNFYPREAK	HCD
8	20191211_F1_Ag5_peng0013_SA_her_Lys_C.raw	-	VLTVLHQDWLNGK	F8:8380	13	98	98	13	508.2844	3	46.74	-	0	1521.8303	0.7		100 100 100 100 100 99 97 99 99 99 98 98 95	VLTVLHQDWLNGK	HCD
10	20191211_F1_Ag5_peng0013_SA_her_Asp_N.raw	F10:1556	DSVKGRFTLSA	F10:15103	11	98	98	11	394.2150	3	83.05	-	9.0528E5	1179.6248	-1.4		98 96 98 99 100 100 99 99 100 99 98	DSVKGRFTLSA	ETHCD
3	20191211_F1_Ag5_peng0013_SA_her_thermo.raw	F3:817	YPREAK	F3:3726	6	98	98	6	382.2084	2	19.81	-	5.8799E7	762.4024	-0.1		99 96 98 99 100 100	YPREAK	HCD
5	20191211_F1_Ag5_peng0013_SA_her_aLP.raw	F5:8735	KAPKLLLYSVA	F5:7901	11	98	98	11	601.8792	2	43.71	-	2.332E6	1201.7434	0.3		97 95 97 97 100 100 100 100 100 100 99	KAPKLLLYSVA	ETHCD
5	20191211_F1_Ag5_peng0013_SA_her_aLP.raw	F5:6675	ASGFNLKDTYLHWV	F5:9897	14	98	98	14	550.9484	3	54.95	-	1.8537E8	1649.8201	1.9		100 100 100 100 99 99 100 99 99 100 100 100 99 86	ASGFNLKDTYLHWV	HCD
3	20191211_F1_Ag5_peng0013_SA_her_thermo.raw	F3:3096	VLHQDWLDGKEYKAK	F3:5356	15	98	98	15	458.2444	4	29.40	-	9.8773E5	1828.9470	0.8		100 100 99 97 99 100 100 100 95 95 99 98 98 99 100	VLHQDWLDGKEYKAK	HCD
4	20191211_F1_Ag5_peng0013_SA_her_Ela.raw	F4:13540	TYYC(+58.01)QQHYTTPPTFGQGT	F4:7334	18	98	98	18	717.6425	3	38.95	-	2.2965E8	2149.9050	0.2	Carboxymethyl	100 100 100 100 99 99 100 100 100 96 98 100 100 100 100 98 96 91	TYYC(+58.01)QQHYTTPPTFGQGT	ETHCD
4	20191211_F1_Ag5_peng0013_SA_her_Ela.raw	-	ASGFNLKDTYLHWV	F4:10003	14	98	98	14	550.9484	3	55.29	-	0	1649.8201	2.0		100 100 100 100 96 97 99 99 99 99 100 100 96 96	ASGFNLKDTYLHWV	HCD
10	20191211_F1_Ag5_peng0013_SA_her_Asp_N.raw	-	DSTYSLSSTLTLSKA	F10:10954	15	98	98	15	787.4017	2	61.32	-	0	1572.7883	0.4		85 100 100 100 100 100 100 100 99 100 100 100 99 99 99	DSTYSLSSTLTLSKA	ETHCD
4	20191211_F1_Ag5_peng0013_SA_her_Ela.raw	-	VFLFPPSDEQLKSGTA	F4:9284	16	98	98	16	868.4489	2	51.15	-	0	1734.8828	0.3		99 99 99 96 97 99 98 99 99 97 99 100 100 100 100 99	VFLFPPSDEQLKSGTA	ETHCD
2	20191211_F1_Ag5_peng0013_SA_her_chymo.raw	F2:4752	TLSKADYEKHKVY	F2:4059	13	98	98	13	527.9474	3	22.15	-	1.8618E6	1580.8198	0.3		97 99 100 100 99 100 98 97 96 98 99 100 100	TLSKADYEKHKVY	ETHCD
10	20191211_F1_Ag5_peng0013_SA_her_Asp_N.raw	F10:11673	DTSKNTAYLQM(+15.99)N	F10:4212	12	98	98	12	701.3200	2	23.09	-	4.7994E6	1400.6243	0.9	Oxidation (M)	92 100 100 98 98 99 98 99 100 100 100 100	DTSKNTAYLQM(+15.99)N	ETHCD
6	20191211_F1_Ag5_peng0013_SA_her_Lys_N.raw	F6:12957	KFNWYVDGVEVHN(+.98)A	F6:8731	14	98	98	14	839.8964	2	47.50	-	1.5782E7	1677.7786	-0.2	Deamidation (NQ)	94 100 100 100 100 99 98 99 99 100 100 100 97 97	KFNWYVDGVEVHN(+.98)A	HCD
6	20191211_F1_Ag5_peng0013_SA_her_Lys_N.raw	F6:5361	KFNW(+15.99)YVDGVEVHNA	F6:7912	14	98	98	14	565.2701	3	42.75	-	8.4793E6	1692.7896	-0.6	Oxidation (HW)	87 100 100 100 100 100 100 100 100 100 100 100 99 96	KFNW(+15.99)YVDGVEVHNA	ETHCD
4	20191211_F1_Ag5_peng0013_SA_her_Ela.raw	F4:11835	SSLGTETYLC(+58.01)NV	F4:8389	12	98	98	12	672.8052	2	45.95	-	3.5326E6	1343.5916	3.2	Carboxymethyl	97 96 98 98 98 99 99 99 100 100 100 100	SSLGTETYLC(+58.01)NV	ETHCD
4	20191211_F1_Ag5_peng0013_SA_her_Ela.raw	F4:8324	LGSGFNLKDTYLHWV	F4:10306	15	98	98	15	583.9709	3	56.99	-	3.97E5	1748.8887	1.2		90 94 100 100 100 100 100 100 100 100 100 100 100 99 97	LGSGFNLKDTYLHWV	ETHCD
3	20191211_F1_Ag5_peng0013_SA_her_thermo.raw	F3:3805	C(+58.01)SVM(+15.99)HEALHNHYTQKS	F3:3705	16	98	98	16	490.4684	4	20.12	-	9.3894E6	1957.8411	1.7	Carboxymethyl; Oxidation (M)	100 100 100 100 99 100 100 100 99 99 98 99 98 97 93 96	C(+58.01)SVM(+15.99)HEALHNHYTQKS	HCD
8	20191211_F1_Ag5_peng0013_SA_her_Lys_C.raw	F8:13524	TC(+58.01)PPC(+58.01)PAPELLGGPSVFLFPPKPK	F8:11461	24	98	98	24	870.1104	3	63.23	-	7.7195E7	2607.3115	-0.9	Carboxymethyl	97 99 100 100 100 99 99 93 97 99 100 100 100 99 99 99 100 100 100 99 98 97 95 97	TC(+58.01)PPC(+58.01)PAPELLGGPSVFLFPPKPK	HCD
4	20191211_F1_Ag5_peng0013_SA_her_Ela.raw	F4:10203	DSVKGRFTLSADTSKNTA	F4:4831	18	98	98	18	633.3242	3	26.47	-	1.8645E7	1896.9541	-1.7		93 88 96 100 100 100 100 100 100 100 100 100 100 100 100 100 100 100	DSVKGRFTLSADTSKNTA	ETHCD
3	20191211_F1_Ag5_peng0013_SA_her_thermo.raw	-	LFPPKPKDT	F3:4261	9	98	98	9	521.8000	2	23.32	-	0	1041.5858	-0.4		99 97 99 100 98 98 98 99 99	LFPPKPKDT	ETHCD
2	20191211_F1_Ag5_peng0013_SA_her_chymo.raw	F2:9843	LFPPSDEQLKSGTASVVC(+58.01)L	F2:9816	19	98	98	19	683.6786	3	50.69	-	7.4021E8	2048.0137	0.1	Carboxymethyl	99 95 99 99 98 98 99 97 99 99 99 98 97 99 100 100 100 100 100	LFPPSDEQLKSGTASVVC(+58.01)L	ETHCD
8	20191211_F1_Ag5_peng0013_SA_her_Lys_C.raw	F8:9159	RTVAAPSVFLFPPSDEQLK	F8:9523	19	98	98	19	701.3829	3	51.12	-	7.2581E9	2101.1206	3.0		94 96 99 100 99 99 99 100 100 100 97 98 98 99 100 100 96 99 100	RTVAAPSVFLFPPSDEQLK	ETHCD
2	20191211_F1_Ag5_peng0013_SA_her_chymo.raw	F2:5817	VVSVLTVLHQDWLDKGEKY	F2:10572	19	98	98	19	558.0551	4	58.86	-	1.0608E6	2228.1841	3.2		100 100 100 100 100 100 100 100 99 97 98 99 99 99 94 92 98 99 100	VVSVLTVLHQDWLDKGEKY	HCD
4	20191211_F1_Ag5_peng0013_SA_her_Ela.raw	-	KVQWKVDNALQSG	F4:6126	13	98	98	13	491.5995	3	33.55	-	0	1471.7783	-1.1		94 94 98 100 100 99 99 99 100 100 99 100 99	KVQWKVDNALQSG	ETHCD
8	20191211_F1_Ag5_peng0013_SA_her_Lys_C.raw	F8:7092	TSGGTAALGC(+58.01)LVK	F8:6998	13	98	98	13	618.3188	2	39.04	-	1.282E6	1234.6228	0.2	Carboxymethyl	99 99 98 98 100 100 100 99 96 97 98 99 100	TSGGTAALGC(+58.01)LVK	ETHCD
5	20191211_F1_Ag5_peng0013_SA_her_aLP.raw	F5:10054	SSLGTQTYLC(+58.01)NVNHKPS	F5:5545	17	98	98	17	636.3069	3	30.63	-	1.0318E9	1905.8892	5.2	Carboxymethyl	100 100 100 100 100 99 100 100 100 98 96 96 95 94 100 100 100	SSLGTQTYLC(+58.01)NVNHKPS	HCD
10	20191211_F1_Ag5_peng0013_SA_her_Asp_N.raw	-	DSTYSLSSTLTLSKA	F10:11298	15	98	98	15	787.4018	2	63.36	-	0	1572.7883	0.4		85 100 100 100 100 100 100 100 100 100 100 99 99 99 99	DSTYSLSSTLTLSKA	ETHCD
4	20191211_F1_Ag5_peng0013_SA_her_Ela.raw	F4:6762	SGFNLK(+58.01)DTYLHWV	F4:10756	13	98	98	13	546.6037	3	60.06	-	2.739E7	1636.7886	0.4	Carboxymethyl (KW X@N-term)	97 98 100 99 100 97 99 99 100 100 100 98 95	SGFNLK(+58.01)DTYLHWV	ETHCD
3	20191211_F1_Ag5_peng0013_SA_her_thermo.raw	F3:1632	VLHQDWLDGKEYK	F3:5977	13	98	98	13	408.4614	4	32.90	-	2.1428E6	1629.8149	0.9		96 98 98 98 99 99 99 100 99 98 99 100 99	VLHQDWLDGKEYK	ETHCD
6	20191211_F1_Ag5_peng0013_SA_her_Lys_N.raw	F6:1169	K(+58.01)M(+15.99)HEALHNHYTQ	F6:3694	12	98	98	12	396.4319	4	18.98	-	1.6377E7	1581.6995	-0.7	Carboxymethyl (KW X@N-term); Oxidation (M)	100 99 99 99 98 98 98 98 97 98 100 99	K(+58.01)M(+15.99)HEALHNHYTQ	ETHCD
10	20191211_F1_Ag5_peng0013_SA_her_Asp_N.raw	F10:10070	DYEKHKVYAC(+58.01)EVTHQG	F10:3955	16	98	98	16	655.6317	3	21.79	-	2.8693E5	1963.8733	0.0	Carboxymethyl	100 100 100 99 98 100 100 100 100 100 100 99 99 99 90 95	DYEKHKVYAC(+58.01)EVTHQG	HCD
2	20191211_F1_Ag5_peng0013_SA_her_chymo.raw	F2:4615	LFPPSDEQL	F2:8025	9	98	98	9	523.2634	2	44.06	-	1.5789E7	1044.5127	-0.5		98 97 99 99 98 98 98 99 100	LFPPSDEQL	ETHCD
5	20191211_F1_Ag5_peng0013_SA_her_aLP.raw	F5:6324	YLQM(+15.99)NSLRAEDTAV	F5:5889	14	98	98	14	542.9312	3	32.51	-	2.094E7	1625.7720	-0.1	Oxidation (M)	94 96 96 99 100 100 100 100 100 100 100 99 99 98	YLQM(+15.99)NSLRAEDTAV	ETHCD
4	20191211_F1_Ag5_peng0013_SA_her_Ela.raw	F4:11382	RWGGDGFYAM(+15.99)DYWGQGT	F4:9458	17	98	98	17	661.6091	3	52.16	-	1.3519E7	1981.8054	0.0	Oxidation (M)	90 94 98 100 100 100 100 100 99 99 100 100 100 100 97 99 99	RWGGDGFYAM(+15.99)DYWGQGT	ETHCD
4	20191211_F1_Ag5_peng0013_SA_her_Ela.raw	F4:447	TFGQGTKVELKRT	F4:4172	13	98	98	13	366.9593	4	22.64	-	1.8485E6	1463.8096	-1.0		97 96 98 97 100 100 100 99 99 99 99 99 98	TFGQGTKVELKRT	ETHCD
4	20191211_F1_Ag5_peng0013_SA_her_Ela.raw	F4:11206	RWGGDGFYAMDYWGQGT	F4:10928	17	98	98	17	656.2780	3	60.75	-	4.458E6	1965.8103	0.9		95 92 98 99 100 100 100 100 98 98 100 100 100 100 99 99 99	RWGGDGFYAMDYWGQGT	ETHCD
10	20191211_F1_Ag5_peng0013_SA_her_Asp_N.raw	-	DSTYSLSSTLTLSKA	F10:12780	15	98	98	15	787.4022	2	71.66	-	0	1572.7883	0.9		85 100 100 100 100 100 100 100 99 100 100 99 98 99 99	DSTYSLSSTLTLSKA	ETHCD
8	20191211_F1_Ag5_peng0013_SA_her_Lys_C.raw	F8:4403	C(+58.01)Q(+.98)VTHQGLSSPVTK	F8:4491	14	98	98	14	515.2520	3	24.72	-	1.0875E6	1542.7349	-0.5	Carboxymethyl; Deamidation (NQ)	99 100 100 100 99 99 100 100 100 100 96 97 97 95	C(+58.01)Q(+.98)VTHQGLSSPVTK	HCD
9	20191211_F1_Ag5_peng0013_SA_her_GluC.raw	-	LLGGPSVFLFPPKPKDTLM(+15.99)LSRTPE	F9:9766	25	98	98	25	919.5057	3	55.39	-	0	2755.4980	-1.0	Oxidation (M)	100 100 100 100 100 100 100 100 100 97 96 97 98 100 100 100 100 100 100 100 100 100 100 100 80	LLGGPSVFLFPPKPKDTLM(+15.99)LSRTPE	ETHCD
9	20191211_F1_Ag5_peng0013_SA_her_GluC.raw	F9:19847	LLGGPSVFLFPPKPKDTLM(+15.99)LSRTPE	F9:9527	25	98	98	25	919.5055	3	53.90	-	1.3313E8	2755.4980	-1.2	Oxidation (M)	100 100 99 100 100 100 100 100 100 98 98 98 97 99 100 100 100 100 100 100 100 100 99 99 78	LLGGPSVFLFPPKPKDTLM(+15.99)LSRTPE	ETHCD
4	20191211_F1_Ag5_peng0013_SA_her_Ela.raw	-	AGFNLKDTYLHWV	F4:10115	13	98	98	13	521.9357	3	55.90	-	0	1562.7881	-1.9		100 100 100 98 98 99 99 99 100 100 99 95 95	AGFNLKDTYLHWV	HCD
5	20191211_F1_Ag5_peng0013_SA_her_aLP.raw	F5:2812	KGRFTLSA	F5:4834	8	98	98	8	440.2563	2	26.57	-	1.169E7	878.4974	0.7		94 97 98 100 100 100 100 100	KGRFTLSA	ETHCD
5	20191211_F1_Ag5_peng0013_SA_her_aLP.raw	F5:3469	LSNKALPAPLEKT	F5:4975	13	98	98	13	461.2742	3	27.36	-	3.0236E6	1380.7976	2.3		99 97 94 96 99 100 100 100 100 99 99 99 100	LSNKALPAPLEKT	HCD
2	20191211_F1_Ag5_peng0013_SA_her_chymo.raw	F2:7175	VLTVLHQDWLDGKEY	F2:9020	15	98	98	15	605.9811	3	49.80	-	2.4671E6	1814.9202	0.7		100 100 100 100 100 96 96 99 100 100 99 96 96 99 100	VLTVLHQDWLDGKEY	HCD
3	20191211_F1_Ag5_peng0013_SA_her_thermo.raw	-	VFLFPPSDEQLKSGTASVVC(+58.01)	F3:10351	20	98	98	20	728.0295	3	56.94	-	0	2181.0662	0.3	Carboxymethyl	94 95 98 96 97 97 99 99 99 99 99 100 100 100 100 100 100 100 100 100	VFLFPPSDEQLKSGTASVVC(+58.01)	ETHCD
10	20191211_F1_Ag5_peng0013_SA_her_Asp_N.raw	-	DYEKHKVYA	F10:3135	9	98	98	9	384.8616	3	17.15	-	0	1151.5610	1.6		100 100 99 99 99 98 98 98 95	DYEKHKVYA	ETHCD
6	20191211_F1_Ag5_peng0013_SA_her_Lys_N.raw	F6:9047	KRTVAAPSVFLFPPSDEQL	F6:10918	19	98	98	19	701.3819	3	54.56	-	4.077E9	2101.1206	1.6		88 100 100 100 100 100 100 100 100 100 100 99 99 96 96 99 100 98 99	KRTVAAPSVFLFPPSDEQL	ETHCD
5	20191211_F1_Ag5_peng0013_SA_her_aLP.raw	F5:1489	ASVGDRVT	F5:3582	8	98	98	8	402.7149	2	19.27	-	5.5623E7	803.4137	1.9		96 97 100 100 99 98 99 99	ASVGDRVT	ETHCD
5	20191211_F1_Ag5_peng0013_SA_her_aLP.raw	F5:2419	VM(+15.99)HEALHNHYTQKS	F5:3398	14	98	98	14	428.4564	4	18.51	-	1.0027E6	1709.7944	1.2	Oxidation (M)	100 100 99 100 100 99 98 98 98 98 95 97 98 99	VM(+15.99)HEALHNHYTQKS	HCD
3	20191211_F1_Ag5_peng0013_SA_her_thermo.raw	F3:2446	LFPPKPKDTLM(+15.99)	F3:5483	11	98	98	11	434.9091	3	29.50	-	2.9021E9	1301.7053	0.2	Oxidation (M)	99 97 99 99 97 99 98 99 99 99 99	LFPPKPKDTLM(+15.99)	ETHCD
10	20191211_F1_Ag5_peng0013_SA_her_Asp_N.raw	F10:4628	DSGALTSGVH	F10:4266	10	98	98	10	472.2286	2	23.52	-	1.0875E5	942.4407	2.1		89 100 100 100 100 100 100 100 99 99	DSGALTSGVH	ETHCD
4	20191211_F1_Ag5_peng0013_SA_her_Ela.raw	F4:3183	SVGDRVTLTW(+15.99)W	F4:4879	11	98	98	11	445.8959	3	26.72	-	1.3132E9	1334.6619	2.9	Oxidation (HW)	93 95 99 100 100 100 100 100 100 99 99	SVGDRVTLTW(+15.99)W	ETHCD
5	20191211_F1_Ag5_peng0013_SA_her_aLP.raw	F5:4750	GFNLKN(+.98)TYLHW(+15.99)V	F5:9394	12	98	98	12	503.5891	3	52.47	-	6.7496E6	1507.7458	-0.3	Deamidation (NQ); Oxidation (HW)	96 95 98 100 100 100 100 100 100 99 95 99	GFNLKN(+.98)TYLHW(+15.99)V	HCD
4	20191211_F1_Ag5_peng0013_SA_her_Ela.raw	F4:3979	SRFSGSRSGTDFT	F4:4365	13	98	98	13	468.8881	3	23.75	-	1.8291E7	1403.6428	-0.2		96 97 99 100 100 100 100 98 96 97 99 100 99	SRFSGSRSGTDFT	ETHCD
4	20191211_F1_Ag5_peng0013_SA_her_Ela.raw	-	SGFNLKDTYLHW(+15.99)P	F4:9305	13	98	98	13	531.9277	3	51.29	-	0	1592.7622	-0.6	Oxidation (HW)	100 100 100 100 100 100 100 100 100 100 99 90 93	SGFNLKDTYLHW(+15.99)P	HCD
8	20191211_F1_Ag5_peng0013_SA_her_Lys_C.raw	F8:6725	GPSVFPLAPSDK	F8:7895	12	98	98	12	607.8231	2	44.21	-	2.4744E7	1213.6343	-2.2		97 97 100 100 100 99 99 100 98 96 98 98	GPSVFPLAPSDK	HCD
4	20191211_F1_Ag5_peng0013_SA_her_Ela.raw	-	SHEDPEVKFGG	F4:4549	11	98	98	11	401.1879	3	24.88	-	0	1200.5410	0.8		94 96 100 99 99 100 100 100 100 99 97	SHEDPEVKFGG	ETHCD
9	20191211_F1_Ag5_peng0013_SA_her_GluC.raw	-	AKVQWKVDNALQSGNSQESVTE	F9:6365	22	98	98	22	806.7346	3	35.61	-	0	2417.1821	-0.1		96 97 99 99 100 100 100 100 99 100 100 99 100 100 100 98 98 99 99 99 100 88	AKVQWKVDNALQSGNSQESVTE	ETHCD
10	20191211_F1_Ag5_peng0013_SA_her_Asp_N.raw	-	DSTYSLSSTLTLSKA	F10:11703	15	98	98	15	787.4014	2	65.63	-	0	1572.7883	0.0		85 100 100 100 100 100 100 100 99 99 99 100 99 99 99	DSTYSLSSTLTLSKA	ETHCD
5	20191211_F1_Ag5_peng0013_SA_her_aLP.raw	F5:4790	VLHQDWLNGKEYKAKVS	F5:5578	17	98	98	17	504.5241	4	30.84	-	4.1226E7	2014.0635	1.9		100 100 99 98 99 100 100 99 98 98 99 97 97 98 98 95 99	VLHQDWLNGKEYKAKVS	HCD
6	20191211_F1_Ag5_peng0013_SA_her_Lys_N.raw	F6:24	K(+58.01)SFNRGEC(+58.01)	F6:3383	8	98	98	8	352.8185	3	17.15	-	3.0335E5	1055.4341	-0.4	Carboxymethyl (KW X@N-term); Carboxymethyl	99 99 99 99 97 97 99 99	K(+58.01)SFNRGEC(+58.01)	ETHCD
4	20191211_F1_Ag5_peng0013_SA_her_Ela.raw	F4:14791	VFLFPPSDEQLKS	F4:8939	13	98	98	13	753.8953	2	49.29	-	2.6306E9	1505.7766	-0.4		100 100 99 96 97 99 97 99 99 97 100 99 99	VFLFPPSDEQLKS	ETHCD
11	20191211_F1_Ag5_peng0013_SA_her_CB.raw	F11:10987	VYAC(+58.01)EVTHQGLSSPVTK	F11:5844	17	98	98	17	626.3085	3	31.88	-	3.4518E5	1875.9036	0.0	Carboxymethyl	98 98 99 100 100 100 100 100 99 98 98 99 95 95 97 99 99	VYAC(+58.01)EVTHQGLSSPVTK	ETHCD
2	20191211_F1_Ag5_peng0013_SA_her_chymo.raw	-	SASVM(+15.99)HEALHNHY	F2:3654	13	98	98	13	378.6722	4	19.95	-	0	1510.6624	-1.8	Oxidation (M)	94 98 98 99 99 99 100 99 99 98 99 99 100	SASVM(+15.99)HEALHNHY	HCD
10	20191211_F1_Ag5_peng0013_SA_her_Asp_N.raw	F10:14665	DSDGDFFLYSKLTV	F10:11314	14	98	98	14	803.8859	2	62.87	-	7.4986E6	1605.7561	0.7		99 96 96 95 99 100 100 100 100 100 100 100 99 97	DSDGDFFLYSKLTV	ETHCD
10	20191211_F1_Ag5_peng0013_SA_her_Asp_N.raw	-	DSTYSLSSTLTLSKA	F10:11765	15	98	98	15	787.4008	2	65.99	-	0	1572.7883	-0.8		83 100 100 100 100 100 100 100 100 100 100 100 99 99 99	DSTYSLSSTLTLSKA	ETHCD
10	20191211_F1_Ag5_peng0013_SA_her_Asp_N.raw	-	DSTYSLSSTLTLSKA	F10:13227	15	98	98	15	787.4001	2	74.13	-	0	1572.7883	-1.7		84 100 100 100 100 100 100 100 99 100 100 99 99 99 99	DSTYSLSSTLTLSKA	ETHCD
4	20191211_F1_Ag5_peng0013_SA_her_Ela.raw	F4:6066	SGFNLKDTYLHWV	F4:9778	13	98	98	13	527.2690	3	54.00	-	5.5549E5	1578.7830	1.5		97 98 99 99 100 99 99 99 100 100 100 97 93	SGFNLKDTYLHWV	ETHCD
8	20191211_F1_Ag5_peng0013_SA_her_Lys_C.raw	F8:5893	FNW(+58.01)YVDGVEVHNAK	F8:7105	14	98	98	14	579.2747	3	39.58	-	7.4677E5	1734.8000	1.2	Carboxymethyl (KW X@N-term)	98 99 100 100 100 100 99 99 100 99 98 97 96 95	FNW(+58.01)YVDGVEVHNAK	HCD
2	20191211_F1_Ag5_peng0013_SA_her_chymo.raw	-	TVLHQDWLDGKEY	F2:7673	13	98	98	13	535.2641	3	42.17	-	0	1602.7678	1.7		98 99 100 98 96 99 100 100 100 98 96 99 100	TVLHQDWLDGKEY	HCD
5	20191211_F1_Ag5_peng0013_SA_her_aLP.raw	F5:5694	VLHQDWLDGKEYKC(+58.01)KVS	F5:5921	17	98	98	17	527.2654	4	32.41	-	1.5043E9	2105.0251	3.5	Carboxymethyl	95 97 99 96 100 100 100 100 100 99 99 99 98 98 99 99 98	VLHQDWLDGKEYKC(+58.01)KVS	ETHCD
4	20191211_F1_Ag5_peng0013_SA_her_Ela.raw	F4:19168	RLAQSVTLNSYVQLGVPLRQTLLA	F4:10731	24	98	98	24	880.8451	3	59.52	-	6.2804E6	2639.5122	0.5		97 96 97 97 99 100 100 100 100 100 100 100 100 100 100 100 99 99 99 91 95 100 99 98	RLAQSVTLNSYVQLGVPLRQTLLA	ETHCD
8	20191211_F1_Ag5_peng0013_SA_her_Lys_C.raw	F8:9394	SGTASVVC(+58.01)LLNDFYPREAK	F8:11513	19	98	98	19	710.0172	3	63.33	-	3.2964E8	2127.0305	-0.3	Carboxymethyl	97 97 100 100 100 100 100 100 100 100 99 99 100 100 92 91 97 99 100	SGTASVVC(+58.01)LLNDFYPREAK	HCD
6	20191211_F1_Ag5_peng0013_SA_her_Lys_N.raw	F6:7266	KVYAC(+58.01)EVTHQGLSSPVT	F6:6138	17	98	98	17	626.3085	3	32.59	-	1.1906E8	1875.9036	0.0	Carboxymethyl	86 100 100 100 100 100 100 99 99 99 100 100 100 99 99 98 97	KVYAC(+58.01)EVTHQGLSSPVT	ETHCD
2	20191211_F1_Ag5_peng0013_SA_her_chymo.raw	F2:5339	LQM(+15.99)NSLRAEDTAVY	F2:5846	14	98	98	14	542.9305	3	32.24	-	1.5852E7	1625.7720	-1.3	Oxidation (M)	96 95 98 97 99 99 100 99 99 100 100 100 100 100	LQM(+15.99)NSLRAEDTAVY	ETHCD
5	20191211_F1_Ag5_peng0013_SA_her_aLP.raw	F5:7964	VFLFPPKPKDTLM(+15.99)LS	F5:8920	15	98	98	15	583.6616	3	48.57	-	6.8905E9	1747.9583	2.6	Oxidation (M)	98 99 100 97 96 98 97 96 99 99 100 100 100 100 99	VFLFPPKPKDTLM(+15.99)LS	ETHCD
6	20191211_F1_Ag5_peng0013_SA_her_Lys_N.raw	F6:2738	K(+58.01)ALPAPLE	F6:6087	8	98	98	8	448.7584	2	32.39	-	4.4254E7	895.5014	0.9	Carboxymethyl (KW X@N-term)	98 97 98 98 99 99 100 99	K(+58.01)ALPAPLE	ETHCD
11	20191211_F1_Ag5_peng0013_SA_her_CB.raw	F11:9349	VM(+15.99)HEALHNHYTQKSLSLSPG	F11:4817	20	98	98	20	567.0333	4	25.99	-	1.5813E7	2264.1008	1.4	Oxidation (M)	95 94 99 100 100 100 100 100 100 100 100 100 100 99 99 99 99 93 97 97	VM(+15.99)HEALHNHYTQKSLSLSPG	ETHCD
3	20191211_F1_Ag5_peng0013_SA_her_thermo.raw	F3:1681	LSSPVTKS	F3:3852	8	98	98	8	409.7350	2	20.62	-	2.487E9	817.4545	1.1		97 95 98 99 100 100 100 100	LSSPVTKS	ETHCD
8	20191211_F1_Ag5_peng0013_SA_her_Lys_C.raw	-	SELM(+15.99)LSRTPEVTC(+58.01)VVVDVSHEN(+.98)PEVK	F8:14262	26	98	98	26	743.8615	4	79.67	-	0	2971.4153	0.6	Oxidation (M); Carboxymethyl; Deamidation (NQ)	81 93 100 100 100 100 100 100 100 100 100 100 100 100 100 100 100 100 100 97 99 99 96 99 100 100	SELM(+15.99)LSRTPEVTC(+58.01)VVVDVSHEN(+.98)PEVK	HCD
10	20191211_F1_Ag5_peng0013_SA_her_Asp_N.raw	-	DRVTLTC(+58.01)RASAG	F10:4268	12	98	98	12	436.5510	3	23.51	-	0	1306.6299	1.0	Carboxymethyl	87 100 100 100 100 100 100 100 100 100 99 97	DRVTLTC(+58.01)RASAG	ETHCD
5	20191211_F1_Ag5_peng0013_SA_her_aLP.raw	F5:5704	SGFNLKDTYLHWV	F5:9926	13	98	98	13	527.2687	3	55.47	-	7.7372E7	1578.7830	0.8		100 100 100 100 100 100 100 100 100 100 100 99 82	SGFNLKDTYLHWV	HCD
8	20191211_F1_Ag5_peng0013_SA_her_Lys_C.raw	F8:3528	WYVDGVEVHNAK	F8:6344	12	98	98	12	472.9018	3	35.26	-	6.7367E6	1415.6833	0.2		99 100 100 100 100 100 100 100 99 97 96 92	WYVDGVEVHNAK	HCD
2	20191211_F1_Ag5_peng0013_SA_her_chymo.raw	-	SC(+58.01)SVM(+15.99)HEALHNHY	F2:4111	13	98	98	13	534.5540	3	22.58	-	0	1600.6399	0.1	Carboxymethyl; Oxidation (M)	98 100 99 99 99 99 100 99 99 95 96 97 100	SC(+58.01)SVM(+15.99)HEALHNHY	HCD
2	20191211_F1_Ag5_peng0013_SA_her_chymo.raw	-	G(+58.01)C(+58.01)SVM(+15.99)HEALHNHY	F2:4688	13	98	98	13	543.8861	3	25.85	-	0	1628.6348	1.1	Carboxymethyl (KW X@N-term); Carboxymethyl; Oxidation (M)	97 97 100 100 99 98 100 99 99 96 98 99 100	G(+58.01)C(+58.01)SVM(+15.99)HEALHNHY	HCD
2	20191211_F1_Ag5_peng0013_SA_her_chymo.raw	F2:4389	NNFYPREAKVQW	F2:7209	12	98	98	12	517.9297	3	39.54	-	1.2428E9	1550.7629	2.8		96 99 100 97 97 99 99 99 99 100 99 100	NNFYPREAKVQW	ETHCD
3	20191211_F1_Ag5_peng0013_SA_her_thermo.raw	F3:3720	VLTVLHQDWLNGKEYK	F3:8012	16	98	98	16	486.5150	4	43.90	-	5.6426E5	1942.0312	-0.1		100 100 100 100 100 99 98 99 99 99 97 93 94 98 99 100	VLTVLHQDWLNGKEYK	HCD
10	20191211_F1_Ag5_peng0013_SA_her_Asp_N.raw	-	DSTYSLSSTLTLSKA	F10:12990	15	98	98	15	787.4006	2	72.82	-	0	1572.7883	-1.0		85 100 100 100 100 100 100 99 99 100 100 100 99 99 99	DSTYSLSSTLTLSKA	ETHCD
3	20191211_F1_Ag5_peng0013_SA_her_thermo.raw	-	LHNHYTQKS	F3:3120	9	98	98	9	376.5243	3	16.92	-	0	1126.5520	-0.8		98 96 99 100 100 99 97 99 98	LHNHYTQKS	ETHCD
5	20191211_F1_Ag5_peng0013_SA_her_aLP.raw	F5:5003	GFNLKDTYM(+15.99)HWV	F5:8821	12	98	98	12	509.5758	3	49.15	-	1.7317E6	1525.7024	2.1	Oxidation (M)	97 95 96 100 100 100 99 99 98 99 100 100	GFNLKDTYM(+15.99)HWV	ETHCD
10	20191211_F1_Ag5_peng0013_SA_her_Asp_N.raw	-	DSTYSLSSTLTLSKA	F10:14265	15	98	98	15	787.4006	2	79.97	-	0	1572.7883	-1.1		82 100 100 100 100 100 100 100 100 100 100 100 99 99 99	DSTYSLSSTLTLSKA	ETHCD
5	20191211_F1_Ag5_peng0013_SA_her_aLP.raw	F5:19094	DVSHEDPEVKFNWYVDGVEVHNA	F5:8786	23	98	98	23	895.7455	3	48.94	-	9.6555E7	2684.2141	0.2		91 89 97 98 100 97 95 99 100 100 100 100 100 100 100 100 100 100 100 100 100 100 100	DVSHEDPEVKFNWYVDGVEVHNA	ETHCD
8	20191211_F1_Ag5_peng0013_SA_her_Lys_C.raw	F8:5186	VFSC(+58.01)SVMHEALHNHYTQK	F8:6588	18	98	98	18	548.0026	4	36.67	-	4.09E6	2187.9829	-0.7	Carboxymethyl	100 100 100 100 99 99 99 99 100 100 99 98 98 94 97 98 96 96	VFSC(+58.01)SVMHEALHNHYTQK	HCD
3	20191211_F1_Ag5_peng0013_SA_her_thermo.raw	F3:4344	PPKPKDTLM	F3:6733	9	98	98	9	513.7855	2	36.54	-	2.0669E7	1025.5579	-1.3		98 98 97 98 99 99 99 100 99	PPKPKDTLM	ETHCD
10	20191211_F1_Ag5_peng0013_SA_her_Asp_N.raw	-	DSTYSLSSTLTLSKA	F10:11412	15	98	98	15	787.4016	2	64.03	-	0	1572.7883	0.2		83 100 100 100 100 100 100 100 100 100 100 99 99 99 99	DSTYSLSSTLTLSKA	ETHCD
4	20191211_F1_Ag5_peng0013_SA_her_Ela.raw	-	VFLFPPSDEQLKSGTA	F4:9213	16	98	98	16	868.4485	2	50.74	-	0	1734.8828	-0.2		99 99 99 94 96 98 97 99 99 97 99 100 100 100 100 99	VFLFPPSDEQLKSGTA	ETHCD
3	20191211_F1_Ag5_peng0013_SA_her_thermo.raw	F3:4659	LFPPSDEQLKSGTAS	F3:5678	15	98	98	15	526.2670	3	31.68	-	1.0457E7	1575.7781	0.6		99 96 99 98 99 99 99 99 100 100 100 98 97 98 96	LFPPSDEQLKSGTAS	ETHCD
4	20191211_F1_Ag5_peng0013_SA_her_Ela.raw	F4:11711	LHQDWLDGKEYKC(+58.01)KVS	F4:5802	16	98	98	16	669.6600	3	31.78	-	1.9778E8	2005.9568	0.7	Carboxymethyl	94 90 96 100 99 100 100 100 100 100 100 99 99 100 100 99	LHQDWLDGKEYKC(+58.01)KVS	ETHCD
10	20191211_F1_Ag5_peng0013_SA_her_Asp_N.raw	F10:4795	DYEKHKVYAC(+58.01)EVTHAG	F10:3964	16	98	98	16	477.7210	4	21.71	-	3.0879E6	1906.8518	1.7	Carboxymethyl	99 99 98 99 100 100 100 100 99 100 100 98 97 99 97 92	DYEKHKVYAC(+58.01)EVTHAG	ETHCD
5	20191211_F1_Ag5_peng0013_SA_her_aLP.raw	F5:6846	HWVRQAPGKGLEWV	F5:6782	14	98	98	14	554.9668	3	37.64	-	8.422E7	1661.8789	-0.2		98 97 100 100 99 98 98 99 98 94 97 100 100 100	HWVRQAPGKGLEWV	ETHCD
6	20191211_F1_Ag5_peng0013_SA_her_Lys_N.raw	F6:263	KDTLM(+15.99)LSRT	F6:4339	9	98	98	9	360.8616	3	22.62	-	3.7747E5	1079.5645	-1.3	Oxidation (M)	94 97 99 100 100 100 99 99 99	KDTLM(+15.99)LSRT	ETHCD
6	20191211_F1_Ag5_peng0013_SA_her_Lys_N.raw	F6:24	K(+58.01)SFNRGEC(+58.01)	F6:3332	8	98	98	8	352.8185	3	17.15	-	3.0335E5	1055.4341	-0.4	Carboxymethyl (KW X@N-term); Carboxymethyl	99 99 99 99 98 97 99 99	K(+58.01)SFNRGEC(+58.01)	ETHCD
4	20191211_F1_Ag5_peng0013_SA_her_Ela.raw	F4:372	STYRVV	F4:4600	6	98	98	6	362.7027	2	25.05	-	6.2602E6	723.3915	-1.0		99 98 97 98 100 100	STYRVV	ETHCD
2	20191211_F1_Ag5_peng0013_SA_her_chymo.raw	F2:8875	LFPPKPKDTPY	F2:5362	11	98	98	11	651.8599	2	29.02	-	4.518E8	1301.7019	2.5		99 98 100 99 97 97 97 98 99 100 100	LFPPKPKDTPY	ETHCD
2	20191211_F1_Ag5_peng0013_SA_her_chymo.raw	F2:1140	SC(+58.01)SVM(+15.99)HEALHNHY	F2:4054	13	98	98	13	401.1678	4	21.88	-	5.2785E8	1600.6399	1.3	Carboxymethyl; Oxidation (M)	96 99 99 99 99 99 98 97 99 98 99 99 100	SC(+58.01)SVM(+15.99)HEALHNHY	HCD
3	20191211_F1_Ag5_peng0013_SA_her_thermo.raw	F3:17013	VFLFPPSDEQLKSGTAS	F3:8872	17	98	98	17	911.9636	2	48.10	-	2.5747E7	1821.9148	-1.2		99 99 99 98 99 100 99 96 96 95 100 100 99 98 99 99 99	VFLFPPSDEQLKSGTAS	ETHCD
4	20191211_F1_Ag5_peng0013_SA_her_Ela.raw	F4:7006	ASGFNLKDTYLHAFA	F4:9750	15	98	98	15	552.2787	3	53.85	-	3.238E6	1653.8149	-0.4		100 100 100 100 98 99 99 99 99 100 100 99 99 90 96	ASGFNLKDTYLHAFA	HCD
5	20191211_F1_Ag5_peng0013_SA_her_aLP.raw	F5:181	KALPAPLEKT	F5:4158	10	98	98	10	356.5535	3	22.78	-	4.1912E6	1066.6387	-0.1		97 97 96 98 98 99 100 100 100 100	KALPAPLEKT	ETHCD
10	20191211_F1_Ag5_peng0013_SA_her_Asp_N.raw	F10:19738	DALQSGNSQESVTEQDSK	F10:3907	18	98	98	18	961.9336	2	21.50	-	1.3601E5	1921.8501	1.3		82 97 100 100 100 100 100 100 99 100 99 99 100 100 99 99 99 98	DALQSGNSQESVTEQDSK	HCD
5	20191211_F1_Ag5_peng0013_SA_her_aLP.raw	F5:7432	HQGLSSPVTKS	F5:3491	11	98	98	11	570.8035	2	18.98	-	2E6	1139.5935	-1.0		98 96 99 99 99 97 96 98 100 100 100	HQGLSSPVTKS	ETHCD
5	20191211_F1_Ag5_peng0013_SA_her_aLP.raw	F5:5704	SGFNLKDTYLHWV	F5:9991	13	98	98	13	527.2687	3	55.47	-	7.7372E7	1578.7830	0.8		100 100 100 100 100 100 100 100 100 100 100 99 83	SGFNLKDTYLHWV	HCD
5	20191211_F1_Ag5_peng0013_SA_her_aLP.raw	F5:11051	VYTLPPSREEM(+15.99)TKNQVS	F5:4566	17	98	98	17	665.6674	3	25.21	-	4.642E7	1993.9778	1.2	Oxidation (M)	99 99 100 99 99 99 100 100 100 97 95 99 99 98 96 97 97	VYTLPPSREEM(+15.99)TKNQVS	ETHCD
5	20191211_F1_Ag5_peng0013_SA_her_aLP.raw	F5:2255	NKALPAPLEKTS	F5:4198	12	98	98	12	423.5792	3	22.93	-	5.4033E6	1267.7136	1.6		95 97 99 98 98 99 99 99 99 99 99 98	NKALPAPLEKTS	ETHCD
8	20191211_F1_Ag5_peng0013_SA_her_Lys_C.raw	F8:10237	DTLM(+15.99)LSRTPEVTC(+58.01)VVVDVSHEN(+.98)PEVK	F8:8862	26	98	98	26	743.8629	4	48.92	-	1.2683E10	2971.4153	2.4	Oxidation (M); Carboxymethyl; Deamidation (NQ)	85 87 100 100 100 100 100 100 100 100 100 100 100 100 100 100 100 100 100 97 99 98 96 99 100 100	DTLM(+15.99)LSRTPEVTC(+58.01)VVVDVSHEN(+.98)PEVK	HCD
3	20191211_F1_Ag5_peng0013_SA_her_thermo.raw	F3:15871	VAAPSVFLFPPSDEQLKSGTASVVC(+58.01)	F3:10882	25	98	98	25	869.7742	3	58.43	-	8.8347E8	2606.2937	2.7	Carboxymethyl	92 92 95 97 100 100 100 100 98 98 98 99 100 99 99 100 100 100 99 98 99 100 100 100 100	VAAPSVFLFPPSDEQLKSGTASVVC(+58.01)	ETHCD
8	20191211_F1_Ag5_peng0013_SA_her_Lys_C.raw	F8:9530	HKVYAC(+58.01)EVTHQGLSSPVTK	F8:4747	19	98	98	19	714.6929	3	26.14	-	3.8881E7	2141.0574	-0.3	Carboxymethyl	100 100 100 100 100 99 99 99 100 99 98 98 99 99 99 94 94 99 96	HKVYAC(+58.01)EVTHQGLSSPVTK	HCD
8	20191211_F1_Ag5_peng0013_SA_her_Lys_C.raw	F8:3470	VYAC(+58.01)EVTHQGLSSPVTK	F8:5789	17	98	98	17	469.9833	4	31.94	-	2.2698E7	1875.9036	0.2	Carboxymethyl	96 97 100 100 100 100 99 96 97 99 100 100 100 99 99 99 95	VYAC(+58.01)EVTHQGLSSPVTK	HCD
8	20191211_F1_Ag5_peng0013_SA_her_Lys_C.raw	F8:5890	FNW(+58.01)YVDGVEVHNAK	F8:7439	14	98	98	14	579.2737	3	41.29	-	9.003E5	1734.8000	-0.4	Carboxymethyl (KW X@N-term)	96 99 99 100 100 99 98 99 100 99 99 99 99 93	FNW(+58.01)YVDGVEVHNAK	HCD
8	20191211_F1_Ag5_peng0013_SA_her_Lys_C.raw	-	FNW(+15.99)YVDGVEVHNAK	F8:7544	14	98	98	14	565.2701	3	42.14	-	0	1692.7896	-0.7	Oxidation (HW)	99 99 99 100 100 100 97 98 99 99 98 98 98 94	FNW(+15.99)YVDGVEVHNAK	HCD
8	20191211_F1_Ag5_peng0013_SA_her_Lys_C.raw	-	SGTASVVC(+58.01)LLNNFYPREAK	F8:10813	19	98	98	19	709.6901	3	59.86	-	0	2126.0466	0.8	Carboxymethyl	97 98 100 99 98 99 100 100 99 94 92 99 100 98 98 100 100 100 100	SGTASVVC(+58.01)LLNNFYPREAK	ETHCD
3	20191211_F1_Ag5_peng0013_SA_her_thermo.raw	F3:2388	FGQGTKVE	F3:3895	8	98	98	8	433.2244	2	20.88	-	3.0538E7	864.4341	0.1		98 99 98 97 98 99 99 99	FGQGTKVE	HCD
10	20191211_F1_Ag5_peng0013_SA_her_Asp_N.raw	F10:21020	DNALQSGNSQESVTEQDSK	F10:3913	19	98	98	19	1018.9537	2	21.58	-	9.9773E5	2035.8931	-0.1		80 95 100 100 100 100 100 100 100 100 100 100 100 100 100 100 100 100 99	DNALQSGNSQESVTEQDSK	HCD
10	20191211_F1_Ag5_peng0013_SA_her_Asp_N.raw	F10:5185	DYEKHKVYAC(+58.01)EVTHQG	F10:3953	16	98	98	16	491.9765	4	21.78	-	3.0144E5	1963.8733	1.8	Carboxymethyl	100 99 100 99 100 100 100 100 99 99 99 98 96 97 97 92	DYEKHKVYAC(+58.01)EVTHQG	ETHCD
10	20191211_F1_Ag5_peng0013_SA_her_Asp_N.raw	F10:3350	DRVTLTC(+58.01)RASAG	F10:4015	12	98	98	12	436.5509	3	21.91	-	1.6367E9	1306.6299	0.8	Carboxymethyl	85 100 100 100 100 100 100 100 100 100 99 99	DRVTLTC(+58.01)RASAG	ETHCD
2	20191211_F1_Ag5_peng0013_SA_her_chymo.raw	F2:3707	E(-18.01)QKPGKAPKLLLY	F2:7112	13	98	98	13	489.6292	3	39.12	-	7.1225E8	1465.8657	0.1	Pyro-glu from E	100 97 97 97 98 100 98 96 97 100 100 100 100	E(-18.01)QKPGKAPKLLLY	ETHCD
10	20191211_F1_Ag5_peng0013_SA_her_Asp_N.raw	F10:14213	DSTYSLSSTLTLSKA	F10:14821	15	98	98	15	787.4011	2	83.72	-	1.7262E7	1572.7883	-0.4		82 100 100 100 100 100 100 100 99 100 100 100 99 99 99	DSTYSLSSTLTLSKA	ETHCD
8	20191211_F1_Ag5_peng0013_SA_her_Lys_C.raw	F8:1592	VM(+15.99)HEALHNHYTQK	F8:3082	13	98	98	13	406.6978	4	16.75	-	5.9391E6	1622.7625	-0.3	Oxidation (M)	100 100 100 100 100 100 100 100 99 99 97 93 93	VM(+15.99)HEALHNHYTQK	HCD
8	20191211_F1_Ag5_peng0013_SA_her_Lys_C.raw	F8:2069	VSNKALPAPLEK	F8:4518	12	98	98	12	422.9183	3	24.69	-	1.0789E7	1265.7344	-1.1		97 95 97 100 100 99 99 98 98 99 100 99	VSNKALPAPLEK	ETHCD
3	20191211_F1_Ag5_peng0013_SA_her_thermo.raw	F3:3040	LLDNFYPREAK	F3:6418	11	98	98	11	455.9104	3	35.25	-	1.1813E8	1364.7087	0.5		100 100 100 98 100 100 96 94 98 99 99	LLDNFYPREAK	HCD
9	20191211_F1_Ag5_peng0013_SA_her_GluC.raw	F9:15566	QLKSGTASVVC(+58.01)LLNNFYPRE	F9:11021	20	98	98	20	766.3911	3	62.48	-	5.2822E6	2296.1521	-0.3	Carboxymethyl	93 99 100 100 100 100 100 100 100 100 99 100 100 100 100 100 99 99 99 82	QLKSGTASVVC(+58.01)LLNNFYPRE	ETHCD
4	20191211_F1_Ag5_peng0013_SA_her_Ela.raw	F4:10040	C(+58.01)AASGFDLKDTYLHWV	F4:10642	16	98	98	16	628.6263	3	59.04	-	2.1333E6	1882.8560	0.7	Carboxymethyl	98 98 100 100 100 100 100 100 97 98 100 100 100 100 95 89	C(+58.01)AASGFDLKDTYLHWV	ETHCD
4	20191211_F1_Ag5_peng0013_SA_her_Ela.raw	F4:11896	VFLFPPSDEQLKSGTASVV	F4:9810	19	98	98	19	674.3594	3	54.49	-	1.5422E9	2020.0518	2.3		99 99 100 92 92 96 99 100 99 98 100 100 99 99 99 99 99 100 100	VFLFPPSDEQLKSGTASVV	ETHCD
10	20191211_F1_Ag5_peng0013_SA_her_Asp_N.raw	F10:16902	DM(+15.99)PPC(+58.01)PAPELLGGPSVFLFPPKPK	F10:11243	24	98	98	24	870.1114	3	63.26	-	1.5095E7	2607.3115	0.3	Oxidation (M); Carboxymethyl	100 100 100 100 100 97 96 90 95 100 100 100 99 99 99 99 99 100 99 99 98 98 97 99	DM(+15.99)PPC(+58.01)PAPELLGGPSVFLFPPKPK	HCD
4	20191211_F1_Ag5_peng0013_SA_her_Ela.raw	-	NGYTRYADSVKG	F4:4449	12	98	98	12	444.2180	3	24.30	-	0	1329.6313	0.7		95 98 99 98 99 99 99 100 99 99 99 98	NGYTRYADSVKG	ETHCD
10	20191211_F1_Ag5_peng0013_SA_her_Asp_N.raw	F10:11456	DKSRWQQGNVFSC(+58.01)SVM(+15.99)H	F10:6371	17	98	98	17	694.9761	3	35.54	-	6.5606E7	2081.9048	0.8	Carboxymethyl; Oxidation (M)	90 100 100 100 94 92 99 100 100 100 100 100 100 100 100 100 99	DKSRWQQGNVFSC(+58.01)SVM(+15.99)H	ETHCD
3	20191211_F1_Ag5_peng0013_SA_her_thermo.raw	F3:748	FSRGEC(+58.01)	F3:3419	6	98	98	6	378.6526	2	18.62	-	1.0699E5	755.2908	-0.1	Carboxymethyl	97 97 98 99 100 100	FSRGEC(+58.01)	ETHCD
8	20191211_F1_Ag5_peng0013_SA_her_Lys_C.raw	F8:11513	DTYLHW(+15.99)VRQAPGK	F8:5388	13	98	98	13	793.9070	2	29.84	-	9.6694E5	1585.8000	-0.4	Oxidation (HW)	98 97 99 100 100 99 99 98 97 99 99 98 96	DTYLHW(+15.99)VRQAPGK	HCD
4	20191211_F1_Ag5_peng0013_SA_her_Ela.raw	F4:16506	RWGGDGFYAM(+15.99)DYWGQGTLVTV	F4:11204	21	98	98	21	799.0328	3	62.50	-	4.4814E7	2394.0737	1.2	Oxidation (M)	94 91 98 99 99 100 100 99 98 97 99 99 100 100 98 99 100 100 100 100 99	RWGGDGFYAM(+15.99)DYWGQGTLVTV	ETHCD
4	20191211_F1_Ag5_peng0013_SA_her_Ela.raw	F4:7523	LSGFNLKDTYLHWV	F4:10465	14	98	98	14	564.9636	3	57.93	-	6.1769E5	1691.8672	1.1		100 100 100 99 99 100 99 99 99 99 100 99 92 95	LSGFNLKDTYLHWV	HCD
5	20191211_F1_Ag5_peng0013_SA_her_aLP.raw	F5:4517	KFNWYVDGVEHV	F5:8346	12	98	98	12	498.2459	3	46.32	-	4.0602E6	1491.7146	0.9		92 93 98 100 100 100 100 100 100 100 100 100	KFNWYVDGVEHV	ETHCD
2	20191211_F1_Ag5_peng0013_SA_her_chymo.raw	F2:856	C(+58.01)SSVMHEAHL	F2:4838	10	98	98	10	391.1672	3	26.66	-	9.4433E6	1170.4797	0.1	Carboxymethyl	95 98 98 98 99 98 99 99 99 100	C(+58.01)SSVMHEAHL	ETHCD
10	20191211_F1_Ag5_peng0013_SA_her_Asp_N.raw	-	DRVTLTC(+58.01)RASQ	F10:4220	11	98	98	11	436.5514	3	23.23	-	0	1306.6299	1.9	Carboxymethyl	88 100 100 100 100 100 100 100 100 100 96	DRVTLTC(+58.01)RASQ	ETHCD
2	20191211_F1_Ag5_peng0013_SA_her_chymo.raw	F2:3261	YVRQAPGKGLEW	F2:6469	12	98	98	12	468.5860	3	35.59	-	3.7744E6	1402.7356	0.4		98 97 99 98 97 98 99 99 98 99 100 99	YVRQAPGKGLEW	ETHCD
4	20191211_F1_Ag5_peng0013_SA_her_Ela.raw	F4:7177	ASGFNLKDTYLHW(+15.99)V	F4:8786	14	98	98	14	556.2791	3	48.25	-	4.6093E6	1665.8152	0.1	Oxidation (HW)	100 100 100 99 96 97 98 99 98 99 100 99 95 98	ASGFNLKDTYLHW(+15.99)V	HCD
5	20191211_F1_Ag5_peng0013_SA_her_aLP.raw	F5:8009	KADYEKHKVYAAEVT	F5:3767	15	98	98	15	584.6366	3	20.51	-	1.8679E7	1750.8889	-0.5		88 94 100 100 100 99 99 100 100 100 100 100 100 99 99	KADYEKHKVYAAEVT	ETHCD
5	20191211_F1_Ag5_peng0013_SA_her_aLP.raw	F5:4234	LLNNFYPREAKV	F5:7213	12	98	98	12	488.6057	3	40.04	-	9.1692E7	1462.7932	1.4		100 99 98 99 99 95 94 98 99 99 100 100	LLNNFYPREAKV	ETHCD
10	20191211_F1_Ag5_peng0013_SA_her_Asp_N.raw	-	DSTYSLSSTLTLSKA	F10:12415	15	98	98	15	787.4016	2	69.63	-	0	1572.7883	0.1		82 100 100 100 100 100 100 100 100 100 100 100 99 99 99	DSTYSLSSTLTLSKA	ETHCD
2	20191211_F1_Ag5_peng0013_SA_her_chymo.raw	F2:6839	RVVSVLTVLHQDWNL	F2:10904	15	98	98	15	593.6685	3	60.71	-	3.3852E5	1777.9839	-0.2		96 93 96 98 100 100 100 100 100 100 99 100 100 97 99	RVVSVLTVLHQDWNL	ETHCD
3	20191211_F1_Ag5_peng0013_SA_her_thermo.raw	F3:4659	LFPPSDEQLKSGTAS	F3:5930	15	98	98	15	526.2670	3	31.68	-	1.0457E7	1575.7781	0.6		99 96 99 97 98 99 99 99 100 100 100 98 98 99 97	LFPPSDEQLKSGTAS	ETHCD
8	20191211_F1_Ag5_peng0013_SA_her_Lys_C.raw	F8:2947	ELPAPLEK	F8:5576	8	98	98	8	448.7585	2	30.60	-	6.2899E7	895.5014	1.3		97 95 99 99 98 99 100 100	ELPAPLEK	ETHCD
10	20191211_F1_Ag5_peng0013_SA_her_Asp_N.raw	F10:9609	DKVTLTC(+58.01)RASQ	F10:3880	11	98	98	11	640.3197	2	21.36	-	1.6455E5	1278.6238	0.8	Carboxymethyl	97 100 100 100 100 99 98 97 97 97 97	DKVTLTC(+58.01)RASQ	HCD
10	20191211_F1_Ag5_peng0013_SA_her_Asp_N.raw	F10:19410	DSKDSTYSLSSTLTLSKA	F10:7676	18	98	98	18	952.4773	2	43.11	-	2.7943E8	1902.9421	-1.1		79 98 98 100 100 100 100 100 100 100 100 100 100 100 100 100 100 99	DSKDSTYSLSSTLTLSKA	ETHCD
4	20191211_F1_Ag5_peng0013_SA_her_Ela.raw	F4:4984	KVSNKALPAPLEKT	F4:4183	14	98	98	14	499.2995	3	22.69	-	7.3121E7	1494.8770	-0.2		90 94 99 100 100 100 99 99 99 98 99 100 100 100	KVSNKALPAPLEKT	ETHCD
6	20191211_F1_Ag5_peng0013_SA_her_Lys_N.raw	F6:8890	KVDNALQSGNSQE	F6:3895	13	98	98	13	695.3340	2	20.15	-	1.4888E6	1388.6531	0.2		99 94 99 96 99 100 99 100 99 98 99 98 100	KVDNALQSGNSQE	HCD
10	20191211_F1_Ag5_peng0013_SA_her_Asp_N.raw	F10:14282	DSDGSFFLYSKLTV	F10:11111	14	98	98	14	789.8889	2	61.50	-	5.3959E8	1577.7612	1.3		96 89 99 98 99 100 100 100 100 100 99 100 99 99	DSDGSFFLYSKLTV	HCD
6	20191211_F1_Ag5_peng0013_SA_her_Lys_N.raw	F6:18018	KVN(+.98)NALQSGN(+.98)SQESVTEQDS	F6:4639	20	98	98	20	1068.9792	2	24.02	-	4.5087E7	2135.9453	-0.6	Deamidation (NQ)	99 91 97 96 99 100 100 100 99 98 98 97 100 100 100 100 100 99 97 99	KVN(+.98)NALQSGN(+.98)SQESVTEQDS	HCD
8	20191211_F1_Ag5_peng0013_SA_her_Lys_C.raw	F8:5541	FNW(+15.99)YVDGVEVHNAK	F8:7608	14	98	98	14	565.2711	3	42.63	-	5.5215E7	1692.7896	1.2	Oxidation (HW)	99 99 99 100 100 100 98 99 100 99 98 97 97 93	FNW(+15.99)YVDGVEVHNAK	HCD
9	20191211_F1_Ag5_peng0013_SA_her_GluC.raw	F9:11948	LKRTVAAPSVFLFPPSDE	F9:9020	18	98	98	18	658.6947	3	50.97	-	7.7751E6	1973.0620	0.1		96 96 100 97 98 100 100 100 100 100 100 100 100 100 99 100 100 87	LKRTVAAPSVFLFPPSDE	ETHCD
4	20191211_F1_Ag5_peng0013_SA_her_Ela.raw	F4:3792	E(-18.01)SSGLYSLS	F4:8261	9	98	98	9	462.7190	2	45.11	-	1.566E6	923.4236	-0.2	Pyro-glu from E	100 100 98 97 99 100 100 98 95	E(-18.01)SSGLYSLS	ETHCD
11	20191211_F1_Ag5_peng0013_SA_her_CB.raw	F11:15509	T(+58.01)W(+15.99)HEALHNHYTQKSLRMPG	F11:5792	19	98	98	19	794.0503	3	31.52	-	3.6046E6	2379.1177	4.8	Carboxymethyl (KW X@N-term); Oxidation (HW)	94 94 97 100 100 100 100 100 100 100 100 100 100 100 99 98 92 98 98	T(+58.01)W(+15.99)HEALHNHYTQKSLRMPG	ETHCD
6	20191211_F1_Ag5_peng0013_SA_her_Lys_N.raw	-	KALPAPLEKTLSKA	F6:5618	14	98	98	14	489.6364	3	29.82	-	0	1465.8867	0.5		90 100 100 100 100 100 100 100 99 98 99 99 96 97	KALPAPLEKTLSKA	HCD
4	20191211_F1_Ag5_peng0013_SA_her_Ela.raw	F4:15591	LTVLHQDWLNGKEYKC(+58.01)KVS	F4:7128	19	98	98	19	773.7314	3	38.84	-	9.6404E6	2318.1729	-0.1	Carboxymethyl	98 95 97 99 99 98 99 99 99 99 99 99 98 98 99 99 99 99 96	LTVLHQDWLNGKEYKC(+58.01)KVS	ETHCD
6	20191211_F1_Ag5_peng0013_SA_her_Lys_N.raw	F6:12944	KFNWYVDGVEVHNA	F6:8286	14	98	98	14	839.4036	2	44.79	-	7.4745E8	1676.7947	-1.2		86 100 99 99 99 97 99 100 100 100 100 100 99 97	KFNWYVDGVEVHNA	ETHCD
5	20191211_F1_Ag5_peng0013_SA_her_aLP.raw	-	KLTVDKSRWQQGNVFSS	F5:6383	17	98	98	17	495.7634	4	35.28	-	0	1979.0225	1.1		92 97 100 100 100 100 100 100 99 98 96 97 97 99 100 100 99	KLTVDKSRWQQGNVFSS	ETHCD
6	20191211_F1_Ag5_peng0013_SA_her_Lys_N.raw	F6:5013	KNTAYLQM(+15.99)N	F6:4148	9	98	98	9	549.7664	2	21.61	-	1.471E7	1097.5176	0.5	Oxidation (M)	97 93 97 99 100 100 100 100 100	KNTAYLQM(+15.99)N	ETHCD
8	20191211_F1_Ag5_peng0013_SA_her_Lys_C.raw	F8:9159	RTVAAPSVFLFPPSDEQLK	F8:9301	19	98	98	19	701.3829	3	51.12	-	7.2581E9	2101.1206	3.0		95 95 99 100 100 100 99 99 100 100 97 98 99 100 100 99 91 99 100	RTVAAPSVFLFPPSDEQLK	ETHCD
3	20191211_F1_Ag5_peng0013_SA_her_thermo.raw	-	VSNKALPAPLEKT	F3:4637	13	98	98	13	456.6010	3	25.42	-	0	1366.7820	-0.7		94 95 99 100 100 98 98 99 99 100 100 99 99	VSNKALPAPLEKT	ETHCD
5	20191211_F1_Ag5_peng0013_SA_her_aLP.raw	F5:9774	C(+58.01)AASGFNLKDTYLHWV	F5:10313	16	98	98	16	628.2977	3	57.51	-	1.1053E7	1881.8718	-0.2	Carboxymethyl	99 99 100 100 100 100 100 100 98 99 100 100 100 100 100 79	C(+58.01)AASGFNLKDTYLHWV	ETHCD
8	20191211_F1_Ag5_peng0013_SA_her_Lys_C.raw	-	W(+15.99)(+58.01)W(+15.99)YVDGVEVHNAK	F8:7066	13	98	98	13	564.9329	3	39.40	-	0	1691.7581	11.2	Oxidation (HW); Carboxymethyl (KW X@N-term)	97 99 100 100 100 99 99 100 100 99 97 97 93	W(+15.99)(+58.01)W(+15.99)YVDGVEVHNAK	HCD
5	20191211_F1_Ag5_peng0013_SA_her_aLP.raw	F5:14571	VFLFPPSDEQLKS	F5:9647	13	98	98	13	753.8954	2	48.99	-	2.2301E9	1505.7766	-0.3		100 100 99 95 96 98 97 99 99 97 100 100 100	VFLFPPSDEQLKS	ETHCD
6	20191211_F1_Ag5_peng0013_SA_her_Lys_N.raw	F6:9232	KSGTASVVC(+58.01)LLDNFYPREA	F6:11722	19	98	98	19	710.0188	3	63.36	-	3.5812E8	2127.0305	1.9	Carboxymethyl	83 99 99 99 100 100 100 100 100 100 100 98 99 100 99 99 99 99 97	KSGTASVVC(+58.01)LLDNFYPREA	ETHCD
5	20191211_F1_Ag5_peng0013_SA_her_aLP.raw	F5:4580	GFNLKN(+.98)TYLHAFA	F5:9722	13	98	98	13	499.5892	3	54.27	-	1.711E6	1495.7458	0.0	Deamidation (NQ)	97 96 98 99 99 99 99 100 100 100 99 95 99	GFNLKN(+.98)TYLHAFA	HCD
11	20191211_F1_Ag5_peng0013_SA_her_CB.raw	F11:7503	EESLTEYK	F11:4539	8	98	98	8	499.7375	2	24.65	-	1.0961E5	997.4604	0.2		100 99 97 98 99 98 97 99	EESLTEYK	ETHCD
5	20191211_F1_Ag5_peng0013_SA_her_aLP.raw	F5:15653	VFLFPPSDEQLKGS	F5:9572	14	98	98	14	782.4060	2	48.57	-	1.2229E9	1562.7981	-0.4		97 98 100 100 100 100 98 98 99 96 99 99 95 98	VFLFPPSDEQLKGS	HCD
3	20191211_F1_Ag5_peng0013_SA_her_thermo.raw	F3:3726	ANKNPDWE	F3:4430	8	98	98	8	487.2221	2	24.27	-	8.5706E6	972.4301	-0.4		96 97 99 98 97 99 100 100	ANKNPDWE	HCD
8	20191211_F1_Ag5_peng0013_SA_her_Lys_C.raw	F8:10001	HK(+58.01)VYAC(+58.01)EVTHAGGLSSPVTK	F8:5522	20	98	98	20	734.0280	3	30.60	-	3.2746E6	2199.0630	-0.4	Carboxymethyl (KW X@N-term); Carboxymethyl	96 98 100 100 100 97 98 100 100 100 98 95 96 99 100 100 99 99 99 96	HK(+58.01)VYAC(+58.01)EVTHAGGLSSPVTK	HCD
10	20191211_F1_Ag5_peng0013_SA_her_Asp_N.raw	F10:2736	DGYTRYA	F10:4444	7	98	98	7	423.1938	2	24.57	-	3.3246E6	844.3715	1.9		90 100 100 100 100 100 99	DGYTRYA	ETHCD
3	20191211_F1_Ag5_peng0013_SA_her_thermo.raw	-	EVTHQGLSSPVTKS	F3:4045	14	98	98	14	490.5910	3	22.08	-	0	1468.7522	-0.7		96 94 99 97 96 100 100 100 99 99 100 100 100 99	EVTHQGLSSPVTKS	ETHCD
4	20191211_F1_Ag5_peng0013_SA_her_Ela.raw	F4:11896	VFLFPPSDEQLKSGTASVV	F4:10597	19	98	98	19	674.3594	3	54.49	-	1.5422E9	2020.0518	2.3		96 98 100 96 95 97 99 100 99 98 100 100 99 97 98 99 99 100 100	VFLFPPSDEQLKSGTASVV	ETHCD
8	20191211_F1_Ag5_peng0013_SA_her_Lys_C.raw	F8:9481	VDNALQSGNSQESVTEQDSK	F8:4124	20	98	98	20	712.6609	3	21.96	-	1.7618E7	2134.9614	-0.3		87 91 97 100 100 99 100 100 100 99 98 100 100 100 100 100 99 99 99 100	VDNALQSGNSQESVTEQDSK	ETHCD
4	20191211_F1_Ag5_peng0013_SA_her_Ela.raw	F4:2583	QWKVDNA	F4:4899	7	98	98	7	430.7169	2	26.26	-	3.4862E8	859.4188	0.5		96 97 99 100 100 99 98	QWKVDNA	ETHCD
10	20191211_F1_Ag5_peng0013_SA_her_Asp_N.raw	F10:367	DYEKHKVY	F10:3094	8	98	98	8	361.1821	3	16.86	-	4.9332E4	1080.5239	0.6		100 100 98 96 97 99 99 99	DYEKHKVY	ETHCD
4	20191211_F1_Ag5_peng0013_SA_her_Ela.raw	-	SGFNLKDTYLHWV	F4:10124	13	98	98	13	527.2690	3	55.95	-	0	1578.7830	1.5		98 98 99 98 99 100 98 98 100 100 100 96 93	SGFNLKDTYLHWV	ETHCD
2	20191211_F1_Ag5_peng0013_SA_her_chymo.raw	-	NFYPREAKVQW	F2:7337	11	98	98	11	479.9142	3	40.39	-	0	1436.7200	0.7		98 98 96 96 98 99 99 99 100 99 100	NFYPREAKVQW	ETHCD
3	20191211_F1_Ag5_peng0013_SA_her_thermo.raw	F3:3819	VLQSSGLYD	F3:6536	9	98	98	9	491.2485	2	36.08	-	1.0518E6	980.4814	1.0		97 97 98 99 98 97 99 100 100	VLQSSGLYD	ETHCD
6	20191211_F1_Ag5_peng0013_SA_her_Lys_N.raw	F6:12944	KFNWYVDGVEVHNA	F6:8210	14	98	98	14	839.4036	2	44.79	-	7.4745E8	1676.7947	-1.2		93 100 99 100 100 99 98 99 99 100 100 100 95 97	KFNWYVDGVEVHNA	HCD
10	20191211_F1_Ag5_peng0013_SA_her_Asp_N.raw	-	DSTYSLSSTLTLSKA	F10:11359	15	98	98	15	787.4018	2	63.72	-	0	1572.7883	0.4		83 100 100 100 100 100 100 100 100 100 99 99 98 99 99	DSTYSLSSTLTLSKA	ETHCD
4	20191211_F1_Ag5_peng0013_SA_her_Ela.raw	F4:4934	GFNLKN(+.98)TYLHWV	F4:9975	12	98	98	12	498.2589	3	54.74	-	1.2718E9	1491.7510	2.5	Deamidation (NQ)	97 95 98 100 100 99 100 100 100 100 96 96	GFNLKN(+.98)TYLHWV	HCD
4	20191211_F1_Ag5_peng0013_SA_her_Ela.raw	F4:5977	MAYQQKPGKAPKLL	F4:5425	14	98	98	14	524.9686	3	29.82	-	8.1324E7	1571.8857	-1.1		91 94 99 98 99 99 99 100 100 99 100 100 100 100	MAYQQKPGKAPKLL	ETHCD
8	20191211_F1_Ag5_peng0013_SA_her_Lys_C.raw	F8:8616	SGTASVVALLNNFYPREAK	F8:11193	19	98	98	19	679.6974	3	61.91	-	6.2507E7	2036.0691	0.6		97 99 100 100 100 100 100 100 100 100 99 99 100 100 91 89 95 99 100	SGTASVVALLNNFYPREAK	HCD
5	20191211_F1_Ag5_peng0013_SA_her_aLP.raw	F5:14571	VFLFPPSDEQLKS	F5:9571	13	98	98	13	753.8954	2	48.99	-	2.2301E9	1505.7766	-0.3		97 98 100 100 100 99 98 98 97 95 99 98 99	VFLFPPSDEQLKS	HCD
2	20191211_F1_Ag5_peng0013_SA_her_chymo.raw	F2:11493	VVSVLTVLHQDWLNGKEKY	F2:10400	19	98	98	19	743.4079	3	57.75	-	5.1216E5	2227.2000	0.9		100 100 100 100 100 100 100 100 99 98 99 98 98 95 93 94 98 99 100	VVSVLTVLHQDWLNGKEKY	HCD
3	20191211_F1_Ag5_peng0013_SA_her_thermo.raw	F3:1681	LSSPVTKS	F3:3790	8	98	98	8	409.7350	2	20.62	-	2.487E9	817.4545	1.1		99 100 100 100 100 100 94 95	LSSPVTKS	HCD
2	20191211_F1_Ag5_peng0013_SA_her_chymo.raw	F2:6012	LYSASFLYSGVPSRF	F2:10331	15	98	98	15	565.2910	3	57.54	-	4.4705E5	1692.8511	0.1		99 99 99 99 95 97 100 100 100 100 96 95 97 99 99	LYSASFLYSGVPSRF	ETHCD
4	20191211_F1_Ag5_peng0013_SA_her_Ela.raw	F4:5155	GFNLKDTYLHW(+15.99)V	F4:9431	12	98	98	12	503.5898	3	52.22	-	1.2071E7	1507.7458	1.1	Oxidation (HW)	98 97 95 99 99 99 99 100 99 99 98 97	GFNLKDTYLHW(+15.99)V	ETHCD
6	20191211_F1_Ag5_peng0013_SA_her_Lys_N.raw	F6:4331	K(+58.01)MHEALHNHYTQ	F6:4485	12	98	98	12	522.9114	3	23.46	-	7.9041E6	1565.7046	5.0	Carboxymethyl (KW X@N-term)	84 100 100 100 100 99 98 99 100 100 100 100	K(+58.01)MHEALHNHYTQ	ETHCD
8	20191211_F1_Ag5_peng0013_SA_her_Lys_C.raw	F8:8881	Q(-17.03)EPELLGGPSVFLFPPKPK	F8:12596	19	98	98	19	688.3785	3	70.37	-	3.6306E6	2062.1138	0.0	Pyro-glu from Q	94 96 100 100 100 100 99 99 98 99 99 100 100 100 99 98 97 95 97	Q(-17.03)EPELLGGPSVFLFPPKPK	HCD
3	20191211_F1_Ag5_peng0013_SA_her_thermo.raw	F3:2446	LFPPKPKDTLM(+15.99)	F3:5929	11	98	98	11	434.9091	3	29.50	-	2.9021E9	1301.7053	0.2	Oxidation (M)	98 94 97 99 97 99 99 100 99 99 99	LFPPKPKDTLM(+15.99)	ETHCD
5	20191211_F1_Ag5_peng0013_SA_her_aLP.raw	F5:6719	WYVDGVEHV	F5:7732	9	98	98	9	552.2621	2	42.74	-	4.7251E6	1102.5083	1.3		92 95 100 100 99 100 100 100 100	WYVDGVEHV	ETHCD
6	20191211_F1_Ag5_peng0013_SA_her_Lys_N.raw	F6:1689	KVYAC(+58.01)EVTHAG	F6:4272	11	98	98	11	412.5287	3	22.19	-	1.2363E6	1234.5652	-0.6	Carboxymethyl	85 100 100 100 100 100 100 100 100 100 99	KVYAC(+58.01)EVTHAG	ETHCD
4	20191211_F1_Ag5_peng0013_SA_her_Ela.raw	-	SGFNLKDTYLHWV	F4:10188	13	98	98	13	527.2689	3	56.30	-	0	1578.7830	1.1		96 97 99 99 100 100 98 98 100 100 100 98 95	SGFNLKDTYLHWV	ETHCD
3	20191211_F1_Ag5_peng0013_SA_her_thermo.raw	F3:2275	LFPPKPKDTLM	F3:6646	11	98	98	11	429.5775	3	36.54	-	4.1082E8	1285.7104	0.2		98 93 97 99 98 99 99 100 99 100 99	LFPPKPKDTLM	ETHCD
3	20191211_F1_Ag5_peng0013_SA_her_thermo.raw	F3:15871	VAAPSVFLFPPSDEQLKSGTASVVC(+58.01)	F3:10568	25	98	98	25	869.7742	3	58.43	-	8.8347E8	2606.2937	2.7	Carboxymethyl	86 91 98 99 100 100 100 100 99 99 99 98 99 98 98 100 100 99 98 99 99 99 100 100 100	VAAPSVFLFPPSDEQLKSGTASVVC(+58.01)	ETHCD
8	20191211_F1_Ag5_peng0013_SA_her_Lys_C.raw	F8:2092	ALPAPLEKTLSK	F8:5869	12	98	98	12	423.2586	3	32.84	-	5.8433E6	1266.7546	-0.5		96 98 100 100 100 99 99 98 98 99 98 95	ALPAPLEKTLSK	HCD
2	20191211_F1_Ag5_peng0013_SA_her_chymo.raw	F2:2886	NSGALTSGVHTRY	F2:4474	13	98	98	13	454.8969	3	24.64	-	8.815E6	1361.6687	0.2		95 96 98 98 99 99 99 98 98 100 99 100 100	NSGALTSGVHTRY	ETHCD
4	20191211_F1_Ag5_peng0013_SA_her_Ela.raw	F4:14791	VFLFPPSDEQLKS	F4:9210	13	98	98	13	753.8953	2	49.29	-	2.6306E9	1505.7766	-0.4		100 100 99 95 96 98 98 99 99 97 100 99 99	VFLFPPSDEQLKS	ETHCD
2	20191211_F1_Ag5_peng0013_SA_her_chymo.raw	F2:610	SASVM(+15.99)HEALHNHY	F2:3599	13	98	98	13	378.6724	4	19.57	-	2.5883E7	1510.6624	-1.2	Oxidation (M)	94 98 99 99 99 99 98 97 99 98 99 99 100	SASVM(+15.99)HEALHNHY	HCD
2	20191211_F1_Ag5_peng0013_SA_her_chymo.raw	F2:5351	SLSSTLTLSKADYEKHKVY	F2:6299	19	98	98	19	543.2906	4	34.66	-	4.1589E6	2169.1316	0.9		97 98 100 100 100 100 100 100 98 97 96 98 95 97 97 96 99 100 100	SLSSTLTLSKADYEKHKVY	HCD
8	20191211_F1_Ag5_peng0013_SA_her_Lys_C.raw	F8:5397	FNWYVNGVEVHNAK	F8:7674	14	98	98	14	559.6108	3	42.82	-	2.4141E6	1675.8105	0.0		98 99 100 100 100 99 99 99 100 99 98 96 95 93	FNWYVNGVEVHNAK	HCD
5	20191211_F1_Ag5_peng0013_SA_her_aLP.raw	F5:5692	VLHQDWLDGKEYKC(+58.01)KVS	F5:6110	17	98	98	17	527.2640	4	33.76	-	7.8692E8	2105.0251	0.8	Carboxymethyl	97 98 98 96 100 99 100 99 99 99 99 99 97 97 99 99 98	VLHQDWLDGKEYKC(+58.01)KVS	ETHCD
4	20191211_F1_Ag5_peng0013_SA_her_Ela.raw	F4:8492	LKDTYLHWV	F4:8022	9	98	98	9	587.8174	2	43.85	-	2.0724E6	1173.6182	1.7		98 98 100 99 99 99 99 96 97	LKDTYLHWV	HCD
3	20191211_F1_Ag5_peng0013_SA_her_thermo.raw	F3:13005	VYGDGDGQTFLPLSGGLDVVAHE	F3:10458	23	98	98	23	782.7141	3	57.53	-	2.108E6	2345.1174	1.3		95 95 100 100 100 100 99 98 100 100 98 97 99 100 98 92 96 100 100 100 100 99 99	VYGDGDGQTFLPLSGGLDVVAHE	ETHCD
4	20191211_F1_Ag5_peng0013_SA_her_Ela.raw	F4:6765	SGFNLKDTYLHW(+58.01)V	F4:10440	13	98	98	13	546.6044	3	57.83	-	4.0068E6	1636.7886	1.7	Carboxymethyl (KW X@N-term)	98 98 100 99 100 100 100 100 100 100 94 93 97	SGFNLKDTYLHW(+58.01)V	ETHCD
5	20191211_F1_Ag5_peng0013_SA_her_aLP.raw	F5:7862	SFFLYSDLAV	F5:12256	10	98	98	10	581.2947	2	68.86	-	2.1305E6	1160.5754	-0.5		92 95 99 100 100 100 99 100 100 99	SFFLYSDLAV	ETHCD
5	20191211_F1_Ag5_peng0013_SA_her_aLP.raw	-	LHNHYTQKSLS	F5:3176	11	98	98	11	443.2305	3	17.25	-	0	1326.6680	1.4		98 97 99 97 98 99 98 99 99 99 98	LHNHYTQKSLS	ETHCD
4	20191211_F1_Ag5_peng0013_SA_her_Ela.raw	F4:19205	VFLFPPDDEQLKSGTA	F4:9222	16	98	98	16	882.4451	2	50.70	-	1.3884E8	1762.8777	-1.1		99 99 99 95 96 99 100 100 99 96 98 99 98 98 99 99	VFLFPPDDEQLKSGTA	ETHCD
4	20191211_F1_Ag5_peng0013_SA_her_Ela.raw	F4:15174	SHEN(+.98)PEVKFNWYVDGVEVH	F4:8691	19	98	98	19	762.6866	3	47.84	-	3.7216E8	2285.0388	-0.4	Deamidation (NQ)	98 97 100 100 87 94 100 100 100 99 100 100 100 100 98 98 99 100 100	SHEN(+.98)PEVKFNWYVDGVEVH	HCD
4	20191211_F1_Ag5_peng0013_SA_her_Ela.raw	-	RLYPTDGYTRYA	F4:5719	12	98	98	12	492.5809	3	31.38	-	0	1474.7205	0.3		95 96 95 98 100 100 100 100 100 100 99 98	RLYPTDGYTRYA	ETHCD
6	20191211_F1_Ag5_peng0013_SA_her_Lys_N.raw	F6:3694	KFNWYVDGVEVH	F6:8538	12	98	98	12	498.2451	3	46.28	-	7.7116E5	1491.7146	-0.7		83 100 100 100 100 100 100 100 100 100 99 98	KFNWYVDGVEVH	ETHCD
4	20191211_F1_Ag5_peng0013_SA_her_Ela.raw	F4:7176	ASGFNLKDTYLHW(+15.99)V	F4:9433	14	98	98	14	556.2789	3	52.00	-	1.5304E7	1665.8152	-0.1	Oxidation (HW)	88 92 99 100 100 100 100 99 99 100 100 100 100 100	ASGFNLKDTYLHW(+15.99)V	ETHCD
3	20191211_F1_Ag5_peng0013_SA_her_thermo.raw	F3:2540	LSKADYEKHKVYAAE	F3:3786	15	98	98	15	438.7297	4	20.53	-	2.4539E6	1750.8889	0.5		94 94 98 100 100 100 100 100 99 99 98 98 99 99 97	LSKADYEKHKVYAAE	ETHCD
8	20191211_F1_Ag5_peng0013_SA_her_Lys_C.raw	-	S(+58.01)QLM(+15.99)LSRTPEVTC(+58.01)VVVDVSHEDPEVK	F8:9260	26	98	98	26	758.1123	4	51.57	-	0	3028.4368	-5.5	Carboxymethyl (KW X@N-term); Oxidation (M); Carboxymethyl	82 86 100 100 100 100 100 100 100 100 100 100 100 100 100 100 100 100 100 97 99 99 96 99 99 100	S(+58.01)QLM(+15.99)LSRTPEVTC(+58.01)VVVDVSHEDPEVK	HCD
11	20191211_F1_Ag5_peng0013_SA_her_CB.raw	F11:11271	TLSADTSKNTAY	F11:4214	12	98	98	12	636.3094	2	22.82	-	6.3941E4	1270.6040	0.3		99 100 100 100 100 100 98 93 95 97 99 99	TLSADTSKNTAY	ETHCD
6	20191211_F1_Ag5_peng0013_SA_her_Lys_N.raw	F6:18019	KVN(+.98)N(+.98)ALQSGNSQESVTEQDS	F6:4483	20	98	98	20	1068.9810	2	23.41	-	6.054E6	2135.9453	1.0	Deamidation (NQ)	98 93 99 99 99 100 99 100 99 97 97 96 99 100 100 100 100 98 96 98	KVN(+.98)N(+.98)ALQSGNSQESVTEQDS	HCD
8	20191211_F1_Ag5_peng0013_SA_her_Lys_C.raw	-	WYVN(+.98)GVEVHNAK	F8:7955	12	98	98	12	708.8522	2	44.31	-	0	1415.6833	4.6	Deamidation (NQ)	99 99 100 100 98 97 99 99 98 98 98 95	WYVN(+.98)GVEVHNAK	HCD
2	20191211_F1_Ag5_peng0013_SA_her_chymo.raw	F2:13393	TVLHQDW(+15.99)LNGKEY	F2:7007	13	98	98	13	809.8971	2	38.56	-	4.5121E6	1617.7788	0.5	Oxidation (HW)	97 97 100 99 97 98 97 98 98 99 99 100 100	TVLHQDW(+15.99)LNGKEY	ETHCD
5	20191211_F1_Ag5_peng0013_SA_her_aLP.raw	F5:5472	AGFNLKDTYLHWV	F5:10052	13	98	98	13	521.9365	3	56.00	-	1.7553E6	1562.7881	-0.2		100 100 100 98 98 99 99 100 100 100 100 99 85	AGFNLKDTYLHWV	HCD
11	20191211_F1_Ag5_peng0013_SA_her_CB.raw	F11:9241	AEAESLYQSK	F11:4383	10	98	98	10	563.2748	2	23.74	-	5.3239E4	1124.5349	0.1		97 98 99 99 99 98 96 97 99 99	AEAESLYQSK	ETHCD
10	20191211_F1_Ag5_peng0013_SA_her_Asp_N.raw	F10:7587	DYEKHKVYA	F10:3092	9	98	98	9	576.7883	2	16.76	-	1.5537E6	1151.5610	0.9		100 100 100 96 94 99 100 99 98	DYEKHKVYA	ETHCD
4	20191211_F1_Ag5_peng0013_SA_her_Ela.raw	-	VFLFPPSDEQLKSGTASV	F4:9780	18	98	98	18	641.3358	3	54.03	-	0	1920.9832	1.2		99 99 100 95 95 96 96 99 100 99 100 100 100 98 98 99 99 97	VFLFPPSDEQLKSGTASV	ETHCD
2	20191211_F1_Ag5_peng0013_SA_her_chymo.raw	F2:5255	TVLHQDW(+15.99)LNGKEY	F2:6997	13	98	98	13	540.2675	3	38.56	-	2.6946E7	1617.7788	1.1	Oxidation (HW)	93 96 100 100 95 99 98 100 99 99 99 100 100	TVLHQDW(+15.99)LNGKEY	ETHCD
5	20191211_F1_Ag5_peng0013_SA_her_aLP.raw	F5:5847	E(-18.01)H(+15.99)VKGFYPS	F5:9096	9	98	98	9	531.2514	2	50.85	-	2.5264E6	1060.4978	-9.0	Pyro-glu from E; Oxidation (HW)	96 96 98 99 99 99 98 99 99	E(-18.01)H(+15.99)VKGFYPS	ETHCD
8	20191211_F1_Ag5_peng0013_SA_her_Lys_C.raw	F8:10373	DSTYSLSSTLTLSK	F8:13021	14	98	98	14	751.8823	2	67.89	-	3.8394E7	1501.7512	-0.7		94 93 99 100 100 100 100 100 99 100 100 100 97 95	DSTYSLSSTLTLSK	HCD
4	20191211_F1_Ag5_peng0013_SA_her_Ela.raw	F4:6057	SGFNLKDTYLHWV	F4:13539	13	98	98	13	527.2681	3	75.76	-	2.5296E6	1578.7830	-0.3		100 100 100 100 100 100 100 100 100 100 100 89 91	SGFNLKDTYLHWV	HCD
11	20191211_F1_Ag5_peng0013_SA_her_CB.raw	-	YTAGKSLSLSPG	F11:5616	12	98	98	12	590.8141	2	30.61	-	0	1179.6135	0.2		100 100 99 98 99 95 95 98 99 100 99 99	YTAGKSLSLSPG	HCD
5	20191211_F1_Ag5_peng0013_SA_her_aLP.raw	F5:4609	RYADSVKGRFTLS	F5:5343	13	98	98	13	500.6033	3	29.46	-	2.88E8	1498.7891	-0.6		94 93 99 100 100 100 100 99 97 98 99 100 99	RYADSVKGRFTLS	ETHCD
8	20191211_F1_Ag5_peng0013_SA_her_Lys_C.raw	F8:972	GYTRYADSVK	F8:3983	10	98	98	10	387.1963	3	21.85	-	8.5116E6	1158.5669	0.1		98 98 99 98 97 97 99 98 99 100	GYTRYADSVK	HCD
3	20191211_F1_Ag5_peng0013_SA_her_thermo.raw	F3:15871	VAAPSVFLFPPSDEQLKSGTASVVC(+58.01)	F3:11151	25	98	98	25	869.7742	3	58.43	-	8.8347E8	2606.2937	2.7	Carboxymethyl	84 90 97 99 99 100 100 100 99 99 98 98 100 99 98 100 100 100 99 100 100 100 100 100 100	VAAPSVFLFPPSDEQLKSGTASVVC(+58.01)	ETHCD
5	20191211_F1_Ag5_peng0013_SA_her_aLP.raw	F5:4711	VFLFPPSDEQLKS	F5:8776	13	98	98	13	502.9329	3	48.99	-	1.1199E7	1505.7766	0.2		99 99 100 93 94 98 100 99 98 97 100 100 100	VFLFPPSDEQLKS	ETHCD
8	20191211_F1_Ag5_peng0013_SA_her_Lys_C.raw	-	DTLM(+15.99)LSRTPEVTC(+58.01)VVVDVSHEN(+.98)PEVK	F8:14139	26	98	98	26	743.8605	4	78.96	-	0	2971.4153	-0.8	Oxidation (M); Carboxymethyl; Deamidation (NQ)	82 82 100 100 100 100 100 100 100 100 100 100 100 100 100 100 100 100 100 98 99 99 97 99 99 100	DTLM(+15.99)LSRTPEVTC(+58.01)VVVDVSHEN(+.98)PEVK	HCD
4	20191211_F1_Ag5_peng0013_SA_her_Ela.raw	-	VFLFPPKPKDTLMLS	F4:10014	15	98	98	15	578.3284	3	55.35	-	0	1731.9634	-0.1		99 100 100 96 96 98 95 97 99 100 99 99 99 99 97	VFLFPPKPKDTLMLS	ETHCD
7	20191211_F1_Ag5_peng0013_SA_her_Arg_C.raw	F7:14602	EVQLVESGGGLVQPGGSLR	F7:7805	19	98	98	19	628.0059	3	42.21	-	1.1678E6	1880.9956	0.1		97 95 99 100 100 100 100 100 100 100 100 100 99 99 99 99 100 100 81	EVQLVESGGGLVQPGGSLR	ETHCD
8	20191211_F1_Ag5_peng0013_SA_her_Lys_C.raw	F8:2263	SVM(+15.99)HEALHNHYTQK	F8:3083	14	98	98	14	428.4562	4	16.75	-	2.229E7	1709.7944	0.8	Oxidation (M)	99 100 100 99 100 100 100 99 99 99 98 97 93 93	SVM(+15.99)HEALHNHYTQK	HCD
4	20191211_F1_Ag5_peng0013_SA_her_Ela.raw	-	ASGFNLKDTYLHWV	F4:10067	14	98	98	14	550.9481	3	55.64	-	0	1649.8201	1.5		96 97 100 100 99 99 99 99 99 100 100 100 96 90	ASGFNLKDTYLHWV	ETHCD
4	20191211_F1_Ag5_peng0013_SA_her_Ela.raw	-	SVGDRVTLT	F4:4901	9	98	98	9	474.2620	2	26.87	-	0	946.5084	1.2		98 98 99 97 95 98 99 100 100	SVGDRVTLT	ETHCD
6	20191211_F1_Ag5_peng0013_SA_her_Lys_N.raw	F6:5757	KNQVSLTC(+58.01)LV	F6:8708	10	98	98	10	581.8113	2	47.43	-	5.4108E9	1161.6064	1.3	Carboxymethyl	100 95 94 97 97 99 100 100 100 100	KNQVSLTC(+58.01)LV	ETHCD
4	20191211_F1_Ag5_peng0013_SA_her_Ela.raw	F4:4548	C(+58.01)SVMHEALHNHYTQKS	F4:4867	16	98	98	16	486.4691	4	26.67	-	9.9499E6	1941.8462	0.5	Carboxymethyl	100 100 100 100 100 100 99 99 99 99 98 99 98 96 91 95	C(+58.01)SVMHEALHNHYTQKS	HCD
2	20191211_F1_Ag5_peng0013_SA_her_chymo.raw	F2:4252	LYSGVPSRF	F2:6956	9	98	98	9	513.2740	2	38.30	-	5.1525E9	1024.5342	-0.6		99 99 100 100 100 97 95 95 98	LYSGVPSRF	HCD
5	20191211_F1_Ag5_peng0013_SA_her_aLP.raw	F5:6725	TVLHQDWLNGKEYKC(+58.01)KVS	F5:6213	18	98	98	18	552.2805	4	34.33	-	1.6101E7	2205.0889	1.9	Carboxymethyl	92 93 99 99 96 100 99 100 99 100 99 100 100 99 98 99 99 98	TVLHQDWLNGKEYKC(+58.01)KVS	ETHCD
6	20191211_F1_Ag5_peng0013_SA_her_Lys_N.raw	F6:4241	KC(+58.01)KVSDKAPLAPLE	F6:5221	14	98	98	14	519.6163	3	27.46	-	7.9527E7	1555.8279	-0.6	Carboxymethyl	83 100 100 99 100 100 100 100 99 99 99 99 100 100	KC(+58.01)KVSDKAPLAPLE	ETHCD
11	20191211_F1_Ag5_peng0013_SA_her_CB.raw	F11:6165	EVQLVESGG	F11:5396	9	98	98	9	459.2326	2	29.46	-	1.6844E5	916.4501	0.6		96 94 95 100 100 100 100 100 100	EVQLVESGG	ETHCD
10	20191211_F1_Ag5_peng0013_SA_her_Asp_N.raw	F10:17565	DLQLVESGGGLVQPGGSLRLSC(+58.01)AASGF	F10:10122	27	98	98	27	892.7844	3	56.50	-	3.4944E8	2675.3223	3.4	Carboxymethyl	82 100 99 100 100 100 100 100 100 100 100 100 96 97 97 96 98 100 100 100 100 100 100 99 98 97 95	DLQLVESGGGLVQPGGSLRLSC(+58.01)AASGF	ETHCD
3	20191211_F1_Ag5_peng0013_SA_her_thermo.raw	F3:7919	VVSVLTVLHQDWLNGKEYKW(+15.99)S	F3:10071	21	98	98	21	630.0853	4	55.23	-	1.1814E6	2516.3062	2.4	Oxidation (HW)	100 100 100 100 100 100 100 100 99 98 99 99 99 97 94 95 98 97 98 92 96	VVSVLTVLHQDWLNGKEYKW(+15.99)S	HCD
4	20191211_F1_Ag5_peng0013_SA_her_Ela.raw	F4:9470	VAWYQQKPGKAPKLLL	F4:8344	16	98	98	16	614.0331	3	45.85	-	9.3886E7	1839.0769	0.3		94 96 99 99 98 98 97 96 98 100 99 99 100 100 100 100	VAWYQQKPGKAPKLLL	ETHCD
5	20191211_F1_Ag5_peng0013_SA_her_aLP.raw	F5:7418	ESGFNLKN(+.98)TYLHWV	F5:10553	14	98	98	14	570.2817	3	58.93	-	8.9039E5	1707.8257	-1.3	Deamidation (NQ)	100 100 100 99 98 99 99 99 99 99 99 99 99 86	ESGFNLKN(+.98)TYLHWV	HCD
4	20191211_F1_Ag5_peng0013_SA_her_Ela.raw	F4:7524	LSGFNLKDTYLHWV	F4:10405	14	98	98	14	564.9637	3	57.62	-	4.3196E5	1691.8672	1.3		100 100 100 99 99 99 99 99 98 99 100 98 91 94	LSGFNLKDTYLHWV	HCD
5	20191211_F1_Ag5_peng0013_SA_her_aLP.raw	F5:11322	VLHQDWLNGKEYKC(+58.01)KV	F5:6182	16	98	98	16	673.3436	3	34.28	-	5.0095E7	2017.0090	0.0	Carboxymethyl	99 100 99 98 99 99 99 98 97 98 98 96 97 98 97 99	VLHQDWLNGKEYKC(+58.01)KV	HCD
5	20191211_F1_Ag5_peng0013_SA_her_aLP.raw	F5:17065	C(+58.01)LLNNFYPREAKVQWKVDNA	F5:9009	20	98	98	20	822.7462	3	49.98	-	4.8429E8	2465.2161	0.3	Carboxymethyl	94 96 99 97 99 100 94 94 99 100 100 100 100 99 99 99 99 99 100 100	C(+58.01)LLNNFYPREAKVQWKVDNA	ETHCD
10	20191211_F1_Ag5_peng0013_SA_her_Asp_N.raw	-	DSDGSFFLYSKLTV	F10:11436	14	98	98	14	789.8882	2	64.16	-	0	1577.7612	0.4		97 90 93 99 100 100 100 100 100 100 100 100 98 98	DSDGSFFLYSKLTV	HCD
10	20191211_F1_Ag5_peng0013_SA_her_Asp_N.raw	F10:1161	DYEKHKVYA	F10:3595	9	98	98	9	384.8606	3	19.32	-	5.9951E5	1151.5610	-0.9		100 100 99 99 99 98 98 97 95	DYEKHKVYA	ETHCD
4	20191211_F1_Ag5_peng0013_SA_her_Ela.raw	F4:8311	VFLFPPKPKDTLM(+15.99)LS	F4:9469	15	98	98	15	583.6609	3	48.67	-	1.4432E9	1747.9583	1.5	Oxidation (M)	99 99 100 95 96 98 97 97 99 99 100 100 99 99 97	VFLFPPKPKDTLM(+15.99)LS	ETHCD
5	20191211_F1_Ag5_peng0013_SA_her_aLP.raw	F5:21116	YYC(+58.01)QQHYTTPPTFGQGTKVELKRT	F5:6017	24	98	98	24	968.8016	3	33.18	-	3.0141E7	2903.3911	-2.8	Carboxymethyl	97 95 93 93 98 100 100 100 97 96 97 99 100 100 97 98 100 100 100 100 100 100 100 100	YYC(+58.01)QQHYTTPPTFGQGTKVELKRT	ETHCD
3	20191211_F1_Ag5_peng0013_SA_her_thermo.raw	F3:20740	VLHQDWLNGKEYKC(+58.01)KVSNKALPAPLEKT	F3:6448	28	98	98	28	1089.9119	3	35.40	-	1.8384E8	3266.7122	0.5	Carboxymethyl	87 96 98 99 100 100 100 100 100 100 100 100 99 99 100 100 100 98 99 100 99 99 98 93 92 100 99 98	VLHQDWLNGKEYKC(+58.01)KVSNKALPAPLEKT	ETHCD
2	20191211_F1_Ag5_peng0013_SA_her_chymo.raw	-	C(+58.01)AEVTHQGLSSPVTKSF	F2:6567	17	98	98	17	616.9635	3	36.19	-	0	1847.8723	-2.0	Carboxymethyl	90 92 100 100 100 100 98 100 100 100 97 96 98 100 100 100 100	C(+58.01)AEVTHQGLSSPVTKSF	ETHCD
6	20191211_F1_Ag5_peng0013_SA_her_Lys_N.raw	-	KSGTASVVC(+58.01)LLDDFYPREA	F6:9917	19	98	98	19	710.3454	3	53.92	-	0	2128.0146	-0.1	Carboxymethyl	80 99 99 99 99 100 100 100 100 100 100 100 100 100 99 98 98 99 98	KSGTASVVC(+58.01)LLDDFYPREA	ETHCD
2	20191211_F1_Ag5_peng0013_SA_her_chymo.raw	F2:6968	LQM(+15.99)NSLRAEDTAVYY	F2:6929	15	98	98	15	597.2862	3	38.08	-	6.122E7	1788.8352	0.9	Oxidation (M)	96 95 97 90 98 100 100 99 99 99 100 100 100 100 100	LQM(+15.99)NSLRAEDTAVYY	ETHCD
6	20191211_F1_Ag5_peng0013_SA_her_Lys_N.raw	F6:11710	K(+58.01)M(+15.99)HEALHNHYTQ	F6:3769	12	98	98	12	791.8561	2	19.00	-	7.241E6	1581.6995	-1.2	Carboxymethyl (KW X@N-term); Oxidation (M)	100 100 100 100 99 95 90 97 99 99 100 100	K(+58.01)M(+15.99)HEALHNHYTQ	ETHCD
8	20191211_F1_Ag5_peng0013_SA_her_Lys_C.raw	F8:5542	FNW(+15.99)YVDGVEVHNAK	F8:7286	14	98	98	14	565.2712	3	40.15	-	9.1999E7	1692.7896	1.4	Oxidation (HW)	99 99 99 100 100 100 96 97 99 99 97 98 98 94	FNW(+15.99)YVDGVEVHNAK	HCD
3	20191211_F1_Ag5_peng0013_SA_her_thermo.raw	F3:3670	FYPREAKVQWK	F3:5444	11	98	98	11	484.5978	3	29.98	-	2.6884E7	1450.7720	-0.3		91 92 99 100 100 100 100 100 100 100 99	FYPREAKVQWK	ETHCD
8	20191211_F1_Ag5_peng0013_SA_her_Lys_C.raw	F8:4066	DSTYSLSSTLTLSK	F8:8152	14	98	98	14	501.5912	3	44.57	-	1.5631E8	1501.7512	0.5		98 98 100 99 99 99 100 100 100 100 100 100 100 83	DSTYSLSSTLTLSK	ETHCD
5	20191211_F1_Ag5_peng0013_SA_her_aLP.raw	F5:10103	VM(+15.99)HEALHNHYTQKSLS	F5:3580	16	98	98	16	637.6443	3	19.42	-	1.3047E8	1909.9104	0.3	Oxidation (M)	90 93 99 100 95 97 100 100 100 100 100 100 100 100 100 99	VM(+15.99)HEALHNHYTQKSLS	ETHCD
8	20191211_F1_Ag5_peng0013_SA_her_Lys_C.raw	F8:17168	VDNALQSGNSQESVTEQDSK	F8:4221	20	98	98	20	1068.4880	2	21.96	-	7.0426E8	2134.9614	0.0		85 89 98 100 100 100 100 100 99 100 99 100 99 100 100 100 99 100 100 100	VDNALQSGNSQESVTEQDSK	HCD
10	20191211_F1_Ag5_peng0013_SA_her_Asp_N.raw	-	DRVTLTC(+58.01)RASAG	F10:4483	12	98	98	12	436.5511	3	24.74	-	0	1306.6299	1.2	Carboxymethyl	85 100 100 100 100 100 100 99 99 99 99 98	DRVTLTC(+58.01)RASAG	ETHCD
3	20191211_F1_Ag5_peng0013_SA_her_thermo.raw	F3:6364	VLHQDWLDGKEYKC(+58.01)KVSNK	F3:5368	19	98	98	19	587.7981	4	29.45	-	8.3953E6	2347.1628	0.2	Carboxymethyl	100 100 99 98 99 99 100 100 97 95 99 99 97 95 95 98 99 98 99	VLHQDWLDGKEYKC(+58.01)KVSNK	HCD
8	20191211_F1_Ag5_peng0013_SA_her_Lys_C.raw	F8:9226	DSTYSLSSTLTLSKAN(+.98)YEK	F8:7829	19	98	98	19	703.6794	3	43.68	-	1.771E8	2108.0161	0.2	Deamidation (NQ)	94 94 100 100 100 100 100 100 100 100 100 99 96 95 95 96 98 100 100	DSTYSLSSTLTLSKAN(+.98)YEK	HCD
8	20191211_F1_Ag5_peng0013_SA_her_Lys_C.raw	F8:8420	Q(-17.03)APELLGGPSVFLFPPKPK	F8:11942	19	98	98	19	669.0431	3	66.49	-	1.303E6	2004.1084	-0.5	Pyro-glu from Q	100 99 100 100 100 100 99 98 97 97 98 99 99 99 99 96 96 95 96	Q(-17.03)APELLGGPSVFLFPPKPK	HCD
8	20191211_F1_Ag5_peng0013_SA_her_Lys_C.raw	F8:12507	W(+58.01)WYVDGVEVHNAK	F8:9987	13	98	98	13	830.8901	2	55.44	-	1.6881E7	1659.7681	-1.4	Carboxymethyl (KW X@N-term)	100 100 100 100 100 100 100 99 99 99 99 100 82	W(+58.01)WYVDGVEVHNAK	ETHCD
8	20191211_F1_Ag5_peng0013_SA_her_Lys_C.raw	-	S(+58.01)ALM(+15.99)LSRTPEVTC(+58.01)VVVDVSHEDPEVK	F8:14201	26	98	98	26	743.8605	4	79.32	-	0	2971.4153	-0.8	Carboxymethyl (KW X@N-term); Oxidation (M); Carboxymethyl	79 87 100 100 100 100 99 100 100 100 100 100 100 100 100 100 100 100 100 97 99 99 96 98 99 100	S(+58.01)ALM(+15.99)LSRTPEVTC(+58.01)VVVDVSHEDPEVK	HCD
4	20191211_F1_Ag5_peng0013_SA_her_Ela.raw	F4:6061	SGFNLKDTYLHWV	F4:10044	13	98	98	13	527.2688	3	54.96	-	4.8661E9	1578.7830	1.0		98 98 99 96 98 99 98 98 100 100 100 97 93	SGFNLKDTYLHWV	ETHCD
3	20191211_F1_Ag5_peng0013_SA_her_thermo.raw	F3:11587	LSGGLDVVAHELTHAVTDYTQ	F3:11104	21	98	98	21	742.7062	3	61.48	-	6.8809E6	2225.0964	0.1		92 90 94 95 100 100 100 99 99 100 100 99 98 99 100 100 99 100 100 100 100	LSGGLDVVAHELTHAVTDYTQ	ETHCD
8	20191211_F1_Ag5_peng0013_SA_her_Lys_C.raw	F8:2003	ALPAPLEK	F8:5097	8	98	98	8	419.7557	2	27.22	-	4.5147E9	837.4960	1.1		96 98 99 99 97 98 99 99	ALPAPLEK	HCD
3	20191211_F1_Ag5_peng0013_SA_her_thermo.raw	F3:7809	LTVDKSRWQQGNVFSAK(+58.01)M(+15.99)HEA	F3:7129	21	98	98	21	627.3090	4	39.15	-	6.8342E6	2505.2070	-0.1	Carboxymethyl (KW X@N-term); Oxidation (M)	99 96 98 99 99 99 99 99 98 96 97 99 99 98 97 99 97 98 98 100 99	LTVDKSRWQQGNVFSAK(+58.01)M(+15.99)HEA	ETHCD
4	20191211_F1_Ag5_peng0013_SA_her_Ela.raw	F4:2960	KGRFTLSA	F4:4900	8	98	98	8	440.2564	2	26.41	-	3.1984E8	878.4974	1.0		93 96 98 100 100 100 100 99	KGRFTLSA	ETHCD
4	20191211_F1_Ag5_peng0013_SA_her_Ela.raw	F4:6053	SGFNLKDTYLHVW	F4:11333	13	98	98	13	527.2673	3	62.99	-	3.5715E5	1578.7830	-1.8		99 100 100 99 98 99 99 99 100 99 98 91 95	SGFNLKDTYLHVW	HCD
4	20191211_F1_Ag5_peng0013_SA_her_Ela.raw	F4:15130	SRWGGDGFYAM(+15.99)DYWGQGTLV	F4:10957	20	98	98	20	761.3373	3	60.86	-	6.9967E6	2280.9897	0.1	Oxidation (M)	93 95 98 99 99 100 100 100 96 92 95 100 100 100 100 98 99 100 100 100	SRWGGDGFYAM(+15.99)DYWGQGTLV	ETHCD
2	20191211_F1_Ag5_peng0013_SA_her_chymo.raw	F2:6655	TSGVHTAPFVLQSSGLY	F2:9658	17	98	98	17	588.6372	3	53.72	-	8.715E6	1762.8889	0.5		97 96 98 99 100 100 97 93 92 99 100 99 100 100 100 100 100	TSGVHTAPFVLQSSGLY	ETHCD
5	20191211_F1_Ag5_peng0013_SA_her_aLP.raw	F5:12099	NKALPAPLEKTLS	F5:5580	13	98	98	13	691.4067	2	30.87	-	6.4805E8	1380.7976	1.0		98 98 99 99 99 98 94 97 100 100 99 99 97	NKALPAPLEKTLS	ETHCD
4	20191211_F1_Ag5_peng0013_SA_her_Ela.raw	F4:16508	RWGGDGFYAM(+15.99)DYWGQGTLVTV	F4:11327	21	98	98	21	799.0336	3	63.29	-	3.7182E7	2394.0737	2.2	Oxidation (M)	96 92 96 97 98 98 98 94 98 100 100 99 100 100 98 99 100 100 100 100 100	RWGGDGFYAM(+15.99)DYWGQGTLVTV	ETHCD
8	20191211_F1_Ag5_peng0013_SA_her_Lys_C.raw	F8:9715	T(+58.01)GLM(+15.99)LSRTPEVTAVVVDVSHEDEPVK	F8:8715	26	98	98	26	721.3663	4	48.92	-	1.5405E8	2881.4377	-0.6	Carboxymethyl (KW X@N-term); Oxidation (M)	76 84 100 100 100 100 100 100 100 100 100 100 100 100 100 100 100 100 100 100 99 99 98 97 100 100	T(+58.01)GLM(+15.99)LSRTPEVTAVVVDVSHEDEPVK	HCD
8	20191211_F1_Ag5_peng0013_SA_her_Lys_C.raw	F8:17168	VDNALQSGNSQESVTEQDSK	F8:4297	20	98	98	20	1068.4880	2	21.96	-	7.0426E8	2134.9614	0.0		86 89 98 100 100 100 100 99 99 100 99 100 99 100 100 100 99 99 99 100	VDNALQSGNSQESVTEQDSK	HCD
10	20191211_F1_Ag5_peng0013_SA_her_Asp_N.raw	F10:4844	DTAVYYC(+58.01)SRWGG	F10:7525	12	98	98	12	479.2029	3	42.28	-	9.8201E5	1434.5874	-0.4	Carboxymethyl	86 100 99 99 99 99 100 100 100 99 99 98	DTAVYYC(+58.01)SRWGG	ETHCD
4	20191211_F1_Ag5_peng0013_SA_her_Ela.raw	F4:14791	VFLFPPSDEQLKS	F4:9585	13	98	98	13	753.8953	2	49.29	-	2.6306E9	1505.7766	-0.4		100 100 99 96 96 98 97 98 99 97 99 99 99	VFLFPPSDEQLKS	ETHCD
3	20191211_F1_Ag5_peng0013_SA_her_thermo.raw	F3:6176	SGVPSRFSGSRSGTDFT	F3:5384	17	98	98	17	582.2797	3	29.60	-	7.1986E6	1743.8176	-0.2		98 98 99 100 100 100 100 100 100 100 99 93 91 94 99 99 100	SGVPSRFSGSRSGTDFT	ETHCD
6	20191211_F1_Ag5_peng0013_SA_her_Lys_N.raw	F6:7538	KVSDKALPAPLE	F6:5331	12	98	98	12	634.3664	2	28.47	-	1.1688E8	1266.7183	0.0		96 94 95 99 99 100 99 99 99 98 100 100	KVSDKALPAPLE	ETHCD
4	20191211_F1_Ag5_peng0013_SA_her_Ela.raw	F4:8311	VFLFPPKPKDTLM(+15.99)LS	F4:9410	15	98	98	15	583.6609	3	48.67	-	1.4432E9	1747.9583	1.5	Oxidation (M)	99 99 100 96 96 98 96 96 99 99 99 99 99 99 96	VFLFPPKPKDTLM(+15.99)LS	ETHCD
3	20191211_F1_Ag5_peng0013_SA_her_thermo.raw	F3:2446	LFPPKPKDTLM(+15.99)	F3:5644	11	98	98	11	434.9091	3	29.50	-	2.9021E9	1301.7053	0.2	Oxidation (M)	98 94 98 99 97 99 99 99 99 99 99	LFPPKPKDTLM(+15.99)	ETHCD
4	20191211_F1_Ag5_peng0013_SA_her_Ela.raw	F4:19657	K(+58.01)M(+15.99)HQ(+.98)ALHNHYTQKS	F4:3422	14	98	98	14	899.4196	2	18.54	-	1.1034E8	1796.8264	-1.0	Carboxymethyl (KW X@N-term); Oxidation (M); Deamidation (NQ)	95 95 98 100 100 100 99 99 97 99 99 98 97 99	K(+58.01)M(+15.99)HQ(+.98)ALHNHYTQKS	HCD
10	20191211_F1_Ag5_peng0013_SA_her_Asp_N.raw	-	DSVKGRFTLSA	F10:14124	11	98	98	11	590.8192	2	79.17	-	0	1179.6248	-0.8		97 96 98 99 99 97 98 98 99 100 99	DSVKGRFTLSA	ETHCD
9	20191211_F1_Ag5_peng0013_SA_her_GluC.raw	-	VTHQGLSPK(+58.01)TKSFNRGE	F9:4785	17	98	98	17	648.6721	3	26.31	-	0	1942.9861	4.3	Carboxymethyl (KW X@N-term)	98 99 100 100 100 100 99 96 94 100 100 100 100 100 100 100 83	VTHQGLSPK(+58.01)TKSFNRGE	ETHCD
4	20191211_F1_Ag5_peng0013_SA_her_Ela.raw	F4:6482	SGFNLKDTYLHMK(+58.01)	F4:9450	13	98	98	13	537.9323	3	52.16	-	8.5225E6	1610.7764	-0.9	Carboxymethyl (KW X@N-term)	95 96 97 98 99 100 100 100 100 100 99 97 95	SGFNLKDTYLHMK(+58.01)	ETHCD
11	20191211_F1_Ag5_peng0013_SA_her_CB.raw	F11:7876	DLQM(+15.99)TQSPS	F11:3595	9	98	98	9	511.7268	2	19.23	-	7.4029E5	1021.4387	0.5	Oxidation (M)	93 94 97 100 100 100 100 100 100	DLQM(+15.99)TQSPS	ETHCD
5	20191211_F1_Ag5_peng0013_SA_her_aLP.raw	F5:6316	C(+58.01)LLN(+.98)NFYPREAKV	F5:8956	13	98	98	13	542.6080	3	50.34	-	5.6187E6	1624.7920	6.2	Carboxymethyl; Deamidation (NQ)	98 99 100 100 99 100 93 92 98 99 99 100 100	C(+58.01)LLN(+.98)NFYPREAKV	ETHCD
10	20191211_F1_Ag5_peng0013_SA_her_Asp_N.raw	F10:14280	DSDGSFFLYSKLTV	F10:11626	14	98	98	14	789.8882	2	64.47	-	1.9251E7	1577.7612	0.4		97 88 93 99 100 100 100 100 100 100 100 100 99 99	DSDGSFFLYSKLTV	HCD
8	20191211_F1_Ag5_peng0013_SA_her_Lys_C.raw	-	WYVN(+.98)GVEVHNAK	F8:7928	12	98	98	12	708.8466	2	44.17	-	0	1415.6833	-3.3	Deamidation (NQ)	97 99 100 100 97 97 99 99 98 98 98 96	WYVN(+.98)GVEVHNAK	HCD
4	20191211_F1_Ag5_peng0013_SA_her_Ela.raw	F4:6184	TVLHQDWLNGKEYKC(+58.01)KV	F4:6569	17	98	98	17	530.5220	4	35.92	-	6.2785E7	2118.0566	1.0	Carboxymethyl	99 99 100 99 97 99 100 100 99 97 97 98 97 97 97 93 99	TVLHQDWLNGKEYKC(+58.01)KV	HCD
5	20191211_F1_Ag5_peng0013_SA_her_aLP.raw	F5:7231	LSGFNLKDTYLHWV	F5:10308	14	98	98	14	564.9628	3	57.51	-	1.7109E6	1691.8672	-0.4		98 98 100 100 100 100 100 100 100 100 100 100 100 79	LSGFNLKDTYLHWV	ETHCD
3	20191211_F1_Ag5_peng0013_SA_her_thermo.raw	F3:4233	LRSSVHYSQGYNN	F3:3766	13	98	98	13	508.9111	3	20.43	-	5.9683E5	1523.7117	-0.2		92 90 97 99 99 100 100 100 100 100 100 100 100	LRSSVHYSQGYNN	ETHCD
2	20191211_F1_Ag5_peng0013_SA_her_chymo.raw	-	RVVSVLTVLHQDW(+15.99)LDGKEY	F2:9693	19	98	98	19	758.4039	3	53.71	-	0	2272.1851	2.1	Oxidation (HW)	94 95 98 95 95 98 98 99 100 99 98 99 99 100 99 98 99 100 100	RVVSVLTVLHQDW(+15.99)LDGKEY	ETHCD
4	20191211_F1_Ag5_peng0013_SA_her_Ela.raw	F4:17384	SHEDPEVKFNWYVDGVEVHNA	F4:8619	21	98	98	21	824.3831	3	47.05	-	1.168E9	2470.1189	3.4		85 91 100 98 97 100 100 100 100 100 100 100 100 100 100 100 100 100 100 99 93	SHEDPEVKFNWYVDGVEVHNA	ETHCD
5	20191211_F1_Ag5_peng0013_SA_her_aLP.raw	-	HEALHNHYTQKSLS	F5:3224	14	98	98	14	555.6096	3	17.55	-	0	1663.8066	0.1		88 93 99 100 100 100 99 100 100 99 100 99 100 99	HEALHNHYTQKSLS	ETHCD
6	20191211_F1_Ag5_peng0013_SA_her_Lys_N.raw	F6:9224	KSGTASVVC(+58.01)LLNNFYPREA	F6:11329	19	98	98	19	709.6915	3	60.51	-	9.6332E9	2126.0466	2.9	Carboxymethyl	78 99 99 99 100 100 100 99 100 100 100 100 100 100 99 99 99 99 97	KSGTASVVC(+58.01)LLNNFYPREA	ETHCD
3	20191211_F1_Ag5_peng0013_SA_her_thermo.raw	F3:6047	TLPPSREEM(+15.99)TKNQK(+58.01)	F3:3598	14	98	98	14	578.2893	3	19.16	-	4.5426E6	1731.8462	-0.1	Oxidation (M); Carboxymethyl (KW X@N-term)	96 95 99 99 100 100 100 100 100 100 99 96 95 95	TLPPSREEM(+15.99)TKNQK(+58.01)	ETHCD
8	20191211_F1_Ag5_peng0013_SA_her_Lys_C.raw	F8:9735	VDNALQSGNSQEDVTEQDSK	F8:4373	20	98	98	20	721.9926	3	24.38	-	5.0036E7	2162.9563	-0.2		91 93 96 100 100 99 100 100 100 100 98 100 99 99 100 100 96 95 97 100	VDNALQSGNSQEDVTEQDSK	ETHCD
8	20191211_F1_Ag5_peng0013_SA_her_Lys_C.raw	F8:2069	VSNKALPAPLEK	F8:4454	12	98	98	12	422.9183	3	24.69	-	1.0789E7	1265.7344	-1.1		99 97 95 97 100 100 100 100 96 96 98 99	VSNKALPAPLEK	HCD
5	20191211_F1_Ag5_peng0013_SA_her_aLP.raw	F5:4088	YLC(+58.01)NVNHKPSNT	F5:3764	12	98	98	12	483.2269	3	20.53	-	1.7935E7	1446.6562	1.9	Carboxymethyl	100 100 100 98 98 96 96 99 98 97 96 99	YLC(+58.01)NVNHKPSNT	HCD
8	20191211_F1_Ag5_peng0013_SA_her_Lys_C.raw	-	VYAC(+58.01)EVTHQGLSSPVTK	F8:6173	17	98	98	17	626.3086	3	34.32	-	0	1875.9036	0.2	Carboxymethyl	100 100 100 99 99 98 99 98 97 97 98 98 98 96 97 97 95	VYAC(+58.01)EVTHQGLSSPVTK	HCD
3	20191211_F1_Ag5_peng0013_SA_her_thermo.raw	F3:3595	VLHQDWLNGKEYKC(+58.01)K	F3:5545	15	98	98	15	480.4927	4	30.49	-	1.2638E7	1917.9407	0.6	Carboxymethyl	93 97 98 97 99 99 99 96 97 99 100 100 100 99 99	VLHQDWLNGKEYKC(+58.01)K	ETHCD
3	20191211_F1_Ag5_peng0013_SA_her_thermo.raw	F3:15871	VAAPSVFLFPPSDEQLKSGTASVVC(+58.01)	F3:10825	25	98	98	25	869.7742	3	58.43	-	8.8347E8	2606.2937	2.7	Carboxymethyl	85 86 97 99 99 100 100 100 99 99 99 98 98 98 99 100 100 100 99 99 99 100 100 100 100	VAAPSVFLFPPSDEQLKSGTASVVC(+58.01)	ETHCD
8	20191211_F1_Ag5_peng0013_SA_her_Lys_C.raw	F8:2003	ALPAPLEK	F8:5033	8	98	98	8	419.7557	2	27.22	-	4.5147E9	837.4960	1.1		97 98 99 99 97 97 99 99	ALPAPLEK	HCD
4	20191211_F1_Ag5_peng0013_SA_her_Ela.raw	F4:17546	SHEDPEVKFNW(+15.99)YVDGVEVHNA	F4:8037	21	98	98	21	829.7119	3	44.01	-	8.4932E6	2486.1138	0.1	Oxidation (HW)	96 95 100 100 96 98 100 100 100 99 100 100 100 100 98 98 100 100 93 92 97	SHEDPEVKFNW(+15.99)YVDGVEVHNA	HCD
4	20191211_F1_Ag5_peng0013_SA_her_Ela.raw	F4:8311	VFLFPPKPKDTLM(+15.99)LS	F4:9344	15	98	98	15	583.6609	3	48.67	-	1.4432E9	1747.9583	1.5	Oxidation (M)	99 100 100 96 96 98 97 96 98 99 99 99 99 99 96	VFLFPPKPKDTLM(+15.99)LS	ETHCD
2	20191211_F1_Ag5_peng0013_SA_her_chymo.raw	F2:10080	TQKSLKTTPPVLDSDGSFF	F2:8917	19	98	98	19	690.0248	3	49.17	-	6.2387E6	2067.0522	0.1		95 95 100 100 100 100 100 97 96 93 97 98 100 97 98 99 99 100 100	TQKSLKTTPPVLDSDGSFF	ETHCD
11	20191211_F1_Ag5_peng0013_SA_her_CB.raw	F11:6604	GRGDSVVYGLRSKSKKF	F11:4659	17	98	98	17	471.7671	4	25.25	-	9.6582E4	1883.0376	0.9		99 91 93 99 97 97 100 100 99 98 99 100 100 99 100 100 99	GRGDSVVYGLRSKSKKF	ETHCD
6	20191211_F1_Ag5_peng0013_SA_her_Lys_N.raw	F6:15324	KVYAC(+58.01)EVTHQGLSSPVT	F6:6301	17	98	98	17	938.9594	2	33.19	-	5.4505E9	1875.9036	0.3	Carboxymethyl	85 100 100 99 100 100 98 98 99 99 100 100 100 100 99 97 95	KVYAC(+58.01)EVTHQGLSSPVT	ETHCD
5	20191211_F1_Ag5_peng0013_SA_her_aLP.raw	F5:7964	VFLFPPKPKDTLM(+15.99)LS	F5:8849	15	98	98	15	583.6616	3	48.57	-	6.8905E9	1747.9583	2.6	Oxidation (M)	99 99 100 97 96 96 93 96 98 99 100 100 100 100 99	VFLFPPKPKDTLM(+15.99)LS	ETHCD
11	20191211_F1_Ag5_peng0013_SA_her_CB.raw	F11:12624	DLTHQGLSPK(+58.01)TKSFNRGQ	F11:4896	18	98	98	18	691.3558	3	26.46	-	6.8519E6	2071.0447	0.4	Carboxymethyl (KW X@N-term)	86 94 100 100 100 99 100 100 96 95 100 100 100 100 100 100 99 98	DLTHQGLSPK(+58.01)TKSFNRGQ	ETHCD
4	20191211_F1_Ag5_peng0013_SA_her_Ela.raw	F4:16206	SGFNLKDTYLHWV	F4:9972	13	98	98	13	790.3992	2	54.91	-	2.8167E9	1578.7830	0.5		94 95 98 99 100 100 99 97 100 100 100 97 96	SGFNLKDTYLHWV	ETHCD
2	20191211_F1_Ag5_peng0013_SA_her_chymo.raw	F2:5274	TVLHQDW(+15.99)LDGKEY	F2:6574	13	98	98	13	540.5943	3	36.16	-	3.5418E6	1618.7627	-1.0	Oxidation (HW)	98 99 100 98 96 99 99 100 100 97 94 99 100	TVLHQDW(+15.99)LDGKEY	HCD
10	20191211_F1_Ag5_peng0013_SA_her_Asp_N.raw	-	DSTYSLSSTLTLSKA	F10:8887	15	98	98	15	787.3995	2	49.77	-	0	1572.7883	-2.4		81 99 100 100 100 100 100 100 100 100 100 100 100 95 97	DSTYSLSSTLTLSKA	HCD
4	20191211_F1_Ag5_peng0013_SA_her_Ela.raw	F4:10577	VFLFPPSDEQLKSGTASV	F4:10096	18	98	98	18	641.3354	3	55.12	-	2.7421E7	1920.9832	0.6		99 99 100 93 91 93 96 100 100 98 100 100 100 100 100 100 100 99	VFLFPPSDEQLKSGTASV	ETHCD
5	20191211_F1_Ag5_peng0013_SA_her_aLP.raw	F5:4232	VDKSRWQQGNFV	F5:6509	12	98	98	12	488.5851	3	36.02	-	1.831E6	1462.7317	1.2		92 95 99 100 100 100 98 96 99 99 100 100	VDKSRWQQGNFV	ETHCD
8	20191211_F1_Ag5_peng0013_SA_her_Lys_C.raw	F8:10031	VFSC(+58.01)SVM(+15.99)HEALHNHYTQK	F8:4873	18	98	98	18	735.6656	3	26.97	-	1.4584E6	2203.9778	-1.3	Carboxymethyl; Oxidation (M)	100 100 100 99 99 99 99 98 99 99 99 97 98 95 97 97 95 96	VFSC(+58.01)SVM(+15.99)HEALHNHYTQK	HCD
8	20191211_F1_Ag5_peng0013_SA_her_Lys_C.raw	F8:9492	VDNALESGNSQESVTEQDSK	F8:4396	20	98	98	20	712.9907	3	23.80	-	5.077E7	2135.9453	2.3		89 92 95 100 100 100 100 100 99 99 98 100 100 99 99 100 97 98 99 99	VDNALESGNSQESVTEQDSK	ETHCD
8	20191211_F1_Ag5_peng0013_SA_her_Lys_C.raw	-	W(+15.99)(+58.01)W(+15.99)YVDGVEVHNAK	F8:7078	13	98	98	13	846.8920	2	39.46	-	0	1691.7581	6.8	Oxidation (HW); Carboxymethyl (KW X@N-term)	95 97 99 100 100 98 98 99 99 98 98 98 96	W(+15.99)(+58.01)W(+15.99)YVDGVEVHNAK	HCD
9	20191211_F1_Ag5_peng0013_SA_her_GluC.raw	F9:16903	AKVQWKVDNALQSGDSQESVTE	F9:6482	22	98	98	22	807.0629	3	36.25	-	6.8133E6	2418.1663	0.2		96 97 99 99 100 100 100 100 99 100 100 99 100 100 100 98 92 97 98 99 100 87	AKVQWKVDNALQSGDSQESVTE	ETHCD
4	20191211_F1_Ag5_peng0013_SA_her_Ela.raw	F4:5155	GFNLKDTYLHW(+15.99)V	F4:9506	12	98	98	12	503.5898	3	52.22	-	1.2071E7	1507.7458	1.1	Oxidation (HW)	98 96 99 99 99 100 100 100 100 99 90 97	GFNLKDTYLHW(+15.99)V	HCD
3	20191211_F1_Ag5_peng0013_SA_her_thermo.raw	F3:8023	TLC(+58.01)RASQDVNT	F3:3826	11	98	98	11	633.2933	2	20.77	-	1.7764E7	1264.5718	0.3	Carboxymethyl	93 95 98 99 99 99 98 100 100 100 99	TLC(+58.01)RASQDVNT	ETHCD
4	20191211_F1_Ag5_peng0013_SA_her_Ela.raw	F4:11896	VFLFPPSDEQLKSGTASVV	F4:10034	19	98	98	19	674.3594	3	54.49	-	1.5422E9	2020.0518	2.3		96 98 99 89 90 97 99 100 99 98 100 100 100 100 99 99 99 100 99	VFLFPPSDEQLKSGTASVV	ETHCD
3	20191211_F1_Ag5_peng0013_SA_her_thermo.raw	F3:4621	AVAWYQQKPGKAPK	F3:4757	14	98	98	14	524.6278	3	26.18	-	3.1766E6	1570.8618	-0.1		98 99 100 100 100 98 97 99 96 94 96 98 99 100	AVAWYQQKPGKAPK	HCD
4	20191211_F1_Ag5_peng0013_SA_her_Ela.raw	F4:6930	KGPSVFPLAPS	F4:8262	11	98	98	11	550.3121	2	44.84	-	1.8165E9	1098.6072	2.3		97 95 97 97 98 98 99 100 100 100 100	KGPSVFPLAPS	ETHCD
6	20191211_F1_Ag5_peng0013_SA_her_Lys_N.raw	-	KSGTASVVC(+58.01)LLNNFYPREA	F6:11396	19	98	98	19	709.6898	3	61.79	-	0	2126.0466	0.4	Carboxymethyl	78 99 99 99 100 100 99 99 99 100 100 100 100 100 99 99 99 99 97	KSGTASVVC(+58.01)LLNNFYPREA	ETHCD
5	20191211_F1_Ag5_peng0013_SA_her_aLP.raw	F5:7783	VFLFPPSDEQLKSGTA	F5:9000	16	98	98	16	579.3022	3	48.68	-	7.8526E8	1734.8828	1.2		100 100 100 91 92 97 99 100 100 96 98 99 99 99 99 99	VFLFPPSDEQLKSGTA	ETHCD
2	20191211_F1_Ag5_peng0013_SA_her_chymo.raw	-	VRQAPGKGLEW	F2:6138	11	98	98	11	414.2312	3	33.86	-	0	1239.6724	-0.5		96 95 96 95 98 100 100 100 100 100 100	VRQAPGKGLEW	ETHCD
2	20191211_F1_Ag5_peng0013_SA_her_chymo.raw	F2:7101	C(+58.01)SRWGGDGFY	F2:8185	10	98	98	10	603.2383	2	44.01	-	2.4614E9	1204.4607	1.2	Carboxymethyl	97 97 99 99 98 98 99 95 99 100	C(+58.01)SRWGGDGFY	HCD
10	20191211_F1_Ag5_peng0013_SA_her_Asp_N.raw	F10:2736	DGYTRYA	F10:4493	7	98	98	7	423.1938	2	24.57	-	3.3246E6	844.3715	1.9		90 100 100 100 100 99 98	DGYTRYA	ETHCD
4	20191211_F1_Ag5_peng0013_SA_her_Ela.raw	F4:6881	VFLFPPKPKDTLML	F4:10757	14	98	98	14	549.3187	3	56.89	-	8.9958E8	1644.9312	1.9		99 99 100 98 99 99 93 94 99 99 99 99 99 99	VFLFPPKPKDTLML	ETHCD
5	20191211_F1_Ag5_peng0013_SA_her_aLP.raw	F5:3268	VKGRFTLS	F5:4550	8	98	98	8	454.2717	2	24.59	-	5.0698E6	906.5287	0.1		98 97 98 96 99 99 99 97	VKGRFTLS	ETHCD
2	20191211_F1_Ag5_peng0013_SA_her_chymo.raw	F2:5719	S(+58.01)LLHQDWLNGKEY	F2:8082	13	98	98	13	554.2708	3	44.37	-	2.121E7	1659.7893	0.7	Carboxymethyl (KW X@N-term)	84 94 100 100 99 100 100 100 100 100 99 100 100	S(+58.01)LLHQDWLNGKEY	ETHCD
5	20191211_F1_Ag5_peng0013_SA_her_aLP.raw	F5:9403	QLVESGGGLVQPGGSLRLS	F5:8085	19	98	98	19	618.6746	3	44.83	-	3.8427E7	1853.0007	0.6		95 97 99 100 100 99 96 99 100 100 96 99 98 96 97 98 99 99 98	QLVESGGGLVQPGGSLRLS	ETHCD
9	20191211_F1_Ag5_peng0013_SA_her_GluC.raw	F9:16967	E(-18.01)DSKDSTYSLSSTLTLSKADYE	F9:8548	22	98	98	22	808.0447	3	48.09	-	2.8282E7	2421.1069	2.2	Pyro-glu from E	79 99 98 98 100 100 100 100 100 99 98 99 100 100 100 100 100 100 100 100 100 90	E(-18.01)DSKDSTYSLSSTLTLSKADYE	ETHCD
10	20191211_F1_Ag5_peng0013_SA_her_Asp_N.raw	F10:16902	DM(+15.99)PPC(+58.01)PAPELLGGPSVFLFPPKPK	F10:11365	24	98	98	24	870.1114	3	63.26	-	1.5095E7	2607.3115	0.3	Oxidation (M); Carboxymethyl	100 100 100 100 100 96 95 88 94 97 100 99 99 99 99 99 99 100 99 99 98 98 97 99	DM(+15.99)PPC(+58.01)PAPELLGGPSVFLFPPKPK	HCD
8	20191211_F1_Ag5_peng0013_SA_her_Lys_C.raw	F8:9159	RTVAAPSVFLFPPSDEQLK	F8:9723	19	98	98	19	701.3829	3	51.12	-	7.2581E9	2101.1206	3.0		95 93 97 100 99 99 99 100 100 99 94 95 98 99 100 100 96 99 100	RTVAAPSVFLFPPSDEQLK	ETHCD
4	20191211_F1_Ag5_peng0013_SA_her_Ela.raw	F4:6103	SGFNLKDTYLHAFA	F4:9819	14	98	98	14	528.6006	3	54.10	-	3.7334E6	1582.7778	1.4		100 100 100 100 100 100 100 100 100 100 100 98 84 93	SGFNLKDTYLHAFA	HCD
2	20191211_F1_Ag5_peng0013_SA_her_chymo.raw	F2:9843	LFPPSDEQLKSGTASVVC(+58.01)L	F2:9247	19	98	98	19	683.6786	3	50.69	-	7.4021E8	2048.0137	0.1	Carboxymethyl	98 94 98 98 98 96 96 96 99 99 99 97 97 99 100 100 100 100 100	LFPPSDEQLKSGTASVVC(+58.01)L	ETHCD
8	20191211_F1_Ag5_peng0013_SA_her_Lys_C.raw	F8:19123	VQWKVDNALQSGNSQESVTEQDSK	F8:6301	24	98	98	24	1339.1399	2	35.05	-	2.1538E8	2676.2627	0.9		90 93 99 100 100 100 98 99 100 99 99 95 93 99 98 99 98 99 100 100 97 100 100 100	VQWKVDNALQSGNSQESVTEQDSK	ETHCD
3	20191211_F1_Ag5_peng0013_SA_her_thermo.raw	F3:3467	SLSPVTKSFNRGQ	F3:4613	13	98	98	13	474.2557	3	25.29	-	8.4211E5	1419.7471	-1.3		93 95 98 99 100 100 100 99 98 98 99 99 98	SLSPVTKSFNRGQ	ETHCD
4	20191211_F1_Ag5_peng0013_SA_her_Ela.raw	F4:8323	ASGFNLKDTYLHWVV	F4:10564	15	98	98	15	583.9702	3	58.51	-	5.376E5	1748.8887	0.1		89 89 98 99 100 100 100 100 100 100 100 100 99 99 100	ASGFNLKDTYLHWVV	ETHCD
6	20191211_F1_Ag5_peng0013_SA_her_Lys_N.raw	F6:4667	KFNWYVDGVEVHN	F6:8435	13	98	98	13	536.2578	3	45.76	-	5.8646E5	1605.7576	-3.8		79 100 100 100 100 100 100 100 100 100 100 100 99	KFNWYVDGVEVHN	ETHCD
2	20191211_F1_Ag5_peng0013_SA_her_chymo.raw	F2:7414	TLPPSREEMTKNQK(+58.01)L	F2:6304	15	98	98	15	610.6525	3	34.89	-	2.4821E7	1828.9353	0.1	Carboxymethyl (KW X@N-term)	97 97 99 99 99 99 99 98 95 99 100 97 93 98 100	TLPPSREEMTKNQK(+58.01)L	ETHCD
6	20191211_F1_Ag5_peng0013_SA_her_Lys_N.raw	F6:9577	KVDNALQSGNSQESVEEQDS	F6:4888	20	98	98	20	721.9923	3	25.78	-	1.5567E6	2162.9563	-0.6		99 92 95 98 99 100 99 100 100 99 96 97 100 100 99 99 100 97 97 95	KVDNALQSGNSQESVEEQDS	ETHCD
5	20191211_F1_Ag5_peng0013_SA_her_aLP.raw	F5:6655	VDKSRWQQGNVFSV	F5:7672	14	98	98	14	550.6179	3	42.37	-	9.0149E6	1648.8320	-0.1		91 91 95 100 100 100 99 98 100 99 100 100 100 100	VDKSRWQQGNVFSV	ETHCD
9	20191211_F1_Ag5_peng0013_SA_her_GluC.raw	F9:11373	GAQHYTTPPTFGQGTKVE	F9:5545	18	98	98	18	640.3148	3	30.74	-	6.4276E6	1917.9221	0.3		89 89 97 100 100 100 100 100 100 100 100 100 100 100 100 100 100 91	GAQHYTTPPTFGQGTKVE	ETHCD
2	20191211_F1_Ag5_peng0013_SA_her_chymo.raw	F2:8519	TFPAVLQSSGLY	F2:14090	12	98	98	12	641.8378	2	79.89	-	1.5541E7	1281.6604	0.5		97 92 95 95 98 100 99 100 100 100 100 100	TFPAVLQSSGLY	ETHCD
2	20191211_F1_Ag5_peng0013_SA_her_chymo.raw	F2:11709	RVVSVLTVLHQDWLDGKEY	F2:10658	19	98	98	19	753.0706	3	59.28	-	5.3589E6	2256.1902	-0.2		91 96 98 98 99 100 100 100 100 99 97 100 98 99 100 100 92 96 100	RVVSVLTVLHQDWLDGKEY	ETHCD
4	20191211_F1_Ag5_peng0013_SA_her_Ela.raw	F4:11896	VFLFPPSDEQLKSGTASVV	F4:9879	19	98	98	19	674.3594	3	54.49	-	1.5422E9	2020.0518	2.3		98 99 100 90 90 96 99 100 99 98 100 100 99 99 99 99 99 100 100	VFLFPPSDEQLKSGTASVV	ETHCD
3	20191211_F1_Ag5_peng0013_SA_her_thermo.raw	-	LVKDYFPEPVTVSWNSQ	F3:10130	17	98	98	17	670.3392	3	55.65	-	0	2007.9941	0.8		99 98 96 97 99 96 95 95 98 100 98 99 100 99 99 100 99	LVKDYFPEPVTVSWNSQ	ETHCD
5	20191211_F1_Ag5_peng0013_SA_her_aLP.raw	F5:4544	GFDLKDTYLHWV	F5:10339	12	98	98	12	498.5857	3	57.67	-	2.2049E6	1492.7351	0.2		97 98 100 100 99 99 100 100 100 100 100 83	GFDLKDTYLHWV	ETHCD
3	20191211_F1_Ag5_peng0013_SA_her_thermo.raw	F3:811	YADSVKGRFT	F3:4422	10	98	98	10	381.8649	3	24.18	-	1.5141E6	1142.5720	0.7		92 94 100 100 100 100 99 98 99 98	YADSVKGRFT	ETHCD
2	20191211_F1_Ag5_peng0013_SA_her_chymo.raw	F2:2795	NLKDTYLHWY	F2:8475	10	98	98	10	451.5595	3	46.76	-	2.4596E5	1351.6560	0.5		90 95 99 100 100 100 100 100 99 99	NLKDTYLHWY	ETHCD
5	20191211_F1_Ag5_peng0013_SA_her_aLP.raw	F5:6874	VFLFPPSDEQLKSGT	F5:8733	15	98	98	15	555.6210	3	48.47	-	3.2158E6	1663.8457	-2.7		99 99 100 92 93 97 99 100 100 98 98 98 99 99 99	VFLFPPSDEQLKSGT	ETHCD
4	20191211_F1_Ag5_peng0013_SA_her_Ela.raw	F4:6156	GGPSVFLFPPKPKDT	F4:8396	15	98	98	15	529.6239	3	45.32	-	4.3972E8	1585.8503	-0.3		98 99 100 100 100 100 100 100 100 99 98 94 96 92 95	GGPSVFLFPPKPKDT	HCD
4	20191211_F1_Ag5_peng0013_SA_her_Ela.raw	F4:11896	VFLFPPSDEQLKSGTASVV	F4:10538	19	98	98	19	674.3594	3	54.49	-	1.5422E9	2020.0518	2.3		98 99 99 89 89 93 99 100 99 98 100 100 100 100 100 100 100 100 100	VFLFPPSDEQLKSGTASVV	ETHCD
3	20191211_F1_Ag5_peng0013_SA_her_thermo.raw	F3:2005	AYLQM(+15.99)NS	F3:4277	7	98	98	7	421.6894	2	23.38	-	1.539E6	841.3640	0.3	Oxidation (M)	92 95 100 99 100 100 100	AYLQM(+15.99)NS	ETHCD
5	20191211_F1_Ag5_peng0013_SA_her_aLP.raw	F5:15633	TQTYLC(+58.01)NVNHKPS	F5:4374	13	98	98	13	781.8668	2	23.78	-	3.117E8	1561.7195	-0.3	Carboxymethyl	94 95 100 100 100 99 96 97 97 97 100 100 100	TQTYLC(+58.01)NVNHKPS	HCD
4	20191211_F1_Ag5_peng0013_SA_her_Ela.raw	F4:14744	TYYC(+58.01)QQHYTTPPTFGQGTKVELKTR	F4:6264	25	98	98	25	752.1173	4	33.57	-	3.123E9	3004.4387	0.5	Carboxymethyl	100 100 100 100 89 92 99 100 100 100 100 100 99 99 99 97 97 97 98 98 99 98 97 95 98	TYYC(+58.01)QQHYTTPPTFGQGTKVELKTR	HCD
5	20191211_F1_Ag5_peng0013_SA_her_aLP.raw	-	HEALHNHYTQKSLS	F5:3110	14	98	98	14	832.9096	2	16.87	-	0	1663.8066	-1.2		99 99 100 100 99 99 98 99 99 97 95 94 96 98	HEALHNHYTQKSLS	HCD
10	20191211_F1_Ag5_peng0013_SA_her_Asp_N.raw	-	DSTYSLSSTLTLSKA	F10:14005	15	98	98	15	787.4007	2	78.46	-	0	1572.7883	-0.9		82 99 100 100 100 100 100 100 100 100 100 100 100 94 96	DSTYSLSSTLTLSKA	HCD
5	20191211_F1_Ag5_peng0013_SA_her_aLP.raw	F5:16270	HQ(+.98)DPEVKFNW(+15.99)YVN(+.98)GVEVHNA	F5:7980	20	98	98	20	800.7015	3	44.16	-	3.7225E6	2399.0818	0.4	Deamidation (NQ); Oxidation (HW)	94 98 100 88 93 99 100 100 99 99 100 100 100 98 98 100 100 99 97 100	HQ(+.98)DPEVKFNW(+15.99)YVN(+.98)GVEVHNA	HCD
10	20191211_F1_Ag5_peng0013_SA_her_Asp_N.raw	F10:3749	DRVTLEC(+58.01)RASAG	F10:4271	12	98	98	12	445.8837	3	23.54	-	1.79E7	1334.6248	3.4	Carboxymethyl	81 100 100 100 100 100 99 99 100 100 100 98	DRVTLEC(+58.01)RASAG	ETHCD
3	20191211_F1_Ag5_peng0013_SA_her_thermo.raw	-	LSASVGDR	F3:3728	8	98	98	8	402.7143	2	20.26	-	0	803.4137	0.4		99 99 100 99 99 94 96 98	LSASVGDR	HCD
5	20191211_F1_Ag5_peng0013_SA_her_aLP.raw	F5:15068	WRNDGFYAM(+15.99)DYWGQGTLVT	F5:10384	19	98	98	19	766.0090	3	58.08	-	5.774E7	2295.0054	-0.1	Oxidation (M)	83 92 96 100 100 100 100 100 100 100 100 100 100 96 98 99 100 100 100	WRNDGFYAM(+15.99)DYWGQGTLVT	ETHCD
4	20191211_F1_Ag5_peng0013_SA_her_Ela.raw	F4:15906	VFLFPPSDEQLKSG	F4:8940	14	98	98	14	782.4062	2	48.71	-	2.717E8	1562.7981	-0.1		100 100 100 98 98 99 93 94 97 96 99 100 100 99	VFLFPPSDEQLKSG	ETHCD
9	20191211_F1_Ag5_peng0013_SA_her_GluC.raw	F9:15754	DSKDSTYSLSSTLTLSKADYE	F9:8112	21	98	98	21	771.0322	3	45.73	-	5.9075E5	2310.0750	0.0		90 90 98 100 99 99 100 100 100 100 100 100 100 100 100 100 100 99 99 100 86	DSKDSTYSLSSTLTLSKADYE	ETHCD
8	20191211_F1_Ag5_peng0013_SA_her_Lys_C.raw	F8:10234	S(+58.01)ALM(+15.99)LSRTPEVTC(+58.01)VVVDVSHEDPEVK	F8:8185	26	98	98	26	743.8617	4	45.55	-	5.6898E6	2971.4153	0.8	Carboxymethyl (KW X@N-term); Oxidation (M); Carboxymethyl	77 85 100 100 100 100 100 100 99 100 100 100 100 100 100 100 100 100 100 97 99 99 96 98 99 100	S(+58.01)ALM(+15.99)LSRTPEVTC(+58.01)VVVDVSHEDPEVK	HCD
4	20191211_F1_Ag5_peng0013_SA_her_Ela.raw	F4:15176	SHEDPEVKFNWYVDGVEVH	F4:8618	19	98	98	19	762.6872	3	47.36	-	1.5605E8	2285.0388	0.4		81 88 100 98 97 100 100 100 100 100 100 100 100 100 100 100 100 100 100	SHEDPEVKFNWYVDGVEVH	ETHCD
8	20191211_F1_Ag5_peng0013_SA_her_Lys_C.raw	-	VYAC(+58.01)EVTHQGLSSPVTK	F8:6390	17	98	98	17	626.3090	3	35.54	-	0	1875.9036	0.9	Carboxymethyl	100 100 100 99 99 98 99 97 97 97 98 98 98 96 97 97 96	VYAC(+58.01)EVTHQGLSSPVTK	HCD
9	20191211_F1_Ag5_peng0013_SA_her_GluC.raw	F9:13813	LSSTLTLSKADYE	F9:6704	13	98	98	13	714.3659	2	37.62	-	7.1821E5	1426.7190	-1.2		95 97 100 100 100 100 99 97 100 100 100 100 87	LSSTLTLSKADYE	ETHCD
5	20191211_F1_Ag5_peng0013_SA_her_aLP.raw	F5:11084	VDKSRWQQGNVFSC(+58.01)SLS	F5:7625	17	98	98	17	666.9834	3	42.11	-	7.3409E6	1997.9265	0.9	Carboxymethyl	91 93 96 100 100 100 99 95 96 99 100 100 100 100 100 100 99	VDKSRWQQGNVFSC(+58.01)SLS	ETHCD
4	20191211_F1_Ag5_peng0013_SA_her_Ela.raw	F4:15906	VFLFPPSDEQLKSG	F4:9211	14	98	98	14	782.4062	2	48.71	-	2.717E8	1562.7981	-0.1		97 99 100 100 100 100 98 99 99 96 99 99 92 95	VFLFPPSDEQLKSG	HCD
8	20191211_F1_Ag5_peng0013_SA_her_Lys_C.raw	F8:3105	LLNNFYPREAK	F8:6419	11	98	98	11	455.5826	3	35.77	-	1.1456E7	1363.7249	0.8		100 99 99 98 99 100 94 92 97 99 100	LLNNFYPREAK	HCD
2	20191211_F1_Ag5_peng0013_SA_her_chymo.raw	-	LSKADYEKHKVY	F2:3699	12	98	98	12	370.9500	4	20.21	-	0	1479.7722	-0.9		99 98 99 98 98 98 98 97 93 98 100 100	LSKADYEKHKVY	HCD
5	20191211_F1_Ag5_peng0013_SA_her_aLP.raw	F5:7713	VFLFPPKPKDTLMLS	F5:10066	15	98	98	15	578.3295	3	52.27	-	3.0195E9	1731.9634	1.8		99 99 100 97 97 97 92 95 98 99 99 100 99 100 99	VFLFPPKPKDTLMLS	ETHCD
2	20191211_F1_Ag5_peng0013_SA_her_chymo.raw	F2:2938	SGSRSGTDF	F2:3976	9	98	98	9	457.2046	2	21.61	-	3.6145E8	912.3937	1.0		88 99 100 99 99 98 99 100 100	SGSRSGTDF	ETHCD
4	20191211_F1_Ag5_peng0013_SA_her_Ela.raw	F4:353	WYQQKPGKAPKL	F4:4751	12	98	98	12	361.7077	4	26.05	-	8.015E6	1442.8035	-1.3		99 99 98 98 99 98 95 95 99 99 99 98	WYQQKPGKAPKL	HCD
8	20191211_F1_Ag5_peng0013_SA_her_Lys_C.raw	F8:10226	SELM(+15.99)LSRTPEVTC(+58.01)VVVDVSHEDPEVK	F8:11687	26	98	98	26	743.8602	4	63.10	-	1.2587E7	2971.4153	-1.2	Oxidation (M); Carboxymethyl	76 90 100 100 100 99 98 98 100 100 100 100 100 100 100 100 100 100 100 99 99 99 96 98 99 100	SELM(+15.99)LSRTPEVTC(+58.01)VVVDVSHEDPEVK	HCD
4	20191211_F1_Ag5_peng0013_SA_her_Ela.raw	-	VFLFPPKPKDTLMLS	F4:10158	15	98	98	15	578.3286	3	56.13	-	0	1731.9634	0.4		99 100 100 97 97 96 93 96 99 100 100 99 99 99 96	VFLFPPKPKDTLMLS	ETHCD
6	20191211_F1_Ag5_peng0013_SA_her_Lys_N.raw	F6:5694	KFNWYVDGVEVHEGG	F6:8730	15	98	98	15	579.2739	3	47.55	-	6.4581E6	1734.8000	-0.2		90 100 100 100 100 100 100 100 100 100 100 97 95 94 94	KFNWYVDGVEVHEGG	ETHCD
5	20191211_F1_Ag5_peng0013_SA_her_aLP.raw	F5:9425	LYSGFNLKDTYLHWV	F5:10555	15	98	98	15	619.3182	3	58.98	-	8.7178E5	1854.9304	1.3		100 100 100 99 98 98 100 99 99 98 99 99 99 98 84	LYSGFNLKDTYLHWV	HCD
10	20191211_F1_Ag5_peng0013_SA_her_Asp_N.raw	F10:14218	DSTYSLSSTLTLSKA	F10:8291	15	98	98	15	787.4032	2	46.53	-	5.8264E9	1572.7883	2.2		81 99 100 100 100 100 100 100 100 100 100 100 100 94 96	DSTYSLSSTLTLSKA	HCD
3	20191211_F1_Ag5_peng0013_SA_her_thermo.raw	F3:2966	GKEYKC(+58.01)KVSNKAPLAPLEKT	F3:4252	20	98	98	20	453.2503	5	23.27	-	3.7753E6	2261.2087	2.9	Carboxymethyl	96 97 100 100 98 98 99 99 99 99 100 99 97 96 92 97 99 100 98 97	GKEYKC(+58.01)KVSNKAPLAPLEKT	ETHCD
8	20191211_F1_Ag5_peng0013_SA_her_Lys_C.raw	F8:8420	Q(-17.03)APELLGGPSVFLFPPKPK	F8:12003	19	98	98	19	669.0431	3	66.49	-	1.303E6	2004.1084	-0.5	Pyro-glu from Q	99 98 100 100 100 100 100 99 97 96 98 99 99 99 98 95 95 94 96	Q(-17.03)APELLGGPSVFLFPPKPK	HCD
8	20191211_F1_Ag5_peng0013_SA_her_Lys_C.raw	F8:13980	VYAAEVTHQGLSSPVTK	F8:5422	17	98	98	17	893.9702	2	30.05	-	5.269E7	1785.9260	-0.1		99 99 100 100 99 98 99 99 97 99 100 100 99 99 100 100 79	VYAAEVTHQGLSSPVTK	ETHCD
4	20191211_F1_Ag5_peng0013_SA_her_Ela.raw	F4:7960	VAWYQQKPGKAPKLL	F4:7165	15	98	98	15	576.3389	3	39.31	-	7.0451E8	1725.9929	1.2		93 95 96 98 97 98 98 99 99 99 98 99 100 100 100	VAWYQQKPGKAPKLL	ETHCD
3	20191211_F1_Ag5_peng0013_SA_her_thermo.raw	F3:1681	LSSPVTKS	F3:3729	8	98	98	8	409.7350	2	20.62	-	2.487E9	817.4545	1.1		99 100 100 100 100 100 92 94	LSSPVTKS	HCD
8	20191211_F1_Ag5_peng0013_SA_her_Lys_C.raw	F8:10032	VFSC(+58.01)SVM(+15.99)HEALHNHYTQK	F8:4971	18	98	98	18	735.6683	3	27.43	-	7.2185E5	2203.9778	2.4	Carboxymethyl; Oxidation (M)	100 100 100 99 98 98 98 97 99 99 99 97 98 95 98 97 95 95	VFSC(+58.01)SVM(+15.99)HEALHNHYTQK	HCD
5	20191211_F1_Ag5_peng0013_SA_her_aLP.raw	F5:4454	SSASTKGPSVA	F5:3233	11	98	98	11	496.2574	2	17.15	-	8.2835E5	990.4982	2.1		100 100 100 100 100 99 92 90 98 99 100	SSASTKGPSVA	ETHCD
8	20191211_F1_Ag5_peng0013_SA_her_Lys_C.raw	F8:4119	V(+58.01)VVDVSHEDPEVK	F8:5337	13	98	98	13	503.9197	3	29.50	-	3.1102E5	1508.7358	0.9	Carboxymethyl (KW X@N-term)	99 99 100 99 98 99 95 98 98 93 97 99 100	V(+58.01)VVDVSHEDPEVK	HCD
7	20191211_F1_Ag5_peng0013_SA_her_Arg_C.raw	F7:10551	EVNSQFFR	F7:6616	8	98	98	8	513.7534	2	35.65	-	2.3379E5	1025.4929	-0.7		96 93 99 100 99 100 100 97	EVNSQFFR	HCD
11	20191211_F1_Ag5_peng0013_SA_her_CB.raw	F11:9351	VM(+15.99)HEALHDHYTQKSLSLSPG	F11:5231	20	98	98	20	567.2782	4	28.52	-	8.9841E5	2265.0847	-0.5	Oxidation (M)	88 89 98 100 100 100 100 100 100 100 100 99 99 99 99 99 99 95 97 98	VM(+15.99)HEALHDHYTQKSLSLSPG	ETHCD
8	20191211_F1_Ag5_peng0013_SA_her_Lys_C.raw	F8:7375	VYAC(+58.01)EVTHQGLSSPVTK	F8:5871	17	98	98	17	626.3092	3	31.84	-	1.3432E10	1875.9036	1.2	Carboxymethyl	100 99 98 99 100 100 100 100 99 99 100 100 99 98 99 99 77	VYAC(+58.01)EVTHQGLSSPVTK	ETHCD
4	20191211_F1_Ag5_peng0013_SA_her_Ela.raw	F4:11896	VFLFPPSDEQLKSGTASVV	F4:9968	19	98	98	19	674.3594	3	54.49	-	1.5422E9	2020.0518	2.3		94 97 99 92 95 98 99 100 99 97 100 100 99 98 98 99 99 100 100	VFLFPPSDEQLKSGTASVV	ETHCD
5	20191211_F1_Ag5_peng0013_SA_her_aLP.raw	-	KADYEKHKVYAC(+58.01)EVT	F5:4114	15	98	98	15	614.6289	3	22.49	-	0	1840.8665	-0.8	Carboxymethyl	87 89 97 100 100 100 100 100 100 99 99 100 100 100 100	KADYEKHKVYAC(+58.01)EVT	ETHCD
2	20191211_F1_Ag5_peng0013_SA_her_chymo.raw	F2:7101	C(+58.01)SRWGGDGFY	F2:8027	10	98	98	10	603.2383	2	44.01	-	2.4614E9	1204.4607	1.2	Carboxymethyl	98 98 99 96 94 95 100 100 100 100	C(+58.01)SRWGGDGFY	ETHCD
5	20191211_F1_Ag5_peng0013_SA_her_aLP.raw	F5:9148	DYEKHKVYAA	F5:3499	10	98	98	10	612.3070	2	19.02	-	1.9421E6	1222.5981	1.1		92 91 99 99 99 100 100 100 100 100	DYEKHKVYAA	ETHCD
4	20191211_F1_Ag5_peng0013_SA_her_Ela.raw	F4:11896	VFLFPPSDEQLKSGTASVV	F4:10265	19	98	98	19	674.3594	3	54.49	-	1.5422E9	2020.0518	2.3		92 97 99 89 92 98 99 100 99 98 100 100 100 100 100 100 100 100 100	VFLFPPSDEQLKSGTASVV	ETHCD
10	20191211_F1_Ag5_peng0013_SA_her_Asp_N.raw	-	DRVTLTC(+58.01)RASAG	F10:4585	12	98	98	12	436.5512	3	25.31	-	0	1306.6299	1.5	Carboxymethyl	82 99 100 100 100 100 100 100 99 100 99 97	DRVTLTC(+58.01)RASAG	ETHCD
4	20191211_F1_Ag5_peng0013_SA_her_Ela.raw	F4:4747	RLYPTNGYTRYA	F4:5375	12	98	98	12	492.2535	3	29.34	-	2.9541E7	1473.7363	1.5		90 95 97 99 100 100 100 100 100 100 99 97	RLYPTNGYTRYA	ETHCD
7	20191211_F1_Ag5_peng0013_SA_her_Arg_C.raw	F7:22927	DLQM(+15.99)TQSPSSLSASVGDR	F7:5644	18	98	98	18	947.9443	2	30.15	-	2.096E6	1893.8738	0.2	Oxidation (M)	95 93 100 100 100 100 100 100 100 100 100 100 100 100 100 88 92 96	DLQM(+15.99)TQSPSSLSASVGDR	HCD
5	20191211_F1_Ag5_peng0013_SA_her_aLP.raw	F5:7446	VDKSRWQQGNVFC(+58.01)S	F5:6697	14	98	98	14	571.2676	3	36.91	-	5.9567E8	1710.7783	1.6	Carboxymethyl	91 94 98 100 100 100 98 95 98 99 99 100 100 100	VDKSRWQQGNVFC(+58.01)S	ETHCD
6	20191211_F1_Ag5_peng0013_SA_her_Lys_N.raw	F6:10520	K(+58.01)VTVPSSSLGTQTYLC(+58.01)NVNH	F6:8104	20	98	98	20	755.3663	3	43.91	-	6.433E7	2263.0791	-0.9	Carboxymethyl (KW X@N-term); Carboxymethyl	93 99 100 100 97 97 98 98 99 98 98 98 100 100 100 98 95 95 98 97	K(+58.01)VTVPSSSLGTQTYLC(+58.01)NVNH	HCD
3	20191211_F1_Ag5_peng0013_SA_her_thermo.raw	F3:3598	VLHQDWLDGKEYKC(+58.01)K	F3:5842	15	97	97	15	480.7402	4	32.12	-	1.3817E6	1918.9248	3.7	Carboxymethyl	94 95 96 96 100 99 100 99 98 98 99 99 99 99 99	VLHQDWLDGKEYKC(+58.01)K	ETHCD
8	20191211_F1_Ag5_peng0013_SA_her_Lys_C.raw	F8:5420	FNWYVDGVEVHNAK	F8:7873	14	97	97	14	559.9397	3	43.94	-	1.1516E10	1676.7947	1.5		99 99 100 100 100 99 98 100 100 100 100 99 99 80	FNWYVDGVEVHNAK	ETHCD
2	20191211_F1_Ag5_peng0013_SA_her_chymo.raw	F2:3617	NFYPREAKVQW(+15.99)	F2:6470	11	97	97	11	485.2456	3	35.90	-	1.3403E7	1452.7148	0.0	Oxidation (HW)	99 98 95 96 98 99 98 99 99 97 99	NFYPREAKVQW(+15.99)	ETHCD
2	20191211_F1_Ag5_peng0013_SA_her_chymo.raw	F2:4546	YADSVKGRF	F2:4382	9	97	97	9	521.7693	2	23.87	-	3.1732E7	1041.5243	-0.3		98 99 100 99 99 99 98 96 94	YADSVKGRF	HCD
8	20191211_F1_Ag5_peng0013_SA_her_Lys_C.raw	F8:5542	FNW(+15.99)YVDGVEVHNAK	F8:7210	14	97	97	14	565.2712	3	40.15	-	9.1999E7	1692.7896	1.4	Oxidation (HW)	98 98 98 100 100 100 100 100 100 100 100 99 99 79	FNW(+15.99)YVDGVEVHNAK	ETHCD
4	20191211_F1_Ag5_peng0013_SA_her_Ela.raw	-	VFLFPPSDEQLKSG	F4:9712	14	97	97	14	782.4044	2	53.61	-	0	1562.7981	-2.4		100 100 99 97 98 99 96 97 96 94 99 99 99 99	VFLFPPSDEQLKSG	ETHCD
10	20191211_F1_Ag5_peng0013_SA_her_Asp_N.raw	F10:7259	DAK(+58.01)KGRFTLSADTSKNTAYL	F10:6782	20	97	97	20	562.0418	4	38.06	-	1.2474E6	2244.1384	-0.1	Carboxymethyl (KW X@N-term)	96 91 92 99 100 100 100 100 100 99 99 99 99 99 98 97 98 98 99 97	DAK(+58.01)KGRFTLSADTSKNTAYL	ETHCD
4	20191211_F1_Ag5_peng0013_SA_her_Ela.raw	F4:4934	GFNLKN(+.98)TYLHWV	F4:9915	12	97	97	12	498.2589	3	54.74	-	1.2718E9	1491.7510	2.5	Deamidation (NQ)	94 93 98 100 99 99 100 100 100 100 96 97	GFNLKN(+.98)TYLHWV	HCD
2	20191211_F1_Ag5_peng0013_SA_her_chymo.raw	F2:8106	EWVARLYPTDGYTRY	F2:8243	15	97	97	15	630.6443	3	45.23	-	1.255E7	1888.9106	0.2		93 90 99 100 99 99 94 97 100 100 100 100 100 100 100	EWVARLYPTDGYTRY	ETHCD
4	20191211_F1_Ag5_peng0013_SA_her_Ela.raw	F4:23833	VFLFPPSDEQLKSGTASVVC(+58.01)	F4:9732	20	97	97	20	1091.5410	2	53.64	-	2.8205E7	2181.0662	0.6	Carboxymethyl	97 97 98 96 98 99 97 98 99 96 98 99 99 99 99 99 97 96 98 97	VFLFPPSDEQLKSGTASVVC(+58.01)	ETHCD
10	20191211_F1_Ag5_peng0013_SA_her_Asp_N.raw	F10:9186	DVVHNHYTQKSLSLSPG	F10:4982	17	97	97	17	627.9877	3	27.71	-	5.654E6	1880.9380	1.7		75 99 100 100 100 100 100 100 100 100 100 99 98 99 98 99 99	DVVHNHYTQKSLSLSPG	ETHCD
3	20191211_F1_Ag5_peng0013_SA_her_thermo.raw	F3:3310	TTPPTFGQGTKVELKRT	F3:5114	17	97	97	17	466.0103	4	27.81	-	1.1958E8	1860.0105	0.8		100 100 100 100 100 100 100 98 96 98 99 99 100 99 98 86 93	TTPPTFGQGTKVELKRT	HCD
5	20191211_F1_Ag5_peng0013_SA_her_aLP.raw	-	HEALHNHYT	F5:3214	9	97	97	9	374.5091	3	17.49	-	0	1120.5049	0.5		93 96 99 100 100 98 97 99 100	HEALHNHYT	ETHCD
10	20191211_F1_Ag5_peng0013_SA_her_Asp_N.raw	-	DSKDSTYSLSSTLTLSKA	F10:7623	18	97	97	18	635.3218	3	42.89	-	0	1902.9421	0.7		70 99 99 100 100 99 100 100 100 99 100 100 100 100 100 99 100 99	DSKDSTYSLSSTLTLSKA	ETHCD
10	20191211_F1_Ag5_peng0013_SA_her_Asp_N.raw	-	DSTYSLSSTLTLSKA	F10:9341	15	97	97	15	787.4014	2	52.19	-	0	1572.7883	-0.1		79 100 100 100 100 100 100 100 98 99 99 99 99 99 98	DSTYSLSSTLTLSKA	ETHCD
10	20191211_F1_Ag5_peng0013_SA_her_Asp_N.raw	F10:14213	DSTYSLSSTLTLSKA	F10:15059	15	97	97	15	787.4011	2	83.72	-	1.7262E7	1572.7883	-0.4		80 99 100 100 100 100 100 100 100 100 100 100 100 94 97	DSTYSLSSTLTLSKA	HCD
5	20191211_F1_Ag5_peng0013_SA_her_aLP.raw	F5:6302	C(+58.01)LLNNFYPREAKV	F5:8652	13	97	97	13	542.2768	3	48.21	-	3.2723E9	1623.8079	0.4	Carboxymethyl	95 97 99 99 99 100 96 95 97 98 99 99 100	C(+58.01)LLNNFYPREAKV	ETHCD
10	20191211_F1_Ag5_peng0013_SA_her_Asp_N.raw	F10:1161	DYEKHKVYA	F10:3413	9	97	97	9	384.8606	3	19.32	-	5.9951E5	1151.5610	-0.9		100 100 98 95 97 97 98 99 97	DYEKHKVYA	ETHCD
8	20191211_F1_Ag5_peng0013_SA_her_Lys_C.raw	F8:5420	FNWYVDGVEVHNAK	F8:7997	14	97	97	14	559.9397	3	43.94	-	1.1516E10	1676.7947	1.5		99 99 100 100 100 97 96 100 100 100 100 100 100 82	FNWYVDGVEVHNAK	ETHCD
4	20191211_F1_Ag5_peng0013_SA_her_Ela.raw	F4:6156	GGPSVFLFPPKPKDT	F4:8479	15	97	97	15	529.6239	3	45.32	-	4.3972E8	1585.8503	-0.3		98 99 100 100 100 100 100 100 100 99 97 92 95 93 95	GGPSVFLFPPKPKDT	HCD
2	20191211_F1_Ag5_peng0013_SA_her_chymo.raw	F2:10736	E(-18.01)QKPGKAPKLLLYSASFLY	F2:10531	19	97	97	19	712.4015	3	58.60	-	9.273E6	2134.1826	0.0	Pyro-glu from E	98 85 93 98 100 100 95 96 99 100 100 100 100 99 99 99 100 100 100	E(-18.01)QKPGKAPKLLLYSASFLY	ETHCD
5	20191211_F1_Ag5_peng0013_SA_her_aLP.raw	F5:8777	VMHEALHNHYTQKLS	F5:4004	15	97	97	15	603.3020	3	21.84	-	5.0209E6	1806.8835	0.4		98 99 100 100 100 100 100 100 100 100 100 100 100 94 79	VMHEALHNHYTQKLS	ETHCD
5	20191211_F1_Ag5_peng0013_SA_her_aLP.raw	-	VFLFPPSDEQLKSGT	F5:9650	15	97	97	15	832.9293	2	53.85	-	0	1663.8457	-1.0		97 98 100 100 100 100 99 99 99 95 98 99 94 93 97	VFLFPPSDEQLKSGT	HCD
2	20191211_F1_Ag5_peng0013_SA_her_chymo.raw	-	APKDTYLHW	F2:7639	9	97	97	9	377.5261	3	41.98	-	0	1129.5557	0.6		92 96 96 99 100 100 100 100 100	APKDTYLHW	ETHCD
4	20191211_F1_Ag5_peng0013_SA_her_Ela.raw	-	VYYC(+58.01)RFTL	F4:9221	8	97	97	8	561.7670	2	50.79	-	0	1121.5215	-1.8	Carboxymethyl	100 99 97 95 95 98 100 100	VYYC(+58.01)RFTL	ETHCD
2	20191211_F1_Ag5_peng0013_SA_her_chymo.raw	F2:6362	VARLYPTDGY	F2:6056	10	97	97	10	577.7964	2	32.40	-	3.6925E9	1153.5767	1.4		96 96 98 99 94 96 100 100 100 100	VARLYPTDGY	ETHCD
4	20191211_F1_Ag5_peng0013_SA_her_Ela.raw	F4:2108	VGDRVTLTC(+58.01)AR	F4:4643	11	97	97	11	416.8840	3	25.42	-	1.9161E7	1247.6292	0.9	Carboxymethyl	99 98 99 99 99 99 100 97 94 95 98	VGDRVTLTC(+58.01)AR	HCD
3	20191211_F1_Ag5_peng0013_SA_her_thermo.raw	F3:14951	LTVDKSRWQQGNVFSC(+58.01)K(+58.01)MHE	F3:8110	20	97	97	20	837.0579	3	44.42	-	3.3552E6	2508.1526	-0.3	Carboxymethyl; Carboxymethyl (KW X@N-term)	98 87 95 98 99 100 100 100 99 97 98 99 100 96 95 99 99 100 100 100	LTVDKSRWQQGNVFSC(+58.01)K(+58.01)MHE	ETHCD
8	20191211_F1_Ag5_peng0013_SA_her_Lys_C.raw	-	GPSVFPLAPSSK	F8:7725	12	97	97	12	593.8270	2	43.12	-	0	1185.6394	0.0		95 96 100 100 100 98 98 98 95 96 99 100	GPSVFPLAPSSK	HCD
6	20191211_F1_Ag5_peng0013_SA_her_Lys_N.raw	F6:1382	KVELKRTVAAP	F6:4066	11	97	97	11	404.5878	3	21.12	-	9.8604E5	1210.7397	1.6		98 97 99 100 100 100 100 99 99 94 93	KVELKRTVAAP	ETHCD
3	20191211_F1_Ag5_peng0013_SA_her_thermo.raw	F3:7992	LTVDKSRWQQGNVFSC(+58.01)SVM(+15.99)HE	F3:7210	21	97	97	21	632.0447	4	39.51	-	4.3247E7	2524.1475	0.9	Carboxymethyl; Oxidation (M)	97 93 98 99 99 99 99 99 97 92 95 98 100 99 99 99 98 98 99 100 100	LTVDKSRWQQGNVFSC(+58.01)SVM(+15.99)HE	ETHCD
8	20191211_F1_Ag5_peng0013_SA_her_Lys_C.raw	F8:9890	SGTASVVC(+58.01)LLNNFYPREAK(+58.01)	F8:11378	19	97	97	19	729.0234	3	63.33	-	1.7326E7	2184.0520	-1.6	Carboxymethyl; Carboxymethyl (KW X@N-term)	92 94 99 100 100 100 100 100 100 100 99 99 99 99 93 92 97 98 100	SGTASVVC(+58.01)LLNNFYPREAK(+58.01)	HCD
4	20191211_F1_Ag5_peng0013_SA_her_Ela.raw	F4:2902	HYTQKSL	F4:3588	7	97	97	7	438.7324	2	19.51	-	6.7457E7	875.4501	0.2		95 98 99 97 99 99 98	HYTQKSL	HCD
5	20191211_F1_Ag5_peng0013_SA_her_aLP.raw	F5:5299	G(+58.01)FNLKDTYLHWV	F5:10597	12	97	97	12	517.5931	3	59.35	-	6.3869E6	1549.7566	0.5	Carboxymethyl (KW X@N-term)	98 98 99 100 100 100 100 100 100 100 99 82	G(+58.01)FNLKDTYLHWV	HCD
9	20191211_F1_Ag5_peng0013_SA_her_GluC.raw	-	LLGGPSVFLFPPKPKDTLM(+15.99)LSRTPE	F9:9709	25	97	97	25	919.5058	3	55.03	-	0	2755.4980	-0.9	Oxidation (M)	100 100 100 100 100 99 100 100 100 96 95 95 94 99 100 100 100 100 99 99 100 100 99 99 75	LLGGPSVFLFPPKPKDTLM(+15.99)LSRTPE	ETHCD
4	20191211_F1_Ag5_peng0013_SA_her_Ela.raw	F4:5235	ESGGGLVQPGGSLRLS	F4:7113	16	97	97	16	505.2711	3	38.84	-	2.0464E8	1512.7896	1.2		95 95 99 99 99 100 100 97 98 96 95 99 99 99 99 97	ESGGGLVQPGGSLRLS	ETHCD
7	20191211_F1_Ag5_peng0013_SA_her_Arg_C.raw	F7:1059	TSGVLPR	F7:4286	7	97	97	7	365.2160	2	22.61	-	2.9086E6	728.4181	-1.0		100 100 100 100 100 100 86	TSGVLPR	ETHCD
8	20191211_F1_Ag5_peng0013_SA_her_Lys_C.raw	F8:9715	SELM(+15.99)LSRTPEVTAVVVDVSHEDEPVK	F8:8852	26	97	97	26	721.3663	4	48.92	-	1.5405E8	2881.4377	-0.6	Oxidation (M)	75 89 100 100 100 100 99 99 99 100 100 100 100 100 100 100 100 100 99 97 99 99 98 96 99 100	SELM(+15.99)LSRTPEVTAVVVDVSHEDEPVK	HCD
10	20191211_F1_Ag5_peng0013_SA_her_Asp_N.raw	F10:4863	DNQRVLVNTKATLAAFR	F10:7174	17	97	97	17	480.0221	4	40.34	-	9.1478E7	1916.0591	0.2		100 92 95 82 96 100 100 100 100 100 100 100 100 100 100 100 99	DNQRVLVNTKATLAAFR	HCD
5	20191211_F1_Ag5_peng0013_SA_her_aLP.raw	F5:14344	GFNLKN(+.98)TYLHWV	F5:9906	12	97	97	12	746.8827	2	55.21	-	6.3669E8	1491.7510	-0.1	Deamidation (NQ)	97 95 98 100 100 100 99 100 100 100 99 86	GFNLKN(+.98)TYLHWV	HCD
5	20191211_F1_Ag5_peng0013_SA_her_aLP.raw	F5:13172	SAWYQQKPGKAPKLLLYSA	F5:8116	19	97	97	19	717.0657	3	45.05	-	8.6115E6	2148.1731	1.0		90 91 98 99 98 98 98 99 100 100 98 97 98 99 100 100 100 100 99	SAWYQQKPGKAPKLLLYSA	ETHCD
4	20191211_F1_Ag5_peng0013_SA_her_Ela.raw	F4:10577	VFLFPPSDEQLKSGTASV	F4:10159	18	97	97	18	641.3354	3	55.12	-	2.7421E7	1920.9832	0.6		99 99 100 91 91 91 96 100 100 99 100 100 100 100 100 100 100 99	VFLFPPSDEQLKSGTASV	ETHCD
3	20191211_F1_Ag5_peng0013_SA_her_thermo.raw	F3:3619	WYQQKPGKAPKL	F3:6293	12	97	97	12	481.9422	3	34.62	-	3.2503E7	1442.8035	0.9		93 95 97 97 96 98 100 100 99 99 100 100	WYQQKPGKAPKL	ETHCD
3	20191211_F1_Ag5_peng0013_SA_her_thermo.raw	F3:1602	VLHQDWLNGKEYK	F3:5918	13	97	97	13	408.2156	4	32.48	-	3.261E6	1628.8311	1.4		100 99 98 95 98 99 99 98 95 94 98 99 100	VLHQDWLNGKEYK	HCD
4	20191211_F1_Ag5_peng0013_SA_her_Ela.raw	F4:2566	SSHEDPEVKFN	F4:4493	11	97	97	11	430.1988	3	24.48	-	2.265E6	1287.5730	1.2		98 94 98 100 97 96 99 100 100 99 97	SSHEDPEVKFN	ETHCD
5	20191211_F1_Ag5_peng0013_SA_her_aLP.raw	F5:16471	YLQMDSLRAEDTAV	F5:7868	14	97	97	14	806.3879	2	43.51	-	2.7847E7	1610.7610	0.2		99 99 99 100 100 99 99 98 97 89 95 100 99 99	YLQMDSLRAEDTAV	HCD
3	20191211_F1_Ag5_peng0013_SA_her_thermo.raw	F3:11529	QLPEN(+.98)FATYYC(+58.01)QQHYTTPPTFGQGTKVELKR	F3:8652	31	97	97	31	741.7598	5	47.58	-	4.5238E7	3703.7615	0.3	Deamidation (NQ); Carboxymethyl	88 91 98 99 100 100 100 100 100 100 99 94 93 98 99 99 100 100 100 99 98 94 96 97 98 98 98 99 99 99 99	QLPEN(+.98)FATYYC(+58.01)QQHYTTPPTFGQGTKVELKR	HCD
4	20191211_F1_Ag5_peng0013_SA_her_Ela.raw	F4:8311	VFLFPPKPKDTLM(+15.99)LS	F4:9034	15	97	97	15	583.6609	3	48.67	-	1.4432E9	1747.9583	1.5	Oxidation (M)	99 99 100 95 95 97 96 96 99 99 99 100 99 99 96	VFLFPPKPKDTLM(+15.99)LS	ETHCD
8	20191211_F1_Ag5_peng0013_SA_her_Lys_C.raw	F8:8023	TYSLSSTLTLSK	F8:7798	12	97	97	12	650.8529	2	43.44	-	1.2118E6	1299.6921	-0.7		98 98 100 100 100 98 97 99 99 98 95 94	TYSLSSTLTLSK	HCD
10	20191211_F1_Ag5_peng0013_SA_her_Asp_N.raw	F10:20411	DYWGQGTLVTVSSASTKGPSVFPLAPSSK	F10:10024	29	97	97	29	989.8410	3	55.98	-	4.1493E6	2966.5024	-0.4		100 99 99 99 98 99 100 100 100 100 100 100 100 95 95 100 100 95 92 97 98 92 95 99 96 96 98 98 97	DYWGQGTLVTVSSASTKGPSVFPLAPSSK	ETHCD
5	20191211_F1_Ag5_peng0013_SA_her_aLP.raw	F5:13624	RWGGDGFYAMDYWGQGTLV	F5:12105	19	97	97	19	726.9949	3	68.34	-	3.8137E6	2177.9629	0.0		92 89 98 99 100 100 99 98 96 95 99 100 99 99 99 99 100 100 100	RWGGDGFYAMDYWGQGTLV	ETHCD
5	20191211_F1_Ag5_peng0013_SA_her_aLP.raw	F5:8672	VDKSRWQQGNVFSC(+58.01)S	F5:6625	15	97	97	15	600.2798	3	36.44	-	1.7067E9	1797.8103	4.0	Carboxymethyl	90 93 98 100 100 100 97 94 98 99 99 99 100 100 100	VDKSRWQQGNVFSC(+58.01)S	ETHCD
5	20191211_F1_Ag5_peng0013_SA_her_aLP.raw	F5:8808	LSSLQPEDFAT	F5:7947	11	97	97	11	604.2959	2	43.79	-	6.7351E8	1206.5769	0.3		97 97 100 100 93 93 97 100 100 100 100	LSSLQPEDFAT	ETHCD
2	20191211_F1_Ag5_peng0013_SA_her_chymo.raw	F2:1244	SC(+58.01)DVMHEALHNHY	F2:5227	13	97	97	13	404.1668	4	28.81	-	4.5322E6	1612.6399	-1.1	Carboxymethyl	98 99 99 99 99 99 97 93 95 97 98 99 100	SC(+58.01)DVMHEALHNHY	HCD
5	20191211_F1_Ag5_peng0013_SA_her_aLP.raw	F5:4579	M(+58.01)ALLNNFYPREA	F5:9545	12	97	97	12	499.5782	3	53.25	-	1.201E6	1495.7129	0.0	Carboxymethyl (KW X@N-term)	91 95 100 99 96 99 100 98 97 99 100 100	M(+58.01)ALLNNFYPREA	ETHCD
4	20191211_F1_Ag5_peng0013_SA_her_Ela.raw	F4:4456	FFLYSKLTVDKS	F4:8394	12	97	97	12	483.2671	3	46.00	-	2.2019E6	1446.7759	2.4		100 100 100 100 100 100 100 99 98 99 87 92	FFLYSKLTVDKS	HCD
4	20191211_F1_Ag5_peng0013_SA_her_Ela.raw	F4:6496	DKSRWQQGNVFSC(+58.01)	F4:6843	13	97	97	13	538.2445	3	37.44	-	4.1336E6	1611.7100	1.1	Carboxymethyl	90 91 100 100 100 98 95 99 99 100 100 100 100	DKSRWQQGNVFSC(+58.01)	ETHCD
11	20191211_F1_Ag5_peng0013_SA_her_CB.raw	F11:9759	NQVSLTC(+58.01)LVK	F11:7851	10	97	97	10	581.8104	2	43.04	-	3.7602E5	1161.6064	-0.2	Carboxymethyl	91 96 100 100 100 98 97 98 99 99	NQVSLTC(+58.01)LVK	HCD
2	20191211_F1_Ag5_peng0013_SA_her_chymo.raw	-	YC(+58.01)SRW(+15.99)	F2:4377	5	97	97	5	394.6545	2	24.11	-	0	787.2960	-1.9	Carboxymethyl; Oxidation (HW)	98 97 96 98 100	YC(+58.01)SRW(+15.99)	HCD
3	20191211_F1_Ag5_peng0013_SA_her_thermo.raw	-	LQSGNSQESVTEQN(+.98)SKD	F3:3503	17	97	97	17	926.4105	2	19.02	-	0	1850.8130	-3.6	Deamidation (NQ)	96 96 99 99 98 99 98 100 99 100 100 100 97 98 98 89 96	LQSGNSQESVTEQN(+.98)SKD	HCD
8	20191211_F1_Ag5_peng0013_SA_her_Lys_C.raw	F8:2675	STSGGTAALGC(+58.01)LVK	F8:7097	14	97	97	14	441.5589	3	39.42	-	1.9134E8	1321.6548	0.1	Carboxymethyl	90 99 99 96 95 99 100 100 100 99 97 98 100 100	STSGGTAALGC(+58.01)LVK	ETHCD
8	20191211_F1_Ag5_peng0013_SA_her_Lys_C.raw	F8:5541	FNW(+15.99)YVDGVEVHNAK	F8:7675	14	97	97	14	565.2711	3	42.63	-	5.5215E7	1692.7896	1.2	Oxidation (HW)	98 98 99 100 100 100 96 97 100 99 97 97 96 93	FNW(+15.99)YVDGVEVHNAK	HCD
4	20191211_F1_Ag5_peng0013_SA_her_Ela.raw	F4:6156	GGPSVFLFPPKPKDT	F4:8601	15	97	97	15	529.6239	3	45.32	-	4.3972E8	1585.8503	-0.3		98 99 100 100 100 100 100 100 100 99 97 92 95 93 95	GGPSVFLFPPKPKDT	HCD
4	20191211_F1_Ag5_peng0013_SA_her_Ela.raw	F4:6521	WGYQQKPGKAPKLL	F4:6435	14	97	97	14	538.6435	3	35.24	-	6.3917E6	1612.9089	-0.2		98 97 100 97 97 99 97 95 97 98 98 99 100 100	WGYQQKPGKAPKLL	HCD
8	20191211_F1_Ag5_peng0013_SA_her_Lys_C.raw	F8:1740	YVDGVEVHNAK	F8:3866	11	97	97	11	410.8760	3	21.16	-	2.9509E6	1229.6040	1.9		98 98 100 100 100 100 100 100 100 100 82	YVDGVEVHNAK	ETHCD
7	20191211_F1_Ag5_peng0013_SA_her_Arg_C.raw	F7:9598	SRSGGGGNGLGSGGSLR	F7:3737	17	97	97	17	492.5814	3	19.81	-	1.1095E5	1474.7236	-0.9		99 99 100 100 100 99 98 95 100 100 100 100 98 97 98 98 82	SRSGGGGNGLGSGGSLR	ETHCD
2	20191211_F1_Ag5_peng0013_SA_her_chymo.raw	F2:5278	TVLHQN(+.98)W(+15.99)LN(+.98)GKEY	F2:6321	13	97	97	13	540.5956	3	34.77	-	2.5161E7	1618.7627	1.4	Deamidation (NQ); Oxidation (HW)	97 98 100 98 96 97 97 100 99 96 95 99 100	TVLHQN(+.98)W(+15.99)LN(+.98)GKEY	HCD
2	20191211_F1_Ag5_peng0013_SA_her_chymo.raw	F2:11536	NSGALTSGVHTFPAVLQDSGLY	F2:10657	22	97	97	22	745.3740	3	59.28	-	8.8747E6	2233.1013	-0.5		96 98 97 94 98 100 100 99 99 100 99 92 90 96 99 100 99 99 99 99 100 100	NSGALTSGVHTFPAVLQDSGLY	ETHCD
5	20191211_F1_Ag5_peng0013_SA_her_aLP.raw	-	VM(+15.99)HEALHNHYT	F5:3172	11	97	97	11	456.5441	3	17.22	-	0	1366.6089	1.2	Oxidation (M)	89 91 99 100 100 100 100 99 99 100 100	VM(+15.99)HEALHNHYT	ETHCD
4	20191211_F1_Ag5_peng0013_SA_her_Ela.raw	-	VFLFPPSDEQLKSGTASV	F4:9888	18	97	97	18	641.3350	3	54.62	-	0	1920.9832	-0.1		98 99 100 94 93 93 95 100 100 98 100 100 100 99 99 99 99 96	VFLFPPSDEQLKSGTASV	ETHCD
11	20191211_F1_Ag5_peng0013_SA_her_CB.raw	F11:8068	EVTHQGLSSPVTKSFNRGQ	F11:4904	19	97	97	19	518.7698	4	26.46	-	1.1121E7	2071.0447	2.6		96 92 96 97 99 100 100 100 93 93 99 100 100 99 99 99 99 99 97	EVTHQGLSSPVTKSFNRGQ	ETHCD
2	20191211_F1_Ag5_peng0013_SA_her_chymo.raw	F2:10576	KTTPPVLDSDGSFFLYSKL	F2:10502	19	97	97	19	705.7050	3	58.55	-	1.6995E7	2114.0935	-0.2		80 92 98 98 95 97 99 100 100 100 100 100 100 100 100 100 100 100 100	KTTPPVLDSDGSFFLYSKL	HCD
2	20191211_F1_Ag5_peng0013_SA_her_chymo.raw	F2:5044	TVLHQDWLN(+.98)GKEY	F2:7507	13	97	97	13	535.2653	3	40.62	-	5.9108E8	1602.7678	3.8	Deamidation (NQ)	96 97 99 97 95 97 98 100 99 98 96 99 100	TVLHQDWLN(+.98)GKEY	HCD
4	20191211_F1_Ag5_peng0013_SA_her_Ela.raw	F4:6082	GGKALPAPLEKTLSKA	F4:5558	16	97	97	16	527.6508	3	30.40	-	1.4684E8	1579.9297	0.6		91 91 96 99 97 98 98 99 99 100 100 100 100 100 99 98	GGKALPAPLEKTLSKA	ETHCD
4	20191211_F1_Ag5_peng0013_SA_her_Ela.raw	F4:6156	GGPSVFLFPPKPKDT	F4:8799	15	97	97	15	529.6239	3	45.32	-	4.3972E8	1585.8503	-0.3		98 99 100 100 100 100 100 100 100 99 97 92 95 93 95	GGPSVFLFPPKPKDT	HCD
2	20191211_F1_Ag5_peng0013_SA_her_chymo.raw	F2:4720	LYDGVPSRF	F2:7555	9	97	97	9	527.2717	2	41.70	-	5.7076E7	1052.5291	-0.1		97 97 99 99 98 97 96 97 99	LYDGVPSRF	ETHCD
4	20191211_F1_Ag5_peng0013_SA_her_Ela.raw	F4:1501	KGRFTLSADTSKNTA	F4:4189	15	97	97	15	399.9641	4	22.38	-	5.0772E7	1595.8267	0.5		94 95 99 99 99 99 98 98 100 99 99 98 97 97 94	KGRFTLSADTSKNTA	ETHCD
8	20191211_F1_Ag5_peng0013_SA_her_Lys_C.raw	F8:5639	K(+58.01)H(+15.99)C(+58.01)PPC(+58.01)PAPELLGGPSVFLFPPKPK	F8:10649	25	97	97	25	570.0909	5	58.50	-	3.488E8	2845.4182	0.0	Carboxymethyl (KW X@N-term); Oxidation (HW); Carboxymethyl	82 83 94 99 100 100 100 100 100 100 100 100 100 100 100 100 100 100 100 100 99 99 98 97 97	K(+58.01)H(+15.99)C(+58.01)PPC(+58.01)PAPELLGGPSVFLFPPKPK	HCD
10	20191211_F1_Ag5_peng0013_SA_her_Asp_N.raw	-	DSTYSLSSTLTLSKA	F10:13917	15	97	97	15	787.4017	2	77.96	-	0	1572.7883	0.4		81 99 100 100 100 100 100 100 100 100 100 100 100 93 95	DSTYSLSSTLTLSKA	HCD
5	20191211_F1_Ag5_peng0013_SA_her_aLP.raw	F5:17318	NYKTTPPVLDSDGSFFLYSKLT	F5:10455	22	97	97	22	831.7559	3	58.35	-	1.3185E6	2492.2473	-0.6		88 90 98 99 90 92 97 100 100 100 100 100 100 100 100 100 100 100 100 100 100 100	NYKTTPPVLDSDGSFFLYSKLT	ETHCD
4	20191211_F1_Ag5_peng0013_SA_her_Ela.raw	F4:15300	RWGGDGFYAM(+15.99)DYWGQGTLVT	F4:10605	20	97	97	20	766.0090	3	58.83	-	5.3425E7	2295.0054	-0.1	Oxidation (M)	96 93 97 96 99 99 100 100 98 96 98 98 100 100 97 97 97 99 98 99	RWGGDGFYAM(+15.99)DYWGQGTLVT	ETHCD
8	20191211_F1_Ag5_peng0013_SA_her_Lys_C.raw	F8:14870	VYAC(+58.01)EVTHQGLSSPVTK	F8:5712	17	97	97	17	938.9586	2	31.78	-	4.6574E9	1875.9036	-0.5	Carboxymethyl	99 99 98 98 100 99 99 100 98 99 100 100 99 99 100 100 77	VYAC(+58.01)EVTHQGLSSPVTK	ETHCD
4	20191211_F1_Ag5_peng0013_SA_her_Ela.raw	F4:8311	VFLFPPKPKDTLM(+15.99)LS	F4:9092	15	97	97	15	583.6609	3	48.67	-	1.4432E9	1747.9583	1.5	Oxidation (M)	99 100 100 96 94 96 94 96 99 99 100 100 100 99 97	VFLFPPKPKDTLM(+15.99)LS	ETHCD
4	20191211_F1_Ag5_peng0013_SA_her_Ela.raw	F4:6156	GGPSVFLFPPKPKDT	F4:8663	15	97	97	15	529.6239	3	45.32	-	4.3972E8	1585.8503	-0.3		98 99 100 100 100 100 100 100 100 99 97 93 95 92 95	GGPSVFLFPPKPKDT	HCD
2	20191211_F1_Ag5_peng0013_SA_her_chymo.raw	F2:304	TRYADSVKGRFY	F2:5028	12	97	97	12	366.4411	4	27.76	-	4.5463E6	1461.7363	-0.7		99 99 100 100 100 100 100 99 93 92 95 97	TRYADSVKGRFY	HCD
3	20191211_F1_Ag5_peng0013_SA_her_thermo.raw	F3:9392	LTC(+58.01)RASQDVNTA	F3:3898	12	97	97	12	668.8113	2	21.19	-	3.4576E7	1335.6089	-0.7	Carboxymethyl	94 93 97 98 98 99 98 100 100 99 99 99	LTC(+58.01)RASQDVNTA	ETHCD
11	20191211_F1_Ag5_peng0013_SA_her_CB.raw	F11:5087	SLVNLGGSK	F11:5714	9	97	97	9	437.7537	2	31.13	-	3.4891E4	873.4919	1.1		94 97 100 99 99 98 98 98 99	SLVNLGGSK	HCD
8	20191211_F1_Ag5_peng0013_SA_her_Lys_C.raw	-	GRFTLSADTSK	F8:5282	11	97	97	11	394.8751	3	29.22	-	0	1181.6040	-0.5		95 96 100 100 97 93 97 99 100 100 100	GRFTLSADTSK	ETHCD
6	20191211_F1_Ag5_peng0013_SA_her_Lys_N.raw	F6:2941	KSLSLSPGK	F6:4242	9	97	97	9	458.7771	2	22.04	-	2.8408E7	915.5389	0.8		82 100 100 100 100 100 100 100 100	KSLSLSPGK	ETHCD
7	20191211_F1_Ag5_peng0013_SA_her_Arg_C.raw	-	QAPGKGLEWVAR	F7:6256	12	97	97	12	437.9106	3	33.63	-	0	1310.7095	0.5		94 98 99 100 100 100 100 100 100 100 100 82	QAPGKGLEWVAR	ETHCD
3	20191211_F1_Ag5_peng0013_SA_her_thermo.raw	F3:18752	GNSQESVTEQDSKDSTYS	F3:3810	18	97	97	18	981.4115	2	20.70	-	1.7134E6	1960.8135	-2.6		97 96 95 93 99 99 99 99 98 91 96 99 99 100 100 100 100 100	GNSQESVTEQDSKDSTYS	ETHCD
8	20191211_F1_Ag5_peng0013_SA_her_Lys_C.raw	F8:9400	SGTASVVC(+58.01)LLDDFYPREAK	F8:10441	19	97	97	19	710.3461	3	57.92	-	1.9013E6	2128.0146	0.8	Carboxymethyl	93 94 98 99 99 99 99 100 100 100 100 100 99 88 92 99 100 100 100	SGTASVVC(+58.01)LLDDFYPREAK	ETHCD
6	20191211_F1_Ag5_peng0013_SA_her_Lys_N.raw	F6:3441	KALPAPLEK	F6:4276	9	97	97	9	483.8031	2	22.36	-	3.3475E5	965.5909	0.9		92 100 100 99 98 96 97 99 99	KALPAPLEK	HCD
8	20191211_F1_Ag5_peng0013_SA_her_Lys_C.raw	F8:2003	ALPAPLEK	F8:4977	8	97	97	8	419.7557	2	27.22	-	4.5147E9	837.4960	1.1		96 98 99 99 96 97 99 99	ALPAPLEK	HCD
2	20191211_F1_Ag5_peng0013_SA_her_chymo.raw	F2:10124	LFPPSDEQLKSGTASVVALL	F2:11453	20	97	97	20	691.3802	3	61.86	-	4.6315E7	2071.1199	-0.5		98 94 98 98 99 100 99 97 99 98 98 97 98 100 100 100 100 100 100 82	LFPPSDEQLKSGTASVVALL	ETHCD
10	20191211_F1_Ag5_peng0013_SA_her_Asp_N.raw	-	DSTYSLSSTLTLSKA	F10:9602	15	97	97	15	787.4003	2	53.63	-	0	1572.7883	-1.4		81 99 100 100 100 100 100 100 100 100 100 100 100 92 95	DSTYSLSSTLTLSKA	HCD
2	20191211_F1_Ag5_peng0013_SA_her_chymo.raw	F2:1024	NLKDTYLHW	F2:7777	9	97	97	9	397.2054	3	42.15	-	2.6522E9	1188.5928	1.2		89 97 98 99 99 99 100 99 100	NLKDTYLHW	HCD
4	20191211_F1_Ag5_peng0013_SA_her_Ela.raw	F4:11912	LHQDW(+15.99)LNGKEYKC(+58.01)KVS	F4:4694	16	97	97	16	674.6635	3	25.68	-	3.7551E6	2020.9675	0.5	Oxidation (HW); Carboxymethyl	95 91 97 99 98 99 98 99 99 100 100 97 97 99 99 98	LHQDW(+15.99)LNGKEYKC(+58.01)KVS	ETHCD
2	20191211_F1_Ag5_peng0013_SA_her_chymo.raw	-	NLKDTYLHW	F2:7912	9	97	97	9	397.2054	3	43.47	-	0	1188.5928	1.5		88 95 99 100 99 99 100 100 100	NLKDTYLHW	ETHCD
5	20191211_F1_Ag5_peng0013_SA_her_aLP.raw	F5:20408	WRGGDGFYAM(+15.99)DYWGNA	F5:9579	16	97	97	16	941.3846	2	53.35	-	3.921E7	1880.7576	-1.6	Oxidation (M)	95 92 92 94 98 99 99 100 100 99 99 100 100 100 99 100	WRGGDGFYAM(+15.99)DYWGNA	HCD
8	20191211_F1_Ag5_peng0013_SA_her_Lys_C.raw	F8:17283	VDNALQSGGGSQESVTEQDDK	F8:4392	21	97	97	21	1082.4846	2	24.38	-	3.5421E7	2162.9563	-0.7		86 90 98 100 100 100 100 100 93 92 100 99 100 100 100 100 100 99 100 100 100	VDNALQSGGGSQESVTEQDDK	HCD
7	20191211_F1_Ag5_peng0013_SA_her_Arg_C.raw	F7:3515	K(+58.01)VYGLR	F7:5716	6	97	97	6	397.2324	2	30.59	-	1.9242E5	792.4493	1.1	Carboxymethyl (KW X@N-term)	99 100 100 99 98 92	K(+58.01)VYGLR	HCD
4	20191211_F1_Ag5_peng0013_SA_her_Ela.raw	F4:6881	VFLFPPKPKDTLML	F4:10873	14	97	97	14	549.3187	3	56.89	-	8.9958E8	1644.9312	1.9		98 99 100 98 98 98 91 94 99 99 99 99 99 99	VFLFPPKPKDTLML	ETHCD
4	20191211_F1_Ag5_peng0013_SA_her_Ela.raw	F4:6156	NPSVFLFPPKPKDT	F4:8737	14	97	97	14	529.6239	3	45.32	-	4.3972E8	1585.8503	-0.3		98 100 100 100 100 100 100 100 99 97 92 95 93 97	NPSVFLFPPKPKDT	HCD
4	20191211_F1_Ag5_peng0013_SA_her_Ela.raw	F4:6156	GGPSVFLFPPKPKDT	F4:8927	15	97	97	15	529.6239	3	45.32	-	4.3972E8	1585.8503	-0.3		98 99 100 100 100 100 100 100 100 99 97 93 95 92 94	GGPSVFLFPPKPKDT	HCD
5	20191211_F1_Ag5_peng0013_SA_her_aLP.raw	F5:16086	HQ(+.98)N(+.98)PEVKFNWYVN(+.98)GVEVHNA	F5:8427	20	97	97	20	795.3708	3	47.20	-	4.8813E8	2383.0869	1.6	Deamidation (NQ)	93 98 99 93 96 98 99 99 99 99 100 100 99 95 95 98 99 98 97 100	HQ(+.98)N(+.98)PEVKFNWYVN(+.98)GVEVHNA	HCD
8	20191211_F1_Ag5_peng0013_SA_her_Lys_C.raw	-	NQVSLTC(+58.01)LVK	F8:7922	10	97	97	10	581.8103	2	44.15	-	0	1161.6064	-0.3	Carboxymethyl	91 95 100 100 99 98 97 98 100 100	NQVSLTC(+58.01)LVK	HCD
5	20191211_F1_Ag5_peng0013_SA_her_aLP.raw	F5:3811	HQDWLNGKEYKC(+58.01)KVS	F5:4897	15	97	97	15	473.9800	4	26.94	-	2.9532E6	1891.8887	1.3	Carboxymethyl	91 93 99 100 100 99 99 99 99 99 98 98 98 99 97	HQDWLNGKEYKC(+58.01)KVS	ETHCD
8	20191211_F1_Ag5_peng0013_SA_her_Lys_C.raw	F8:8881	Q(-17.03)EPELLGGPSVFLFPPKPK	F8:12649	19	97	97	19	688.3785	3	70.37	-	3.6306E6	2062.1138	0.0	Pyro-glu from Q	90 95 100 100 100 100 99 99 98 98 99 99 99 99 99 97 97 95 96	Q(-17.03)EPELLGGPSVFLFPPKPK	HCD
4	20191211_F1_Ag5_peng0013_SA_her_Ela.raw	F4:16404	SKSTSGGTAALGC(+58.01)LVKDYFPEPV	F4:11194	23	97	97	23	795.7280	3	61.92	-	8.9614E8	2384.1570	2.2	Carboxymethyl	86 97 99 100 99 97 98 100 100 99 96 94 97 99 99 100 100 100 99 99 99 97 97	SKSTSGGTAALGC(+58.01)LVKDYFPEPV	ETHCD
8	20191211_F1_Ag5_peng0013_SA_her_Lys_C.raw	F8:5639	K(+58.01)H(+15.99)C(+58.01)PPC(+58.01)PAPELLGGPSVFLFPPKPK	F8:10776	25	97	97	25	570.0909	5	58.50	-	3.488E8	2845.4182	0.0	Carboxymethyl (KW X@N-term); Oxidation (HW); Carboxymethyl	82 83 93 98 100 100 100 100 100 100 100 100 100 100 100 99 99 100 100 100 99 98 98 98 98	K(+58.01)H(+15.99)C(+58.01)PPC(+58.01)PAPELLGGPSVFLFPPKPK	HCD
8	20191211_F1_Ag5_peng0013_SA_her_Lys_C.raw	F8:5537	FNW(+15.99)YVDGVEVHNAK	F8:7012	14	97	97	14	565.2703	3	39.22	-	7.8442E7	1692.7896	-0.2	Oxidation (HW)	97 97 98 100 100 100 100 100 100 100 100 99 99 80	FNW(+15.99)YVDGVEVHNAK	ETHCD
8	20191211_F1_Ag5_peng0013_SA_her_Lys_C.raw	F8:12974	GFYPSDLAVEWESNGQPENNYK	F8:9751	22	97	97	22	848.7177	3	54.10	-	1.1297E9	2543.1240	2.8		97 97 97 98 99 100 100 100 100 99 86 97 100 99 100 94 97 99 96 99 100 100	GFYPSDLAVEWESNGQPENNYK	ETHCD
2	20191211_F1_Ag5_peng0013_SA_her_chymo.raw	F2:11250	TLPPSREEMTKNQVSLTC(+58.01)L	F2:7592	19	97	97	19	735.7001	3	41.65	-	2.6978E7	2204.0815	-1.4	Carboxymethyl	96 96 98 99 98 99 100 100 100 100 98 94 92 95 97 99 98 99 100	TLPPSREEMTKNQVSLTC(+58.01)L	ETHCD
5	20191211_F1_Ag5_peng0013_SA_her_aLP.raw	F5:7964	VFLFPPKPKDTLM(+15.99)LS	F5:9166	15	97	97	15	583.6616	3	48.57	-	6.8905E9	1747.9583	2.6	Oxidation (M)	98 99 99 94 95 96 94 96 99 99 99 100 100 100 99	VFLFPPKPKDTLM(+15.99)LS	ETHCD
5	20191211_F1_Ag5_peng0013_SA_her_aLP.raw	F5:13900	HQ(+.98)N(+.98)PEVKFNWYVN(+.98)GVEHV	F5:8597	18	97	97	18	733.6768	3	47.88	-	7.3983E8	2198.0068	0.7	Deamidation (NQ)	98 99 100 86 89 99 100 100 99 100 100 100 99 97 97 100 98 100	HQ(+.98)N(+.98)PEVKFNWYVN(+.98)GVEHV	HCD
10	20191211_F1_Ag5_peng0013_SA_her_Asp_N.raw	F10:457	DRVTLTC(+58.01)RA	F10:4336	9	97	97	9	364.8542	3	23.91	-	3.5959E5	1091.5393	1.3	Carboxymethyl	87 100 100 100 100 99 99 99 96	DRVTLTC(+58.01)RA	ETHCD
10	20191211_F1_Ag5_peng0013_SA_her_Asp_N.raw	F10:9200	DVVHNHYTEKSLSLSPG	F10:5367	17	97	97	17	628.3148	3	29.83	-	1.6388E6	1881.9221	0.2		71 97 100 100 99 100 100 100 100 100 100 100 100 100 98 99 99	DVVHNHYTEKSLSLSPG	ETHCD
10	20191211_F1_Ag5_peng0013_SA_her_Asp_N.raw	F10:10365	DLQLVESGGGLVQPGGSLRL	F10:9479	20	97	97	20	665.7005	3	53.08	-	3.4413E6	1994.0796	0.0		79 100 98 99 97 99 100 100 100 100 100 100 90 95 99 99 100 100 100 100	DLQLVESGGGLVQPGGSLRL	ETHCD
6	20191211_F1_Ag5_peng0013_SA_her_Lys_N.raw	F6:4241	KC(+58.01)KVSN(+.98)KAPLAPLE	F6:5162	14	97	97	14	519.6163	3	27.46	-	7.9527E7	1555.8279	-0.6	Carboxymethyl; Deamidation (NQ)	81 100 100 99 99 100 99 98 98 98 98 99 100 99	KC(+58.01)KVSN(+.98)KAPLAPLE	ETHCD
10	20191211_F1_Ag5_peng0013_SA_her_Asp_N.raw	F10:6751	DWLNGKEYKC(+58.01)KVS	F10:5898	13	97	97	13	543.2643	3	32.94	-	7.3185E6	1626.7712	-0.1	Carboxymethyl	96 100 100 99 96 97 99 99 99 96 96 95 98	DWLNGKEYKC(+58.01)KVS	HCD
5	20191211_F1_Ag5_peng0013_SA_her_aLP.raw	F5:7777	DGYTRYAN(+.98)SVKGRFT	F5:6635	15	97	97	15	579.2843	3	36.76	-	1.0829E7	1734.8325	-0.8	Deamidation (NQ)	99 98 100 99 98 98 99 100 100 100 99 97 96 89 95	DGYTRYAN(+.98)SVKGRFT	HCD
10	20191211_F1_Ag5_peng0013_SA_her_Asp_N.raw	F10:14280	DSDGSFFLYSKLTV	F10:11681	14	97	97	14	789.8882	2	64.47	-	1.9251E7	1577.7612	0.4		96 86 90 98 100 100 100 100 100 100 100 100 99 99	DSDGSFFLYSKLTV	HCD
5	20191211_F1_Ag5_peng0013_SA_her_aLP.raw	-	VFLFPPSDEQLKGS	F5:9649	14	97	97	14	782.4059	2	53.84	-	0	1562.7981	-0.5		99 99 99 96 97 98 94 97 96 94 99 100 100 100	VFLFPPSDEQLKGS	ETHCD
5	20191211_F1_Ag5_peng0013_SA_her_aLP.raw	F5:5860	VGFNLKDTYLHWV	F5:10322	13	97	97	13	531.2807	3	57.51	-	4.4278E5	1590.8193	0.6		100 100 99 97 99 99 99 99 99 100 100 98 83	VGFNLKDTYLHWV	HCD
4	20191211_F1_Ag5_peng0013_SA_her_Ela.raw	-	ASGFNLKDTYLHWV	F4:9981	14	97	97	14	825.9170	2	55.15	-	0	1649.8201	-0.4		94 95 99 100 99 99 99 97 96 99 100 100 97 95	ASGFNLKDTYLHWV	ETHCD
4	20191211_F1_Ag5_peng0013_SA_her_Ela.raw	F4:5241	VLHQDWLDGKEYKC(+58.01)KV	F4:6519	16	97	97	16	505.5059	4	35.65	-	2.6973E6	2017.9932	0.6	Carboxymethyl	100 100 98 95 97 100 100 100 97 97 99 97 96 97 94 99	VLHQDWLDGKEYKC(+58.01)KV	HCD
8	20191211_F1_Ag5_peng0013_SA_her_Lys_C.raw	F8:413	LSSPVTK	F8:3783	7	97	97	7	366.2180	2	20.66	-	3.2495E5	730.4225	-1.5		98 99 99 98 99 98 92	LSSPVTK	HCD
8	20191211_F1_Ag5_peng0013_SA_her_Lys_C.raw	F8:9391	SGTASVVC(+58.01)LLNNFYPREAK	F8:11053	19	97	97	19	709.6909	3	60.80	-	1.3687E10	2126.0466	2.0	Carboxymethyl	89 93 99 99 99 99 100 100 99 94 92 99 100 99 98 99 100 100 100	SGTASVVC(+58.01)LLNNFYPREAK	ETHCD
8	20191211_F1_Ag5_peng0013_SA_her_Lys_C.raw	F8:4695	QVSLTC(+58.01)LVK	F8:7936	9	97	97	9	524.7886	2	44.36	-	1.9321E7	1047.5635	-0.8	Carboxymethyl	90 95 99 99 99 98 99 100 100	QVSLTC(+58.01)LVK	HCD
4	20191211_F1_Ag5_peng0013_SA_her_Ela.raw	F4:10072	PTPVLDSDGSFFLYSKL	F4:11542	17	97	97	17	629.3250	3	64.13	-	6.3468E6	1884.9509	1.1		89 88 92 96 100 100 99 100 99 99 100 100 100 100 100 100 100	PTPVLDSDGSFFLYSKL	ETHCD
8	20191211_F1_Ag5_peng0013_SA_her_Lys_C.raw	F8:5984	NQVSLTC(+58.01)LVK	F8:7792	10	97	97	10	581.8113	2	43.14	-	8.9606E9	1161.6064	1.3	Carboxymethyl	90 93 100 100 99 99 98 99 100 100	NQVSLTC(+58.01)LVK	HCD
7	20191211_F1_Ag5_peng0013_SA_her_Arg_C.raw	F7:17353	TYTFDDGTFLLR	F7:9483	12	97	97	12	724.8564	2	51.38	-	1.6501E5	1447.6982	0.0		96 97 100 100 100 100 95 95 97 99 99 95	TYTFDDGTFLLR	HCD
4	20191211_F1_Ag5_peng0013_SA_her_Ela.raw	F4:7730	ESGFNLKDTYLHWV	F4:10639	14	97	97	14	570.2823	3	59.04	-	1.3364E7	1707.8257	-0.4		90 92 100 100 97 98 100 100 100 100 100 100 98 95	ESGFNLKDTYLHWV	ETHCD
5	20191211_F1_Ag5_peng0013_SA_her_aLP.raw	F5:6302	C(+58.01)LLNNFYPREAKV	F5:8711	13	97	97	13	542.2768	3	48.21	-	3.2723E9	1623.8079	0.4	Carboxymethyl	99 100 100 99 99 100 100 95 92 97 98 94 98	C(+58.01)LLNNFYPREAKV	HCD
3	20191211_F1_Ag5_peng0013_SA_her_thermo.raw	F3:6503	LSKADYEKHKVYAC(+58.01)EVTHQG	F3:4091	20	97	97	20	591.7881	4	22.38	-	3.9243E6	2363.1216	0.7	Carboxymethyl	100 100 100 100 100 85 90 99 97 99 99 100 100 100 100 100 100 99 92 96	LSKADYEKHKVYAC(+58.01)EVTHQG	HCD
2	20191211_F1_Ag5_peng0013_SA_her_chymo.raw	F2:5765	LNDFYPREAKVQW	F2:8469	13	97	97	13	555.9504	3	46.13	-	4.3293E7	1664.8311	-0.9		92 90 100 100 98 98 99 99 99 99 99 98 99	LNDFYPREAKVQW	ETHCD
4	20191211_F1_Ag5_peng0013_SA_her_Ela.raw	F4:10472	LHQDWLDGKEYKAKVS	F4:5271	16	97	97	16	639.6663	3	28.98	-	2.888E6	1915.9792	-1.2		92 82 92 100 100 100 100 100 99 100 100 100 100 100 100 100	LHQDWLDGKEYKAKVS	ETHCD
9	20191211_F1_Ag5_peng0013_SA_her_GluC.raw	-	KHKVYAC(+58.01)EVTHQGLSSPVTKSFNRC(+58.01)GE	F9:5491	27	97	97	27	625.1021	5	30.42	-	0	3120.4756	-0.5	Carboxymethyl	100 99 100 100 100 100 100 100 100 100 99 100 100 100 100 100 100 100 100 100 99 98 97 82 87 86 93	KHKVYAC(+58.01)EVTHQGLSSPVTKSFNRC(+58.01)GE	HCD
8	20191211_F1_Ag5_peng0013_SA_her_Lys_C.raw	F8:5984	NQVSLTC(+58.01)LVK	F8:7863	10	97	97	10	581.8113	2	43.14	-	8.9606E9	1161.6064	1.3	Carboxymethyl	90 94 100 100 99 99 97 98 100 100	NQVSLTC(+58.01)LVK	HCD
10	20191211_F1_Ag5_peng0013_SA_her_Asp_N.raw	F10:7289	DYEKHKVYAC(+58.01)EVTHQGLSS	F10:4767	19	97	97	19	563.7627	4	26.36	-	1.0742E6	2251.0215	0.1	Carboxymethyl	100 99 100 100 100 100 99 95 90 96 99 99 99 99 94 95 99 99 97	DYEKHKVYAC(+58.01)EVTHQGLSS	ETHCD
4	20191211_F1_Ag5_peng0013_SA_her_Ela.raw	F4:8107	VFLFPPSDEQLKSGTA	F4:9174	16	97	97	16	579.3015	3	48.97	-	1.3101E9	1734.8828	-0.1		99 99 100 92 92 96 99 100 100 97 99 99 99 98 98 96	VFLFPPSDEQLKSGTA	ETHCD
3	20191211_F1_Ag5_peng0013_SA_her_thermo.raw	F3:4316	LSASVGDRVTLTC(+58.01)R	F3:5781	14	97	97	14	512.5995	3	31.64	-	3.4594E6	1534.7773	-0.5	Carboxymethyl	96 95 97 95 95 99 100 100 100 100 100 99 97 97	LSASVGDRVTLTC(+58.01)R	ETHCD
5	20191211_F1_Ag5_peng0013_SA_her_aLP.raw	F5:11051	VYTLPPSREEM(+15.99)TKNQVS	F5:4703	17	97	97	17	665.6674	3	25.21	-	4.642E7	1993.9778	1.2	Oxidation (M)	99 99 100 96 94 98 100 99 99 98 97 98 99 96 95 97 97	VYTLPPSREEM(+15.99)TKNQVS	ETHCD
10	20191211_F1_Ag5_peng0013_SA_her_Asp_N.raw	F10:2102	DRVTLTARASQ	F10:3810	11	97	97	11	406.5584	3	20.63	-	6.8062E6	1216.6523	0.9		82 99 100 100 100 100 100 100 99 99 96	DRVTLTARASQ	ETHCD
4	20191211_F1_Ag5_peng0013_SA_her_Ela.raw	F4:10050	SLGTQTYLC(+58.01)NV	F4:8113	11	97	97	11	628.7952	2	44.46	-	2.1132E6	1255.5754	0.3	Carboxymethyl	86 92 99 99 99 100 100 100 100 100 100	SLGTQTYLC(+58.01)NV	ETHCD
8	20191211_F1_Ag5_peng0013_SA_her_Lys_C.raw	-	PAPELLNPSVFLFPPKPK	F8:10583	18	97	97	18	664.3870	3	58.66	-	0	1990.1292	5.0		99 98 97 99 100 99 97 96 98 99 100 100 99 98 95 95 93 96	PAPELLNPSVFLFPPKPK	HCD
5	20191211_F1_Ag5_peng0013_SA_her_aLP.raw	F5:6088	C(+58.01)LLNW(+58.01)YPREAKV	F5:9286	12	97	97	12	536.6011	3	52.01	-	8.9831E6	1606.7812	0.1	Carboxymethyl; Carboxymethyl (KW X@N-term)	90 96 100 99 99 96 97 99 99 99 99 99	C(+58.01)LLNW(+58.01)YPREAKV	ETHCD
3	20191211_F1_Ag5_peng0013_SA_her_thermo.raw	F3:15803	VSWDSGALTSVGHTW(+15.99)L	F3:9433	16	97	97	16	866.4206	2	51.40	-	9.0674E6	1730.8264	0.1	Oxidation (HW)	97 97 98 100 100 100 100 100 99 95 89 92 99 100 99 99	VSWDSGALTSVGHTW(+15.99)L	ETHCD
3	20191211_F1_Ag5_peng0013_SA_her_thermo.raw	-	LSSTLTLSKADYEKHK	F3:4760	16	97	97	16	607.6619	3	26.12	-	0	1819.9680	-2.3		93 92 97 99 100 100 100 100 100 99 99 100 95 92 99 99	LSSTLTLSKADYEKHK	ETHCD
3	20191211_F1_Ag5_peng0013_SA_her_thermo.raw	F3:20767	VFLFPPSDEQLKSGTASVVC(+58.01)	F3:10588	20	97	97	20	1091.5396	2	53.88	-	1.2722E8	2181.0662	-0.7	Carboxymethyl	98 98 98 97 97 98 98 99 99 93 97 99 99 97 97 98 98 98 99 99	VFLFPPSDEQLKSGTASVVC(+58.01)	ETHCD
6	20191211_F1_Ag5_peng0013_SA_her_Lys_N.raw	F6:3419	KAALTAAGRTYVHS	F6:4193	14	97	97	14	482.6007	3	21.82	-	3.3383E5	1444.7786	1.2		82 100 96 95 99 100 100 100 100 100 100 100 100 99	KAALTAAGRTYVHS	ETHCD
5	20191211_F1_Ag5_peng0013_SA_her_aLP.raw	-	LLNNFYPREAKV	F5:7147	12	97	97	12	488.6053	3	39.54	-	0	1462.7932	0.5		100 100 99 99 99 92 90 97 98 99 99 99	LLNNFYPREAKV	ETHCD
6	20191211_F1_Ag5_peng0013_SA_her_Lys_N.raw	F6:11528	KDTYLHWVRQAPGKGLEWVA	F6:8322	20	97	97	20	785.4175	3	45.08	-	4.3397E5	2353.2329	-1.0		97 98 99 99 100 100 99 99 99 98 97 98 99 97 96 97 96 92 98 95	KDTYLHWVRQAPGKGLEWVA	ETHCD
5	20191211_F1_Ag5_peng0013_SA_her_aLP.raw	F5:7964	VFLFPPKPKDTLM(+15.99)LS	F5:8982	15	97	97	15	583.6616	3	48.57	-	6.8905E9	1747.9583	2.6	Oxidation (M)	98 99 100 94 94 96 93 96 98 99 99 100 99 100 99	VFLFPPKPKDTLM(+15.99)LS	ETHCD
10	20191211_F1_Ag5_peng0013_SA_her_Asp_N.raw	-	DRVTLTC(+58.01)RASAG	F10:5655	12	97	97	12	436.5509	3	31.56	-	0	1306.6299	0.8	Carboxymethyl	79 100 100 100 100 100 100 99 98 99 99 98	DRVTLTC(+58.01)RASAG	ETHCD
5	20191211_F1_Ag5_peng0013_SA_her_aLP.raw	-	KADYEKHKVYC(+58.01)A	F5:3174	12	97	97	12	504.9107	3	17.24	-	0	1511.7078	1.6	Carboxymethyl	88 88 99 100 100 100 100 99 99 100 100 100	KADYEKHKVYC(+58.01)A	ETHCD
9	20191211_F1_Ag5_peng0013_SA_her_GluC.raw	F9:17141	QDSKDSTYSLSSTLTLSKADYE	F9:7884	22	97	97	22	813.7190	3	44.56	-	9.1357E8	2438.1335	0.7		73 89 100 100 100 100 100 100 100 100 100 100 100 100 100 100 100 100 100 100 100 90	QDSKDSTYSLSSTLTLSKADYE	ETHCD
8	20191211_F1_Ag5_peng0013_SA_her_Lys_C.raw	F8:7018	YVN(+.98)GVEVHNAK	F8:3874	11	97	97	11	615.8098	2	21.16	-	7.541E5	1229.6040	0.9	Deamidation (NQ)	99 99 100 99 99 100 97 91 98 98 94	YVN(+.98)GVEVHNAK	HCD
2	20191211_F1_Ag5_peng0013_SA_her_chymo.raw	F2:1560	SKLTVDKSRW(+15.99)	F2:4048	10	97	97	10	412.5630	3	22.31	-	1.1262E7	1234.6670	0.0	Oxidation (HW)	91 92 97 100 100 100 99 99 100 100	SKLTVDKSRW(+15.99)	ETHCD
8	20191211_F1_Ag5_peng0013_SA_her_Lys_C.raw	F8:10373	DSTYSLSSTLTLSK	F8:11977	14	97	97	14	751.8823	2	67.89	-	3.8394E7	1501.7512	-0.7		97 97 100 100 100 100 100 99 99 100 100 100 99 78	DSTYSLSSTLTLSK	ETHCD
11	20191211_F1_Ag5_peng0013_SA_her_CB.raw	F11:11306	K(+58.01)(+58.01)PHNHYTQKSLSLSPG	F11:6199	16	97	97	16	637.3187	3	34.07	-	2.1851E5	1908.9329	0.8	Carboxymethyl (KW X@N-term)	92 95 98 100 100 100 100 100 100 99 95 92 98 98 98 98	K(+58.01)(+58.01)PHNHYTQKSLSLSPG	ETHCD
5	20191211_F1_Ag5_peng0013_SA_her_aLP.raw	F5:16133	LKTVDKSRWQQGNVFSC(+58.01)SM(+15.99)V	F5:7112	20	97	97	20	796.3879	3	39.36	-	2.5372E7	2386.1409	0.5	Carboxymethyl; Oxidation (M)	96 96 100 100 100 100 99 99 98 91 90 95 96 98 99 99 99 99 100 100	LKTVDKSRWQQGNVFSC(+58.01)SM(+15.99)V	ETHCD
4	20191211_F1_Ag5_peng0013_SA_her_Ela.raw	F4:18488	VM(+15.99)HEALHNHYTQKS	F4:3404	14	97	97	14	855.9050	2	18.48	-	4.1021E6	1709.7944	0.6	Oxidation (M)	99 97 99 100 99 99 96 96 99 100 100 97 94 92	VM(+15.99)HEALHNHYTQKS	ETHCD
10	20191211_F1_Ag5_peng0013_SA_her_Asp_N.raw	-	DRVTLTC(+58.01)RASAG	F10:4323	12	97	97	12	436.5510	3	23.81	-	0	1306.6299	1.0	Carboxymethyl	84 99 100 100 100 100 100 100 99 99 97 95	DRVTLTC(+58.01)RASAG	ETHCD
5	20191211_F1_Ag5_peng0013_SA_her_aLP.raw	F5:4526	GFNLKDTYLHWV	F5:9980	12	97	97	12	498.2580	3	55.21	-	1.173E9	1491.7510	0.8		99 98 96 100 100 100 100 100 100 100 100 81	GFNLKDTYLHWV	ETHCD
8	20191211_F1_Ag5_peng0013_SA_her_Lys_C.raw	F8:6594	VVSVLTVLHQDWLDGK	F8:11227	16	97	97	16	603.6694	3	62.07	-	1.2714E5	1807.9832	1.8		99 99 96 98 100 97 97 100 100 98 98 96 99 95 94 98	VVSVLTVLHQDWLDGK	ETHCD
8	20191211_F1_Ag5_peng0013_SA_her_Lys_C.raw	F8:12874	THTAPPC(+58.01)PAPELLGGPSVFLFPPK	F8:11281	24	97	97	24	844.4377	3	62.34	-	3.8185E7	2530.2930	-0.7	Carboxymethyl	94 94 99 98 95 90 87 97 99 99 100 100 100 100 100 100 100 100 100 100 97 97 99 100	THTAPPC(+58.01)PAPELLGGPSVFLFPPK	ETHCD
5	20191211_F1_Ag5_peng0013_SA_her_aLP.raw	F5:1267	DKAPLAPLEKT	F5:4881	11	97	97	11	394.8959	3	26.84	-	1.6757E7	1181.6655	0.4		93 92 98 97 97 98 99 100 100 100 100	DKAPLAPLEKT	ETHCD
2	20191211_F1_Ag5_peng0013_SA_her_chymo.raw	-	NNFYPREAKVQW	F2:7287	12	97	97	12	517.9282	3	40.13	-	0	1550.7629	-0.2		96 99 100 95 94 98 99 97 97 99 99 100	NNFYPREAKVQW	ETHCD
4	20191211_F1_Ag5_peng0013_SA_her_Ela.raw	F4:5664	SSVGDRVTLT	F4:4855	10	97	97	10	517.7773	2	26.52	-	2.9781E6	1033.5403	-0.1		99 98 97 97 98 90 97 100 100 100	SSVGDRVTLT	ETHCD
5	20191211_F1_Ag5_peng0013_SA_her_aLP.raw	F5:8934	SLGTQTYLC(+58.01)NVNHKPS	F5:5544	16	97	97	16	607.2932	3	30.53	-	5.0719E7	1818.8569	0.5	Carboxymethyl	96 98 100 100 99 100 100 100 98 95 93 94 92 99 99 100	SLGTQTYLC(+58.01)NVNHKPS	HCD
2	20191211_F1_Ag5_peng0013_SA_her_chymo.raw	F2:10909	C(+58.01)SK(+58.01)M(+15.99)HEALHNHYTQKSL	F2:4420	17	97	97	17	720.3256	3	24.32	-	2.0693E7	2157.9570	-1.0	Carboxymethyl; Carboxymethyl (KW X@N-term); Oxidation (M)	93 91 83 95 99 100 100 100 100 100 100 100 100 100 100 100 100	C(+58.01)SK(+58.01)M(+15.99)HEALHNHYTQKSL	ETHCD
5	20191211_F1_Ag5_peng0013_SA_her_aLP.raw	-	VLHQDWLDGKEYKC(+58.01)KVS	F5:6174	17	97	97	17	527.2642	4	34.14	-	0	2105.0251	1.3	Carboxymethyl	96 98 99 95 99 99 100 99 98 98 99 99 95 94 97 98 97	VLHQDWLDGKEYKC(+58.01)KVS	ETHCD
2	20191211_F1_Ag5_peng0013_SA_her_chymo.raw	F2:6623	TTPPTFGQGTKVEKRL	F2:4976	16	97	97	16	587.3285	3	27.55	-	6.0252E7	1758.9629	0.4		99 98 99 100 100 100 99 97 99 99 99 98 98 86 92 98	TTPPTFGQGTKVEKRL	ETHCD
8	20191211_F1_Ag5_peng0013_SA_her_Lys_C.raw	F8:2147	SVMHEALHNHYTQK	F8:3847	14	97	97	14	424.4573	4	21.00	-	2.7769E5	1693.7996	0.4		99 99 100 100 100 99 100 99 98 96 98 96 91 93	SVMHEALHNHYTQK	HCD
5	20191211_F1_Ag5_peng0013_SA_her_aLP.raw	F5:798	KAPKLLS	F5:4124	7	97	97	7	378.7520	2	22.52	-	1.8396E6	755.4905	-1.3		96 94 97 97 100 100 100	KAPKLLS	ETHCD
4	20191211_F1_Ag5_peng0013_SA_her_Ela.raw	-	SVM(+15.99)HEALHDHYTQKS	F4:3474	15	97	97	15	450.4626	4	18.90	-	0	1797.8103	6.0	Oxidation (M)	99 99 100 98 99 99 100 99 100 99 98 97 96 88 94	SVM(+15.99)HEALHDHYTQKS	HCD
6	20191211_F1_Ag5_peng0013_SA_her_Lys_N.raw	F6:2941	KSLSLSPGK	F6:4294	9	97	97	9	458.7771	2	22.04	-	2.8408E7	915.5389	0.8		89 99 99 97 98 99 99 99 100	KSLSLSPGK	HCD
4	20191211_F1_Ag5_peng0013_SA_her_Ela.raw	F4:2584	TSLTLSKADYEKHKV	F4:4427	15	97	97	15	430.7378	4	24.17	-	9.5132E6	1718.9202	1.1		91 93 98 97 97 97 100 100 100 100 99 98 99 99 98	TSLTLSKADYEKHKV	ETHCD
2	20191211_F1_Ag5_peng0013_SA_her_chymo.raw	F2:12861	KVDNALQSGNSQESVTEQMQW	F2:3949	21	97	97	21	793.7006	3	21.51	-	1.26E7	2378.0808	-0.4		90 90 95 97 99 100 97 100 100 99 100 99 100 99 98 99 100 98 95 97 100	KVDNALQSGNSQESVTEQMQW	ETHCD
3	20191211_F1_Ag5_peng0013_SA_her_thermo.raw	F3:2606	TLSKADYEKHK	F3:3744	11	97	97	11	440.5703	3	20.28	-	3.688E7	1318.6880	0.7		99 99 99 99 97 98 94 96 96 97 99	TLSKADYEKHK	HCD
8	20191211_F1_Ag5_peng0013_SA_her_Lys_C.raw	F8:4061	DSTYSLSSTLTLSK	F8:8413	14	97	97	14	501.5910	3	46.94	-	1.5567E6	1501.7512	-0.1		97 97 100 100 100 99 100 100 100 100 100 100 100 77	DSTYSLSSTLTLSK	ETHCD
3	20191211_F1_Ag5_peng0013_SA_her_thermo.raw	F3:3718	C(+58.01)SVMHEALHNHYTQKS	F3:4980	16	97	97	16	486.4686	4	27.34	-	3.701E6	1941.8462	-0.4	Carboxymethyl	95 93 96 94 96 100 100 100 100 99 99 99 100 98 99 96	C(+58.01)SVMHEALHNHYTQKS	ETHCD
8	20191211_F1_Ag5_peng0013_SA_her_Lys_C.raw	-	Q(-17.03)SGLQQSGNSQESVTEQDSKDSTYSLSSTLTLSK	F8:7984	34	97	97	34	1201.8997	3	44.47	-	0	3602.6707	1.8	Pyro-glu from Q	85 90 91 93 91 99 99 99 99 99 98 99 98 99 99 99 98 98 98 99 99 99 99 100 99 99 99 99 99 100 100 100 99 99	Q(-17.03)SGLQQSGNSQESVTEQDSKDSTYSLSSTLTLSK	HCD
8	20191211_F1_Ag5_peng0013_SA_her_Lys_C.raw	F8:7391	VYAC(+58.01)EVTHEGLSSPVTK	F8:6063	17	97	97	17	626.6381	3	33.63	-	4.5021E7	1876.8877	2.5	Carboxymethyl	99 99 99 99 100 99 100 99 100 100 100 99 97 97 99 98 77	VYAC(+58.01)EVTHEGLSSPVTK	ETHCD
8	20191211_F1_Ag5_peng0013_SA_her_Lys_C.raw	F8:6127	LTVDKSRWQQGNFK(+58.01)	F8:7010	14	97	97	14	588.9719	3	39.14	-	5.4138E6	1763.8955	-0.9	Carboxymethyl (KW X@N-term)	97 91 95 99 99 99 100 99 98 93 98 99 100 100	LTVDKSRWQQGNFK(+58.01)	ETHCD
2	20191211_F1_Ag5_peng0013_SA_her_chymo.raw	F2:9788	KTTPPVLDSDGSF	F2:6960	13	97	97	13	682.3398	2	38.40	-	1.1614E8	1362.6667	-1.3		79 94 100 100 100 100 100 100 99 99 100 100 100	KTTPPVLDSDGSF	HCD
10	20191211_F1_Ag5_peng0013_SA_her_Asp_N.raw	F10:1572	DK(+58.01)KGRFTLSA	F10:12671	10	97	97	10	394.2159	3	70.63	-	6.3307E5	1179.6248	0.9	Carboxymethyl (KW X@N-term)	90 93 98 99 100 99 100 100 100 99	DK(+58.01)KGRFTLSA	ETHCD
8	20191211_F1_Ag5_peng0013_SA_her_Lys_C.raw	F8:7958	VSNGVALPAPLEK	F8:5736	13	97	97	13	647.8706	2	31.89	-	9.6928E6	1293.7292	-2.0		99 99 98 86 92 100 100 100 100 99 99 100 100	VSNGVALPAPLEK	HCD
10	20191211_F1_Ag5_peng0013_SA_her_Asp_N.raw	F10:7424	DNALQSGNSQESVTEQ	F10:4359	16	97	97	16	569.5872	3	24.15	-	7.9996E6	1705.7390	0.4		80 99 100 100 99 100 100 100 99 98 100 99 99 99 98 94	DNALQSGNSQESVTEQ	ETHCD
4	20191211_F1_Ag5_peng0013_SA_her_Ela.raw	F4:5755	WYQQKPGKAPKLL	F4:5800	13	97	97	13	519.6372	3	31.57	-	4.2651E9	1555.8875	1.5		86 92 97 99 98 99 100 100 99 99 100 100 100	WYQQKPGKAPKLL	ETHCD
5	20191211_F1_Ag5_peng0013_SA_her_aLP.raw	F5:17931	SYLQMNSLRAEN(+.98)TAV	F5:7896	15	97	97	15	849.4127	2	43.67	-	9.5627E6	1696.8091	1.1	Deamidation (NQ)	88 90 100 100 100 99 99 99 99 98 97 98 100 99 99	SYLQMNSLRAEN(+.98)TAV	HCD
8	20191211_F1_Ag5_peng0013_SA_her_Lys_C.raw	F8:5396	TYLC(+58.01)NVNHKPSNTK	F8:3687	14	97	97	14	559.6068	3	20.14	-	9.8213E5	1675.7988	-0.1	Carboxymethyl	97 97 98 99 98 99 99 100 94 94 96 96 99 100	TYLC(+58.01)NVNHKPSNTK	ETHCD
10	20191211_F1_Ag5_peng0013_SA_her_Asp_N.raw	-	DSTYSLSSTLTLSKA	F10:11529	15	97	97	15	787.4016	2	64.66	-	0	1572.7883	0.2		81 99 100 100 100 100 100 100 100 100 100 100 100 91 95	DSTYSLSSTLTLSKA	HCD
6	20191211_F1_Ag5_peng0013_SA_her_Lys_N.raw	F6:8802	K(+58.01)FLFPPSDEQL	F6:11940	11	97	97	11	689.8474	2	62.69	-	3.6191E7	1377.6816	-1.0	Carboxymethyl (KW X@N-term)	87 100 100 99 99 96 97 99 99 99 100	K(+58.01)FLFPPSDEQL	ETHCD
6	20191211_F1_Ag5_peng0013_SA_her_Lys_N.raw	F6:8802	K(+58.01)FLFPPSDEQL	F6:11547	11	97	97	11	689.8474	2	62.69	-	3.6191E7	1377.6816	-1.0	Carboxymethyl (KW X@N-term)	87 100 100 99 99 97 97 98 99 99 99	K(+58.01)FLFPPSDEQL	ETHCD
8	20191211_F1_Ag5_peng0013_SA_her_Lys_C.raw	F8:9394	SGTASVVC(+58.01)LLN(+.98)NFYPREAK	F8:11326	19	97	97	19	710.0172	3	63.33	-	3.2964E8	2127.0305	-0.3	Carboxymethyl; Deamidation (NQ)	97 96 100 100 100 100 100 100 100 100 100 99 100 100 89 83 94 99 100	SGTASVVC(+58.01)LLN(+.98)NFYPREAK	HCD
8	20191211_F1_Ag5_peng0013_SA_her_Lys_C.raw	F8:5411	FNWYVDGVEVHNAK	F8:8276	14	97	97	14	559.9392	3	46.10	-	3.1375E7	1676.7947	0.7		96 99 100 100 100 100 100 100 100 96 91 99 95 91	FNWYVDGVEVHNAK	HCD
6	20191211_F1_Ag5_peng0013_SA_her_Lys_N.raw	F6:3019	KDPNHAQL	F6:3713	8	97	97	8	461.7409	2	19.09	-	3.4297E5	921.4668	0.6		100 99 95 95 97 99 97 99	KDPNHAQL	HCD
8	20191211_F1_Ag5_peng0013_SA_her_Lys_C.raw	F8:10190	E(-18.01)SSYSLSSTLTLSK	F8:7886	14	97	97	14	742.8770	2	43.94	-	7.8678E5	1483.7405	-0.8	Pyro-glu from E	99 99 100 100 100 100 100 99 99 100 100 100 99 73	E(-18.01)SSYSLSSTLTLSK	ETHCD
5	20191211_F1_Ag5_peng0013_SA_her_aLP.raw	F5:11014	WYQQKPGKAPKLLLYSA	F5:7435	17	97	97	17	664.3757	3	40.96	-	4.2316E8	1990.1040	0.7		90 92 92 98 98 99 100 100 98 97 97 99 100 100 100 100 100	WYQQKPGKAPKLLLYSA	ETHCD
8	20191211_F1_Ag5_peng0013_SA_her_Lys_C.raw	-	SGTASVVC(+58.01)LLNNFYPREAK	F8:11234	19	97	97	19	709.6895	3	62.21	-	0	2126.0466	0.0	Carboxymethyl	98 98 99 99 96 98 99 99 97 91 90 98 99 96 98 100 100 100 100	SGTASVVC(+58.01)LLNNFYPREAK	ETHCD
11	20191211_F1_Ag5_peng0013_SA_her_CB.raw	F11:7876	DLQM(+15.99)TQSPS	F11:3545	9	97	97	9	511.7268	2	19.23	-	7.4029E5	1021.4387	0.5	Oxidation (M)	93 93 95 99 100 100 100 100 100	DLQM(+15.99)TQSPS	ETHCD
9	20191211_F1_Ag5_peng0013_SA_her_GluC.raw	F9:21669	M(+15.99)TKNQVSLTC(+58.01)LVKGFYPSDLAVEWE	F9:11945	25	97	97	25	978.1411	3	67.64	-	8.3941E6	2931.4033	-0.7	Oxidation (M); Carboxymethyl	93 95 99 99 99 100 100 100 99 100 100 100 100 99 100 96 92 93 100 99 99 99 100 100 82	M(+15.99)TKNQVSLTC(+58.01)LVKGFYPSDLAVEWE	ETHCD
9	20191211_F1_Ag5_peng0013_SA_her_GluC.raw	F9:10226	KHKVYAC(+58.01)EVTHQGLSSPVTKSFNRQE	F9:5259	26	97	97	26	607.1077	5	29.10	-	5.9882E6	3030.4980	1.3	Carboxymethyl	100 100 100 100 100 100 100 100 100 100 100 100 100 100 100 100 100 100 100 100 99 98 97 79 77 92	KHKVYAC(+58.01)EVTHQGLSSPVTKSFNRQE	HCD
10	20191211_F1_Ag5_peng0013_SA_her_Asp_N.raw	F10:3744	DRVELTC(+58.01)RASQ	F10:4120	11	97	97	11	445.8828	3	22.69	-	2.8497E6	1334.6248	1.5	Carboxymethyl	80 99 100 100 100 100 100 99 99 100 97	DRVELTC(+58.01)RASQ	ETHCD
8	20191211_F1_Ag5_peng0013_SA_her_Lys_C.raw	F8:6725	GPSVFPLAPDSK	F8:7954	12	97	97	12	607.8231	2	44.21	-	2.4744E7	1213.6343	-2.2		96 97 100 100 100 99 99 99 95 95 92 97	GPSVFPLAPDSK	HCD
2	20191211_F1_Ag5_peng0013_SA_her_chymo.raw	F2:8143	SKLTVDKSRWQQGNVF	F2:6568	16	97	97	16	631.6715	3	36.16	-	1.7979E9	1891.9905	1.2		92 95 99 100 100 100 98 98 99 98 97 93 96 97 100 100	SKLTVDKSRWQQGNVF	ETHCD
5	20191211_F1_Ag5_peng0013_SA_her_aLP.raw	F5:7964	VFLFPPKPKDTLM(+15.99)LS	F5:9447	15	97	97	15	583.6616	3	48.57	-	6.8905E9	1747.9583	2.6	Oxidation (M)	98 99 99 93 93 95 93 97 99 99 99 99 99 100 99	VFLFPPKPKDTLM(+15.99)LS	ETHCD
4	20191211_F1_Ag5_peng0013_SA_her_Ela.raw	F4:9565	DGYTRYADSVKGRFTL	F4:7795	16	97	97	16	616.9797	3	42.50	-	1.3518E7	1847.9165	0.5		97 95 97 94 93 95 98 99 99 99 100 100 100 99 99 98	DGYTRYADSVKGRFTL	ETHCD
8	20191211_F1_Ag5_peng0013_SA_her_Lys_C.raw	F8:10376	DSTYSLSSTLTLSK	F8:7883	14	97	97	14	751.8824	2	43.94	-	1.7304E6	1501.7512	-0.6		98 97 100 100 100 100 100 100 100 100 100 100 98 76	DSTYSLSSTLTLSK	ETHCD
4	20191211_F1_Ag5_peng0013_SA_her_Ela.raw	-	FYPSDLAVEWESDGQPENNYKT	F4:9461	22	97	97	22	863.7190	3	52.21	-	0	2588.1343	0.3		90 91 99 100 100 100 100 100 100 100 100 100 100 100 85 90 99 98 98 99 99 99	FYPSDLAVEWESDGQPENNYKT	ETHCD
4	20191211_F1_Ag5_peng0013_SA_her_Ela.raw	F4:12522	E(-18.01)VQLVESGGGLVQPGGSLRLS	F4:10308	21	97	97	21	688.7084	3	57.09	-	4.6288E7	2063.1011	1.1	Pyro-glu from E	97 95 91 99 99 99 99 100 99 99 100 99 95 94 93 97 99 100 99 99 97	E(-18.01)VQLVESGGGLVQPGGSLRLS	ETHCD
4	20191211_F1_Ag5_peng0013_SA_her_Ela.raw	-	VFLFPPKPKDTLMLS	F4:10095	15	97	97	15	578.3287	3	55.78	-	0	1731.9634	0.6		99 99 100 92 93 96 95 97 99 100 100 100 99 99 96	VFLFPPKPKDTLMLS	ETHCD
8	20191211_F1_Ag5_peng0013_SA_her_Lys_C.raw	F8:10106	A(+58.01)SLMLSRTPEVTC(+58.01)VVVDVSHEDPEVK	F8:9289	26	97	97	26	739.8634	4	51.85	-	3.464E9	2955.4204	1.4	Carboxymethyl (KW X@N-term); Carboxymethyl	70 85 100 100 100 100 100 100 99 100 100 100 100 100 100 100 100 100 100 95 98 98 96 99 100 100	A(+58.01)SLMLSRTPEVTC(+58.01)VVVDVSHEDPEVK	HCD
2	20191211_F1_Ag5_peng0013_SA_her_chymo.raw	F2:3816	LYQQKPGKAPKLL	F2:4821	13	97	97	13	495.3049	3	26.56	-	3.8245E6	1482.8921	0.5		99 99 98 98 99 96 94 96 98 97 98 99 97	LYQQKPGKAPKLL	HCD
5	20191211_F1_Ag5_peng0013_SA_her_aLP.raw	F5:4751	GFNLKN(+.98)TYLHW(+15.99)V	F5:8660	12	97	97	12	503.5900	3	48.26	-	1.3261E6	1507.7458	1.6	Deamidation (NQ); Oxidation (HW)	92 89 98 99 100 100 100 100 100 99 95 99	GFNLKN(+.98)TYLHW(+15.99)V	HCD
10	20191211_F1_Ag5_peng0013_SA_her_Asp_N.raw	F10:14578	DSTYN(+.98)LSSTLTLSKA	F10:8316	15	97	97	15	801.3990	2	46.75	-	3.8739E7	1600.7832	0.2	Deamidation (NQ)	79 99 100 100 100 100 100 100 100 100 100 100 100 93 95	DSTYN(+.98)LSSTLTLSKA	HCD
2	20191211_F1_Ag5_peng0013_SA_her_chymo.raw	F2:1767	VRQAPGKGLEW(+15.99)	F2:4983	11	97	97	11	419.5628	3	27.07	-	1.0751E8	1255.6672	-0.6	Oxidation (HW)	94 93 96 96 98 99 99 99 99 100 100	VRQAPGKGLEW(+15.99)	ETHCD
10	20191211_F1_Ag5_peng0013_SA_her_Asp_N.raw	F10:6010	DYEKHKVYAC(+58.01)EVTHQGL	F10:5209	17	97	97	17	520.2480	4	28.92	-	4.2059E6	2076.9573	2.7	Carboxymethyl	100 99 97 94 94 96 100 100 99 100 100 100 99 99 97 95 91	DYEKHKVYAC(+58.01)EVTHQGL	ETHCD
4	20191211_F1_Ag5_peng0013_SA_her_Ela.raw	F4:17197	FLFPPSDEQLKSGTA	F4:8116	15	97	97	15	818.9138	2	44.43	-	2.4708E8	1635.8145	-0.8		99 99 100 100 100 99 99 98 95 99 99 94 90 94 97	FLFPPSDEQLKSGTA	HCD
2	20191211_F1_Ag5_peng0013_SA_her_chymo.raw	F2:13227	TLSKADYEKHVGVY	F2:4402	14	97	97	14	805.4146	2	24.22	-	2.9354E6	1608.8147	-0.1		99 99 99 99 98 98 99 99 99 99 90 90 100 100	TLSKADYEKHVGVY	ETHCD
10	20191211_F1_Ag5_peng0013_SA_her_Asp_N.raw	F10:10134	DLHQGLSPK(+58.01)TKSFNRGQ	F10:5780	17	97	97	17	657.6729	3	32.14	-	5.8947E6	1969.9968	0.0	Carboxymethyl (KW X@N-term)	81 100 100 99 99 100 99 93 92 100 100 100 100 100 99 99 99	DLHQGLSPK(+58.01)TKSFNRGQ	ETHCD
5	20191211_F1_Ag5_peng0013_SA_her_aLP.raw	F5:14344	GFNLKDTYLHWV	F5:9983	12	97	97	12	746.8827	2	55.21	-	6.3669E8	1491.7510	-0.1		99 98 97 100 100 100 99 99 100 100 100 80	GFNLKDTYLHWV	ETHCD
4	20191211_F1_Ag5_peng0013_SA_her_Ela.raw	-	VFLFPPSDEQLKSGTA	F4:9779	16	97	97	16	579.3019	3	54.03	-	0	1734.8828	0.7		97 99 100 92 92 94 99 100 100 97 99 100 99 99 99 98	VFLFPPSDEQLKSGTA	ETHCD
6	20191211_F1_Ag5_peng0013_SA_her_Lys_N.raw	F6:13199	K(+58.01)TSVVTVPSSSLGTQTYLC(+58.01)NVNH	F6:9038	23	97	97	23	851.0854	3	48.89	-	6.8829E7	2550.2271	2.9	Carboxymethyl (KW X@N-term); Carboxymethyl	70 99 99 100 100 100 100 99 99 100 99 99 99 100 99 100 100 100 99 99 98 94 93	K(+58.01)TSVVTVPSSSLGTQTYLC(+58.01)NVNH	ETHCD
6	20191211_F1_Ag5_peng0013_SA_her_Lys_N.raw	F6:18917	K(+58.01)SVTVPSSSLGTQTYLC(+58.01)NVNH	F6:8077	21	97	97	21	1176.0625	2	43.86	-	3.1628E7	2350.1111	-0.3	Carboxymethyl (KW X@N-term); Carboxymethyl	82 95 97 99 100 100 100 100 100 100 100 99 96 98 97 98 99 97 98 98 98	K(+58.01)SVTVPSSSLGTQTYLC(+58.01)NVNH	ETHCD
2	20191211_F1_Ag5_peng0013_SA_her_chymo.raw	F2:4316	KVELKRTVAAPSVF	F2:5967	14	97	97	14	515.6432	3	32.82	-	2.9577E7	1543.9084	-0.5		89 92 100 100 100 97 95 99 100 99 98 98 99 100	KVELKRTVAAPSVF	ETHCD
6	20191211_F1_Ag5_peng0013_SA_her_Lys_N.raw	F6:9004	KSRWQQGNVFSC(+58.01)K(+58.01)M(+15.99)HE	F6:6319	16	97	97	16	699.6475	3	33.80	-	2.62E6	2095.9204	0.1	Carboxymethyl; Carboxymethyl (KW X@N-term); Oxidation (M)	73 99 100 99 98 98 100 99 100 100 100 100 98 99 99 99	KSRWQQGNVFSC(+58.01)K(+58.01)M(+15.99)HE	ETHCD
2	20191211_F1_Ag5_peng0013_SA_her_chymo.raw	F2:15966	EVQLVESGGGLVQPGGSLRLSC(+58.01)AASGF	F2:14737	27	97	97	27	892.7816	3	83.25	-	5.3899E7	2675.3223	0.3	Carboxymethyl	86 84 97 100 100 100 100 100 100 100 100 99 93 95 94 96 98 100 100 100 99 99 99 98 99 100 100	EVQLVESGGGLVQPGGSLRLSC(+58.01)AASGF	ETHCD
11	20191211_F1_Ag5_peng0013_SA_her_CB.raw	F11:13512	T(+58.01)PTHQGLSPK(+58.01)TKSFNGREA	F11:6098	19	97	97	19	724.6937	3	33.59	-	3.7088E6	2171.0605	-0.6	Carboxymethyl (KW X@N-term)	86 89 96 100 100 100 100 100 97 96 100 100 100 100 100 97 97 99 97	T(+58.01)PTHQGLSPK(+58.01)TKSFNGREA	ETHCD
2	20191211_F1_Ag5_peng0013_SA_her_chymo.raw	F2:10124	LFPPSDEQLKSGTASVVALL	F2:11190	20	97	97	20	691.3802	3	61.86	-	4.6315E7	2071.1199	-0.5		98 90 96 98 99 100 100 98 99 99 98 97 98 100 100 100 100 100 100 82	LFPPSDEQLKSGTASVVALL	ETHCD
3	20191211_F1_Ag5_peng0013_SA_her_thermo.raw	F3:12665	LQSGNSQEK(+58.01)TEQDSKDSTYD	F3:4357	20	97	97	20	773.3345	3	23.65	-	8.5592E6	2316.9829	-0.6	Carboxymethyl (KW X@N-term)	99 98 100 100 99 98 97 99 90 92 95 98 100 100 97 97 96 97 100 100	LQSGNSQEK(+58.01)TEQDSKDSTYD	ETHCD
8	20191211_F1_Ag5_peng0013_SA_her_Lys_C.raw	F8:13602	THTC(+58.01)PPC(+58.01)PAPELLGGPSVFLFPPK	F8:11778	24	97	97	24	874.4307	3	63.43	-	1.3598E9	2620.2705	-0.1	Carboxymethyl	97 96 91 85 95 97 96 99 99 99 100 100 100 100 99 100 100 100 100 100 95 95 99 100	THTC(+58.01)PPC(+58.01)PAPELLGGPSVFLFPPK	ETHCD
8	20191211_F1_Ag5_peng0013_SA_her_Lys_C.raw	F8:5984	NQVSLTC(+58.01)LVK	F8:7724	10	97	97	10	581.8113	2	43.14	-	8.9606E9	1161.6064	1.3	Carboxymethyl	90 93 100 100 99 99 97 98 100 100	NQVSLTC(+58.01)LVK	HCD
6	20191211_F1_Ag5_peng0013_SA_her_Lys_N.raw	F6:3339	KFNWYVDGVEVHDAKT	F6:7625	16	97	97	16	477.7379	4	41.21	-	6.4817E5	1906.9214	0.5		75 100 99 100 100 100 100 99 99 100 100 99 99 99 98 95	KFNWYVDGVEVHDAKT	ETHCD
9	20191211_F1_Ag5_peng0013_SA_her_GluC.raw	F9:11681	E(+58.01)PHYTTPPTFGQGTKVE	F9:6253	17	97	97	17	649.6455	3	35.08	-	3.8387E6	1945.9058	4.6	Carboxymethyl (KW X@N-term)	89 92 95 100 100 99 99 100 100 100 99 99 100 100 100 100 88	E(+58.01)PHYTTPPTFGQGTKVE	ETHCD
10	20191211_F1_Ag5_peng0013_SA_her_Asp_N.raw	F10:9714	DSKDSEYSLSSTLTLSKA	F10:7886	18	97	97	18	644.6533	3	44.42	-	1.2557E7	1930.9370	0.5		79 97 98 100 92 93 99 99 100 100 100 100 100 100 100 100 100 99	DSKDSEYSLSSTLTLSKA	ETHCD
8	20191211_F1_Ag5_peng0013_SA_her_Lys_C.raw	F8:5410	FNWYVDGVEVHNAK	F8:7230	14	97	97	14	559.9392	3	40.35	-	1.9443E6	1676.7947	0.7		99 99 100 100 100 96 93 99 99 100 100 99 100 83	FNWYVDGVEVHNAK	ETHCD
5	20191211_F1_Ag5_peng0013_SA_her_aLP.raw	-	LHNHYTQKSLS	F5:3117	11	97	97	11	443.2301	3	16.90	-	0	1326.6680	0.3		97 96 98 97 95 98 98 99 99 99 98	LHNHYTQKSLS	ETHCD
2	20191211_F1_Ag5_peng0013_SA_her_chymo.raw	F2:983	TLSKADYEKHKVY	F2:4257	13	97	97	13	396.2123	4	23.33	-	1.7288E6	1580.8198	0.1		95 96 98 99 99 99 98 98 95 95 98 100 100	TLSKADYEKHKVY	ETHCD
3	20191211_F1_Ag5_peng0013_SA_her_thermo.raw	F3:2446	LFPPKPKDTLM(+15.99)	F3:5417	11	97	97	11	434.9091	3	29.50	-	2.9021E9	1301.7053	0.2	Oxidation (M)	97 88 94 98 98 100 100 100 99 99 99	LFPPKPKDTLM(+15.99)	ETHCD
2	20191211_F1_Ag5_peng0013_SA_her_chymo.raw	F2:5544	YQQKPGKAPKLLLY	F2:6388	14	97	97	14	549.6594	3	34.16	-	3.342E9	1645.9556	0.4		95 94 96 95 97 100 100 98 96 97 99 100 100 100	YQQKPGKAPKLLLY	ETHCD
10	20191211_F1_Ag5_peng0013_SA_her_Asp_N.raw	F10:14280	DSDGSFFLYSKLTV	F10:11999	14	97	97	14	789.8882	2	64.47	-	1.9251E7	1577.7612	0.4		96 88 95 98 100 100 100 100 99 98 99 99 98 97	DSDGSFFLYSKLTV	ETHCD
5	20191211_F1_Ag5_peng0013_SA_her_aLP.raw	F5:9845	AYLYSGVPSRFSGSRSGT	F5:7149	18	97	97	18	631.3149	3	39.61	-	2.3149E6	1890.9224	0.3		88 92 100 100 100 100 98 97 96 98 99 100 99 99 98 98 98 97	AYLYSGVPSRFSGSRSGT	ETHCD
4	20191211_F1_Ag5_peng0013_SA_her_Ela.raw	F4:5080	LHQDWLNGKEYKC(+58.01)KK(+58.01)	F4:5460	15	97	97	15	502.2531	4	29.60	-	1.3497E9	2004.9727	5.2	Carboxymethyl; Carboxymethyl (KW X@N-term)	96 91 94 100 99 100 97 98 100 100 99 96 96 99 98	LHQDWLNGKEYKC(+58.01)KK(+58.01)	ETHCD
4	20191211_F1_Ag5_peng0013_SA_her_Ela.raw	F4:16404	SKSTSGGTAALGC(+58.01)LVKDYFPEPV	F4:11091	23	97	97	23	795.7280	3	61.92	-	8.9614E8	2384.1570	2.2	Carboxymethyl	74 96 99 100 100 99 99 100 100 99 97 97 99 99 99 100 100 100 96 96 99 98 98	SKSTSGGTAALGC(+58.01)LVKDYFPEPV	ETHCD
2	20191211_F1_Ag5_peng0013_SA_her_chymo.raw	F2:13417	TTPPVLDSDGSFFLYSKLTQTL	F2:10412	22	97	97	22	810.7520	3	58.07	-	5.6242E7	2429.2366	-1.0		94 92 96 99 100 100 100 100 100 100 100 100 100 99 96 99 100 100 99 82 92 100	TTPPVLDSDGSFFLYSKLTQTL	ETHCD
5	20191211_F1_Ag5_peng0013_SA_her_aLP.raw	F5:16410	ALGC(+58.01)LVKDYFPEPV	F5:10985	14	97	97	14	804.9034	2	61.32	-	3.455E9	1607.7905	1.0	Carboxymethyl	89 88 99 99 100 100 98 97 98 100 100 100 99 100	ALGC(+58.01)LVKDYFPEPV	HCD
9	20191211_F1_Ag5_peng0013_SA_her_GluC.raw	F9:16967	E(-18.01)DSKDSTYSLSSTLTLSKADYE	F9:8497	22	97	97	22	808.0447	3	48.09	-	2.8282E7	2421.1069	2.2	Pyro-glu from E	73 98 95 97 100 100 100 100 100 99 98 99 100 100 100 100 100 100 100 100 100 89	E(-18.01)DSKDSTYSLSSTLTLSKADYE	ETHCD
10	20191211_F1_Ag5_peng0013_SA_her_Asp_N.raw	-	DRVTLTC(+58.01)RASAG	F10:4531	12	97	97	12	436.5513	3	25.01	-	0	1306.6299	1.6	Carboxymethyl	82 99 100 100 100 100 100 98 98 100 98 97	DRVTLTC(+58.01)RASAG	ETHCD
8	20191211_F1_Ag5_peng0013_SA_her_Lys_C.raw	-	DSTYSLSSTLTLSK	F8:13562	14	97	97	14	751.8821	2	75.70	-	0	1501.7512	-1.0		97 97 100 100 100 100 99 99 99 100 100 100 99 77	DSTYSLSSTLTLSK	ETHCD
2	20191211_F1_Ag5_peng0013_SA_her_chymo.raw	F2:7137	QQKPGKAPKLL	F2:4122	11	97	97	11	604.3795	2	22.52	-	3.4919E8	1206.7449	-0.3		97 98 99 99 99 100 99 99 100 100 83	QQKPGKAPKLL	ETHCD
3	20191211_F1_Ag5_peng0013_SA_her_thermo.raw	F3:5968	VVC(+58.01)LLDNFYPREAK	F3:9635	14	97	97	14	575.6281	3	52.87	-	7.6668E5	1723.8604	1.1	Carboxymethyl	98 98 100 100 100 100 99 100 95 95 97 97 95 91	VVC(+58.01)LLDNFYPREAK	ETHCD
3	20191211_F1_Ag5_peng0013_SA_her_thermo.raw	F3:361	FYPREAKVQWK	F3:5442	11	97	97	11	363.6999	4	29.98	-	2.0411E7	1450.7720	-1.0		100 99 97 95 97 96 97 98 96 98 99	FYPREAKVQWK	HCD
6	20191211_F1_Ag5_peng0013_SA_her_Lys_N.raw	F6:4261	KLTVDKSRWQQGGG	F6:4345	14	97	97	14	520.6152	3	22.48	-	3.1034E5	1558.8215	1.4		79 100 100 99 100 100 99 100 100 99 98 99 98 95	KLTVDKSRWQQGGG	ETHCD
7	20191211_F1_Ag5_peng0013_SA_her_Arg_C.raw	F7:6413	HEYTHYLQGR	F7:4163	10	97	97	10	435.2115	3	22.13	-	8.3528E5	1302.6106	1.6		99 99 100 100 100 100 100 100 100 79	HEYTHYLQGR	ETHCD
7	20191211_F1_Ag5_peng0013_SA_her_Arg_C.raw	F7:12628	VLGEDFSDTR	F7:5945	10	97	97	10	569.7723	2	31.86	-	6.9165E4	1137.5303	-0.1		100 100 99 99 99 95 95 98 97 95	VLGEDFSDTR	HCD
6	20191211_F1_Ag5_peng0013_SA_her_Lys_N.raw	F6:286	KAALTAAGRTYVHS	F6:4200	14	97	97	14	362.2022	4	21.82	-	5.8405E4	1444.7786	0.7		81 100 100 100 100 100 99 99 99 100 99 99 97 92	KAALTAAGRTYVHS	ETHCD
5	20191211_F1_Ag5_peng0013_SA_her_aLP.raw	F5:4077	SASTKGPSVFPLAPS	F5:7963	15	97	97	15	482.5924	3	44.16	-	7.3436E6	1444.7561	-0.4		97 98 100 100 100 96 94 97 97 93 96 100 98 99 99	SASTKGPSVFPLAPS	ETHCD
4	20191211_F1_Ag5_peng0013_SA_her_Ela.raw	F4:17729	DVSHEN(+.98)PEVKFNWYVDGVEVH	F4:9166	21	97	97	21	834.0514	3	50.38	-	1.3178E8	2499.1340	-0.7	Deamidation (NQ)	90 85 92 97 100 92 92 100 100 100 100 100 100 100 100 100 100 100 100 100 100	DVSHEN(+.98)PEVKFNWYVDGVEVH	ETHCD
8	20191211_F1_Ag5_peng0013_SA_her_Lys_C.raw	F8:10434	S(+58.01)ELMLRSTPEVTC(+58.01)VVVDVSHEN(+.98)PEVK	F8:9768	26	97	97	26	754.3630	4	54.56	-	5.0584E6	3013.4260	-1.1	Carboxymethyl (KW X@N-term); Carboxymethyl; Deamidation (NQ)	80 93 100 100 100 95 93 99 96 98 99 100 100 100 100 100 99 98 99 96 99 98 96 98 99 100	S(+58.01)ELMLRSTPEVTC(+58.01)VVVDVSHEN(+.98)PEVK	HCD
5	20191211_F1_Ag5_peng0013_SA_her_aLP.raw	F5:3531	DGYTRYADSVKGRFLT	F5:8047	16	97	97	16	462.9875	4	44.57	-	9.4434E5	1847.9165	2.5		96 94 99 99 98 96 99 99 97 98 100 99 98 98 96 94	DGYTRYADSVKGRFLT	ETHCD
4	20191211_F1_Ag5_peng0013_SA_her_Ela.raw	-	DYEKHKVY	F4:3569	8	97	97	8	361.1818	3	19.43	-	0	1080.5239	-0.4		96 96 98 97 96 98 99 100	DYEKHKVY	HCD
3	20191211_F1_Ag5_peng0013_SA_her_thermo.raw	F3:9618	YTTPPTFGQGTKVELKTR	F3:5605	18	97	97	18	675.3660	3	30.81	-	1.1675E7	2023.0737	1.2		99 99 100 100 100 100 100 99 96 95 96 97 98 99 98 94 90 95	YTTPPTFGQGTKVELKTR	HCD
2	20191211_F1_Ag5_peng0013_SA_her_chymo.raw	F2:14104	MADYWGQGTLVTVSSASTKGPSVF	F2:10676	24	97	97	24	830.4062	3	59.44	-	2.0547E6	2488.1943	1.0		80 84 98 99 99 100 99 99 99 99 99 96 98 100 100 100 100 100 100 98 96 97 99 100	MADYWGQGTLVTVSSASTKGPSVF	ETHCD
3	20191211_F1_Ag5_peng0013_SA_her_thermo.raw	F3:17950	LAPSSKSTSGGTAALGC(+58.01)LVKDYFPEPVT	F3:10985	28	97	97	28	952.1455	3	60.75	-	2.7118E8	2853.4104	1.5	Carboxymethyl	86 82 92 96 98 100 100 100 100 99 98 99 100 100 100 99 100 100 99 99 100 100 97 98 99 99 96 94	LAPSSKSTSGGTAALGC(+58.01)LVKDYFPEPVT	ETHCD
4	20191211_F1_Ag5_peng0013_SA_her_Ela.raw	F4:13112	FLFPPSDEQLKS	F4:8103	12	97	97	12	704.3613	2	44.43	-	2.0013E7	1406.7080	0.1		99 99 100 100 100 99 99 98 95 99 90 92	FLFPPSDEQLKS	HCD
5	20191211_F1_Ag5_peng0013_SA_her_aLP.raw	F5:8899	PEVKFNWYVDGVEHV	F5:9132	15	97	97	15	606.6333	3	51.06	-	5.7971E7	1816.8784	-0.2		79 88 99 100 100 100 99 99 100 100 100 100 100 100 100	PEVKFNWYVDGVEHV	ETHCD
4	20191211_F1_Ag5_peng0013_SA_her_Ela.raw	F4:4474	VM(+15.99)HEALHN	F4:3187	8	97	97	8	483.7268	2	17.39	-	3.0166E5	965.4389	0.2	Oxidation (M)	99 98 98 99 98 99 92 97	VM(+15.99)HEALHN	HCD
3	20191211_F1_Ag5_peng0013_SA_her_thermo.raw	F3:18782	LQPEN(+.98)FATYYC(+58.01)QQHY	F3:9419	15	97	97	15	982.4115	2	51.45	-	1.0344E8	1962.8093	-0.4	Deamidation (NQ); Carboxymethyl	96 92 95 99 100 100 100 100 100 100 99 95 95 92 99	LQPEN(+.98)FATYYC(+58.01)QQHY	HCD
4	20191211_F1_Ag5_peng0013_SA_her_Ela.raw	F4:4760	SFLYSGVPD	F4:9132	9	97	97	9	492.7379	2	50.11	-	1.03E7	983.4600	1.2		92 95 99 100 97 98 98 99 99	SFLYSGVPD	ETHCD
8	20191211_F1_Ag5_peng0013_SA_her_Lys_C.raw	F8:1483	AASGFNLK	F8:5021	8	97	97	8	404.2221	2	27.77	-	4.1931E6	806.4286	1.3		100 100 100 99 98 97 96 91	AASGFNLK	HCD
2	20191211_F1_Ag5_peng0013_SA_her_chymo.raw	F2:1190	NLKDTYLHW(+15.99)	F2:6691	9	97	97	9	402.5370	3	37.36	-	1.6416E8	1204.5876	1.4	Oxidation (HW)	87 97 98 99 98 99 100 99 100	NLKDTYLHW(+15.99)	HCD
10	20191211_F1_Ag5_peng0013_SA_her_Asp_N.raw	-	DSTYSLSSTLTLSKA	F10:12518	15	97	97	15	787.4018	2	70.21	-	0	1572.7883	0.4		79 99 100 100 100 100 100 100 100 100 100 100 100 91 94	DSTYSLSSTLTLSKA	HCD
6	20191211_F1_Ag5_peng0013_SA_her_Lys_N.raw	F6:2236	KVYAC(+58.01)EVTHQG	F6:4263	11	97	97	11	431.5363	3	22.18	-	4.2544E5	1291.5867	0.3	Carboxymethyl	78 100 100 100 99 100 100 99 100 99 99	KVYAC(+58.01)EVTHQG	ETHCD
3	20191211_F1_Ag5_peng0013_SA_her_thermo.raw	F3:2082	LSSPVTKD	F3:4053	8	97	97	8	423.7316	2	20.98	-	2.672E7	845.4494	-0.8		96 96 99 99 99 99 97 95	LSSPVTKD	ETHCD
4	20191211_F1_Ag5_peng0013_SA_her_Ela.raw	F4:5140	VSLQPEDFA	F4:8379	9	97	97	9	503.2482	2	45.90	-	1.3573E7	1004.4814	0.5		95 96 98 94 96 99 100 100 99	VSLQPEDFA	ETHCD
8	20191211_F1_Ag5_peng0013_SA_her_Lys_C.raw	-	ALPAPLEK	F8:5156	8	97	97	8	419.7556	2	28.47	-	0	837.4960	0.8		94 97 99 99 96 97 99 99	ALPAPLEK	HCD
2	20191211_F1_Ag5_peng0013_SA_her_chymo.raw	F2:7594	TLPPSREEM(+15.99)TKNQVSL	F2:4967	16	97	97	16	615.9833	3	26.46	-	4.7102E8	1844.9302	-1.2	Oxidation (M)	99 99 100 100 100 100 100 100 100 100 100 98 96 96 96 77	TLPPSREEM(+15.99)TKNQVSL	ETHCD
3	20191211_F1_Ag5_peng0013_SA_her_thermo.raw	F3:2351	LSSTLTLSKADYEKHKVYA	F3:5609	19	97	97	19	431.6349	5	30.79	-	4.8214E5	2153.1367	0.6		82 88 99 100 100 100 100 100 100 100 100 100 100 99 99 99 99 98 90	LSSTLTLSKADYEKHKVYA	ETHCD
8	20191211_F1_Ag5_peng0013_SA_her_Lys_C.raw	F8:13937	LNWKVDNALQSGNSQESVTEQDSK	F8:6367	24	97	97	24	893.0976	3	35.05	-	1.5393E9	2676.2627	3.1		91 89 97 99 99 100 84 85 99 99 100 100 100 100 99 100 100 100 100 100 99 99 100 100	LNWKVDNALQSGNSQESVTEQDSK	ETHCD
4	20191211_F1_Ag5_peng0013_SA_her_Ela.raw	F4:6156	GGPSVFLFPPKPKDT	F4:8539	15	97	97	15	529.6239	3	45.32	-	4.3972E8	1585.8503	-0.3		98 99 100 100 100 100 100 100 100 99 97 92 94 90 93	GGPSVFLFPPKPKDT	HCD
3	20191211_F1_Ag5_peng0013_SA_her_thermo.raw	F3:14327	LQPEDFATYYC(+58.01)QQHYTTPPT	F3:9327	20	97	97	20	821.0286	3	50.58	-	7.6982E8	2460.0579	2.5	Carboxymethyl	99 93 95 99 100 100 100 100 100 98 98 97 99 100 100 100 95 93 93 93	LQPEDFATYYC(+58.01)QQHYTTPPT	ETHCD
4	20191211_F1_Ag5_peng0013_SA_her_Ela.raw	F4:4017	ASVGDRVTLTC(+58.01)RA	F4:5046	13	97	97	13	469.5739	3	27.46	-	9.0105E7	1405.6982	1.1	Carboxymethyl	90 93 99 100 100 100 96 97 100 97 97 99 99	ASVGDRVTLTC(+58.01)RA	ETHCD
8	20191211_F1_Ag5_peng0013_SA_her_Lys_C.raw	F8:5543	FNW(+15.99)YVDGVEVHNAK	F8:6249	14	97	97	14	565.2715	3	34.73	-	1.3865E6	1692.7896	1.8	Oxidation (HW)	98 96 98 99 100 99 97 100 100 100 100 100 99 80	FNW(+15.99)YVDGVEVHNAK	ETHCD
10	20191211_F1_Ag5_peng0013_SA_her_Asp_N.raw	F10:5846	DNHYTQKSLSLSPG	F10:5407	14	97	97	14	516.2552	3	30.09	-	1.9559E6	1545.7422	1.0		75 99 100 100 100 95 99 100 100 100 100 99 99 99	DNHYTQKSLSLSPG	ETHCD
2	20191211_F1_Ag5_peng0013_SA_her_chymo.raw	F2:984	TLSKADYEKHKVY	F2:3831	13	97	97	13	396.2123	4	20.26	-	3.4067E9	1580.8198	0.3		93 94 95 97 99 99 98 99 97 97 99 100 100	TLSKADYEKHKVY	ETHCD
9	20191211_F1_Ag5_peng0013_SA_her_GluC.raw	F9:14791	VVSVLTVLHQDWLNGKYKE	F9:10245	19	97	97	19	743.4072	3	58.16	-	6.9718E5	2227.2000	0.0		100 100 99 99 100 100 100 100 99 99 100 100 100 100 100 100 98 94 65	VVSVLTVLHQDWLNGKYKE	ETHCD
6	20191211_F1_Ag5_peng0013_SA_her_Lys_N.raw	F6:3544	KALPAPLEKTLSKA	F6:4944	14	97	97	14	489.6369	3	26.13	-	8.9556E5	1465.8867	1.5		89 99 100 99 99 99 99 99 98 97 98 99 95 97	KALPAPLEKTLSKA	HCD
6	20191211_F1_Ag5_peng0013_SA_her_Lys_N.raw	F6:9224	KSGTASVVC(+58.01)LLNNFYPREA	F6:11053	19	97	97	19	709.6915	3	60.51	-	9.6332E9	2126.0466	2.9	Carboxymethyl	84 100 99 99 100 99 97 90 95 100 99 99 100 100 99 99 99 98 96	KSGTASVVC(+58.01)LLNNFYPREA	ETHCD
2	20191211_F1_Ag5_peng0013_SA_her_chymo.raw	F2:983	TLSKADYEKHKVY	F2:4201	13	97	97	13	396.2123	4	23.33	-	1.7288E6	1580.8198	0.1		95 95 96 98 99 99 98 98 95 96 99 100 99	TLSKADYEKHKVY	ETHCD
11	20191211_F1_Ag5_peng0013_SA_her_CB.raw	F11:12613	DLQM(+15.99)TQSPSSLSA	F11:5264	13	97	97	13	690.8191	2	28.53	-	1.0783E6	1379.6238	-0.1	Oxidation (M)	89 90 96 99 100 99 98 97 99 100 100 100 100	DLQM(+15.99)TQSPSSLSA	ETHCD
10	20191211_F1_Ag5_peng0013_SA_her_Asp_N.raw	F10:6450	DAK(+58.01)KGRFTLSADTSKNTAY	F10:5552	19	97	97	19	533.7712	4	31.03	-	3.8068E6	2131.0544	0.7	Carboxymethyl (KW X@N-term)	99 95 87 94 100 100 100 100 99 98 98 99 99 99 98 97 98 98 94	DAK(+58.01)KGRFTLSADTSKNTAY	ETHCD
10	20191211_F1_Ag5_peng0013_SA_her_Asp_N.raw	-	DSVKGRFTLSA	F10:14189	11	97	97	11	590.8194	2	79.55	-	0	1179.6248	-0.4		97 95 96 98 99 97 97 96 98 99 99	DSVKGRFTLSA	ETHCD
10	20191211_F1_Ag5_peng0013_SA_her_Asp_N.raw	F10:2102	DRVTLTARASQ	F10:3857	11	97	97	11	406.5584	3	20.63	-	6.8062E6	1216.6523	0.9		82 100 100 100 100 100 100 99 98 98 95	DRVTLTARASQ	ETHCD
8	20191211_F1_Ag5_peng0013_SA_her_Lys_C.raw	F8:4965	NQVSLTALVK	F8:7554	10	97	97	10	536.8214	2	42.13	-	9.1715E7	1071.6289	-0.6		90 93 100 100 100 99 99 100 99 94	NQVSLTALVK	HCD
2	20191211_F1_Ag5_peng0013_SA_her_chymo.raw	F2:15971	EVQLVESGGGLVQPGGSLRLSC(+58.01)AASGF	F2:10348	27	97	97	27	892.7850	3	56.04	-	4.5908E9	2675.3223	4.0	Carboxymethyl	86 81 94 100 100 100 100 100 100 100 100 99 94 95 94 96 99 100 100 100 99 99 99 98 99 100 100	EVQLVESGGGLVQPGGSLRLSC(+58.01)AASGF	ETHCD
4	20191211_F1_Ag5_peng0013_SA_her_Ela.raw	F4:10720	NLKDTYLHWV	F4:9955	10	97	97	10	644.8378	2	54.74	-	1.5419E7	1287.6611	-0.1		92 97 99 99 97 97 100 99 97 97	NLKDTYLHWV	HCD
10	20191211_F1_Ag5_peng0013_SA_her_Asp_N.raw	F10:12549	DYEKHKVYAC(+58.01)EVTHQGLSSPVTKSF	F10:6333	25	97	97	25	728.6034	4	35.43	-	7.5889E6	2910.3857	-0.4	Carboxymethyl	100 100 99 98 99 100 95 91 95 97 98 98 99 100 97 97 98 98 92 93 98 100 99 98 96	DYEKHKVYAC(+58.01)EVTHQGLSSPVTKSF	ETHCD
8	20191211_F1_Ag5_peng0013_SA_her_Lys_C.raw	F8:9253	SGTASVVC(+58.01)LLNW(+58.01)YPREAK	F8:10754	18	97	97	18	704.0140	3	59.72	-	9.1258E6	2109.0200	0.1	Carboxymethyl; Carboxymethyl (KW X@N-term)	97 98 99 99 99 99 100 99 100 99 98 97 85 89 98 99 100 100	SGTASVVC(+58.01)LLNW(+58.01)YPREAK	ETHCD
8	20191211_F1_Ag5_peng0013_SA_her_Lys_C.raw	-	DSTYSLSSTLTLSK	F8:13201	14	97	97	14	751.8828	2	73.68	-	0	1501.7512	-0.1		96 96 100 100 100 100 100 99 99 100 100 100 99 76	DSTYSLSSTLTLSK	ETHCD
3	20191211_F1_Ag5_peng0013_SA_her_thermo.raw	-	LDVVAHE	F3:4399	7	97	97	7	391.7061	2	24.10	-	0	781.3970	0.7		89 96 100 100 100 99 99	LDVVAHE	ETHCD
4	20191211_F1_Ag5_peng0013_SA_her_Ela.raw	F4:15028	TYYC(+58.01)QQHYTEPPTFGQGTKVELKTR	F4:6439	25	97	97	25	759.1166	4	34.92	-	2.5624E7	3032.4338	1.1	Carboxymethyl	100 100 100 100 98 98 98 99 93 98 100 99 99 99 98 97 95 96 97 96 96 94 93 94 98	TYYC(+58.01)QQHYTEPPTFGQGTKVELKTR	HCD
2	20191211_F1_Ag5_peng0013_SA_her_chymo.raw	F2:7959	AC(+58.01)EVTHQGLSSPVTKDF	F2:7003	17	97	97	17	626.2960	3	38.66	-	6.4751E7	1875.8672	-0.5	Carboxymethyl	99 100 100 100 100 97 96 98 99 100 100 100 99 99 80 90 100	AC(+58.01)EVTHQGLSSPVTKDF	HCD
3	20191211_F1_Ag5_peng0013_SA_her_thermo.raw	F3:9848	FGQGTKVELKRT	F3:3899	12	97	97	12	682.3873	2	20.98	-	2.114E8	1362.7620	-1.4		97 95 97 100 100 100 99 97 92 94 100 100	FGQGTKVELKRT	ETHCD
2	20191211_F1_Ag5_peng0013_SA_her_chymo.raw	F2:8686	C(+58.01)LLNNFYPREAKVQW	F2:10101	15	97	97	15	646.9886	3	55.93	-	9.5193E7	1937.9458	-1.0	Carboxymethyl	95 97 99 98 99 99 93 94 98 98 96 98 99 99 99	C(+58.01)LLNNFYPREAKVQW	ETHCD
10	20191211_F1_Ag5_peng0013_SA_her_Asp_N.raw	F10:14578	DSTYN(+.98)LSSTLTLSKA	F10:8388	15	97	97	15	801.3990	2	46.75	-	3.8739E7	1600.7832	0.2	Deamidation (NQ)	77 98 100 100 100 100 100 100 100 100 100 100 100 92 95	DSTYN(+.98)LSSTLTLSKA	HCD
3	20191211_F1_Ag5_peng0013_SA_her_thermo.raw	F3:3308	VVK(+58.01)LTVLHQDW	F3:11610	11	97	97	11	465.9265	3	64.50	-	3.508E4	1394.7559	1.2	Carboxymethyl (KW X@N-term)	97 94 90 100 100 100 100 99 97 99 97	VVK(+58.01)LTVLHQDW	ETHCD
8	20191211_F1_Ag5_peng0013_SA_her_Lys_C.raw	F8:1998	ALPPALEK	F8:5649	8	97	97	8	419.7551	2	31.09	-	1.7654E6	837.4960	-0.4		97 94 96 96 97 99 100 100	ALPPALEK	ETHCD
4	20191211_F1_Ag5_peng0013_SA_her_Ela.raw	F4:6881	VFLFPPKPKDTLML	F4:10632	14	97	97	14	549.3187	3	56.89	-	8.9958E8	1644.9312	1.9		99 99 100 96 97 99 94 92 97 99 98 98 98 98	VFLFPPKPKDTLML	ETHCD
5	20191211_F1_Ag5_peng0013_SA_her_aLP.raw	F5:1237	KVQWKV	F5:5344	6	97	97	6	394.2454	2	29.20	-	5.6577E8	786.4752	1.3		95 95 96 99 99 99	KVQWKV	HCD
4	20191211_F1_Ag5_peng0013_SA_her_Ela.raw	F4:3183	SVGDRVTLTC(+58.01)AR	F4:4957	12	97	97	12	445.8959	3	26.72	-	1.3132E9	1334.6611	3.5	Carboxymethyl	99 98 97 98 97 97 98 99 96 94 95 99	SVGDRVTLTC(+58.01)AR	HCD
4	20191211_F1_Ag5_peng0013_SA_her_Ela.raw	F4:19416	KVQWKVDNALQSGNSQESVTEQDSKDSTYSLS	F4:6851	32	97	97	32	890.4290	4	37.35	-	2.7317E9	3557.6758	3.1		91 90 94 97 96 94 95 93 95 97 95 100 100 99 99 99 99 99 99 99 99 98 99 98 97 99 99 100 100 100 100 97	KVQWKVDNALQSGNSQESVTEQDSKDSTYSLS	ETHCD
10	20191211_F1_Ag5_peng0013_SA_her_Asp_N.raw	F10:14280	DSDGSFFLYSKLTV	F10:11736	14	97	97	14	789.8882	2	64.47	-	1.9251E7	1577.7612	0.4		95 84 93 98 99 100 100 100 99 99 100 100 99 98	DSDGSFFLYSKLTV	ETHCD
3	20191211_F1_Ag5_peng0013_SA_her_thermo.raw	F3:11574	LSSTLTLSKADYEKHKVYAC(+58.01)EVTHQG	F3:5886	26	97	97	26	742.3723	4	32.32	-	5.2699E8	2965.4490	3.8	Carboxymethyl	100 100 100 100 100 100 100 100 99 98 99 83 91 99 99 100 100 99 99 98 93 92 99 98 92 96	LSSTLTLSKADYEKHKVYAC(+58.01)EVTHQG	HCD
4	20191211_F1_Ag5_peng0013_SA_her_Ela.raw	F4:16269	GAKLVVHPYWNTDDVAAGYDLA	F4:8821	22	97	97	22	792.3939	3	48.46	-	2.2225E7	2374.1592	0.3		88 88 98 100 100 97 90 97 100 99 95 95 99 99 100 100 99 99 100 100 100 100	GAKLVVHPYWNTDDVAAGYDLA	ETHCD
3	20191211_F1_Ag5_peng0013_SA_her_thermo.raw	F3:8855	VYAC(+58.01)EVTHQGLSSPVTKS	F3:5662	18	97	97	18	655.3196	3	31.12	-	2.7933E7	1962.9358	0.6	Carboxymethyl	100 100 100 100 100 99 99 90 86 98 99 100 100 99 99 99 92 95	VYAC(+58.01)EVTHQGLSSPVTKS	HCD
2	20191211_F1_Ag5_peng0013_SA_her_chymo.raw	F2:972	VN(+.98)KSRW	F2:4643	6	97	97	6	395.7140	2	25.52	-	4.0426E6	789.4133	0.1	Deamidation (NQ)	97 97 97 96 97 99	VN(+.98)KSRW	HCD
6	20191211_F1_Ag5_peng0013_SA_her_Lys_N.raw	F6:4813	KNTAYLQMN	F6:5646	9	97	97	9	541.7690	2	29.88	-	4.644E6	1081.5227	0.8		98 88 93 99 100 100 100 100 100	KNTAYLQMN	ETHCD
8	20191211_F1_Ag5_peng0013_SA_her_Lys_C.raw	-	DTLMLSRTPEVTC(+58.01)VVVDVSHEN(+.98)PEVK	F8:9207	26	97	97	26	739.8619	4	51.31	-	0	2955.4204	-0.6	Carboxymethyl; Deamidation (NQ)	80 86 100 100 100 100 96 96 95 98 100 100 100 100 100 100 100 99 98 96 99 98 95 98 99 100	DTLMLSRTPEVTC(+58.01)VVVDVSHEN(+.98)PEVK	HCD
3	20191211_F1_Ag5_peng0013_SA_her_thermo.raw	F3:5689	LRLSC(+58.01)AASGFNLKDTYLHW	F3:10188	19	97	97	19	564.0333	4	55.96	-	9.0348E5	2252.1047	-0.2	Carboxymethyl	97 82 88 92 100 100 100 100 100 100 99 99 99 99 98 99 100 100 100	LRLSC(+58.01)AASGFNLKDTYLHW	HCD
4	20191211_F1_Ag5_peng0013_SA_her_Ela.raw	F4:20304	QLVQ(+.98)SGGGLVQPGGSLRLS	F4:8152	19	97	97	19	927.5077	2	44.69	-	3.3966E7	1853.0007	0.1	Deamidation (NQ)	95 98 100 100 100 100 100 100 100 100 100 97 96 92 93 96 92 95 96	QLVQ(+.98)SGGGLVQPGGSLRLS	HCD
5	20191211_F1_Ag5_peng0013_SA_her_aLP.raw	-	KGRFTLS	F5:4364	7	97	97	7	404.7375	2	23.92	-	0	807.4603	0.2		91 94 98 100 100 100 100	KGRFTLS	ETHCD
5	20191211_F1_Ag5_peng0013_SA_her_aLP.raw	F5:21802	LHQDWLNGKEYKC(+58.01)KVS	F5:5480	16	97	97	16	1003.4934	2	30.26	-	3.5388E7	2004.9727	-0.2	Carboxymethyl	98 95 94 98 97 99 97 95 95 99 99 97 97 99 99 99	LHQDWLNGKEYKC(+58.01)KVS	ETHCD
4	20191211_F1_Ag5_peng0013_SA_her_Ela.raw	F4:6059	SGFNLKDTYLHVW	F4:12169	13	97	97	13	527.2687	3	68.65	-	3.8298E5	1578.7830	0.8		99 100 100 98 98 98 98 97 99 99 96 90 95	SGFNLKDTYLHVW	HCD
3	20191211_F1_Ag5_peng0013_SA_her_thermo.raw	F3:6002	LLNNFYPREAKVQWKVDNA	F3:8022	19	97	97	19	577.0583	4	43.90	-	3.8547E8	2304.2014	1.2		100 99 98 99 99 89 90 97 99 99 100 98 96 99 99 99 99 98 93	LLNNFYPREAKVQWKVDNA	ETHCD
4	20191211_F1_Ag5_peng0013_SA_her_Ela.raw	F4:11373	SGGTAALGC(+58.01)LVKDYFPEPV	F4:11898	19	97	97	19	661.3245	3	66.27	-	7.2155E7	1980.9502	0.7	Carboxymethyl	85 88 98 100 100 100 99 99 100 100 100 100 100 100 99 98 97 94 93	SGGTAALGC(+58.01)LVKDYFPEPV	ETHCD
2	20191211_F1_Ag5_peng0013_SA_her_chymo.raw	-	NLKDTYLHW	F2:8064	9	97	97	9	397.2039	3	44.36	-	0	1188.5928	-2.3		86 95 99 100 98 99 100 100 100	NLKDTYLHW	ETHCD
2	20191211_F1_Ag5_peng0013_SA_her_chymo.raw	F2:2251	TVLHQDWLNGKEKY	F2:6214	14	97	97	14	433.4773	4	34.21	-	3.8554E6	1729.8787	0.8		99 100 100 99 99 99 100 100 99 90 92 97 92 97	TVLHQDWLNGKEKY	HCD
10	20191211_F1_Ag5_peng0013_SA_her_Asp_N.raw	-	DSTYSLSSTLTLSKA	F10:11167	15	97	97	15	787.4008	2	62.58	-	0	1572.7883	-0.8		79 99 100 100 100 100 100 100 100 100 100 100 100 90 94	DSTYSLSSTLTLSKA	HCD
2	20191211_F1_Ag5_peng0013_SA_her_chymo.raw	F2:15968	EVQLVESGGGLVQPGGSLRLSC(+58.01)AASGF	F2:13104	27	97	97	27	892.7819	3	70.15	-	2.0602E8	2675.3223	0.6	Carboxymethyl	88 86 97 100 100 100 100 100 100 100 99 98 91 95 95 95 97 99 100 99 98 99 99 97 98 100 100	EVQLVESGGGLVQPGGSLRLSC(+58.01)AASGF	ETHCD
2	20191211_F1_Ag5_peng0013_SA_her_chymo.raw	F2:15604	LSRTPEVTC(+58.01)VVVDVSHEDPEVKF	F2:9279	23	97	97	23	881.7703	3	51.32	-	1.6591E9	2642.2898	-0.3	Carboxymethyl	91 86 92 91 93 99 100 98 98 100 100 100 99 99 99 100 100 97 97 100 100 100 100	LSRTPEVTC(+58.01)VVVDVSHEDPEVKF	ETHCD
11	20191211_F1_Ag5_peng0013_SA_her_CB.raw	F11:11855	HYTAGKSLSLSPG	F11:4948	13	97	97	13	659.3438	2	26.79	-	9.8519E6	1316.6724	0.5		100 100 100 98 97 98 92 89 94 99 100 100 99	HYTAGKSLSLSPG	HCD
5	20191211_F1_Ag5_peng0013_SA_her_aLP.raw	F5:10761	RWNDGFYW(+15.99)DYWGQGT	F5:10713	15	97	97	15	656.2769	3	59.89	-	8.3799E5	1965.8071	0.8	Oxidation (HW)	85 89 93 100 100 100 100 99 100 100 100 100 99 99 97	RWNDGFYW(+15.99)DYWGQGT	ETHCD
5	20191211_F1_Ag5_peng0013_SA_her_aLP.raw	F5:820	HQDWLNGKEYKC(+58.01)KVS	F5:5085	15	97	97	15	379.3848	5	27.94	-	6.9876E5	1891.8887	-0.6	Carboxymethyl	90 93 99 99 100 98 99 99 100 99 98 96 96 98 96	HQDWLNGKEYKC(+58.01)KVS	ETHCD
5	20191211_F1_Ag5_peng0013_SA_her_aLP.raw	F5:17369	VFLFPPSDEQLKSGT	F5:9574	15	97	97	15	832.9296	2	48.52	-	7.5812E8	1663.8457	-0.7		96 98 100 100 100 100 98 99 99 96 99 99 91 90 97	VFLFPPSDEQLKSGT	HCD
8	20191211_F1_Ag5_peng0013_SA_her_Lys_C.raw	-	ALPPALEK	F8:5333	8	97	97	8	419.7556	2	29.54	-	0	837.4960	0.9		98 95 95 96 97 99 100 100	ALPPALEK	ETHCD
4	20191211_F1_Ag5_peng0013_SA_her_Ela.raw	F4:9393	A(+58.01)HDPEVKFNWYVDGV	F4:9530	15	97	97	15	611.9531	3	52.54	-	6.5552E6	1832.8369	0.2	Carboxymethyl (KW X@N-term)	85 85 96 97 99 100 100 100 100 100 100 100 100 100 99	A(+58.01)HDPEVKFNWYVDGV	ETHCD
3	20191211_F1_Ag5_peng0013_SA_her_thermo.raw	F3:1526	GYTRYADSVKGRFT	F3:5481	14	97	97	14	405.9584	4	30.08	-	1.119E6	1619.8057	-0.6		93 93 97 98 100 99 99 98 98 99 98 98 98 95	GYTRYADSVKGRFT	ETHCD
3	20191211_F1_Ag5_peng0013_SA_her_thermo.raw	F3:2446	LFPPKPKDTLM(+15.99)	F3:5862	11	97	97	11	434.9091	3	29.50	-	2.9021E9	1301.7053	0.2	Oxidation (M)	98 90 95 98 97 99 99 100 99 99 99	LFPPKPKDTLM(+15.99)	ETHCD
8	20191211_F1_Ag5_peng0013_SA_her_Lys_C.raw	F8:9590	S(+58.01)ALMLSRTPEVTAVVVN(+.98)VSHEDPEVK	F8:9388	26	97	97	26	717.3685	4	51.98	-	3.9394E7	2865.4429	0.7	Carboxymethyl (KW X@N-term); Deamidation (NQ)	72 86 100 100 100 100 95 97 99 100 100 100 100 100 100 100 100 100 100 96 98 98 95 98 99 100	S(+58.01)ALMLSRTPEVTAVVVN(+.98)VSHEDPEVK	HCD
4	20191211_F1_Ag5_peng0013_SA_her_Ela.raw	F4:9470	VAWYQQKPGKAPKLLL	F4:8408	16	97	97	16	614.0331	3	45.85	-	9.3886E7	1839.0769	0.3		91 95 99 100 99 98 92 93 97 99 97 98 99 100 100 100	VAWYQQKPGKAPKLLL	ETHCD
4	20191211_F1_Ag5_peng0013_SA_her_Ela.raw	-	DVSGFNLKDTYLHWV	F4:10641	15	97	97	15	598.6348	3	59.03	-	0	1792.8784	2.3		94 94 99 99 98 96 98 99 99 98 98 99 99 94 95	DVSGFNLKDTYLHWV	HCD
8	20191211_F1_Ag5_peng0013_SA_her_Lys_C.raw	F8:7899	Y(+58.01)VAC(+58.01)EVTHQGLSSPVTK	F8:5832	17	97	97	17	645.6436	3	32.47	-	9.1243E6	1933.9092	-0.1	Carboxymethyl (KW X@N-term); Carboxymethyl	87 90 99 99 99 99 100 99 98 97 99 99 99 98 99 98 96	Y(+58.01)VAC(+58.01)EVTHQGLSSPVTK	HCD
3	20191211_F1_Ag5_peng0013_SA_her_thermo.raw	F3:2541	L(+58.01)SSPVTKS	F3:4188	8	97	97	8	438.7371	2	22.69	-	1.1285E7	875.4600	-0.4	Carboxymethyl (KW X@N-term)	90 93 99 99 99 100 100 100	L(+58.01)SSPVTKS	ETHCD
10	20191211_F1_Ag5_peng0013_SA_her_Asp_N.raw	F10:21018	DNALQSGNSQESVTEQDSK	F10:4046	19	97	97	19	1018.9525	2	21.99	-	1.2115E7	2035.8931	-1.3		79 93 100 100 99 99 96 96 99 99 99 99 99 99 99 98 99 98 99	DNALQSGNSQESVTEQDSK	HCD
5	20191211_F1_Ag5_peng0013_SA_her_aLP.raw	F5:4107	LHQDWLNGKEYKSKVS	F5:5135	16	97	97	16	483.7549	4	28.26	-	1.3562E6	1930.9900	0.4		96 90 91 99 99 99 98 99 99 97 97 98 99 99 99 97	LHQDWLNGKEYKSKVS	ETHCD
2	20191211_F1_Ag5_peng0013_SA_her_chymo.raw	F2:11692	VLHQDWLDGKEY	F2:7006	12	97	97	12	751.8676	2	38.71	-	1.1495E7	1501.7202	0.2		98 99 98 95 97 92 99 97 95 98 100 100	VLHQDWLDGKEY	ETHCD
6	20191211_F1_Ag5_peng0013_SA_her_Lys_N.raw	F6:17947	KSGTASVVC(+58.01)LLNNFYPREA	F6:11062	19	97	97	19	1064.0305	2	60.51	-	3.2756E9	2126.0466	-0.1	Carboxymethyl	83 100 100 100 100 99 99 100 100 100 99 98 98 98 95 96 98 97 92	KSGTASVVC(+58.01)LLNNFYPREA	ETHCD
10	20191211_F1_Ag5_peng0013_SA_her_Asp_N.raw	F10:3738	DYEKHKVYAC(+58.01)EVTH	F10:3844	14	97	97	14	445.7061	4	21.13	-	5.8967E5	1778.7935	1.1	Carboxymethyl	100 99 96 96 100 100 100 99 99 98 97 95 95 90	DYEKHKVYAC(+58.01)EVTH	ETHCD
10	20191211_F1_Ag5_peng0013_SA_her_Asp_N.raw	-	DSTYSLSSTLTLSKA	F10:13287	15	97	97	15	787.4006	2	74.49	-	0	1572.7883	-1.1		80 99 100 100 100 100 100 100 100 100 100 100 100 89 93	DSTYSLSSTLTLSKA	HCD
2	20191211_F1_Ag5_peng0013_SA_her_chymo.raw	F2:11872	RVVSVLTVLHQDW(+15.99)LNGKEY	F2:9615	19	97	97	19	758.0748	3	53.32	-	1.6971E6	2271.2012	0.6	Oxidation (HW)	92 91 91 94 95 98 99 100 99 98 98 99 99 100 99 100 98 99 100	RVVSVLTVLHQDW(+15.99)LNGKEY	ETHCD
9	20191211_F1_Ag5_peng0013_SA_her_GluC.raw	F9:5288	QLTKYSGE	F9:3737	8	97	97	8	463.2349	2	20.40	-	1.4867E5	924.4553	-0.1		92 97 99 99 99 99 98 96	QLTKYSGE	HCD
4	20191211_F1_Ag5_peng0013_SA_her_Ela.raw	F4:16322	RWGGDGFYAMDYWGQGTLVTV	F4:12209	21	97	97	21	793.7003	3	68.55	-	1.2696E7	2378.0789	0.1		83 84 96 99 100 100 100 99 98 98 99 99 100 100 98 99 99 99 98 98 98	RWGGDGFYAMDYWGQGTLVTV	ETHCD
5	20191211_F1_Ag5_peng0013_SA_her_aLP.raw	-	VLHQDWLDGKEYKC(+58.01)KVS	F5:6038	17	97	97	17	422.0121	5	33.40	-	0	2105.0251	-0.4	Carboxymethyl	92 96 98 96 99 96 98 98 97 99 99 99 98 97 97 98 96	VLHQDWLDGKEYKC(+58.01)KVS	ETHCD
4	20191211_F1_Ag5_peng0013_SA_her_Ela.raw	F4:10203	DK(+58.01)KGRFTLSADTSKNTA	F4:4929	17	97	97	17	633.3242	3	26.47	-	1.8645E7	1896.9541	-1.7	Carboxymethyl (KW X@N-term)	88 86 98 99 99 99 98 98 98 98 99 99 100 100 98 98 97	DK(+58.01)KGRFTLSADTSKNTA	ETHCD
5	20191211_F1_Ag5_peng0013_SA_her_aLP.raw	F5:8285	NKALPAPLEKT	F5:4370	11	97	97	11	591.3496	2	23.46	-	4.3503E9	1180.6816	2.6		84 90 100 100 100 100 99 99 100 100 100	NKALPAPLEKT	HCD
7	20191211_F1_Ag5_peng0013_SA_her_Arg_C.raw	F7:19202	N(+.98)STYSLSSTLTSRR	F7:8485	14	97	97	14	787.4019	2	45.87	-	9.3278E5	1572.7744	9.5	Deamidation (NQ)	98 98 100 100 100 100 100 100 99 100 100 100 100 68	N(+.98)STYSLSSTLTSRR	ETHCD
3	20191211_F1_Ag5_peng0013_SA_her_thermo.raw	-	FGQGTKVELTKR	F3:3995	12	97	97	12	455.2610	3	21.79	-	0	1362.7620	-0.5		100 99 98 94 96 99 99 99 97 94 95 98	FGQGTKVELTKR	HCD
3	20191211_F1_Ag5_peng0013_SA_her_thermo.raw	F3:5906	TLPPSREEMTKNQK(+58.01)	F3:4101	14	97	97	14	572.9583	3	22.21	-	6.1383E5	1715.8513	0.9	Carboxymethyl (KW X@N-term)	98 97 97 95 94 99 99 100 99 98 97 96 96 96	TLPPSREEMTKNQK(+58.01)	ETHCD
4	20191211_F1_Ag5_peng0013_SA_her_Ela.raw	F4:7396	E(-18.01)HGLSSPVTKS	F4:4252	11	97	97	11	562.2909	2	23.02	-	6.1881E5	1122.5669	0.3	Pyro-glu from E	94 94 98 98 97 96 96 98 100 100 100	E(-18.01)HGLSSPVTKS	ETHCD
10	20191211_F1_Ag5_peng0013_SA_her_Asp_N.raw	F10:10580	DYFPEPVTVSW	F10:11410	11	97	97	11	670.3143	2	63.88	-	4.1772E6	1338.6133	0.6		97 98 100 98 98 89 93 99 100 100 100	DYFPEPVTVSW	HCD
8	20191211_F1_Ag5_peng0013_SA_her_Lys_C.raw	-	DTLM(+15.99)LSRTPEVTC(+58.01)VVVN(+.98)VSHEDEPVK	F8:11862	26	97	97	26	743.8618	4	65.86	-	0	2971.4153	0.9	Oxidation (M); Carboxymethyl; Deamidation (NQ)	79 80 100 100 100 100 100 100 100 100 100 100 100 100 100 100 100 100 98 98 100 100 96 83 99 100	DTLM(+15.99)LSRTPEVTC(+58.01)VVVN(+.98)VSHEDEPVK	HCD
2	20191211_F1_Ag5_peng0013_SA_her_chymo.raw	F2:9727	QQKPGKPAKLLLYSASFY	F2:8593	18	97	97	18	680.3820	3	47.45	-	1.0225E7	2038.1250	-0.5		82 89 93 98 100 100 97 96 100 100 100 100 100 100 99 99 100 100	QQKPGKPAKLLLYSASFY	ETHCD
4	20191211_F1_Ag5_peng0013_SA_her_Ela.raw	F4:5120	VFLFPPSDEQLKS	F4:8997	13	97	97	13	502.9331	3	49.24	-	1.2829E7	1505.7766	0.6		99 99 100 95 94 95 98 98 96 95 100 99 97	VFLFPPSDEQLKS	ETHCD
8	20191211_F1_Ag5_peng0013_SA_her_Lys_C.raw	F8:8625	SGTASVVALLDNFYPREAK	F8:11549	19	97	97	19	680.0255	3	63.91	-	1.301E6	2037.0530	0.9		95 94 97 98 95 96 99 100 100 99 98 98 99 91 92 98 99 100 100	SGTASVVALLDNFYPREAK	ETHCD
4	20191211_F1_Ag5_peng0013_SA_her_Ela.raw	F4:5153	GFNLKN(+.98)TYLHW(+15.99)V	F4:9091	12	97	97	12	503.5894	3	50.07	-	5.5986E6	1507.7458	0.4	Deamidation (NQ); Oxidation (HW)	96 94 95 98 99 99 100 100 100 99 90 97	GFNLKN(+.98)TYLHW(+15.99)V	HCD
8	20191211_F1_Ag5_peng0013_SA_her_Lys_C.raw	-	STYSLSSTLTLSK	F8:7737	13	97	97	13	694.3682	2	43.18	-	0	1386.7241	-1.7		88 88 100 100 100 100 100 99 100 100 100 99 93	STYSLSSTLTLSK	HCD
4	20191211_F1_Ag5_peng0013_SA_her_Ela.raw	F4:13862	YYC(+58.01)QQHYTTPPTFGQGTKVELKTR	F4:6005	24	97	97	24	726.8537	4	32.88	-	5.1086E8	2903.3911	-1.9	Carboxymethyl	100 100 100 89 90 99 100 100 100 100 100 100 100 98 96 94 95 97 97 98 97 96 93 97	YYC(+58.01)QQHYTTPPTFGQGTKVELKTR	HCD
2	20191211_F1_Ag5_peng0013_SA_her_chymo.raw	-	LDNFYPREAKVQW	F2:8299	13	97	97	13	555.9497	3	45.71	-	0	1664.8311	-2.3		93 90 96 100 96 97 99 99 97 98 100 99 100	LDNFYPREAKVQW	ETHCD
3	20191211_F1_Ag5_peng0013_SA_her_thermo.raw	F3:8480	LSASVGDRVTLTC(+58.01)RASQD	F3:5700	18	97	97	18	646.3181	3	31.28	-	1.2579E6	1935.9319	0.3	Carboxymethyl	100 100 100 100 100 98 98 97 98 98 96 93 93 94 95 95 96 99	LSASVGDRVTLTC(+58.01)RASQD	HCD
5	20191211_F1_Ag5_peng0013_SA_her_aLP.raw	F5:16051	FLYSGVPSRFSGSRSGTDFTLT	F5:8831	22	97	97	22	794.7281	3	48.57	-	1.3392E8	2381.1650	-1.1		99 99 100 100 100 99 99 100 100 100 99 99 100 98 91 82 82 95 98 99 100 100	FLYSGVPSRFSGSRSGTDFTLT	ETHCD
10	20191211_F1_Ag5_peng0013_SA_her_Asp_N.raw	F10:10580	DYFPEPVTVSW	F10:11358	11	97	97	11	670.3143	2	63.88	-	4.1772E6	1338.6133	0.6		98 98 100 96 96 90 94 99 100 100 100	DYFPEPVTVSW	HCD
2	20191211_F1_Ag5_peng0013_SA_her_chymo.raw	F2:11273	NSGALTSGVHTFPAVLESSGLY	F2:10578	22	97	97	22	736.3712	3	59.12	-	1.6226E7	2206.0906	0.6		94 95 97 98 100 100 100 100 99 99 99 82 85 95 99 100 100 100 100 100 100 100	NSGALTSGVHTFPAVLESSGLY	ETHCD
5	20191211_F1_Ag5_peng0013_SA_her_aLP.raw	F5:2987	TYLC(+58.01)NVNHKPS	F5:4096	11	97	97	11	445.2125	3	22.30	-	2.7346E8	1332.6133	1.8	Carboxymethyl	99 99 100 99 90 90 99 100 98 98 98	TYLC(+58.01)NVNHKPS	ETHCD
11	20191211_F1_Ag5_peng0013_SA_her_CB.raw	F11:7525	DGRGDSVVYGLRSKSKKF	F11:5024	18	97	97	18	500.5236	4	27.24	-	1.0772E5	1998.0647	0.3		82 83 99 100 100 97 97 100 100 100 99 98 99 100 100 100 100 99	DGRGDSVVYGLRSKSKKF	ETHCD
10	20191211_F1_Ag5_peng0013_SA_her_Asp_N.raw	F10:11247	DGSFFLYSKLTV	F10:10997	12	97	97	12	688.8582	2	61.61	-	2.2908E7	1375.7024	-0.5		72 97 100 100 100 100 100 100 100 100 99 99	DGSFFLYSKLTV	HCD
10	20191211_F1_Ag5_peng0013_SA_her_Asp_N.raw	F10:14213	DSTYSLSSTLTLSKA	F10:15111	15	97	97	15	787.4011	2	83.72	-	1.7262E7	1572.7883	-0.4		79 99 100 100 100 100 100 100 100 100 100 100 100 89 93	DSTYSLSSTLTLSKA	HCD
4	20191211_F1_Ag5_peng0013_SA_her_Ela.raw	F4:3313	VLHQDWLNGKEYKC(+58.01)	F4:6214	14	97	97	14	448.4694	4	33.99	-	3.2956E6	1789.8457	1.6	Carboxymethyl	90 95 94 96 99 98 99 98 98 98 99 99 99 99	VLHQDWLNGKEYKC(+58.01)	ETHCD
6	20191211_F1_Ag5_peng0013_SA_her_Lys_N.raw	F6:11323	KC(+58.01)KVSDKALPAPLE	F6:5189	14	97	97	14	778.9210	2	27.46	-	1.9729E7	1555.8279	-0.3	Carboxymethyl	70 100 100 99 99 100 100 100 99 99 99 99 100 100	KC(+58.01)KVSDKALPAPLE	ETHCD
11	20191211_F1_Ag5_peng0013_SA_her_CB.raw	F11:12159	VTHQGLSK(+58.01)PTKSFNRGEA	F11:4962	18	97	97	18	672.3480	3	26.79	-	2.7923E6	2014.0232	-0.5	Carboxymethyl (KW X@N-term)	93 96 100 100 99 99 98 86 89 98 100 100 100 100 99 98 99 98	VTHQGLSK(+58.01)PTKSFNRGEA	ETHCD
6	20191211_F1_Ag5_peng0013_SA_her_Lys_N.raw	F6:9304	KVDNALQSGNSQESVTEQDS	F6:4446	20	97	97	20	712.6613	3	22.97	-	7.6571E6	2134.9614	0.2		95 86 96 98 99 100 99 99 99 99 91 93 100 99 98 99 100 98 99 98	KVDNALQSGNSQESVTEQDS	ETHCD
2	20191211_F1_Ag5_peng0013_SA_her_chymo.raw	F2:3542	KDTYLHW	F2:7760	7	97	97	7	481.7402	2	42.02	-	1.2756E8	961.4658	0.2		88 95 99 100 100 100 100	KDTYLHW	ETHCD
4	20191211_F1_Ag5_peng0013_SA_her_Ela.raw	F4:14791	VFLFPPSDEQLKS	F4:9706	13	97	97	13	753.8953	2	49.29	-	2.6306E9	1505.7766	-0.4		97 98 100 100 100 99 98 97 97 95 99 91 93	VFLFPPSDEQLKS	HCD
8	20191211_F1_Ag5_peng0013_SA_her_Lys_C.raw	F8:1954	VTHQGLSSPVTK	F8:3810	12	97	97	12	418.5667	3	20.85	-	5.4851E6	1252.6775	0.7		95 96 99 99 100 100 100 98 98 100 100 83	VTHQGLSSPVTK	ETHCD
8	20191211_F1_Ag5_peng0013_SA_her_Lys_C.raw	F8:9391	SGTASVVC(+58.01)LLNNFYPREAK	F8:11115	19	97	97	19	709.6909	3	60.80	-	1.3687E10	2126.0466	2.0	Carboxymethyl	96 96 100 100 100 100 100 99 100 100 99 98 94 94 89 89 96 99 100	SGTASVVC(+58.01)LLNNFYPREAK	HCD
8	20191211_F1_Ag5_peng0013_SA_her_Lys_C.raw	-	DSTYSLSSTLTLSK	F8:13078	14	97	97	14	751.8824	2	72.98	-	0	1501.7512	-0.6		97 97 100 100 100 100 100 100 99 100 100 100 99 71	DSTYSLSSTLTLSK	ETHCD
11	20191211_F1_Ag5_peng0013_SA_her_CB.raw	F11:6601	NSGALTSGVH	F11:3881	10	97	97	10	471.7355	2	20.98	-	2.1933E4	941.4567	-0.2		89 94 98 98 98 98 99 100 100 100	NSGALTSGVH	ETHCD
5	20191211_F1_Ag5_peng0013_SA_her_aLP.raw	F5:1559	KGRFTLS	F5:4262	7	97	97	7	404.7379	2	23.24	-	1.7194E9	807.4603	1.3		90 94 98 100 100 100 99	KGRFTLS	ETHCD
6	20191211_F1_Ag5_peng0013_SA_her_Lys_N.raw	F6:4120	KGLEWVARLYPTN	F6:8806	13	97	97	13	516.2843	3	47.77	-	1.3756E6	1545.8303	0.5		71 98 99 100 100 100 100 100 100 99 99 100 99	KGLEWVARLYPTN	ETHCD
2	20191211_F1_Ag5_peng0013_SA_her_chymo.raw	F2:1767	VRQAPGKGLEW(+15.99)	F2:4916	11	97	97	11	419.5628	3	27.07	-	1.0751E8	1255.6672	-0.6	Oxidation (HW)	93 92 95 96 98 99 99 99 99 100 100	VRQAPGKGLEW(+15.99)	ETHCD
6	20191211_F1_Ag5_peng0013_SA_her_Lys_N.raw	-	KALPAPLE	F6:5635	8	97	97	8	419.7557	2	29.92	-	0	837.4960	1.0		81 100 99 99 99 100 100 100	KALPAPLE	ETHCD
2	20191211_F1_Ag5_peng0013_SA_her_chymo.raw	F2:9285	T(+58.01)LSADTSKNTAY	F2:4430	12	97	97	12	665.3126	2	24.48	-	2.9704E7	1328.6096	0.8	Carboxymethyl (KW X@N-term)	95 97 98 98 98 97 97 96 95 98 99 99	T(+58.01)LSADTSKNTAY	ETHCD
4	20191211_F1_Ag5_peng0013_SA_her_Ela.raw	F4:414	GVHTFPA	F4:4975	7	97	97	7	364.6890	2	26.41	-	2.75E9	727.3653	-2.6		96 96 98 99 96 97 99	GVHTFPA	ETHCD
8	20191211_F1_Ag5_peng0013_SA_her_Lys_C.raw	F8:9251	SGTASVVC(+58.01)LLNW(+58.01)YPREAK	F8:10528	18	97	97	18	704.0135	3	58.34	-	3.1083E7	2109.0200	-0.6	Carboxymethyl; Carboxymethyl (KW X@N-term)	96 96 100 100 100 100 100 100 100 100 94 92 96 91 91 97 99 100	SGTASVVC(+58.01)LLNW(+58.01)YPREAK	HCD
10	20191211_F1_Ag5_peng0013_SA_her_Asp_N.raw	-	DSTYSLSSTLTLSKA	F10:12939	15	97	97	15	787.4007	2	72.54	-	0	1572.7883	-0.9		80 99 100 100 100 100 100 100 99 100 100 100 100 89 93	DSTYSLSSTLTLSKA	HCD
10	20191211_F1_Ag5_peng0013_SA_her_Asp_N.raw	-	DSTYSLSSTLTLSKA	F10:12259	15	97	97	15	787.4017	2	68.76	-	0	1572.7883	0.3		80 99 100 100 100 100 100 100 100 100 100 100 100 89 93	DSTYSLSSTLTLSKA	HCD
5	20191211_F1_Ag5_peng0013_SA_her_aLP.raw	F5:18480	VFLFPPSDEQLKSGTA	F5:9578	16	97	97	16	868.4509	2	48.62	-	1.0757E10	1734.8828	2.5		96 98 100 100 100 100 99 99 99 96 99 100 95 89 91 96	VFLFPPSDEQLKSGTA	HCD
9	20191211_F1_Ag5_peng0013_SA_her_GluC.raw	F9:16500	VTC(+58.01)VVVDVSHEDPE	F9:6585	14	97	97	14	793.3557	2	36.82	-	8.3815E7	1584.6978	-0.6	Carboxymethyl	96 96 99 100 100 100 100 97 96 99 100 100 99 81	VTC(+58.01)VVVDVSHEDPE	ETHCD
7	20191211_F1_Ag5_peng0013_SA_her_Arg_C.raw	F7:3283	GRGDSVVYGLR	F7:5396	11	97	97	11	393.5475	3	28.91	-	2.1135E5	1177.6204	0.2		96 97 99 100 99 99 100 100 100 100 80	GRGDSVVYGLR	ETHCD
10	20191211_F1_Ag5_peng0013_SA_her_Asp_N.raw	-	DSTYSLSSTLTLSKA	F10:12727	15	97	97	15	787.4004	2	71.36	-	0	1572.7883	-1.3		80 99 100 100 100 100 100 100 100 100 100 100 99 88 93	DSTYSLSSTLTLSKA	HCD
3	20191211_F1_Ag5_peng0013_SA_her_thermo.raw	F3:5409	LYPTNGYTRYADSVKGRFT	F3:7198	19	97	97	19	553.0323	4	39.50	-	8.3305E7	2208.0962	1.9		98 95 98 99 98 91 87 97 100 99 97 98 98 99 100 99 99 98 97	LYPTNGYTRYADSVKGRFT	ETHCD
8	20191211_F1_Ag5_peng0013_SA_her_Lys_C.raw	F8:5014	AC(+58.01)Q(+.98)VTHQGLSSPVTK	F8:4528	15	97	97	15	538.9316	3	24.97	-	8.313E5	1613.7720	0.7	Carboxymethyl; Deamidation (NQ)	100 100 100 100 99 97 98 97 98 98 96 92 94 95 95	AC(+58.01)Q(+.98)VTHQGLSSPVTK	HCD
10	20191211_F1_Ag5_peng0013_SA_her_Asp_N.raw	F10:17559	DLQLVESGGGLVQPGGSLRLSC(+58.01)AASGF	F10:8820	27	97	97	27	892.7808	3	49.58	-	3.025E6	2675.3223	-0.7	Carboxymethyl	73 98 97 100 100 100 100 100 100 100 99 99 95 96 95 97 99 100 99 99 98 100 99 98 97 96 93	DLQLVESGGGLVQPGGSLRLSC(+58.01)AASGF	ETHCD
8	20191211_F1_Ag5_peng0013_SA_her_Lys_C.raw	-	DSTYSLSSTLTLSK	F8:14030	14	97	97	14	751.8825	2	78.31	-	0	1501.7512	-0.5		96 96 100 100 100 100 100 100 100 100 100 99 97 74	DSTYSLSSTLTLSK	ETHCD
3	20191211_F1_Ag5_peng0013_SA_her_thermo.raw	F3:3812	LYPTNGYTRYADSVKGR	F3:5489	17	97	97	17	491.0021	4	30.18	-	4.911E7	1959.9802	-0.5		100 100 100 100 99 99 99 89 85 97 97 98 97 97 98 99 99	LYPTNGYTRYADSVKGR	HCD
6	20191211_F1_Ag5_peng0013_SA_her_Lys_N.raw	F6:11489	K(+58.01)SVTVPSSSLGTQTYLC(+58.01)NVNH	F6:8106	21	97	97	21	784.3773	3	43.86	-	3.6003E7	2350.1111	-0.4	Carboxymethyl (KW X@N-term); Carboxymethyl	99 99 100 100 100 95 92 91 97 98 98 99 98 99 100 99 97 94 94 96 96	K(+58.01)SVTVPSSSLGTQTYLC(+58.01)NVNH	HCD
9	20191211_F1_Ag5_peng0013_SA_her_GluC.raw	F9:15198	LSSSTLTLSKAN(+.98)YE	F9:7388	14	97	97	14	757.8821	2	41.49	-	1.1365E6	1513.7512	-1.0	Deamidation (NQ)	78 87 100 100 100 100 100 100 100 99 99 100 100 99	LSSSTLTLSKAN(+.98)YE	HCD
8	20191211_F1_Ag5_peng0013_SA_her_Lys_C.raw	F8:839	ALGC(+58.01)LVK	F8:5986	7	97	97	7	381.2147	2	33.36	-	2.9806E6	760.4153	-0.7	Carboxymethyl	98 97 96 95 96 98 100	ALGC(+58.01)LVK	HCD
5	20191211_F1_Ag5_peng0013_SA_her_aLP.raw	F5:10863	DVSHEN(+.98)PEVKFNWYDV	F5:9167	16	97	97	16	660.2996	3	51.27	-	1.1695E7	1977.8745	1.2	Deamidation (NQ)	88 82 93 99 100 97 99 100 100 100 100 100 100 100 100 100	DVSHEN(+.98)PEVKFNWYDV	ETHCD
5	20191211_F1_Ag5_peng0013_SA_her_aLP.raw	F5:393	GVHTFPA	F5:4831	7	97	97	7	364.6889	2	26.36	-	2.5525E9	727.3653	-2.8		98 97 95 97 94 99 100	GVHTFPA	ETHCD
10	20191211_F1_Ag5_peng0013_SA_her_Asp_N.raw	-	DRVTLTC(+58.01)RASQ	F10:4695	11	97	97	11	436.5511	3	25.92	-	0	1306.6299	1.2	Carboxymethyl	81 99 100 100 100 100 100 99 98 99 94	DRVTLTC(+58.01)RASQ	ETHCD
3	20191211_F1_Ag5_peng0013_SA_her_thermo.raw	F3:5413	LYPTDGYTRYADSVKGRFT	F3:7609	19	97	97	19	553.2775	4	41.76	-	2.425E7	2209.0803	0.2		98 96 99 99 99 94 88 96 99 99 97 98 98 99 99 98 97 97 96	LYPTDGYTRYADSVKGRFT	ETHCD
2	20191211_F1_Ag5_peng0013_SA_her_chymo.raw	-	NLKDTYLHW	F2:7982	9	97	97	9	397.2046	3	43.90	-	0	1188.5928	-0.6		85 93 99 100 99 99 100 100 100	NLKDTYLHW	ETHCD
8	20191211_F1_Ag5_peng0013_SA_her_Lys_C.raw	-	T(+58.01)GLMLSRTPEVTC(+58.01)VVVDVSHEDPEVK	F8:9499	26	97	97	26	739.8613	4	52.88	-	0	2955.4204	-1.5	Carboxymethyl (KW X@N-term); Carboxymethyl	74 85 100 100 100 100 94 95 99 100 100 100 100 100 100 100 100 99 99 96 99 99 95 98 99 100	T(+58.01)GLMLSRTPEVTC(+58.01)VVVDVSHEDPEVK	HCD
6	20191211_F1_Ag5_peng0013_SA_her_Lys_N.raw	F6:4347	KVDNALQSGN	F6:3818	10	97	97	10	523.2679	2	19.69	-	4.8568E6	1044.5200	1.1		97 89 98 94 99 100 99 100 100 97	KVDNALQSGN	HCD
10	20191211_F1_Ag5_peng0013_SA_her_Asp_N.raw	F10:4774	DTLM(+15.99)LSRT	F10:4818	8	97	97	8	476.7426	2	26.63	-	3.0051E5	951.4695	1.2	Oxidation (M)	95 100 100 100 99 97 92 96	DTLM(+15.99)LSRT	HCD
10	20191211_F1_Ag5_peng0013_SA_her_Asp_N.raw	-	DSTYSLSSTLTLSKA	F10:13641	15	97	97	15	787.4007	2	76.43	-	0	1572.7883	-0.9		79 99 100 100 100 100 100 100 100 100 100 100 100 89 94	DSTYSLSSTLTLSKA	HCD
8	20191211_F1_Ag5_peng0013_SA_her_Lys_C.raw	F8:5414	FNWYVN(+.98)GVEVHNAK	F8:13110	14	97	97	14	559.9392	3	71.63	-	2.5538E6	1676.7947	0.7	Deamidation (NQ)	94 98 99 99 99 99 96 97 99 98 96 98 97 91	FNWYVN(+.98)GVEVHNAK	HCD
11	20191211_F1_Ag5_peng0013_SA_her_CB.raw	F11:9083	DLQM(+15.99)TQSPSS	F11:3521	10	97	97	10	555.2424	2	19.07	-	9.797E4	1108.4707	-0.4	Oxidation (M)	92 92 95 99 100 100 99 98 99 100	DLQM(+15.99)TQSPSS	ETHCD
5	20191211_F1_Ag5_peng0013_SA_her_aLP.raw	F5:2048	PKLLLYS	F5:7443	7	97	97	7	417.2602	2	41.06	-	8.2038E6	832.5058	0.0		94 88 98 100 100 100 100	PKLLLYS	ETHCD
6	20191211_F1_Ag5_peng0013_SA_her_Lys_N.raw	F6:9461	KDGTASVVC(+58.01)LLNNFM(+15.99)LREA	F6:11333	19	97	97	19	719.0199	3	61.28	-	1.4911E8	2154.0449	-3.3	Carboxymethyl; Oxidation (M)	86 96 96 99 99 99 99 100 100 100 100 100 100 100 89 92 99 99 97	KDGTASVVC(+58.01)LLNNFM(+15.99)LREA	ETHCD
4	20191211_F1_Ag5_peng0013_SA_her_Ela.raw	F4:4396	SLRAEDTAV	F4:4368	9	97	97	9	481.2515	2	23.64	-	6.1099E7	960.4876	0.8		92 95 99 99 99 100 100 97 93	SLRAEDTAV	ETHCD
2	20191211_F1_Ag5_peng0013_SA_her_chymo.raw	-	E(-18.01)QKPGKAPKLLLY	F2:7208	13	97	97	13	489.6292	3	39.73	-	0	1465.8657	0.0	Pyro-glu from E	99 89 95 96 98 100 97 94 96 100 100 100 100	E(-18.01)QKPGKAPKLLLY	ETHCD
8	20191211_F1_Ag5_peng0013_SA_her_Lys_C.raw	F8:9891	S(+58.01)GTASVVC(+58.01)LLNNFYPREAK	F8:11641	19	97	97	19	729.0242	3	64.80	-	2.1619E7	2184.0520	-0.6	Carboxymethyl (KW X@N-term); Carboxymethyl	94 99 100 100 100 100 100 100 100 100 99 98 94 95 89 88 95 98 100	S(+58.01)GTASVVC(+58.01)LLNNFYPREAK	HCD
6	20191211_F1_Ag5_peng0013_SA_her_Lys_N.raw	F6:7874	KVYAC(+58.01)EVTHQG	F6:4261	11	97	97	11	646.8009	2	22.18	-	3.1308E5	1291.5867	0.5	Carboxymethyl	94 100 100 100 99 99 99 100 99 88 93	KVYAC(+58.01)EVTHQG	HCD
10	20191211_F1_Ag5_peng0013_SA_her_Asp_N.raw	F10:8179	DNQRVLVNTK	F10:3739	10	97	97	10	593.8304	2	20.52	-	5.5347E5	1185.6465	-0.1		100 95 92 90 98 100 100 99 100 99	DNQRVLVNTK	ETHCD
2	20191211_F1_Ag5_peng0013_SA_her_chymo.raw	F2:1360	SKLTVDKSRW	F2:4632	10	97	97	10	407.2310	3	25.52	-	1.4615E8	1218.6721	-0.7		95 98 99 100 100 100 98 93 93 96	SKLTVDKSRW	HCD
5	20191211_F1_Ag5_peng0013_SA_her_aLP.raw	F5:4711	VFLFPPSDEQLKS	F5:9022	13	97	97	13	502.9329	3	48.99	-	1.1199E7	1505.7766	0.2		97 98 99 91 92 95 98 99 98 96 100 100 100	VFLFPPSDEQLKS	ETHCD
5	20191211_F1_Ag5_peng0013_SA_her_aLP.raw	F5:22820	VLHQDWLNGKEYKC(+58.01)KVS	F5:5768	17	97	97	17	1053.0294	2	31.87	-	7.0764E8	2104.0410	1.6	Carboxymethyl	99 99 99 99 100 100 100 99 82 86 99 100 100 99 95 99 100	VLHQDWLNGKEYKC(+58.01)KVS	HCD
8	20191211_F1_Ag5_peng0013_SA_her_Lys_C.raw	F8:9891	S(+58.01)GTASVVC(+58.01)LLNNFYPREAK	F8:11706	19	97	97	19	729.0242	3	64.80	-	2.1619E7	2184.0520	-0.6	Carboxymethyl (KW X@N-term); Carboxymethyl	93 99 100 100 100 100 100 100 100 100 99 99 95 95 88 86 95 99 100	S(+58.01)GTASVVC(+58.01)LLNNFYPREAK	HCD
4	20191211_F1_Ag5_peng0013_SA_her_Ela.raw	F4:6881	VFLFPPKPKDTLML	F4:10570	14	97	97	14	549.3187	3	56.89	-	8.9958E8	1644.9312	1.9		98 99 100 97 97 98 91 93 99 99 96 97 97 98	VFLFPPKPKDTLML	ETHCD
5	20191211_F1_Ag5_peng0013_SA_her_aLP.raw	F5:4525	GFNLKDTYLHWV	F5:9666	12	97	97	12	498.2578	3	53.90	-	2.7948E6	1491.7510	0.4		97 95 99 100 100 100 100 100 100 100 98 79	GFNLKDTYLHWV	HCD
3	20191211_F1_Ag5_peng0013_SA_her_thermo.raw	F3:1176	AVAWYQQKPGKAPK	F3:4756	14	97	97	14	393.7228	4	26.13	-	3.0586E6	1570.8618	0.3		95 97 100 100 100 98 97 99 95 92 94 97 98 99	AVAWYQQKPGKAPK	HCD
4	20191211_F1_Ag5_peng0013_SA_her_Ela.raw	F4:812	AYLQM(+15.99)N	F4:4348	6	97	97	6	378.1730	2	23.48	-	3.6721E7	754.3320	-0.6	Oxidation (M)	92 94 99 98 100 100	AYLQM(+15.99)N	ETHCD
10	20191211_F1_Ag5_peng0013_SA_her_Asp_N.raw	-	DSTYSLSSTLTLSKA	F10:13102	15	97	97	15	787.4006	2	73.44	-	0	1572.7883	-1.0		79 99 100 100 100 100 100 100 99 100 100 100 100 88 93	DSTYSLSSTLTLSKA	HCD
8	20191211_F1_Ag5_peng0013_SA_her_Lys_C.raw	F8:10373	DSTYSLSSTLTLSK	F8:12364	14	97	97	14	751.8823	2	67.89	-	3.8394E7	1501.7512	-0.7		96 96 100 100 100 100 100 99 99 100 100 100 98 73	DSTYSLSSTLTLSK	ETHCD
4	20191211_F1_Ag5_peng0013_SA_her_Ela.raw	-	YLHWV	F4:8094	5	97	97	5	359.1897	2	44.31	-	0	716.3646	0.3		94 96 98 99 99	YLHWV	ETHCD
4	20191211_F1_Ag5_peng0013_SA_her_Ela.raw	F4:10398	C(+58.01)AADGFNLKDTYLHWV	F4:10644	16	97	97	16	637.6298	3	59.04	-	1.0449E6	1909.8669	0.3	Carboxymethyl	92 93 98 100 100 100 99 100 97 98 100 100 100 100 92 86	C(+58.01)AADGFNLKDTYLHWV	ETHCD
8	20191211_F1_Ag5_peng0013_SA_her_Lys_C.raw	F8:3470	VYAC(+58.01)EVTHQGLSSPVTK	F8:5715	17	97	97	17	469.9833	4	31.94	-	2.2698E7	1875.9036	0.2	Carboxymethyl	95 96 100 100 100 99 98 92 96 92 98 100 100 98 98 98 92	VYAC(+58.01)EVTHQGLSSPVTK	HCD
6	20191211_F1_Ag5_peng0013_SA_her_Lys_N.raw	F6:6984	KVYAC(+58.01)EVTHAG	F6:4270	11	97	97	11	618.2899	2	22.19	-	1.0623E6	1234.5652	0.1	Carboxymethyl	73 100 100 99 100 99 99 100 100 100 100	KVYAC(+58.01)EVTHAG	ETHCD
10	20191211_F1_Ag5_peng0013_SA_her_Asp_N.raw	F10:21305	DKTHTC(+58.01)PPC(+58.01)PAPELLGGPSVFLFPPKPK	F10:10340	28	97	97	28	1030.5205	3	57.77	-	8.6261E7	3088.5400	-0.1	Carboxymethyl	79 100 100 100 99 97 96 92 90 96 98 99 100 100 100 100 99 99 100 100 100 100 91 91 97 99 99 99	DKTHTC(+58.01)PPC(+58.01)PAPELLGGPSVFLFPPKPK	ETHCD
7	20191211_F1_Ag5_peng0013_SA_her_Arg_C.raw	F7:16552	VVGNDKALEVGNADDVLGFR	F7:7808	20	97	97	20	696.6924	3	42.18	-	5.6381E5	2087.0647	-4.5		100 100 100 99 100 100 100 100 100 98 97 99 100 100 100 100 100 99 92 61	VVGNDKALEVGNADDVLGFR	ETHCD
4	20191211_F1_Ag5_peng0013_SA_her_Ela.raw	F4:2105	KVN(+.98)KKVEPKSC(+58.01)DTK	F4:3115	14	97	97	14	416.4739	4	16.90	-	1.4973E7	1661.8657	0.4	Deamidation (NQ); Carboxymethyl	99 98 99 99 97 95 98 99 99 97 95 95 93 96	KVN(+.98)KKVEPKSC(+58.01)DTK	HCD
4	20191211_F1_Ag5_peng0013_SA_her_Ela.raw	F4:12407	SRWGGN(+.98)GFYW(+15.99)DYWGQGT	F4:10809	17	97	97	17	685.2889	3	59.89	-	5.4072E6	2052.8391	2.8	Deamidation (NQ); Oxidation (HW)	93 94 97 96 96 99 100 100 95 91 100 100 100 100 98 98 94	SRWGGN(+.98)GFYW(+15.99)DYWGQGT	ETHCD
2	20191211_F1_Ag5_peng0013_SA_her_chymo.raw	F2:8068	SC(+58.01)AASGFNLKDTYLHW(+15.99)	F2:9097	16	97	97	16	629.6163	3	49.80	-	2.5445E6	1885.8306	-1.8	Carboxymethyl; Oxidation (HW)	99 99 100 100 99 96 96 95 97 95 95 92 94 98 99 100	SC(+58.01)AASGFNLKDTYLHW(+15.99)	HCD
5	20191211_F1_Ag5_peng0013_SA_her_aLP.raw	F5:5301	VDKSRWQQGNVFS	F5:6115	13	97	97	13	517.5948	3	33.76	-	3.7112E8	1549.7637	-0.6		80 91 99 100 100 100 99 98 100 99 100 100 99	VDKSRWQQGNVFS	ETHCD
3	20191211_F1_Ag5_peng0013_SA_her_thermo.raw	F3:13364	LSKADYEKHKVYAC(+58.01)EVTHQGLSSPVTKS	F3:5085	28	97	97	28	791.6491	4	27.92	-	1.8489E7	3162.5654	0.6	Carboxymethyl	93 91 97 99 99 99 99 98 99 100 100 99 99 99 99 99 99 94 92 96 98 99 92 91 95 99 99 98	LSKADYEKHKVYAC(+58.01)EVTHQGLSSPVTKS	ETHCD
3	20191211_F1_Ag5_peng0013_SA_her_thermo.raw	F3:3135	VFSC(+58.01)SVM(+15.99)HEALHNHYTQKS	F3:5005	19	97	97	19	459.2094	5	27.50	-	2.9573E6	2291.0098	0.3	Carboxymethyl; Oxidation (M)	100 100 100 100 100 100 100 99 98 95 97 97 98 97 99 98 96 82 91	VFSC(+58.01)SVM(+15.99)HEALHNHYTQKS	HCD
2	20191211_F1_Ag5_peng0013_SA_her_chymo.raw	F2:1187	NLKDTYLHW(+15.99)	F2:6905	9	97	97	9	402.5362	3	37.82	-	8.0613E7	1204.5876	-0.7	Oxidation (HW)	82 94 99 100 100 100 100 100 100	NLKDTYLHW(+15.99)	ETHCD
10	20191211_F1_Ag5_peng0013_SA_her_Asp_N.raw	-	DSTYSLSSTLTLSKA	F10:12310	15	97	97	15	787.4017	2	69.04	-	0	1572.7883	0.3		80 99 100 100 100 100 100 100 100 100 100 100 100 88 92	DSTYSLSSTLTLSKA	HCD
3	20191211_F1_Ag5_peng0013_SA_her_thermo.raw	F3:4812	LSRTPEVTC(+58.01)	F3:4371	9	97	97	9	532.2587	2	23.65	-	2.8619E8	1062.5015	1.2	Carboxymethyl	99 99 100 100 86 92 99 100 100	LSRTPEVTC(+58.01)	HCD
2	20191211_F1_Ag5_peng0013_SA_her_chymo.raw	-	GFNLKDTYLHW	F2:9520	11	97	97	11	465.2354	3	52.67	-	0	1392.6826	1.2		91 92 96 99 99 98 98 98 99 99 100	GFNLKDTYLHW	HCD
8	20191211_F1_Ag5_peng0013_SA_her_Lys_C.raw	F8:9371	SGTASVPC(+58.01)LLNNFYPREAK	F8:11775	19	97	97	19	709.0186	3	64.83	-	2.736E6	2124.0310	1.3	Carboxymethyl	92 98 99 99 99 99 98 99 100 99 98 98 98 99 90 89 94 96 100	SGTASVPC(+58.01)LLNNFYPREAK	HCD
10	20191211_F1_Ag5_peng0013_SA_her_Asp_N.raw	F10:13198	DH(+15.99)SAPELLGGPSVFLFPPKPK	F10:11042	21	97	97	21	750.4062	3	61.97	-	3.1527E6	2248.1890	3.5	Oxidation (HW)	79 85 93 99 97 99 99 100 100 100 99 100 100 100 100 100 99 98 98 97 99	DH(+15.99)SAPELLGGPSVFLFPPKPK	HCD
3	20191211_F1_Ag5_peng0013_SA_her_thermo.raw	F3:18054	VTVSWNSGALTSGVHTFPAVLQSSGLYS	F3:11315	28	97	97	28	955.8201	3	62.71	-	3.1549E6	2864.4343	1.4		82 82 92 100 100 100 100 98 95 99 100 100 100 100 98 97 92 98 100 100 100 99 99 96 95 99 100 99	VTVSWNSGALTSGVHTFPAVLQSSGLYS	ETHCD
4	20191211_F1_Ag5_peng0013_SA_her_Ela.raw	F4:4360	LHQDWLDGKEYKAKK(+58.01)	F4:5280	15	97	97	15	480.0021	4	28.93	-	6.3331E6	1915.9792	0.0	Carboxymethyl (KW X@N-term)	95 90 95 100 99 100 100 99 99 99 99 99 99 98 87	LHQDWLDGKEYKAKK(+58.01)	ETHCD
5	20191211_F1_Ag5_peng0013_SA_her_aLP.raw	F5:15462	TYYC(+58.01)QQHYTTPPTFGQGTKVELKRVT	F5:6519	26	97	97	26	776.8846	4	36.02	-	6.1633E7	3103.5073	0.7	Carboxymethyl	100 100 100 100 98 98 99 100 100 100 100 100 99 99 98 97 96 97 97 97 98 97 96 82 84 93	TYYC(+58.01)QQHYTTPPTFGQGTKVELKRVT	HCD
5	20191211_F1_Ag5_peng0013_SA_her_aLP.raw	F5:426	HEALHNHYTQKS	F5:3395	12	97	97	12	366.9295	4	18.51	-	3.1131E5	1463.6907	-1.3		93 97 99 99 98 97 98 97 94 95 100 99	HEALHNHYTQKS	ETHCD
2	20191211_F1_Ag5_peng0013_SA_her_chymo.raw	F2:2111	SC(+58.01)SVMHEALHDHYTQKSL	F2:5639	18	97	97	18	429.5969	5	31.03	-	4.5581E6	2142.9463	0.9	Carboxymethyl	99 100 100 99 99 98 99 89 92 99 100 99 99 90 88 99 100 100	SC(+58.01)SVMHEALHDHYTQKSL	HCD
4	20191211_F1_Ag5_peng0013_SA_her_Ela.raw	-	LHQDWLDGKEYKC(+58.01)KV	F4:6106	15	97	97	15	384.7921	5	33.47	-	0	1918.9248	-0.2	Carboxymethyl	97 95 94 99 98 99 98 99 99 99 99 95 95 97 94	LHQDWLDGKEYKC(+58.01)KV	ETHCD
4	20191211_F1_Ag5_peng0013_SA_her_Ela.raw	F4:6061	SGFNLRSTYLHWV	F4:9916	13	97	97	13	527.2688	3	54.96	-	4.8661E9	1578.7942	-6.1		99 99 100 99 99 89 92 100 99 99 98 95 96	SGFNLRSTYLHWV	HCD
10	20191211_F1_Ag5_peng0013_SA_her_Asp_N.raw	F10:14281	DSN(+.98)GSFFLYSKLTV	F10:14248	14	97	97	14	789.8883	2	79.04	-	9.1959E6	1577.7612	0.5	Deamidation (NQ)	95 86 97 96 99 100 100 100 100 100 96 97 97 98	DSN(+.98)GSFFLYSKLTV	HCD
4	20191211_F1_Ag5_peng0013_SA_her_Ela.raw	F4:20529	LHQDWLNGKEYKC(+58.01)KVSNKALPAPL	F4:7115	24	97	97	24	937.4933	3	38.64	-	2.3228E8	2809.4585	-0.1	Carboxymethyl	89 85 94 100 100 100 99 99 100 100 100 100 100 100 99 99 99 98 92 88 95 98 99 99	LHQDWLNGKEYKC(+58.01)KVSNKALPAPL	ETHCD
4	20191211_F1_Ag5_peng0013_SA_her_Ela.raw	F4:5655	GFNLK(+58.01)DTYLHWV	F4:10755	12	97	97	12	517.5931	3	59.41	-	1.4429E7	1549.7566	0.6	Carboxymethyl (KW X@N-term)	97 96 99 100 98 99 100 100 100 99 88 90	GFNLK(+58.01)DTYLHWV	HCD
4	20191211_F1_Ag5_peng0013_SA_her_Ela.raw	F4:6247	SGFNLKDTYLHW(+15.99)P	F4:10272	13	97	97	13	531.9288	3	56.73	-	1.9817E5	1592.7622	1.5	Oxidation (HW)	99 99 100 98 99 99 98 98 99 99 97 84 92	SGFNLKDTYLHW(+15.99)P	HCD
8	20191211_F1_Ag5_peng0013_SA_her_Lys_C.raw	F8:8474	K(+58.01)H(+15.99)SPPAPAPELLGGPSVFLFPPKPK	F8:10079	25	97	97	25	671.3713	4	56.10	-	4.0782E7	2681.4580	-0.7	Carboxymethyl (KW X@N-term); Oxidation (HW)	84 85 93 97 99 100 100 100 100 100 100 100 99 98 97 97 97 99 99 99 99 98 97 95 97	K(+58.01)H(+15.99)SPPAPAPELLGGPSVFLFPPKPK	HCD
11	20191211_F1_Ag5_peng0013_SA_her_CB.raw	F11:4991	SFNRGEC(+58.01)	F11:3692	7	97	97	7	435.6751	2	19.69	-	1.5966E6	869.3337	2.1	Carboxymethyl	90 92 99 99 100 100 100	SFNRGEC(+58.01)	ETHCD
2	20191211_F1_Ag5_peng0013_SA_her_chymo.raw	F2:4149	E(-18.01)QKPGK(+58.01)APKLLLY	F2:7949	13	97	97	13	508.9639	3	44.01	-	7.6633E6	1523.8711	-0.9	Pyro-glu from E; Carboxymethyl (KW X@N-term)	100 95 98 99 99 95 86 95 98 99 100 100 100	E(-18.01)QKPGK(+58.01)APKLLLY	ETHCD
2	20191211_F1_Ag5_peng0013_SA_her_chymo.raw	F2:5371	E(-18.01)QKPGKAPKLLLYY	F2:8081	14	97	97	14	543.9838	3	44.48	-	5.3088E6	1628.9290	0.3	Pyro-glu from E	99 95 97 98 98 98 97 96 88 94 100 100 100 100	E(-18.01)QKPGKAPKLLLYY	ETHCD
4	20191211_F1_Ag5_peng0013_SA_her_Ela.raw	F4:10318	MDYWGQGTLVT	F4:9581	11	97	97	11	635.7927	2	52.70	-	6.6623E7	1269.5701	0.7		86 93 98 98 99 97 98 99 100 100 100	MDYWGQGTLVT	ETHCD
2	20191211_F1_Ag5_peng0013_SA_her_chymo.raw	F2:1766	VRQAPGKGLEW(+15.99)	F2:5135	11	97	97	11	419.5621	3	28.18	-	1.3982E8	1255.6672	-2.3	Oxidation (HW)	93 92 94 95 97 98 99 100 100 100 100	VRQAPGKGLEW(+15.99)	ETHCD
5	20191211_F1_Ag5_peng0013_SA_her_aLP.raw	F5:5543	C(+58.01)LVKDYFPEPVTV	F5:10095	13	97	97	13	523.2618	3	56.31	-	3.1067E6	1566.7639	-0.1	Carboxymethyl	93 94 99 96 98 100 97 97 97 98 99 98 97	C(+58.01)LVKDYFPEPVTV	ETHCD
10	20191211_F1_Ag5_peng0013_SA_her_Asp_N.raw	F10:14280	DSDGSFFLYSKLTV	F10:12123	14	97	97	14	789.8882	2	64.47	-	1.9251E7	1577.7612	0.4		97 87 94 97 99 100 100 99 98 98 99 99 98 96	DSDGSFFLYSKLTV	ETHCD
6	20191211_F1_Ag5_peng0013_SA_her_Lys_N.raw	F6:10283	KVYAC(+58.01)EVTHQGLS	F6:5266	13	97	97	13	746.8588	2	27.81	-	1.4015E6	1491.7029	0.1	Carboxymethyl	93 100 100 100 99 99 99 100 99 87 91 97 98	KVYAC(+58.01)EVTHQGLS	HCD
4	20191211_F1_Ag5_peng0013_SA_her_Ela.raw	F4:6623	SGFNLKDTYLHNNT	F4:8947	14	97	97	14	541.9319	3	49.24	-	3.6407E6	1622.7688	3.2		100 100 100 100 100 100 100 100 100 100 100 90 96 75	SGFNLKDTYLHNNT	HCD
8	20191211_F1_Ag5_peng0013_SA_her_Lys_C.raw	F8:10002	H(+58.01)KVYAC(+58.01)EVTHAGGLSSPVTK	F8:5232	20	97	97	20	734.0280	3	28.60	-	8.6842E6	2199.0630	-0.4	Carboxymethyl (KW X@N-term); Carboxymethyl	97 98 100 100 98 82 91 99 100 99 98 96 96 98 99 99 98 98 99 97	H(+58.01)KVYAC(+58.01)EVTHAGGLSSPVTK	HCD
10	20191211_F1_Ag5_peng0013_SA_her_Asp_N.raw	-	DSTYSLSSTLTLSKA	F10:12675	15	97	97	15	787.4006	2	71.08	-	0	1572.7883	-1.0		78 99 100 100 100 100 100 100 99 100 100 100 100 90 93	DSTYSLSSTLTLSKA	HCD
8	20191211_F1_Ag5_peng0013_SA_her_Lys_C.raw	F8:10377	DSTYSLSSTLTLSK	F8:14968	14	97	97	14	751.8825	2	83.34	-	1.4519E7	1501.7512	-0.5		96 96 100 100 100 100 100 99 99 100 100 100 98 72	DSTYSLSSTLTLSK	ETHCD
8	20191211_F1_Ag5_peng0013_SA_her_Lys_C.raw	F8:10373	DSTYSLSSTLTLSK	F8:12908	14	97	97	14	751.8823	2	67.89	-	3.8394E7	1501.7512	-0.7		97 96 100 100 100 100 100 99 99 100 100 100 99 71	DSTYSLSSTLTLSK	ETHCD
10	20191211_F1_Ag5_peng0013_SA_her_Asp_N.raw	F10:1161	DYEKHKVYA	F10:3461	9	97	97	9	384.8606	3	19.32	-	5.9951E5	1151.5610	-0.9		100 99 93 88 99 98 99 99 98	DYEKHKVYA	ETHCD
4	20191211_F1_Ag5_peng0013_SA_her_Ela.raw	F4:1322	NKAPLAPLEKT	F4:4321	11	97	97	11	394.5694	3	23.80	-	2.9104E8	1180.6816	3.9		93 94 97 95 97 98 99 99 99 99 98	NKAPLAPLEKT	ETHCD
2	20191211_F1_Ag5_peng0013_SA_her_chymo.raw	F2:5115	SC(+58.01)SVMHEALHNHYTQKSL	F2:5749	18	97	97	18	536.4988	4	31.72	-	4.3668E7	2141.9622	1.8	Carboxymethyl	99 100 100 100 99 99 100 99 99 97 98 96 98 83 82 99 100 100	SC(+58.01)SVMHEALHNHYTQKSL	HCD
8	20191211_F1_Ag5_peng0013_SA_her_Lys_C.raw	F8:2675	STSGGTAALGLC(+58.01)VK	F8:7167	14	97	97	14	441.5589	3	39.42	-	1.9134E8	1321.6548	0.1	Carboxymethyl	91 98 98 95 95 99 100 100 99 97 94 94 99 100	STSGGTAALGLC(+58.01)VK	ETHCD
3	20191211_F1_Ag5_peng0013_SA_her_thermo.raw	F3:3015	FGQGTKVELKTR	F3:3862	12	97	97	12	455.2619	3	20.98	-	1.5434E9	1362.7620	1.4		100 99 99 98 99 100 100 100 99 92 87 94	FGQGTKVELKTR	HCD
2	20191211_F1_Ag5_peng0013_SA_her_chymo.raw	F2:10945	LFPPSDEQLKSGTASVVC(+58.01)LL	F2:11013	20	97	97	20	721.3740	3	60.12	-	6.5801E8	2161.0977	1.1	Carboxymethyl	96 90 97 98 99 100 99 98 100 99 98 91 86 94 100 100 99 99 100 100	LFPPSDEQLKSGTASVVC(+58.01)LL	ETHCD
4	20191211_F1_Ag5_peng0013_SA_her_Ela.raw	F4:414	GVHTFPA	F4:4896	7	97	97	7	364.6890	2	26.41	-	2.75E9	727.3653	-2.6		98 97 96 98 95 97 98	GVHTFPA	ETHCD
3	20191211_F1_Ag5_peng0013_SA_her_thermo.raw	F3:3310	TTPPTFGQGTKVELKRT	F3:5044	17	97	97	17	466.0103	4	27.81	-	1.1958E8	1860.0105	0.8		100 99 100 100 100 100 99 98 97 98 99 99 98 96 97 82 91	TTPPTFGQGTKVELKRT	HCD
5	20191211_F1_Ag5_peng0013_SA_her_aLP.raw	-	HEALHNHYTQKSLS	F5:3206	14	97	97	14	416.9598	4	17.45	-	0	1663.8066	2.0		92 96 99 99 99 99 99 99 98 96 97 97 97 92	HEALHNHYTQKSLS	ETHCD
8	20191211_F1_Ag5_peng0013_SA_her_Lys_C.raw	-	FNWYVDGVEVHNAK	F8:7826	14	97	97	14	559.9399	3	43.62	-	0	1676.7947	2.0		99 98 99 99 99 96 93 98 99 100 100 100 100 81	FNWYVDGVEVHNAK	ETHCD
10	20191211_F1_Ag5_peng0013_SA_her_Asp_N.raw	F10:7493	DSTYRVVSVLTVLHQ	F10:9671	15	97	97	15	572.9818	3	53.86	-	6.8162E5	1715.9207	1.7		83 100 98 97 97 97 97 94 98 100 99 99 100 100 98	DSTYRVVSVLTVLHQ	ETHCD
2	20191211_F1_Ag5_peng0013_SA_her_chymo.raw	F2:1028	DLKDTYLHW	F2:8567	9	97	97	9	397.5326	3	47.34	-	2.6248E6	1189.5767	-0.6		92 91 98 97 97 100 100 100 100	DLKDTYLHW	HCD
3	20191211_F1_Ag5_peng0013_SA_her_thermo.raw	F3:13231	LFPPSN(+.98)EQLKSGTAS	F3:6545	15	97	97	15	788.8956	2	31.70	-	8.3718E8	1575.7781	-0.9	Deamidation (NQ)	100 100 100 100 99 99 98 96 99 100 93 86 98 93 96	LFPPSN(+.98)EQLKSGTAS	HCD
8	20191211_F1_Ag5_peng0013_SA_her_Lys_C.raw	F8:10373	DSTYSLSSTLTLSK	F8:12422	14	97	97	14	751.8823	2	67.89	-	3.8394E7	1501.7512	-0.7		96 96 100 100 100 100 100 99 99 100 100 100 99 72	DSTYSLSSTLTLSK	ETHCD
10	20191211_F1_Ag5_peng0013_SA_her_Asp_N.raw	-	DSTYSLSSTLTLSKA	F10:12832	15	97	97	15	787.4007	2	71.95	-	0	1572.7883	-0.9		79 99 100 100 100 100 100 100 100 100 100 100 99 86 93	DSTYSLSSTLTLSKA	HCD
4	20191211_F1_Ag5_peng0013_SA_her_Ela.raw	F4:7332	AALGC(+58.01)LVKDYFPEPV	F4:11475	15	97	97	15	560.6171	3	64.25	-	6.4674E6	1678.8276	1.1	Carboxymethyl	100 100 99 99 99 100 100 97 98 100 94 94 97 91 89	AALGC(+58.01)LVKDYFPEPV	ETHCD
4	20191211_F1_Ag5_peng0013_SA_her_Ela.raw	F4:1605	GFNLKDTYLH	F4:6842	10	97	97	10	403.2081	3	37.35	-	2.1839E6	1206.6033	-0.7		98 97 95 94 92 99 99 98 99 99	GFNLKDTYLH	ETHCD
10	20191211_F1_Ag5_peng0013_SA_her_Asp_N.raw	F10:13892	DKTHTC(+58.01)PPC(+58.01)PAPELLGGPSVFLFPPKPK	F10:10453	28	97	97	28	773.1428	4	57.82	-	5.1903E8	3088.5400	0.6	Carboxymethyl	89 95 90 73 88 94 100 100 100 100 100 100 100 100 100 100 100 100 100 100 100 100 100 99 99 98 98 99	DKTHTC(+58.01)PPC(+58.01)PAPELLGGPSVFLFPPKPK	HCD
9	20191211_F1_Ag5_peng0013_SA_her_GluC.raw	F9:16434	EPVKFNWYVDGVE	F9:9685	13	97	97	13	791.3821	2	54.86	-	1.9351E6	1580.7510	-0.8		97 92 99 93 88 97 100 100 100 100 100 100 97	EPVKFNWYVDGVE	HCD
4	20191211_F1_Ag5_peng0013_SA_her_Ela.raw	F4:3956	VFLFPPKPKDTL	F4:8529	12	97	97	12	467.9436	3	46.57	-	2.5025E8	1400.8066	1.7		100 100 100 100 100 100 99 97 96 89 88 99	VFLFPPKPKDTL	HCD
8	20191211_F1_Ag5_peng0013_SA_her_Lys_C.raw	F8:7902	V(+58.01)YAC(+58.01)EVTHQGLSSPVTK	F8:6317	17	97	97	17	645.6445	3	35.16	-	2.9038E7	1933.9092	1.3	Carboxymethyl (KW X@N-term); Carboxymethyl	94 95 97 99 100 100 99 99 98 99 100 100 97 97 99 100 79	V(+58.01)YAC(+58.01)EVTHQGLSSPVTK	ETHCD
10	20191211_F1_Ag5_peng0013_SA_her_Asp_N.raw	-	DSTYSLSSTLTLSKA	F10:11934	15	97	97	15	787.4017	2	66.93	-	0	1572.7883	0.4		79 99 100 100 100 100 100 100 100 100 100 100 100 88 92	DSTYSLSSTLTLSKA	HCD
6	20191211_F1_Ag5_peng0013_SA_her_Lys_N.raw	F6:4442	K(+58.01)M(+15.99)HEALHNHYTQ	F6:3696	12	97	97	12	528.2407	3	19.00	-	7.2579E7	1581.6995	0.6	Carboxymethyl (KW X@N-term); Oxidation (M)	100 99 98 99 99 100 98 88 84 100 100 100	K(+58.01)M(+15.99)HEALHNHYTQ	HCD
4	20191211_F1_Ag5_peng0013_SA_her_Ela.raw	F4:14791	VFLFPPSDEQLKS	F4:9281	13	97	97	13	753.8953	2	49.29	-	2.6306E9	1505.7766	-0.4		97 98 100 100 100 99 97 97 96 95 99 90 93	VFLFPPSDEQLKS	HCD
8	20191211_F1_Ag5_peng0013_SA_her_Lys_C.raw	-	DSTYSLSSTLTLSK	F8:13512	14	97	97	14	751.8827	2	75.42	-	0	1501.7512	-0.3		96 96 100 100 100 100 100 99 99 100 100 100 98 73	DSTYSLSSTLTLSK	ETHCD
10	20191211_F1_Ag5_peng0013_SA_her_Asp_N.raw	-	DSTYSLSSTLTLSKA	F10:12570	15	97	97	15	787.4015	2	70.50	-	0	1572.7883	0.1		79 99 100 100 100 100 100 100 100 100 100 100 100 88 93	DSTYSLSSTLTLSKA	HCD
8	20191211_F1_Ag5_peng0013_SA_her_Lys_C.raw	F8:10993	STYRVVSVLTVLHQDWLNGK	F8:10903	20	97	97	20	772.4210	3	60.29	-	7.3775E6	2314.2432	-0.8		93 87 95 99 100 99 99 99 100 100 100 100 100 100 100 100 100 98 98 76	STYRVVSVLTVLHQDWLNGK	ETHCD
4	20191211_F1_Ag5_peng0013_SA_her_Ela.raw	F4:10577	VFLFPPSDEQLKSGTASV	F4:10024	18	97	97	18	641.3354	3	55.12	-	2.7421E7	1920.9832	0.6		99 99 100 90 83 88 96 100 100 99 100 100 100 100 100 99 99 97	VFLFPPSDEQLKSGTASV	ETHCD
10	20191211_F1_Ag5_peng0013_SA_her_Asp_N.raw	-	DSTYSLSSTLTLSKA	F10:11470	15	97	97	15	787.4019	2	64.35	-	0	1572.7883	0.5		81 99 100 100 100 100 100 100 100 100 100 100 99 86 92	DSTYSLSSTLTLSKA	HCD
3	20191211_F1_Ag5_peng0013_SA_her_thermo.raw	F3:1258	SVKGRFT	F3:3773	7	97	97	7	397.7299	2	20.48	-	1.4922E6	793.4446	0.9		98 98 96 94 95 99 99	SVKGRFT	ETHCD
8	20191211_F1_Ag5_peng0013_SA_her_Lys_C.raw	F8:9534	Q(-17.03)QHYTTPPTFGQGTKVELK	F8:6521	19	97	97	19	715.0321	3	36.08	-	1.2902E7	2142.0745	0.0	Pyro-glu from Q	97 70 97 100 100 100 100 100 100 100 99 96 93 96 98 99 100 100 100	Q(-17.03)QHYTTPPTFGQGTKVELK	HCD
6	20191211_F1_Ag5_peng0013_SA_her_Lys_N.raw	F6:8598	KSGTASVVC(+58.01)LLNGG	F6:8076	14	97	97	14	682.3478	2	43.75	-	3.6423E6	1362.6814	-0.2	Carboxymethyl	79 99 95 92 96 99 100 100 100 100 100 100 100 100	KSGTASVVC(+58.01)LLNGG	ETHCD
3	20191211_F1_Ag5_peng0013_SA_her_thermo.raw	F3:4296	VFLFPPKPKDTLM	F3:9431	13	97	97	13	511.6229	3	50.58	-	5.9413E7	1531.8472	-0.3		100 100 100 87 85 96 99 98 99 100 100 100 99	VFLFPPKPKDTLM	ETHCD
7	20191211_F1_Ag5_peng0013_SA_her_Arg_C.raw	F7:11511	SLLGYLAKDKVN(+.98)HR	F7:6583	14	97	97	14	538.9698	3	35.41	-	2.0924E5	1613.8889	-0.7	Deamidation (NQ)	84 95 100 100 99 100 99 98 98 95 96 99 100 98	SLLGYLAKDKVN(+.98)HR	HCD
2	20191211_F1_Ag5_peng0013_SA_her_chymo.raw	F2:9843	LFPPSDEQLKSGTASVVC(+58.01)L	F2:9634	19	97	97	19	683.6786	3	50.69	-	7.4021E8	2048.0137	0.1	Carboxymethyl	98 92 97 98 98 99 99 97 98 98 98 90 87 96 99 100 100 100 100	LFPPSDEQLKSGTASVVC(+58.01)L	ETHCD
2	20191211_F1_Ag5_peng0013_SA_her_chymo.raw	F2:4687	VARLYPTDGYTRY	F2:5982	13	97	97	13	525.6044	3	32.98	-	3.2984E9	1573.7888	1.7		98 97 90 92 99 100 100 100 99 97 93 96 99	VARLYPTDGYTRY	HCD
3	20191211_F1_Ag5_peng0013_SA_her_thermo.raw	F3:8392	M(+15.99)DYWGQGTLVT	F3:8870	11	97	97	11	643.7900	2	48.61	-	2.4337E6	1285.5649	0.5	Oxidation (M)	85 91 98 100 100 98 98 99 100 100 100	M(+15.99)DYWGQGTLVT	ETHCD
5	20191211_F1_Ag5_peng0013_SA_her_aLP.raw	F5:1824	YLC(+58.01)NVNHKPS	F5:3753	10	97	97	10	411.5292	3	20.46	-	5.3925E8	1231.5654	0.2	Carboxymethyl	96 98 100 96 97 99 100 95 95 95	YLC(+58.01)NVNHKPS	ETHCD
3	20191211_F1_Ag5_peng0013_SA_her_thermo.raw	F3:10427	LLYSASFLYSGVPSRFSGSRSGTDFT	F3:10161	26	97	97	26	701.3484	4	55.80	-	1.6777E6	2801.3660	-0.5		100 100 99 98 96 97 99 97 97 100 100 98 98 98 98 94 82 86 99 98 98 98 98 98 99 98	LLYSASFLYSGVPSRFSGSRSGTDFT	ETHCD
5	20191211_F1_Ag5_peng0013_SA_her_aLP.raw	F5:7491	NGYTRYAN(+.98)SV	F5:5346	10	97	97	10	573.2643	2	29.46	-	1.777E9	1144.5149	-0.8	Deamidation (NQ)	98 100 100 100 99 88 90 99 98 99	NGYTRYAN(+.98)SV	HCD
10	20191211_F1_Ag5_peng0013_SA_her_Asp_N.raw	-	DRVTLTC(+58.01)RASQ	F10:4750	11	97	97	11	436.5511	3	26.22	-	0	1306.6299	1.1	Carboxymethyl	82 99 100 100 100 100 99 97 96 99 95	DRVTLTC(+58.01)RASQ	ETHCD
5	20191211_F1_Ag5_peng0013_SA_her_aLP.raw	F5:4714	VFLFPPSDEQLKS	F5:9185	13	97	97	13	502.9335	3	51.37	-	1.1931E6	1505.7766	1.3		99 99 99 94 93 96 100 99 94 90 99 99 99	VFLFPPSDEQLKS	ETHCD
10	20191211_F1_Ag5_peng0013_SA_her_Asp_N.raw	-	DSTYSLSSTLTLSKA	F10:13166	15	97	97	15	787.4008	2	73.78	-	0	1572.7883	-0.9		79 99 100 100 100 100 100 100 99 100 100 100 99 88 93	DSTYSLSSTLTLSKA	HCD
3	20191211_F1_Ag5_peng0013_SA_her_thermo.raw	F3:3905	LSRTPEVTS	F3:3803	9	97	97	9	495.2667	2	20.59	-	2.1896E6	988.5189	-0.1		97 96 97 94 94 98 99 99 98	LSRTPEVTS	ETHCD
8	20191211_F1_Ag5_peng0013_SA_her_Lys_C.raw	F8:10263	W(+58.01)(+58.01)YYTTPPTFGQGTKVELK	F8:7017	18	97	97	18	744.7023	3	39.24	-	5.3528E6	2231.0786	2.9	Carboxymethyl (KW X@N-term)	91 93 99 97 92 95 98 99 99 100 93 93 98 100 100 100 100 100	W(+58.01)(+58.01)YYTTPPTFGQGTKVELK	ETHCD
2	20191211_F1_Ag5_peng0013_SA_her_chymo.raw	F2:906	E(-18.01)VKDTYLHW	F2:7641	9	97	97	9	391.5299	3	42.35	-	4.2505E7	1171.5662	1.5	Pyro-glu from E	90 90 93 100 100 100 100 100 100	E(-18.01)VKDTYLHW	ETHCD
4	20191211_F1_Ag5_peng0013_SA_her_Ela.raw	-	VFLFPPSDEQLKSGTA	F4:9609	16	97	97	16	868.4490	2	53.04	-	0	1734.8828	0.4		96 98 100 100 100 100 99 99 99 96 99 99 94 88 90 95	VFLFPPSDEQLKSGTA	HCD
11	20191211_F1_Ag5_peng0013_SA_her_CB.raw	F11:11827	EVQLVESGNLVQ	F11:7598	12	97	97	12	657.8489	2	41.73	-	4.6848E5	1313.6826	0.4		94 95 93 99 99 99 97 95 96 100 100 99	EVQLVESGNLVQ	ETHCD
2	20191211_F1_Ag5_peng0013_SA_her_chymo.raw	F2:5003	SC(+58.01)K(+58.01)M(+15.99)HEALHDHY	F2:4332	12	97	97	12	534.8818	3	23.56	-	4.5667E7	1601.6238	-0.1	Carboxymethyl; Carboxymethyl (KW X@N-term); Oxidation (M)	91 91 95 95 98 99 99 98 98 100 100 100	SC(+58.01)K(+58.01)M(+15.99)HEALHDHY	ETHCD
4	20191211_F1_Ag5_peng0013_SA_her_Ela.raw	-	VFLFPPSDEQLKSGTASV	F4:9990	18	97	97	18	961.4969	2	55.20	-	0	1920.9832	-2.0		98 99 98 90 94 98 99 99 99 92 99 98 97 95 96 99 98 97	VFLFPPSDEQLKSGTASV	ETHCD
4	20191211_F1_Ag5_peng0013_SA_her_Ela.raw	F4:13864	RFTLSADTSKNTAYLQMNSLRAEDTA	F4:7781	26	97	97	26	726.8600	4	42.50	-	8.5938E6	2903.4082	1.0		91 89 97 99 100 99 99 100 99 99 99 99 100 100 100 99 100 99 99 100 100 100 100 88 79 90	RFTLSADTSKNTAYLQMNSLRAEDTA	ETHCD
4	20191211_F1_Ag5_peng0013_SA_her_Ela.raw	-	VMHEALHNHYTQKS	F4:3481	14	97	97	14	424.4575	4	18.94	-	0	1693.7996	0.8		89 93 98 100 99 100 100 99 98 99 98 97 98 93	VMHEALHNHYTQKS	ETHCD
3	20191211_F1_Ag5_peng0013_SA_her_thermo.raw	F3:4404	VFLFPPKPKDTM(+15.99)L	F3:8323	13	97	97	13	516.9552	3	44.32	-	3.4985E8	1547.8420	1.1	Oxidation (M)	98 99 100 92 92 96 97 98 99 100 98 96 96	VFLFPPKPKDTM(+15.99)L	ETHCD
3	20191211_F1_Ag5_peng0013_SA_her_thermo.raw	F3:12489	LYSKLTVDKSRWQQGNVFSC(+58.01)SVMHEA	F3:8184	26	97	97	26	768.6233	4	44.90	-	1.0112E7	3070.4641	0.0	Carboxymethyl	95 94 99 99 99 89 87 95 94 95 98 99 98 99 100 99 94 94 98 100 99 99 100 100 100 100	LYSKLTVDKSRWQQGNVFSC(+58.01)SVMHEA	ETHCD
8	20191211_F1_Ag5_peng0013_SA_her_Lys_C.raw	-	VSNGVALPAPLEK	F8:5793	13	97	97	13	647.8699	2	32.19	-	0	1293.7292	-3.1		97 96 97 92 93 98 98 98 97 96 98 100 100	VSNGVALPAPLEK	ETHCD
4	20191211_F1_Ag5_peng0013_SA_her_Ela.raw	F4:3956	VFLFPPKPKDTL	F4:8736	12	97	97	12	467.9436	3	46.57	-	2.5025E8	1400.8066	1.7		100 100 100 100 100 100 99 96 95 88 88 99	VFLFPPKPKDTL	HCD
4	20191211_F1_Ag5_peng0013_SA_her_Ela.raw	F4:6480	SGFNLKN(+.98)TYLHMK(+58.01)	F4:9002	13	97	97	13	537.9320	3	49.51	-	9.686E7	1610.7764	-1.3	Deamidation (NQ); Carboxymethyl (KW X@N-term)	100 100 100 99 100 99 98 99 100 100 99 79 89	SGFNLKN(+.98)TYLHMK(+58.01)	HCD
2	20191211_F1_Ag5_peng0013_SA_her_chymo.raw	F2:5729	T(+58.01)VLHQDWLDGKEY	F2:8330	13	97	97	13	554.5981	3	45.92	-	2.7477E6	1660.7732	-0.4	Carboxymethyl (KW X@N-term)	97 96 99 96 93 96 99 100 100 97 91 98 100	T(+58.01)VLHQDWLDGKEY	HCD
10	20191211_F1_Ag5_peng0013_SA_her_Asp_N.raw	F10:9442	DSKDSTYSLSSTLTLSKA	F10:14097	18	97	97	18	635.3209	3	78.93	-	1.803E6	1902.9421	-0.7		76 99 99 99 97 98 99 98 92 91 99 100 100 100 100 100 100 99	DSKDSTYSLSSTLTLSKA	ETHCD
8	20191211_F1_Ag5_peng0013_SA_her_Lys_C.raw	F8:7637	VYAC(+58.01)EVEHQGLSSPVTK	F8:6412	17	97	97	17	635.6403	3	35.67	-	1.6875E7	1903.8984	0.3	Carboxymethyl	98 98 98 99 100 100 100 100 99 100 100 100 96 94 97 97 75	VYAC(+58.01)EVEHQGLSSPVTK	ETHCD
8	20191211_F1_Ag5_peng0013_SA_her_Lys_C.raw	F8:18355	V(+58.01)GNALQSGNSQEN(+.98)VTEQN(+.98)SKDSTYSLSSTLTLSK	F8:7879	34	97	97	34	1216.5696	3	44.04	-	2.8911E7	3646.6968	-2.7	Carboxymethyl (KW X@N-term); Deamidation (NQ)	74 72 90 100 100 100 100 100 99 99 99 99 94 95 99 100 98 98 98 98 99 98 99 99 98 99 99 99 99 100 100 100 99 99	V(+58.01)GNALQSGNSQEN(+.98)VTEQN(+.98)SKDSTYSLSSTLTLSK	HCD
5	20191211_F1_Ag5_peng0013_SA_her_aLP.raw	F5:4526	GFNLKN(+.98)TYLHWV	F5:9896	12	97	97	12	498.2580	3	55.21	-	1.173E9	1491.7510	0.8	Deamidation (NQ)	95 94 98 99 99 99 100 100 100 100 99 80	GFNLKN(+.98)TYLHWV	HCD
4	20191211_F1_Ag5_peng0013_SA_her_Ela.raw	-	SGFNLKDTYLHW(+15.99)V	F4:9358	13	97	97	13	532.6002	3	51.59	-	0	1594.7781	0.4	Oxidation (HW)	100 100 100 99 99 99 98 99 99 99 94 82 92	SGFNLKDTYLHW(+15.99)V	HCD
2	20191211_F1_Ag5_peng0013_SA_her_chymo.raw	F2:16451	SLSSVVTVPSSSLGTQTY	F2:8748	18	97	97	18	906.9656	2	48.18	-	5.2915E9	1811.9153	0.7		93 96 98 96 93 95 95 96 98 98 99 99 99 97 96 98 100 100	SLSSVVTVPSSSLGTQTY	ETHCD
5	20191211_F1_Ag5_peng0013_SA_her_aLP.raw	F5:4964	GFGGLKDTYLHAM(+15.99)V	F5:8955	14	97	97	14	508.9209	3	50.03	-	3.723E6	1523.7441	-2.1	Oxidation (M)	99 98 95 94 99 100 100 100 100 100 97 84 93 100	GFGGLKDTYLHAM(+15.99)V	ETHCD
4	20191211_F1_Ag5_peng0013_SA_her_Ela.raw	F4:2241	VLHQDWLDGKEYKC(+58.01)KK(+58.01)	F4:5919	16	97	97	16	422.0122	5	32.41	-	7.9794E6	2105.0251	-0.2	Carboxymethyl; Carboxymethyl (KW X@N-term)	91 97 97 96 99 94 97 98 97 98 99 99 98 97 98 97	VLHQDWLDGKEYKC(+58.01)KK(+58.01)	ETHCD
4	20191211_F1_Ag5_peng0013_SA_her_Ela.raw	F4:414	GVHTFPA	F4:4835	7	97	97	7	364.6890	2	26.41	-	2.75E9	727.3653	-2.6		98 97 96 97 95 97 98	GVHTFPA	ETHCD
4	20191211_F1_Ag5_peng0013_SA_her_Ela.raw	F4:827	KVWYQQKPG	F4:4566	9	97	97	9	378.5418	3	24.95	-	2.8214E5	1132.6028	0.7		95 96 99 100 98 98 94 95 97	KVWYQQKPG	ETHCD
10	20191211_F1_Ag5_peng0013_SA_her_Asp_N.raw	-	DSTYSLSSTLTLSKA	F10:12623	15	97	97	15	787.4008	2	70.79	-	0	1572.7883	-0.9		79 99 100 100 100 100 100 100 99 100 100 100 99 86 92	DSTYSLSSTLTLSKA	HCD
8	20191211_F1_Ag5_peng0013_SA_her_Lys_C.raw	F8:13115	GFYPSDLAVEW(+15.99)ESNGQPENNYK	F8:8107	22	97	97	22	854.0480	3	45.23	-	4.1899E6	2559.1189	1.3	Oxidation (HW)	98 97 90 91 97 99 98 96 97 99 96 98 100 98 99 91 96 100 96 99 100 100	GFYPSDLAVEW(+15.99)ESNGQPENNYK	ETHCD
3	20191211_F1_Ag5_peng0013_SA_her_thermo.raw	-	LSKADYEKHKVYAC(+58.01)EVTHQG	F3:4351	20	97	97	20	591.7878	4	23.82	-	0	2363.1216	0.2	Carboxymethyl	100 100 100 100 100 86 88 98 95 99 100 100 100 100 100 99 100 99 86 92	LSKADYEKHKVYAC(+58.01)EVTHQG	HCD
9	20191211_F1_Ag5_peng0013_SA_her_GluC.raw	F9:17540	QDSKDSTYSLDSTLTLSKADYE	F9:8229	22	97	97	22	823.0499	3	46.48	-	1.5201E6	2466.1284	-0.3		69 84 99 100 100 100 99 100 100 100 100 99 99 100 100 100 100 100 99 100 100 88	QDSKDSTYSLDSTLTLSKADYE	ETHCD
10	20191211_F1_Ag5_peng0013_SA_her_Asp_N.raw	F10:11247	DGSFFLYSKLTV	F10:11152	12	97	97	12	688.8582	2	61.61	-	2.2908E7	1375.7024	-0.5		73 100 100 100 100 100 100 99 99 99 98 96	DGSFFLYSKLTV	ETHCD
2	20191211_F1_Ag5_peng0013_SA_her_chymo.raw	F2:573	HDHYTQKSL	F2:3448	9	97	97	9	376.8522	3	18.72	-	6.6707E5	1127.5359	-0.9		82 94 99 100 100 98 100 100 100	HDHYTQKSL	ETHCD
6	20191211_F1_Ag5_peng0013_SA_her_Lys_N.raw	F6:4457	K(+58.01)M(+15.99)HEALHNHYTE	F6:3821	12	97	97	12	528.5692	3	19.89	-	2.384E6	1582.6833	1.6	Carboxymethyl (KW X@N-term); Oxidation (M)	100 99 98 99 99 97 91 91 94 98 99 99	K(+58.01)M(+15.99)HEALHNHYTE	ETHCD
5	20191211_F1_Ag5_peng0013_SA_her_aLP.raw	-	VM(+15.99)HEALHNHYT	F5:3108	11	97	97	11	684.3115	2	16.86	-	0	1366.6089	-0.3	Oxidation (M)	98 97 99 100 99 99 96 89 92 99 100	VM(+15.99)HEALHNHYT	HCD
8	20191211_F1_Ag5_peng0013_SA_her_Lys_C.raw	F8:5893	FNW(+58.01)YVDGVEVHNAK	F8:7116	14	97	97	14	579.2747	3	39.58	-	7.4677E5	1734.8000	1.2	Carboxymethyl (KW X@N-term)	98 98 99 99 99 100 100 100 100 100 100 99 99 68	FNW(+58.01)YVDGVEVHNAK	ETHCD
10	20191211_F1_Ag5_peng0013_SA_her_Asp_N.raw	-	DSTYSLSSTLTLSKA	F10:13467	15	97	97	15	787.4006	2	75.48	-	0	1572.7883	-1.1		79 99 100 100 100 100 100 100 100 100 100 100 99 86 92	DSTYSLSSTLTLSKA	HCD
2	20191211_F1_Ag5_peng0013_SA_her_chymo.raw	F2:8552	TFPAVLESSGLY	F2:10793	12	97	97	12	642.3342	2	59.86	-	8.9588E6	1282.6445	7.2		94 87 92 94 98 100 100 100 100 100 100 100	TFPAVLESSGLY	ETHCD
2	20191211_F1_Ag5_peng0013_SA_her_chymo.raw	F2:1002	SC(+58.01)SVM(+15.99)HEALHH(+15.99)W(+58.01)	F2:4462	12	97	97	12	396.9106	4	24.58	-	1.9064E6	1583.6133	0.0	Carboxymethyl; Oxidation (M); Oxidation (HW); Carboxymethyl (KW X@N-term)	95 99 98 98 98 96 100 100 99 98 88 95	SC(+58.01)SVM(+15.99)HEALHH(+15.99)W(+58.01)	HCD
8	20191211_F1_Ag5_peng0013_SA_her_Lys_C.raw	F8:10604	S(+58.01)ELM(+15.99)LSRTPEVTC(+58.01)VVVDVSHEDEPVK	F8:9329	26	97	97	26	758.3623	4	51.75	-	2.0439E7	3029.4209	-0.3	Carboxymethyl (KW X@N-term); Oxidation (M); Carboxymethyl	79 92 100 100 100 100 99 99 100 100 100 100 100 100 100 100 100 100 99 95 99 99 87 76 99 100	S(+58.01)ELM(+15.99)LSRTPEVTC(+58.01)VVVDVSHEDEPVK	HCD
10	20191211_F1_Ag5_peng0013_SA_her_Asp_N.raw	-	DK(+58.01)KGRFTLSA	F10:5461	10	97	97	10	394.2179	3	30.40	-	0	1179.6248	5.9	Carboxymethyl (KW X@N-term)	85 91 97 99 99 99 100 100 100 99	DK(+58.01)KGRFTLSA	ETHCD
2	20191211_F1_Ag5_peng0013_SA_her_chymo.raw	-	TVLHQDW(+15.99)LDGKEY	F2:6921	13	97	97	13	540.5955	3	38.16	-	0	1618.7627	1.1	Oxidation (HW)	91 92 99 99 96 98 96 98 97 95 98 100 100	TVLHQDW(+15.99)LDGKEY	ETHCD
4	20191211_F1_Ag5_peng0013_SA_her_Ela.raw	F4:1658	KGRFTLS	F4:4351	7	97	97	7	404.7385	2	23.64	-	3.8175E8	807.4603	2.6		89 93 98 100 100 100 99	KGRFTLS	ETHCD
8	20191211_F1_Ag5_peng0013_SA_her_Lys_C.raw	F8:9226	SDTYSLSSTLTLSKADYEK	F8:7998	19	97	97	19	703.6794	3	43.68	-	1.771E8	2108.0161	0.2		73 86 100 100 100 100 100 100 100 100 100 100 97 96 95 98 98 100 100	SDTYSLSSTLTLSKADYEK	HCD
2	20191211_F1_Ag5_peng0013_SA_her_chymo.raw	F2:4149	E(-18.01)QK(+58.01)PGKAPKLLLY	F2:7882	13	97	97	13	508.9639	3	44.01	-	7.6633E6	1523.8711	-0.9	Pyro-glu from E; Carboxymethyl (KW X@N-term)	99 92 85 94 99 100 98 97 98 99 100 100 100	E(-18.01)QK(+58.01)PGKAPKLLLY	ETHCD
3	20191211_F1_Ag5_peng0013_SA_her_thermo.raw	F3:14327	LQPEDFATYYC(+58.01)QQHYTTPPT	F3:9253	20	97	97	20	821.0286	3	50.58	-	7.6982E8	2460.0579	2.5	Carboxymethyl	95 85 90 98 100 100 100 100 100 98 97 95 98 100 100 100 98 97 95 94	LQPEDFATYYC(+58.01)QQHYTTPPT	ETHCD
10	20191211_F1_Ag5_peng0013_SA_her_Asp_N.raw	-	DSTYSLSSTLTLSKA	F10:13830	15	97	97	15	787.4005	2	77.46	-	0	1572.7883	-1.3		79 99 100 100 100 100 100 100 99 100 100 100 99 86 92	DSTYSLSSTLTLSKA	HCD
7	20191211_F1_Ag5_peng0013_SA_her_Arg_C.raw	F7:17684	ALEVGNADDVLGFR	F7:8269	14	96	96	14	738.3743	2	44.74	-	1.7497E6	1474.7415	-5.0		98 99 100 100 100 100 100 100 100 100 100 97 89 75	ALEVGNADDVLGFR	HCD
8	20191211_F1_Ag5_peng0013_SA_her_Lys_C.raw	F8:7378	VYAC(+58.01)EVTHQGLSSPVTK	F8:7313	17	96	96	17	626.3095	3	40.63	-	5.8637E6	1875.9036	1.7	Carboxymethyl	100 100 100 99 99 98 98 95 95 94 96 97 97 94 96 96 96	VYAC(+58.01)EVTHQGLSSPVTK	HCD
3	20191211_F1_Ag5_peng0013_SA_her_thermo.raw	F3:3821	LYPTN(+.98)GYTRYADSVKGR	F3:5920	17	96	96	17	491.2487	4	32.53	-	1.5498E7	1960.9644	0.6	Deamidation (NQ)	100 100 100 100 100 99 99 88 82 95 95 98 98 98 98 99 99	LYPTN(+.98)GYTRYADSVKGR	HCD
6	20191211_F1_Ag5_peng0013_SA_her_Lys_N.raw	-	KALPAPLE	F6:5701	8	96	96	8	419.7553	2	30.30	-	0	837.4960	0.2		79 100 99 99 99 100 100 100	KALPAPLE	ETHCD
2	20191211_F1_Ag5_peng0013_SA_her_chymo.raw	F2:2252	VRQAPGK(+58.01)GLEW	F2:6868	11	96	96	11	433.5664	3	38.13	-	3.4801E7	1297.6777	-0.3	Carboxymethyl (KW X@N-term)	91 91 96 97 99 100 98 98 99 100 99	VRQAPGK(+58.01)GLEW	ETHCD
9	20191211_F1_Ag5_peng0013_SA_her_GluC.raw	-	KHKVYASEVTHQGLSSPVTKSFNRGC(+58.01)E	F9:4910	27	96	96	27	610.3048	5	27.04	-	0	3046.4929	-1.7	Carboxymethyl	100 95 99 100 100 100 99 100 100 100 99 99 100 100 100 100 100 100 100 100 98 97 97 79 80 84 92	KHKVYASEVTHQGLSSPVTKSFNRGC(+58.01)E	HCD
11	20191211_F1_Ag5_peng0013_SA_her_CB.raw	F11:14210	DSTYSLSSTLTLSK	F11:2776	14	96	96	14	751.8821	2	14.96	-	6.9954E4	1501.7512	-1.0		79 80 100 100 100 100 100 100 100 100 100 100 100 100	DSTYSLSSTLTLSK	HCD
3	20191211_F1_Ag5_peng0013_SA_her_thermo.raw	F3:1925	LNDFYPREAK	F3:5456	10	96	96	10	418.2158	3	29.92	-	4.1931E5	1251.6248	0.6		97 96 99 99 99 94 92 96 97 99	LNDFYPREAK	HCD
4	20191211_F1_Ag5_peng0013_SA_her_Ela.raw	F4:8109	VFLFPPSDEQLKSGTA	F4:9872	16	96	96	16	579.3019	3	54.55	-	4.0113E7	1734.8828	0.6		94 97 99 90 91 95 98 99 100 96 99 100 99 98 98 97	VFLFPPSDEQLKSGTA	ETHCD
3	20191211_F1_Ag5_peng0013_SA_her_thermo.raw	F3:5747	GKEYKC(+58.01)KVSNKALPAPLEKT	F3:4244	20	96	96	20	566.3091	4	23.27	-	2.6165E7	2261.2087	-0.7	Carboxymethyl	93 91 98 99 98 95 93 95 99 99 100 100 96 95 95 98 99 100 99 97	GKEYKC(+58.01)KVSNKALPAPLEKT	ETHCD
3	20191211_F1_Ag5_peng0013_SA_her_thermo.raw	F3:9618	YTTPPFTGQGTKVELKRT	F3:5679	18	96	96	18	675.3660	3	30.81	-	1.1675E7	2023.0737	1.2		100 99 98 97 96 88 91 98 92 93 98 99 99 99 99 99 100 99	YTTPPFTGQGTKVELKRT	ETHCD
4	20191211_F1_Ag5_peng0013_SA_her_Ela.raw	F4:8512	VFLFPPDDEQLKSGTA	F4:9355	16	96	96	16	588.6329	3	51.27	-	1.4021E6	1762.8777	-0.4		95 98 100 90 90 93 100 99 99 98 100 99 98 97 98 96	VFLFPPDDEQLKSGTA	ETHCD
4	20191211_F1_Ag5_peng0013_SA_her_Ela.raw	F4:6859	RFSGSRSGTDFTLTL	F4:8337	15	96	96	15	548.9503	3	45.74	-	2.7705E9	1643.8267	1.5		95 95 99 100 100 100 99 91 82 93 99 100 100 100 100	RFSGSRSGTDFTLTL	ETHCD
3	20191211_F1_Ag5_peng0013_SA_her_thermo.raw	F3:11041	KTHTC(+58.01)PPC(+58.01)PAPELLGGPSVF	F3:9750	20	96	96	20	723.0121	3	53.46	-	6.0461E6	2166.0125	0.9	Carboxymethyl	95 94 96 95 86 91 97 96 97 97 100 100 100 100 100 98 97 99 100 100	KTHTC(+58.01)PPC(+58.01)PAPELLGGPSVF	ETHCD
4	20191211_F1_Ag5_peng0013_SA_her_Ela.raw	F4:5242	VLHQDWLDGKEYKC(+58.01)KV	F4:6262	16	96	96	16	505.5066	4	34.24	-	1.1779E7	2017.9932	2.0	Carboxymethyl	99 99 97 95 98 99 100 100 95 95 98 96 95 96 91 97	VLHQDWLDGKEYKC(+58.01)KV	HCD
7	20191211_F1_Ag5_peng0013_SA_her_Arg_C.raw	F7:6735	AN(+.98)SVFKGR	F7:3880	8	96	96	8	440.2377	2	20.61	-	1.045E5	878.4610	-0.1	Deamidation (NQ)	93 97 100 99 99 98 96 93	AN(+.98)SVFKGR	HCD
5	20191211_F1_Ag5_peng0013_SA_her_aLP.raw	F5:14502	YYC(+58.01)QQHYTTPPTFGQGTKVELKRTV	F5:6457	25	96	96	25	751.6227	4	35.18	-	3.7494E9	3002.4595	0.8	Carboxymethyl	91 92 97 94 95 98 96 97 93 96 98 99 99 99 96 98 99 99 99 99 99 99 98 97 94	YYC(+58.01)QQHYTTPPTFGQGTKVELKRTV	ETHCD
8	20191211_F1_Ag5_peng0013_SA_her_Lys_C.raw	-	ALPPALEK	F8:5275	8	96	96	8	419.7556	2	29.18	-	0	837.4960	0.8		97 95 96 94 95 97 99 99	ALPPALEK	ETHCD
9	20191211_F1_Ag5_peng0013_SA_her_GluC.raw	-	LLGGPSVFLFPPKPKDTLM(+15.99)LSRTPE	F9:9586	25	96	96	25	919.5060	3	54.31	-	0	2755.4980	-0.7	Oxidation (M)	100 100 100 100 100 100 100 100 100 88 84 87 96 99 100 100 100 100 98 99 100 100 99 99 76	LLGGPSVFLFPPKPKDTLM(+15.99)LSRTPE	ETHCD
10	20191211_F1_Ag5_peng0013_SA_her_Asp_N.raw	F10:4706	DDRVTLTC(+58.01)RASAG	F10:4311	13	96	96	13	474.8933	3	23.83	-	4.689E5	1421.6570	0.7	Carboxymethyl	97 96 99 100 100 100 99 98 97 95 95 95 89	DDRVTLTC(+58.01)RASAG	ETHCD
8	20191211_F1_Ag5_peng0013_SA_her_Lys_C.raw	F8:16827	RTVAAPSVFLMLPSDEQLK	F8:9310	19	96	96	19	1051.5680	2	51.12	-	1.1405E9	2101.1240	-1.2		99 95 95 98 97 97 96 98 99 99 95 89 90 97 100 100 99 100 100	RTVAAPSVFLMLPSDEQLK	ETHCD
2	20191211_F1_Ag5_peng0013_SA_her_chymo.raw	-	Q(-17.03)VKDTYLHW	F2:7686	9	96	96	9	586.7898	2	42.24	-	0	1171.5662	-1.0	Pyro-glu from Q	89 89 99 99 98 99 100 100 100	Q(-17.03)VKDTYLHW	HCD
4	20191211_F1_Ag5_peng0013_SA_her_Ela.raw	F4:17593	VFLFPPKPKDTLM(+15.99)L	F4:9608	14	96	96	14	831.4711	2	52.32	-	3.0878E8	1660.9263	0.9	Oxidation (M)	100 99 98 91 95 99 96 91 97 99 97 98 98 99	VFLFPPKPKDTLM(+15.99)L	ETHCD
8	20191211_F1_Ag5_peng0013_SA_her_Lys_C.raw	F8:7377	VYAC(+58.01)EVTHQGLSSPVTK	F8:5610	17	96	96	17	626.3093	3	31.14	-	1.3481E8	1875.9036	1.4	Carboxymethyl	100 100 100 100 99 99 99 96 95 92 94 93 96 95 98 98 94	VYAC(+58.01)EVTHQGLSSPVTK	HCD
4	20191211_F1_Ag5_peng0013_SA_her_Ela.raw	-	DK(+58.01)KGRFTLSADTSKNT	F4:5049	16	96	96	16	609.6477	3	27.66	-	0	1825.9170	2.4	Carboxymethyl (KW X@N-term)	88 74 97 99 99 100 99 99 100 100 100 99 100 100 99 97	DK(+58.01)KGRFTLSADTSKNT	ETHCD
4	20191211_F1_Ag5_peng0013_SA_her_Ela.raw	F4:6881	VFLFPPKPKDTLML	F4:10202	14	96	96	14	549.3187	3	56.89	-	8.9958E8	1644.9312	1.9		98 99 100 95 95 97 90 92 98 99 98 98 98 98	VFLFPPKPKDTLML	ETHCD
8	20191211_F1_Ag5_peng0013_SA_her_Lys_C.raw	F8:4066	DSTYSLSSTLTLSK	F8:8008	14	96	96	14	501.5912	3	44.57	-	1.5631E8	1501.7512	0.5		94 94 99 99 98 98 98 100 100 100 100 100 100 77	DSTYSLSSTLTLSK	ETHCD
5	20191211_F1_Ag5_peng0013_SA_her_aLP.raw	F5:12354	VAWYQQKPGKAPKLLLYS	F5:8215	18	96	96	18	697.3995	3	45.59	-	2.16E8	2089.1724	2.1		90 93 98 99 98 98 99 99 99 99 95 90 90 97 100 100 100 100	VAWYQQKPGKAPKLLLYS	ETHCD
10	20191211_F1_Ag5_peng0013_SA_her_Asp_N.raw	-	DYEKHKVYAC(+58.01)EVTHAG	F10:3916	16	96	96	16	477.7210	4	21.55	-	0	1906.8518	1.7	Carboxymethyl	98 97 94 92 99 100 100 99 99 99 99 97 94 96 97 90	DYEKHKVYAC(+58.01)EVTHAG	ETHCD
4	20191211_F1_Ag5_peng0013_SA_her_Ela.raw	F4:9556	NGYTRYADSVKGRFTL	F4:7333	16	96	96	16	616.6512	3	39.88	-	4.8215E7	1846.9326	-0.4		94 94 96 96 94 90 96 100 99 99 100 99 99 99 98 97	NGYTRYADSVKGRFTL	ETHCD
2	20191211_F1_Ag5_peng0013_SA_her_chymo.raw	F2:906	E(-18.01)VKDTYLHW	F2:7714	9	96	96	9	391.5299	3	42.35	-	4.2505E7	1171.5662	1.5	Pyro-glu from E	91 90 91 99 100 100 100 100 100	E(-18.01)VKDTYLHW	ETHCD
4	20191211_F1_Ag5_peng0013_SA_her_Ela.raw	F4:20336	VDVSHEDPEVKFNWYVDGVEVHNA	F4:9005	24	96	96	24	928.7672	3	49.51	-	1.4172E7	2783.2827	-1.0		78 82 85 92 98 100 98 97 100 100 100 100 100 100 100 100 100 100 100 100 100 100 99 98	VDVSHEDPEVKFNWYVDGVEVHNA	ETHCD
2	20191211_F1_Ag5_peng0013_SA_her_chymo.raw	F2:5438	TVLHQDMSLDGKEY	F2:6424	14	96	96	14	545.9265	3	35.13	-	3.4399E7	1634.7610	-2.0		98 99 100 98 96 98 86 92 99 99 96 96 99 100	TVLHQDMSLDGKEY	HCD
2	20191211_F1_Ag5_peng0013_SA_her_chymo.raw	F2:7415	TLPPSREEMTKNQK(+58.01)L	F2:6998	15	96	96	15	610.6525	3	38.66	-	1.6574E7	1828.9353	0.2	Carboxymethyl (KW X@N-term)	97 96 98 99 98 99 99 94 90 98 99 96 91 97 100	TLPPSREEMTKNQK(+58.01)L	ETHCD
4	20191211_F1_Ag5_peng0013_SA_her_Ela.raw	-	FLMLPSDEQLKSGTA	F4:9603	15	96	96	15	818.9135	2	53.00	-	0	1635.8179	-3.3		98 97 94 96 97 95 94 92 93 100 100 100 100 100 100	FLMLPSDEQLKSGTA	ETHCD
4	20191211_F1_Ag5_peng0013_SA_her_Ela.raw	-	GFNLKN(+.98)TYLHWV	F4:10114	12	96	96	12	498.2579	3	55.89	-	0	1491.7510	0.6	Deamidation (NQ)	94 91 97 99 99 99 99 100 100 99 92 93	GFNLKN(+.98)TYLHWV	HCD
8	20191211_F1_Ag5_peng0013_SA_her_Lys_C.raw	F8:14027	LNW(+15.99)KVDNALQSGNSQESVTEQDSK	F8:5646	24	96	96	24	898.4249	3	30.45	-	2.256E7	2692.2576	-1.7	Oxidation (HW)	76 72 89 98 99 99 99 100 100 100 100 100 100 100 99 100 99 99 100 100 99 100 100 100	LNW(+15.99)KVDNALQSGNSQESVTEQDSK	ETHCD
4	20191211_F1_Ag5_peng0013_SA_her_Ela.raw	F4:19058	VFLFPPKPKDTLM(+15.99)SL	F4:9285	15	96	96	15	874.9869	2	48.67	-	3.0593E8	1747.9583	0.6	Oxidation (M)	100 100 99 97 98 97 93 95 97 99 99 99 99 93 88	VFLFPPKPKDTLM(+15.99)SL	ETHCD
8	20191211_F1_Ag5_peng0013_SA_her_Lys_C.raw	F8:1219	GRFTLSADTSK	F8:4268	11	96	96	11	394.8757	3	23.38	-	4.5598E4	1181.6040	1.1		90 90 98 99 97 96 98 99 99 100 100	GRFTLSADTSK	ETHCD
5	20191211_F1_Ag5_peng0013_SA_her_aLP.raw	F5:1648	LVHQDWLNGKEYKSKVS	F5:5435	17	96	96	17	407.0194	5	30.06	-	4.3437E6	2030.0586	1.0		92 93 97 94 98 94 98 95 97 99 99 99 99 99 99 98 97	LVHQDWLNGKEYKSKVS	ETHCD
3	20191211_F1_Ag5_peng0013_SA_her_thermo.raw	-	TTPPTFGQGTKVELKR	F3:5092	16	96	96	16	440.7484	4	27.99	-	0	1758.9629	0.8		99 99 100 100 100 99 98 97 97 98 98 97 98 97 83 90	TTPPTFGQGTKVELKR	HCD
4	20191211_F1_Ag5_peng0013_SA_her_Ela.raw	F4:13862	YYC(+58.01)QQHYTTPPTFGQGTKVELKTR	F4:6075	24	96	96	24	726.8537	4	32.88	-	5.1086E8	2903.3911	-1.9	Carboxymethyl	100 100 100 87 86 98 100 100 100 100 100 100 100 99 96 92 94 96 97 98 96 95 94 97	YYC(+58.01)QQHYTTPPTFGQGTKVELKTR	HCD
10	20191211_F1_Ag5_peng0013_SA_her_Asp_N.raw	-	DSTYSLSSTLTLSKA	F10:12887	15	96	96	15	787.4008	2	72.26	-	0	1572.7883	-0.9		79 99 100 100 100 100 100 100 99 100 100 100 99 86 92	DSTYSLSSTLTLSKA	HCD
3	20191211_F1_Ag5_peng0013_SA_her_thermo.raw	F3:4404	VFLFPPKPKDTLM(+15.99)	F3:8925	13	96	96	13	516.9552	3	44.32	-	3.4985E8	1547.8420	1.1	Oxidation (M)	100 100 100 97 96 97 96 97 99 100 96 91 90	VFLFPPKPKDTLM(+15.99)	ETHCD
4	20191211_F1_Ag5_peng0013_SA_her_Ela.raw	F4:3956	VFLFPPKPKDTL	F4:8797	12	96	96	12	467.9436	3	46.57	-	2.5025E8	1400.8066	1.7		99 100 100 100 100 100 99 96 95 88 86 99	VFLFPPKPKDTL	HCD
4	20191211_F1_Ag5_peng0013_SA_her_Ela.raw	F4:4953	SASVGDRVTLTC(+58.01)RA	F4:5047	14	96	96	14	498.5848	3	27.61	-	2.97E8	1492.7305	1.4	Carboxymethyl	85 90 99 99 100 100 100 100 100 100 97 94 96 96	SASVGDRVTLTC(+58.01)RA	ETHCD
2	20191211_F1_Ag5_peng0013_SA_her_chymo.raw	F2:7393	NAKTKPREEQYNSTY	F2:3463	15	96	96	15	610.2988	3	18.83	-	8.2347E6	1827.8750	-0.2		90 94 99 100 96 97 100 100 100 97 99 99 100 100 82	NAKTKPREEQYNSTY	ETHCD
8	20191211_F1_Ag5_peng0013_SA_her_Lys_C.raw	-	S(+58.01)DW(+15.99)YVDGVEVHNAK	F8:7134	14	96	96	14	564.9270	3	39.77	-	0	1691.7427	9.8	Carboxymethyl (KW X@N-term); Oxidation (HW)	90 97 98 100 100 100 99 99 100 97 92 99 94 92	S(+58.01)DW(+15.99)YVDGVEVHNAK	HCD
8	20191211_F1_Ag5_peng0013_SA_her_Lys_C.raw	F8:7645	TQTYLC(+58.01)NVNHKPSNTK	F8:3899	16	96	96	16	635.9760	3	21.37	-	5.6468E5	1904.9050	0.5	Carboxymethyl	95 96 100 100 100 97 95 95 95 94 98 97 96 95 98 100	TQTYLC(+58.01)NVNHKPSNTK	HCD
8	20191211_F1_Ag5_peng0013_SA_her_Lys_C.raw	F8:10355	DVNALQSGNSQESVTEQDSDK	F8:4272	21	96	96	21	751.0040	3	23.42	-	9.4472E5	2249.9883	0.9		73 70 97 100 100 99 100 100 100 100 99 100 100 100 100 100 99 100 100 100 100	DVNALQSGNSQESVTEQDSDK	ETHCD
8	20191211_F1_Ag5_peng0013_SA_her_Lys_C.raw	-	NQVSLTC(+58.01)LVK	F8:8055	10	96	96	10	581.8109	2	44.85	-	0	1161.6064	0.6	Carboxymethyl	94 95 99 99 99 93 93 97 99 100	NQVSLTC(+58.01)LVK	ETHCD
10	20191211_F1_Ag5_peng0013_SA_her_Asp_N.raw	-	DSTYSLSSTLTLSKA	F10:12202	15	96	96	15	787.4019	2	68.44	-	0	1572.7883	0.5		79 99 100 100 100 100 100 100 100 100 100 100 99 85 91	DSTYSLSSTLTLSKA	HCD
10	20191211_F1_Ag5_peng0013_SA_her_Asp_N.raw	-	DSTYSLSSTLTLSKA	F10:13525	15	96	96	15	787.4008	2	75.79	-	0	1572.7883	-0.8		79 99 100 100 100 100 100 100 99 100 100 100 99 85 92	DSTYSLSSTLTLSKA	HCD
3	20191211_F1_Ag5_peng0013_SA_her_thermo.raw	F3:5052	GYTRYADSVKGRFT	F3:5484	14	96	96	14	540.9418	3	30.07	-	3.626E6	1619.8057	-1.2		86 86 96 99 100 99 100 99 99 100 99 99 98 96	GYTRYADSVKGRFT	ETHCD
8	20191211_F1_Ag5_peng0013_SA_her_Lys_C.raw	F8:8241	GSTLAC(+58.01)TGSLVNNTANDRK	F8:5513	19	96	96	19	660.6537	3	30.55	-	1.7887E7	1978.9377	0.8	Carboxymethyl	77 86 97 99 98 99 100 100 100 99 98 98 99 100 99 94 98 100 100	GSTLAC(+58.01)TGSLVNNTANDRK	ETHCD
4	20191211_F1_Ag5_peng0013_SA_her_Ela.raw	F4:12502	A(+58.01)HDPEVKFNWYVDGVEV	F4:10206	17	96	96	17	687.9899	3	56.58	-	3.8072E7	2060.9480	-0.1	Carboxymethyl (KW X@N-term)	79 80 95 96 99 100 100 100 100 100 100 100 100 100 100 99 98	A(+58.01)HDPEVKFNWYVDGVEV	ETHCD
5	20191211_F1_Ag5_peng0013_SA_her_aLP.raw	F5:11991	AWYAGAGKPGKAPKLLLYSA	F5:8032	20	96	96	20	688.0547	3	44.21	-	1.6898E8	2061.1411	0.5		99 93 84 86 96 98 98 93 95 100 99 99 99 98 99 100 100 100 100 99	AWYAGAGKPGKAPKLLLYSA	ETHCD
6	20191211_F1_Ag5_peng0013_SA_her_Lys_N.raw	F6:15287	KTTPPVLDSDGSFFLYS	F6:10548	17	96	96	17	937.4667	2	56.84	-	6.9136E9	1872.9146	2.3		66 98 98 98 98 99 99 99 98 98 99 99 100 100 100 99 97	KTTPPVLDSDGSFFLYS	ETHCD
4	20191211_F1_Ag5_peng0013_SA_her_Ela.raw	F4:11576	KTKPREEQYDSTYRVV	F4:4275	16	96	96	16	667.0128	3	23.28	-	9.2801E6	1998.0171	-0.2		60 95 97 98 100 100 100 99 100 100 100 100 100 100 100 100	KTKPREEQYDSTYRVV	ETHCD
4	20191211_F1_Ag5_peng0013_SA_her_Ela.raw	F4:3279	LTVLHQDWLDGKEYKC(+58.01)KV	F4:7579	18	96	96	18	447.4332	5	41.34	-	4.3896E6	2232.1248	2.1	Carboxymethyl	99 95 96 98 96 95 95 89 96 98 97 99 99 99 98 98 99 97	LTVLHQDWLDGKEYKC(+58.01)KV	ETHCD
5	20191211_F1_Ag5_peng0013_SA_her_aLP.raw	-	VDKSRWQQGNVFSC(+58.01)S	F5:6704	15	96	96	15	600.2776	3	37.09	-	0	1797.8103	0.4	Carboxymethyl	86 91 97 100 100 100 97 92 95 97 98 99 99 100 100	VDKSRWQQGNVFSC(+58.01)S	ETHCD
8	20191211_F1_Ag5_peng0013_SA_her_Lys_C.raw	-	QVWKVDNALQSGNSQESVTEQDSKDSTYSLSSTLTLSK	F8:13912	38	96	96	38	1041.0065	4	77.62	-	0	4160.0034	-1.6		78 82 92 94 93 95 89 93 98 100 100 100 100 100 100 100 99 99 99 100 99 99 93 92 98 96 97 100 99 99 99 99 99 100 100 100 99 97	QVWKVDNALQSGNSQESVTEQDSKDSTYSLSSTLTLSK	HCD
5	20191211_F1_Ag5_peng0013_SA_her_aLP.raw	F5:9966	SLDKSRWQQGNVFSC(+58.01)S	F5:6636	16	96	96	16	633.9609	3	36.70	-	1.7343E7	1898.8582	1.5	Carboxymethyl	73 86 99 100 100 100 100 98 96 99 99 99 100 100 100 100	SLDKSRWQQGNVFSC(+58.01)S	ETHCD
4	20191211_F1_Ag5_peng0013_SA_her_Ela.raw	F4:7332	AALGC(+58.01)LVKDYFPEPV	F4:11535	15	96	96	15	560.6171	3	64.25	-	6.4674E6	1678.8276	1.1	Carboxymethyl	100 100 99 97 99 100 100 97 98 100 90 91 97 92 91	AALGC(+58.01)LVKDYFPEPV	ETHCD
3	20191211_F1_Ag5_peng0013_SA_her_thermo.raw	F3:20497	LNWKVDNALQSGNSQESVTEQDSKDSTYS	F3:6732	29	96	96	29	1077.4973	3	37.05	-	2.2925E9	3229.4646	1.7		74 79 97 98 98 99 98 99 100 99 100 100 100 100 99 99 89 88 99 100 96 100 100 100 100 98 99 100 100	LNWKVDNALQSGNSQESVTEQDSKDSTYS	ETHCD
4	20191211_F1_Ag5_peng0013_SA_her_Ela.raw	F4:4434	SASTKGPSVFPLAPS	F4:8050	15	96	96	15	482.5926	3	44.06	-	2.4681E6	1444.7561	0.0		97 98 100 100 99 92 91 96 97 94 96 99 97 98 97	SASTKGPSVFPLAPS	ETHCD
6	20191211_F1_Ag5_peng0013_SA_her_Lys_N.raw	-	K(+58.01)FLFPPSDEQL	F6:12464	11	96	96	11	689.8477	2	68.05	-	0	1377.6816	-0.5	Carboxymethyl (KW X@N-term)	87 100 100 98 97 93 95 98 99 99 99	K(+58.01)FLFPPSDEQL	ETHCD
2	20191211_F1_Ag5_peng0013_SA_her_chymo.raw	F2:20043	LFPPSDEQKLSGTASVVC(+58.01)L	F2:9317	19	96	96	19	1025.0142	2	51.32	-	2.6167E9	2048.0137	0.0	Carboxymethyl	99 98 99 99 95 97 99 93 85 91 98 97 95 96 98 99 100 100 100	LFPPSDEQKLSGTASVVC(+58.01)L	ETHCD
5	20191211_F1_Ag5_peng0013_SA_her_aLP.raw	F5:4326	KLTVDKSRWQQGNVFSA	F5:6645	17	96	96	17	491.7648	4	36.65	-	4.3876E6	1963.0276	1.3		94 97 97 99 100 100 99 99 98 96 95 96 96 98 98 95 86	KLTVDKSRWQQGNVFSA	ETHCD
2	20191211_F1_Ag5_peng0013_SA_her_chymo.raw	F2:6093	TLSKAKGQPREPQVY	F2:3778	15	96	96	15	567.9803	3	20.62	-	3.4291E8	1700.9209	-1.0		99 99 100 100 100 100 98 85 89 94 96 95 97 100 100	TLSKAKGQPREPQVY	ETHCD
2	20191211_F1_Ag5_peng0013_SA_her_chymo.raw	F2:20846	C(+58.01)QQHYTTPPTFGQGTKVELKRTVAAPSVF	F2:7751	29	96	96	29	1083.8833	3	42.50	-	1.7017E8	3248.6287	-0.2	Carboxymethyl	90 90 95 98 100 100 98 99 99 100 100 99 98 99 99 99 99 100 100 99 98 96 98 99 90 80 89 97 99	C(+58.01)QQHYTTPPTFGQGTKVELKRTVAAPSVF	ETHCD
5	20191211_F1_Ag5_peng0013_SA_her_aLP.raw	F5:4967	GFGGLKDTYLHAM(+15.99)V	F5:8637	14	96	96	14	508.9214	3	47.99	-	2.2331E7	1523.7441	-1.1	Oxidation (M)	100 99 96 95 99 100 100 100 100 100 95 80 92 100	GFGGLKDTYLHAM(+15.99)V	ETHCD
8	20191211_F1_Ag5_peng0013_SA_her_Lys_C.raw	-	ALPPALEK	F8:5215	8	96	96	8	419.7551	2	28.81	-	0	837.4960	-0.5		97 95 95 94 96 98 99 99	ALPPALEK	ETHCD
9	20191211_F1_Ag5_peng0013_SA_her_GluC.raw	F9:8711	TSLTLSKADYEKHKVYAC(+58.01)E	F9:5296	19	96	96	19	561.7770	4	29.26	-	8.1435E5	2243.0779	0.4	Carboxymethyl	92 94 99 98 98 97 95 93 100 100 100 99 99 99 98 99 100 100 81	TSLTLSKADYEKHKVYAC(+58.01)E	ETHCD
10	20191211_F1_Ag5_peng0013_SA_her_Asp_N.raw	-	DTLM(+15.99)LSREPEVTC(+58.01)VVV	F10:9396	16	96	96	16	622.3053	3	52.50	-	0	1863.8958	-0.9	Oxidation (M); Carboxymethyl	79 100 100 99 99 99 99 93 89 96 98 99 99 99 100 100	DTLM(+15.99)LSREPEVTC(+58.01)VVV	ETHCD
4	20191211_F1_Ag5_peng0013_SA_her_Ela.raw	F4:9000	TYYC(+58.01)QQHYTTPPTFGQGTKVELKTR	F4:6177	25	96	96	25	601.8976	5	33.57	-	3.7325E9	3004.4387	4.3	Carboxymethyl	100 100 100 99 85 83 96 99 100 100 100 100 100 100 99 98 95 97 98 98 99 95 92 90 95	TYYC(+58.01)QQHYTTPPTFGQGTKVELKTR	HCD
5	20191211_F1_Ag5_peng0013_SA_her_aLP.raw	F5:3629	C(+58.01)LLNNFYPREA	F5:9154	11	96	96	11	466.5564	3	51.01	-	3.1651E7	1396.6445	2.0	Carboxymethyl	92 93 97 90 98 100 98 98 99 100 100	C(+58.01)LLNNFYPREA	ETHCD
2	20191211_F1_Ag5_peng0013_SA_her_chymo.raw	F2:1188	NLKDTYLHW(+15.99)	F2:5188	9	96	96	9	402.5366	3	28.65	-	1.2042E7	1204.5876	0.3	Oxidation (HW)	88 97 98 96 95 99 100 100 100	NLKDTYLHW(+15.99)	HCD
5	20191211_F1_Ag5_peng0013_SA_her_aLP.raw	F5:7232	LSGFNLKDTYLHWV	F5:10366	14	96	96	14	564.9631	3	57.77	-	1.0868E6	1691.8672	0.2		100 100 99 98 97 99 97 97 92 94 99 99 98 84	LSGFNLKDTYLHWV	HCD
10	20191211_F1_Ag5_peng0013_SA_her_Asp_N.raw	-	DSTYSLSSTLTLSKA	F10:13585	15	96	96	15	787.4004	2	76.12	-	0	1572.7883	-1.3		78 99 100 100 100 100 100 100 100 100 100 100 99 86 92	DSTYSLSSTLTLSKA	HCD
2	20191211_F1_Ag5_peng0013_SA_her_chymo.raw	-	NLKDTYLH(+15.99)W(+15.99)	F2:5674	9	96	96	9	407.8682	3	31.22	-	0	1220.5825	0.1	Oxidation (HW)	82 92 99 99 99 100 100 100 100	NLKDTYLH(+15.99)W(+15.99)	ETHCD
4	20191211_F1_Ag5_peng0013_SA_her_Ela.raw	F4:18348	PNSVFLFPPKPKDTL	F4:9212	15	96	96	15	850.4756	2	50.17	-	1.4917E8	1698.9343	1.4		92 91 99 100 100 100 98 98 96 89 96 97 99 99 98	PNSVFLFPPKPKDTL	ETHCD
10	20191211_F1_Ag5_peng0013_SA_her_Asp_N.raw	-	DSTYSLSSTLTLSKA	F10:13405	15	96	96	15	787.4006	2	75.15	-	0	1572.7883	-1.0		79 99 100 100 100 100 100 100 99 100 100 100 99 84 91	DSTYSLSSTLTLSKA	HCD
3	20191211_F1_Ag5_peng0013_SA_her_thermo.raw	F3:3399	VLHQN(+.98)WLN(+.98)GKEYKC(+58.01)KVSNK	F3:5362	19	96	96	19	470.4406	5	29.45	-	6.0923E6	2347.1631	1.4	Deamidation (NQ); Carboxymethyl	100 100 99 96 98 100 100 100 83 82 99 99 98 96 96 97 98 98 99	VLHQN(+.98)WLN(+.98)GKEYKC(+58.01)KVSNK	HCD
5	20191211_F1_Ag5_peng0013_SA_her_aLP.raw	F5:4993	ERRQAPGKGLEWV	F5:8134	13	96	96	13	509.2807	3	45.10	-	1.1593E7	1524.8162	2.7		84 90 100 99 97 96 98 99 98 99 99 100 100	ERRQAPGKGLEWV	ETHCD
2	20191211_F1_Ag5_peng0013_SA_her_chymo.raw	F2:9843	LFPPSDEQLKSGTASVVC(+58.01)L	F2:9569	19	96	96	19	683.6786	3	50.69	-	7.4021E8	2048.0137	0.1	Carboxymethyl	96 90 97 98 97 97 99 96 98 97 98 93 88 95 99 100 100 100 100	LFPPSDEQLKSGTASVVC(+58.01)L	ETHCD
3	20191211_F1_Ag5_peng0013_SA_her_thermo.raw	F3:5481	DLQM(+15.99)TQSPSS	F3:3461	10	96	96	10	555.2426	2	19.10	-	2.2689E9	1108.4707	-0.1	Oxidation (M)	90 90 92 98 100 99 99 100 100 100	DLQM(+15.99)TQSPSS	ETHCD
8	20191211_F1_Ag5_peng0013_SA_her_Lys_C.raw	F8:5667	K(+58.01)M(+15.99)HEALHNHYTQK	F8:3402	13	96	96	13	570.9395	3	18.50	-	1.5553E5	1709.7944	1.2	Carboxymethyl (KW X@N-term); Oxidation (M)	97 99 99 100 94 94 97 98 97 99 99 95 93	K(+58.01)M(+15.99)HEALHNHYTQK	HCD
8	20191211_F1_Ag5_peng0013_SA_her_Lys_C.raw	F8:10373	DSTYSLSSTLTLSK	F8:12609	14	96	96	14	751.8823	2	67.89	-	3.8394E7	1501.7512	-0.7		96 96 100 100 100 100 100 99 99 100 100 100 99 69	DSTYSLSSTLTLSK	ETHCD
9	20191211_F1_Ag5_peng0013_SA_her_GluC.raw	F9:4210	KHKVYAC(+58.01)EVTHQKE	F9:4076	14	96	96	14	440.2213	4	22.35	-	3.1465E5	1756.8567	-0.3	Carboxymethyl	100 99 100 100 98 96 98 100 100 98 97 98 99 73	KHKVYAC(+58.01)EVTHQKE	ETHCD
9	20191211_F1_Ag5_peng0013_SA_her_GluC.raw	F9:13493	KDSTYSLSSTLTLSKADYE	F9:7815	19	96	96	19	703.6791	3	44.06	-	2.9359E5	2108.0161	-0.2		81 93 99 100 100 98 98 99 100 100 100 100 100 100 95 90 99 100 88	KDSTYSLSSTLTLSKADYE	ETHCD
6	20191211_F1_Ag5_peng0013_SA_her_Lys_N.raw	F6:10518	KVDNALQSGNSQESVTEQDSK	F6:4116	21	96	96	21	755.3593	3	21.40	-	1.1891E6	2263.0564	-0.2		98 84 90 82 90 99 99 99 99 99 100 99 100 99 100 100 100 99 99 99 99	KVDNALQSGNSQESVTEQDSK	HCD
8	20191211_F1_Ag5_peng0013_SA_her_Lys_C.raw	F8:13602	THTC(+58.01)PPC(+58.01)PAPELLGGPSVFLFPPK	F8:11840	24	96	96	24	874.4307	3	63.43	-	1.3598E9	2620.2705	-0.1	Carboxymethyl	94 91 91 83 89 93 91 98 99 100 100 100 100 100 99 99 100 100 100 100 98 98 99 100	THTC(+58.01)PPC(+58.01)PAPELLGGPSVFLFPPK	ETHCD
10	20191211_F1_Ag5_peng0013_SA_her_Asp_N.raw	F10:9530	DVVHNHYTQKSLSLDPG	F10:5415	17	96	96	17	637.3186	3	30.20	-	5.6608E6	1908.9329	0.6		63 94 100 100 99 98 99 100 100 100 100 100 100 100 98 97 98	DVVHNHYTQKSLSLDPG	ETHCD
11	20191211_F1_Ag5_peng0013_SA_her_CB.raw	F11:6412	TNAENEFVTLKK	F11:5408	12	96	96	12	465.2493	3	29.43	-	8.0779E4	1392.7249	0.8		94 95 99 99 89 92 99 99 98 99 99 100	TNAENEFVTLKK	HCD
3	20191211_F1_Ag5_peng0013_SA_her_thermo.raw	F3:5481	DLQM(+15.99)TQSPSS	F3:3608	10	96	96	10	555.2426	2	19.10	-	2.2689E9	1108.4707	-0.1	Oxidation (M)	89 89 93 98 100 99 99 100 100 100	DLQM(+15.99)TQSPSS	ETHCD
2	20191211_F1_Ag5_peng0013_SA_her_chymo.raw	F2:5532	TKVELKRTVAAPSVF	F2:6075	15	96	96	15	549.3265	3	33.39	-	1.268E6	1644.9563	0.9		96 94 97 98 99 100 97 94 92 95 94 97 99 100 100	TKVELKRTVAAPSVF	ETHCD
8	20191211_F1_Ag5_peng0013_SA_her_Lys_C.raw	F8:9535	TLM(+15.99)LRSTPEVTC(+58.01)VVVDVSHEDPEVK	F8:8559	25	96	96	25	715.1049	4	47.81	-	7.2169E6	2856.3884	0.7	Oxidation (M); Carboxymethyl	99 100 100 99 83 81 96 94 98 99 99 99 99 100 100 100 98 97 92 97 98 94 98 99 100	TLM(+15.99)LRSTPEVTC(+58.01)VVVDVSHEDPEVK	HCD
8	20191211_F1_Ag5_peng0013_SA_her_Lys_C.raw	F8:11275	GQPREPQVYTLPPSREEMTK	F8:5658	20	96	96	20	781.7295	3	30.45	-	1.1623E9	2342.1687	-0.9		91 88 91 90 93 94 97 100 100 99 97 98 100 100 100 100 100 98 100 100	GQPREPQVYTLPPSREEMTK	ETHCD
8	20191211_F1_Ag5_peng0013_SA_her_Lys_C.raw	-	N(+.98)TLM(+15.99)LSRTPEVTC(+58.01)VVVDVSHEDPEVK	F8:11913	26	96	96	26	743.8615	4	66.19	-	0	2971.4153	0.5	Deamidation (NQ); Oxidation (M); Carboxymethyl	70 80 100 100 100 93 91 100 100 100 100 100 100 100 100 100 100 100 100 99 99 98 93 97 99 100	N(+.98)TLM(+15.99)LSRTPEVTC(+58.01)VVVDVSHEDPEVK	HCD
9	20191211_F1_Ag5_peng0013_SA_her_GluC.raw	F9:16820	SKDSTYSLSSTLTLSKADYEKHKVYAC(+58.01)E	F9:6989	28	96	96	28	803.8873	4	39.22	-	4.5363E5	3211.5229	-0.9	Carboxymethyl	95 94 99 99 98 97 94 96 96 89 91 100 100 99 98 97 96 99 99 99 99 100 99 99 99 97 99 82	SKDSTYSLSSTLTLSKADYEKHKVYAC(+58.01)E	ETHCD
10	20191211_F1_Ag5_peng0013_SA_her_Asp_N.raw	-	DRVTLTC(+58.01)RASQDV	F10:5414	13	96	96	13	507.9159	3	30.12	-	0	1520.7253	0.3	Carboxymethyl	72 97 99 100 100 100 99 99 99 99 97 99 98	DRVTLTC(+58.01)RASQDV	ETHCD
5	20191211_F1_Ag5_peng0013_SA_her_aLP.raw	-	LHQDWLDGKEYKC(+58.01)KVS	F5:5683	16	96	96	16	502.4969	4	31.44	-	0	2005.9568	0.8	Carboxymethyl	93 90 92 99 96 99 99 98 98 99 99 96 96 98 98 98	LHQDWLDGKEYKC(+58.01)KVS	ETHCD
8	20191211_F1_Ag5_peng0013_SA_her_Lys_C.raw	-	DTLM(+15.99)LSRTPEVTC(+58.01)VVVDVSHEDEPVK	F8:14073	26	96	96	26	743.8607	4	78.59	-	0	2971.4153	-0.6	Oxidation (M); Carboxymethyl	80 82 100 100 100 100 100 100 100 100 100 100 100 100 100 100 100 100 100 95 99 98 86 78 99 100	DTLM(+15.99)LSRTPEVTC(+58.01)VVVDVSHEDEPVK	HCD
8	20191211_F1_Ag5_peng0013_SA_her_Lys_C.raw	F8:14476	HTTC(+58.01)PPAPAPELLGGPSVFLFPPKPK	F8:10530	26	96	96	26	919.4875	3	57.62	-	1.9346E8	2755.4407	0.1	Carboxymethyl	72 88 100 100 100 98 99 99 98 99 99 100 100 100 100 97 96 97 98 99 99 98 97 95 92 95	HTTC(+58.01)PPAPAPELLGGPSVFLFPPKPK	HCD
6	20191211_F1_Ag5_peng0013_SA_her_Lys_N.raw	F6:1169	K(+58.01)M(+15.99)HEALHNHYTQ	F6:3641	12	96	96	12	396.4319	4	18.98	-	1.6377E7	1581.6995	-0.7	Carboxymethyl (KW X@N-term); Oxidation (M)	99 95 97 99 96 96 95 96 94 95 99 98	K(+58.01)M(+15.99)HEALHNHYTQ	ETHCD
4	20191211_F1_Ag5_peng0013_SA_her_Ela.raw	F4:8260	YYC(+58.01)QQHYT	F4:4413	8	96	96	8	582.2266	2	24.17	-	2.3997E6	1162.4390	-0.3	Carboxymethyl	97 97 99 91 91 99 100 100	YYC(+58.01)QQHYT	ETHCD
8	20191211_F1_Ag5_peng0013_SA_her_Lys_C.raw	-	DSTYSLSSTLTLSK	F8:11488	14	96	96	14	751.8833	2	63.68	-	0	1501.7512	0.6		97 96 100 100 100 100 100 99 99 100 100 99 95 72	DSTYSLSSTLTLSK	ETHCD
7	20191211_F1_Ag5_peng0013_SA_her_Arg_C.raw	F7:17465	NNDVDGYDNYLR	F7:6370	12	96	96	12	729.3186	2	34.31	-	9.6394E5	1456.6218	0.6		99 100 100 100 100 100 100 100 98 96 97 72	NNDVDGYDNYLR	ETHCD
8	20191211_F1_Ag5_peng0013_SA_her_Lys_C.raw	F8:8241	GSTLAC(+58.01)TGSLVNNTANDRK	F8:5505	19	96	96	19	660.6537	3	30.55	-	1.7887E7	1978.9377	0.8	Carboxymethyl	76 83 96 99 98 99 100 100 100 99 97 97 99 100 99 97 99 100 100	GSTLAC(+58.01)TGSLVNNTANDRK	ETHCD
8	20191211_F1_Ag5_peng0013_SA_her_Lys_C.raw	F8:12951	AKGQPREPQVYTLPPSREEMTK	F8:5046	22	96	96	22	848.1075	3	27.74	-	7.6608E7	2541.3008	-0.1		91 90 90 85 95 99 95 94 97 100 99 99 98 99 100 100 100 100 99 98 100 100	AKGQPREPQVYTLPPSREEMTK	ETHCD
3	20191211_F1_Ag5_peng0013_SA_her_thermo.raw	F3:12609	EVQLVESGGGLVQPGGSLRLSC(+58.01)A	F3:9291	23	96	96	23	772.0626	3	50.89	-	8.8666E5	2313.1633	1.2	Carboxymethyl	79 76 95 100 100 100 100 100 100 100 100 99 98 99 99 99 99 100 99 95 92 99 98	EVQLVESGGGLVQPGGSLRLSC(+58.01)A	ETHCD
6	20191211_F1_Ag5_peng0013_SA_her_Lys_N.raw	F6:1169	K(+58.01)M(+15.99)HEALHNHYTQ	F6:3745	12	96	96	12	396.4319	4	18.98	-	1.6377E7	1581.6995	-0.7	Carboxymethyl (KW X@N-term); Oxidation (M)	98 90 92 98 97 97 97 98 97 98 100 99	K(+58.01)M(+15.99)HEALHNHYTQ	ETHCD
4	20191211_F1_Ag5_peng0013_SA_her_Ela.raw	-	RFSGSRSGTDFT	F4:4558	12	96	96	12	439.8785	3	24.94	-	0	1316.6108	2.2		96 96 99 100 100 99 96 88 90 98 100 100	RFSGSRSGTDFT	ETHCD
4	20191211_F1_Ag5_peng0013_SA_her_Ela.raw	F4:4356	LHQDWLNGKEYKAKVS	F4:5204	16	96	96	16	479.7560	4	28.51	-	1.5092E7	1914.9951	0.0		94 89 94 99 98 99 96 95 97 99 100 99 99 99 97 93	LHQDWLNGKEYKAKVS	ETHCD
4	20191211_F1_Ag5_peng0013_SA_her_Ela.raw	F4:6954	ASGFNLKDTYLHWV	F4:13521	14	96	96	14	550.9469	3	75.76	-	4.1629E5	1649.8201	-0.7		100 100 100 99 94 95 98 98 97 98 98 97 88 92	ASGFNLKDTYLHWV	HCD
2	20191211_F1_Ag5_peng0013_SA_her_chymo.raw	F2:15968	EVQLVESGGGLVQPGGSLRLSC(+58.01)AASGF	F2:12010	27	96	96	27	892.7819	3	70.15	-	2.0602E8	2675.3223	0.6	Carboxymethyl	84 79 91 100 100 100 100 100 100 100 100 99 91 93 92 94 98 100 100 99 99 99 99 98 98 100 100	EVQLVESGGGLVQPGGSLRLSC(+58.01)AASGF	ETHCD
10	20191211_F1_Ag5_peng0013_SA_her_Asp_N.raw	-	DSTYSLSSTLTLSKA	F10:11823	15	96	96	15	787.4016	2	66.31	-	0	1572.7883	0.2		78 99 100 100 100 100 100 100 100 100 100 100 99 85 90	DSTYSLSSTLTLSKA	HCD
6	20191211_F1_Ag5_peng0013_SA_her_Lys_N.raw	F6:1880	KALPAPLE	F6:5510	8	96	96	8	419.7558	2	28.66	-	4.7866E9	837.4960	1.3		79 99 99 99 99 99 100 99	KALPAPLE	ETHCD
8	20191211_F1_Ag5_peng0013_SA_her_Lys_C.raw	F8:8383	THTAPPAPAPELLGGPSVFLFPPKPK	F8:10078	26	96	96	26	667.3728	4	56.21	-	9.5632E7	2665.4631	-0.4		81 66 89 96 100 100 100 100 100 100 100 100 100 100 99 99 99 99 99 99 100 99 98 98 97 98	THTAPPAPAPELLGGPSVFLFPPKPK	HCD
10	20191211_F1_Ag5_peng0013_SA_her_Asp_N.raw	-	DSTYSLSSTLTLSKA	F10:12146	15	96	96	15	787.4016	2	68.14	-	0	1572.7883	0.2		75 98 100 100 100 100 100 100 99 100 100 100 99 88 92	DSTYSLSSTLTLSKA	HCD
9	20191211_F1_Ag5_peng0013_SA_her_GluC.raw	F9:11692	L(+58.01)TVDVSHEDPE	F9:6616	11	96	96	11	649.7912	2	37.04	-	5.4846E5	1297.5674	0.4	Carboxymethyl (KW X@N-term)	96 98 100 100 99 97 97 99 100 99 78	L(+58.01)TVDVSHEDPE	ETHCD
2	20191211_F1_Ag5_peng0013_SA_her_chymo.raw	F2:9843	LFPPSDEQLKSGTASVVC(+58.01)L	F2:9077	19	96	96	19	683.6786	3	50.69	-	7.4021E8	2048.0137	0.1	Carboxymethyl	97 92 97 97 98 99 99 98 99 98 95 86 88 97 99 99 100 100 100	LFPPSDEQLKSGTASVVC(+58.01)L	ETHCD
4	20191211_F1_Ag5_peng0013_SA_her_Ela.raw	F4:6225	GFGGLKN(+.98)TYLHWVV	F4:10623	14	96	96	14	531.2803	3	58.88	-	7.163E5	1590.8193	-0.1	Deamidation (NQ)	96 93 91 89 99 99 95 93 100 100 100 100 99 100	GFGGLKN(+.98)TYLHWVV	HCD
2	20191211_F1_Ag5_peng0013_SA_her_chymo.raw	F2:1198	NLKDTYMHW	F2:7367	9	96	96	9	403.1906	3	40.57	-	2.3844E6	1206.5491	0.6		81 92 99 100 100 100 100 100 100	NLKDTYMHW	ETHCD
2	20191211_F1_Ag5_peng0013_SA_her_chymo.raw	F2:15968	QVELVESGGGLVQPGGSLRLSC(+58.01)AASGF	F2:13241	27	96	96	27	892.7819	3	70.15	-	2.0602E8	2675.3223	0.6	Carboxymethyl	82 84 95 100 100 100 100 100 100 100 100 99 93 94 94 94 97 100 99 100 99 99 98 93 95 99 99	QVELVESGGGLVQPGGSLRLSC(+58.01)AASGF	ETHCD
8	20191211_F1_Ag5_peng0013_SA_her_Lys_C.raw	F8:9226	SDTYSLSSTLTLSKADYEK	F8:8071	19	96	96	19	703.6794	3	43.68	-	1.771E8	2108.0161	0.2		72 88 100 100 100 100 100 100 100 100 100 100 97 95 94 97 97 99 100	SDTYSLSSTLTLSKADYEK	HCD
10	20191211_F1_Ag5_peng0013_SA_her_Asp_N.raw	F10:15983	DKSRWQQGNVFSC(+58.01)SVM(+15.99)HEALH	F10:6774	21	96	96	21	845.0493	3	38.21	-	2.3326E6	2532.1274	-0.5	Carboxymethyl; Oxidation (M)	71 97 94 96 99 98 98 99 95 98 100 100 99 99 99 100 100 100 99 97 92	DKSRWQQGNVFSC(+58.01)SVM(+15.99)HEALH	ETHCD
8	20191211_F1_Ag5_peng0013_SA_her_Lys_C.raw	-	V(+58.01)GNALQSGNSQEDVTEQDSKDSTYSLSSTLTLSK	F8:7834	34	96	96	34	1216.5677	3	43.66	-	0	3646.6968	-4.2	Carboxymethyl (KW X@N-term)	73 71 90 100 100 100 100 100 99 99 99 99 93 89 99 99 98 99 98 97 99 98 99 99 99 99 98 98 99 100 100 100 99 99	V(+58.01)GNALQSGNSQEDVTEQDSKDSTYSLSSTLTLSK	HCD
2	20191211_F1_Ag5_peng0013_SA_her_chymo.raw	F2:6755	LQMDSLRAEDTAVYY	F2:8486	15	96	96	15	592.2817	3	46.76	-	1.7034E6	1773.8242	-0.5		97 96 99 99 88 92 99 97 97 93 94 100 100 100 100	LQMDSLRAEDTAVYY	ETHCD
5	20191211_F1_Ag5_peng0013_SA_her_aLP.raw	-	VMHEALHNHYTQKS	F5:3119	14	96	96	14	565.6078	3	16.91	-	0	1693.7996	1.2		99 99 99 100 97 96 90 95 90 96 98 98 97 99	VMHEALHNHYTQKS	HCD
5	20191211_F1_Ag5_peng0013_SA_her_aLP.raw	F5:4077	SASTKGPSVFPLAPS	F5:8022	15	96	96	15	482.5924	3	44.16	-	7.3436E6	1444.7561	-0.4		91 94 100 100 99 93 94 97 97 95 97 100 97 98 98	SASTKGPSVFPLAPS	ETHCD
9	20191211_F1_Ag5_peng0013_SA_her_GluC.raw	F9:12417	ALQSGNSQESVTE	F9:4042	13	96	96	13	675.3126	2	22.18	-	8.0527E5	1348.6106	0.1		98 98 96 97 96 96 97 96 100 99 100 100 84	ALQSGNSQESVTE	ETHCD
3	20191211_F1_Ag5_peng0013_SA_her_thermo.raw	F3:7002	VTSTLTLSKADYEK(+58.01)HKVYAC(+58.01)EVTHQG	F3:6214	26	96	96	26	605.6982	5	34.47	-	1.5892E6	3023.4546	0.1	Carboxymethyl (KW X@N-term); Carboxymethyl	82 85 96 100 100 100 99 98 99 99 99 98 95 90 95 99 100 99 98 98 99 98 98 98 98 94	VTSTLTLSKADYEK(+58.01)HKVYAC(+58.01)EVTHQG	ETHCD
4	20191211_F1_Ag5_peng0013_SA_her_Ela.raw	F4:16293	TYYC(+58.01)QQHYTTPPTFGQGTKV	F4:6978	20	96	96	20	793.3624	3	38.12	-	1.6129E9	2377.0684	-1.2	Carboxymethyl	100 100 100 99 96 96 99 100 100 100 100 99 98 97 97 95 92 94 80 90	TYYC(+58.01)QQHYTTPPTFGQGTKV	HCD
8	20191211_F1_Ag5_peng0013_SA_her_Lys_C.raw	F8:16621	QVWKVN(+.98)NALQSGNSQESVTEQDSKDSTYSLSSTLTLSK	F8:8922	38	96	96	38	1041.0054	4	49.30	-	6.9377E7	4160.0034	-2.7	Deamidation (NQ)	79 82 91 92 92 90 87 91 98 100 100 100 100 100 99 100 99 99 95 98 98 99 95 94 99 99 100 100 100 100 100 100 100 100 100 100 100 97	QVWKVN(+.98)NALQSGNSQESVTEQDSKDSTYSLSSTLTLSK	HCD
5	20191211_F1_Ag5_peng0013_SA_her_aLP.raw	-	DYEKHKVYA	F5:3218	9	96	96	9	384.8615	3	17.52	-	0	1151.5610	1.3		90 88 97 97 100 100 100 100 99	DYEKHKVYA	ETHCD
11	20191211_F1_Ag5_peng0013_SA_her_CB.raw	F11:7081	VTHQGLSSPVTKSFNRGQ	F11:4654	18	96	96	18	486.5082	4	25.08	-	4.1403E6	1942.0020	1.0		95 95 98 92 95 100 100 92 91 97 100 100 99 98 99 98 98 94	VTHQGLSSPVTKSFNRGQ	ETHCD
6	20191211_F1_Ag5_peng0013_SA_her_Lys_N.raw	F6:11419	KGQPREPQVYTLPPSREEMT	F6:5941	20	96	96	20	781.7305	3	31.50	-	1.6211E9	2342.1687	0.4		63 97 94 98 99 98 97 99 100 100 100 99 99 100 99 97 97 99 99 99	KGQPREPQVYTLPPSREEMT	ETHCD
10	20191211_F1_Ag5_peng0013_SA_her_Asp_N.raw	F10:1556	DSVKGRFTLSA	F10:15155	11	96	96	11	394.2150	3	83.05	-	9.0528E5	1179.6248	-1.4		92 88 92 98 100 100 98 98 100 99 99	DSVKGRFTLSA	ETHCD
4	20191211_F1_Ag5_peng0013_SA_her_Ela.raw	F4:5656	GFGGLKDTYLHW(+58.01)V	F4:10439	13	96	96	13	517.5934	3	57.77	-	1.094E6	1549.7566	1.2	Carboxymethyl (KW X@N-term)	100 99 94 94 100 100 100 100 100 98 90 90 93	GFGGLKDTYLHW(+58.01)V	ETHCD
5	20191211_F1_Ag5_peng0013_SA_her_aLP.raw	-	TPPTFGQGTKVELKRVT	F5:5472	17	96	96	17	465.5156	4	30.27	-	0	1858.0312	1.1		100 100 100 100 100 98 97 98 98 99 99 100 98 97 95 76 88	TPPTFGQGTKVELKRVT	HCD
4	20191211_F1_Ag5_peng0013_SA_her_Ela.raw	F4:9199	TYYC(+58.01)QQHYTTPPEFGQGTKVELKTR	F4:6384	25	96	96	25	607.4945	5	34.92	-	3.001E7	3032.4338	0.8	Carboxymethyl	100 100 100 100 86 84 95 99 99 100 100 100 100 99 97 95 93 95 98 98 99 96 94 93 97	TYYC(+58.01)QQHYTTPPEFGQGTKVELKTR	HCD
6	20191211_F1_Ag5_peng0013_SA_her_Lys_N.raw	F6:16101	KSTSGGTAALGC(+58.01)LVKDYFPEPVTVSWGG	F6:12078	28	96	96	28	962.4719	3	65.85	-	2.4926E7	2884.3953	-0.5	Carboxymethyl	66 95 99 100 96 94 98 100 100 100 98 98 99 99 97 98 99 97 97 96 96 97 99 98 98 98 98 96	KSTSGGTAALGC(+58.01)LVKDYFPEPVTVSWGG	ETHCD
8	20191211_F1_Ag5_peng0013_SA_her_Lys_C.raw	F8:6425	NQVN(+.98)LTC(+58.01)LVK	F8:7868	10	96	96	10	595.8078	2	44.02	-	2.6063E7	1189.6013	-0.2	Deamidation (NQ); Carboxymethyl	90 92 100 99 98 97 95 97 100 100	NQVN(+.98)LTC(+58.01)LVK	HCD
4	20191211_F1_Ag5_peng0013_SA_her_Ela.raw	F4:4953	SASVGDRVTLTC(+58.01)AR	F4:5215	14	96	96	14	498.5848	3	27.61	-	2.97E8	1492.7305	1.4	Carboxymethyl	98 99 100 100 98 98 95 95 96 96 94 94 95 97	SASVGDRVTLTC(+58.01)AR	HCD
4	20191211_F1_Ag5_peng0013_SA_her_Ela.raw	F4:18777	C(+58.01)VVVDVSHEDPEVKFNWYVDVG	F4:10774	22	96	96	22	865.0685	3	59.52	-	7.5857E7	2592.1841	-0.1	Carboxymethyl	76 83 99 100 100 100 100 100 100 96 94 95 99 100 100 100 99 99 100 100 97 92	C(+58.01)VVVDVSHEDPEVKFNWYVDVG	ETHCD
2	20191211_F1_Ag5_peng0013_SA_her_chymo.raw	F2:6655	TSGVHTFPAVLQSSGLY	F2:9718	17	96	96	17	588.6372	3	53.72	-	8.715E6	1762.8889	0.5		94 93 99 99 100 100 84 82 96 100 100 99 100 100 100 100 100	TSGVHTFPAVLQSSGLY	ETHCD
5	20191211_F1_Ag5_peng0013_SA_her_aLP.raw	-	HQDWLDGKEYKC(+58.01)KVS	F5:5138	15	96	96	15	379.5818	5	28.31	-	0	1892.8726	0.0	Carboxymethyl	89 92 100 99 100 100 99 99 100 99 97 92 93 97 94	HQDWLDGKEYKC(+58.01)KVS	ETHCD
2	20191211_F1_Ag5_peng0013_SA_her_chymo.raw	-	LSRTPEVTC(+58.01)VVVDVSHEDPEVKF	F2:9417	23	96	96	23	881.7701	3	52.09	-	0	2642.2898	-0.5	Carboxymethyl	95 93 98 79 79 98 99 96 97 100 100 100 100 100 99 99 100 96 97 100 100 100 100	LSRTPEVTC(+58.01)VVVDVSHEDPEVKF	ETHCD
3	20191211_F1_Ag5_peng0013_SA_her_thermo.raw	F3:1921	LSGDSLSR	F3:3888	8	96	96	8	417.7194	2	21.09	-	1.4265E6	833.4243	-0.1		99 99 98 98 97 95 92 96	LSGDSLSR	HCD
10	20191211_F1_Ag5_peng0013_SA_her_Asp_N.raw	F10:16307	DNALQSGNSQESVTEQ	F10:4352	16	96	96	16	853.8771	2	24.15	-	3.4582E8	1705.7390	0.3		82 99 100 100 96 97 95 92 96 96 99 99 99 100 99 96	DNALQSGNSQESVTEQ	ETHCD
5	20191211_F1_Ag5_peng0013_SA_her_aLP.raw	F5:6743	TVLHQDWLDGKEYKC(+58.01)KVS	F5:6270	18	96	96	18	552.5267	4	34.65	-	6.5718E6	2206.0728	2.3	Carboxymethyl	88 86 95 92 97 100 99 99 100 99 98 99 99 98 98 97 98 96	TVLHQDWLDGKEYKC(+58.01)KVS	ETHCD
2	20191211_F1_Ag5_peng0013_SA_her_chymo.raw	F2:5990	VRVSVLTVLHQN(+.98)WLNGKEY	F2:10382	19	96	96	19	564.8088	4	57.70	-	9.507E6	2255.2061	0.1	Deamidation (NQ)	98 82 86 86 96 100 100 100 100 99 98 99 99 100 99 98 97 99 100	VRVSVLTVLHQN(+.98)WLNGKEY	HCD
5	20191211_F1_Ag5_peng0013_SA_her_aLP.raw	F5:19026	GQPENNYKTTPPVLDSDGSFFLYS	F5:10471	24	96	96	24	892.7534	3	58.46	-	1.342E7	2675.2390	-0.2		91 84 93 98 98 99 100 100 100 97 93 86 92 99 99 99 98 94 99 100 100 100 100 100	GQPENNYKTTPPVLDSDGSFFLYS	ETHCD
10	20191211_F1_Ag5_peng0013_SA_her_Asp_N.raw	-	DSTYSLSSTLTLSKA	F10:13349	15	96	96	15	787.4008	2	74.83	-	0	1572.7883	-0.8		79 99 100 100 100 100 100 100 99 100 100 100 99 83 90	DSTYSLSSTLTLSKA	HCD
2	20191211_F1_Ag5_peng0013_SA_her_chymo.raw	F2:15968	EVQLVESGGGLVQPGGSLRLSC(+58.01)AASGF	F2:12266	27	96	96	27	892.7819	3	70.15	-	2.0602E8	2675.3223	0.6	Carboxymethyl	87 78 93 100 100 100 100 100 100 100 100 99 90 91 90 94 98 100 100 100 99 100 99 97 97 99 99	EVQLVESGGGLVQPGGSLRLSC(+58.01)AASGF	ETHCD
10	20191211_F1_Ag5_peng0013_SA_her_Asp_N.raw	F10:16841	DNALQSGNSQEDVTEQ	F10:4583	16	96	96	16	867.8749	2	25.38	-	2.2452E6	1733.7339	0.8		77 97 98 99 97 97 96 95 97 97 100 100 99 99 99 97	DNALQSGNSQEDVTEQ	ETHCD
5	20191211_F1_Ag5_peng0013_SA_her_aLP.raw	F5:4967	GFNLKDTYLH(+15.99)W(+15.99)V	F5:8580	12	96	96	12	508.9214	3	47.99	-	2.2331E7	1523.7410	1.0	Oxidation (HW)	99 99 99 100 100 100 100 100 100 79 86 100	GFNLKDTYLH(+15.99)W(+15.99)V	ETHCD
8	20191211_F1_Ag5_peng0013_SA_her_Lys_C.raw	F8:10228	DTLM(+15.99)LSRTPEVTC(+58.01)VVVN(+.98)VSHEDEPVK	F8:12540	26	96	96	26	743.8602	4	71.97	-	2.4014E7	2971.4153	-1.2	Oxidation (M); Carboxymethyl; Deamidation (NQ)	77 78 100 100 100 99 97 98 97 99 100 100 100 100 100 100 99 99 98 96 99 100 96 85 99 100	DTLM(+15.99)LSRTPEVTC(+58.01)VVVN(+.98)VSHEDEPVK	HCD
2	20191211_F1_Ag5_peng0013_SA_her_chymo.raw	F2:15968	EVQLVESGGGLVQPGGSLRLSC(+58.01)AASGF	F2:12961	27	96	96	27	892.7819	3	70.15	-	2.0602E8	2675.3223	0.6	Carboxymethyl	91 82 93 100 100 100 100 100 100 100 99 98 82 90 90 92 97 99 100 100 99 100 100 99 99 100 100	EVQLVESGGGLVQPGGSLRLSC(+58.01)AASGF	ETHCD
2	20191211_F1_Ag5_peng0013_SA_her_chymo.raw	F2:8523	TFPAVLQSSGLY	F2:10485	12	96	96	12	641.8387	2	57.91	-	4.6543E9	1281.6604	2.0		89 85 95 96 99 100 99 99 99 99 100 100	TFPAVLQSSGLY	HCD
2	20191211_F1_Ag5_peng0013_SA_her_chymo.raw	-	NLKDTYLHW	F2:8397	9	96	96	9	397.2047	3	46.27	-	0	1188.5928	-0.5		85 96 98 99 98 98 99 98 99	NLKDTYLHW	HCD
2	20191211_F1_Ag5_peng0013_SA_her_chymo.raw	F2:6007	VRVSVLTVLHQN(+.98)WLN(+.98)GKEY	F2:10581	19	96	96	19	565.0552	4	58.86	-	5.4027E6	2256.1902	0.6	Deamidation (NQ)	97 79 85 86 97 100 100 100 100 99 98 99 100 100 100 98 98 100 100	VRVSVLTVLHQN(+.98)WLN(+.98)GKEY	HCD
2	20191211_F1_Ag5_peng0013_SA_her_chymo.raw	F2:652	SSK(+58.01)M(+15.99)HEALHNHY	F2:3568	12	96	96	12	382.6715	4	19.36	-	6.4492E6	1526.6572	-0.2	Carboxymethyl (KW X@N-term); Oxidation (M)	99 98 81 93 99 99 98 98 97 98 99 100	SSK(+58.01)M(+15.99)HEALHNHY	ETHCD
6	20191211_F1_Ag5_peng0013_SA_her_Lys_N.raw	F6:14110	K(+58.01)(+58.01)PPLGGPSVFLFPKPP	F6:14029	16	96	96	16	897.4932	2	77.05	-	9.2179E6	1792.9763	-2.5	Carboxymethyl (KW X@N-term)	99 100 100 100 99 99 99 99 99 99 99 93 91 88 92 91	K(+58.01)(+58.01)PPLGGPSVFLFPKPP	ETHCD
4	20191211_F1_Ag5_peng0013_SA_her_Ela.raw	F4:6156	GGPSVFLFPPKPKDT	F4:8864	15	96	96	15	529.6239	3	45.32	-	4.3972E8	1585.8503	-0.3		97 99 100 100 100 100 100 100 100 99 96 90 91 85 93	GGPSVFLFPPKPKDT	HCD
2	20191211_F1_Ag5_peng0013_SA_her_chymo.raw	F2:10576	KTTPPVLDSDGSFFLYSKL	F2:10565	19	96	96	19	705.7050	3	58.55	-	1.6995E7	2114.0935	-0.2		72 85 95 95 93 96 99 100 100 100 100 100 100 100 100 100 100 100 100	KTTPPVLDSDGSFFLYSKL	HCD
9	20191211_F1_Ag5_peng0013_SA_her_GluC.raw	F9:15028	RVVSLVTVLHQDWLNGKYE	F9:10225	19	96	96	19	752.7430	3	58.03	-	7.0117E5	2255.2061	0.5		96 96 97 96 88 90 99 100 100 100 99 100 95 97 100 100 100 100 82	RVVSLVTVLHQDWLNGKYE	ETHCD
4	20191211_F1_Ag5_peng0013_SA_her_Ela.raw	-	N(+58.01)QPEDNYKTTPPVLDSDGSFFLYS	F4:11092	24	96	96	24	931.4271	3	61.73	-	0	2791.2500	3.4	Carboxymethyl (KW X@N-term)	81 71 85 98 96 96 100 100 100 99 99 98 99 99 100 100 100 100 99 100 100 100 100 100	N(+58.01)QPEDNYKTTPPVLDSDGSFFLYS	ETHCD
8	20191211_F1_Ag5_peng0013_SA_her_Lys_C.raw	F8:10237	DTLM(+15.99)LSRTPEVTC(+58.01)VVVDVSHEN(+.98)EPVK	F8:8932	26	96	96	26	743.8629	4	48.92	-	1.2683E10	2971.4153	2.4	Oxidation (M); Carboxymethyl; Deamidation (NQ)	79 81 100 100 100 100 99 100 100 100 100 100 100 100 100 100 100 100 100 96 99 98 86 77 99 100	DTLM(+15.99)LSRTPEVTC(+58.01)VVVDVSHEN(+.98)EPVK	HCD
8	20191211_F1_Ag5_peng0013_SA_her_Lys_C.raw	F8:7610	TTPPVLDSDGDFFLYSK	F8:10440	17	96	96	17	634.6438	3	57.97	-	1.7323E7	1900.9094	0.1		98 97 98 98 99 98 98 93 91 92 100 100 100 100 100 100 82	TTPPVLDSDGDFFLYSK	ETHCD
8	20191211_F1_Ag5_peng0013_SA_her_Lys_C.raw	F8:5248	H(+58.01)KVYAC(+58.01)EVTHAGGLSSPVTK	F8:5218	20	96	96	20	550.7727	4	28.65	-	2.2342E7	2199.0630	-0.6	Carboxymethyl (KW X@N-term); Carboxymethyl	92 72 88 99 100 100 100 100 99 99 97 96 99 100 100 100 99 99 99 96	H(+58.01)KVYAC(+58.01)EVTHAGGLSSPVTK	HCD
4	20191211_F1_Ag5_peng0013_SA_her_Ela.raw	F4:3956	VFLFPPKPKDTL	F4:8996	12	96	96	12	467.9436	3	46.57	-	2.5025E8	1400.8066	1.7		99 100 100 95 93 96 95 94 96 98 97 96	VFLFPPKPKDTL	ETHCD
8	20191211_F1_Ag5_peng0013_SA_her_Lys_C.raw	F8:5336	SASTKGPSVFPLAPSSK	F8:6626	17	96	96	17	554.3016	3	36.85	-	4.4648E5	1659.8831	0.0		97 96 99 99 99 95 95 97 91 90 95 99 96 96 98 100 100	SASTKGPSVFPLAPSSK	ETHCD
10	20191211_F1_Ag5_peng0013_SA_her_Asp_N.raw	F10:15072	D(+58.01)STYSLSSTLTLSKA	F10:8889	15	96	96	15	816.4027	2	49.68	-	8.8919E6	1630.7937	-1.7	Carboxymethyl (KW X@N-term)	72 99 100 100 100 100 100 100 100 100 100 100 99 87 92	D(+58.01)STYSLSSTLTLSKA	HCD
8	20191211_F1_Ag5_peng0013_SA_her_Lys_C.raw	F8:10373	DSTYSLSSTLTLSK	F8:12118	14	96	96	14	751.8823	2	67.89	-	3.8394E7	1501.7512	-0.7		94 94 100 100 100 100 100 99 99 100 100 100 98 70	DSTYSLSSTLTLSK	ETHCD
2	20191211_F1_Ag5_peng0013_SA_her_chymo.raw	F2:14440	LNNFYPREAKVQW(+15.99)	F2:7008	13	96	96	13	840.9264	2	38.56	-	1.8279E7	1679.8420	-2.3	Oxidation (HW)	91 87 95 99 95 95 96 99 99 100 100 100 100	LNNFYPREAKVQW(+15.99)	ETHCD
3	20191211_F1_Ag5_peng0013_SA_her_thermo.raw	F3:12949	W(+15.99)(+58.01)ALVKDYFPEPVTVSWNSAG	F3:11425	20	96	96	20	780.7124	3	63.12	-	1.1646E8	2339.1108	1.9	Oxidation (HW); Carboxymethyl (KW X@N-term)	75 83 99 100 100 100 100 99 96 96 100 100 100 100 100 99 99 99 95 92	W(+15.99)(+58.01)ALVKDYFPEPVTVSWNSAG	ETHCD
4	20191211_F1_Ag5_peng0013_SA_her_Ela.raw	F4:10399	K(+58.01)M(+15.99)HEALHNHYTQKSL	F4:3881	15	96	96	15	637.6449	3	21.09	-	5.8612E7	1909.9104	1.3	Carboxymethyl (KW X@N-term); Oxidation (M)	98 99 99 100 95 95 97 97 97 99 90 86 99 99 99	K(+58.01)M(+15.99)HEALHNHYTQKSL	HCD
6	20191211_F1_Ag5_peng0013_SA_her_Lys_N.raw	F6:9948	KALPALPEKTLSKA	F6:5714	14	96	96	14	733.9504	2	30.25	-	9.8686E7	1465.8867	-0.3		78 100 99 99 97 92 94 100 100 100 100 100 98 96	KALPALPEKTLSKA	ETHCD
3	20191211_F1_Ag5_peng0013_SA_her_thermo.raw	-	LSSPVTKS	F3:3963	8	96	96	8	409.7344	2	21.61	-	0	817.4545	-0.3		92 89 96 98 98 99 100 99	LSSPVTKS	ETHCD
10	20191211_F1_Ag5_peng0013_SA_her_Asp_N.raw	F10:1347	DLARFR	F10:4656	6	96	96	6	389.2223	2	25.77	-	1.3436E6	776.4293	1.1		89 98 98 97 99 99	DLARFR	HCD
9	20191211_F1_Ag5_peng0013_SA_her_GluC.raw	-	NESKDSTYSLSSTLTLSKADYE	F9:8374	22	96	96	22	813.7180	3	47.33	-	0	2438.1335	-0.6		79 84 94 99 100 99 98 99 100 99 95 97 100 100 100 100 100 100 97 99 100 86	NESKDSTYSLSSTLTLSKADYE	ETHCD
5	20191211_F1_Ag5_peng0013_SA_her_aLP.raw	F5:7713	VFLFPPKPKDTLMLS	F5:9981	15	96	96	15	578.3295	3	52.27	-	3.0195E9	1731.9634	1.8		98 99 100 90 89 93 92 95 98 99 99 99 99 100 99	VFLFPPKPKDTLMLS	ETHCD
4	20191211_F1_Ag5_peng0013_SA_her_Ela.raw	F4:8198	KADYEKHKVYAC(+58.01)EV	F4:4185	14	96	96	14	580.9471	3	22.75	-	3.7205E7	1739.8188	0.3	Carboxymethyl	82 84 98 99 100 100 100 100 99 99 99 99 98 96	KADYEKHKVYAC(+58.01)EV	ETHCD
4	20191211_F1_Ag5_peng0013_SA_her_Ela.raw	-	TTPPTFGQGTKVELKRT	F4:4992	17	96	96	17	466.0103	4	27.37	-	0	1860.0105	0.8		98 97 98 95 91 94 99 94 96 98 98 97 98 98 98 98 96	TTPPTFGQGTKVELKRT	ETHCD
8	20191211_F1_Ag5_peng0013_SA_her_Lys_C.raw	F8:10373	DSTYSLSSTLTLSK	F8:12270	14	96	96	14	751.8823	2	67.89	-	3.8394E7	1501.7512	-0.7		95 95 100 100 100 100 100 99 99 100 100 99 94 71	DSTYSLSSTLTLSK	ETHCD
8	20191211_F1_Ag5_peng0013_SA_her_Lys_C.raw	F8:10285	NTAYLQM(+15.99)NSLRAEDTHETK	F8:7609	19	96	96	19	746.6877	3	42.47	-	5.8997E6	2237.0381	1.5	Oxidation (M)	93 96 99 99 100 99 100 99 98 99 99 99 99 100 99 90 79 90 100	NTAYLQM(+15.99)NSLRAEDTHETK	ETHCD
8	20191211_F1_Ag5_peng0013_SA_her_Lys_C.raw	F8:5942	GYTRYADSVK	F8:3986	10	96	96	10	580.2911	2	21.85	-	4.443E6	1158.5669	0.7		94 95 91 92 98 97 99 99 100 100	GYTRYADSVK	HCD
2	20191211_F1_Ag5_peng0013_SA_her_chymo.raw	F2:5015	TVLHQDWLNGKEY	F2:7306	13	96	96	13	534.9360	3	39.93	-	4.4008E9	1601.7837	1.6		89 93 100 100 99 100 100 100 98 94 90 95 98	TVLHQDWLNGKEY	ETHCD
11	20191211_F1_Ag5_peng0013_SA_her_CB.raw	F11:7245	SSPVTKSFNW(+15.99)W(+58.01)G	F11:4151	12	96	96	12	490.5618	3	22.70	-	3.2875E6	1468.6624	0.8	Oxidation (HW); Carboxymethyl (KW X@N-term)	99 94 90 89 97 99 100 100 99 96 97 99	SSPVTKSFNW(+15.99)W(+58.01)G	ETHCD
5	20191211_F1_Ag5_peng0013_SA_her_aLP.raw	F5:2254	SNKALPAPLEKT	F5:4351	12	96	96	12	423.5783	3	23.88	-	9.1178E6	1267.7136	-0.3		90 87 95 95 98 100 100 99 98 99 99 100	SNKALPAPLEKT	HCD
4	20191211_F1_Ag5_peng0013_SA_her_Ela.raw	F4:7176	ASGFNLKDTYLHW(+15.99)V	F4:9359	14	96	96	14	556.2789	3	52.00	-	1.5304E7	1665.8152	-0.1	Oxidation (HW)	100 100 100 99 85 88 98 98 96 98 99 99 95 98	ASGFNLKDTYLHW(+15.99)V	HCD
8	20191211_F1_Ag5_peng0013_SA_her_Lys_C.raw	F8:15360	NALQSGNSQESVTEQDSK	F8:3871	18	96	96	18	961.4399	2	21.16	-	1.2619E6	1920.8660	-0.3		90 95 100 98 100 100 97 98 95 98 92 90 94 98 94 98 100 100	NALQSGNSQESVTEQDSK	ETHCD
4	20191211_F1_Ag5_peng0013_SA_her_Ela.raw	F4:6483	SGFNLKN(+.98)TYLHAM(+15.99)V	F4:8738	14	96	96	14	537.9324	3	48.46	-	1.4529E8	1610.7764	-0.7	Deamidation (NQ); Oxidation (M)	100 100 100 100 100 100 100 100 100 100 100 93 67 93	SGFNLKN(+.98)TYLHAM(+15.99)V	HCD
8	20191211_F1_Ag5_peng0013_SA_her_Lys_C.raw	F8:5658	FNMSYVDGVEVHDAK	F8:7438	15	96	96	15	570.9303	3	41.45	-	4.7846E6	1709.7720	-1.7		92 90 81 92 99 100 100 99 99 99 99 100 100 100 99	FNMSYVDGVEVHDAK	ETHCD
10	20191211_F1_Ag5_peng0013_SA_her_Asp_N.raw	-	DSVKGRFTLSA	F10:14004	11	96	96	11	590.8198	2	78.45	-	0	1179.6248	0.2		97 92 93 97 98 95 97 95 98 100 99	DSVKGRFTLSA	ETHCD
9	20191211_F1_Ag5_peng0013_SA_her_GluC.raw	F9:17539	QDSKDSTYSLSDTLTLSKADYE	F9:8113	22	96	96	22	823.0499	3	45.63	-	7.9656E6	2466.1284	-0.3		71 84 99 100 100 100 100 100 100 100 99 93 92 100 100 100 100 100 100 100 100 88	QDSKDSTYSLSDTLTLSKADYE	ETHCD
6	20191211_F1_Ag5_peng0013_SA_her_Lys_N.raw	F6:11561	KGQPREPQVYTLPPSREEM(+15.99)T	F6:5935	20	96	96	20	787.0623	3	27.54	-	5.5334E9	2358.1636	0.6	Oxidation (M)	63 98 94 97 98 95 95 98 100 100 100 99 99 100 100 98 99 99 99 99	KGQPREPQVYTLPPSREEM(+15.99)T	ETHCD
4	20191211_F1_Ag5_peng0013_SA_her_Ela.raw	F4:5311	GFNLKN(+.98)EYLHWV	F4:10295	12	96	96	12	507.5902	3	56.99	-	2.4764E6	1519.7458	1.9	Deamidation (NQ)	97 96 97 99 98 96 98 98 99 99 90 92	GFNLKN(+.98)EYLHWV	HCD
2	20191211_F1_Ag5_peng0013_SA_her_chymo.raw	-	RVVSVLTVLHQDWLDGKEY	F2:10653	19	96	96	19	565.0551	4	59.28	-	0	2256.1902	0.4		98 98 98 96 92 96 99 99 99 92 85 98 96 98 99 98 97 99 99	RVVSVLTVLHQDWLDGKEY	ETHCD
6	20191211_F1_Ag5_peng0013_SA_her_Lys_N.raw	F6:3267	KVSDKALPAPLEKTLSKA	F6:5964	18	96	96	18	474.7844	4	31.91	-	8.2933E6	1895.1091	-0.4		100 96 94 95 96 99 100 100 99 99 98 98 97 96 97 96 85 92	KVSDKALPAPLEKTLSKA	HCD
8	20191211_F1_Ag5_peng0013_SA_her_Lys_C.raw	F8:13944	NLWKVDNALQSGDSQESVTEQDSK	F8:6431	24	96	96	24	893.4240	3	35.72	-	1.87E8	2677.2466	1.4		74 84 92 99 99 99 96 97 100 99 99 100 100 99 97 99 95 95 99 100 98 99 100 100	NLWKVDNALQSGDSQESVTEQDSK	ETHCD
2	20191211_F1_Ag5_peng0013_SA_her_chymo.raw	-	VEQLVESGGGLVQPGGSLRLSC(+58.01)AASGF	F2:11622	27	96	96	27	1338.6669	2	64.84	-	0	2675.3223	-1.2	Carboxymethyl	82 88 97 99 100 100 100 100 100 100 100 100 100 98 97 80 81 98 99 99 98 97 98 99 99 99 100	VEQLVESGGGLVQPGGSLRLSC(+58.01)AASGF	HCD
2	20191211_F1_Ag5_peng0013_SA_her_chymo.raw	F2:6093	TLSKAKGQPREPQVY	F2:3848	15	96	96	15	567.9803	3	20.62	-	3.4291E8	1700.9209	-1.0		99 99 100 100 100 100 99 92 91 95 93 87 94 100 100	TLSKAKGQPREPQVY	ETHCD
3	20191211_F1_Ag5_peng0013_SA_her_thermo.raw	F3:6498	LSKADYEKHKVYAC(+58.01)EVTHQG	F3:4288	20	96	96	20	591.7872	4	23.15	-	3.2418E9	2363.1216	-0.7	Carboxymethyl	100 100 100 100 99 79 85 98 93 98 99 100 100 100 100 99 100 99 89 95	LSKADYEKHKVYAC(+58.01)EVTHQG	HCD
2	20191211_F1_Ag5_peng0013_SA_her_chymo.raw	F2:4193	QQGNVFSKL	F2:7428	9	96	96	9	510.7781	2	40.88	-	4.8037E6	1019.5400	1.7		89 90 96 96 99 99 99 100 100	QQGNVFSKL	HCD
3	20191211_F1_Ag5_peng0013_SA_her_thermo.raw	F3:21875	SLLLHQDWLNGKEYKC(+58.01)KVSNKALPAPLEKT	F3:7286	30	96	96	30	1161.2876	3	39.96	-	3.3843E6	3480.8438	-0.8	Carboxymethyl	88 92 96 99 98 99 100 100 100 100 100 100 100 99 94 96 99 97 96 98 99 100 99 99 98 88 73 96 98 96	SLLLHQDWLNGKEYKC(+58.01)KVSNKALPAPLEKT	ETHCD
6	20191211_F1_Ag5_peng0013_SA_her_Lys_N.raw	F6:4442	K(+58.01)M(+15.99)HEALHNHYTQ	F6:3750	12	96	96	12	528.2407	3	19.00	-	7.2579E7	1581.6995	0.6	Carboxymethyl (KW X@N-term); Oxidation (M)	100 99 98 100 99 99 98 85 80 99 100 100	K(+58.01)M(+15.99)HEALHNHYTQ	HCD
9	20191211_F1_Ag5_peng0013_SA_her_GluC.raw	F9:13093	A(+58.01)VQLVESGGGLVPQGGSLKVE	F9:8684	21	96	96	21	694.7111	3	49.10	-	1.722E6	2081.1003	5.3	Carboxymethyl (KW X@N-term)	92 92 99 100 100 100 100 100 99 99 100 100 96 91 97 99 99 99 97 94 74	A(+58.01)VQLVESGGGLVPQGGSLKVE	ETHCD
8	20191211_F1_Ag5_peng0013_SA_her_Lys_C.raw	-	ALPAPLEK	F8:5368	8	96	96	8	419.7556	2	29.73	-	0	837.4960	0.7		93 96 98 98 94 96 98 99	ALPAPLEK	HCD
7	20191211_F1_Ag5_peng0013_SA_her_Arg_C.raw	F7:16508	DLQLVESGGGLVQPGGSLLSR	F7:8933	21	96	96	21	694.7122	3	48.20	-	1.0567E6	2081.1116	1.6		83 88 99 100 100 100 100 100 100 100 100 100 97 98 100 100 100 100 100 98 66	DLQLVESGGGLVQPGGSLLSR	ETHCD
3	20191211_F1_Ag5_peng0013_SA_her_thermo.raw	F3:13417	LHQDWLDGKEYKC(+58.01)KVSNKALPALPEKT	F3:6477	27	96	96	27	793.1650	4	35.62	-	2.0136E7	3168.6277	1.1	Carboxymethyl	96 93 95 99 96 98 99 99 99 100 99 99 99 100 100 99 99 99 99 94 93 87 82 88 99 98 97	LHQDWLDGKEYKC(+58.01)KVSNKALPALPEKT	ETHCD
8	20191211_F1_Ag5_peng0013_SA_her_Lys_C.raw	-	T(+58.01)GLM(+15.99)LSRTPEVTC(+58.01)VVVDVSHEDEPVK	F8:9149	26	96	96	26	743.8606	4	50.97	-	0	2971.4153	-0.7	Carboxymethyl (KW X@N-term); Oxidation (M); Carboxymethyl	72 79 100 100 100 100 99 99 100 100 100 100 100 100 100 100 100 100 100 96 99 99 89 80 99 100	T(+58.01)GLM(+15.99)LSRTPEVTC(+58.01)VVVDVSHEDEPVK	HCD
8	20191211_F1_Ag5_peng0013_SA_her_Lys_C.raw	F8:14117	ALQSGNSQESVTEQDSK	F8:3683	17	96	96	17	904.4186	2	19.76	-	5.8729E6	1806.8232	-0.3		74 75 99 100 100 99 99 99 100 99 99 100 100 99 100 99 100	ALQSGNSQESVTEQDSK	HCD
4	20191211_F1_Ag5_peng0013_SA_her_Ela.raw	F4:6156	NPSVFLFPPKPKDT	F4:8188	14	96	96	14	529.6239	3	45.32	-	4.3972E8	1585.8503	-0.3		82 96 100 100 100 100 95 94 95 97 99 99 98 95	NPSVFLFPPKPKDT	ETHCD
8	20191211_F1_Ag5_peng0013_SA_her_Lys_C.raw	F8:11275	GQPREPQVYTLPPSREEMTK	F8:5786	20	96	96	20	781.7295	3	30.45	-	1.1623E9	2342.1687	-0.9		89 84 89 89 95 96 98 100 100 100 98 98 100 99 99 100 100 99 100 100	GQPREPQVYTLPPSREEMTK	ETHCD
11	20191211_F1_Ag5_peng0013_SA_her_CB.raw	F11:14644	E(+58.01)VTHQGLSK(+58.01)PTKSFNRGEC(+58.01)	F11:6219	19	96	96	19	764.6907	3	34.25	-	3.2295E6	2291.0488	0.6	Carboxymethyl (KW X@N-term); Carboxymethyl	94 94 99 99 99 100 100 100 82 86 99 100 100 99 99 95 92 98 97	E(+58.01)VTHQGLSK(+58.01)PTKSFNRGEC(+58.01)	ETHCD
2	20191211_F1_Ag5_peng0013_SA_her_chymo.raw	F2:1190	NLKDTYLHW(+15.99)	F2:6806	9	96	96	9	402.5370	3	37.36	-	1.6416E8	1204.5876	1.4	Oxidation (HW)	81 91 98 99 99 100 100 100 100	NLKDTYLHW(+15.99)	ETHCD
6	20191211_F1_Ag5_peng0013_SA_her_Lys_N.raw	-	K(+58.01)M(+15.99)HNSLHNHYTQ	F6:3786	12	96	96	12	528.5739	3	19.49	-	0	1582.6946	3.3	Carboxymethyl (KW X@N-term); Oxidation (M)	100 100 100 91 83 93 95 98 99 100 100 100	K(+58.01)M(+15.99)HNSLHNHYTQ	ETHCD
2	20191211_F1_Ag5_peng0013_SA_her_chymo.raw	F2:5327	L(+58.01)YSGVPSRF	F2:7622	9	96	96	9	542.2765	2	41.85	-	4.7302E6	1082.5396	-1.0	Carboxymethyl (KW X@N-term)	99 99 99 99 99 95 90 92 97	L(+58.01)YSGVPSRF	ETHCD
3	20191211_F1_Ag5_peng0013_SA_her_thermo.raw	-	VFLFPPSDEQLKSGTASVVC(+58.01)	F3:10228	20	96	96	20	728.0292	3	56.21	-	0	2181.0662	-0.2	Carboxymethyl	99 99 99 77 73 89 100 100 100 99 100 100 100 100 100 99 99 100 100 100	VFLFPPSDEQLKSGTASVVC(+58.01)	ETHCD
2	20191211_F1_Ag5_peng0013_SA_her_chymo.raw	F2:4982	LSKAKGQPREPQVY	F2:3723	14	96	96	14	534.2988	3	20.20	-	1.1777E8	1599.8733	0.9		96 97 100 100 100 99 92 91 94 95 94 94 99 100	LSKAKGQPREPQVY	ETHCD
8	20191211_F1_Ag5_peng0013_SA_her_Lys_C.raw	F8:1954	VTHQGLSSPVTK	F8:3862	12	96	96	12	418.5667	3	20.85	-	5.4851E6	1252.6775	0.7		98 98 97 96 92 97 99 99 96 96 96 92	VTHQGLSSPVTK	HCD
2	20191211_F1_Ag5_peng0013_SA_her_chymo.raw	F2:3969	VLHQDWLDGKEY	F2:7023	12	96	96	12	501.5836	3	38.61	-	2.5419E7	1501.7202	5.9		97 97 95 92 96 98 100 99 96 92 97 99	VLHQDWLDGKEY	HCD
4	20191211_F1_Ag5_peng0013_SA_her_Ela.raw	F4:3956	VFLFPPKPKDTL	F4:8472	12	96	96	12	467.9436	3	46.57	-	2.5025E8	1400.8066	1.7		99 100 100 100 100 99 99 96 95 86 85 99	VFLFPPKPKDTL	HCD
6	20191211_F1_Ag5_peng0013_SA_her_Lys_N.raw	F6:7580	KVYAC(+58.01)EVEHQGLSSPVT	F6:6792	17	96	96	17	635.6402	3	36.53	-	1.9632E7	1903.8984	0.2	Carboxymethyl	89 100 100 91 87 96 97 98 97 97 100 100 100 99 98 97 96	KVYAC(+58.01)EVEHQGLSSPVT	ETHCD
6	20191211_F1_Ag5_peng0013_SA_her_Lys_N.raw	F6:4678	KTTPPVLDSD	F6:4809	10	96	96	10	536.7797	2	25.38	-	5.4024E6	1071.5447	0.1		68 99 100 100 100 100 100 100 100 100	KTTPPVLDSD	HCD
2	20191211_F1_Ag5_peng0013_SA_her_chymo.raw	-	E(-18.01)LSKAN(+.98)YEKHKVY	F2:3844	13	96	96	13	398.7088	4	21.00	-	0	1590.8042	1.2	Pyro-glu from E; Deamidation (NQ)	99 99 99 98 98 97 91 94 93 90 96 99 100	E(-18.01)LSKAN(+.98)YEKHKVY	HCD
11	20191211_F1_Ag5_peng0013_SA_her_CB.raw	-	LAPAPLEK	F11:5056	8	96	96	8	419.7556	2	27.42	-	0	837.4960	0.7		86 89 100 100 99 99 100 100	LAPAPLEK	HCD
10	20191211_F1_Ag5_peng0013_SA_her_Asp_N.raw	F10:9442	DSKDSTYSLSSTLTLSKA	F10:13903	18	96	96	18	635.3209	3	78.93	-	1.803E6	1902.9421	-0.7		66 97 98 100 99 99 99 96 96 97 99 99 99 98 99 98 99 99	DSKDSTYSLSSTLTLSKA	ETHCD
2	20191211_F1_Ag5_peng0013_SA_her_chymo.raw	F2:9601	EVQLVESGGGLVQPGGDLRL	F2:9891	20	96	96	20	675.0320	3	54.98	-	4.7748E6	2022.0745	-0.2		92 90 95 100 100 100 100 99 98 99 99 98 95 97 97 96 99 99 99 79	EVQLVESGGGLVQPGGDLRL	ETHCD
2	20191211_F1_Ag5_peng0013_SA_her_chymo.raw	F2:14605	LFPPSDEQLKSGTASVVC(+58.01)LLNNF	F2:12571	23	96	96	23	846.4257	3	70.73	-	1.8629E7	2536.2517	1.4	Carboxymethyl	97 92 96 97 98 99 96 85 98 100 99 92 93 98 96 92 95 99 100 100 99 99 100	LFPPSDEQLKSGTASVVC(+58.01)LLNNF	ETHCD
10	20191211_F1_Ag5_peng0013_SA_her_Asp_N.raw	F10:14280	DSDGSFFLYSKLTV	F10:11949	14	96	96	14	789.8882	2	64.47	-	1.9251E7	1577.7612	0.4		95 82 90 95 99 100 100 100 98 98 99 99 99 97	DSDGSFFLYSKLTV	ETHCD
3	20191211_F1_Ag5_peng0013_SA_her_thermo.raw	F3:1	LSLSPGK	F3:4649	7	96	96	7	351.2108	2	25.40	-	1.8689E6	700.4119	-7.1		93 91 97 96 99 99 99	LSLSPGK	ETHCD
3	20191211_F1_Ag5_peng0013_SA_her_thermo.raw	F3:19880	LVKDYFPEPVTVSWNSGALTSGVHTMLAV	F3:11303	29	96	96	29	1040.2024	3	62.66	-	1.6534E6	3117.5845	0.3		76 72 79 99 99 95 95 97 97 99 100 100 100 100 100 100 100 100 100 100 100 100 100 100 99 97 98 99 98	LVKDYFPEPVTVSWNSGALTSGVHTMLAV	ETHCD
4	20191211_F1_Ag5_peng0013_SA_her_Ela.raw	F4:21084	VFLFPPSDEQLKSGTASV	F4:9715	18	96	96	18	961.4989	2	51.58	-	9.0404E8	1920.9832	0.1		98 98 97 89 93 98 99 99 99 91 99 98 96 94 96 99 97 96	VFLFPPSDEQLKSGTASV	ETHCD
3	20191211_F1_Ag5_peng0013_SA_her_thermo.raw	F3:19480	VAAPSVFLFPPSDEQLKSGTAK(+58.01)VC(+58.01)LLNGG	F3:12089	29	96	96	29	1021.1906	3	67.17	-	3.4679E7	3060.5476	0.7	Carboxymethyl (KW X@N-term); Carboxymethyl	88 90 95 94 97 100 100 100 96 93 95 99 99 95 85 97 99 100 98 97 98 94 99 100 100 100 98 98 96	VAAPSVFLFPPSDEQLKSGTAK(+58.01)VC(+58.01)LLNGG	ETHCD
8	20191211_F1_Ag5_peng0013_SA_her_Lys_C.raw	F8:10373	DSTYSLSSTLTLSK	F8:12672	14	96	96	14	751.8823	2	67.89	-	3.8394E7	1501.7512	-0.7		97 96 100 100 100 100 100 99 99 100 100 99 96 66	DSTYSLSSTLTLSK	ETHCD
4	20191211_F1_Ag5_peng0013_SA_her_Ela.raw	F4:12989	DTSKNTAYLQM(+15.99)N	F4:4263	12	96	96	12	701.3196	2	22.97	-	8.0086E6	1400.6243	0.2	Oxidation (M)	99 98 99 94 89 91 92 97 100 100 100 100	DTSKNTAYLQM(+15.99)N	ETHCD
8	20191211_F1_Ag5_peng0013_SA_her_Lys_C.raw	-	ALPAPLEK	F8:5420	8	96	96	8	419.7557	2	30.02	-	0	837.4960	1.0		91 95 99 99 95 96 98 99	ALPAPLEK	HCD
4	20191211_F1_Ag5_peng0013_SA_her_Ela.raw	F4:14526	LTVLHQDWLNGKEYKC(+58.01)KV	F4:7468	18	96	96	18	744.7217	3	40.66	-	8.7114E6	2231.1409	1.1	Carboxymethyl	99 99 100 100 99 97 99 99 99 97 92 91 96 95 94 95 88 97	LTVLHQDWLNGKEYKC(+58.01)KV	HCD
11	20191211_F1_Ag5_peng0013_SA_her_CB.raw	-	DLQM(+15.99)TQSPSSL	F11:5529	11	96	96	11	611.7853	2	30.11	-	0	1221.5547	1.2	Oxidation (M)	85 87 94 99 99 99 99 99 99 100 100	DLQM(+15.99)TQSPSSL	ETHCD
6	20191211_F1_Ag5_peng0013_SA_her_Lys_N.raw	-	KSLSLSPG	F6:5182	8	96	96	8	394.7290	2	27.40	-	0	787.4439	-0.5		78 99 99 99 99 99 100 100	KSLSLSPG	ETHCD
8	20191211_F1_Ag5_peng0013_SA_her_Lys_C.raw	F8:15122	THTC(+58.01)H(+15.99)W(+15.99)PAPELLGGPSVFLFPPKPK	F8:10532	25	96	96	25	949.4804	3	58.50	-	6.6704E9	2845.4260	-2.3	Carboxymethyl; Oxidation (HW)	99 97 100 100 88 84 85 93 99 100 100 100 100 100 99 98 99 99 100 99 97 96 95 94 92	THTC(+58.01)H(+15.99)W(+15.99)PAPELLGGPSVFLFPPKPK	HCD
8	20191211_F1_Ag5_peng0013_SA_her_Lys_C.raw	F8:14081	LNWKVDNALQDGNSQESVTEQDSK	F8:6583	24	96	96	24	902.4262	3	36.61	-	1.8489E7	2704.2576	-0.3		77 71 82 99 99 100 98 99 100 99 100 99 99 100 99 100 99 100 100 100 99 98 99 100	LNWKVDNALQDGNSQESVTEQDSK	ETHCD
2	20191211_F1_Ag5_peng0013_SA_her_chymo.raw	F2:7878	SC(+58.01)AASGFNLKDTYLHW	F2:9885	16	96	96	16	624.2867	3	54.56	-	6.6273E7	1869.8354	1.6	Carboxymethyl	99 99 100 100 100 97 96 96 98 97 97 79 85 99 100 100	SC(+58.01)AASGFNLKDTYLHW	HCD
9	20191211_F1_Ag5_peng0013_SA_her_GluC.raw	F9:397	GLHKVYAC(+58.01)E	F9:3732	9	96	96	9	359.8389	3	20.38	-	5.081E4	1076.4961	-1.1	Carboxymethyl	91 95 99 100 100 100 100 100 83	GLHKVYAC(+58.01)E	ETHCD
5	20191211_F1_Ag5_peng0013_SA_her_aLP.raw	-	HEALHNHYTQKSLS	F5:3254	14	96	96	14	416.9594	4	17.72	-	0	1663.8066	1.1		91 96 99 99 99 99 99 99 98 95 96 96 96 89	HEALHNHYTQKSLS	ETHCD
6	20191211_F1_Ag5_peng0013_SA_her_Lys_N.raw	F6:6149	KGPSVFPLAPSS	F6:8277	12	96	96	12	593.8282	2	44.54	-	1.827E9	1185.6394	2.1		75 98 98 96 96 97 98 100 100 100 100 100	KGPSVFPLAPSS	ETHCD
5	20191211_F1_Ag5_peng0013_SA_her_aLP.raw	F5:9012	NWYVN(+.98)GVEHV	F5:7880	10	96	96	10	609.2827	2	43.60	-	2.9125E6	1216.5513	-0.4	Deamidation (NQ)	92 95 100 100 99 96 97 99 89 97	NWYVN(+.98)GVEHV	HCD
8	20191211_F1_Ag5_peng0013_SA_her_Lys_C.raw	-	DSTYSLSSTLTLSK	F8:13444	14	96	96	14	751.8826	2	75.04	-	0	1501.7512	-0.4		96 96 100 100 100 100 99 99 99 100 100 99 97 66	DSTYSLSSTLTLSK	ETHCD
5	20191211_F1_Ag5_peng0013_SA_her_aLP.raw	-	KVELKRTV	F5:3227	8	96	96	8	486.8141	2	17.57	-	0	971.6127	0.9		96 96 99 95 93 98 97 96	KVELKRTV	ETHCD
8	20191211_F1_Ag5_peng0013_SA_her_Lys_C.raw	F8:5662	FNMSYVDGVEVHDAK	F8:7258	15	96	96	15	570.9318	3	40.56	-	1.764E6	1709.7720	0.9		89 89 81 94 100 100 100 99 99 99 99 100 100 100 99	FNMSYVDGVEVHDAK	ETHCD
2	20191211_F1_Ag5_peng0013_SA_her_chymo.raw	-	NLKDTYLHW	F2:7840	9	96	96	9	397.2046	3	43.09	-	0	1188.5928	-0.8		79 91 99 100 99 99 100 100 100	NLKDTYLHW	ETHCD
10	20191211_F1_Ag5_peng0013_SA_her_Asp_N.raw	F10:11004	D(+58.01)RVTLTC(+58.01)RASQ	F10:4380	11	96	96	11	683.3252	2	24.20	-	9.9316E6	1364.6355	0.3	Carboxymethyl (KW X@N-term); Carboxymethyl	100 99 99 100 100 99 98 90 87 95 94	D(+58.01)RVTLTC(+58.01)RASQ	HCD
10	20191211_F1_Ag5_peng0013_SA_her_Asp_N.raw	-	DSDGSFFLYSKLTV	F10:12394	14	96	96	14	789.8876	2	69.52	-	0	1577.7612	-0.4		93 82 88 98 100 100 100 100 100 100 99 99 95 96	DSDGSFFLYSKLTV	HCD
4	20191211_F1_Ag5_peng0013_SA_her_Ela.raw	F4:6267	MHEALHNHYTQKS	F4:3418	13	96	96	13	532.5852	3	18.53	-	8.1321E6	1594.7310	1.8		99 99 100 94 93 97 98 96 99 98 96 90 95	MHEALHNHYTQKS	HCD
11	20191211_F1_Ag5_peng0013_SA_her_CB.raw	F11:14212	DSTYSLSSTLTLSK	F11:7977	14	96	96	14	751.8829	2	44.29	-	3.8265E6	1501.7512	0.0		76 76 100 100 100 100 100 100 100 100 100 100 100 99	DSTYSLSSTLTLSK	HCD
8	20191211_F1_Ag5_peng0013_SA_her_Lys_C.raw	F8:9463	K(+58.01)H(+15.99)C(+58.01)PPC(+58.01)PAPELLGGPSVFLFPPKPK	F8:10667	25	96	96	25	712.3636	4	58.50	-	1.4231E10	2845.4182	2.6	Carboxymethyl (KW X@N-term); Oxidation (HW); Carboxymethyl	74 76 89 96 98 100 100 100 100 100 100 100 99 99 98 98 98 99 99 100 99 99 98 95 97	K(+58.01)H(+15.99)C(+58.01)PPC(+58.01)PAPELLGGPSVFLFPPKPK	HCD
11	20191211_F1_Ag5_peng0013_SA_her_CB.raw	F11:20764	EVQLVESGGGLVQPGGSLRLS	F11:8789	21	96	96	21	1041.5640	2	48.35	-	3.7567E6	2081.1116	0.9		92 90 98 100 100 100 100 100 100 100 100 99 98 98 94 84 82 93 100 100 100	EVQLVESGGGLVQPGGSLRLS	ETHCD
4	20191211_F1_Ag5_peng0013_SA_her_Ela.raw	F4:3956	VFLFPPKPKDTL	F4:8925	12	96	96	12	467.9436	3	46.57	-	2.5025E8	1400.8066	1.7		100 100 100 100 100 100 99 96 93 85 86 99	VFLFPPKPKDTL	HCD
6	20191211_F1_Ag5_peng0013_SA_her_Lys_N.raw	F6:3337	KFNWYVDGVEVHNAKT	F6:7454	16	96	96	16	477.4919	4	40.26	-	8.8279E5	1905.9373	0.6		66 99 98 99 100 100 100 99 99 100 99 99 98 97 97 94	KFNWYVDGVEVHNAKT	ETHCD
8	20191211_F1_Ag5_peng0013_SA_her_Lys_C.raw	F8:10377	DSTYSLSSTLTLSK	F8:15164	14	96	96	14	751.8825	2	83.34	-	1.4519E7	1501.7512	-0.5		96 95 100 100 100 100 100 99 99 100 100 99 94 69	DSTYSLSSTLTLSK	ETHCD
2	20191211_F1_Ag5_peng0013_SA_her_chymo.raw	F2:7413	TLPPSREEMTKNQVSL	F2:5970	16	96	96	16	610.6522	3	30.76	-	2.352E8	1828.9353	-0.3		98 97 98 99 98 100 100 99 97 99 99 97 95 96 96 75	TLPPSREEMTKNQVSL	ETHCD
4	20191211_F1_Ag5_peng0013_SA_her_Ela.raw	F4:3546	ADTSKNTRLYPT	F4:4087	12	96	96	12	456.2368	3	22.11	-	2.5491E6	1365.6887	-0.1		76 89 100 100 100 99 99 100 100 99 98 98	ADTSKNTRLYPT	ETHCD
10	20191211_F1_Ag5_peng0013_SA_her_Asp_N.raw	F10:14281	DSDGSFFLYSKLTV	F10:14084	14	96	96	14	789.8883	2	79.04	-	9.1959E6	1577.7612	0.5		94 77 90 98 100 100 100 100 99 99 99 99 99 96	DSDGSFFLYSKLTV	ETHCD
10	20191211_F1_Ag5_peng0013_SA_her_Asp_N.raw	F10:9699	DTSKNTAYLQM(+15.99)	F10:4396	11	96	96	11	644.2980	2	24.11	-	2.2045E7	1286.5813	0.2	Oxidation (M)	72 98 99 98 95 98 100 100 100 100 100	DTSKNTAYLQM(+15.99)	HCD
9	20191211_F1_Ag5_peng0013_SA_her_GluC.raw	-	TYYAQQHYTTPPTFGQGTKVE	F9:6434	21	96	96	21	806.3843	3	36.01	-	0	2416.1335	-1.0		100 100 99 98 89 92 98 98 99 99 100 100 100 100 100 98 98 99 98 96 66	TYYAQQHYTTPPTFGQGTKVE	ETHCD
2	20191211_F1_Ag5_peng0013_SA_her_chymo.raw	F2:15968	EVQLVESGGGLVQPGGSLRLSC(+58.01)AASGF	F2:13370	27	96	96	27	892.7819	3	70.15	-	2.0602E8	2675.3223	0.6	Carboxymethyl	78 75 95 100 100 100 100 100 100 100 100 99 93 95 93 93 97 100 100 100 99 100 98 95 96 100 100	EVQLVESGGGLVQPGGSLRLSC(+58.01)AASGF	ETHCD
5	20191211_F1_Ag5_peng0013_SA_her_aLP.raw	F5:6254	LVHQDWLNGKEYKC(+58.01)K(+58.01)VS	F5:6204	17	96	96	17	541.5181	4	34.28	-	5.784E6	2162.0466	-1.5	Carboxymethyl; Carboxymethyl (KW X@N-term)	90 94 98 96 100 99 100 97 92 92 99 97 96 95 96 99 99	LVHQDWLNGKEYKC(+58.01)K(+58.01)VS	ETHCD
10	20191211_F1_Ag5_peng0013_SA_her_Asp_N.raw	F10:12533	DKTHTAPPAPAPELLGGPSVFLFPPKPK	F10:9982	28	96	96	28	728.1533	4	55.72	-	1.0468E7	2908.5850	-0.3		86 92 86 67 86 96 100 100 100 100 100 100 100 100 100 100 99 99 99 99 100 100 100 99 99 98 97 99	DKTHTAPPAPAPELLGGPSVFLFPPKPK	HCD
4	20191211_F1_Ag5_peng0013_SA_her_Ela.raw	F4:7350	LHNHYTQKSLSLSPG	F4:4661	15	96	96	15	561.2928	3	25.48	-	1.6664E7	1680.8584	-1.0		97 96 99 100 100 100 98 99 99 99 98 99 92 89 83	LHNHYTQKSLSLSPG	ETHCD
4	20191211_F1_Ag5_peng0013_SA_her_Ela.raw	F4:21709	C(+58.01)VVVDVSHEDPEVKFGGWYVDGVEVH	F4:9953	26	96	96	26	986.7926	3	55.01	-	4.7115E7	2957.3540	0.7	Carboxymethyl	52 71 99 99 99 99 99 100 100 99 98 99 99 100 100 100 98 99 99 100 100 99 99 100 100 100	C(+58.01)VVVDVSHEDPEVKFGGWYVDGVEVH	ETHCD
9	20191211_F1_Ag5_peng0013_SA_her_GluC.raw	F9:9553	KHKVYAC(+58.01)EVTHQKE	F9:4077	14	96	96	14	586.6260	3	22.35	-	6.8724E5	1756.8567	-0.2	Carboxymethyl	100 98 99 99 99 100 100 100 100 99 97 85 89 85	KHKVYAC(+58.01)EVTHQKE	HCD
5	20191211_F1_Ag5_peng0013_SA_her_aLP.raw	F5:2126	YLC(+58.01)NVNHKPSDTKV	F5:4022	14	96	96	14	419.7085	4	21.89	-	3.6163E6	1674.8035	0.8	Carboxymethyl	100 100 100 98 99 98 95 98 94 93 96 97 88 95	YLC(+58.01)NVNHKPSDTKV	HCD
6	20191211_F1_Ag5_peng0013_SA_her_Lys_N.raw	F6:6385	KVYASEVTHQGLSSPVT	F6:5651	17	96	96	17	601.6475	3	29.99	-	1.0165E8	1801.9209	-0.2		85 100 100 100 100 98 96 92 86 95 99 100 100 99 98 95 96	KVYASEVTHQGLSSPVT	ETHCD
5	20191211_F1_Ag5_peng0013_SA_her_aLP.raw	F5:2595	NGLVQPGGSLRLS	F5:7010	13	96	96	13	433.2461	3	38.79	-	8.6553E6	1296.7148	1.3		86 88 91 98 96 99 99 99 99 99 99 100 100	NGLVQPGGSLRLS	ETHCD
5	20191211_F1_Ag5_peng0013_SA_her_aLP.raw	F5:2385	VLHQDWLDGKEYKC(+58.01)KDV	F5:6230	17	96	96	17	427.6115	5	34.46	-	1.5227E6	2133.0200	0.5	Carboxymethyl	90 95 96 95 98 93 98 99 99 98 99 99 95 93 96 97 98	VLHQDWLDGKEYKC(+58.01)KDV	ETHCD
8	20191211_F1_Ag5_peng0013_SA_her_Lys_C.raw	F8:9960	V(+58.01)DNALQSGNSQESVTEQDSK	F8:4486	20	96	96	20	731.9960	3	24.72	-	4.9256E6	2192.9668	-0.2	Carboxymethyl (KW X@N-term)	82 86 81 93 100 99 99 98 98 100 99 100 99 99 99 100 98 99 99 99	V(+58.01)DNALQSGNSQESVTEQDSK	HCD
10	20191211_F1_Ag5_peng0013_SA_her_Asp_N.raw	F10:1716	DSLHTSRNTY	F10:3606	10	96	96	10	398.5234	3	19.75	-	1.7323E5	1192.5474	0.9		84 100 100 100 100 96 92 94 99 100	DSLHTSRNTY	ETHCD
2	20191211_F1_Ag5_peng0013_SA_her_chymo.raw	F2:3679	YTRYADSVKGRF	F2:4701	12	96	96	12	488.2530	3	25.89	-	1.6087E6	1461.7363	0.5		99 97 97 95 96 99 99 99 98 94 91 91	YTRYADSVKGRF	HCD
5	20191211_F1_Ag5_peng0013_SA_her_aLP.raw	F5:1517	VLHQDWLNGKEYKAKVS	F5:5584	17	96	96	17	403.8207	5	30.84	-	6.6858E6	2014.0635	1.9		88 95 96 95 98 96 98 95 97 98 99 98 94 95 99 98 97	VLHQDWLNGKEYKAKVS	ETHCD
5	20191211_F1_Ag5_peng0013_SA_her_aLP.raw	F5:14069	HEDPEVKFNW(+15.99)YVDGVEHV	F5:8025	18	96	96	18	739.0074	3	44.42	-	2.028E6	2214.0017	-0.6	Oxidation (HW)	72 85 93 95 100 100 100 100 98 97 97 98 100 100 100 100 100 100	HEDPEVKFNW(+15.99)YVDGVEHV	ETHCD
[truncated: 23,397 more rows]
