# Supplementary material for: A Handle on Mass Coincidence Errors in De Novo Sequencing of Antibodies by Bottom-up Proteomics
Source: J Proteome Res. 2024 Jun 27;23(8):3552–9. doi: 10.1021/acs.jproteome.4c00188 (PMC11301774; doi:10.1021/acs.jproteome.4c00188)
Supplement: Supplementary file 1 — pr4c00188_si_001.zip [file pr4c00188_si_001.zip › supplementary data/mass-based-benchmark/bin/datasets/20210325_F59_3ug_DENOVO_12.csv]

Fraction	Source File	Feature	Peptide	Scan	Tag Length	Denovo Score	ALC (%)	length	m/z	z	RT	Predict RT	Area	Mass	ppm	PTM	local confidence (%)	tag (>=0%)	mode
2	20210323_F1_UM1_Peng0013_SA_F59_ingel_3ug_TL.raw	-	VVVDVSHEDPEVKF	F2:7070	14	99	99	14	799.9069	2	39.34	-	0	1597.7988	0.2		100 100 100 100 100 100 100 100 100 100 100 100 100 100	VVVDVSHEDPEVKF	HCD
4	20210323_F1_UM1_Peng0013_SA_F59_ingel_3ug_tryp.raw	F4:3752	LSSPATLNSR	F4:3548	10	99	99	10	523.2861	2	18.90	19.27	9.8016E7	1044.5564	1.3		99 100 100 100 100 100 99 97 99 100	LSSPATLNSR	HCD
4	20210323_F1_UM1_Peng0013_SA_F59_ingel_3ug_tryp.raw	-	LSSPATLNSR	F4:3712	10	99	99	10	523.2863	2	19.85	19.27	0	1044.5564	1.6		98 99 100 100 100 100 99 98 98 100	LSSPATLNSR	HCD
1	20210323_F1_UM1_Peng0013_SA_F59_ingel_3ug_ELA.raw	F1:12530	AKGVETTTPSKQSNNKYAAS	F1:2391	20	99	99	20	694.6874	3	12.07	-	2.3082E7	2081.0388	0.7		100 100 100 100 100 100 100 99 99 100 100 100 100 100 100 100 100 100 100 99	AKGVETTTPSKQSNNKYAAS	ETHCD
1	20210323_F1_UM1_Peng0013_SA_F59_ingel_3ug_ELA.raw	F1:8758	LFPPSSEELQA	F1:7848	11	99	99	11	609.3065	2	42.74	-	4.7579E8	1216.5974	0.9		100 99 100 100 100 100 100 100 100 100 100	LFPPSSEELQA	ETHCD
1	20210323_F1_UM1_Peng0013_SA_F59_ingel_3ug_ELA.raw	F1:8758	LFPPSSEELQA	F1:7929	11	99	99	11	609.3065	2	42.74	-	4.7579E8	1216.5974	0.9		100 99 100 100 100 100 100 100 100 100 100	LFPPSSEELQA	ETHCD
2	20210323_F1_UM1_Peng0013_SA_F59_ingel_3ug_TL.raw	F2:9210	LQAEDESM(+15.99)YF	F2:6919	10	99	99	10	624.7589	2	38.48	-	3.1489E7	1247.5017	1.3	Oxidation (M)	100 99 99 100 100 100 100 100 100 100	LQAEDESM(+15.99)YF	ETHCD
1	20210323_F1_UM1_Peng0013_SA_F59_ingel_3ug_ELA.raw	F1:8758	LFPPSSEELQA	F1:8007	11	99	99	11	609.3065	2	42.74	-	4.7579E8	1216.5974	0.9		100 100 100 100 100 100 100 100 100 100 100	LFPPSSEELQA	ETHCD
1	20210323_F1_UM1_Peng0013_SA_F59_ingel_3ug_ELA.raw	F1:524	LYSKLTVDKS	F1:3715	10	99	99	10	385.2202	3	19.35	-	6.6257E5	1152.6389	-0.2		100 100 100 100 100 100 100 100 100 99	LYSKLTVDKS	ETHCD
2	20210323_F1_UM1_Peng0013_SA_F59_ingel_3ug_TL.raw	F2:11435	FTFDDYAM(+15.99)HW	F2:9743	10	99	99	10	674.7697	2	54.69	-	5.2381E7	1347.5229	1.3	Oxidation (M)	100 100 100 100 100 100 100 100 99 100	FTFDDYAM(+15.99)HW	HCD
2	20210323_F1_UM1_Peng0013_SA_F59_ingel_3ug_TL.raw	F2:7517	FTFDDYAM(+15.99)H	F2:6605	9	99	99	9	581.7293	2	36.56	-	1.1322E7	1161.4436	0.4	Oxidation (M)	100 100 100 100 100 100 100 100 99	FTFDDYAM(+15.99)H	HCD
2	20210323_F1_UM1_Peng0013_SA_F59_ingel_3ug_TL.raw	F2:1873	FTFDDYA	F2:8132	7	99	99	7	439.6827	2	45.74	-	1.4691E5	877.3494	1.8		100 100 100 100 100 100 99	FTFDDYA	ETHCD
1	20210323_F1_UM1_Peng0013_SA_F59_ingel_3ug_ELA.raw	F1:10242	LHQDWLDGKEYKC(+58.01)KV	F1:5478	15	99	99	15	640.6482	3	29.26	-	2.4989E7	1918.9248	-1.1	Carboxymethyl	100 100 100 100 100 100 100 100 99 100 100 100 100 100 99	LHQDWLDGKEYKC(+58.01)KV	ETHCD
2	20210323_F1_UM1_Peng0013_SA_F59_ingel_3ug_TL.raw	F2:6190	LSGGLDVVAHE	F2:5525	11	99	99	11	548.7865	2	30.05	-	2.0478E7	1095.5559	2.3		100 100 100 100 100 100 100 100 100 99 100	LSGGLDVVAHE	HCD
2	20210323_F1_UM1_Peng0013_SA_F59_ingel_3ug_TL.raw	F2:11636	AVM(+15.99)DDFAAFVEK	F2:8408	12	99	99	12	679.8196	2	47.40	-	4.5181E5	1357.6223	1.7	Oxidation (M)	99 100 100 100 100 100 100 100 100 100 100 99	AVM(+15.99)DDFAAFVEK	HCD
1	20210323_F1_UM1_Peng0013_SA_F59_ingel_3ug_ELA.raw	F1:11538	SSLGTQTYLC(+58.01)NV	F1:7721	12	99	99	12	672.3129	2	41.95	-	2.1959E8	1342.6074	2.9	Carboxymethyl	100 100 100 99 99 99 100 100 100 100 100 100	SSLGTQTYLC(+58.01)NV	ETHCD
4	20210323_F1_UM1_Peng0013_SA_F59_ingel_3ug_tryp.raw	-	VATVSLPR	F4:5082	8	99	98	8	421.7588	2	27.17	27.27	0	841.5021	1.0		97 98 98 98 99 99 99 100	VATVSLPR	HCD
1	20210323_F1_UM1_Peng0013_SA_F59_ingel_3ug_ELA.raw	F1:8194	SVMHEALHNHYTQKS	F1:2869	15	99	99	15	594.6180	3	14.61	-	8.2943E7	1780.8315	0.3		99 99 100 100 100 100 100 100 100 100 100 100 100 100 100	SVMHEALHNHYTQKS	ETHCD
2	20210323_F1_UM1_Peng0013_SA_F59_ingel_3ug_TL.raw	F2:11435	FTFDDYAM(+15.99)HW	F2:9689	10	99	99	10	674.7697	2	54.69	-	5.2381E7	1347.5229	1.3	Oxidation (M)	100 100 100 100 100 100 100 100 99 100	FTFDDYAM(+15.99)HW	HCD
2	20210323_F1_UM1_Peng0013_SA_F59_ingel_3ug_TL.raw	F2:9036	LTGTSTVGVGRGVLGDQKN	F2:4926	19	99	99	19	620.3391	3	26.53	-	2.6512E7	1857.9907	2.6		100 100 99 99 100 100 100 100 100 100 100 100 100 100 100 100 99 100 99	LTGTSTVGVGRGVLGDQKN	ETHCD
1	20210323_F1_UM1_Peng0013_SA_F59_ingel_3ug_ELA.raw	F1:8758	LFPPSSEELQA	F1:7659	11	99	99	11	609.3065	2	42.74	-	4.7579E8	1216.5974	0.9		100 99 100 100 100 99 100 100 100 100 100	LFPPSSEELQA	ETHCD
3	20210323_F1_UM1_Peng0013_SA_F59_ingel_3ug_chymo.raw	F3:8256	TFDDYAM(+15.99)HW	F3:7317	9	99	99	9	601.2359	2	40.46	-	1.4589E9	1200.4546	2.2	Oxidation (M)	99 100 100 100 100 100 100 99 100	TFDDYAM(+15.99)HW	HCD
2	20210323_F1_UM1_Peng0013_SA_F59_ingel_3ug_TL.raw	F2:7162	VVVDVSHEDPEVKFN	F2:6424	15	99	99	15	571.6221	3	35.37	-	1.0382E6	1711.8416	1.7		100 100 100 100 100 100 99 100 100 99 100 100 100 99 99	VVVDVSHEDPEVKFN	HCD
1	20210323_F1_UM1_Peng0013_SA_F59_ingel_3ug_ELA.raw	F1:11461	LHQDWLDGKEYKC(+58.01)KK(+58.01)	F1:5173	15	99	99	15	669.6603	3	26.79	-	3.3821E7	2005.9568	1.1	Carboxymethyl; Carboxymethyl (KW X@N-term)	100 100 99 100 100 100 100 100 100 100 100 99 99 100 100	LHQDWLDGKEYKC(+58.01)KK(+58.01)	ETHCD
1	20210323_F1_UM1_Peng0013_SA_F59_ingel_3ug_ELA.raw	F1:8634	SFVVFGGGTKLT	F1:8995	12	99	99	12	606.8351	2	49.18	-	5.3466E8	1211.6550	0.5		99 100 100 100 100 100 100 99 99 100 100 100	SFVVFGGGTKLT	ETHCD
1	20210323_F1_UM1_Peng0013_SA_F59_ingel_3ug_ELA.raw	F1:11461	LHQDWLDGKEYKC(+58.01)KVS	F1:5024	16	99	99	16	669.6603	3	26.79	-	3.3821E7	2005.9568	1.1	Carboxymethyl	100 100 99 100 100 100 100 100 100 100 100 99 99 100 100 99	LHQDWLDGKEYKC(+58.01)KVS	ETHCD
2	20210323_F1_UM1_Peng0013_SA_F59_ingel_3ug_TL.raw	F2:17967	LSW(+15.99)SSDNLAYSDSVEGR	F2:6592	17	99	99	17	951.4301	2	36.35	-	2.9595E6	1900.8438	1.0	Oxidation (HW)	99 100 100 100 100 100 100 100 100 100 100 100 99 99 100 99 99	LSW(+15.99)SSDNLAYSDSVEGR	HCD
2	20210323_F1_UM1_Peng0013_SA_F59_ingel_3ug_TL.raw	F2:3085	VASVKQAFDAVGVK	F2:6494	14	99	99	14	473.6052	3	35.85	-	7.3886E5	1417.7930	0.5		100 100 100 100 100 100 100 100 100 100 100 99 99 100	VASVKQAFDAVGVK	HCD
1	20210323_F1_UM1_Peng0013_SA_F59_ingel_3ug_ELA.raw	F1:3509	SSLGTQTYL	F1:6720	9	99	99	9	485.2482	2	36.25	-	4.5201E6	968.4814	0.5		100 100 100 100 100 99 100 100 100	SSLGTQTYL	ETHCD
1	20210323_F1_UM1_Peng0013_SA_F59_ingel_3ug_ELA.raw	F1:4485	SGFTFDDYA	F1:8824	9	99	99	9	511.7101	2	48.54	-	8.6209E5	1021.4028	2.7		99 99 100 100 100 100 100 100 100	SGFTFDDYA	ETHCD
1	20210323_F1_UM1_Peng0013_SA_F59_ingel_3ug_ELA.raw	F1:5122	SYLSLTPEQWKSH	F1:7824	13	99	99	13	525.9321	3	42.63	-	2.602E6	1574.7729	1.0		100 100 100 100 100 100 100 100 99 99 100 100 99	SYLSLTPEQWKSH	HCD
2	20210323_F1_UM1_Peng0013_SA_F59_ingel_3ug_TL.raw	F2:1486	LSRDNAKDSLY	F2:3203	11	99	99	11	427.8873	3	16.77	-	4.1922E6	1280.6360	3.1		100 99 100 100 99 100 100 100 100 100 100	LSRDNAKDSLY	ETHCD
2	20210323_F1_UM1_Peng0013_SA_F59_ingel_3ug_TL.raw	F2:11635	AVM(+15.99)DDFAAFVEK	F2:8461	12	99	99	12	679.8192	2	47.74	-	5.8057E5	1357.6223	1.2	Oxidation (M)	99 100 100 100 100 100 100 100 100 100 100 99	AVM(+15.99)DDFAAFVEK	HCD
2	20210323_F1_UM1_Peng0013_SA_F59_ingel_3ug_TL.raw	F2:3014	M(+15.99)SDPAKYGDPDHYSKR	F2:2533	16	99	99	16	471.4659	4	12.87	-	4.5326E6	1881.8315	1.5	Oxidation (M)	100 100 100 100 100 100 100 100 100 100 100 99 100 98 99 100	M(+15.99)SDPAKYGDPDHYSKR	HCD
3	20210323_F1_UM1_Peng0013_SA_F59_ingel_3ug_chymo.raw	F3:8256	TFDDYAM(+15.99)HW	F3:7379	9	99	99	9	601.2359	2	40.46	-	1.4589E9	1200.4546	2.2	Oxidation (M)	99 100 100 100 100 100 100 99 100	TFDDYAM(+15.99)HW	HCD
1	20210323_F1_UM1_Peng0013_SA_F59_ingel_3ug_ELA.raw	F1:6501	SFVVFGGGTKL	F1:9569	11	99	99	11	556.3126	2	52.71	-	3.6691E7	1110.6074	2.8		99 99 100 100 100 100 100 99 100 100 100	SFVVFGGGTKL	HCD
2	20210323_F1_UM1_Peng0013_SA_F59_ingel_3ug_TL.raw	-	FTFDDYAM(+15.99)HW(+15.99)	F2:8424	10	99	99	10	682.7671	2	47.46	-	0	1363.5178	1.3	Oxidation (M); Oxidation (HW)	100 100 100 100 100 100 100 99 99 99	FTFDDYAM(+15.99)HW(+15.99)	HCD
2	20210323_F1_UM1_Peng0013_SA_F59_ingel_3ug_TL.raw	F2:5530	VVVDVSHEDPEVKF	F2:7048	14	99	99	14	533.6078	3	39.25	-	1.189E7	1597.7988	1.7		100 100 100 100 100 99 100 100 99 99 100 100 100 99	VVVDVSHEDPEVKF	ETHCD
3	20210323_F1_UM1_Peng0013_SA_F59_ingel_3ug_chymo.raw	F3:8256	TFDDYAM(+15.99)HW	F3:7537	9	99	99	9	601.2359	2	40.46	-	1.4589E9	1200.4546	2.2	Oxidation (M)	99 100 100 100 100 100 100 99 100	TFDDYAM(+15.99)HW	HCD
1	20210323_F1_UM1_Peng0013_SA_F59_ingel_3ug_ELA.raw	F1:8634	SFVVFGGGTKLT	F1:9056	12	99	99	12	606.8351	2	49.18	-	5.3466E8	1211.6550	0.5		99 100 100 100 100 100 100 99 99 100 100 100	SFVVFGGGTKLT	ETHCD
3	20210323_F1_UM1_Peng0013_SA_F59_ingel_3ug_chymo.raw	F3:8256	TFDDYAM(+15.99)HW	F3:7636	9	99	99	9	601.2359	2	40.46	-	1.4589E9	1200.4546	2.2	Oxidation (M)	99 100 100 100 100 100 100 99 100	TFDDYAM(+15.99)HW	HCD
2	20210323_F1_UM1_Peng0013_SA_F59_ingel_3ug_TL.raw	F2:14869	LTLSGLQAEDESM(+15.99)Y	F2:7849	14	99	99	14	786.8597	2	44.03	-	4.7727E6	1571.7024	1.6	Oxidation (M)	100 100 100 99 100 100 98 99 100 100 100 100 100 100	LTLSGLQAEDESM(+15.99)Y	ETHCD
2	20210323_F1_UM1_Peng0013_SA_F59_ingel_3ug_TL.raw	F2:5166	VSGLSWSSDN	F2:6002	10	99	99	10	526.2385	2	32.83	-	1.7973E6	1050.4617	0.8		100 100 100 100 100 100 100 100 100 98	VSGLSWSSDN	ETHCD
1	20210323_F1_UM1_Peng0013_SA_F59_ingel_3ug_ELA.raw	F1:1752	LPAPLEKT	F1:4230	8	99	99	8	434.7610	2	22.36	-	6.0868E6	867.5065	1.2		100 100 100 100 99 100 99 100	LPAPLEKT	HCD
1	20210323_F1_UM1_Peng0013_SA_F59_ingel_3ug_ELA.raw	F1:7486	SYLSLTPEQWKSHR	F1:6859	14	99	99	14	577.9664	3	37.03	-	3.1655E6	1730.8740	2.0		100 100 100 100 100 99 99 100 99 100 100 100 99 99	SYLSLTPEQWKSHR	ETHCD
1	20210323_F1_UM1_Peng0013_SA_F59_ingel_3ug_ELA.raw	-	LSLSPGK	F1:3938	7	99	99	7	351.2136	2	20.64	-	0	700.4119	1.0		99 99 100 100 100 100 100	LSLSPGK	HCD
2	20210323_F1_UM1_Peng0013_SA_F59_ingel_3ug_TL.raw	F2:2283	M(+15.99)SDPAKYGDPDH	F2:2521	12	99	99	12	450.1881	3	12.75	-	2.5517E6	1347.5400	1.8	Oxidation (M)	100 100 100 100 100 100 99 99 100 99 100 99	M(+15.99)SDPAKYGDPDH	HCD
1	20210323_F1_UM1_Peng0013_SA_F59_ingel_3ug_ELA.raw	F1:2562	V(+58.01)HLYSKL	F1:10001	7	99	99	7	459.2607	2	54.89	-	3.3349E6	916.5018	5.6	Carboxymethyl (KW X@N-term)	99 99 100 100 100 100 99	V(+58.01)HLYSKL	ETHCD
2	20210323_F1_UM1_Peng0013_SA_F59_ingel_3ug_TL.raw	F2:7616	LRLDDTAFYYC(+58.01)AKD	F2:7972	14	99	99	14	584.6043	3	44.87	-	6.5896E6	1750.7871	2.3	Carboxymethyl	100 100 100 100 100 100 100 100 100 100 100 100 99 96	LRLDDTAFYYC(+58.01)AKD	ETHCD
1	20210323_F1_UM1_Peng0013_SA_F59_ingel_3ug_ELA.raw	F1:1913	AEFAEVSK	F1:3535	8	99	99	8	440.7250	2	18.34	-	5.3731E5	879.4338	1.8		99 100 100 100 100 99 100 100	AEFAEVSK	HCD
3	20210323_F1_UM1_Peng0013_SA_F59_ingel_3ug_chymo.raw	F3:766	SC(+58.01)SVM(+15.99)HEALHDHY	F3:3213	13	99	99	13	401.4137	4	17.71	-	5.2714E6	1601.6238	1.2	Carboxymethyl; Oxidation (M)	98 100 100 100 100 99 100 100 100 100 100 100 100	SC(+58.01)SVM(+15.99)HEALHDHY	HCD
2	20210323_F1_UM1_Peng0013_SA_F59_ingel_3ug_TL.raw	F2:3292	VRPYYDF	F2:6900	7	99	99	7	480.2355	2	38.32	-	1.166E6	958.4548	1.6		100 99 99 100 100 100 100	VRPYYDF	ETHCD
2	20210323_F1_UM1_Peng0013_SA_F59_ingel_3ug_TL.raw	-	VVVDVSHEDPEVKF	F2:7099	14	99	99	14	533.6078	3	39.53	-	0	1597.7988	1.8		100 100 100 100 100 100 99 100 100 98 99 99 99 100	VVVDVSHEDPEVKF	HCD
2	20210323_F1_UM1_Peng0013_SA_F59_ingel_3ug_TL.raw	F2:8363	VYTLPPSREEM(+15.99)TKNQ	F2:3515	15	99	99	15	603.6332	3	19.29	-	2.5894E7	1807.8774	0.1	Oxidation (M)	100 100 100 98 97 99 100 100 100 100 100 100 100 100 99	VYTLPPSREEM(+15.99)TKNQ	ETHCD
1	20210323_F1_UM1_Peng0013_SA_F59_ingel_3ug_ELA.raw	F1:15297	SHEDPEVKFNWYVDGVEVH	F1:8872	19	99	99	19	762.6876	3	48.86	-	5.1101E5	2285.0388	1.0		99 99 100 100 99 100 100 100 100 99 99 99 100 100 100 100 100 100 99	SHEDPEVKFNWYVDGVEVH	ETHCD
1	20210323_F1_UM1_Peng0013_SA_F59_ingel_3ug_ELA.raw	F1:11692	SYLSLTPEQWK	F1:8965	11	99	99	11	676.3491	2	49.34	-	5.5686E6	1350.6819	1.3		99 99 100 100 100 100 100 99 98 100 100	SYLSLTPEQWK	HCD
3	20210323_F1_UM1_Peng0013_SA_F59_ingel_3ug_chymo.raw	F3:4006	LTLSRDNAKNSLY	F3:4905	13	99	99	13	498.9362	3	27.09	-	2.9107E6	1493.7837	2.2		100 100 100 100 100 100 99 100 100 99 99 100 99	LTLSRDNAKNSLY	ETHCD
1	20210323_F1_UM1_Peng0013_SA_F59_ingel_3ug_ELA.raw	F1:3684	G(+58.01)RNAKNSLYLQM(+15.99)	F1:4062	12	99	99	12	490.2448	3	21.41	-	1.0932E6	1467.7141	-1.0	Carboxymethyl (KW X@N-term); Oxidation (M)	98 98 100 100 100 100 100 100 100 100 100 100	G(+58.01)RNAKNSLYLQM(+15.99)	ETHCD
3	20210323_F1_UM1_Peng0013_SA_F59_ingel_3ug_chymo.raw	F3:7951	TFDDYAMHW	F3:9198	9	99	99	9	593.2379	2	51.24	-	7.327E6	1184.4597	1.2		99 100 100 100 100 100 99 99 100	TFDDYAMHW	HCD
1	20210323_F1_UM1_Peng0013_SA_F59_ingel_3ug_ELA.raw	F1:797	A(+58.01)PELVES	F1:4438	7	99	99	7	401.6958	2	23.54	-	1.1232E7	801.3755	1.9	Carboxymethyl (KW X@N-term)	99 99 99 100 100 100 99	A(+58.01)PELVES	ETHCD
1	20210323_F1_UM1_Peng0013_SA_F59_ingel_3ug_ELA.raw	F1:10242	LHQDWLDGKEYKC(+58.01)KV	F1:5773	15	99	99	15	640.6482	3	29.26	-	2.4989E7	1918.9248	-1.1	Carboxymethyl	100 100 100 100 100 99 99 99 99 99 100 100 100 100 99	LHQDWLDGKEYKC(+58.01)KV	ETHCD
1	20210323_F1_UM1_Peng0013_SA_F59_ingel_3ug_ELA.raw	F1:8634	SFVVFGGGTKLT	F1:9114	12	99	99	12	606.8351	2	49.18	-	5.3466E8	1211.6550	0.5		97 98 100 100 100 100 100 99 100 100 100 100	SFVVFGGGTKLT	HCD
1	20210323_F1_UM1_Peng0013_SA_F59_ingel_3ug_ELA.raw	-	SVM(+15.99)HEALHNHYTQKS	F1:2472	15	99	99	15	599.9504	3	12.55	-	0	1796.8264	1.6	Oxidation (M)	98 98 100 100 100 100 100 100 99 100 100 100 100 100 99	SVM(+15.99)HEALHNHYTQKS	ETHCD
2	20210323_F1_UM1_Peng0013_SA_F59_ingel_3ug_TL.raw	F2:11788	FTFDDYAM(+15.99)HW(+15.99)	F2:8805	10	99	99	10	682.7664	2	49.24	-	9.5104E6	1363.5178	0.3	Oxidation (M); Oxidation (HW)	100 100 100 100 100 100 100 100 99 97	FTFDDYAM(+15.99)HW(+15.99)	HCD
2	20210323_F1_UM1_Peng0013_SA_F59_ingel_3ug_TL.raw	F2:757	VSHEDPEVKF	F2:4558	10	99	99	10	396.1964	3	24.43	-	2.9391E5	1185.5667	0.6		100 99 99 100 100 100 100 100 99 99	VSHEDPEVKF	HCD
3	20210323_F1_UM1_Peng0013_SA_F59_ingel_3ug_chymo.raw	-	YC(+58.01)AKDVRPY	F3:3914	9	99	99	9	391.5186	3	21.46	-	0	1171.5332	0.8	Carboxymethyl	99 99 100 99 100 99 100 99 100	YC(+58.01)AKDVRPY	HCD
2	20210323_F1_UM1_Peng0013_SA_F59_ingel_3ug_TL.raw	F2:6855	FVVFGGGTKLT	F2:8344	11	99	99	11	563.3195	2	46.76	-	3.4008E7	1124.6230	1.2		99 100 100 100 100 99 99 99 100 100 100	FVVFGGGTKLT	ETHCD
1	20210323_F1_UM1_Peng0013_SA_F59_ingel_3ug_ELA.raw	-	SFVVFGGGTKLT	F1:9175	12	99	99	12	606.8361	2	50.62	-	0	1211.6550	2.2		99 100 100 100 100 100 99 97 98 100 100 100	SFVVFGGGTKLT	ETHCD
2	20210323_F1_UM1_Peng0013_SA_F59_ingel_3ug_TL.raw	-	LLSEVSDRPSGVSSR	F2:4095	15	99	99	15	530.2823	3	21.76	-	0	1587.8215	2.2		100 100 100 100 100 100 100 98 98 99 99 99 99 100 99	LLSEVSDRPSGVSSR	ETHCD
3	20210323_F1_UM1_Peng0013_SA_F59_ingel_3ug_chymo.raw	F3:2691	TLSRDDAKNSLY	F3:3647	12	99	99	12	461.5691	3	19.96	-	6.9153E7	1381.6838	1.2		99 99 100 99 100 100 99 100 99 99 100 100	TLSRDDAKNSLY	ETHCD
2	20210323_F1_UM1_Peng0013_SA_F59_ingel_3ug_TL.raw	F2:11435	FTFDDYAM(+15.99)HW	F2:9795	10	99	99	10	674.7697	2	54.69	-	5.2381E7	1347.5229	1.3	Oxidation (M)	100 100 100 100 100 99 99 99 99 98	FTFDDYAM(+15.99)HW	ETHCD
2	20210323_F1_UM1_Peng0013_SA_F59_ingel_3ug_TL.raw	-	FTFDDYAM(+15.99)HW(+15.99)	F2:8586	10	99	99	10	682.7668	2	48.35	-	0	1363.5178	1.0	Oxidation (M); Oxidation (HW)	100 100 100 100 100 100 100 100 99 97	FTFDDYAM(+15.99)HW(+15.99)	HCD
3	20210323_F1_UM1_Peng0013_SA_F59_ingel_3ug_chymo.raw	-	TFDDYAM(+15.99)HW	F3:8296	9	99	99	9	601.2349	2	46.32	-	0	1200.4546	0.5	Oxidation (M)	98 99 100 100 100 100 99 99 100	TFDDYAM(+15.99)HW	HCD
3	20210323_F1_UM1_Peng0013_SA_F59_ingel_3ug_chymo.raw	F3:5548	SC(+58.01)SVM(+15.99)HEALHNHY	F3:2789	13	99	99	13	534.5554	3	15.16	-	1.728E8	1600.6399	2.8	Carboxymethyl; Oxidation (M)	99 100 100 100 100 99 100 100 100 98 99 99 100	SC(+58.01)SVM(+15.99)HEALHNHY	HCD
2	20210323_F1_UM1_Peng0013_SA_F59_ingel_3ug_TL.raw	F2:1688	VGVGRGVLGDQKN	F2:3580	13	99	99	13	433.5778	3	18.80	-	3.334E6	1297.7102	1.1		100 100 100 99 100 100 99 99 99 99 99 100 100	VGVGRGVLGDQKN	ETHCD
2	20210323_F1_UM1_Peng0013_SA_F59_ingel_3ug_TL.raw	-	VVFGGGTKLT	F2:5680	10	99	99	10	489.7861	2	30.95	-	0	977.5546	3.2		100 100 100 100 99 98 99 100 100 100	VVFGGGTKLT	HCD
2	20210323_F1_UM1_Peng0013_SA_F59_ingel_3ug_TL.raw	-	LLSEVSDRPSGVSSR	F2:3905	15	99	99	15	530.2825	3	20.69	-	0	1587.8215	2.6		100 100 99 99 100 100 100 100 99 100 99 98 99 100 99	LLSEVSDRPSGVSSR	ETHCD
1	20210323_F1_UM1_Peng0013_SA_F59_ingel_3ug_ELA.raw	F1:10167	VVGEHNLNQNDGTEQYV	F1:4973	17	99	99	17	639.2982	3	26.48	-	5.2964E5	1914.8708	1.0		100 100 100 100 100 99 99 97 98 98 100 100 100 100 100 100 100	VVGEHNLNQNDGTEQYV	ETHCD
2	20210323_F1_UM1_Peng0013_SA_F59_ingel_3ug_TL.raw	-	LLSEVSDRPSGVSSR	F2:3840	15	99	99	15	530.2816	3	20.33	-	0	1587.8215	0.9		100 100 100 100 100 100 100 99 98 100 99 99 99 100 99	LLSEVSDRPSGVSSR	ETHCD
3	20210323_F1_UM1_Peng0013_SA_F59_ingel_3ug_chymo.raw	-	YC(+58.01)AKDVRPY	F3:3990	9	99	99	9	391.5191	3	21.87	-	0	1171.5332	1.9	Carboxymethyl	99 99 100 99 100 99 99 99 100	YC(+58.01)AKDVRPY	HCD
2	20210323_F1_UM1_Peng0013_SA_F59_ingel_3ug_TL.raw	F2:11435	FTFDDYAM(+15.99)HW	F2:9848	10	99	99	10	674.7697	2	54.69	-	5.2381E7	1347.5229	1.3	Oxidation (M)	100 100 100 100 100 100 99 99 97 99	FTFDDYAM(+15.99)HW	HCD
2	20210323_F1_UM1_Peng0013_SA_F59_ingel_3ug_TL.raw	F2:9195	LSRDNAKDSLYLQM(+15.99)NS	F2:4313	16	99	99	16	624.3051	3	23.03	-	1.9289E6	1869.8892	2.3	Oxidation (M)	99 97 98 100 99 100 100 100 100 100 100 100 100 100 100 99	LSRDNAKDSLYLQM(+15.99)NS	ETHCD
2	20210323_F1_UM1_Peng0013_SA_F59_ingel_3ug_TL.raw	-	LLSEVSDRPSGVSSR	F2:4284	15	99	99	15	530.2818	3	22.84	-	0	1587.8215	1.3		100 100 100 100 100 100 100 99 98 100 99 99 99 100 99	LLSEVSDRPSGVSSR	ETHCD
4	20210323_F1_UM1_Peng0013_SA_F59_ingel_3ug_tryp.raw	-	VATVSLPR	F4:5133	8	99	97	8	421.7589	2	27.45	27.27	0	841.5021	1.3		97 98 98 97 98 98 98 100	VATVSLPR	HCD
4	20210323_F1_UM1_Peng0013_SA_F59_ingel_3ug_tryp.raw	F4:4319	LQDWYDKK	F4:3858	8	99	97	8	548.2778	2	20.67	20.84	3.5294E5	1094.5396	1.4		97 94 99 97 97 98 99 100	LQDWYDKK	HCD
3	20210323_F1_UM1_Peng0013_SA_F59_ingel_3ug_chymo.raw	F3:561	YC(+58.01)AKDVRPY	F3:3845	9	99	99	9	391.5191	3	19.96	-	2.2344E8	1171.5332	1.9	Carboxymethyl	99 99 100 99 100 99 99 99 100	YC(+58.01)AKDVRPY	HCD
1	20210323_F1_UM1_Peng0013_SA_F59_ingel_3ug_ELA.raw	F1:13758	SYLSLTPEQWKS	F1:8765	12	99	99	12	719.8654	2	48.13	-	6.4564E7	1437.7139	1.6		100 100 100 100 100 100 99 98 98 100 100 100	SYLSLTPEQWKS	ETHCD
1	20210323_F1_UM1_Peng0013_SA_F59_ingel_3ug_ELA.raw	F1:3033	G(+58.01)VSHEDPEVKFGG	F1:4549	13	99	99	13	472.5528	3	24.11	-	5.4559E6	1414.6365	0.0	Carboxymethyl (KW X@N-term)	99 99 100 100 100 100 100 100 100 100 100 99 96	G(+58.01)VSHEDPEVKFGG	ETHCD
2	20210323_F1_UM1_Peng0013_SA_F59_ingel_3ug_TL.raw	F2:11435	FTFDDYAM(+15.99)HW	F2:9898	10	99	99	10	674.7697	2	54.69	-	5.2381E7	1347.5229	1.3	Oxidation (M)	100 100 100 100 100 99 99 99 99 98	FTFDDYAM(+15.99)HW	ETHCD
3	20210323_F1_UM1_Peng0013_SA_F59_ingel_3ug_chymo.raw	F3:3840	TTLSRDNAKNSLY	F3:3548	13	99	99	13	494.9236	3	19.38	-	3.4847E6	1481.7473	1.2		100 100 100 100 100 99 98 99 100 98 98 99 99	TTLSRDNAKNSLY	ETHCD
2	20210323_F1_UM1_Peng0013_SA_F59_ingel_3ug_TL.raw	F2:10431	VKAGVETTTPSKQSNNKY	F2:2479	18	99	99	18	651.3417	3	12.59	-	1.2556E6	1951.0010	1.1		100 100 100 100 100 100 100 100 96 96 100 100 99 100 99 99 100 100	VKAGVETTTPSKQSNNKY	ETHCD
2	20210323_F1_UM1_Peng0013_SA_F59_ingel_3ug_TL.raw	F2:9210	LQAEDESM(+15.99)YF	F2:6979	10	99	99	10	624.7589	2	38.48	-	3.1489E7	1247.5017	1.3	Oxidation (M)	99 97 98 99 100 100 100 100 100 100	LQAEDESM(+15.99)YF	ETHCD
1	20210323_F1_UM1_Peng0013_SA_F59_ingel_3ug_ELA.raw	F1:7425	VVGGTEAQRNSWPSQL	F1:6991	16	99	99	16	576.9611	3	37.75	-	5.8976E6	1727.8591	1.4		100 100 100 100 100 100 99 99 99 99 100 99 99 99 99 98	VVGGTEAQRNSWPSQL	ETHCD
1	20210323_F1_UM1_Peng0013_SA_F59_ingel_3ug_ELA.raw	F1:6395	SWYQHHPGKAPKLL	F1:5528	14	99	99	14	554.6360	3	28.16	-	3.6335E8	1660.8838	1.5		100 99 99 99 99 100 100 99 99 99 99 100 100 100	SWYQHHPGKAPKLL	HCD
1	20210323_F1_UM1_Peng0013_SA_F59_ingel_3ug_ELA.raw	F1:6395	SWYQHHPGKAPKLL	F1:5306	14	99	99	14	554.6360	3	28.16	-	3.6335E8	1660.8838	1.5		100 99 99 98 99 100 100 99 99 99 99 100 100 100	SWYQHHPGKAPKLL	HCD
4	20210323_F1_UM1_Peng0013_SA_F59_ingel_3ug_tryp.raw	F4:3612	TLLEGEESR	F4:3697	9	99	99	9	517.2621	2	19.87	18.54	5.9257E6	1032.5088	0.8		99 99 100 100 98 99 99 100 100	TLLEGEESR	HCD
2	20210323_F1_UM1_Peng0013_SA_F59_ingel_3ug_TL.raw	-	FTFDDYAM(+15.99)HW(+15.99)	F2:8533	10	99	99	10	682.7670	2	48.05	-	0	1363.5178	1.1	Oxidation (M); Oxidation (HW)	100 100 100 100 100 100 100 99 98 97	FTFDDYAM(+15.99)HW(+15.99)	HCD
1	20210323_F1_UM1_Peng0013_SA_F59_ingel_3ug_ELA.raw	F1:11451	LHQDWLNGKEYKC(+58.01)KVS	F1:4962	16	99	99	16	669.3317	3	26.37	-	2.4247E7	2004.9727	0.3	Carboxymethyl	100 100 99 100 100 100 99 100 100 100 100 98 98 99 99 98	LHQDWLNGKEYKC(+58.01)KVS	ETHCD
2	20210323_F1_UM1_Peng0013_SA_F59_ingel_3ug_TL.raw	F2:6855	FVVFGGGTKLT	F2:8277	11	99	99	11	563.3195	2	46.76	-	3.4008E7	1124.6230	1.2		98 100 100 100 100 99 98 99 100 100 100	FVVFGGGTKLT	HCD
3	20210323_F1_UM1_Peng0013_SA_F59_ingel_3ug_chymo.raw	F3:7686	YC(+58.01)AKDVRPY	F3:3838	9	99	99	9	586.7742	2	19.96	-	9.9818E7	1171.5332	0.5	Carboxymethyl	99 100 100 99 100 99 99 99 99	YC(+58.01)AKDVRPY	HCD
2	20210323_F1_UM1_Peng0013_SA_F59_ingel_3ug_TL.raw	F2:9992	VLHQDWLDGKEYKC(+58.01)K	F2:4849	15	99	99	15	640.6500	3	26.03	-	2.6319E5	1918.9248	1.8	Carboxymethyl	96 99 99 98 100 100 100 100 100 100 100 100 100 100 99	VLHQDWLDGKEYKC(+58.01)K	ETHCD
2	20210323_F1_UM1_Peng0013_SA_F59_ingel_3ug_TL.raw	-	LLSEVSDRPSGVSSR	F2:3970	15	99	99	15	530.2823	3	21.07	-	0	1587.8215	2.2		100 100 100 100 100 100 100 98 98 100 99 98 99 100 99	LLSEVSDRPSGVSSR	ETHCD
1	20210323_F1_UM1_Peng0013_SA_F59_ingel_3ug_ELA.raw	F1:14719	LTVLHQDWLDGKEYKC(+58.01)KV	F1:7500	18	99	99	18	745.0499	3	40.70	-	6.4307E5	2232.1248	1.4	Carboxymethyl	100 99 99 100 99 98 100 100 99 99 100 100 100 100 99 98 99 98	LTVLHQDWLDGKEYKC(+58.01)KV	ETHCD
3	20210323_F1_UM1_Peng0013_SA_F59_ingel_3ug_chymo.raw	F3:2673	TLSRDNAKNSLY	F3:3437	12	99	99	12	461.2412	3	17.97	-	1.9784E9	1380.6997	1.6		98 99 99 99 100 99 100 100 99 99 100 100	TLSRDNAKNSLY	ETHCD
2	20210323_F1_UM1_Peng0013_SA_F59_ingel_3ug_TL.raw	-	LLSEVSDRPSG	F2:3684	11	99	99	11	580.3022	2	19.48	-	0	1158.5881	1.6		100 100 100 99 99 99 100 99 99 99 99	LLSEVSDRPSG	ETHCD
1	20210323_F1_UM1_Peng0013_SA_F59_ingel_3ug_ELA.raw	F1:17847	LYLQM(+15.99)NSLRLDDTA	F1:8058	14	99	99	14	834.9172	2	43.61	-	1.1597E8	1667.8188	0.6	Oxidation (M)	95 100 100 100 100 99 99 100 100 100 100 100 100 100	LYLQM(+15.99)NSLRLDDTA	HCD
3	20210323_F1_UM1_Peng0013_SA_F59_ingel_3ug_chymo.raw	F3:2673	TLSRDNAKNSLY	F3:3360	12	99	99	12	461.2412	3	17.97	-	1.9784E9	1380.6997	1.6		98 99 99 99 100 99 100 100 99 100 100 100	TLSRDNAKNSLY	ETHCD
1	20210323_F1_UM1_Peng0013_SA_F59_ingel_3ug_ELA.raw	F1:8206	LSRDNAKNSLYLQM(+15.99)N	F1:4159	15	99	99	15	594.9662	3	21.85	-	7.9859E5	1781.8730	2.1	Oxidation (M)	98 95 99 100 99 100 100 100 100 100 100 100 100 100 100	LSRDNAKNSLYLQM(+15.99)N	ETHCD
4	20210323_F1_UM1_Peng0013_SA_F59_ingel_3ug_tryp.raw	F4:792	LASYLDK	F4:3928	7	99	99	7	405.2246	2	21.13	22.30	4.4475E6	808.4330	2.0		99 99 99 99 99 100 100	LASYLDK	HCD
4	20210323_F1_UM1_Peng0013_SA_F59_ingel_3ug_tryp.raw	F4:3750	LSSPATLNSR	F4:3883	10	99	98	10	523.2853	2	20.88	19.27	2.1845E6	1044.5564	-0.3		97 99 100 100 99 99 98 98 99 99	LSSPATLNSR	HCD
4	20210323_F1_UM1_Peng0013_SA_F59_ingel_3ug_tryp.raw	F4:13706	GSYGSGGGSYGSNGNGHGSYGSGSSSNYR	F4:2804	29	99	97	29	906.3666	3	14.86	15.11	6.6307E5	2716.0769	0.4		89 92 100 100 100 100 100 100 100 100 100 100 97 97 97 97 98 99 99 99 99 99 97 98 99 98 85 94 100	GSYGSGGGSYGSNGNGHGSYGSGSSSNYR	HCD
3	20210323_F1_UM1_Peng0013_SA_F59_ingel_3ug_chymo.raw	F3:1947	TLVGLVNY	F3:10732	8	99	99	8	439.7533	2	60.78	-	4.7074E7	877.4909	1.3		99 99 99 99 99 100 99 99	TLVGLVNY	ETHCD
2	20210323_F1_UM1_Peng0013_SA_F59_ingel_3ug_TL.raw	-	LSWSSDNLAYSDK(+58.01)EGR	F2:7589	16	99	99	16	943.4322	2	42.53	-	0	1884.8489	0.5	Carboxymethyl (KW X@N-term)	97 100 100 100 100 100 100 100 100 99 99 99 98 99 99 98	LSWSSDNLAYSDK(+58.01)EGR	HCD
1	20210323_F1_UM1_Peng0013_SA_F59_ingel_3ug_ELA.raw	F1:8382	GVETTTPSKQSDNKYAA	F1:2670	17	99	99	17	599.6279	3	13.64	-	4.1763E6	1795.8589	1.7		96 97 100 100 100 99 99 100 100 100 100 100 100 100 100 100 100	GVETTTPSKQSDNKYAA	ETHCD
3	20210323_F1_UM1_Peng0013_SA_F59_ingel_3ug_chymo.raw	F3:4709	YTLSRDNAKNSLY	F3:4486	13	99	99	13	515.5963	3	24.72	-	2.2423E6	1543.7629	2.7		99 99 100 100 100 100 99 100 100 99 98 99 99	YTLSRDNAKNSLY	ETHCD
1	20210323_F1_UM1_Peng0013_SA_F59_ingel_3ug_ELA.raw	F1:8758	LFPPSSEELQA	F1:8210	11	99	99	11	609.3065	2	42.74	-	4.7579E8	1216.5974	0.9		100 99 99 99 99 98 99 100 100 99 99	LFPPSSEELQA	ETHCD
2	20210323_F1_UM1_Peng0013_SA_F59_ingel_3ug_TL.raw	-	LLSEVSDRPSGVSSR	F2:4542	15	99	99	15	530.2817	3	24.31	-	0	1587.8215	1.2		100 100 100 100 100 100 100 97 97 100 100 99 99 99 99	LLSEVSDRPSGVSSR	ETHCD
1	20210323_F1_UM1_Peng0013_SA_F59_ingel_3ug_ELA.raw	F1:5618	VKSNKALPAPLEKTL	F1:5391	15	99	99	15	536.9948	3	28.84	-	7.4258E6	1607.9609	0.9		99 100 100 100 100 100 99 98 99 98 99 100 100 99 99	VKSNKALPAPLEKTL	ETHCD
2	20210323_F1_UM1_Peng0013_SA_F59_ingel_3ug_TL.raw	F2:550	VSWYQHHPGKAPK	F2:2794	13	99	99	13	384.4533	4	14.43	-	1.3232E7	1533.7839	0.1		100 100 100 99 99 99 100 99 97 97 99 100 100	VSWYQHHPGKAPK	HCD
2	20210323_F1_UM1_Peng0013_SA_F59_ingel_3ug_TL.raw	-	VVVDVSHEDEEVKF	F2:7056	14	99	99	14	544.2706	3	39.25	-	0	1629.7886	0.8		100 100 100 100 99 99 99 99 97 99 100 100 99 99	VVVDVSHEDEEVKF	ETHCD
3	20210323_F1_UM1_Peng0013_SA_F59_ingel_3ug_chymo.raw	F3:12537	TLSGLQAEDESM(+15.99)Y	F3:5756	13	99	99	13	730.3168	2	31.82	-	1.7225E8	1458.6184	0.4	Oxidation (M)	97 98 99 99 99 98 100 100 100 100 100 100 100	TLSGLQAEDESM(+15.99)Y	ETHCD
2	20210323_F1_UM1_Peng0013_SA_F59_ingel_3ug_TL.raw	-	FTFDDYAM(+15.99)HW(+15.99)	F2:8477	10	99	99	10	682.7670	2	47.75	-	0	1363.5178	1.1	Oxidation (M); Oxidation (HW)	100 100 100 100 100 100 99 99 98 97	FTFDDYAM(+15.99)HW(+15.99)	HCD
1	20210323_F1_UM1_Peng0013_SA_F59_ingel_3ug_ELA.raw	F1:17847	LYLQM(+15.99)NSLRLDDTA	F1:8370	14	99	99	14	834.9172	2	43.61	-	1.1597E8	1667.8188	0.6	Oxidation (M)	94 100 100 100 100 99 99 100 100 100 100 100 100 100	LYLQM(+15.99)NSLRLDDTA	HCD
2	20210323_F1_UM1_Peng0013_SA_F59_ingel_3ug_TL.raw	F2:10471	LFPPKPKDTLM(+15.99)	F2:5122	11	99	99	11	651.8606	2	27.68	-	5.3834E8	1301.7053	1.0	Oxidation (M)	100 98 100 99 98 99 99 100 100 100 99	LFPPKPKDTLM(+15.99)	ETHCD
1	20210323_F1_UM1_Peng0013_SA_F59_ingel_3ug_ELA.raw	F1:4026	VKSNKALPAPLEKT	F1:3559	14	99	99	14	499.3007	3	18.54	-	1.9962E7	1494.8770	2.3		99 100 100 100 100 100 98 98 98 98 99 100 100 100	VKSNKALPAPLEKT	ETHCD
2	20210323_F1_UM1_Peng0013_SA_F59_ingel_3ug_TL.raw	F2:1495	VRQAPGRALEW	F2:5723	11	99	99	11	428.2395	3	31.25	-	2.74E7	1281.6941	2.0		100 100 99 98 99 100 100 99 100 100 98	VRQAPGRALEW	ETHCD
2	20210323_F1_UM1_Peng0013_SA_F59_ingel_3ug_TL.raw	F2:6565	LSGGLDVVAH(+15.99)E	F2:5530	11	99	99	11	556.7830	2	30.05	-	5.1253E5	1111.5510	0.4	Oxidation (HW)	100 100 100 100 100 100 100 99 97 97 99	LSGGLDVVAH(+15.99)E	HCD
2	20210323_F1_UM1_Peng0013_SA_F59_ingel_3ug_TL.raw	F2:3799	LSEVSDRPSGVSSR	F2:2740	14	99	99	14	492.5873	3	13.92	-	6.9773E7	1474.7375	1.7		100 100 100 100 100 100 99 99 98 97 98 99 100 100	LSEVSDRPSGVSSR	HCD
2	20210323_F1_UM1_Peng0013_SA_F59_ingel_3ug_TL.raw	F2:7517	FTFDDYAM(+15.99)H	F2:6682	9	99	99	9	581.7293	2	36.56	-	1.1322E7	1161.4436	0.4	Oxidation (M)	100 100 100 100 100 99 99 99 97	FTFDDYAM(+15.99)H	HCD
2	20210323_F1_UM1_Peng0013_SA_F59_ingel_3ug_TL.raw	-	LVKDYFPEPVT	F2:7751	11	99	99	11	654.3489	2	43.48	-	0	1306.6809	1.8		99 99 99 100 100 97 98 100 100 100 100	LVKDYFPEPVT	ETHCD
1	20210323_F1_UM1_Peng0013_SA_F59_ingel_3ug_ELA.raw	F1:16567	SGFTFDDYAM(+15.99)HWV	F1:11058	13	99	99	13	796.3306	2	61.50	-	3.7617E7	1590.6450	1.0	Oxidation (M)	98 98 99 100 100 100 100 100 99 98 99 100 100	SGFTFDDYAM(+15.99)HWV	ETHCD
2	20210323_F1_UM1_Peng0013_SA_F59_ingel_3ug_TL.raw	-	FTFDDYAM(+15.99)HW(+15.99)	F2:8649	10	99	99	10	682.7672	2	48.69	-	0	1363.5178	1.4	Oxidation (M); Oxidation (HW)	100 100 100 100 100 99 98 99 99 98	FTFDDYAM(+15.99)HW(+15.99)	ETHCD
2	20210323_F1_UM1_Peng0013_SA_F59_ingel_3ug_TL.raw	F2:10471	LFPPKPKDTLM(+15.99)	F2:5055	11	99	99	11	651.8606	2	27.68	-	5.3834E8	1301.7053	1.0	Oxidation (M)	100 98 99 99 98 99 99 100 100 100 99	LFPPKPKDTLM(+15.99)	ETHCD
1	20210323_F1_UM1_Peng0013_SA_F59_ingel_3ug_ELA.raw	F1:559	SWYQHHPGKAPKL	F1:4068	13	99	99	13	387.9568	4	21.41	-	3.2929E6	1547.7998	-1.0		100 100 100 99 99 100 100 98 96 100 99 100 100	SWYQHHPGKAPKL	HCD
1	20210323_F1_UM1_Peng0013_SA_F59_ingel_3ug_ELA.raw	F1:12656	SWYQHHPGKAPKLLLSEV	F1:7437	18	99	99	18	697.3787	3	40.03	-	2.1339E8	2089.1108	1.6		99 98 99 98 100 99 100 100 100 98 97 99 100 100 100 100 100 99	SWYQHHPGKAPKLLLSEV	ETHCD
3	20210323_F1_UM1_Peng0013_SA_F59_ingel_3ug_chymo.raw	F3:1947	TLVGLVNY	F3:10783	8	99	99	8	439.7533	2	60.78	-	4.7074E7	877.4909	1.3		99 99 99 99 99 99 99 99	TLVGLVNY	ETHCD
1	20210323_F1_UM1_Peng0013_SA_F59_ingel_3ug_ELA.raw	-	SYVVFGGGTKL	F1:9517	11	99	99	11	564.3090	2	52.67	-	0	1126.6023	1.1		100 100 100 100 100 100 99 96 97 99 100	SYVVFGGGTKL	HCD
1	20210323_F1_UM1_Peng0013_SA_F59_ingel_3ug_ELA.raw	F1:1131	LGNDKLSQLTR	F1:4194	11	99	99	11	415.5712	3	22.06	-	1.2617E5	1243.6885	2.7		100 100 99 100 100 100 100 99 99 99 97	LGNDKLSQLTR	HCD
3	20210323_F1_UM1_Peng0013_SA_F59_ingel_3ug_chymo.raw	F3:3030	TLDRDNAKNSLY	F3:3508	12	99	99	12	470.5731	3	19.17	-	9.6855E6	1408.6946	2.0		97 98 100 100 100 98 99 100 99 99 100 100	TLDRDNAKNSLY	ETHCD
1	20210323_F1_UM1_Peng0013_SA_F59_ingel_3ug_ELA.raw	F1:5302	LLSEVSDRPSGVSSR	F1:3761	15	99	99	15	530.2798	3	19.59	-	4.9555E6	1587.8215	-2.4		100 100 100 100 100 100 100 98 97 99 99 98 99 100 99	LLSEVSDRPSGVSSR	ETHCD
1	20210323_F1_UM1_Peng0013_SA_F59_ingel_3ug_ELA.raw	F1:10989	GVETTTPSKQSNNKYAASS	F1:2481	19	99	99	19	657.3204	3	12.56	-	6.3649E7	1968.9387	0.3		98 96 99 100 100 99 98 100 100 99 100 99 99 100 99 100 100 100 100	GVETTTPSKQSNNKYAASS	ETHCD
1	20210323_F1_UM1_Peng0013_SA_F59_ingel_3ug_ELA.raw	F1:19442	LHQDWLNGKEYKC(+58.01)KVSNKAPLAPL	F1:7261	24	99	99	24	937.4942	3	39.39	-	1.3307E7	2809.4585	0.8	Carboxymethyl	100 100 98 100 100 100 100 100 100 100 100 100 100 100 100 100 99 99 98 98 99 96 97 97	LHQDWLNGKEYKC(+58.01)KVSNKAPLAPL	ETHCD
3	20210323_F1_UM1_Peng0013_SA_F59_ingel_3ug_chymo.raw	F3:14458	TVLHQDWLDGKEY	F3:7243	13	99	99	13	802.3918	2	40.20	-	1.0439E8	1602.7678	0.8		97 97 99 99 98 100 99 100 100 100 100 100 100	TVLHQDWLDGKEY	ETHCD
4	20210323_F1_UM1_Peng0013_SA_F59_ingel_3ug_tryp.raw	F4:3612	TLLEGEESR	F4:3752	9	99	99	9	517.2621	2	19.87	18.54	5.9257E6	1032.5088	0.8		98 99 100 100 98 99 99 100 100	TLLEGEESR	HCD
1	20210323_F1_UM1_Peng0013_SA_F59_ingel_3ug_ELA.raw	F1:11706	VFGGGTKLTVLGQPKAPASVT	F1:7482	21	99	99	21	676.7225	3	40.70	-	3.6369E7	2027.1414	2.2		100 100 100 100 100 100 100 100 100 100 100 99 96 99 100 100 98 96 98 98 98	VFGGGTKLTVLGQPKAPASVT	ETHCD
2	20210323_F1_UM1_Peng0013_SA_F59_ingel_3ug_TL.raw	F2:790	VLHQDW	F2:4662	6	99	99	6	399.2009	2	25.05	-	4.0657E6	796.3868	0.6		99 100 99 98 100 100	VLHQDW	HCD
2	20210323_F1_UM1_Peng0013_SA_F59_ingel_3ug_TL.raw	-	VVFGGGTKLT	F2:5744	10	99	99	10	489.7856	2	31.32	-	0	977.5546	2.2		100 100 100 100 98 96 98 100 100 100	VVFGGGTKLT	ETHCD
1	20210323_F1_UM1_Peng0013_SA_F59_ingel_3ug_ELA.raw	-	VLGQPKAAPS	F1:3218	10	99	99	10	484.2834	2	16.56	-	0	966.5498	2.4		99 99 100 96 99 99 100 99 100 100	VLGQPKAAPS	ETHCD
2	20210323_F1_UM1_Peng0013_SA_F59_ingel_3ug_TL.raw	F2:2491	VSNKALPAPLEKT	F2:4088	13	99	99	13	456.6018	3	21.84	-	5.5223E7	1366.7820	1.2		100 99 97 98 99 100 100 100 100 99 100 98 99	VSNKALPAPLEKT	HCD
2	20210323_F1_UM1_Peng0013_SA_F59_ingel_3ug_TL.raw	F2:5959	A(+58.01)PELVESGGGL	F2:6970	11	99	99	11	543.7708	2	38.75	-	1.1597E6	1085.5239	2.9	Carboxymethyl (KW X@N-term)	98 97 98 100 100 100 100 100 100 100 99	A(+58.01)PELVESGGGL	ETHCD
2	20210323_F1_UM1_Peng0013_SA_F59_ingel_3ug_TL.raw	F2:6626	FDDYAM(+15.99)HW(+15.99)	F2:5490	8	99	99	8	558.7093	2	29.64	-	1.9813E6	1115.4019	1.9	Oxidation (M); Oxidation (HW)	100 100 100 100 99 99 97 99	FDDYAM(+15.99)HW(+15.99)	HCD
2	20210323_F1_UM1_Peng0013_SA_F59_ingel_3ug_TL.raw	F2:15060	FASYDAPAVDAHYY	F2:7332	14	99	99	14	795.3496	2	40.87	-	3.0029E6	1588.6833	0.8		98 98 100 100 100 99 98 98 99 100 99 99 100 100	FASYDAPAVDAHYY	ETHCD
2	20210323_F1_UM1_Peng0013_SA_F59_ingel_3ug_TL.raw	F2:8672	VTLFPPSSEELQANKAT	F2:8009	17	99	99	17	611.3208	3	44.66	-	4.0312E7	1830.9363	2.3		99 99 100 97 96 98 100 100 100 100 100 100 100 100 100 100 98	VTLFPPSSEELQANKAT	ETHCD
1	20210323_F1_UM1_Peng0013_SA_F59_ingel_3ug_ELA.raw	F1:6395	SWYQHHPGKAPKLL	F1:5459	14	99	99	14	554.6360	3	28.16	-	3.6335E8	1660.8838	1.5		99 99 100 100 100 98 98 100 100 96 98 100 100 100	SWYQHHPGKAPKLL	ETHCD
4	20210323_F1_UM1_Peng0013_SA_F59_ingel_3ug_tryp.raw	-	VATVSLPR	F4:5189	8	99	97	8	421.7592	2	27.75	27.27	0	841.5021	2.1		97 98 97 97 98 98 98 100	VATVSLPR	HCD
1	20210323_F1_UM1_Peng0013_SA_F59_ingel_3ug_ELA.raw	F1:12656	SWYQHHPGKAPKLLLSEV	F1:7499	18	99	99	18	697.3787	3	40.03	-	2.1339E8	2089.1108	1.6		98 96 99 99 100 100 100 100 100 98 98 99 100 100 100 100 100 98	SWYQHHPGKAPKLLLSEV	ETHCD
2	20210323_F1_UM1_Peng0013_SA_F59_ingel_3ug_TL.raw	F2:6329	LSLTPEQWK	F2:7403	9	99	99	9	551.3013	2	41.34	-	5.1684E5	1100.5867	1.3		99 99 100 100 99 99 97 99 100	LSLTPEQWK	HCD
1	20210323_F1_UM1_Peng0013_SA_F59_ingel_3ug_ELA.raw	F1:11461	LHQDWLDGKEYKC(+58.01)KVS	F1:5098	16	99	99	16	669.6603	3	26.79	-	3.3821E7	2005.9568	1.1	Carboxymethyl	100 100 98 99 99 100 100 98 98 100 100 99 99 99 99 97	LHQDWLDGKEYKC(+58.01)KVS	ETHCD
2	20210323_F1_UM1_Peng0013_SA_F59_ingel_3ug_TL.raw	F2:7792	LTVDKSRWQQGNVFS	F2:6611	15	99	99	15	588.9728	3	36.56	-	1.264E7	1763.8955	0.6		99 98 99 100 100 100 100 100 99 97 99 100 100 99 97	LTVDKSRWQQGNVFS	ETHCD
2	20210323_F1_UM1_Peng0013_SA_F59_ingel_3ug_TL.raw	F2:6343	VGETTTPSKQSNNKY	F2:2476	15	99	99	15	551.9412	3	12.64	-	6.5707E6	1652.8005	0.8		97 97 99 100 100 100 100 100 100 98 99 98 98 100 100	VGETTTPSKQSNNKY	ETHCD
2	20210323_F1_UM1_Peng0013_SA_F59_ingel_3ug_TL.raw	F2:11199	LVKDYFPEPVE	F2:8346	11	99	99	11	668.3453	2	46.97	-	2.5156E6	1334.6758	0.3		97 98 99 100 100 99 100 100 99 99 99	LVKDYFPEPVE	ETHCD
4	20210323_F1_UM1_Peng0013_SA_F59_ingel_3ug_tryp.raw	F4:792	LASYLDK	F4:3979	7	99	98	7	405.2246	2	21.13	22.30	4.4475E6	808.4330	2.0		96 95 99 100 100 100 100	LASYLDK	ETHCD
2	20210323_F1_UM1_Peng0013_SA_F59_ingel_3ug_TL.raw	F2:6229	VSWYQHHPGKAPKL	F2:4448	14	99	99	14	549.9637	3	23.70	-	4.3996E7	1646.8682	0.8		100 99 99 100 99 99 99 99 99 99 98 98 99 99	VSWYQHHPGKAPKL	ETHCD
1	20210323_F1_UM1_Peng0013_SA_F59_ingel_3ug_ELA.raw	F1:9507	VC(+58.01)VVDVSHEDPEVKFGG	F1:7473	17	99	99	17	625.2933	3	40.59	-	2.7708E6	1872.8564	0.9	Carboxymethyl	94 96 100 100 100 100 100 100 100 99 98 100 100 100 100 100 99	VC(+58.01)VVDVSHEDPEVKFGG	ETHCD
3	20210323_F1_UM1_Peng0013_SA_F59_ingel_3ug_chymo.raw	F3:2149	YYC(+58.01)AKDVRPY	F3:4376	10	99	99	10	445.8736	3	24.10	-	2.1786E7	1334.5964	2.0	Carboxymethyl	100 100 100 100 100 100 100 99 95 97	YYC(+58.01)AKDVRPY	HCD
1	20210323_F1_UM1_Peng0013_SA_F59_ingel_3ug_ELA.raw	F1:13020	LVKDYFPEPVTV	F1:9318	12	99	99	12	703.8832	2	51.44	-	1.8283E6	1405.7493	1.8		99 99 98 99 100 99 99 99 99 99 100 100	LVKDYFPEPVTV	ETHCD
1	20210323_F1_UM1_Peng0013_SA_F59_ingel_3ug_ELA.raw	F1:8808	VFGGGTKLTVLGQPKAAPS	F1:6946	19	99	99	19	610.0165	3	37.19	-	1.4002E8	1827.0254	1.2		100 100 100 100 100 100 100 100 100 100 100 99 95 97 99 99 98 98 98	VFGGGTKLTVLGQPKAAPS	ETHCD
2	20210323_F1_UM1_Peng0013_SA_F59_ingel_3ug_TL.raw	F2:15589	LFPPSSEELQANKAT	F2:6210	15	99	99	15	816.4174	2	33.88	-	9.4179E7	1630.8203	-0.1		99 98 100 100 99 99 99 100 100 98 99 98 99 99 98	LFPPSSEELQANKAT	ETHCD
1	20210323_F1_UM1_Peng0013_SA_F59_ingel_3ug_ELA.raw	-	SYVVFGGGTKLT	F1:8932	12	99	99	12	614.8326	2	49.17	-	0	1227.6499	0.6		100 99 100 100 100 99 98 96 97 100 100 100	SYVVFGGGTKLT	ETHCD
3	20210323_F1_UM1_Peng0013_SA_F59_ingel_3ug_chymo.raw	F3:5589	TVLHQDWLDGKEY	F3:7331	13	99	99	13	535.2637	3	42.75	-	1.543E8	1602.7678	0.9		98 99 100 99 97 99 100 100 100 99 97 99 100	TVLHQDWLDGKEY	HCD
1	20210323_F1_UM1_Peng0013_SA_F59_ingel_3ug_ELA.raw	F1:6395	SWYQHHPGKAPKLL	F1:5375	14	99	99	14	554.6360	3	28.16	-	3.6335E8	1660.8838	1.5		99 98 100 100 100 99 98 100 100 96 98 100 100 100	SWYQHHPGKAPKLL	ETHCD
1	20210323_F1_UM1_Peng0013_SA_F59_ingel_3ug_ELA.raw	F1:4147	SNLRLDDTA	F1:4292	9	99	99	9	502.7552	2	22.62	-	3.1172E8	1003.4934	2.5		96 97 100 100 100 100 100 100 100	SNLRLDDTA	ETHCD
2	20210323_F1_UM1_Peng0013_SA_F59_ingel_3ug_TL.raw	-	VVVDVSHEDPEVK	F2:4311	13	99	99	13	484.5848	3	23.00	-	0	1450.7302	1.6		100 100 100 100 99 99 99 99 99 97 98 98 99	VVVDVSHEDPEVK	HCD
2	20210323_F1_UM1_Peng0013_SA_F59_ingel_3ug_TL.raw	-	LVKDYFPEPVT	F2:7925	11	99	99	11	654.3485	2	44.52	-	0	1306.6809	1.2		99 99 99 100 100 97 98 99 99 100 99	LVKDYFPEPVT	ETHCD
2	20210323_F1_UM1_Peng0013_SA_F59_ingel_3ug_TL.raw	F2:9100	LAYSDSVERGF	F2:6417	11	99	99	11	622.3026	2	35.37	-	4.4787E5	1242.5881	2.0		100 100 100 100 100 100 99 100 98 94 99	LAYSDSVERGF	HCD
2	20210323_F1_UM1_Peng0013_SA_F59_ingel_3ug_TL.raw	F2:3488	VVVDVSHEDPEVK	F2:4253	13	99	99	13	484.5848	3	22.67	-	8.1236E6	1450.7302	1.6		100 100 100 100 99 99 99 99 98 98 99 98 96	VVVDVSHEDPEVK	ETHCD
2	20210323_F1_UM1_Peng0013_SA_F59_ingel_3ug_TL.raw	F2:11435	FTFDDYAM(+15.99)HW	F2:9949	10	99	99	10	674.7697	2	54.69	-	5.2381E7	1347.5229	1.3	Oxidation (M)	100 100 100 100 100 98 97 99 99 98	FTFDDYAM(+15.99)HW	ETHCD
1	20210323_F1_UM1_Peng0013_SA_F59_ingel_3ug_ELA.raw	F1:8542	LVKDYFPEPV	F1:8316	10	99	99	10	603.8257	2	45.61	-	2.872E8	1205.6331	3.1		99 99 98 99 100 97 98 100 100 100	LVKDYFPEPV	ETHCD
2	20210323_F1_UM1_Peng0013_SA_F59_ingel_3ug_TL.raw	F2:8672	VTLFPPSSEELQANKAT	F2:7949	17	99	99	17	611.3208	3	44.66	-	4.0312E7	1830.9363	2.3		99 100 100 96 95 98 100 100 100 100 100 99 100 99 100 100 99	VTLFPPSSEELQANKAT	ETHCD
1	20210323_F1_UM1_Peng0013_SA_F59_ingel_3ug_ELA.raw	F1:7761	VLGQPKAAPSVT	F1:4087	12	99	99	12	584.3408	2	21.49	-	9.979E8	1166.6658	1.1		99 99 100 97 99 99 100 99 99 100 99 99	VLGQPKAAPSVT	ETHCD
2	20210323_F1_UM1_Peng0013_SA_F59_ingel_3ug_TL.raw	F2:2789	FVVYGGGTK	F2:6524	9	99	99	9	464.2509	2	36.01	-	1.0629E6	926.4861	1.2		98 100 100 100 99 99 98 99 98	FVVYGGGTK	HCD
1	20210323_F1_UM1_Peng0013_SA_F59_ingel_3ug_ELA.raw	F1:14451	AYSDSVEGRFTLSRDNAKNS	F1:4991	20	99	99	20	739.6905	3	26.53	-	6.8698E6	2216.0457	1.8		99 100 100 99 93 95 99 100 100 100 100 100 100 100 100 100 99 99 99 98	AYSDSVEGRFTLSRDNAKNS	ETHCD
3	20210323_F1_UM1_Peng0013_SA_F59_ingel_3ug_chymo.raw	-	TFPAVLQSSGLY	F3:11139	12	99	99	12	641.8378	2	63.02	-	0	1281.6604	0.5		99 97 98 98 99 100 98 100 100 100 100 100	TFPAVLQSSGLY	ETHCD
2	20210323_F1_UM1_Peng0013_SA_F59_ingel_3ug_TL.raw	-	LVKDYFPEPVT	F2:7808	11	99	99	11	654.3486	2	43.83	-	0	1306.6809	1.3		99 99 99 99 99 100 100 100 100 98 98	LVKDYFPEPVT	HCD
2	20210323_F1_UM1_Peng0013_SA_F59_ingel_3ug_TL.raw	F2:6291	FDDYAM(+15.99)HW	F2:6681	8	99	99	8	550.7115	2	36.67	-	1.7476E7	1099.4070	1.4	Oxidation (M)	100 100 100 100 99 99 96 99	FDDYAM(+15.99)HW	HCD
2	20210323_F1_UM1_Peng0013_SA_F59_ingel_3ug_TL.raw	F2:6833	LNTTYSTYY	F2:6192	9	99	99	9	563.2592	2	33.98	-	5.9443E5	1124.5027	1.0		97 95 99 100 100 100 100 100 100	LNTTYSTYY	ETHCD
1	20210323_F1_UM1_Peng0013_SA_F59_ingel_3ug_ELA.raw	F1:7458	VLQSSGLYSLS	F1:7916	11	99	99	11	577.3096	2	42.88	-	9.0165E7	1152.6025	1.8		97 97 97 100 100 99 100 100 100 100 99	VLQSSGLYSLS	ETHCD
2	20210323_F1_UM1_Peng0013_SA_F59_ingel_3ug_TL.raw	F2:3580	A(+58.01)PELVESGGG	F2:4294	10	99	99	10	487.2279	2	22.15	-	3.4526E7	972.4399	1.3	Carboxymethyl (KW X@N-term)	97 97 99 99 99 100 100 100 100 99	A(+58.01)PELVESGGG	ETHCD
2	20210323_F1_UM1_Peng0013_SA_F59_ingel_3ug_TL.raw	F2:954	VRPYYDFFN	F2:9463	9	99	99	9	407.5288	3	53.33	-	2.4171E5	1219.5662	-1.2		100 97 97 99 100 100 100 100 99	VRPYYDFFN	ETHCD
3	20210323_F1_UM1_Peng0013_SA_F59_ingel_3ug_chymo.raw	F3:5548	SC(+58.01)SVM(+15.99)HEALHNHY	F3:2941	13	99	99	13	534.5554	3	15.16	-	1.728E8	1600.6399	2.8	Carboxymethyl; Oxidation (M)	97 100 99 99 99 99 100 99 99 98 98 99 100	SC(+58.01)SVM(+15.99)HEALHNHY	HCD
1	20210323_F1_UM1_Peng0013_SA_F59_ingel_3ug_ELA.raw	F1:1900	VFGGGTKLT	F1:4540	9	99	99	9	440.2511	2	24.06	-	5.3377E8	878.4861	1.8		100 100 100 99 96 98 99 99 100	VFGGGTKLT	HCD
3	20210323_F1_UM1_Peng0013_SA_F59_ingel_3ug_chymo.raw	F3:14509	TLSGLQAEDESM(+15.99)YF	F3:8780	14	99	99	14	803.8518	2	48.36	-	4.1366E8	1605.6868	1.4	Oxidation (M)	97 97 98 98 98 98 100 100 100 100 100 100 100 100	TLSGLQAEDESM(+15.99)YF	ETHCD
1	20210323_F1_UM1_Peng0013_SA_F59_ingel_3ug_ELA.raw	-	VLGQPKAAPSVT	F1:4224	12	99	99	12	584.3412	2	22.26	-	0	1166.6658	1.9		99 99 100 97 99 99 100 98 99 100 100 99	VLGQPKAAPSVT	ETHCD
2	20210323_F1_UM1_Peng0013_SA_F59_ingel_3ug_TL.raw	F2:8363	VYTLPPSREEM(+15.99)TKNQ	F2:3810	15	99	99	15	603.6332	3	19.29	-	2.5894E7	1807.8774	0.1	Oxidation (M)	100 100 100 97 96 98 100 100 100 100 100 99 99 99 98	VYTLPPSREEM(+15.99)TKNQ	ETHCD
2	20210323_F1_UM1_Peng0013_SA_F59_ingel_3ug_TL.raw	F2:6855	FVVFGGGTKLT	F2:8401	11	99	99	11	563.3195	2	46.76	-	3.4008E7	1124.6230	1.2		97 99 100 100 100 99 96 98 100 100 100	FVVFGGGTKLT	HCD
1	20210323_F1_UM1_Peng0013_SA_F59_ingel_3ug_ELA.raw	F1:17276	SWDSGALTSVGHTFPA	F1:8970	16	99	99	16	816.8877	2	49.44	-	1.7845E7	1631.7581	1.7		98 100 100 100 100 100 100 100 99 98 99 94 99 100 98 98	SWDSGALTSVGHTFPA	HCD
1	20210323_F1_UM1_Peng0013_SA_F59_ingel_3ug_ELA.raw	-	VLGQPKAAPS	F1:3487	10	98	98	10	484.2832	2	18.06	-	0	966.5498	2.2		100 100 100 96 99 99 100 99 99 99	VLGQPKAAPS	ETHCD
2	20210323_F1_UM1_Peng0013_SA_F59_ingel_3ug_TL.raw	F2:8363	VYTLPPSREEM(+15.99)TKNQ	F2:3436	15	98	98	15	603.6332	3	19.29	-	2.5894E7	1807.8774	0.1	Oxidation (M)	100 100 100 98 94 98 100 100 100 100 99 99 100 99 99	VYTLPPSREEM(+15.99)TKNQ	ETHCD
4	20210323_F1_UM1_Peng0013_SA_F59_ingel_3ug_tryp.raw	F4:2667	LAQPGTSLR	F4:3430	9	98	97	9	471.7732	2	18.30	17.91	2.0915E5	941.5294	2.5		97 97 98 99 96 95 96 98 100	LAQPGTSLR	HCD
3	20210323_F1_UM1_Peng0013_SA_F59_ingel_3ug_chymo.raw	F3:5589	TVLHQDWLDGKEY	F3:7274	13	98	98	13	535.2637	3	42.75	-	1.543E8	1602.7678	0.9		98 99 100 99 97 99 100 100 100 99 97 99 100	TVLHQDWLDGKEY	HCD
3	20210323_F1_UM1_Peng0013_SA_F59_ingel_3ug_chymo.raw	F3:8254	TFDDYAM(+15.99)HW	F3:10292	9	98	98	9	601.2358	2	55.46	-	9.853E6	1200.4546	2.1	Oxidation (M)	98 100 100 100 99 98 98 98 100	TFDDYAM(+15.99)HW	HCD
2	20210323_F1_UM1_Peng0013_SA_F59_ingel_3ug_TL.raw	F2:11788	FTFDDYAM(+15.99)HW(+15.99)	F2:8969	10	98	98	10	682.7664	2	49.24	-	9.5104E6	1363.5178	0.3	Oxidation (M); Oxidation (HW)	100 100 100 100 100 99 98 98 97 99	FTFDDYAM(+15.99)HW(+15.99)	HCD
1	20210323_F1_UM1_Peng0013_SA_F59_ingel_3ug_ELA.raw	-	SVMHEALHNHYTQKS	F1:3013	15	98	98	15	594.6177	3	15.42	-	0	1780.8315	-0.1		95 95 99 100 100 100 100 100 100 100 100 99 99 99 98	SVMHEALHNHYTQKS	ETHCD
3	20210323_F1_UM1_Peng0013_SA_F59_ingel_3ug_chymo.raw	F3:5589	TVLHQDWLDGKEY	F3:7394	13	98	98	13	535.2637	3	42.75	-	1.543E8	1602.7678	0.9		98 99 100 99 97 99 100 100 100 99 97 99 100	TVLHQDWLDGKEY	HCD
2	20210323_F1_UM1_Peng0013_SA_F59_ingel_3ug_TL.raw	F2:7517	FTFDDYAM(+15.99)H	F2:6739	9	98	98	9	581.7293	2	36.56	-	1.1322E7	1161.4436	0.4	Oxidation (M)	100 100 100 100 100 99 98 98 96	FTFDDYAM(+15.99)H	HCD
2	20210323_F1_UM1_Peng0013_SA_F59_ingel_3ug_TL.raw	F2:2024	FWDGSQM(+15.99)	F2:5003	7	98	98	7	443.6743	2	26.90	-	1.4486E6	885.3327	1.4	Oxidation (M)	99 99 99 99 100 99 99	FWDGSQM(+15.99)	ETHCD
3	20210323_F1_UM1_Peng0013_SA_F59_ingel_3ug_chymo.raw	F3:11637	TTPPVLDSDGSFF	F3:10645	13	98	98	13	691.8279	2	60.18	-	5.3128E6	1381.6401	0.8		96 95 97 99 100 100 100 100 100 99 100 100 100	TTPPVLDSDGSFF	ETHCD
2	20210323_F1_UM1_Peng0013_SA_F59_ingel_3ug_TL.raw	-	VLHQDW	F2:4739	6	98	98	6	399.2013	2	25.42	-	0	796.3868	1.7		99 99 99 97 99 100	VLHQDW	HCD
3	20210323_F1_UM1_Peng0013_SA_F59_ingel_3ug_chymo.raw	F3:8858	TLPPSREEM(+15.99)TKNQK(+58.01)L	F3:4527	15	98	98	15	615.9847	3	23.56	-	3.1222E8	1844.9302	1.2	Oxidation (M); Carboxymethyl (KW X@N-term)	97 96 99 99 100 100 100 100 100 100 100 99 96 99 100	TLPPSREEM(+15.99)TKNQK(+58.01)L	ETHCD
2	20210323_F1_UM1_Peng0013_SA_F59_ingel_3ug_TL.raw	F2:5350	LLSEVSDRPSGVSSR	F2:3632	15	98	98	15	530.2825	3	19.21	-	3.1179E8	1587.8215	2.7		100 100 100 100 100 99 99 99 98 97 96 98 99 99 100	LLSEVSDRPSGVSSR	HCD
3	20210323_F1_UM1_Peng0013_SA_F59_ingel_3ug_chymo.raw	F3:8254	TFDDYAM(+15.99)HW	F3:10402	9	98	98	9	601.2358	2	55.46	-	9.853E6	1200.4546	2.1	Oxidation (M)	98 99 100 100 99 98 98 98 100	TFDDYAM(+15.99)HW	HCD
1	20210323_F1_UM1_Peng0013_SA_F59_ingel_3ug_ELA.raw	F1:7258	LSEVSDRPSGV	F1:3712	11	98	98	11	573.2948	2	19.27	-	3.0584E8	1144.5723	2.4		100 100 100 100 100 100 100 99 99 94 97	LSEVSDRPSGV	HCD
2	20210323_F1_UM1_Peng0013_SA_F59_ingel_3ug_TL.raw	F2:15589	LFPPSSEELQANKAT	F2:6152	15	98	98	15	816.4174	2	33.88	-	9.4179E7	1630.8203	-0.1		99 98 99 99 99 98 99 100 100 98 99 98 99 99 98	LFPPSSEELQANKAT	ETHCD
3	20210323_F1_UM1_Peng0013_SA_F59_ingel_3ug_chymo.raw	F3:2692	TLSRDWKNSLY	F3:3575	11	98	98	11	461.5702	3	19.23	-	5.3404E7	1381.6990	-7.4		98 98 99 99 99 99 99 99 99 100 100	TLSRDWKNSLY	ETHCD
1	20210323_F1_UM1_Peng0013_SA_F59_ingel_3ug_ELA.raw	F1:6978	SSRFSGSKSGNTASLTL	F1:5240	17	98	98	17	567.2917	3	27.90	-	4.3266E6	1698.8538	-0.3		100 99 99 100 100 100 100 98 95 96 98 99 99 99 99 99 99	SSRFSGSKSGNTASLTL	ETHCD
2	20210323_F1_UM1_Peng0013_SA_F59_ingel_3ug_TL.raw	F2:8864	AYSDSVEGRFT	F2:4982	11	98	98	11	616.2839	2	26.79	-	3.5629E7	1230.5518	1.3		98 100 100 100 100 100 100 98 98 97 98	AYSDSVEGRFT	HCD
2	20210323_F1_UM1_Peng0013_SA_F59_ingel_3ug_TL.raw	F2:6924	LTSGVHTFPAV	F2:6904	11	98	98	11	564.8063	2	38.37	-	6.5886E6	1127.5974	0.5		100 100 100 99 99 98 99 97 98 100 99	LTSGVHTFPAV	ETHCD
2	20210323_F1_UM1_Peng0013_SA_F59_ingel_3ug_TL.raw	-	FTFDDYAM(+15.99)HW	F2:10048	10	98	98	10	674.7700	2	56.51	-	0	1347.5229	1.8	Oxidation (M)	100 100 100 100 100 99 99 99 94 99	FTFDDYAM(+15.99)HW	HCD
2	20210323_F1_UM1_Peng0013_SA_F59_ingel_3ug_TL.raw	F2:10908	LVKDYYPEPVT	F2:7672	11	98	98	11	662.3448	2	43.06	-	1.2429E7	1322.6758	-0.5		99 99 98 99 100 98 98 99 99 99 99	LVKDYYPEPVT	ETHCD
1	20210323_F1_UM1_Peng0013_SA_F59_ingel_3ug_ELA.raw	F1:4472	LHQDWLDGKEYK	F1:4790	12	98	98	12	511.2568	3	25.49	-	1.0382E6	1530.7466	1.3		100 99 98 99 100 100 100 97 95 99 100 100	LHQDWLDGKEYK	HCD
1	20210323_F1_UM1_Peng0013_SA_F59_ingel_3ug_ELA.raw	F1:3457	VLGQPKAAPS	F1:2978	10	98	98	10	484.2831	2	15.18	-	1.2349E9	966.5498	1.8		100 100 99 97 97 99 99 100 99 99	VLGQPKAAPS	HCD
2	20210323_F1_UM1_Peng0013_SA_F59_ingel_3ug_TL.raw	F2:7615	FYYC(+58.01)AKDLRLDDTA	F2:7816	14	98	98	14	584.6040	3	43.87	-	4.1921E5	1750.7871	1.8	Carboxymethyl	100 100 100 100 100 100 100 100 97 96 98 99 99 97	FYYC(+58.01)AKDLRLDDTA	ETHCD
2	20210323_F1_UM1_Peng0013_SA_F59_ingel_3ug_TL.raw	F2:4211	VVFGGGTKLE	F2:6354	10	98	98	10	503.7828	2	34.96	-	9.6817E5	1005.5494	1.6		100 100 100 100 99 97 98 99 97 99	VVFGGGTKLE	HCD
2	20210323_F1_UM1_Peng0013_SA_F59_ingel_3ug_TL.raw	F2:13097	VVTVPSSSLGTQTY	F2:7044	14	98	98	14	719.8757	2	38.43	-	1.5864E8	1437.7351	1.2		100 100 100 98 95 97 100 99 99 98 98 99 100 100	VVTVPSSSLGTQTY	ETHCD
4	20210323_F1_UM1_Peng0013_SA_F59_ingel_3ug_tryp.raw	F4:4066	LSSPATLNDR	F4:4008	10	98	97	10	537.2838	2	21.24	22.27	3.9078E6	1072.5513	1.7		98 99 100 100 99 99 95 92 98 99	LSSPATLNDR	HCD
2	20210323_F1_UM1_Peng0013_SA_F59_ingel_3ug_TL.raw	F2:4402	VGVSNKALPAPLEKT	F2:4644	15	98	98	15	508.6321	3	24.89	-	1.2033E6	1522.8718	1.7		100 100 100 99 99 100 100 98 98 96 96 99 100 99 99	VGVSNKALPAPLEKT	ETHCD
1	20210323_F1_UM1_Peng0013_SA_F59_ingel_3ug_ELA.raw	F1:9824	G(+58.01)SVEGRFTLSRDNAKNS	F1:4195	17	98	98	17	632.6459	3	22.11	-	1.3284E7	1894.9133	1.3	Carboxymethyl (KW X@N-term)	97 95 97 97 98 100 100 100 100 100 100 100 100 100 100 99 98	G(+58.01)SVEGRFTLSRDNAKNS	ETHCD
2	20210323_F1_UM1_Peng0013_SA_F59_ingel_3ug_TL.raw	F2:17434	VAWKADSSVPKAGVETTTPSKQSNNK	F2:3914	26	98	98	26	910.8077	3	20.71	-	6.3355E6	2729.3982	1.2		96 96 100 100 100 100 100 100 99 98 100 100 99 100 100 100 100 100 99 98 98 97 97 97 99 100	VAWKADSSVPKAGVETTTPSKQSNNK	HCD
3	20210323_F1_UM1_Peng0013_SA_F59_ingel_3ug_chymo.raw	F3:2692	TLSRDDAKNSLY	F3:3545	12	98	98	12	461.5702	3	19.23	-	5.3404E7	1381.6838	3.6		95 98 99 99 100 99 100 100 99 99 100 99	TLSRDDAKNSLY	ETHCD
1	20210323_F1_UM1_Peng0013_SA_F59_ingel_3ug_ELA.raw	F1:1415	LRLSC(+58.01)EA	F1:4539	7	98	98	7	425.2115	2	23.85	-	2.4776E7	848.4062	2.6	Carboxymethyl	99 95 99 99 100 100 100	LRLSC(+58.01)EA	ETHCD
3	20210323_F1_UM1_Peng0013_SA_F59_ingel_3ug_chymo.raw	F3:14509	TLSGLQAEDESM(+15.99)YF	F3:8663	14	98	98	14	803.8518	2	48.36	-	4.1366E8	1605.6868	1.4	Oxidation (M)	97 97 98 97 98 98 100 100 100 100 100 100 100 100	TLSGLQAEDESM(+15.99)YF	ETHCD
2	20210323_F1_UM1_Peng0013_SA_F59_ingel_3ug_TL.raw	F2:6704	VTVSSASTKGPS	F2:2570	12	98	98	12	560.7968	2	13.15	-	6.796E6	1119.5771	1.7		100 100 100 100 100 100 100 100 100 100 93 95	VTVSSASTKGPS	HCD
3	20210323_F1_UM1_Peng0013_SA_F59_ingel_3ug_chymo.raw	F3:8858	TLPPSREEM(+15.99)TKNQK(+58.01)L	F3:4335	15	98	98	15	615.9847	3	23.56	-	3.1222E8	1844.9302	1.2	Oxidation (M); Carboxymethyl (KW X@N-term)	97 96 98 99 100 100 100 100 100 100 100 99 96 99 100	TLPPSREEM(+15.99)TKNQK(+58.01)L	ETHCD
1	20210323_F1_UM1_Peng0013_SA_F59_ingel_3ug_ELA.raw	F1:13758	SYLSLTPEQWKS	F1:8833	12	98	98	12	719.8654	2	48.13	-	6.4564E7	1437.7139	1.6		100 100 100 100 100 99 97 97 95 99 100 100	SYLSLTPEQWKS	ETHCD
4	20210323_F1_UM1_Peng0013_SA_F59_ingel_3ug_tryp.raw	F4:1202	SELTELR	F4:4050	7	98	98	7	424.2303	2	21.69	22.40	7.4324E5	846.4446	1.8		92 97 100 100 100 100 100	SELTELR	HCD
1	20210323_F1_UM1_Peng0013_SA_F59_ingel_3ug_ELA.raw	F1:6870	SWSSDNLAYS	F1:6560	10	98	98	10	565.2446	2	35.30	-	6.8331E6	1128.4724	2.0		97 96 100 100 99 98 100 100 100 99	SWSSDNLAYS	ETHCD
2	20210323_F1_UM1_Peng0013_SA_F59_ingel_3ug_TL.raw	F2:10471	LFPPKPKDTLM(+15.99)	F2:5239	11	98	98	11	651.8606	2	27.68	-	5.3834E8	1301.7053	1.0	Oxidation (M)	100 98 99 99 98 99 98 99 99 100 99	LFPPKPKDTLM(+15.99)	ETHCD
1	20210323_F1_UM1_Peng0013_SA_F59_ingel_3ug_ELA.raw	F1:5903	AKGVETTTPSKQSNNKYAASS	F1:2390	21	98	98	21	543.0253	4	12.07	-	2.5562E6	2168.0708	0.7		99 99 100 100 100 100 100 95 96 100 100 99 99 98 98 99 99 99 99 100 99	AKGVETTTPSKQSNNKYAASS	ETHCD
2	20210323_F1_UM1_Peng0013_SA_F59_ingel_3ug_TL.raw	F2:12562	LAPSSKSTSNTAALG	F2:3301	15	98	98	15	702.8711	2	17.31	-	4.3631E6	1403.7256	1.5		98 97 99 99 100 99 99 99 99 95 99 100 100 100 99	LAPSSKSTSNTAALG	ETHCD
1	20210323_F1_UM1_Peng0013_SA_F59_ingel_3ug_ELA.raw	F1:2631	SNKALPAPLEKTL	F1:5888	13	98	98	13	461.2739	3	31.51	-	1.2862E7	1380.7976	1.6		100 99 100 100 98 98 98 99 99 100 99 98 97	SNKALPAPLEKTL	ETHCD
2	20210323_F1_UM1_Peng0013_SA_F59_ingel_3ug_TL.raw	F2:15589	LFPPSSEELQANKAT	F2:6090	15	98	98	15	816.4174	2	33.88	-	9.4179E7	1630.8203	-0.1		99 98 100 100 99 97 99 100 100 98 99 98 99 99 98	LFPPSSEELQANKAT	ETHCD
3	20210323_F1_UM1_Peng0013_SA_F59_ingel_3ug_chymo.raw	F3:5612	TVLHQDWLDGKEY	F3:6887	13	98	98	13	535.2669	3	38.28	-	1.4983E9	1602.7678	6.9		95 97 100 100 97 98 99 100 100 100 99 100 100	TVLHQDWLDGKEY	ETHCD
1	20210323_F1_UM1_Peng0013_SA_F59_ingel_3ug_ELA.raw	F1:4837	STLRLSC(+58.01)EA	F1:5129	9	98	98	9	519.2510	2	27.15	-	6.6703E7	1036.4858	1.5	Carboxymethyl	97 98 100 99 98 98 100 100 99	STLRLSC(+58.01)EA	HCD
4	20210323_F1_UM1_Peng0013_SA_F59_ingel_3ug_tryp.raw	-	QVYTLPPSR	F4:4836	9	98	96	9	530.7934	2	25.86	26.03	0	1059.5713	0.9		86 92 99 99 100 99 98 98 99	QVYTLPPSR	HCD
4	20210323_F1_UM1_Peng0013_SA_F59_ingel_3ug_tryp.raw	F4:1090	AFDSWGR	F4:5364	7	98	98	7	419.6957	2	28.68	250.00	2.2397E6	837.3769	0.0		98 99 100 99 98 99 100	AFDSWGR	HCD
2	20210323_F1_UM1_Peng0013_SA_F59_ingel_3ug_TL.raw	F2:2479	FVVFGGGTK	F2:6523	9	98	98	9	456.2542	2	36.01	-	1.793E7	910.4912	2.9		99 100 100 100 100 99 97 97 99	FVVFGGGTK	HCD
1	20210323_F1_UM1_Peng0013_SA_F59_ingel_3ug_ELA.raw	F1:2074	SLRLDDTA	F1:4344	8	98	98	8	445.7337	2	22.86	-	2.0263E8	889.4505	2.6		95 97 99 100 100 100 100 100	SLRLDDTA	ETHCD
4	20210323_F1_UM1_Peng0013_SA_F59_ingel_3ug_tryp.raw	-	ALPAPLEK	F4:4860	8	98	97	8	419.7557	2	25.99	26.59	0	837.4960	1.1		95 97 99 99 97 98 99 100	ALPAPLEK	HCD
1	20210323_F1_UM1_Peng0013_SA_F59_ingel_3ug_ELA.raw	F1:15397	LFPPSSEELQANKA	F1:6428	14	98	98	14	765.8953	2	34.15	-	1.2952E9	1529.7725	2.3		100 98 99 99 99 97 97 99 100 98 99 98 99 99	LFPPSSEELQANKA	ETHCD
1	20210323_F1_UM1_Peng0013_SA_F59_ingel_3ug_ELA.raw	F1:9661	SLGTQTYLC(+58.01)NV	F1:7795	11	98	98	11	628.7949	2	42.37	-	1.5296E6	1255.5754	-0.1	Carboxymethyl	95 97 99 98 98 100 100 100 100 100 100	SLGTQTYLC(+58.01)NV	ETHCD
2	20210323_F1_UM1_Peng0013_SA_F59_ingel_3ug_TL.raw	F2:7830	LRLDDTAYYYC(+58.01)AKD	F2:7990	14	98	98	14	589.9357	3	43.75	-	3.2566E6	1766.7822	1.8	Carboxymethyl	100 98 99 99 100 100 100 100 100 99 99 99 96 94	LRLDDTAYYYC(+58.01)AKD	ETHCD
3	20210323_F1_UM1_Peng0013_SA_F59_ingel_3ug_chymo.raw	F3:6472	E(-18.01)VSLQDKTGF	F3:7326	10	98	98	10	553.2811	2	40.88	-	1.0952E8	1104.5452	2.3	Pyro-glu from E	95 95 100 100 99 100 100 100 100 100	E(-18.01)VSLQDKTGF	HCD
3	20210323_F1_UM1_Peng0013_SA_F59_ingel_3ug_chymo.raw	F3:6817	EVSLQDKTGF	F3:5620	10	98	98	10	562.2872	2	31.11	-	3.2986E6	1122.5557	3.8		96 95 100 100 98 99 99 100 100 100	EVSLQDKTGF	HCD
1	20210323_F1_UM1_Peng0013_SA_F59_ingel_3ug_ELA.raw	F1:1670	GGKALPAPLEKTL	F1:5784	13	98	98	13	432.2632	3	30.98	-	1.2853E7	1293.7656	1.8		97 98 99 99 97 97 99 100 100 100 100 100 99	GGKALPAPLEKTL	ETHCD
4	20210323_F1_UM1_Peng0013_SA_F59_ingel_3ug_tryp.raw	F4:4064	LSSPAELNSR	F4:3877	10	98	97	10	537.2834	2	20.63	22.22	2.6365E6	1072.5513	1.0		97 99 100 99 99 99 98 92 96 99	LSSPAELNSR	HCD
3	20210323_F1_UM1_Peng0013_SA_F59_ingel_3ug_chymo.raw	F3:7041	LQM(+15.99)NSLRLDDTAFY	F3:8760	14	98	98	14	568.2756	3	49.03	-	5.1337E6	1701.8032	1.1	Oxidation (M)	95 95 99 97 100 100 100 99 99 100 100 100 100 100	LQM(+15.99)NSLRLDDTAFY	ETHCD
2	20210323_F1_UM1_Peng0013_SA_F59_ingel_3ug_TL.raw	F2:8575	VRPYYDFWA	F2:10183	9	98	98	9	608.7939	2	57.07	-	3.4756E7	1215.5713	1.7		100 97 95 98 100 100 100 100 100	VRPYYDFWA	ETHCD
1	20210323_F1_UM1_Peng0013_SA_F59_ingel_3ug_ELA.raw	F1:11828	AVM(+15.99)DDFAAFVEK	F1:8638	12	98	98	12	679.8201	2	47.40	-	3.3585E5	1357.6223	2.4	Oxidation (M)	96 96 99 99 100 99 100 100 100 99 99 98	AVM(+15.99)DDFAAFVEK	ETHCD
1	20210323_F1_UM1_Peng0013_SA_F59_ingel_3ug_ELA.raw	F1:14918	GFTFDDYAM(+15.99)HWV	F1:11056	12	98	98	12	752.8145	2	61.50	-	1.1943E7	1503.6128	1.0	Oxidation (M)	97 97 100 100 100 100 100 100 97 97 98 99	GFTFDDYAM(+15.99)HWV	HCD
4	20210323_F1_UM1_Peng0013_SA_F59_ingel_3ug_tryp.raw	F4:6398	YEELQQTAGR	F4:3030	10	98	98	10	597.7922	2	16.13	17.56	3.0087E5	1193.5676	1.9		98 100 100 100 98 97 98 98 99 100	YEELQQTAGR	HCD
2	20210323_F1_UM1_Peng0013_SA_F59_ingel_3ug_TL.raw	F2:8672	VTLFPPSSEELQANKAT	F2:7896	17	98	98	17	611.3208	3	44.66	-	4.0312E7	1830.9363	2.3		99 99 100 94 95 98 100 99 99 100 100 99 100 99 100 100 99	VTLFPPSSEELQANKAT	ETHCD
3	20210323_F1_UM1_Peng0013_SA_F59_ingel_3ug_chymo.raw	F3:6132	TVLHQDMSLDGKEY	F3:5825	14	98	98	14	545.9277	3	32.22	-	6.1266E7	1634.7610	0.1		99 100 100 100 98 99 95 97 100 100 99 97 99 100	TVLHQDMSLDGKEY	HCD
1	20210323_F1_UM1_Peng0013_SA_F59_ingel_3ug_ELA.raw	F1:10243	LHQDWLDGKEYKC(+58.01)KV	F1:5773	15	98	98	15	640.6497	3	30.72	-	9.4566E6	1918.9248	1.2	Carboxymethyl	100 99 98 100 99 98 98 99 98 99 100 99 99 99 96	LHQDWLDGKEYKC(+58.01)KV	ETHCD
1	20210323_F1_UM1_Peng0013_SA_F59_ingel_3ug_ELA.raw	-	VLGQPKAAPS	F1:3709	10	98	98	10	484.2828	2	19.32	-	0	966.5498	1.4		99 99 99 96 99 99 99 99 99 99	VLGQPKAAPS	ETHCD
2	20210323_F1_UM1_Peng0013_SA_F59_ingel_3ug_TL.raw	F2:12051	LAYSDDVEGRFT	F2:6516	12	98	98	12	686.8229	2	35.96	-	7.3586E5	1371.6306	0.4		99 100 100 100 100 100 100 100 97 98 95 97	LAYSDDVEGRFT	HCD
1	20210323_F1_UM1_Peng0013_SA_F59_ingel_3ug_ELA.raw	F1:7458	VLQSSGLYSLS	F1:8039	11	98	98	11	577.3096	2	42.88	-	9.0165E7	1152.6025	1.8		97 97 97 100 99 99 99 100 100 99 97	VLQSSGLYSLS	ETHCD
1	20210323_F1_UM1_Peng0013_SA_F59_ingel_3ug_ELA.raw	F1:6501	SFVVFGGGTKL	F1:9687	11	98	98	11	556.3126	2	52.71	-	3.6691E7	1110.6074	2.8		97 98 100 100 100 100 98 96 98 99 99	SFVVFGGGTKL	HCD
2	20210323_F1_UM1_Peng0013_SA_F59_ingel_3ug_TL.raw	F2:8462	LTSFVVFGGGTK	F2:8687	12	98	98	12	606.8354	2	48.95	-	2.4232E5	1211.6550	1.1		100 100 100 100 100 100 100 99 99 94 95 99	LTSFVVFGGGTK	HCD
3	20210323_F1_UM1_Peng0013_SA_F59_ingel_3ug_chymo.raw	F3:699	VLHQDW	F3:4545	6	98	98	6	399.2011	2	25.09	-	1.2298E6	796.3868	1.2		99 99 98 97 100 100	VLHQDW	HCD
1	20210323_F1_UM1_Peng0013_SA_F59_ingel_3ug_ELA.raw	F1:3406	V(+58.01)HLYSKLTVDKS	F1:8408	12	98	98	12	483.2668	3	46.09	-	1.0756E5	1446.7717	4.7	Carboxymethyl (KW X@N-term)	100 100 100 99 99 99 99 97 98 98 99 97	V(+58.01)HLYSKLTVDKS	ETHCD
2	20210323_F1_UM1_Peng0013_SA_F59_ingel_3ug_TL.raw	F2:3316	FQNALLVR	F2:6496	8	98	98	8	480.7856	2	35.85	-	5.3784E5	959.5552	1.4		98 95 98 100 100 100 99 99	FQNALLVR	HCD
3	20210323_F1_UM1_Peng0013_SA_F59_ingel_3ug_chymo.raw	F3:8254	TFDDYAM(+15.99)HW	F3:10187	9	98	98	9	601.2358	2	55.46	-	9.853E6	1200.4546	2.1	Oxidation (M)	98 99 100 100 99 98 98 98 99	TFDDYAM(+15.99)HW	HCD
4	20210323_F1_UM1_Peng0013_SA_F59_ingel_3ug_tryp.raw	F4:1782	KLFEM(+15.99)EQNLR	F4:4245	10	98	97	10	441.8965	3	22.74	23.13	1.1894E6	1322.6653	1.8	Oxidation (M)	82 96 99 100 100 99 97 98 100 100	KLFEM(+15.99)EQNLR	ETHCD
2	20210323_F1_UM1_Peng0013_SA_F59_ingel_3ug_TL.raw	-	FYYC(+58.01)AKD	F2:4867	7	98	98	7	484.1977	2	26.16	-	0	966.3793	1.6	Carboxymethyl	99 99 99 99 98 98 98	FYYC(+58.01)AKD	HCD
4	20210323_F1_UM1_Peng0013_SA_F59_ingel_3ug_tryp.raw	F4:1615	VATVDLPR	F4:5217	8	98	96	8	435.7567	2	28.09	250.00	3.9328E6	869.4970	2.0		96 97 97 96 97 96 95 98	VATVDLPR	HCD
3	20210323_F1_UM1_Peng0013_SA_F59_ingel_3ug_chymo.raw	F3:858	W(+15.99)(+58.01)K(+58.01)M(+15.99)HEALHNHY	F3:3121	11	98	98	11	404.1763	4	16.98	-	1.7894E6	1612.6729	1.9	Oxidation (HW); Carboxymethyl (KW X@N-term); Oxidation (M)	99 98 99 99 98 97 99 98 99 99 100	W(+15.99)(+58.01)K(+58.01)M(+15.99)HEALHNHY	HCD
1	20210323_F1_UM1_Peng0013_SA_F59_ingel_3ug_ELA.raw	F1:13275	VTLFPPSSEELQA	F1:9705	13	98	98	13	709.3657	2	54.13	-	6.0088E7	1416.7136	2.3		98 96 98 98 99 99 99 99 99 100 100 99 99	VTLFPPSSEELQA	ETHCD
2	20210323_F1_UM1_Peng0013_SA_F59_ingel_3ug_TL.raw	-	A(+58.01)PELVESGGGLAQPGTS	F2:6376	17	98	98	17	814.3962	2	35.10	-	0	1626.7737	2.5	Carboxymethyl (KW X@N-term)	100 99 99 98 97 99 99 99 99 99 100 100 95 98 99 99 98	A(+58.01)PELVESGGGLAQPGTS	ETHCD
2	20210323_F1_UM1_Peng0013_SA_F59_ingel_3ug_TL.raw	F2:305	FDAVGVK	F2:3941	7	98	98	7	368.2054	2	20.66	-	1.3177E7	734.3962	0.0		98 98 97 98 100 100 100	FDAVGVK	ETHCD
2	20210323_F1_UM1_Peng0013_SA_F59_ingel_3ug_TL.raw	-	LLSEVSDRPSGVSSR	F2:3703	15	98	98	15	530.2823	3	19.59	-	0	1587.8215	2.2		100 100 100 100 100 99 99 99 98 97 95 96 98 99 100	LLSEVSDRPSGVSSR	HCD
2	20210323_F1_UM1_Peng0013_SA_F59_ingel_3ug_TL.raw	F2:2862	LWADADNQ	F2:4817	8	98	98	8	466.7102	2	25.72	-	1.3388E6	931.4036	2.4		100 99 99 99 100 100 99 94	LWADADNQ	ETHCD
1	20210323_F1_UM1_Peng0013_SA_F59_ingel_3ug_ELA.raw	F1:3308	LHQDWLDGKEYKC(+58.01)KV	F1:5764	15	98	98	15	480.7385	4	29.26	-	5.5873E7	1918.9248	0.1	Carboxymethyl	100 99 98 100 100 99 99 99 99 99 99 98 97 98 95	LHQDWLDGKEYKC(+58.01)KV	ETHCD
2	20210323_F1_UM1_Peng0013_SA_F59_ingel_3ug_TL.raw	-	LSGGLDVVAHE	F2:5586	11	98	98	11	548.7865	2	30.40	-	0	1095.5559	2.3		98 97 98 98 99 98 98 100 100 100 100	LSGGLDVVAHE	ETHCD
1	20210323_F1_UM1_Peng0013_SA_F59_ingel_3ug_ELA.raw	F1:548	AWKADSSPVKA	F1:3551	11	98	98	11	387.2085	3	18.70	-	4.5218E6	1158.6033	0.3		100 99 100 100 99 99 95 96 99 100 99	AWKADSSPVKA	ETHCD
3	20210323_F1_UM1_Peng0013_SA_F59_ingel_3ug_chymo.raw	F3:9878	TFPAVLQSSGLY	F3:10666	12	98	98	12	641.8386	2	60.40	-	9.3549E8	1281.6604	1.8		99 94 97 98 99 100 98 100 100 100 100 100	TFPAVLQSSGLY	ETHCD
2	20210323_F1_UM1_Peng0013_SA_F59_ingel_3ug_TL.raw	F2:12227	VETTTPSKQSNNKYAASSY	F2:2951	19	98	98	19	692.6685	3	15.27	-	2.724E6	2074.9807	1.5		96 98 100 100 97 97 99 97 97 100 99 99 99 99 99 99 99 100 100	VETTTPSKQSNNKYAASSY	ETHCD
2	20210323_F1_UM1_Peng0013_SA_F59_ingel_3ug_TL.raw	F2:3248	LC(+58.01)NVNHKPSNTKVDKR	F2:2164	16	98	98	16	478.5016	4	10.98	-	3.8164E5	1909.9792	-0.9	Carboxymethyl	100 100 99 99 98 97 99 98 98 97 98 98 98 99 99 100	LC(+58.01)NVNHKPSNTKVDKR	HCD
2	20210323_F1_UM1_Peng0013_SA_F59_ingel_3ug_TL.raw	F2:6291	FDDYAM(+15.99)HW	F2:6738	8	98	98	8	550.7115	2	36.67	-	1.7476E7	1099.4070	1.4	Oxidation (M)	100 100 100 100 99 98 95 99	FDDYAM(+15.99)HW	HCD
1	20210323_F1_UM1_Peng0013_SA_F59_ingel_3ug_ELA.raw	F1:3308	LHQDWLDGKEYKC(+58.01)KV	F1:5829	15	98	98	15	480.7385	4	29.26	-	5.5873E7	1918.9248	0.1	Carboxymethyl	99 98 97 100 100 100 100 100 99 99 99 98 98 99 96	LHQDWLDGKEYKC(+58.01)KV	ETHCD
2	20210323_F1_UM1_Peng0013_SA_F59_ingel_3ug_TL.raw	F2:10611	LVKDYFPEPVT	F2:7692	11	98	98	11	654.3489	2	43.12	-	3.1619E8	1306.6809	1.8		99 98 98 98 98 100 100 100 100 97 98	LVKDYFPEPVT	HCD
2	20210323_F1_UM1_Peng0013_SA_F59_ingel_3ug_TL.raw	-	LLSEVSDRPSGVSSR	F2:4798	15	98	98	15	530.2825	3	25.75	-	0	1587.8215	2.6		100 100 99 99 99 99 100 97 98 99 99 97 98 99 98	LLSEVSDRPSGVSSR	ETHCD
3	20210323_F1_UM1_Peng0013_SA_F59_ingel_3ug_chymo.raw	F3:5589	TVLHQDWLDGKEY	F3:7458	13	98	98	13	535.2637	3	42.75	-	1.543E8	1602.7678	0.9		97 99 99 98 96 99 100 100 100 99 97 99 100	TVLHQDWLDGKEY	HCD
2	20210323_F1_UM1_Peng0013_SA_F59_ingel_3ug_TL.raw	F2:1856	VAWKADSSPVKAG	F2:4053	13	98	98	13	439.2389	3	21.54	-	7.0078E6	1314.6931	1.2		99 99 99 100 100 100 100 99 99 100 98 97 94	VAWKADSSPVKAG	ETHCD
1	20210323_F1_UM1_Peng0013_SA_F59_ingel_3ug_ELA.raw	F1:160	LTVC(+58.01)LL	F1:10725	6	98	98	6	360.2043	2	59.67	-	3.8087E5	718.3935	0.7	Carboxymethyl	99 97 97 99 100 100	LTVC(+58.01)LL	ETHCD
2	20210323_F1_UM1_Peng0013_SA_F59_ingel_3ug_TL.raw	-	FYYC(+58.01)AKD	F2:4945	7	98	98	7	484.1978	2	26.61	-	0	966.3793	1.9	Carboxymethyl	99 99 99 99 99 96 98	FYYC(+58.01)AKD	HCD
2	20210323_F1_UM1_Peng0013_SA_F59_ingel_3ug_TL.raw	F2:4317	LTVLHQDW	F2:7392	8	98	98	8	506.2675	2	41.29	-	6.0515E5	1010.5185	1.9		100 100 100 98 95 98 100 99	LTVLHQDW	ETHCD
3	20210323_F1_UM1_Peng0013_SA_F59_ingel_3ug_chymo.raw	F3:8901	LLLSEVSDRPSGVSSRF	F3:7610	17	98	98	17	617.0000	3	42.42	-	1.2817E7	1847.9741	2.2		86 100 100 98 99 99 100 100 99 99 100 100 99 99 100 100 100	LLLSEVSDRPSGVSSRF	ETHCD
2	20210323_F1_UM1_Peng0013_SA_F59_ingel_3ug_TL.raw	F2:728	VTYDYYKNVHNR	F2:3394	12	98	98	12	393.6957	4	17.87	-	2.438E5	1570.7529	0.4		99 98 100 100 100 100 100 98 98 99 98 95	VTYDYYKNVHNR	ETHCD
2	20210323_F1_UM1_Peng0013_SA_F59_ingel_3ug_TL.raw	F2:11788	FTFDDYAM(+15.99)HW(+15.99)	F2:8861	10	98	98	10	682.7664	2	49.24	-	9.5104E6	1363.5178	0.3	Oxidation (M); Oxidation (HW)	100 100 100 100 100 98 97 98 98 97	FTFDDYAM(+15.99)HW(+15.99)	ETHCD
3	20210323_F1_UM1_Peng0013_SA_F59_ingel_3ug_chymo.raw	F3:10040	HQDWLDGKEY	F3:5508	10	98	98	10	645.7919	2	30.44	-	4.5837E6	1289.5676	1.2		96 94 99 99 100 100 99 100 100 100	HQDWLDGKEY	ETHCD
3	20210323_F1_UM1_Peng0013_SA_F59_ingel_3ug_chymo.raw	-	TVLHQDWLDGKEY	F3:8106	13	98	98	13	535.2652	3	45.22	-	0	1602.7678	3.7		96 96 100 99 97 99 99 100 100 99 98 99 100	TVLHQDWLDGKEY	ETHCD
1	20210323_F1_UM1_Peng0013_SA_F59_ingel_3ug_ELA.raw	F1:3592	SKREREQLKSLNNQFA	F1:3692	16	98	98	16	487.7653	4	19.27	-	2.4554E6	1947.0286	1.8		100 99 100 100 100 100 98 99 99 99 98 97 98 97 99 96	SKREREQLKSLNNQFA	ETHCD
1	20210323_F1_UM1_Peng0013_SA_F59_ingel_3ug_ELA.raw	F1:10501	SSASTKGPSVFPLAPSSKST	F1:6376	20	98	98	20	646.0060	3	34.35	-	6.3549E6	1934.9949	0.6		98 98 99 99 100 100 98 98 100 100 98 99 100 95 94 98 100 100 100 99	SSASTKGPSVFPLAPSSKST	ETHCD
4	20210323_F1_UM1_Peng0013_SA_F59_ingel_3ug_tryp.raw	F4:1263	G(+58.01)TLM(+15.99)LSR	F4:3929	7	98	98	7	426.2188	2	20.29	18.90	1.2984E9	850.4219	1.5	Carboxymethyl (KW X@N-term); Oxidation (M)	92 97 99 100 100 100 100	G(+58.01)TLM(+15.99)LSR	HCD
3	20210323_F1_UM1_Peng0013_SA_F59_ingel_3ug_chymo.raw	F3:2271	SDSVEGRF	F3:3834	8	98	98	8	448.7096	2	21.00	-	5.6319E8	895.4035	1.2		97 99 100 100 99 96 98 100	SDSVEGRF	HCD
3	20210323_F1_UM1_Peng0013_SA_F59_ingel_3ug_chymo.raw	F3:6286	SSDNLAYSDSVERGF	F3:6729	15	98	98	15	549.5814	3	37.43	-	1.464E7	1645.7219	0.3		100 99 100 99 100 99 99 100 100 100 100 99 90 96 100	SSDNLAYSDSVERGF	ETHCD
1	20210323_F1_UM1_Peng0013_SA_F59_ingel_3ug_ELA.raw	F1:5093	LSGLQAEDES	F1:3928	10	98	98	10	524.7447	2	20.62	-	2.0783E6	1047.4719	2.8		98 97 99 99 94 99 100 100 100 100	LSGLQAEDES	ETHCD
2	20210323_F1_UM1_Peng0013_SA_F59_ingel_3ug_TL.raw	F2:8049	LSLTPEQWKS	F2:7222	10	98	98	10	594.8176	2	40.32	-	1.3019E6	1187.6187	1.6		100 99 100 100 99 99 97 99 96 98	LSLTPEQWKS	HCD
2	20210323_F1_UM1_Peng0013_SA_F59_ingel_3ug_TL.raw	F2:15939	VTLFPPSSEELQANK	F2:7872	15	98	98	15	830.4354	2	44.35	-	1.2052E7	1658.8516	2.8		96 98 100 100 100 100 100 99 99 100 99 97 96 97 99	VTLFPPSSEELQANK	HCD
3	20210323_F1_UM1_Peng0013_SA_F59_ingel_3ug_chymo.raw	F3:5269	C(+58.01)SSVMHEALHNHY	F3:4496	13	98	98	13	529.2233	3	24.77	-	1.2689E7	1584.6450	1.9	Carboxymethyl	94 98 99 99 99 100 100 100 99 98 97 99 100	C(+58.01)SSVMHEALHNHY	ETHCD
2	20210323_F1_UM1_Peng0013_SA_F59_ingel_3ug_TL.raw	F2:10471	LFPPKPKDTLM(+15.99)	F2:5301	11	98	98	11	651.8606	2	27.68	-	5.3834E8	1301.7053	1.0	Oxidation (M)	99 96 99 99 97 99 99 99 99 100 99	LFPPKPKDTLM(+15.99)	ETHCD
3	20210323_F1_UM1_Peng0013_SA_F59_ingel_3ug_chymo.raw	F3:2148	YC(+58.01)AKDVRPYY	F3:4823	10	98	98	10	445.8734	3	26.52	-	3.4135E6	1334.5964	1.4	Carboxymethyl	99 99 99 97 99 98 98 98 99 100	YC(+58.01)AKDVRPYY	HCD
1	20210323_F1_UM1_Peng0013_SA_F59_ingel_3ug_ELA.raw	F1:8363	GVETTTPSKQSNNKYAA	F1:2588	17	98	98	17	599.3007	3	13.12	-	2.2537E7	1794.8748	3.0		90 91 99 100 100 99 99 100 100 100 100 100 100 100 100 100 100	GVETTTPSKQSNNKYAA	ETHCD
2	20210323_F1_UM1_Peng0013_SA_F59_ingel_3ug_TL.raw	F2:1299	VAWKADSSPVAK	F2:4318	12	98	98	12	420.2323	3	23.03	-	1.0227E7	1257.6716	2.7		100 100 100 100 99 99 100 100 99 97 94 95	VAWKADSSPVAK	HCD
2	20210323_F1_UM1_Peng0013_SA_F59_ingel_3ug_TL.raw	F2:11788	FTFDDYAM(+15.99)HW(+15.99)	F2:8914	10	98	98	10	682.7664	2	49.24	-	9.5104E6	1363.5178	0.3	Oxidation (M); Oxidation (HW)	100 100 100 100 100 99 99 99 96 93	FTFDDYAM(+15.99)HW(+15.99)	HCD
1	20210323_F1_UM1_Peng0013_SA_F59_ingel_3ug_ELA.raw	F1:8391	SVM(+15.99)HEALHNHYTQKS	F1:2369	15	98	98	15	599.9501	3	12.01	-	6.2054E7	1796.8264	1.1	Oxidation (M)	100 100 100 100 100 99 99 98 98 98 99 99 98 94 97	SVM(+15.99)HEALHNHYTQKS	HCD
3	20210323_F1_UM1_Peng0013_SA_F59_ingel_3ug_chymo.raw	F3:6793	QVSLQDKTGF	F3:5529	10	98	98	10	561.7946	2	29.79	-	6.2628E8	1121.5718	2.5		93 97 100 100 98 99 99 99 100 100	QVSLQDKTGF	HCD
1	20210323_F1_UM1_Peng0013_SA_F59_ingel_3ug_ELA.raw	F1:19380	VLQSSGLYSLSVGHTFPA	F1:9979	18	98	98	18	931.9882	2	55.38	-	1.7913E6	1861.9573	2.5		98 99 100 100 100 100 100 100 100 100 100 99 99 86 98 100 98 98	VLQSSGLYSLSVGHTFPA	HCD
2	20210323_F1_UM1_Peng0013_SA_F59_ingel_3ug_TL.raw	-	LVKDYFPEPVT	F2:7862	11	98	98	11	654.3484	2	44.15	-	0	1306.6809	1.1		99 98 98 97 98 100 100 100 100 97 98	LVKDYFPEPVT	HCD
2	20210323_F1_UM1_Peng0013_SA_F59_ingel_3ug_TL.raw	F2:17434	VAWKADSSVPKAGVETTTPSKQSNNK	F2:3895	26	98	98	26	910.8077	3	20.71	-	6.3355E6	2729.3982	1.2		94 94 100 100 100 100 100 100 98 97 99 100 99 100 100 100 100 100 99 98 98 97 97 97 98 99	VAWKADSSVPKAGVETTTPSKQSNNK	HCD
3	20210323_F1_UM1_Peng0013_SA_F59_ingel_3ug_chymo.raw	-	TFPAVLQSSGLY	F3:11052	12	98	98	12	641.8380	2	62.50	-	0	1281.6604	0.8		98 94 97 98 99 100 98 100 100 100 100 100	TFPAVLQSSGLY	ETHCD
1	20210323_F1_UM1_Peng0013_SA_F59_ingel_3ug_ELA.raw	F1:1355	SNKALPAPLEKT	F1:3813	12	98	98	12	423.5797	3	20.00	-	6.0429E7	1267.7136	2.8		99 99 100 99 96 96 97 98 100 100 99 99	SNKALPAPLEKT	ETHCD
1	20210323_F1_UM1_Peng0013_SA_F59_ingel_3ug_ELA.raw	F1:4718	SEVSDRPSGV	F1:2981	10	98	98	10	516.7523	2	15.18	-	2.6005E7	1031.4883	1.8		97 99 100 100 100 100 99 99 95 98	SEVSDRPSGV	HCD
2	20210323_F1_UM1_Peng0013_SA_F59_ingel_3ug_TL.raw	F2:2338	LSRTPEVT	F2:2918	8	98	98	8	451.7515	2	15.07	-	1.987E6	901.4869	1.7		100 99 99 99 95 97 100 100	LSRTPEVT	HCD
1	20210323_F1_UM1_Peng0013_SA_F59_ingel_3ug_ELA.raw	F1:237	GVHTFPA	F1:4266	7	98	98	7	364.6903	2	21.51	-	1.343E8	727.3653	1.1		96 99 100 100 97 98 99	GVHTFPA	ETHCD
3	20210323_F1_UM1_Peng0013_SA_F59_ingel_3ug_chymo.raw	F3:8254	TFDDYAM(+15.99)HW	F3:10126	9	98	98	9	601.2358	2	55.46	-	9.853E6	1200.4546	2.1	Oxidation (M)	98 99 100 100 99 98 98 95 100	TFDDYAM(+15.99)HW	HCD
1	20210323_F1_UM1_Peng0013_SA_F59_ingel_3ug_ELA.raw	F1:11164	SDRPSGVSSRFSGSKSGNTA	F1:2653	20	98	98	20	661.9915	3	12.92	-	7.7261E6	1982.9404	6.2		96 96 97 99 100 100 100 100 100 100 100 100 100 100 99 97 98 98 98 93	SDRPSGVSSRFSGSKSGNTA	ETHCD
1	20210323_F1_UM1_Peng0013_SA_F59_ingel_3ug_ELA.raw	F1:2457	VSNKALPAPLEKT	F1:4179	13	98	98	13	456.6023	3	22.01	-	4.3559E5	1366.7820	2.2		98 96 98 100 100 99 99 98 98 99 99 99 98	VSNKALPAPLEKT	ETHCD
2	20210323_F1_UM1_Peng0013_SA_F59_ingel_3ug_TL.raw	F2:3463	VLGQPKAAPS	F2:2991	10	98	98	10	484.2833	2	15.07	-	3.7815E8	966.5498	2.2		100 99 99 97 97 98 99 100 98 98	VLGQPKAAPS	HCD
3	20210323_F1_UM1_Peng0013_SA_F59_ingel_3ug_chymo.raw	F3:9633	KADSSPVKAGVETTTPSKQSDNKY	F3:2648	24	98	98	24	635.3242	4	14.53	-	2.4343E8	2537.2607	2.8		99 98 99 98 98 99 99 100 100 99 99 100 100 100 100 99 96 96 95 96 98 98 99 100	KADSSPVKAGVETTTPSKQSDNKY	HCD
1	20210323_F1_UM1_Peng0013_SA_F59_ingel_3ug_ELA.raw	F1:17258	SWNSGALTSGVHTFPA	F1:8730	16	98	98	16	816.3955	2	47.67	-	3.1312E8	1630.7739	1.6		97 95 99 100 100 100 100 100 99 97 97 99 99 99 99 99	SWNSGALTSGVHTFPA	ETHCD
2	20210323_F1_UM1_Peng0013_SA_F59_ingel_3ug_TL.raw	-	LLSEVSDRPSGVSSR	F2:4735	15	98	98	15	530.2822	3	25.39	-	0	1587.8215	2.1		100 100 100 99 100 100 100 99 98 99 98 94 95 99 98	LLSEVSDRPSGVSSR	ETHCD
2	20210323_F1_UM1_Peng0013_SA_F59_ingel_3ug_TL.raw	-	FTFDDYAM(+15.99)HW	F2:9998	10	98	98	10	674.7701	2	56.22	-	0	1347.5229	2.1	Oxidation (M)	100 100 100 100 100 97 95 97 99 98	FTFDDYAM(+15.99)HW	ETHCD
2	20210323_F1_UM1_Peng0013_SA_F59_ingel_3ug_TL.raw	-	LC(+58.01)NVDHKPSNTKVDKR	F2:2191	16	98	98	16	478.7489	4	11.15	-	0	1910.9631	1.8	Carboxymethyl	100 100 99 99 100 100 100 98 97 96 97 97 97 98 98 99	LC(+58.01)NVDHKPSNTKVDKR	HCD
2	20210323_F1_UM1_Peng0013_SA_F59_ingel_3ug_TL.raw	-	VVFGGGTKLT	F2:6036	10	98	98	10	489.7855	2	33.05	-	0	977.5546	1.8		100 100 100 100 98 93 96 99 99 100	VVFGGGTKLT	HCD
1	20210323_F1_UM1_Peng0013_SA_F59_ingel_3ug_ELA.raw	F1:13275	VTLFPPSSEELQA	F1:10021	13	98	98	13	709.3657	2	54.13	-	6.0088E7	1416.7136	2.3		96 94 97 97 99 100 100 99 99 100 100 99 99	VTLFPPSSEELQA	ETHCD
1	20210323_F1_UM1_Peng0013_SA_F59_ingel_3ug_ELA.raw	F1:9926	SNKALPAPLEKT	F1:3842	12	98	98	12	634.8644	2	20.00	-	1.9439E7	1267.7136	0.5		100 99 100 100 99 98 96 94 98 100 100 100	SNKALPAPLEKT	ETHCD
2	20210323_F1_UM1_Peng0013_SA_F59_ingel_3ug_TL.raw	F2:3463	VLGQPKAAPS	F2:2923	10	98	98	10	484.2833	2	15.07	-	3.7815E8	966.5498	2.2		100 99 99 97 97 98 99 100 97 98	VLGQPKAAPS	HCD
4	20210323_F1_UM1_Peng0013_SA_F59_ingel_3ug_tryp.raw	F4:3753	LSSPATLNSR	F4:3404	10	98	97	10	523.2883	2	18.06	19.27	1.5018E5	1044.5564	5.4		96 98 99 99 99 98 98 93 96 99	LSSPATLNSR	HCD
3	20210323_F1_UM1_Peng0013_SA_F59_ingel_3ug_chymo.raw	-	TLSRDNAKNSLY	F3:3614	12	98	98	12	461.2418	3	19.78	-	0	1380.6997	2.8		97 98 99 99 99 97 99 99 98 99 99 99	TLSRDNAKNSLY	ETHCD
2	20210323_F1_UM1_Peng0013_SA_F59_ingel_3ug_TL.raw	-	VLGQPKAAPS	F2:3209	10	98	98	10	484.2823	2	16.76	-	0	966.5498	0.2		99 99 99 95 99 99 99 98 99 99	VLGQPKAAPS	ETHCD
2	20210323_F1_UM1_Peng0013_SA_F59_ingel_3ug_TL.raw	F2:9036	LTGTSTVGVGRGVLGDQKN	F2:4992	19	98	98	19	620.3391	3	26.53	-	2.6512E7	1857.9907	2.6		100 100 94 90 98 98 99 100 100 100 100 100 100 99 99 99 98 100 100	LTGTSTVGVGRGVLGDQKN	ETHCD
1	20210323_F1_UM1_Peng0013_SA_F59_ingel_3ug_ELA.raw	F1:8037	GGKALPAPLEKT	F1:3807	12	98	98	12	591.3483	2	19.54	-	4.0685E7	1180.6814	0.6		98 90 99 100 100 100 100 99 99 99 99 99	GGKALPAPLEKT	HCD
3	20210323_F1_UM1_Peng0013_SA_F59_ingel_3ug_chymo.raw	F3:753	SC(+58.01)SVM(+15.99)HEALHNHY	F3:2840	13	98	98	13	401.1684	4	15.16	-	1.2757E8	1600.6399	2.9	Carboxymethyl; Oxidation (M)	95 99 99 97 99 99 99 98 100 99 99 99 100	SC(+58.01)SVM(+15.99)HEALHNHY	HCD
1	20210323_F1_UM1_Peng0013_SA_F59_ingel_3ug_ELA.raw	-	VLGQPKAAPS	F1:3420	10	98	98	10	484.2830	2	17.69	-	0	966.5498	1.6		100 100 99 96 96 98 99 100 98 98	VLGQPKAAPS	HCD
1	20210323_F1_UM1_Peng0013_SA_F59_ingel_3ug_ELA.raw	F1:6624	SW(+15.99)YQHHPGKAPKLL	F1:4749	14	98	98	14	559.9669	3	25.33	-	3.8621E6	1676.8787	0.2	Oxidation (HW)	95 95 100 100 100 99 99 100 100 95 97 100 100 100	SW(+15.99)YQHHPGKAPKLL	ETHCD
1	20210323_F1_UM1_Peng0013_SA_F59_ingel_3ug_ELA.raw	F1:17548	LYLQMNSLRLDDTA	F1:9788	14	98	98	14	826.9215	2	54.35	-	6.8341E6	1651.8240	2.7		88 100 99 97 99 98 99 99 99 100 100 100 100 100	LYLQMNSLRLDDTA	ETHCD
4	20210323_F1_UM1_Peng0013_SA_F59_ingel_3ug_tryp.raw	F4:3008	VEDLESVGK	F4:3706	9	98	98	9	488.2536	2	19.80	22.28	7.023E4	974.4920	0.7		95 99 99 99 99 97 98 99 100	VEDLESVGK	HCD
3	20210323_F1_UM1_Peng0013_SA_F59_ingel_3ug_chymo.raw	F3:5589	TVLHQDWLDGKEY	F3:7713	13	98	98	13	535.2637	3	42.75	-	1.543E8	1602.7678	0.9		96 96 100 100 97 99 100 100 100 98 97 99 100	TVLHQDWLDGKEY	ETHCD
3	20210323_F1_UM1_Peng0013_SA_F59_ingel_3ug_chymo.raw	F3:2304	TVLHQDW	F3:5429	7	98	98	7	449.7257	2	29.53	-	1.59E8	897.4344	2.7		98 99 99 97 96 100 100	TVLHQDW	HCD
1	20210323_F1_UM1_Peng0013_SA_F59_ingel_3ug_ELA.raw	F1:209	SYLDKV	F1:4695	6	98	98	6	362.6974	2	24.93	-	7.8841E5	723.3803	-0.2		100 100 97 97 98 98	SYLDKV	ETHCD
1	20210323_F1_UM1_Peng0013_SA_F59_ingel_3ug_ELA.raw	F1:4418	SVSGSPGQSLT	F1:3443	11	98	98	11	510.2548	2	17.82	-	3.5473E6	1018.4931	1.8		99 99 100 100 99 97 95 96 99 100 100	SVSGSPGQSLT	ETHCD
4	20210323_F1_UM1_Peng0013_SA_F59_ingel_3ug_tryp.raw	-	VATVSLPR	F4:5298	8	98	97	8	421.7585	2	28.34	27.27	0	841.5021	0.3		96 97 97 96 97 97 97 99	VATVSLPR	HCD
1	20210323_F1_UM1_Peng0013_SA_F59_ingel_3ug_ELA.raw	F1:11587	VLHQDWLDGKEYKC(+58.01)KV	F1:5909	16	98	98	16	673.6723	3	31.67	-	1.0111E6	2017.9932	0.9	Carboxymethyl	99 99 99 99 100 100 100 96 93 97 100 100 99 99 99 97	VLHQDWLDGKEYKC(+58.01)KV	ETHCD
3	20210323_F1_UM1_Peng0013_SA_F59_ingel_3ug_chymo.raw	-	QVSLQDKTGF	F3:5655	10	98	98	10	561.7938	2	31.29	-	0	1121.5718	1.2		92 96 100 100 99 100 99 99 100 100	QVSLQDKTGF	HCD
2	20210323_F1_UM1_Peng0013_SA_F59_ingel_3ug_TL.raw	-	VVFGGGTKLT	F2:6156	10	98	98	10	489.7853	2	33.79	-	0	977.5546	1.5		100 100 100 100 98 94 96 99 99 99	VVFGGGTKLT	HCD
2	20210323_F1_UM1_Peng0013_SA_F59_ingel_3ug_TL.raw	-	VVFGGGTKLT	F2:5917	10	98	98	10	489.7851	2	32.35	-	0	977.5546	1.0		100 100 100 99 96 94 97 100 100 99	VVFGGGTKLT	ETHCD
4	20210323_F1_UM1_Peng0013_SA_F59_ingel_3ug_tryp.raw	-	VATVSLPR	F4:5587	8	98	97	8	421.7585	2	29.93	27.27	0	841.5021	0.5		96 97 96 96 98 98 98 99	VATVSLPR	HCD
4	20210323_F1_UM1_Peng0013_SA_F59_ingel_3ug_tryp.raw	F4:3750	LSSPATLNSR	F4:4042	10	98	97	10	523.2853	2	20.88	19.27	2.1845E6	1044.5564	-0.3		97 99 100 99 99 98 96 93 96 99	LSSPATLNSR	HCD
1	20210323_F1_UM1_Peng0013_SA_F59_ingel_3ug_ELA.raw	F1:6513	SNKALPAPLEKTLSKA	F1:5399	16	98	98	16	556.6617	3	29.00	-	1.742E7	1666.9617	1.0		99 99 100 100 98 97 95 97 97 99 100 100 100 99 99 97	SNKALPAPLEKTLSKA	ETHCD
2	20210323_F1_UM1_Peng0013_SA_F59_ingel_3ug_TL.raw	-	LLSEVSDRPSGVSSR	F2:4162	15	98	98	15	530.2823	3	22.14	-	0	1587.8215	2.2		100 100 100 100 100 99 99 99 97 97 95 96 97 99 99	LLSEVSDRPSGVSSR	HCD
3	20210323_F1_UM1_Peng0013_SA_F59_ingel_3ug_chymo.raw	F3:8256	TFDDYAM(+15.99)HW	F3:7474	9	98	98	9	601.2359	2	40.46	-	1.4589E9	1200.4546	2.2	Oxidation (M)	97 98 100 100 99 96 97 100 100	TFDDYAM(+15.99)HW	ETHCD
2	20210323_F1_UM1_Peng0013_SA_F59_ingel_3ug_TL.raw	F2:3312	VLHQDWLDGKEYKC(+58.01)K	F2:4847	15	98	98	15	480.7397	4	26.03	-	5.6364E5	1918.9248	2.5	Carboxymethyl	100 100 98 96 99 100 100 100 97 97 99 97 97 99 100	VLHQDWLDGKEYKC(+58.01)K	HCD
2	20210323_F1_UM1_Peng0013_SA_F59_ingel_3ug_TL.raw	F2:600	VKQAFDAVGVK	F2:4188	11	98	98	11	387.8928	3	22.26	-	1.1111E6	1160.6553	1.0		99 94 94 99 100 100 100 99 99 99 99	VKQAFDAVGVK	HCD
1	20210323_F1_UM1_Peng0013_SA_F59_ingel_3ug_ELA.raw	F1:6395	SWYQHHPGKAPKLL	F1:5672	14	98	98	14	554.6360	3	28.16	-	3.6335E8	1660.8838	1.5		99 98 100 99 100 97 97 100 99 93 96 100 100 100	SWYQHHPGKAPKLL	ETHCD
3	20210323_F1_UM1_Peng0013_SA_F59_ingel_3ug_chymo.raw	F3:8250	TFDDYAM(+15.99)HW	F3:10919	9	98	98	9	601.2349	2	62.13	-	1.739E6	1200.4546	0.5	Oxidation (M)	98 99 100 100 99 98 98 95 99	TFDDYAM(+15.99)HW	HCD
2	20210323_F1_UM1_Peng0013_SA_F59_ingel_3ug_TL.raw	-	VRQAPGRALEWVSG	F2:6352	14	98	98	14	509.2805	3	34.96	-	0	1524.8162	2.2		100 99 97 95 97 100 99 97 98 99 99 99 99 99	VRQAPGRALEWVSG	ETHCD
2	20210323_F1_UM1_Peng0013_SA_F59_ingel_3ug_TL.raw	F2:5442	LSRTPEVTC(+58.01)	F2:3346	9	98	98	9	532.2593	2	17.66	-	4.0645E7	1062.5015	2.5	Carboxymethyl	100 99 100 100 93 95 99 100 100	LSRTPEVTC(+58.01)	HCD
3	20210323_F1_UM1_Peng0013_SA_F59_ingel_3ug_chymo.raw	F3:5612	TVLHQDWLDGKEY	F3:7024	13	98	98	13	535.2669	3	38.28	-	1.4983E9	1602.7678	6.9		97 99 99 97 96 99 100 100 100 98 96 99 100	TVLHQDWLDGKEY	HCD
1	20210323_F1_UM1_Peng0013_SA_F59_ingel_3ug_ELA.raw	-	VLGQPKAAPS	F1:3554	10	98	98	10	484.2832	2	18.43	-	0	966.5498	2.2		100 99 99 96 96 98 99 100 98 99	VLGQPKAAPS	HCD
4	20210323_F1_UM1_Peng0013_SA_F59_ingel_3ug_tryp.raw	-	GFSSGSAVVSNSR	F4:3573	13	98	96	13	627.8067	2	19.08	18.53	0	1253.6001	-1.0		79 86 100 100 100 100 100 100 100 99 93 98 100	GFSSGSAVVSNSR	HCD
4	20210323_F1_UM1_Peng0013_SA_F59_ingel_3ug_tryp.raw	F4:3899	QVYTLPPSR	F4:4893	9	98	95	9	530.7932	2	25.93	26.03	3.7321E5	1059.5713	0.6		82 89 99 99 99 99 97 98 99	QVYTLPPSR	HCD
2	20210323_F1_UM1_Peng0013_SA_F59_ingel_3ug_TL.raw	F2:11026	VYTLPPSREEM(+15.99)TKNQK(+58.01)	F2:4198	16	98	98	16	665.6665	3	20.97	-	6.0087E7	1993.9778	0.0	Oxidation (M); Carboxymethyl (KW X@N-term)	100 100 100 97 94 98 100 100 100 100 100 100 99 97 97 94	VYTLPPSREEM(+15.99)TKNQK(+58.01)	ETHCD
3	20210323_F1_UM1_Peng0013_SA_F59_ingel_3ug_chymo.raw	F3:6793	QVSLQDKTGF	F3:5387	10	98	98	10	561.7946	2	29.79	-	6.2628E8	1121.5718	2.5		93 97 99 99 98 99 99 99 100 100	QVSLQDKTGF	HCD
1	20210323_F1_UM1_Peng0013_SA_F59_ingel_3ug_ELA.raw	F1:4455	LFPPSSEELQANKA	F1:6165	14	98	98	14	510.9326	3	34.15	-	3.8382E7	1529.7725	2.3		100 96 97 98 99 100 100 99 99 97 98 98 99 97	LFPPSSEELQANKA	ETHCD
3	20210323_F1_UM1_Peng0013_SA_F59_ingel_3ug_chymo.raw	-	TFPAVLQSSGLY	F3:11433	12	98	98	12	641.8381	2	64.75	-	0	1281.6604	0.9		98 94 97 97 99 100 98 100 100 100 100 100	TFPAVLQSSGLY	ETHCD
2	20210323_F1_UM1_Peng0013_SA_F59_ingel_3ug_TL.raw	F2:10471	LFPPKPKDTLM(+15.99)	F2:4947	11	98	98	11	651.8606	2	27.68	-	5.3834E8	1301.7053	1.0	Oxidation (M)	99 96 99 99 97 99 98 98 99 100 99	LFPPKPKDTLM(+15.99)	ETHCD
3	20210323_F1_UM1_Peng0013_SA_F59_ingel_3ug_chymo.raw	F3:7686	YC(+58.01)AKDVRPY	F3:3679	9	98	98	9	586.7742	2	19.96	-	9.9818E7	1171.5332	0.5	Carboxymethyl	100 100 100 100 100 99 99 92 96	YC(+58.01)AKDVRPY	HCD
2	20210323_F1_UM1_Peng0013_SA_F59_ingel_3ug_TL.raw	F2:17534	VTLFPPSSEELQANKAT	F2:7881	17	98	98	17	916.4772	2	44.66	-	4.545E8	1830.9363	1.9		99 99 99 99 99 99 99 98 99 100 100 97 97 97 98 98 97	VTLFPPSSEELQANKAT	ETHCD
2	20210323_F1_UM1_Peng0013_SA_F59_ingel_3ug_TL.raw	F2:12932	FASYDAPAVDAHY	F2:6462	13	98	98	13	713.8184	2	35.58	-	2.5083E6	1425.6201	1.4		99 98 100 100 100 99 99 98 99 100 99 96 92	FASYDAPAVDAHY	ETHCD
2	20210323_F1_UM1_Peng0013_SA_F59_ingel_3ug_TL.raw	-	LQM(+15.99)DSLRLDDTA	F2:5635	12	98	98	12	697.3348	2	30.68	-	0	1392.6555	-0.3	Oxidation (M)	98 98 100 100 99 98 98 98 99 100 97 98	LQM(+15.99)DSLRLDDTA	HCD
3	20210323_F1_UM1_Peng0013_SA_F59_ingel_3ug_chymo.raw	-	TLSRDNAKNSLY	F3:4261	12	98	98	12	461.2411	3	23.43	-	0	1380.6997	1.3		96 97 97 98 99 98 100 100 99 98 99 99	TLSRDNAKNSLY	ETHCD
1	20210323_F1_UM1_Peng0013_SA_F59_ingel_3ug_ELA.raw	F1:4964	SC(+58.01)QVTHEGSTVEKT	F1:2505	14	98	98	14	521.9039	3	12.74	-	7.3523E6	1562.6882	1.1	Carboxymethyl	100 100 100 100 100 99 100 93 92 98 99 100 99 99	SC(+58.01)QVTHEGSTVEKT	HCD
4	20210323_F1_UM1_Peng0013_SA_F59_ingel_3ug_tryp.raw	F4:3198	LKEWYEK	F4:4013	7	98	97	7	498.2640	2	21.51	18.96	2.9743E5	994.5123	1.1		98 97 99 97 95 99 100	LKEWYEK	HCD
3	20210323_F1_UM1_Peng0013_SA_F59_ingel_3ug_chymo.raw	F3:1970	DQGSSSEKLQKL	F3:3306	12	98	98	12	440.5652	3	18.07	-	1.58E6	1318.6729	0.7		97 98 100 100 100 100 99 98 98 97 98 96	DQGSSSEKLQKL	HCD
2	20210323_F1_UM1_Peng0013_SA_F59_ingel_3ug_TL.raw	-	VVFGGGTKLT	F2:5975	10	98	98	10	489.7849	2	32.68	-	0	977.5546	0.8		100 100 100 100 98 93 96 99 99 99	VVFGGGTKLT	HCD
1	20210323_F1_UM1_Peng0013_SA_F59_ingel_3ug_ELA.raw	F1:4131	LHQDWLDGKEYKC(+58.01)KK(+58.01)	F1:5138	15	98	98	15	502.4973	4	26.79	-	5.82E7	2005.9568	1.7	Carboxymethyl; Carboxymethyl (KW X@N-term)	100 99 95 99 99 100 100 99 99 99 99 98 97 98 95	LHQDWLDGKEYKC(+58.01)KK(+58.01)	ETHCD
1	20210323_F1_UM1_Peng0013_SA_F59_ingel_3ug_ELA.raw	F1:2080	SVMHEALHNHYTQKS	F1:2860	15	98	98	15	446.2156	4	14.61	-	1.6001E8	1780.8315	1.1		100 100 100 100 100 100 100 99 99 99 99 98 96 90 95	SVMHEALHNHYTQKS	HCD
4	20210323_F1_UM1_Peng0013_SA_F59_ingel_3ug_tryp.raw	F4:3976	AQYEDLAQK	F4:3073	9	98	98	9	533.2651	2	16.39	18.20	5.2782E6	1064.5139	1.7		96 95 99 99 99 99 100 100 100	AQYEDLAQK	ETHCD
2	20210323_F1_UM1_Peng0013_SA_F59_ingel_3ug_TL.raw	F2:3229	LTVDKSRWQQGN	F2:3618	12	98	98	12	477.9173	3	19.06	-	6.9101E6	1430.7266	2.4		100 100 100 100 100 100 100 99 98 97 97 90	LTVDKSRWQQGN	ETHCD
1	20210323_F1_UM1_Peng0013_SA_F59_ingel_3ug_ELA.raw	F1:5199	GGKALPAPLEKTLSKA	F1:5285	16	98	98	16	527.6516	3	28.32	-	3.1941E7	1579.9297	2.0		99 90 99 100 100 100 100 100 100 99 98 98 99 99 96 98	GGKALPAPLEKTLSKA	HCD
4	20210323_F1_UM1_Peng0013_SA_F59_ingel_3ug_tryp.raw	F4:1103	ALPPALEK	F4:4576	8	98	95	8	419.7560	2	23.45	24.61	1.0971E9	837.4960	1.8		96 88 91 95 98 99 100 99	ALPPALEK	ETHCD
2	20210323_F1_UM1_Peng0013_SA_F59_ingel_3ug_TL.raw	F2:6784	VTHEGSTVEKTVAPTE	F2:2933	16	98	98	16	562.2846	3	15.12	-	2.8243E5	1683.8315	0.3		96 97 99 100 100 99 96 97 100 100 100 99 95 97 99 100	VTHEGSTVEKTVAPTE	ETHCD
4	20210323_F1_UM1_Peng0013_SA_F59_ingel_3ug_tryp.raw	-	VATVSLPR	F4:5424	8	98	97	8	421.7589	2	29.04	27.27	0	841.5021	1.3		96 97 96 96 97 98 98 100	VATVSLPR	HCD
2	20210323_F1_UM1_Peng0013_SA_F59_ingel_3ug_TL.raw	-	LVKDYYPEPVT	F2:7728	11	98	98	11	662.3445	2	43.33	-	0	1322.6758	-0.9		99 99 98 100 100 95 96 99 99 100 99	LVKDYYPEPVT	ETHCD
1	20210323_F1_UM1_Peng0013_SA_F59_ingel_3ug_ELA.raw	F1:8656	SYLSLTPEQWKSHRS	F1:6634	15	98	98	15	606.9771	3	35.84	-	4.6011E7	1817.9060	1.8		99 99 98 97 100 99 99 95 93 99 100 100 99 100 100	SYLSLTPEQWKSHRS	ETHCD
2	20210323_F1_UM1_Peng0013_SA_F59_ingel_3ug_TL.raw	-	LLLSEVSDRPSGVSSR	F2:5749	16	98	98	16	567.9764	3	31.35	-	0	1700.9058	0.9		86 100 100 100 100 100 100 100 96 96 100 100 100 100 100 99	LLLSEVSDRPSGVSSR	ETHCD
3	20210323_F1_UM1_Peng0013_SA_F59_ingel_3ug_chymo.raw	F3:5589	TVLHQDWLDGKEY	F3:7645	13	98	98	13	535.2637	3	42.75	-	1.543E8	1602.7678	0.9		98 99 99 98 96 99 99 100 100 97 95 99 100	TVLHQDWLDGKEY	HCD
1	20210323_F1_UM1_Peng0013_SA_F59_ingel_3ug_ELA.raw	F1:4455	LFPPSSEELQANKA	F1:6286	14	98	98	14	510.9326	3	34.15	-	3.8382E7	1529.7725	2.3		100 93 94 98 100 100 100 100 100 99 99 98 99 98	LFPPSSEELQANKA	ETHCD
3	20210323_F1_UM1_Peng0013_SA_F59_ingel_3ug_chymo.raw	F3:8254	TFDDYAM(+15.99)HW	F3:9794	9	98	98	9	601.2358	2	55.46	-	9.853E6	1200.4546	2.1	Oxidation (M)	98 99 100 100 99 98 98 94 100	TFDDYAM(+15.99)HW	HCD
2	20210323_F1_UM1_Peng0013_SA_F59_ingel_3ug_TL.raw	-	FTFDDYAM(+15.99)HW(+15.99)	F2:9024	10	98	98	10	682.7673	2	50.80	-	0	1363.5178	1.6	Oxidation (M); Oxidation (HW)	99 100 100 100 100 99 99 98 94 96	FTFDDYAM(+15.99)HW(+15.99)	HCD
1	20210323_F1_UM1_Peng0013_SA_F59_ingel_3ug_ELA.raw	-	GVETTTPDKQSNNKYAASS	F1:2557	19	98	98	19	666.6519	3	12.98	-	0	1996.9338	0.0		98 98 99 100 100 99 98 98 98 98 99 99 99 98 95 97 99 99 99	GVETTTPDKQSNNKYAASS	ETHCD
2	20210323_F1_UM1_Peng0013_SA_F59_ingel_3ug_TL.raw	F2:2977	ALPAPLEKT	F2:4744	9	98	98	9	470.2801	2	25.41	-	9.7767E7	938.5436	2.1		95 98 100 100 99 99 99 98 99	ALPAPLEKT	HCD
3	20210323_F1_UM1_Peng0013_SA_F59_ingel_3ug_chymo.raw	F3:6040	LLSLTPEQW	F3:11079	9	98	98	9	543.7958	2	62.69	-	2.3631E5	1085.5757	1.2		100 99 97 98 98 95 98 100 100	LLSLTPEQW	ETHCD
1	20210323_F1_UM1_Peng0013_SA_F59_ingel_3ug_ELA.raw	F1:8257	SLTLSSSRFSGSKSGNTA	F1:4436	18	98	98	18	596.3035	3	23.17	-	4.819E6	1785.8857	1.6		94 100 100 100 100 100 100 100 100 100 100 100 100 97 96 96 97 91	SLTLSSSRFSGSKSGNTA	ETHCD
3	20210323_F1_UM1_Peng0013_SA_F59_ingel_3ug_chymo.raw	F3:5589	TVLHQDWLDGKEY	F3:7777	13	98	98	13	535.2637	3	42.75	-	1.543E8	1602.7678	0.9		98 99 99 98 97 99 100 100 99 96 95 99 100	TVLHQDWLDGKEY	HCD
3	20210323_F1_UM1_Peng0013_SA_F59_ingel_3ug_chymo.raw	F3:3577	LSLTPEQW	F3:9728	8	98	98	8	487.2539	2	53.66	-	7.0638E8	972.4916	1.7		97 95 98 99 99 100 100 100	LSLTPEQW	ETHCD
4	20210323_F1_UM1_Peng0013_SA_F59_ingel_3ug_tryp.raw	F4:1734	DELM(+15.99)LSR	F4:4325	7	98	96	7	440.2159	2	23.07	23.64	4.459E6	878.4167	0.5	Oxidation (M)	91 92 98 98 99 99 100	DELM(+15.99)LSR	HCD
3	20210323_F1_UM1_Peng0013_SA_F59_ingel_3ug_chymo.raw	F3:8254	TFDDYAM(+15.99)HW	F3:10004	9	98	98	9	601.2358	2	55.46	-	9.853E6	1200.4546	2.1	Oxidation (M)	98 99 100 100 99 98 98 94 99	TFDDYAM(+15.99)HW	HCD
1	20210323_F1_UM1_Peng0013_SA_F59_ingel_3ug_ELA.raw	F1:8034	VLQSDGLYSLS	F1:8492	11	98	98	11	591.3076	2	46.52	-	6.6834E5	1180.5977	2.5		97 97 95 98 99 98 99 100 100 100 99	VLQSDGLYSLS	ETHCD
2	20210323_F1_UM1_Peng0013_SA_F59_ingel_3ug_TL.raw	-	LLSEVSDRPSGVSSR	F2:4605	15	98	98	15	530.2817	3	24.66	-	0	1587.8215	1.1		100 100 100 100 100 99 99 99 97 96 95 96 97 98 99	LLSEVSDRPSGVSSR	HCD
2	20210323_F1_UM1_Peng0013_SA_F59_ingel_3ug_TL.raw	-	LVNELTEFAK	F2:7585	10	98	98	10	582.3196	2	42.49	-	0	1162.6233	1.2		99 99 99 100 99 98 97 97 98 99	LVNELTEFAK	HCD
1	20210323_F1_UM1_Peng0013_SA_F59_ingel_3ug_ELA.raw	F1:2074	SLRLDDTA	F1:4418	8	98	98	8	445.7337	2	22.86	-	2.0263E8	889.4505	2.6		94 96 98 99 100 100 100 100	SLRLDDTA	ETHCD
3	20210323_F1_UM1_Peng0013_SA_F59_ingel_3ug_chymo.raw	F3:8254	TFDDYAM(+15.99)HW	F3:9585	9	98	98	9	601.2358	2	55.46	-	9.853E6	1200.4546	2.1	Oxidation (M)	98 99 100 100 99 98 98 94 99	TFDDYAM(+15.99)HW	HCD
1	20210323_F1_UM1_Peng0013_SA_F59_ingel_3ug_ELA.raw	F1:19447	LHQDWLDGKEYKC(+58.01)KVSNKALPAPL	F1:7529	24	98	98	24	937.8218	3	40.34	-	3.8901E7	2810.4424	0.4	Carboxymethyl	100 100 99 100 100 100 100 100 100 100 100 99 99 100 100 100 99 98 92 88 95 97 99 99	LHQDWLDGKEYKC(+58.01)KVSNKALPAPL	ETHCD
2	20210323_F1_UM1_Peng0013_SA_F59_ingel_3ug_TL.raw	F2:17534	VTLFPPSSEELQANKAT	F2:8046	17	98	98	17	916.4772	2	44.66	-	4.545E8	1830.9363	1.9		99 98 99 99 99 99 100 99 99 100 100 97 98 96 97 97 95	VTLFPPSSEELQANKAT	ETHCD
3	20210323_F1_UM1_Peng0013_SA_F59_ingel_3ug_chymo.raw	F3:4005	TLSRDNAKNSLYL	F3:5426	13	98	98	13	498.9359	3	30.03	-	3.6916E6	1493.7837	1.5		95 97 98 99 100 98 99 100 98 97 98 100 100	TLSRDNAKNSLYL	ETHCD
2	20210323_F1_UM1_Peng0013_SA_F59_ingel_3ug_TL.raw	F2:17534	VTLFPPSSEELQANKAT	F2:8281	17	98	98	17	916.4772	2	44.66	-	4.545E8	1830.9363	1.9		98 98 99 99 99 99 99 99 99 100 100 97 98 97 98 98 96	VTLFPPSSEELQANKAT	ETHCD
3	20210323_F1_UM1_Peng0013_SA_F59_ingel_3ug_chymo.raw	F3:1096	KLSTAASF	F3:4426	8	98	98	8	412.7301	2	24.30	-	1.9499E8	823.4439	2.1		96 96 97 98 99 100 100 100	KLSTAASF	ETHCD
2	20210323_F1_UM1_Peng0013_SA_F59_ingel_3ug_TL.raw	-	LVKDYFPEPVT	F2:7987	11	98	98	11	654.3485	2	44.90	-	0	1306.6809	1.2		98 98 98 99 100 96 97 99 99 99 99	LVKDYFPEPVT	ETHCD
2	20210323_F1_UM1_Peng0013_SA_F59_ingel_3ug_TL.raw	F2:6291	FDDYAM(+15.99)HW	F2:6797	8	98	98	8	550.7115	2	36.67	-	1.7476E7	1099.4070	1.4	Oxidation (M)	100 100 100 99 98 98 93 99	FDDYAM(+15.99)HW	HCD
3	20210323_F1_UM1_Peng0013_SA_F59_ingel_3ug_chymo.raw	F3:15715	LQM(+15.99)DSLRLDDTAFY	F3:8904	14	98	98	14	852.4011	2	49.82	-	1.4739E7	1702.7871	0.3	Oxidation (M)	96 93 98 99 98 98 97 99 99 100 100 100 100 100	LQM(+15.99)DSLRLDDTAFY	ETHCD
2	20210323_F1_UM1_Peng0013_SA_F59_ingel_3ug_TL.raw	F2:7891	LTVLGQPKAAPS	F2:5160	12	98	98	12	591.3488	2	27.57	-	5.5025E7	1180.6816	1.1		100 100 100 100 99 92 97 98 99 98 99 99	LTVLGQPKAAPS	ETHCD
2	20210323_F1_UM1_Peng0013_SA_F59_ingel_3ug_TL.raw	F2:17534	VTLFPPSSEELQANKAT	F2:7814	17	98	98	17	916.4772	2	44.66	-	4.545E8	1830.9363	1.9		98 98 99 99 99 100 100 98 99 100 100 97 97 96 98 97 96	VTLFPPSSEELQANKAT	ETHCD
2	20210323_F1_UM1_Peng0013_SA_F59_ingel_3ug_TL.raw	F2:6517	V(+58.01)GGGLDVVAHE	F2:5530	11	98	98	11	555.7758	2	30.05	-	9.4122E5	1109.5352	1.7	Carboxymethyl (KW X@N-term)	98 99 99 99 100 100 99 99 97 94 98	V(+58.01)GGGLDVVAHE	HCD
3	20210323_F1_UM1_Peng0013_SA_F59_ingel_3ug_chymo.raw	F3:3577	LSLTPEQW	F3:9668	8	98	98	8	487.2539	2	53.66	-	7.0638E8	972.4916	1.7		97 95 98 99 99 99 99 100	LSLTPEQW	HCD
3	20210323_F1_UM1_Peng0013_SA_F59_ingel_3ug_chymo.raw	F3:8254	TFDDYAM(+15.99)HW	F3:9669	9	98	98	9	601.2358	2	55.46	-	9.853E6	1200.4546	2.1	Oxidation (M)	98 99 100 100 99 98 98 93 99	TFDDYAM(+15.99)HW	HCD
1	20210323_F1_UM1_Peng0013_SA_F59_ingel_3ug_ELA.raw	-	VLGQPKAAPSVT	F1:4298	12	98	98	12	584.3409	2	22.69	-	0	1166.6658	1.2		99 99 100 97 98 97 99 96 97 99 99 99	VLGQPKAAPSVT	ETHCD
2	20210323_F1_UM1_Peng0013_SA_F59_ingel_3ug_TL.raw	F2:305	FDAVGVK	F2:4107	7	98	98	7	368.2054	2	20.66	-	1.3177E7	734.3962	0.0		99 99 99 98 96 98 99	FDAVGVK	HCD
2	20210323_F1_UM1_Peng0013_SA_F59_ingel_3ug_TL.raw	F2:7288	LVNEVTEFAK	F2:6175	10	98	98	10	575.3115	2	33.93	-	1.4476E6	1148.6077	0.7		96 93 96 99 99 99 100 100 100 100	LVNEVTEFAK	ETHCD
3	20210323_F1_UM1_Peng0013_SA_F59_ingel_3ug_chymo.raw	F3:8552	TFDDYAM(+15.99)HW(+15.99)	F3:6163	9	98	98	9	609.2325	2	34.29	-	5.9685E7	1216.4495	0.9	Oxidation (M); Oxidation (HW)	97 98 100 100 98 96 96 99 100	TFDDYAM(+15.99)HW(+15.99)	ETHCD
4	20210323_F1_UM1_Peng0013_SA_F59_ingel_3ug_tryp.raw	F4:4066	LSDPATLNSR	F4:3954	10	98	98	10	537.2838	2	21.24	22.61	3.9078E6	1072.5513	1.7		96 98 100 99 99 99 99 97 97 99	LSDPATLNSR	HCD
3	20210323_F1_UM1_Peng0013_SA_F59_ingel_3ug_chymo.raw	F3:4445	LFPPSSEEL	F3:8530	9	98	98	9	509.7585	2	46.24	-	1.7401E8	1017.5018	0.6		96 94 99 99 99 99 100 100 100	LFPPSSEEL	ETHCD
4	20210323_F1_UM1_Peng0013_SA_F59_ingel_3ug_tryp.raw	F4:610	SLSLSPGK	F4:4021	8	98	98	8	394.7301	2	21.59	18.36	6.983E6	787.4439	2.2		95 96 99 99 99 100 100 100	SLSLSPGK	HCD
3	20210323_F1_UM1_Peng0013_SA_F59_ingel_3ug_chymo.raw	F3:12537	LTSGLQAEDESM(+15.99)Y	F3:5818	13	98	98	13	730.3168	2	31.82	-	1.7225E8	1458.6184	0.4	Oxidation (M)	92 92 99 98 98 99 100 100 100 100 100 100 100	LTSGLQAEDESM(+15.99)Y	HCD
1	20210323_F1_UM1_Peng0013_SA_F59_ingel_3ug_ELA.raw	F1:17851	LYLQM(+15.99)NSLRLDDTA	F1:9789	14	98	98	14	834.9178	2	54.34	-	9.3954E5	1667.8188	1.4	Oxidation (M)	93 100 100 98 98 97 98 99 99 99 99 100 98 99	LYLQM(+15.99)NSLRLDDTA	HCD
1	20210323_F1_UM1_Peng0013_SA_F59_ingel_3ug_ELA.raw	F1:4302	LHQDW(+15.99)LDGKEYKC(+58.01)KK(+58.01)	F1:4177	15	98	98	15	506.4970	4	21.96	-	3.6199E6	2021.9517	3.6	Oxidation (HW); Carboxymethyl; Carboxymethyl (KW X@N-term)	100 99 96 97 97 99 100 99 99 100 99 97 97 99 97	LHQDW(+15.99)LDGKEYKC(+58.01)KK(+58.01)	ETHCD
1	20210323_F1_UM1_Peng0013_SA_F59_ingel_3ug_ELA.raw	F1:14739	LHLTDDSFDTDVL	F1:9502	13	98	98	13	745.8549	2	52.55	-	4.2642E6	1489.6936	1.0		82 100 100 99 99 100 100 100 100 100 100 100 100	LHLTDDSFDTDVL	ETHCD
4	20210323_F1_UM1_Peng0013_SA_F59_ingel_3ug_tryp.raw	F4:3759	LSSPATLDSR	F4:3844	10	98	98	10	523.7781	2	20.42	22.61	3.8557E6	1045.5403	1.3		97 99 100 99 99 99 99 99 98 98	LSSPATLDSR	HCD
1	20210323_F1_UM1_Peng0013_SA_F59_ingel_3ug_ELA.raw	F1:13275	VTLFPPSSEELQA	F1:10080	13	98	98	13	709.3657	2	54.13	-	6.0088E7	1416.7136	2.3		97 95 98 97 99 98 99 99 99 100 100 99 99	VTLFPPSSEELQA	ETHCD
3	20210323_F1_UM1_Peng0013_SA_F59_ingel_3ug_chymo.raw	F3:7126	ALPAPLEKTSL	F3:6908	11	98	98	11	570.3378	2	38.41	-	1.0126E6	1138.6597	1.2		96 98 100 100 99 98 99 98 98 98 96	ALPAPLEKTSL	HCD
3	20210323_F1_UM1_Peng0013_SA_F59_ingel_3ug_chymo.raw	F3:4445	LFPPSSEEL	F3:8467	9	98	98	9	509.7585	2	46.24	-	1.7401E8	1017.5018	0.6		96 94 99 99 99 98 99 100 100	LFPPSSEEL	ETHCD
2	20210323_F1_UM1_Peng0013_SA_F59_ingel_3ug_TL.raw	-	FTFDDYAM(+15.99)HW	F2:10100	10	98	98	10	674.7689	2	56.79	-	0	1347.5229	0.3	Oxidation (M)	100 99 99 100 99 97 96 97 98 97	FTFDDYAM(+15.99)HW	ETHCD
1	20210323_F1_UM1_Peng0013_SA_F59_ingel_3ug_ELA.raw	F1:15397	LFPPSSEELQANKA	F1:6136	14	98	98	14	765.8953	2	34.15	-	1.2952E9	1529.7725	2.3		100 98 98 99 99 97 97 99 100 97 97 97 99 99	LFPPSSEELQANKA	ETHCD
4	20210323_F1_UM1_Peng0013_SA_F59_ingel_3ug_tryp.raw	-	DTLM(+15.99)LSR	F4:4447	7	98	97	7	426.2185	2	23.82	23.12	0	850.4219	0.6	Oxidation (M)	91 94 99 99 99 100 100	DTLM(+15.99)LSR	HCD
2	20210323_F1_UM1_Peng0013_SA_F59_ingel_3ug_TL.raw	F2:746	LVTDLTK	F2:4044	7	98	98	7	395.2401	2	21.39	-	5.9031E5	788.4644	1.7		98 96 96 98 100 100 100	LVTDLTK	ETHCD
1	20210323_F1_UM1_Peng0013_SA_F59_ingel_3ug_ELA.raw	F1:446	VKSNKALPAPL	F1:5113	11	98	98	11	379.9048	3	27.05	-	2.0402E7	1136.6917	0.9		99 99 100 100 100 100 96 95 97 98 98	VKSNKALPAPL	ETHCD
1	20210323_F1_UM1_Peng0013_SA_F59_ingel_3ug_ELA.raw	F1:14352	LSLHQDWLNGKEYKC(+58.01)KK(+58.01)	F1:5897	17	98	98	17	736.0375	3	31.51	-	2.7063E6	2205.0886	0.9	Carboxymethyl; Carboxymethyl (KW X@N-term)	95 95 100 99 98 100 98 99 99 99 99 100 100 99 98 97 96	LSLHQDWLNGKEYKC(+58.01)KK(+58.01)	ETHCD
4	20210323_F1_UM1_Peng0013_SA_F59_ingel_3ug_tryp.raw	F4:5446	LLLSEVDDRPSKDSR	F4:6208	15	98	95	15	577.3082	3	33.20	250.00	4.1702E7	1728.9006	1.2		96 100 100 100 100 99 98 98 96 92 90 82 89 96 99	LLLSEVDDRPSKDSR	HCD
2	20210323_F1_UM1_Peng0013_SA_F59_ingel_3ug_TL.raw	F2:5997	LFPPSSEELQANKAT	F2:6239	15	98	98	15	544.6152	3	33.72	-	6.8061E6	1630.8203	2.2		97 94 97 98 99 99 99 99 99 97 99 99 100 99 98	LFPPSSEELQANKAT	ETHCD
2	20210323_F1_UM1_Peng0013_SA_F59_ingel_3ug_TL.raw	F2:3663	VKAGVETTTPSKQSNNKY	F2:2473	18	98	98	18	488.7578	4	12.64	-	1.3973E6	1951.0010	0.6		100 99 99 99 100 100 100 99 90 93 99 99 97 99 98 99 100 100	VKAGVETTTPSKQSNNKY	ETHCD
1	20210323_F1_UM1_Peng0013_SA_F59_ingel_3ug_ELA.raw	F1:7466	LYSKLTVDKS	F1:3725	10	98	98	10	577.3265	2	19.35	-	1.8702E5	1152.6389	-0.3		100 100 100 100 100 99 99 99 91 95	LYSKLTVDKS	HCD
3	20210323_F1_UM1_Peng0013_SA_F59_ingel_3ug_chymo.raw	F3:1053	AAPSVTKLAKVF	F3:7109	12	98	98	12	411.2524	3	39.52	-	1.7303E5	1230.7336	1.5		100 100 100 99 98 98 98 99 97 97 95 99	AAPSVTKLAKVF	HCD
1	20210323_F1_UM1_Peng0013_SA_F59_ingel_3ug_ELA.raw	F1:515	LHQDWLDGKEYKC(+58.01)KV	F1:5464	15	98	98	15	384.7922	5	29.26	-	4.7721E6	1918.9248	-0.2	Carboxymethyl	100 99 97 99 99 99 99 99 99 99 99 96 96 98 96	LHQDWLDGKEYKC(+58.01)KV	ETHCD
4	20210323_F1_UM1_Peng0013_SA_F59_ingel_3ug_tryp.raw	F4:3760	LSSPATLDSR	F4:3642	10	98	99	10	523.7786	2	19.39	22.61	1.2279E7	1045.5403	2.2		98 100 100 100 100 100 100 100 100 100	LSSPATLDSR	HCD
2	20210323_F1_UM1_Peng0013_SA_F59_ingel_3ug_TL.raw	F2:6672	LTVDKSRWQQGNVF	F2:6966	14	98	98	14	559.9626	3	38.70	-	5.2259E5	1676.8635	1.5		99 93 95 99 100 100 100 100 99 95 97 99 100 100	LTVDKSRWQQGNVF	ETHCD
1	20210323_F1_UM1_Peng0013_SA_F59_ingel_3ug_ELA.raw	F1:6270	VYDGVEVHNA	F1:3857	10	98	98	10	551.7635	2	20.19	-	6.6575E5	1101.5090	3.2		100 100 100 100 98 99 100 99 96 91	VYDGVEVHNA	ETHCD
1	20210323_F1_UM1_Peng0013_SA_F59_ingel_3ug_ELA.raw	F1:10281	LLSDFYPGAVTV	F1:11034	12	98	98	12	641.3415	2	60.86	-	1.3481E8	1280.6653	2.5		100 99 97 98 100 98 96 96 98 99 99 98	LLSDFYPGAVTV	ETHCD
1	20210323_F1_UM1_Peng0013_SA_F59_ingel_3ug_ELA.raw	F1:4455	LFPPSSEELQANKA	F1:6225	14	98	98	14	510.9326	3	34.15	-	3.8382E7	1529.7725	2.3		100 93 95 97 100 100 100 100 100 98 98 97 99 98	LFPPSSEELQANKA	ETHCD
2	20210323_F1_UM1_Peng0013_SA_F59_ingel_3ug_TL.raw	-	VVTVPSSSLGTQTY	F2:7102	14	98	98	14	719.8759	2	39.55	-	0	1437.7351	1.4		99 99 99 98 93 95 99 99 98 97 98 99 100 100	VVTVPSSSLGTQTY	ETHCD
2	20210323_F1_UM1_Peng0013_SA_F59_ingel_3ug_TL.raw	F2:6855	FVVFGGGTKLT	F2:8454	11	98	98	11	563.3195	2	46.76	-	3.4008E7	1124.6230	1.2		96 99 100 100 100 98 94 96 99 99 99	FVVFGGGTKLT	HCD
4	20210323_F1_UM1_Peng0013_SA_F59_ingel_3ug_tryp.raw	-	VATVSLPR	F4:5365	8	98	96	8	421.7583	2	28.70	27.27	0	841.5021	-0.2		95 97 96 95 96 97 97 99	VATVSLPR	HCD
1	20210323_F1_UM1_Peng0013_SA_F59_ingel_3ug_ELA.raw	-	SVM(+15.99)HEALHNHYTQKS	F1:2615	15	98	98	15	450.2144	4	13.30	-	0	1796.8264	1.1	Oxidation (M)	100 100 100 100 100 100 100 99 99 99 99 98 96 88 94	SVM(+15.99)HEALHNHYTQKS	HCD
2	20210323_F1_UM1_Peng0013_SA_F59_ingel_3ug_TL.raw	-	A(+58.01)PELVESGGGLAQPGTS	F2:6271	17	98	98	17	543.2664	3	34.50	-	0	1626.7737	2.2	Carboxymethyl (KW X@N-term)	100 100 100 100 99 99 99 99 99 99 100 100 93 96 98 96 93	A(+58.01)PELVESGGGLAQPGTS	ETHCD
3	20210323_F1_UM1_Peng0013_SA_F59_ingel_3ug_chymo.raw	F3:3577	LSLTPEQW	F3:9605	8	98	98	8	487.2539	2	53.66	-	7.0638E8	972.4916	1.7		96 94 98 99 99 99 99 100	LSLTPEQW	HCD
2	20210323_F1_UM1_Peng0013_SA_F59_ingel_3ug_TL.raw	F2:1858	VVFGGGTKL	F2:6223	9	98	98	9	439.2608	2	34.19	-	8.4238E5	876.5069	0.2		100 100 100 99 97 95 96 97 99	VVFGGGTKL	HCD
3	20210323_F1_UM1_Peng0013_SA_F59_ingel_3ug_chymo.raw	-	TLSRDNAKNSLY	F3:4196	12	98	98	12	461.2417	3	23.06	-	0	1380.6997	2.5		96 97 97 98 99 97 99 99 98 98 99 99	TLSRDNAKNSLY	ETHCD
1	20210323_F1_UM1_Peng0013_SA_F59_ingel_3ug_ELA.raw	F1:13275	VTLFPPSSEELQA	F1:10143	13	98	98	13	709.3657	2	54.13	-	6.0088E7	1416.7136	2.3		96 95 98 98 98 98 99 98 99 99 100 99 99	VTLFPPSSEELQA	ETHCD
3	20210323_F1_UM1_Peng0013_SA_F59_ingel_3ug_chymo.raw	-	SDSVEGRF	F3:4171	8	98	98	8	448.7098	2	22.92	-	0	895.4035	1.7		97 99 100 99 99 95 97 100	SDSVEGRF	HCD
1	20210323_F1_UM1_Peng0013_SA_F59_ingel_3ug_ELA.raw	F1:4425	LPAPL	F1:6740	5	98	98	5	510.3295	1	36.25	-	4.061E5	509.3213	1.8		98 98 99 98 98	LPAPL	HCD
4	20210323_F1_UM1_Peng0013_SA_F59_ingel_3ug_tryp.raw	F4:4729	AEAESLYQSK	F4:3227	10	98	98	10	563.2758	2	17.20	14.70	4.7143E5	1124.5349	1.8		99 99 100 100 100 100 100 99 98 95	AEAESLYQSK	HCD
3	20210323_F1_UM1_Peng0013_SA_F59_ingel_3ug_chymo.raw	F3:3691	STLSRDNAKNSLY	F3:3448	13	98	98	13	490.2519	3	18.81	-	9.2039E5	1467.7317	1.4		96 96 99 99 100 99 98 99 99 97 96 98 99	STLSRDNAKNSLY	ETHCD
3	20210323_F1_UM1_Peng0013_SA_F59_ingel_3ug_chymo.raw	F3:5897	TVLHQDW(+15.99)LDGKEY	F3:6234	13	98	98	13	540.5969	3	34.57	-	2.8559E7	1618.7627	3.9	Oxidation (HW)	97 98 99 98 96 98 97 100 100 97 96 99 100	TVLHQDW(+15.99)LDGKEY	HCD
2	20210323_F1_UM1_Peng0013_SA_F59_ingel_3ug_TL.raw	F2:6520	LSLTGTYDLK	F2:6862	10	98	98	10	555.8058	2	38.06	-	9.7395E4	1109.5969	0.1		99 99 100 100 97 95 97 98 98 99	LSLTGTYDLK	HCD
3	20210323_F1_UM1_Peng0013_SA_F59_ingel_3ug_chymo.raw	F3:5612	TVLHQDWLDGKEY	F3:6988	13	98	98	13	535.2669	3	38.28	-	1.4983E9	1602.7678	6.9		97 97 99 96 97 99 99 100 100 98 96 99 100	TVLHQDWLDGKEY	HCD
2	20210323_F1_UM1_Peng0013_SA_F59_ingel_3ug_TL.raw	F2:4691	LTSGVHTFPA	F2:5220	10	98	98	10	515.2727	2	28.00	-	6.9469E8	1028.5291	1.8		100 100 98 94 95 98 100 98 99 99	LTSGVHTFPA	ETHCD
2	20210323_F1_UM1_Peng0013_SA_F59_ingel_3ug_TL.raw	-	VLGQPKAAPS	F2:3333	10	98	98	10	484.2825	2	17.49	-	0	966.5498	0.7		99 99 99 95 98 98 99 98 98 98	VLGQPKAAPS	ETHCD
1	20210323_F1_UM1_Peng0013_SA_F59_ingel_3ug_ELA.raw	-	LSLSPGK	F1:3875	7	98	98	7	351.2139	2	20.28	-	0	700.4119	2.0		95 95 99 99 99 100 100	LSLSPGK	ETHCD
3	20210323_F1_UM1_Peng0013_SA_F59_ingel_3ug_chymo.raw	F3:5612	TVLHQDWLDGKEY	F3:7091	13	98	98	13	535.2669	3	38.28	-	1.4983E9	1602.7678	6.9		95 97 99 96 96 99 99 100 100 98 97 99 100	TVLHQDWLDGKEY	HCD
3	20210323_F1_UM1_Peng0013_SA_F59_ingel_3ug_chymo.raw	F3:6369	LSEVSDRPSGVSDRF	F3:5112	15	98	98	15	550.9420	3	28.29	-	3.1003E7	1649.8008	2.1		93 90 98 98 100 100 98 98 100 100 99 99 100 100 100	LSEVSDRPSGVSDRF	ETHCD
2	20210323_F1_UM1_Peng0013_SA_F59_ingel_3ug_TL.raw	-	VVFGGGTKLT	F2:5854	10	98	98	10	489.7856	2	31.98	-	0	977.5546	2.0		100 100 100 99 95 92 96 100 100 100	VVFGGGTKLT	ETHCD
2	20210323_F1_UM1_Peng0013_SA_F59_ingel_3ug_TL.raw	-	LAYSDSVEGRFT	F2:5870	12	98	98	12	672.8256	2	32.07	-	0	1343.6357	0.7		100 100 100 100 100 100 100 100 97 97 90 95	LAYSDSVEGRFT	HCD
2	20210323_F1_UM1_Peng0013_SA_F59_ingel_3ug_TL.raw	F2:1864	VDKSRWQQGNV	F2:3250	11	98	98	11	439.5621	3	16.98	-	4.1406E5	1315.6633	0.9		98 97 99 100 100 100 98 95 98 98 95	VDKSRWQQGNV	ETHCD
2	20210323_F1_UM1_Peng0013_SA_F59_ingel_3ug_TL.raw	F2:12204	LTVLGQPKAAPSVT	F2:6149	14	98	98	14	691.4070	2	33.83	-	4.3218E6	1380.7976	1.3		100 100 100 100 99 93 97 96 99 96 96 99 100 99	LTVLGQPKAAPSVT	ETHCD
3	20210323_F1_UM1_Peng0013_SA_F59_ingel_3ug_chymo.raw	F3:8069	VVFGGGTKLTVL	F3:9382	12	98	98	12	595.8614	2	52.66	-	8.4994E6	1189.7070	1.0		100 100 100 100 99 96 97 93 97 100 100 96	VVFGGGTKLTVL	HCD
2	20210323_F1_UM1_Peng0013_SA_F59_ingel_3ug_TL.raw	F2:11026	VYTLPPSREEM(+15.99)TKNQK(+58.01)	F2:4132	16	98	98	16	665.6665	3	20.97	-	6.0087E7	1993.9778	0.0	Oxidation (M); Carboxymethyl (KW X@N-term)	100 100 99 94 92 98 100 100 100 100 100 100 100 98 96 94	VYTLPPSREEM(+15.99)TKNQK(+58.01)	ETHCD
2	20210323_F1_UM1_Peng0013_SA_F59_ingel_3ug_TL.raw	F2:1903	AEFAEVSK	F2:3462	8	98	98	8	440.7246	2	18.18	-	1.9696E5	879.4338	1.0		96 97 98 98 98 98 99 99	AEFAEVSK	ETHCD
3	20210323_F1_UM1_Peng0013_SA_F59_ingel_3ug_chymo.raw	F3:8253	TFDDYAM(+15.99)HW	F3:11784	9	98	98	9	601.2356	2	69.12	-	4.5018E6	1200.4546	1.7	Oxidation (M)	98 99 100 100 98 97 98 94 99	TFDDYAM(+15.99)HW	HCD
2	20210323_F1_UM1_Peng0013_SA_F59_ingel_3ug_TL.raw	F2:17534	VTLFPPSSEELQANKAT	F2:8106	17	98	98	17	916.4772	2	44.66	-	4.545E8	1830.9363	1.9		97 99 100 100 100 100 100 99 100 100 100 98 99 97 87 94 99	VTLFPPSSEELQANKAT	HCD
4	20210323_F1_UM1_Peng0013_SA_F59_ingel_3ug_tryp.raw	F4:4293	AQYEELANR	F4:3246	9	98	95	9	547.2684	2	17.28	17.63	4.3838E5	1092.5200	2.0		95 92 99 99 98 97 86 91 100	AQYEELANR	ETHCD
3	20210323_F1_UM1_Peng0013_SA_F59_ingel_3ug_chymo.raw	-	SSDNLAYSDSVEGRF	F3:6891	15	98	98	15	823.8682	2	38.30	-	0	1645.7219	0.0		92 92 99 98 100 100 100 100 100 98 97 99 96 99 100	SSDNLAYSDSVEGRF	HCD
3	20210323_F1_UM1_Peng0013_SA_F59_ingel_3ug_chymo.raw	-	KLSTAASF	F3:5039	8	98	98	8	412.7296	2	27.84	-	0	823.4439	0.9		96 96 97 98 99 100 100 100	KLSTAASF	ETHCD
2	20210323_F1_UM1_Peng0013_SA_F59_ingel_3ug_TL.raw	-	VLQSSGLYS	F2:5480	9	98	98	9	477.2519	2	29.76	-	0	952.4865	2.8		95 96 97 100 99 98 99 100 99	VLQSSGLYS	ETHCD
3	20210323_F1_UM1_Peng0013_SA_F59_ingel_3ug_chymo.raw	F3:8254	TFDDYAM(+15.99)HW	F3:9943	9	98	98	9	601.2358	2	55.46	-	9.853E6	1200.4546	2.1	Oxidation (M)	98 99 100 100 98 97 97 94 99	TFDDYAM(+15.99)HW	HCD
2	20210323_F1_UM1_Peng0013_SA_F59_ingel_3ug_TL.raw	F2:8600	FH(+15.99)YVDGVEVH	F2:7484	10	98	98	10	609.2833	2	41.87	-	2.9697E5	1216.5513	0.7	Oxidation (HW)	99 98 99 99 99 97 94 97 99 99	FH(+15.99)YVDGVEVH	ETHCD
3	20210323_F1_UM1_Peng0013_SA_F59_ingel_3ug_chymo.raw	F3:4445	LFPPSSEEL	F3:8589	9	98	98	9	509.7585	2	46.24	-	1.7401E8	1017.5018	0.6		97 94 99 98 98 97 99 100 100	LFPPSSEEL	ETHCD
4	20210323_F1_UM1_Peng0013_SA_F59_ingel_3ug_tryp.raw	-	VATVSLPR	F4:5646	8	98	96	8	421.7588	2	30.23	27.27	0	841.5021	1.1		97 97 96 94 95 97 97 99	VATVSLPR	HCD
3	20210323_F1_UM1_Peng0013_SA_F59_ingel_3ug_chymo.raw	F3:8260	TFDDYAM(+15.99)HW	F3:10780	9	98	98	9	601.2388	2	60.68	-	1.1263E6	1200.4546	7.0	Oxidation (M)	97 99 100 100 99 98 98 94 99	TFDDYAM(+15.99)HW	HCD
3	20210323_F1_UM1_Peng0013_SA_F59_ingel_3ug_chymo.raw	F3:7951	TFDDYAMHW	F3:9135	9	98	98	9	593.2379	2	51.24	-	7.327E6	1184.4597	1.2		96 96 99 99 97 96 99 100 100	TFDDYAMHW	ETHCD
1	20210323_F1_UM1_Peng0013_SA_F59_ingel_3ug_ELA.raw	-	LSEVSDRPSGV	F1:3800	11	98	98	11	573.2946	2	19.84	-	0	1144.5723	2.0		97 95 99 99 99 99 98 97 98 99 98	LSEVSDRPSGV	ETHCD
3	20210323_F1_UM1_Peng0013_SA_F59_ingel_3ug_chymo.raw	F3:2992	QVSLQDKTGFHF	F3:7402	12	98	98	12	469.5741	3	41.25	-	1.1939E7	1405.6990	1.1		93 96 99 99 99 99 99 98 95 98 100 100	QVSLQDKTGFHF	HCD
3	20210323_F1_UM1_Peng0013_SA_F59_ingel_3ug_chymo.raw	-	TFDDYAM(+15.99)HW	F3:7880	9	98	98	9	601.2350	2	43.91	-	0	1200.4546	0.8	Oxidation (M)	96 97 100 100 98 95 97 100 100	TFDDYAM(+15.99)HW	ETHCD
3	20210323_F1_UM1_Peng0013_SA_F59_ingel_3ug_chymo.raw	F3:6823	EVSLQDKTGF	F3:5655	10	98	98	10	562.2943	2	31.41	-	1.4792E6	1122.5557	16.4		96 95 99 99 98 99 98 98 99 100	EVSLQDKTGF	HCD
4	20210323_F1_UM1_Peng0013_SA_F59_ingel_3ug_tryp.raw	F4:4075	QFSSSYLSR	F4:4947	9	98	98	9	537.7651	2	26.42	250.00	1.6523E5	1073.5142	1.3		90 98 100 100 99 99 99 99 100	QFSSSYLSR	HCD
1	20210323_F1_UM1_Peng0013_SA_F59_ingel_3ug_ELA.raw	F1:12656	SWYQHHPGKAPKLLLSEV	F1:7638	18	98	98	18	697.3787	3	40.03	-	2.1339E8	2089.1108	1.6		99 98 99 98 100 99 99 100 99 93 90 93 99 100 100 100 100 98	SWYQHHPGKAPKLLLSEV	ETHCD
3	20210323_F1_UM1_Peng0013_SA_F59_ingel_3ug_chymo.raw	F3:1191	NYVSWY	F3:8502	6	98	98	6	416.1880	2	47.15	-	1.917E7	830.3599	1.8		95 97 99 99 99 100	NYVSWY	ETHCD
3	20210323_F1_UM1_Peng0013_SA_F59_ingel_3ug_chymo.raw	F3:8858	TLPPSREEM(+15.99)TKNQK(+58.01)L	F3:4114	15	98	98	15	615.9847	3	23.56	-	3.1222E8	1844.9302	1.2	Oxidation (M); Carboxymethyl (KW X@N-term)	97 96 97 98 98 99 100 100 100 100 100 97 92 98 100	TLPPSREEM(+15.99)TKNQK(+58.01)L	ETHCD
3	20210323_F1_UM1_Peng0013_SA_F59_ingel_3ug_chymo.raw	-	TLSGLQAEDESM(+15.99)YF	F3:9004	14	98	98	14	803.8524	2	50.42	-	0	1605.6868	2.2	Oxidation (M)	96 96 97 96 96 92 100 100 100 100 100 100 100 100	TLSGLQAEDESM(+15.99)YF	ETHCD
2	20210323_F1_UM1_Peng0013_SA_F59_ingel_3ug_TL.raw	F2:12886	VGETTTPSKQSNNKYAASSY	F2:3117	20	98	98	20	711.6743	3	16.26	-	1.7829E6	2132.0022	-0.5		98 98 100 100 100 100 100 98 98 95 97 94 92 97 98 99 100 100 100 100	VGETTTPSKQSNNKYAASSY	HCD
4	20210323_F1_UM1_Peng0013_SA_F59_ingel_3ug_tryp.raw	-	VATVSLPR	F4:6234	8	98	96	8	421.7591	2	33.39	27.27	0	841.5021	1.9		96 97 97 96 96 97 96 99	VATVSLPR	HCD
4	20210323_F1_UM1_Peng0013_SA_F59_ingel_3ug_tryp.raw	-	VATVSLPR	F4:7239	8	98	96	8	421.7586	2	39.09	27.27	0	841.5021	0.6		96 97 96 95 96 97 97 99	VATVSLPR	HCD
2	20210323_F1_UM1_Peng0013_SA_F59_ingel_3ug_TL.raw	F2:7719	FYYC(+58.01)AKDVRPYYD	F2:6983	13	98	98	13	587.5934	3	38.48	-	4.2356E7	1759.7551	1.8	Carboxymethyl	100 100 100 100 100 100 100 100 99 95 84 98 100	FYYC(+58.01)AKDVRPYYD	HCD
3	20210323_F1_UM1_Peng0013_SA_F59_ingel_3ug_chymo.raw	F3:8254	TFDDYAM(+15.99)HW	F3:9729	9	98	98	9	601.2358	2	55.46	-	9.853E6	1200.4546	2.1	Oxidation (M)	97 99 100 100 99 98 97 92 99	TFDDYAM(+15.99)HW	HCD
2	20210323_F1_UM1_Peng0013_SA_F59_ingel_3ug_TL.raw	F2:4691	LTSGVHTFPA	F2:5282	10	98	98	10	515.2727	2	28.00	-	6.9469E8	1028.5291	1.8		100 100 98 95 95 98 99 98 98 99	LTSGVHTFPA	ETHCD
2	20210323_F1_UM1_Peng0013_SA_F59_ingel_3ug_TL.raw	F2:5566	VVFGGGTKLTVLGQPK	F2:7432	16	98	98	16	534.3198	3	41.55	-	2.7133E6	1599.9348	1.7		100 100 100 100 100 97 97 100 100 100 100 99 98 86 95 97	VVFGGGTKLTVLGQPK	ETHCD
3	20210323_F1_UM1_Peng0013_SA_F59_ingel_3ug_chymo.raw	-	TVLHQDWLNGKEY	F3:6921	13	98	98	13	534.9362	3	38.46	-	0	1601.7837	2.0		95 97 99 98 96 99 99 100 99 97 95 99 100	TVLHQDWLNGKEY	HCD
1	20210323_F1_UM1_Peng0013_SA_F59_ingel_3ug_ELA.raw	-	LVKDYFPEPV	F1:8595	10	98	98	10	603.8249	2	47.18	-	0	1205.6331	1.8		99 98 95 99 100 97 97 98 99 99	LVKDYFPEPV	ETHCD
2	20210323_F1_UM1_Peng0013_SA_F59_ingel_3ug_TL.raw	-	VLQSSGLYS	F2:5352	9	98	98	9	477.2516	2	29.02	-	0	952.4865	2.2		96 96 96 100 99 98 99 100 99	VLQSSGLYS	ETHCD
4	20210323_F1_UM1_Peng0013_SA_F59_ingel_3ug_tryp.raw	-	VATVSLPR	F4:5920	8	98	96	8	421.7590	2	31.65	27.27	0	841.5021	1.6		95 96 95 93 95 97 98 100	VATVSLPR	HCD
3	20210323_F1_UM1_Peng0013_SA_F59_ingel_3ug_chymo.raw	F3:2674	TLSRDNAKNSLY	F3:4924	12	98	98	12	461.2412	3	26.97	-	1.6052E7	1380.6997	1.6		95 96 97 98 99 98 99 99 98 98 99 99	TLSRDNAKNSLY	ETHCD
2	20210323_F1_UM1_Peng0013_SA_F59_ingel_3ug_TL.raw	F2:1503	LTVLGQPK	F2:4743	8	98	98	8	428.2692	2	25.57	-	8.1854E6	854.5225	1.6		100 100 100 99 96 94 97 99	LTVLGQPK	HCD
3	20210323_F1_UM1_Peng0013_SA_F59_ingel_3ug_chymo.raw	-	LSEVSDRPSGVSSRF	F3:4862	15	98	98	15	541.6099	3	26.81	-	0	1621.8059	1.3		94 93 98 99 99 99 96 96 99 100 99 99 100 100 100	LSEVSDRPSGVSSRF	ETHCD
1	20210323_F1_UM1_Peng0013_SA_F59_ingel_3ug_ELA.raw	-	VFGGGTKLT	F1:4777	9	98	98	9	440.2511	2	25.43	-	0	878.4861	1.7		100 100 100 98 92 95 99 99 99	VFGGGTKLT	HCD
3	20210323_F1_UM1_Peng0013_SA_F59_ingel_3ug_chymo.raw	F3:5951	LSEVSDRPSGVSSRF	F3:4731	15	98	98	15	541.6105	3	25.03	-	2.4063E9	1621.8059	2.4		96 94 98 98 99 99 94 95 99 100 99 99 100 100 100	LSEVSDRPSGVSSRF	ETHCD
2	20210323_F1_UM1_Peng0013_SA_F59_ingel_3ug_TL.raw	F2:16716	VSWNSGALTSGVHTW(+15.99)L	F2:9144	16	98	98	16	865.9296	2	51.37	-	9.363E6	1729.8423	1.3	Oxidation (HW)	100 99 98 98 99 99 98 99 99 98 93 92 99 99 99 99	VSWNSGALTSGVHTW(+15.99)L	ETHCD
4	20210323_F1_UM1_Peng0013_SA_F59_ingel_3ug_tryp.raw	-	DTLM(+15.99)LSR	F4:4337	7	98	95	7	426.2192	2	23.26	23.12	0	850.4219	2.4	Oxidation (M)	91 90 97 96 96 97 98	DTLM(+15.99)LSR	ETHCD
4	20210323_F1_UM1_Peng0013_SA_F59_ingel_3ug_tryp.raw	-	DTLM(+15.99)LSR	F4:4286	7	98	98	7	426.2186	2	22.98	-	0	850.4219	0.9	Oxidation (M)	93 95 99 99 100 100 100	DTLM(+15.99)LSR	HCD
4	20210323_F1_UM1_Peng0013_SA_F59_ingel_3ug_tryp.raw	-	VATVSLPR	F4:6159	8	98	96	8	421.7588	2	32.99	27.27	0	841.5021	1.1		96 97 95 94 95 96 97 99	VATVSLPR	HCD
2	20210323_F1_UM1_Peng0013_SA_F59_ingel_3ug_TL.raw	F2:7380	VSWNSGALTSGVHTW(+15.99)L	F2:9105	16	98	98	16	577.6218	3	51.37	-	8.3584E5	1729.8423	0.7	Oxidation (HW)	99 96 89 95 100 100 100 100 100 100 100 99 99 99 97 95	VSWNSGALTSGVHTW(+15.99)L	ETHCD
3	20210323_F1_UM1_Peng0013_SA_F59_ingel_3ug_chymo.raw	F3:15608	KADSSPVKAGVETTTPSKQSNNKY	F3:2532	24	98	98	24	846.4327	3	13.87	-	1.5558E8	2536.2769	-0.3		94 93 99 100 94 88 96 100 100 99 100 100 100 100 97 98 100 100 99 100 99 99 100 100	KADSSPVKAGVETTTPSKQSNNKY	ETHCD
1	20210323_F1_UM1_Peng0013_SA_F59_ingel_3ug_ELA.raw	F1:10312	AKGVETTTPSKQSNNKYA	F1:2409	18	98	98	18	641.9978	3	12.16	-	6.7309E5	1922.9697	1.0		99 100 100 100 100 100 99 86 90 99 99 98 100 99 99 99 99 98	AKGVETTTPSKQSNNKYA	ETHCD
1	20210323_F1_UM1_Peng0013_SA_F59_ingel_3ug_ELA.raw	F1:1150	SWYQHHPGKAPKLL	F1:5553	14	98	98	14	416.2288	4	28.16	-	3.9286E8	1660.8838	1.4		100 100 99 98 99 100 100 98 91 92 97 98 100 100	SWYQHHPGKAPKLL	HCD
2	20210323_F1_UM1_Peng0013_SA_F59_ingel_3ug_TL.raw	F2:3307	VLHQDWLNGKEYKC(+58.01)K	F2:4803	15	98	98	15	480.4935	4	25.78	-	5.3709E5	1917.9407	2.2	Carboxymethyl	97 98 98 96 99 99 100 97 99 99 99 99 98 96 94	VLHQDWLNGKEYKC(+58.01)K	ETHCD
3	20210323_F1_UM1_Peng0013_SA_F59_ingel_3ug_chymo.raw	F3:8253	TFDDYAM(+15.99)HW	F3:11731	9	98	98	9	601.2356	2	69.12	-	4.5018E6	1200.4546	1.7	Oxidation (M)	98 98 100 100 98 98 97 93 99	TFDDYAM(+15.99)HW	HCD
1	20210323_F1_UM1_Peng0013_SA_F59_ingel_3ug_ELA.raw	-	LSEVSDRPSGV	F1:3858	11	98	98	11	573.2943	2	20.18	-	0	1144.5723	1.6		97 95 99 99 100 99 97 96 98 99 98	LSEVSDRPSGV	ETHCD
3	20210323_F1_UM1_Peng0013_SA_F59_ingel_3ug_chymo.raw	-	LSLTPEQW	F3:9792	8	98	98	8	487.2539	2	54.95	-	0	972.4916	1.7		96 93 98 99 99 99 99 100	LSLTPEQW	HCD
3	20210323_F1_UM1_Peng0013_SA_F59_ingel_3ug_chymo.raw	-	QVSLQDKTGF	F3:5588	10	98	98	10	561.7938	2	30.94	-	0	1121.5718	1.1		92 95 99 99 98 99 98 99 100 100	QVSLQDKTGF	HCD
2	20210323_F1_UM1_Peng0013_SA_F59_ingel_3ug_TL.raw	F2:10471	LFPPKPKDTLM(+15.99)	F2:5492	11	98	98	11	651.8606	2	27.68	-	5.3834E8	1301.7053	1.0	Oxidation (M)	99 96 99 98 95 99 97 98 99 100 99	LFPPKPKDTLM(+15.99)	ETHCD
2	20210323_F1_UM1_Peng0013_SA_F59_ingel_3ug_TL.raw	F2:7175	V(+58.01)VTALVELLK	F2:7282	10	98	98	10	571.8606	2	40.65	-	3.5627E5	1141.6958	9.5	Carboxymethyl (KW X@N-term)	98 97 97 98 98 96 98 99 100 99	V(+58.01)VTALVELLK	ETHCD
1	20210323_F1_UM1_Peng0013_SA_F59_ingel_3ug_ELA.raw	-	VLGQPKAAPS	F1:4216	10	98	98	10	484.2828	2	22.21	-	0	966.5498	1.2		99 99 99 93 98 98 99 98 98 98	VLGQPKAAPS	ETHCD
2	20210323_F1_UM1_Peng0013_SA_F59_ingel_3ug_TL.raw	F2:5227	LAPSSKSTSGGTAAC(+58.01)K(+58.01)	F2:3226	16	98	98	16	527.9196	3	16.87	-	6.1295E5	1580.7351	1.1	Carboxymethyl; Carboxymethyl (KW X@N-term)	96 93 97 99 100 100 99 97 95 98 99 100 100 100 99 97	LAPSSKSTSGGTAAC(+58.01)K(+58.01)	ETHCD
3	20210323_F1_UM1_Peng0013_SA_F59_ingel_3ug_chymo.raw	F3:3855	LSLTPEQW(+15.99)	F3:8241	8	98	98	8	495.2515	2	46.14	-	2.7152E7	988.4866	2.0	Oxidation (HW)	95 93 98 99 99 100 100 100	LSLTPEQW(+15.99)	ETHCD
3	20210323_F1_UM1_Peng0013_SA_F59_ingel_3ug_chymo.raw	-	LSLTPEQW	F3:10159	8	98	98	8	487.2538	2	57.17	-	0	972.4916	1.5		96 94 98 99 99 99 99 100	LSLTPEQW	HCD
4	20210323_F1_UM1_Peng0013_SA_F59_ingel_3ug_tryp.raw	F4:1151	VATVSLPR	F4:5978	8	98	96	8	421.7586	2	31.77	27.27	3.2025E5	841.5021	0.6		96 97 95 93 95 97 98 99	VATVSLPR	HCD
4	20210323_F1_UM1_Peng0013_SA_F59_ingel_3ug_tryp.raw	-	LLLSEVDDRPSKDSR	F4:6266	15	98	94	15	577.3080	3	33.58	250.00	0	1728.9006	0.9		96 100 100 99 99 99 99 99 96 89 86 81 86 94 98	LLLSEVDDRPSKDSR	HCD
1	20210323_F1_UM1_Peng0013_SA_F59_ingel_3ug_ELA.raw	F1:9396	LFPPSDEELQA	F1:8465	11	98	98	11	623.3047	2	46.39	-	6.6297E6	1244.5925	1.8		100 99 99 97 92 95 99 100 100 99 99	LFPPSDEELQA	ETHCD
1	20210323_F1_UM1_Peng0013_SA_F59_ingel_3ug_ELA.raw	-	LLSDFYPGAVTV	F1:11187	12	98	98	12	641.3410	2	62.28	-	0	1280.6653	1.7		100 99 97 98 99 95 95 97 98 99 99 98	LLSDFYPGAVTV	ETHCD
4	20210323_F1_UM1_Peng0013_SA_F59_ingel_3ug_tryp.raw	F4:3587	LLLSEK(+58.01)DR	F4:6228	8	98	95	8	516.2911	2	32.82	250.00	2.208E7	1030.5659	1.8	Carboxymethyl (KW X@N-term)	93 100 100 97 95 79 97 100	LLLSEK(+58.01)DR	HCD
1	20210323_F1_UM1_Peng0013_SA_F59_ingel_3ug_ELA.raw	F1:12071	LC(+58.01)VKDYFPEPV	F1:9878	11	98	98	11	684.3329	2	54.56	-	1.4004E8	1366.6479	2.4	Carboxymethyl	99 98 99 98 99 100 98 98 98 95 95	LC(+58.01)VKDYFPEPV	ETHCD
2	20210323_F1_UM1_Peng0013_SA_F59_ingel_3ug_TL.raw	F2:9825	LTPEQWKSHRSYSC(+58.01)AG	F2:3705	16	98	98	16	636.6294	3	19.55	-	9.6795E6	1906.8633	1.6	Carboxymethyl	82 100 100 100 99 100 100 98 97 100 100 100 100 99 99 97	LTPEQWKSHRSYSC(+58.01)AG	ETHCD
3	20210323_F1_UM1_Peng0013_SA_F59_ingel_3ug_chymo.raw	F3:8254	TFDDYAM(+15.99)HW	F3:10660	9	97	97	9	601.2358	2	55.46	-	9.853E6	1200.4546	2.1	Oxidation (M)	98 98 100 100 98 97 98 94 99	TFDDYAM(+15.99)HW	HCD
3	20210323_F1_UM1_Peng0013_SA_F59_ingel_3ug_chymo.raw	F3:2304	TVLHQDW	F3:5353	7	97	97	7	449.7257	2	29.53	-	1.59E8	897.4344	2.7		96 96 99 96 98 100 100	TVLHQDW	ETHCD
2	20210323_F1_UM1_Peng0013_SA_F59_ingel_3ug_TL.raw	F2:4114	LSEVDDRPSGVSSR	F2:2877	14	97	97	14	501.9183	3	15.12	-	2.9521E6	1502.7324	0.4		100 99 100 100 99 99 98 97 97 93 95 97 99 99	LSEVDDRPSGVSSR	HCD
1	20210323_F1_UM1_Peng0013_SA_F59_ingel_3ug_ELA.raw	F1:19293	LTVLFPPSSEELQANKA	F1:9805	17	97	97	17	922.4949	2	54.13	-	1.2688E7	1842.9727	1.4		100 100 100 100 99 98 98 97 95 96 98 98 96 97 96 99 98	LTVLFPPSSEELQANKA	ETHCD
1	20210323_F1_UM1_Peng0013_SA_F59_ingel_3ug_ELA.raw	F1:6840	STKGPSVFPLAPSSKST	F1:6368	17	97	97	17	564.3060	3	34.31	-	3.1903E6	1689.8938	1.5		77 100 100 99 99 99 99 96 98 100 99 99 100 100 100 100 100	STKGPSVFPLAPSSKST	ETHCD
2	20210323_F1_UM1_Peng0013_SA_F59_ingel_3ug_TL.raw	-	VLGQPKAAPS	F2:3083	10	97	97	10	484.2831	2	16.04	-	0	966.5498	2.0		100 99 99 96 96 97 99 100 96 97	VLGQPKAAPS	HCD
2	20210323_F1_UM1_Peng0013_SA_F59_ingel_3ug_TL.raw	F2:9210	LQAEDESM(+15.99)YF	F2:7038	10	97	97	10	624.7589	2	38.48	-	3.1489E7	1247.5017	1.3	Oxidation (M)	100 96 91 96 99 99 99 100 100 100	LQAEDESM(+15.99)YF	ETHCD
2	20210323_F1_UM1_Peng0013_SA_F59_ingel_3ug_TL.raw	F2:10545	V(+58.01)H(+15.99)YC(+58.01)	F2:5790	4	97	97	4	653.2285	1	31.35	-	1.0483E6	652.2162	7.7	Carboxymethyl (KW X@N-term); Oxidation (HW); Carboxymethyl	99 97 98 97	V(+58.01)H(+15.99)YC(+58.01)	ETHCD
3	20210323_F1_UM1_Peng0013_SA_F59_ingel_3ug_chymo.raw	F3:4445	LFPPSSEEL	F3:8125	9	97	97	9	509.7585	2	46.24	-	1.7401E8	1017.5018	0.6		96 92 97 99 99 99 99 100 100	LFPPSSEEL	ETHCD
3	20210323_F1_UM1_Peng0013_SA_F59_ingel_3ug_chymo.raw	-	TLSRDWKNSLY	F3:3718	11	97	97	11	461.5720	3	20.37	-	0	1381.6990	-3.5		97 98 99 97 99 96 97 98 99 99 99	TLSRDWKNSLY	ETHCD
1	20210323_F1_UM1_Peng0013_SA_F59_ingel_3ug_ELA.raw	F1:1900	VFGGGTKLT	F1:4605	9	97	97	9	440.2511	2	24.06	-	5.3377E8	878.4861	1.8		100 100 100 97 90 95 100 100 100	VFGGGTKLT	ETHCD
1	20210323_F1_UM1_Peng0013_SA_F59_ingel_3ug_ELA.raw	-	LVKDYFPEPV	F1:8799	10	97	97	10	603.8249	2	48.37	-	0	1205.6331	1.8		99 99 96 99 100 96 95 98 99 99	LVKDYFPEPV	ETHCD
3	20210323_F1_UM1_Peng0013_SA_F59_ingel_3ug_chymo.raw	F3:7514	EPELVESGGGLAQPGTSL	F3:8428	18	97	97	18	580.9604	3	46.75	-	2.0576E8	1739.8577	1.0		99 99 100 100 99 99 99 99 98 98 99 99 88 91 96 99 100 100	EPELVESGGGLAQPGTSL	ETHCD
4	20210323_F1_UM1_Peng0013_SA_F59_ingel_3ug_tryp.raw	F4:4583	ADSSPVKQVETTTPSK	F4:2819	16	97	95	16	558.9573	3	14.96	14.43	1.436E6	1673.8472	1.7		80 91 98 96 96 99 98 87 96 100 100 100 91 92 99 100	ADSSPVKQVETTTPSK	ETHCD
1	20210323_F1_UM1_Peng0013_SA_F59_ingel_3ug_ELA.raw	F1:10234	LHQDWLNGKEYKC(+58.01)KV	F1:5385	15	97	97	15	640.3216	3	28.69	-	1.7417E7	1917.9407	1.2	Carboxymethyl	100 100 99 98 99 100 98 96 95 98 97 97 98 95 99	LHQDWLNGKEYKC(+58.01)KV	HCD
3	20210323_F1_UM1_Peng0013_SA_F59_ingel_3ug_chymo.raw	-	TLSRDNAKNSLY	F3:3892	12	97	97	12	461.2408	3	21.33	-	0	1380.6997	0.7		95 97 99 98 99 97 99 99 97 97 99 99	TLSRDNAKNSLY	ETHCD
4	20210323_F1_UM1_Peng0013_SA_F59_ingel_3ug_tryp.raw	F4:2296	M(+15.99)TLDDFR	F4:4722	7	97	98	7	457.2081	2	25.26	26.83	1.4325E6	912.4011	0.6	Oxidation (M)	96 98 99 99 99 100 100	M(+15.99)TLDDFR	HCD
1	20210323_F1_UM1_Peng0013_SA_F59_ingel_3ug_ELA.raw	F1:1881	GWGTQKSLSLSPG	F1:4219	13	97	97	13	439.8988	3	22.31	-	4.4559E6	1316.6724	1.7		99 99 100 100 99 100 97 98 98 98 90 97 97	GWGTQKSLSLSPG	ETHCD
2	20210323_F1_UM1_Peng0013_SA_F59_ingel_3ug_TL.raw	F2:10545	V(+58.01)H(+15.99)YC(+58.01)	F2:5791	4	97	97	4	653.2285	1	31.35	-	1.0483E6	652.2162	7.7	Carboxymethyl (KW X@N-term); Oxidation (HW); Carboxymethyl	99 97 98 97	V(+58.01)H(+15.99)YC(+58.01)	ETHCD
3	20210323_F1_UM1_Peng0013_SA_F59_ingel_3ug_chymo.raw	F3:2304	TVLHQDW	F3:5494	7	97	97	7	449.7257	2	29.53	-	1.59E8	897.4344	2.7		97 98 99 97 95 99 100	TVLHQDW	HCD
2	20210323_F1_UM1_Peng0013_SA_F59_ingel_3ug_TL.raw	F2:5876	LSEVSDPRSGVSSRF	F2:4712	15	97	97	15	541.6102	3	25.25	-	3.3046E5	1621.8059	1.8		99 99 99 98 99 99 88 89 100 100 100 100 100 100 100	LSEVSDPRSGVSSRF	ETHCD
1	20210323_F1_UM1_Peng0013_SA_F59_ingel_3ug_ELA.raw	F1:9090	LPPSREEM(+15.99)TKNQVSLT	F1:3903	16	97	97	16	615.9845	3	20.06	-	8.7963E6	1844.9302	0.8	Oxidation (M)	79 100 100 100 100 100 100 100 100 100 98 96 96 99 100 100	LPPSREEM(+15.99)TKNQVSLT	ETHCD
3	20210323_F1_UM1_Peng0013_SA_F59_ingel_3ug_chymo.raw	F3:5612	TVLHQDWLDGKEY	F3:7158	13	97	97	13	535.2669	3	38.28	-	1.4983E9	1602.7678	6.9		97 98 99 96 96 99 99 100 99 96 95 99 100	TVLHQDWLDGKEY	HCD
3	20210323_F1_UM1_Peng0013_SA_F59_ingel_3ug_chymo.raw	-	LSLTPEQW	F3:9852	8	97	97	8	487.2539	2	55.31	-	0	972.4916	1.7		96 93 98 99 99 99 99 100	LSLTPEQW	HCD
1	20210323_F1_UM1_Peng0013_SA_F59_ingel_3ug_ELA.raw	F1:10242	LHQDWLDGKEYKC(+58.01)KV	F1:5664	15	97	97	15	640.6482	3	29.26	-	2.4989E7	1918.9248	-1.1	Carboxymethyl	100 100 98 99 98 98 95 96 99 100 100 99 97 97 94	LHQDWLDGKEYKC(+58.01)KV	ETHCD
2	20210323_F1_UM1_Peng0013_SA_F59_ingel_3ug_TL.raw	-	VRQAPGRALEWVSG	F2:6414	14	97	97	14	509.2802	3	35.32	-	0	1524.8162	1.6		100 99 97 95 97 100 99 96 97 98 98 99 99 98	VRQAPGRALEWVSG	ETHCD
3	20210323_F1_UM1_Peng0013_SA_F59_ingel_3ug_chymo.raw	F3:449	WVRQAPGRAL	F3:3960	10	97	97	10	385.2253	3	21.73	-	2.4779E6	1152.6516	2.1		99 99 99 99 100 99 97 96 96 94	WVRQAPGRAL	HCD
2	20210323_F1_UM1_Peng0013_SA_F59_ingel_3ug_TL.raw	F2:1026	VSWYQH	F2:4680	6	97	97	6	410.1931	2	25.05	-	8.6677E4	818.3712	0.5		100 99 96 96 96 100	VSWYQH	ETHCD
4	20210323_F1_UM1_Peng0013_SA_F59_ingel_3ug_tryp.raw	F4:8522	NM(+15.99)QDM(+15.99)VEDYR	F4:2984	10	97	98	10	666.7637	2	15.88	18.02	3.0243E6	1331.5122	0.4	Oxidation (M)	90 97 97 99 99 99 99 100 100 100	NM(+15.99)QDM(+15.99)VEDYR	HCD
2	20210323_F1_UM1_Peng0013_SA_F59_ingel_3ug_TL.raw	-	LLDEVSDRPSGVSSR	F2:4163	15	97	97	15	539.6137	3	22.15	-	0	1615.8164	1.8		100 100 100 100 99 99 99 99 97 96 92 93 96 99 99	LLDEVSDRPSGVSSR	HCD
2	20210323_F1_UM1_Peng0013_SA_F59_ingel_3ug_TL.raw	F2:4333	LSGGLDVVAHELTAH	F2:8592	15	97	97	15	506.9365	3	48.40	-	8.7193E4	1517.7837	2.7		100 100 99 98 98 97 98 99 99 98 99 98 96 95 95	LSGGLDVVAHELTAH	HCD
3	20210323_F1_UM1_Peng0013_SA_F59_ingel_3ug_chymo.raw	F3:8858	TLPPSREEM(+15.99)TKNQK(+58.01)L	F3:4656	15	97	97	15	615.9847	3	23.56	-	3.1222E8	1844.9302	1.2	Oxidation (M); Carboxymethyl (KW X@N-term)	96 93 98 99 100 99 100 100 100 100 100 98 90 96 100	TLPPSREEM(+15.99)TKNQK(+58.01)L	ETHCD
3	20210323_F1_UM1_Peng0013_SA_F59_ingel_3ug_chymo.raw	F3:16544	SSDNLAYSDSVEGRFY	F3:7509	16	97	97	16	905.4016	2	41.83	-	4.3294E5	1808.7852	1.9		90 90 99 99 100 100 100 100 100 99 99 99 97 97 98 99	SSDNLAYSDSVEGRFY	HCD
4	20210323_F1_UM1_Peng0013_SA_F59_ingel_3ug_tryp.raw	F4:610	SLSLSPGK	F4:4071	8	97	98	8	394.7301	2	21.59	18.36	6.983E6	787.4439	2.2		94 95 99 99 99 99 100 100	SLSLSPGK	HCD
3	20210323_F1_UM1_Peng0013_SA_F59_ingel_3ug_chymo.raw	F3:10186	TLPPSREEM(+15.99)TKNQVSTL	F3:3817	17	97	97	17	649.6663	3	21.00	-	5.0954E8	1945.9778	-0.4	Oxidation (M)	97 96 98 99 100 100 100 100 100 99 97 95 92 94 97 100 100	TLPPSREEM(+15.99)TKNQVSTL	ETHCD
3	20210323_F1_UM1_Peng0013_SA_F59_ingel_3ug_chymo.raw	F3:2674	TLSRDNAKNSLY	F3:5262	12	97	97	12	461.2412	3	26.97	-	1.6052E7	1380.6997	1.6		95 96 97 97 99 98 100 99 98 98 99 99	TLSRDNAKNSLY	ETHCD
3	20210323_F1_UM1_Peng0013_SA_F59_ingel_3ug_chymo.raw	F3:595	LYSKLY	F3:5102	6	97	97	6	393.7241	2	28.23	-	2.3824E5	785.4323	1.7		96 95 98 99 100 100	LYSKLY	ETHCD
4	20210323_F1_UM1_Peng0013_SA_F59_ingel_3ug_tryp.raw	-	VATVSLPR	F4:6362	8	97	96	8	421.7592	2	34.15	27.27	0	841.5021	2.1		96 97 96 95 95 96 96 99	VATVSLPR	HCD
3	20210323_F1_UM1_Peng0013_SA_F59_ingel_3ug_chymo.raw	-	LSEVSDRPSGVSSRF	F3:5111	15	97	97	15	541.6102	3	28.26	-	0	1621.8059	1.7		96 94 98 98 99 99 93 93 99 100 99 100 100 100 100	LSEVSDRPSGVSSRF	ETHCD
4	20210323_F1_UM1_Peng0013_SA_F59_ingel_3ug_tryp.raw	-	AQYEDLAQK	F4:3127	9	97	96	9	533.2651	2	16.63	18.20	0	1064.5139	1.6		89 89 99 100 100 99 99 98 100	AQYEDLAQK	HCD
3	20210323_F1_UM1_Peng0013_SA_F59_ingel_3ug_chymo.raw	F3:4676	TDLTSFVVF	F3:12840	9	97	97	9	514.7692	2	72.24	-	1.2829E7	1027.5226	1.3		88 94 99 100 100 100 100 100 100	TDLTSFVVF	ETHCD
1	20210323_F1_UM1_Peng0013_SA_F59_ingel_3ug_ELA.raw	F1:4451	LHQDWLNGKEYK	F1:4713	12	97	97	12	510.9296	3	25.09	-	8.9696E5	1529.7627	2.7		100 99 96 97 99 100 98 93 93 99 100 100	LHQDWLNGKEYK	HCD
3	20210323_F1_UM1_Peng0013_SA_F59_ingel_3ug_chymo.raw	F3:8251	TFDDYAM(+15.99)HW	F3:11253	9	97	97	9	601.2349	2	63.77	-	9.8869E5	1200.4546	0.5	Oxidation (M)	98 99 100 100 98 97 97 92 99	TFDDYAM(+15.99)HW	HCD
3	20210323_F1_UM1_Peng0013_SA_F59_ingel_3ug_chymo.raw	F3:1873	TLVGLVSW	F3:11573	8	97	97	8	437.7557	2	64.98	-	4.7031E7	873.4960	0.9		98 98 96 93 99 99 100 100	TLVGLVSW	ETHCD
1	20210323_F1_UM1_Peng0013_SA_F59_ingel_3ug_ELA.raw	F1:1561	SSRFSGSKSGNTA	F1:2229	13	97	97	13	429.2097	3	11.21	-	6.7094E5	1284.6057	1.1		100 96 96 99 99 100 100 99 98 98 97 97 92	SSRFSGSKSGNTA	ETHCD
3	20210323_F1_UM1_Peng0013_SA_F59_ingel_3ug_chymo.raw	F3:9381	LQM(+15.99)NTLSRDNAKNSLY	F3:4209	16	97	97	16	628.6486	3	23.15	-	1.3978E7	1882.9207	1.7	Oxidation (M)	94 90 99 98 98 99 99 100 100 98 99 99 97 98 99 99	LQM(+15.99)NTLSRDNAKNSLY	ETHCD
3	20210323_F1_UM1_Peng0013_SA_F59_ingel_3ug_chymo.raw	F3:7265	TLSEVSDRPSGVSSRF	F3:4960	16	97	97	16	575.2924	3	27.41	-	2.1142E6	1722.8535	1.0		94 97 98 99 99 100 99 90 92 99 100 99 99 100 100 100	TLSEVSDRPSGVSSRF	ETHCD
4	20210323_F1_UM1_Peng0013_SA_F59_ingel_3ug_tryp.raw	F4:1103	ALPPALEK	F4:4522	8	97	95	8	419.7560	2	23.45	24.61	1.0971E9	837.4960	1.8		96 90 91 93 97 99 100 99	ALPPALEK	ETHCD
2	20210323_F1_UM1_Peng0013_SA_F59_ingel_3ug_TL.raw	F2:11285	LVEFY	F2:8166	5	97	97	5	670.3461	1	45.53	-	1.8822E6	669.3373	2.2		96 95 99 100 99	LVEFY	HCD
1	20210323_F1_UM1_Peng0013_SA_F59_ingel_3ug_ELA.raw	F1:17548	LYLQMNSLRLDDTA	F1:9846	14	97	97	14	826.9215	2	54.35	-	6.8341E6	1651.8240	2.7		94 100 100 99 99 99 98 99 97 95 97 100 95 96	LYLQMNSLRLDDTA	HCD
2	20210323_F1_UM1_Peng0013_SA_F59_ingel_3ug_TL.raw	-	LVKDYFPEPVT	F2:8278	11	97	97	11	654.3484	2	46.62	-	0	1306.6809	1.0		99 98 95 98 99 96 96 97 98 99 99	LVKDYFPEPVT	ETHCD
3	20210323_F1_UM1_Peng0013_SA_F59_ingel_3ug_chymo.raw	F3:8253	TFDDYAM(+15.99)HW	F3:11490	9	97	97	9	601.2356	2	69.12	-	4.5018E6	1200.4546	1.7	Oxidation (M)	98 99 100 100 98 97 97 92 99	TFDDYAM(+15.99)HW	HCD
2	20210323_F1_UM1_Peng0013_SA_F59_ingel_3ug_TL.raw	F2:11788	FTFDDYAM(+15.99)HW(+15.99)	F2:8754	10	97	97	10	682.7664	2	49.24	-	9.5104E6	1363.5178	0.3	Oxidation (M); Oxidation (HW)	100 100 100 100 100 95 94 95 98 97	FTFDDYAM(+15.99)HW(+15.99)	ETHCD
1	20210323_F1_UM1_Peng0013_SA_F59_ingel_3ug_ELA.raw	F1:1150	SWYQHHPGKAPKLL	F1:5359	14	97	97	14	416.2288	4	28.16	-	3.9286E8	1660.8838	1.4		99 99 99 97 99 100 99 98 90 93 97 98 100 100	SWYQHHPGKAPKLL	HCD
2	20210323_F1_UM1_Peng0013_SA_F59_ingel_3ug_TL.raw	-	LVKDYFPEPVT	F2:8165	11	97	97	11	654.3492	2	45.97	-	0	1306.6809	2.3		99 98 93 97 99 95 96 99 99 100 99	LVKDYFPEPVT	ETHCD
3	20210323_F1_UM1_Peng0013_SA_F59_ingel_3ug_chymo.raw	F3:7950	TFDDYAMHW	F3:9421	9	97	97	9	593.2360	2	52.11	-	5.7755E5	1184.4597	-2.0		98 99 100 100 98 96 94 96 100	TFDDYAMHW	HCD
2	20210323_F1_UM1_Peng0013_SA_F59_ingel_3ug_TL.raw	F2:4248	M(+15.99)SDPAKYGDPDHY	F2:3306	13	97	97	13	504.5424	3	17.41	-	9.368E5	1510.6035	1.1	Oxidation (M)	100 100 99 99 100 100 99 98 93 95 99 97 94	M(+15.99)SDPAKYGDPDHY	ETHCD
1	20210323_F1_UM1_Peng0013_SA_F59_ingel_3ug_ELA.raw	F1:14590	V(+58.01)H(+15.99)YC(+58.01)AKDVRPY	F1:6587	11	97	97	11	741.8405	2	35.47	-	1.3947E7	1481.6609	3.7	Carboxymethyl (KW X@N-term); Oxidation (HW); Carboxymethyl	100 100 99 97 99 97 97 97 97 97 96	V(+58.01)H(+15.99)YC(+58.01)AKDVRPY	ETHCD
1	20210323_F1_UM1_Peng0013_SA_F59_ingel_3ug_ELA.raw	F1:8542	LVKDYFPEPV	F1:8526	10	97	97	10	603.8257	2	45.61	-	2.872E8	1205.6331	3.1		98 98 94 98 99 95 97 99 99 99	LVKDYFPEPV	ETHCD
3	20210323_F1_UM1_Peng0013_SA_F59_ingel_3ug_chymo.raw	-	LSEVSDRPSGVSSRF	F3:4990	15	97	97	15	541.6101	3	27.54	-	0	1621.8059	1.6		95 93 98 98 99 99 93 93 99 100 99 100 100 100 100	LSEVSDRPSGVSSRF	ETHCD
3	20210323_F1_UM1_Peng0013_SA_F59_ingel_3ug_chymo.raw	F3:5589	TVLHQDWLDGKEY	F3:7841	13	97	97	13	535.2637	3	42.75	-	1.543E8	1602.7678	0.9		98 98 99 97 95 98 99 100 99 95 93 98 100	TVLHQDWLDGKEY	HCD
3	20210323_F1_UM1_Peng0013_SA_F59_ingel_3ug_chymo.raw	F3:12677	NSGALTSGVHTFPAVLQSSGLY	F3:10692	22	97	97	22	736.0432	3	60.56	-	8.2204E6	2205.1064	0.5		96 96 98 98 100 100 100 98 98 99 99 90 89 95 98 100 99 100 100 100 100 99	NSGALTSGVHTFPAVLQSSGLY	ETHCD
3	20210323_F1_UM1_Peng0013_SA_F59_ingel_3ug_chymo.raw	-	LSLTPEQW	F3:9975	8	97	97	8	487.2540	2	56.05	-	0	972.4916	1.9		96 93 98 99 99 99 99 100	LSLTPEQW	HCD
3	20210323_F1_UM1_Peng0013_SA_F59_ingel_3ug_chymo.raw	F3:6132	TVLHQDMSLDGKEY	F3:6077	14	97	97	14	545.9277	3	32.22	-	6.1266E7	1634.7610	0.1		98 99 100 99 98 98 89 95 100 100 98 96 99 100	TVLHQDMSLDGKEY	HCD
3	20210323_F1_UM1_Peng0013_SA_F59_ingel_3ug_chymo.raw	-	TFDDYAM(+15.99)HW	F3:9404	9	97	97	9	601.2349	2	52.74	-	0	1200.4546	0.6	Oxidation (M)	98 99 100 100 99 97 97 91 99	TFDDYAM(+15.99)HW	HCD
3	20210323_F1_UM1_Peng0013_SA_F59_ingel_3ug_chymo.raw	-	TLSRDNAKNSLY	F3:3238	12	97	97	12	461.2415	3	17.70	-	0	1380.6997	2.1		97 97 94 96 99 99 100 99 97 97 99 99	TLSRDNAKNSLY	ETHCD
4	20210323_F1_UM1_Peng0013_SA_F59_ingel_3ug_tryp.raw	F4:1103	ALPPALEK	F4:4468	8	97	96	8	419.7560	2	23.45	24.61	1.0971E9	837.4960	1.8		97 92 93 95 98 99 100 99	ALPPALEK	ETHCD
1	20210323_F1_UM1_Peng0013_SA_F59_ingel_3ug_ELA.raw	F1:14918	GFTFDDYAM(+15.99)HWV	F1:11109	12	97	97	12	752.8145	2	61.50	-	1.1943E7	1503.6128	1.0	Oxidation (M)	99 100 100 100 100 100 100 99 92 89 96 98	GFTFDDYAM(+15.99)HWV	HCD
3	20210323_F1_UM1_Peng0013_SA_F59_ingel_3ug_chymo.raw	F3:5589	TVLHQDWLDGKEY	F3:7971	13	97	97	13	535.2637	3	42.75	-	1.543E8	1602.7678	0.9		92 93 100 99 96 98 99 100 100 99 97 99 99	TVLHQDWLDGKEY	ETHCD
3	20210323_F1_UM1_Peng0013_SA_F59_ingel_3ug_chymo.raw	F3:376	ELEGKLKEW	F3:5244	9	97	97	9	377.8730	3	29.01	-	1.4785E5	1130.5972	0.1		98 98 99 99 96 96 96 99 98	ELEGKLKEW	ETHCD
2	20210323_F1_UM1_Peng0013_SA_F59_ingel_3ug_TL.raw	F2:943	VLHQDW(+15.99)	F2:4673	6	97	97	6	407.1978	2	25.05	-	2.718E5	812.3817	-0.7	Oxidation (HW)	98 99 98 95 98 98	VLHQDW(+15.99)	HCD
3	20210323_F1_UM1_Peng0013_SA_F59_ingel_3ug_chymo.raw	F3:8858	TLPPSREEM(+15.99)TKNQK(+58.01)L	F3:4786	15	97	97	15	615.9847	3	23.56	-	3.1222E8	1844.9302	1.2	Oxidation (M); Carboxymethyl (KW X@N-term)	95 94 97 98 99 100 100 100 99 100 100 97 90 97 100	TLPPSREEM(+15.99)TKNQK(+58.01)L	ETHCD
4	20210323_F1_UM1_Peng0013_SA_F59_ingel_3ug_tryp.raw	F4:2616	SLYNLGGSK	F4:4940	9	97	95	9	469.7512	2	26.39	27.06	1.1671E5	937.4869	1.1		91 93 99 97 97 95 97 95 93	SLYNLGGSK	HCD
1	20210323_F1_UM1_Peng0013_SA_F59_ingel_3ug_ELA.raw	-	VLGQPKAAPS	F1:4307	10	97	97	10	484.2827	2	22.74	-	0	966.5498	1.1		99 99 99 92 97 98 99 98 98 99	VLGQPKAAPS	ETHCD
1	20210323_F1_UM1_Peng0013_SA_F59_ingel_3ug_ELA.raw	F1:10181	SSASTKGPSVFPL	F1:8467	13	97	97	13	639.3417	2	46.41	-	2.9519E7	1276.6663	2.0		100 100 99 100 100 100 98 92 93 96 97 98 99	SSASTKGPSVFPL	ETHCD
3	20210323_F1_UM1_Peng0013_SA_F59_ingel_3ug_chymo.raw	F3:5894	TVLHQDW(+15.99)LDGKEY	F3:6245	13	97	97	13	540.5956	3	31.45	-	2.2866E7	1618.7627	1.4	Oxidation (HW)	98 97 99 95 95 98 98 100 100 97 96 99 100	TVLHQDW(+15.99)LDGKEY	HCD
3	20210323_F1_UM1_Peng0013_SA_F59_ingel_3ug_chymo.raw	F3:9855	AFDSW(+15.99)	F3:5828	5	97	97	5	641.2566	1	31.05	-	2.1878E7	640.2493	0.1	Oxidation (HW)	95 95 99 99 100	AFDSW(+15.99)	HCD
3	20210323_F1_UM1_Peng0013_SA_F59_ingel_3ug_chymo.raw	F3:8858	TLPPSREEM(+15.99)TKNQK(+58.01)L	F3:4405	15	97	97	15	615.9847	3	23.56	-	3.1222E8	1844.9302	1.2	Oxidation (M); Carboxymethyl (KW X@N-term)	96 94 95 98 99 100 100 100 100 100 100 98 91 97 100	TLPPSREEM(+15.99)TKNQK(+58.01)L	ETHCD
3	20210323_F1_UM1_Peng0013_SA_F59_ingel_3ug_chymo.raw	F3:14458	TVLHQDWLDGKEY	F3:7305	13	97	97	13	802.3918	2	40.20	-	1.0439E8	1602.7678	0.8		84 90 100 100 99 100 100 100 100 100 100 100 100	TVLHQDWLDGKEY	HCD
1	20210323_F1_UM1_Peng0013_SA_F59_ingel_3ug_ELA.raw	-	GVETTTPSKQSNNKYAAS	F1:3309	18	97	97	18	628.3097	3	17.08	-	0	1881.9067	0.3		95 96 100 100 100 97 97 100 100 99 99 98 99 98 97 96 97 91	GVETTTPSKQSNNKYAAS	ETHCD
1	20210323_F1_UM1_Peng0013_SA_F59_ingel_3ug_ELA.raw	-	SFVVFGGGTKLT	F1:9363	12	97	97	12	606.8360	2	51.74	-	0	1211.6550	2.0		99 100 100 100 100 99 94 88 94 100 100 100	SFVVFGGGTKLT	ETHCD
4	20210323_F1_UM1_Peng0013_SA_F59_ingel_3ug_tryp.raw	F4:11593	VQALEEAGGNDLENK	F4:4748	15	97	96	15	793.8864	2	25.48	26.19	3.4126E6	1585.7583	0.0		97 98 100 100 100 100 100 82 72 98 100 100 100 99 100	VQALEEAGGNDLENK	HCD
2	20210323_F1_UM1_Peng0013_SA_F59_ingel_3ug_TL.raw	F2:15884	A(+58.01)PELVEDGGGLAQPGTS	F2:6867	17	97	97	17	828.3918	2	38.06	-	5.9668E6	1654.7686	0.4	Carboxymethyl (KW X@N-term)	97 98 98 98 98 99 96 95 98 99 100 100 94 97 98 99 97	A(+58.01)PELVEDGGGLAQPGTS	ETHCD
1	20210323_F1_UM1_Peng0013_SA_F59_ingel_3ug_ELA.raw	F1:6773	LHQDWLDGKEYKC(+58.01)KVSNK	F1:4337	18	97	97	18	563.0319	4	22.91	-	6.0871E5	2248.0945	1.7	Carboxymethyl	100 98 93 98 98 100 100 100 99 99 99 97 96 97 96 96 97 94	LHQDWLDGKEYKC(+58.01)KVSNK	ETHCD
4	20210323_F1_UM1_Peng0013_SA_F59_ingel_3ug_tryp.raw	-	VATVSLPR	F4:7447	8	97	95	8	421.7591	2	40.22	27.27	0	841.5021	1.8		96 97 96 94 94 95 95 99	VATVSLPR	HCD
1	20210323_F1_UM1_Peng0013_SA_F59_ingel_3ug_ELA.raw	-	VLGQPKAAPS	F1:4370	10	97	97	10	484.2833	2	23.10	-	0	966.5498	2.2		99 99 99 93 98 97 98 97 98 98	VLGQPKAAPS	ETHCD
1	20210323_F1_UM1_Peng0013_SA_F59_ingel_3ug_ELA.raw	F1:14697	VVGGTEAQRNSWPS	F1:4580	14	97	97	14	744.3665	2	24.21	-	4.3431E6	1486.7163	1.4		100 100 99 96 97 100 99 94 91 95 98 99 100 100	VVGGTEAQRNSWPS	ETHCD
3	20210323_F1_UM1_Peng0013_SA_F59_ingel_3ug_chymo.raw	F3:14090	DSGALTSGVHTFPAVL	F3:10589	16	97	97	16	786.4078	2	59.87	-	2.2971E7	1570.7991	1.3		99 97 99 100 100 100 100 98 98 89 96 100 96 97 99 96	DSGALTSGVHTFPAVL	HCD
4	20210323_F1_UM1_Peng0013_SA_F59_ingel_3ug_tryp.raw	-	VATVSLPR	F4:6104	8	97	95	8	421.7596	2	32.68	27.27	0	841.5021	2.9		95 96 95 92 94 96 97 99	VATVSLPR	HCD
2	20210323_F1_UM1_Peng0013_SA_F59_ingel_3ug_TL.raw	F2:305	FDAVGVK	F2:4009	7	97	97	7	368.2054	2	20.66	-	1.3177E7	734.3962	0.0		96 96 95 97 99 100 100	FDAVGVK	ETHCD
1	20210323_F1_UM1_Peng0013_SA_F59_ingel_3ug_ELA.raw	F1:6501	AYVVFGGGTKL	F1:9625	11	97	97	11	556.3126	2	52.71	-	3.6691E7	1110.6074	2.8		88 94 100 100 100 100 99 96 98 100 100	AYVVFGGGTKL	HCD
4	20210323_F1_UM1_Peng0013_SA_F59_ingel_3ug_tryp.raw	F4:239	LQDWYDKK	F4:3852	8	97	94	8	365.8540	3	20.68	20.84	9.6067E5	1094.5396	0.7		87 82 95 93 97 99 99 100	LQDWYDKK	ETHCD
3	20210323_F1_UM1_Peng0013_SA_F59_ingel_3ug_chymo.raw	F3:5548	C(+58.01)SSVM(+15.99)HEALHNHY	F3:2851	13	97	97	13	534.5554	3	15.16	-	1.728E8	1600.6399	2.8	Carboxymethyl; Oxidation (M)	92 97 98 98 99 99 99 97 98 98 97 98 99	C(+58.01)SSVM(+15.99)HEALHNHY	ETHCD
3	20210323_F1_UM1_Peng0013_SA_F59_ingel_3ug_chymo.raw	F3:5951	LSEVSDRPSGVSSRF	F3:4533	15	97	97	15	541.6105	3	25.03	-	2.4063E9	1621.8059	2.4		95 93 98 98 99 99 93 93 99 100 99 99 100 100 100	LSEVSDRPSGVSSRF	ETHCD
1	20210323_F1_UM1_Peng0013_SA_F59_ingel_3ug_ELA.raw	F1:591	VFGGGTKL	F1:5106	8	97	97	8	389.7268	2	27.05	-	1.7362E7	777.4385	0.8		100 100 100 92 92 98 100 100	VFGGGTKL	ETHCD
1	20210323_F1_UM1_Peng0013_SA_F59_ingel_3ug_ELA.raw	-	VFGGGTKLT	F1:4698	9	97	97	9	440.2513	2	24.97	-	0	878.4861	2.1		100 100 100 96 89 95 100 100 100	VFGGGTKLT	ETHCD
1	20210323_F1_UM1_Peng0013_SA_F59_ingel_3ug_ELA.raw	F1:2766	LHQDWLDGKEYKC(+58.01)KVSNKA	F1:4506	19	97	97	19	464.8350	5	23.85	-	1.058E6	2319.1316	3.0	Carboxymethyl	100 98 95 99 99 100 100 100 100 100 100 97 97 98 95 96 97 97 88	LHQDWLDGKEYKC(+58.01)KVSNKA	ETHCD
1	20210323_F1_UM1_Peng0013_SA_F59_ingel_3ug_ELA.raw	-	VFGGGTKLT	F1:4927	9	97	97	9	440.2514	2	26.26	-	0	878.4861	2.4		100 100 100 97 91 95 98 99 99	VFGGGTKLT	HCD
3	20210323_F1_UM1_Peng0013_SA_F59_ingel_3ug_chymo.raw	-	LSEVSDRPSGVSSRF	F3:5048	15	97	97	15	541.6101	3	27.89	-	0	1621.8059	1.6		95 93 98 98 99 99 93 92 99 100 100 100 100 100 100	LSEVSDRPSGVSSRF	ETHCD
4	20210323_F1_UM1_Peng0013_SA_F59_ingel_3ug_tryp.raw	-	ALPAPLEK	F4:5744	8	97	96	8	419.7559	2	30.75	26.59	0	837.4960	1.6		92 95 98 98 96 98 99 99	ALPAPLEK	HCD
2	20210323_F1_UM1_Peng0013_SA_F59_ingel_3ug_TL.raw	F2:1337	VSSASTKGPSVML	F2:5915	13	97	97	13	421.8914	3	32.29	-	2.6349E6	1262.6541	-1.3		100 100 100 99 100 100 99 94 95 99 99 94 92	VSSASTKGPSVML	ETHCD
3	20210323_F1_UM1_Peng0013_SA_F59_ingel_3ug_chymo.raw	-	VVFGGGTKL	F3:6556	9	97	97	9	439.2606	2	36.38	-	0	876.5069	-0.3		100 100 100 100 97 95 97 97 95	VVFGGGTKL	HCD
2	20210323_F1_UM1_Peng0013_SA_F59_ingel_3ug_TL.raw	F2:1738	LFPPKPKDTLM(+15.99)	F2:5872	11	97	97	11	434.9093	3	27.95	-	7.4472E8	1301.7053	0.6	Oxidation (M)	98 93 98 97 93 99 100 100 99 99 97	LFPPKPKDTLM(+15.99)	ETHCD
3	20210323_F1_UM1_Peng0013_SA_F59_ingel_3ug_chymo.raw	-	TVLHQDWLDGKEY	F3:7222	13	97	97	13	535.2650	3	40.18	-	0	1602.7678	3.4		95 97 99 97 95 98 98 100 100 98 95 98 100	TVLHQDWLDGKEY	HCD
4	20210323_F1_UM1_Peng0013_SA_F59_ingel_3ug_tryp.raw	-	VATVSLPR	F4:4916	8	97	96	8	421.7590	2	26.28	27.27	0	841.5021	1.6		95 97 96 95 95 95 95 99	VATVSLPR	HCD
2	20210323_F1_UM1_Peng0013_SA_F59_ingel_3ug_TL.raw	F2:6584	LRLDDTAFY	F2:8227	9	97	97	9	557.2833	2	46.05	-	1.0027E8	1112.5503	1.6		99 87 95 98 100 100 100 100 100	LRLDDTAFY	ETHCD
2	20210323_F1_UM1_Peng0013_SA_F59_ingel_3ug_TL.raw	F2:13507	VVTVPSDSLGTQTY	F2:7573	14	97	97	14	733.8734	2	41.45	-	5.275E6	1465.7300	1.6		100 100 99 98 94 91 97 98 98 96 97 99 100 100	VVTVPSDSLGTQTY	ETHCD
1	20210323_F1_UM1_Peng0013_SA_F59_ingel_3ug_ELA.raw	F1:5341	LHQDWLDGKEYKC(+58.01)KVSGG	F1:4848	18	97	97	18	531.0081	4	25.79	-	3.9838E5	2119.9995	1.7	Carboxymethyl	99 98 92 99 99 100 100 100 99 100 99 99 97 98 97 95 97 90	LHQDWLDGKEYKC(+58.01)KVSGG	ETHCD
1	20210323_F1_UM1_Peng0013_SA_F59_ingel_3ug_ELA.raw	F1:547	GAYAVHGV	F1:3791	8	97	97	8	387.2013	2	19.75	-	1.3266E6	772.3868	1.6		93 92 97 99 100 100 100 100	GAYAVHGV	ETHCD
4	20210323_F1_UM1_Peng0013_SA_F59_ingel_3ug_tryp.raw	F4:2295	M(+15.99)TLDDFR	F4:4667	7	97	99	7	457.2080	2	25.05	26.83	1.7157E6	912.4011	0.4	Oxidation (M)	98 99 100 100 100 100 100	M(+15.99)TLDDFR	HCD
2	20210323_F1_UM1_Peng0013_SA_F59_ingel_3ug_TL.raw	F2:1495	VRQAPGRALEW	F2:5776	11	97	97	11	428.2395	3	31.25	-	2.74E7	1281.6941	2.0		99 98 96 91 95 99 99 99 99 100 99	VRQAPGRALEW	ETHCD
2	20210323_F1_UM1_Peng0013_SA_F59_ingel_3ug_TL.raw	F2:2790	LYYELAR	F2:5936	7	97	97	7	464.2510	2	32.47	-	1.5154E5	926.4861	1.4		96 95 99 99 98 97 98	LYYELAR	HCD
1	20210323_F1_UM1_Peng0013_SA_F59_ingel_3ug_ELA.raw	F1:17631	SWNSGALTSVGHEFPA	F1:9277	16	97	97	16	830.3929	2	50.86	-	2.6131E6	1658.7688	1.5		98 98 100 100 100 100 100 100 99 98 98 90 99 100 89 93	SWNSGALTSVGHEFPA	HCD
4	20210323_F1_UM1_Peng0013_SA_F59_ingel_3ug_tryp.raw	-	VATVSLPR	F4:6819	8	97	96	8	421.7591	2	36.74	27.27	0	841.5021	1.8		95 96 95 93 94 96 98 99	VATVSLPR	HCD
1	20210323_F1_UM1_Peng0013_SA_F59_ingel_3ug_ELA.raw	-	VLGQPKAAPSVT	F1:4546	12	97	97	12	584.3400	2	24.09	-	0	1166.6658	-0.2		99 99 99 95 98 97 98 95 96 98 99 98	VLGQPKAAPSVT	ETHCD
3	20210323_F1_UM1_Peng0013_SA_F59_ingel_3ug_chymo.raw	F3:4445	LFPPSSEEL	F3:8215	9	97	97	9	509.7585	2	46.24	-	1.7401E8	1017.5018	0.6		96 90 96 99 99 99 100 100 100	LFPPSSEEL	ETHCD
2	20210323_F1_UM1_Peng0013_SA_F59_ingel_3ug_TL.raw	F2:7719	FYYC(+58.01)AKDVRPYYD	F2:7041	13	97	97	13	587.5934	3	38.48	-	4.2356E7	1759.7551	1.8	Carboxymethyl	100 100 100 100 100 100 100 100 99 93 82 97 100	FYYC(+58.01)AKDVRPYYD	HCD
2	20210323_F1_UM1_Peng0013_SA_F59_ingel_3ug_TL.raw	-	FTFDDYAM(+15.99)HW	F2:10360	10	97	97	10	674.7698	2	58.22	-	0	1347.5229	1.6	Oxidation (M)	100 100 100 100 100 99 98 98 86 96	FTFDDYAM(+15.99)HW	HCD
3	20210323_F1_UM1_Peng0013_SA_F59_ingel_3ug_chymo.raw	F3:10186	TLPPSREEM(+15.99)TKNQVSTL	F3:4052	17	97	97	17	649.6663	3	21.00	-	5.0954E8	1945.9778	-0.4	Oxidation (M)	97 97 99 100 100 100 100 100 100 99 97 94 90 92 97 100 100	TLPPSREEM(+15.99)TKNQVSTL	ETHCD
3	20210323_F1_UM1_Peng0013_SA_F59_ingel_3ug_chymo.raw	F3:5589	TVLHQDWLDGKEY	F3:8039	13	97	97	13	535.2637	3	42.75	-	1.543E8	1602.7678	0.9		98 98 100 98 95 98 99 100 99 95 92 98 100	TVLHQDWLDGKEY	HCD
1	20210323_F1_UM1_Peng0013_SA_F59_ingel_3ug_ELA.raw	F1:15465	SSASTKGPSVFPLAPS	F1:8145	16	97	97	16	766.9027	2	43.72	-	1.2197E9	1531.7881	1.8		99 97 98 99 100 99 97 94 95 97 98 98 99 99 98 97	SSASTKGPSVFPLAPS	ETHCD
2	20210323_F1_UM1_Peng0013_SA_F59_ingel_3ug_TL.raw	F2:8672	VTLFPPSSEELQANKAT	F2:8067	17	97	97	17	611.3208	3	44.66	-	4.0312E7	1830.9363	2.3		87 92 100 100 100 99 99 99 100 100 100 98 97 97 98 96 98	VTLFPPSSEELQANKAT	HCD
3	20210323_F1_UM1_Peng0013_SA_F59_ingel_3ug_chymo.raw	-	C(+58.01)SSVM(+15.99)HEAL	F3:3658	9	97	97	9	525.7154	2	20.05	-	0	1049.4158	0.4	Carboxymethyl; Oxidation (M)	91 97 99 98 97 97 99 100 100	C(+58.01)SSVM(+15.99)HEAL	ETHCD
2	20210323_F1_UM1_Peng0013_SA_F59_ingel_3ug_TL.raw	-	VVFGGGTKLT	F2:6339	10	97	97	10	489.7853	2	34.88	-	0	977.5546	1.5		100 100 100 100 96 90 94 99 99 99	VVFGGGTKLT	HCD
4	20210323_F1_UM1_Peng0013_SA_F59_ingel_3ug_tryp.raw	F4:1147	VATVSLPR	F4:7964	8	97	95	8	421.7582	2	42.87	27.27	9.6027E4	841.5021	-0.4		96 97 95 93 94 95 95 99	VATVSLPR	HCD
4	20210323_F1_UM1_Peng0013_SA_F59_ingel_3ug_tryp.raw	F4:1263	G(+58.01)TLM(+15.99)LSR	F4:3876	7	97	95	7	426.2188	2	20.29	18.90	1.2984E9	850.4219	1.5	Carboxymethyl (KW X@N-term); Oxidation (M)	88 90 98 97 97 99 99	G(+58.01)TLM(+15.99)LSR	ETHCD
3	20210323_F1_UM1_Peng0013_SA_F59_ingel_3ug_chymo.raw	F3:5790	W(+15.99)(+58.01)SVM(+15.99)HEALHNHY	F3:3080	12	97	97	12	538.5667	3	16.72	-	1.0477E6	1612.6729	3.4	Oxidation (HW); Carboxymethyl (KW X@N-term); Oxidation (M)	93 96 98 99 98 100 99 99 96 98 96 100	W(+15.99)(+58.01)SVM(+15.99)HEALHNHY	HCD
3	20210323_F1_UM1_Peng0013_SA_F59_ingel_3ug_chymo.raw	F3:3855	LSLTPEQW(+15.99)	F3:7901	8	97	97	8	495.2515	2	46.14	-	2.7152E7	988.4866	2.0	Oxidation (HW)	95 92 98 98 99 100 100 100	LSLTPEQW(+15.99)	ETHCD
3	20210323_F1_UM1_Peng0013_SA_F59_ingel_3ug_chymo.raw	-	LSEVSDRPSGVSSRF	F3:4796	15	97	97	15	541.6102	3	26.44	-	0	1621.8059	1.8		94 92 98 99 99 99 93 94 99 100 99 99 100 100 100	LSEVSDRPSGVSSRF	ETHCD
2	20210323_F1_UM1_Peng0013_SA_F59_ingel_3ug_TL.raw	F2:5820	LTPEQWKSHRSYS	F2:3409	13	97	97	13	540.2714	3	17.87	-	3.6733E6	1617.7900	1.4		79 100 100 100 99 100 100 100 99 99 98 99 99	LTPEQWKSHRSYS	ETHCD
1	20210323_F1_UM1_Peng0013_SA_F59_ingel_3ug_ELA.raw	-	SNLRLDDTA	F1:4556	9	97	97	9	502.7542	2	24.15	-	0	1003.4934	0.5		92 92 98 98 99 99 100 100 100	SNLRLDDTA	ETHCD
4	20210323_F1_UM1_Peng0013_SA_F59_ingel_3ug_tryp.raw	-	VATVSLPR	F4:6296	8	97	95	8	421.7593	2	33.76	27.27	0	841.5021	2.4		95 96 94 91 93 97 99 100	VATVSLPR	HCD
3	20210323_F1_UM1_Peng0013_SA_F59_ingel_3ug_chymo.raw	F3:4325	TVLHQDWL	F3:8124	8	97	97	8	506.2672	2	45.08	-	1.3786E7	1010.5185	1.3		95 95 98 96 97 99 100 100	TVLHQDWL	ETHCD
3	20210323_F1_UM1_Peng0013_SA_F59_ingel_3ug_chymo.raw	F3:8251	TFDDYAM(+15.99)HW	F3:11192	9	97	97	9	601.2349	2	63.77	-	9.8869E5	1200.4546	0.5	Oxidation (M)	97 99 100 100 98 97 97 91 99	TFDDYAM(+15.99)HW	HCD
2	20210323_F1_UM1_Peng0013_SA_F59_ingel_3ug_TL.raw	-	VLHQDW	F2:4808	6	97	97	6	399.2016	2	25.81	-	0	796.3868	2.4		99 99 98 93 98 99	VLHQDW	HCD
2	20210323_F1_UM1_Peng0013_SA_F59_ingel_3ug_TL.raw	F2:15032	LLSEVSDRPSGVSSR	F2:3639	15	97	97	15	794.9191	2	19.21	-	2.4106E8	1587.8215	1.4		100 99 99 99 99 99 100 100 99 98 85 89 99 100 100	LLSEVSDRPSGVSSR	HCD
2	20210323_F1_UM1_Peng0013_SA_F59_ingel_3ug_TL.raw	F2:7537	LVNELTEFAK	F2:7524	10	97	97	10	582.3199	2	42.35	-	7.3262E5	1162.6233	1.8		98 98 99 100 99 98 97 93 95 98	LVNELTEFAK	HCD
4	20210323_F1_UM1_Peng0013_SA_F59_ingel_3ug_tryp.raw	F4:3750	LSSPATLNSR	F4:4222	10	97	98	10	523.2853	2	20.88	19.27	2.1845E6	1044.5564	-0.3		96 99 100 99 99 99 98 97 99 99	LSSPATLNSR	HCD
2	20210323_F1_UM1_Peng0013_SA_F59_ingel_3ug_TL.raw	F2:904	LSWSSDN	F2:4741	7	97	97	7	404.6772	2	25.46	-	3.0333E6	807.3399	-0.2		95 94 98 99 100 100 99	LSWSSDN	HCD
2	20210323_F1_UM1_Peng0013_SA_F59_ingel_3ug_TL.raw	F2:17534	VTLFPPSSEELQANKAT	F2:8383	17	97	97	17	916.4772	2	44.66	-	4.545E8	1830.9363	1.9		98 97 99 97 98 99 99 98 99 99 99 95 97 96 97 97 95	VTLFPPSSEELQANKAT	ETHCD
2	20210323_F1_UM1_Peng0013_SA_F59_ingel_3ug_TL.raw	F2:16616	FASYDAPAVDAHYYQ	F2:7105	15	97	97	15	859.3792	2	39.30	-	6.7469E6	1716.7419	1.1		100 99 100 99 99 98 97 90 96 97 96 96 98 100 100	FASYDAPAVDAHYYQ	ETHCD
2	20210323_F1_UM1_Peng0013_SA_F59_ingel_3ug_TL.raw	-	VSW(+15.99)YQHHPGKAPKL	F2:4449	14	97	97	14	555.2953	3	23.78	-	0	1662.8630	0.7	Oxidation (HW)	100 100 99 97 95 94 97 98 97 96 97 97 99 100	VSW(+15.99)YQHHPGKAPKL	HCD
3	20210323_F1_UM1_Peng0013_SA_F59_ingel_3ug_chymo.raw	F3:2674	TLSRDNAKNSLY	F3:4571	12	97	97	12	461.2412	3	26.97	-	1.6052E7	1380.6997	1.6		96 96 96 97 98 98 100 99 97 97 98 98	TLSRDNAKNSLY	ETHCD
2	20210323_F1_UM1_Peng0013_SA_F59_ingel_3ug_TL.raw	F2:12989	VHNRLSYDGNNAA	F2:2872	13	97	97	13	715.8423	2	14.80	-	4.5438E5	1429.6699	0.1		100 100 97 93 98 99 99 99 96 95 97 98 96	VHNRLSYDGNNAA	ETHCD
3	20210323_F1_UM1_Peng0013_SA_F59_ingel_3ug_chymo.raw	F3:8251	TFDDYAM(+15.99)HW	F3:11306	9	97	97	9	601.2349	2	63.77	-	9.8869E5	1200.4546	0.5	Oxidation (M)	98 99 100 100 98 96 95 93 99	TFDDYAM(+15.99)HW	HCD
2	20210323_F1_UM1_Peng0013_SA_F59_ingel_3ug_TL.raw	F2:2509	VSDKALPAPLEKT	F2:4257	13	97	97	13	456.9304	3	22.71	-	6.3143E5	1367.7659	2.5		100 99 97 99 100 96 93 95 98 99 98 97 97	VSDKALPAPLEKT	ETHCD
3	20210323_F1_UM1_Peng0013_SA_F59_ingel_3ug_chymo.raw	-	TFPAVLQSSGLY	F3:11765	12	97	97	12	641.8381	2	66.63	-	0	1281.6604	1.0		98 91 93 94 99 100 98 99 100 100 100 100	TFPAVLQSSGLY	ETHCD
1	20210323_F1_UM1_Peng0013_SA_F59_ingel_3ug_ELA.raw	F1:3235	SVM(+15.99)HEALHNHYTQKSL	F1:3018	16	97	97	16	478.4854	4	15.27	-	1.0485E8	1909.9104	1.1	Oxidation (M)	100 100 100 99 100 98 98 99 99 99 99 89 84 99 99 99	SVM(+15.99)HEALHNHYTQKSL	HCD
4	20210323_F1_UM1_Peng0013_SA_F59_ingel_3ug_tryp.raw	-	DTLM(+15.99)LSR	F4:4554	7	97	98	7	426.2186	2	24.39	23.12	0	850.4219	0.8	Oxidation (M)	94 96 99 99 99 99 100	DTLM(+15.99)LSR	HCD
3	20210323_F1_UM1_Peng0013_SA_F59_ingel_3ug_chymo.raw	F3:9878	TFPAVLQSSGLY	F3:10897	12	97	97	12	641.8386	2	60.40	-	9.3549E8	1281.6604	1.8		95 87 96 97 99 100 99 100 99 99 100 100	TFPAVLQSSGLY	HCD
4	20210323_F1_UM1_Peng0013_SA_F59_ingel_3ug_tryp.raw	-	VATVSLPR	F4:6958	8	97	95	8	421.7594	2	37.49	27.27	0	841.5021	2.4		96 97 96 94 94 95 95 99	VATVSLPR	HCD
3	20210323_F1_UM1_Peng0013_SA_F59_ingel_3ug_chymo.raw	F3:13403	LQMNSLRLDDTAF	F3:9581	13	97	97	13	762.3800	2	53.81	-	1.1006E6	1522.7449	0.4		98 97 99 99 98 99 98 88 93 100 100 100 100	LQMNSLRLDDTAF	HCD
2	20210323_F1_UM1_Peng0013_SA_F59_ingel_3ug_TL.raw	F2:7891	LTVLGQPKAAPS	F2:5079	12	97	97	12	591.3488	2	27.57	-	5.5025E7	1180.6816	1.1		100 100 100 100 99 92 97 94 95 97 99 99	LTVLGQPKAAPS	ETHCD
1	20210323_F1_UM1_Peng0013_SA_F59_ingel_3ug_ELA.raw	F1:510	LHQDWLNGKEYKC(+58.01)KV	F1:5357	15	97	97	15	384.5960	5	28.69	-	4.034E6	1917.9407	1.5	Carboxymethyl	100 99 97 99 97 97 95 98 99 100 99 98 96 96 93	LHQDWLNGKEYKC(+58.01)KV	ETHCD
1	20210323_F1_UM1_Peng0013_SA_F59_ingel_3ug_ELA.raw	-	SVSGSPGQSLTL	F1:6900	12	97	97	12	566.7960	2	37.28	-	0	1131.5771	0.3		98 98 100 100 99 97 92 92 97 98 99 99	SVSGSPGQSLTL	ETHCD
2	20210323_F1_UM1_Peng0013_SA_F59_ingel_3ug_TL.raw	-	FTFDDYAM(+15.99)WH	F2:10831	10	97	97	10	674.7680	2	60.74	-	0	1347.5229	-1.1	Oxidation (M)	100 100 99 99 99 97 97 96 96 91	FTFDDYAM(+15.99)WH	HCD
1	20210323_F1_UM1_Peng0013_SA_F59_ingel_3ug_ELA.raw	F1:3922	SYLSLTPEQWKSHRSY	F1:7193	16	97	97	16	496.2497	4	39.02	-	4.165E6	1980.9692	0.2		100 98 97 96 100 97 97 100 98 99 99 98 96 98 96 92	SYLSLTPEQWKSHRSY	ETHCD
2	20210323_F1_UM1_Peng0013_SA_F59_ingel_3ug_TL.raw	F2:11221	LQDNTRGDGLFT	F2:5516	12	97	97	12	668.8298	2	29.95	-	1.406E6	1335.6418	2.4		99 98 99 96 95 92 96 97 97 99 100 100	LQDNTRGDGLFT	ETHCD
2	20210323_F1_UM1_Peng0013_SA_F59_ingel_3ug_TL.raw	F2:2491	VSNKALPAPLEKT	F2:4150	13	97	97	13	456.6018	3	21.84	-	5.5223E7	1366.7820	1.2		100 98 97 100 100 97 96 96 96 97 98 97 96	VSNKALPAPLEKT	ETHCD
1	20210323_F1_UM1_Peng0013_SA_F59_ingel_3ug_ELA.raw	-	GVHTFPA	F1:4410	7	97	97	7	364.6905	2	23.32	-	0	727.3653	1.5		94 97 98 99 97 98 99	GVHTFPA	ETHCD
4	20210323_F1_UM1_Peng0013_SA_F59_ingel_3ug_tryp.raw	F4:1263	G(+58.01)TLM(+15.99)LSR	F4:3823	7	97	95	7	426.2188	2	20.29	18.90	1.2984E9	850.4219	1.5	Carboxymethyl (KW X@N-term); Oxidation (M)	88 90 98 97 96 98 99	G(+58.01)TLM(+15.99)LSR	ETHCD
1	20210323_F1_UM1_Peng0013_SA_F59_ingel_3ug_ELA.raw	F1:4326	VGFTLSRDNAKNSL	F1:4295	14	97	97	14	507.9430	3	22.62	-	6.2049E5	1520.7947	8.2		92 97 99 100 99 99 99 99 99 99 97 96 96 93	VGFTLSRDNAKNSL	ETHCD
3	20210323_F1_UM1_Peng0013_SA_F59_ingel_3ug_chymo.raw	F3:7950	TFDDYAMHW	F3:9335	9	97	97	9	593.2360	2	52.11	-	5.7755E5	1184.4597	-2.0		95 98 100 99 97 97 96 95 99	TFDDYAMHW	HCD
1	20210323_F1_UM1_Peng0013_SA_F59_ingel_3ug_ELA.raw	F1:1399	SVMHEALHNHYTQK	F1:2858	14	97	97	14	424.4576	4	14.61	-	3.5667E6	1693.7996	0.9		99 100 100 100 100 97 96 98 97 91 97 96 95 99	SVMHEALHNHYTQK	HCD
2	20210323_F1_UM1_Peng0013_SA_F59_ingel_3ug_TL.raw	-	VVVDVSHEDPEVKF	F2:7148	14	97	97	14	533.6076	3	39.83	-	0	1597.7988	1.4		100 100 100 100 99 99 100 99 91 88 96 98 98 97	VVVDVSHEDPEVKF	ETHCD
2	20210323_F1_UM1_Peng0013_SA_F59_ingel_3ug_TL.raw	F2:14933	LSC(+58.01)TGTSSDVGGYNY	F2:5675	15	97	97	15	791.3224	2	30.88	-	3.644E6	1580.6301	0.1	Carboxymethyl	91 86 93 98 97 99 100 99 100 100 100 100 100 100 100	LSC(+58.01)TGTSSDVGGYNY	HCD
1	20210323_F1_UM1_Peng0013_SA_F59_ingel_3ug_ELA.raw	F1:3300	LHQDWLNGKEYKC(+58.01)KV	F1:5361	15	97	97	15	480.4935	4	28.69	-	2.9596E7	1917.9407	2.3	Carboxymethyl	100 98 96 97 99 100 99 98 98 99 97 96 96 92 97	LHQDWLNGKEYKC(+58.01)KV	HCD
1	20210323_F1_UM1_Peng0013_SA_F59_ingel_3ug_ELA.raw	F1:6410	VFLFPPKPKDTLM(+15.99)L	F1:10530	14	97	97	14	554.6499	3	57.54	-	4.7419E7	1660.9263	1.0	Oxidation (M)	99 100 99 94 94 95 94 98 100 100 99 98 97 97	VFLFPPKPKDTLM(+15.99)L	ETHCD
4	20210323_F1_UM1_Peng0013_SA_F59_ingel_3ug_tryp.raw	F4:3587	LLLSEK(+58.01)DR	F4:6112	8	97	93	8	516.2911	2	32.82	250.00	2.208E7	1030.5659	1.8	Carboxymethyl (KW X@N-term)	94 100 100 97 94 68 96 100	LLLSEK(+58.01)DR	HCD
1	20210323_F1_UM1_Peng0013_SA_F59_ingel_3ug_ELA.raw	-	SWYQHHPGKAPKLL	F1:5748	14	97	97	14	554.6357	3	30.76	-	0	1660.8838	1.0		99 99 99 97 98 100 99 97 96 97 88 95 100 100	SWYQHHPGKAPKLL	HCD
3	20210323_F1_UM1_Peng0013_SA_F59_ingel_3ug_chymo.raw	-	TLSRDNAKNSLY	F3:3162	12	97	97	12	461.2415	3	17.27	-	0	1380.6997	2.1		96 96 96 98 99 99 100 99 95 95 98 98	TLSRDNAKNSLY	ETHCD
1	20210323_F1_UM1_Peng0013_SA_F59_ingel_3ug_ELA.raw	F1:2080	SVMHEALHNHYTQKS	F1:2866	15	97	97	15	446.2156	4	14.61	-	1.6001E8	1780.8315	1.1		100 100 100 100 100 97 97 99 98 97 98 97 95 89 95	SVMHEALHNHYTQKS	HCD
3	20210323_F1_UM1_Peng0013_SA_F59_ingel_3ug_chymo.raw	F3:14079	NSGALTSGVHTFPAVL	F3:9696	16	97	97	16	785.9161	2	54.39	-	4.5829E8	1569.8152	1.6		97 98 100 100 100 100 99 94 96 88 97 100 97 98 100 96	NSGALTSGVHTFPAVL	HCD
1	20210323_F1_UM1_Peng0013_SA_F59_ingel_3ug_ELA.raw	F1:6395	SWYQHHPGKAPKLL	F1:5608	14	97	97	14	554.6360	3	28.16	-	3.6335E8	1660.8838	1.5		99 98 100 99 100 93 92 98 99 90 96 100 100 100	SWYQHHPGKAPKLL	ETHCD
3	20210323_F1_UM1_Peng0013_SA_F59_ingel_3ug_chymo.raw	F3:12537	LTSGLQAEDESM(+15.99)Y	F3:5884	13	97	97	13	730.3168	2	31.82	-	1.7225E8	1458.6184	0.4	Oxidation (M)	90 89 98 96 96 98 100 100 100 100 100 100 100	LTSGLQAEDESM(+15.99)Y	HCD
2	20210323_F1_UM1_Peng0013_SA_F59_ingel_3ug_TL.raw	F2:3999	VLGQPKAAPD	F2:3271	10	97	97	10	498.2806	2	16.98	-	4.1893E6	994.5447	2.1		99 99 99 96 95 97 98 100 94 97	VLGQPKAAPD	HCD
1	20210323_F1_UM1_Peng0013_SA_F59_ingel_3ug_ELA.raw	F1:10281	LLSDFYPGAVTV	F1:11086	12	97	97	12	641.3415	2	60.86	-	1.3481E8	1280.6653	2.5		100 97 92 96 99 98 96 96 98 99 99 99	LLSDFYPGAVTV	ETHCD
3	20210323_F1_UM1_Peng0013_SA_F59_ingel_3ug_chymo.raw	F3:858	W(+15.99)(+58.01)SVM(+15.99)HEALHNHY	F3:3067	12	97	97	12	404.1763	4	16.98	-	1.7894E6	1612.6729	1.9	Oxidation (HW); Carboxymethyl (KW X@N-term); Oxidation (M)	85 96 98 99 99 99 98 100 98 99 99 100	W(+15.99)(+58.01)SVM(+15.99)HEALHNHY	HCD
3	20210323_F1_UM1_Peng0013_SA_F59_ingel_3ug_chymo.raw	F3:11344	SLRLDDTAFYY	F3:9460	11	97	97	11	682.3309	2	52.29	-	3.5026E8	1362.6455	1.2		92 94 94 97 98 99 99 99 100 100 100	SLRLDDTAFYY	ETHCD
1	20210323_F1_UM1_Peng0013_SA_F59_ingel_3ug_ELA.raw	F1:800	LHQDWLNGKEYKC(+58.01)KK(+58.01)	F1:4947	15	97	97	15	402.0022	5	26.37	-	6.334E6	2004.9727	0.9	Carboxymethyl; Carboxymethyl (KW X@N-term)	100 99 91 93 95 98 97 99 99 100 99 97 97 98 98	LHQDWLNGKEYKC(+58.01)KK(+58.01)	ETHCD
4	20210323_F1_UM1_Peng0013_SA_F59_ingel_3ug_tryp.raw	-	VATVSLPR	F4:6046	8	97	95	8	421.7589	2	32.32	27.27	0	841.5021	1.2		96 97 96 94 95 94 90 98	VATVSLPR	HCD
4	20210323_F1_UM1_Peng0013_SA_F59_ingel_3ug_tryp.raw	F4:2912	LQDWYDK	F4:4862	7	97	98	7	484.2300	2	26.02	250.00	8.1964E5	966.4446	0.9		98 96 99 99 99 100 100	LQDWYDK	HCD
3	20210323_F1_UM1_Peng0013_SA_F59_ingel_3ug_chymo.raw	F3:8253	TFDDYAM(+15.99)HW	F3:12075	9	97	97	9	601.2356	2	69.12	-	4.5018E6	1200.4546	1.7	Oxidation (M)	97 99 100 100 98 97 97 91 99	TFDDYAM(+15.99)HW	HCD
3	20210323_F1_UM1_Peng0013_SA_F59_ingel_3ug_chymo.raw	F3:1191	NYVSWY	F3:8627	6	97	97	6	416.1880	2	47.15	-	1.917E7	830.3599	1.8		94 97 98 98 98 99	NYVSWY	ETHCD
2	20210323_F1_UM1_Peng0013_SA_F59_ingel_3ug_TL.raw	-	VVFGGGTKLT	F2:6400	10	97	97	10	489.7853	2	35.24	-	0	977.5546	1.6		100 100 100 100 96 90 94 98 98 99	VVFGGGTKLT	HCD
1	20210323_F1_UM1_Peng0013_SA_F59_ingel_3ug_ELA.raw	F1:5364	GSFFLYSKL	F1:10385	9	97	97	9	531.2880	2	57.76	-	7.4341E4	1060.5593	1.9		96 94 98 99 99 96 98 99 99	GSFFLYSKL	ETHCD
1	20210323_F1_UM1_Peng0013_SA_F59_ingel_3ug_ELA.raw	-	SVM(+15.99)HEALHN	F1:2415	9	97	97	9	351.8312	3	12.24	-	0	1052.4709	0.9	Oxidation (M)	93 95 99 99 100 97 98 99 97	SVM(+15.99)HEALHN	ETHCD
4	20210323_F1_UM1_Peng0013_SA_F59_ingel_3ug_tryp.raw	F4:1735	DTLM(+15.99)LDR	F4:4377	7	97	93	7	440.2160	2	23.50	23.57	2.1442E7	878.4167	0.8	Oxidation (M)	88 86 97 96 94 96 98	DTLM(+15.99)LDR	ETHCD
2	20210323_F1_UM1_Peng0013_SA_F59_ingel_3ug_TL.raw	-	VVFGGGTKLT	F2:6461	10	97	97	10	489.7852	2	35.60	-	0	977.5546	1.3		100 100 100 100 96 90 95 97 98 99	VVFGGGTKLT	HCD
1	20210323_F1_UM1_Peng0013_SA_F59_ingel_3ug_ELA.raw	F1:11480	A(+58.01)PELVESGGGLAQPGTSLRL	F1:9568	20	97	97	20	670.6892	3	52.66	-	1.7038E7	2009.0430	1.4	Carboxymethyl (KW X@N-term)	98 98 99 99 98 100 100 100 100 100 100 100 85 85 93 96 99 100 100 99	A(+58.01)PELVESGGGLAQPGTSLRL	ETHCD
2	20210323_F1_UM1_Peng0013_SA_F59_ingel_3ug_TL.raw	F2:14393	VAWKADSSPVKAGVETTTPSKQ	F2:4474	22	97	97	22	763.0691	3	23.91	-	1.0595E7	2286.1855	0.0		99 99 100 100 99 100 98 99 96 97 100 100 99 97 85 86 100 100 98 97 98 97	VAWKADSSPVKAGVETTTPSKQ	HCD
4	20210323_F1_UM1_Peng0013_SA_F59_ingel_3ug_tryp.raw	F4:1154	VATVSLPR	F4:4966	8	97	94	8	421.7589	2	26.59	27.27	3.7309E8	841.5021	1.2		94 93 95 94 91 94 97 99	VATVSLPR	ETHCD
1	20210323_F1_UM1_Peng0013_SA_F59_ingel_3ug_ELA.raw	F1:1277	SW(+15.99)YQHHPGKAPKLL	F1:4459	14	97	97	14	420.2282	4	23.60	-	4.9216E6	1676.8787	3.0	Oxidation (HW)	99 99 99 98 98 100 99 98 88 92 97 98 100 100	SW(+15.99)YQHHPGKAPKLL	HCD
4	20210323_F1_UM1_Peng0013_SA_F59_ingel_3ug_tryp.raw	F4:3750	LSSPATLNSR	F4:4272	10	97	98	10	523.2853	2	20.88	19.27	2.1845E6	1044.5564	-0.3		97 99 100 100 99 99 98 97 99 99	LSSPATLNSR	HCD
4	20210323_F1_UM1_Peng0013_SA_F59_ingel_3ug_tryp.raw	F4:2522	TNAENEFVTLKK	F4:4572	12	97	97	12	465.2493	3	24.53	25.56	2.2818E6	1392.7249	0.9		93 94 100 100 99 100 100 100 100 100 100 82	TNAENEFVTLKK	ETHCD
3	20210323_F1_UM1_Peng0013_SA_F59_ingel_3ug_chymo.raw	-	LSLTPEQW	F3:9915	8	97	97	8	487.2540	2	55.68	-	0	972.4916	1.9		95 92 97 99 99 99 99 100	LSLTPEQW	HCD
3	20210323_F1_UM1_Peng0013_SA_F59_ingel_3ug_chymo.raw	F3:16390	LYKTTPPVLDSDGSFF	F3:10345	16	97	97	16	893.9498	2	58.24	-	5.7667E6	1785.8826	1.4		83 88 99 100 100 100 99 99 100 100 99 97 94 99 100 100	LYKTTPPVLDSDGSFF	HCD
4	20210323_F1_UM1_Peng0013_SA_F59_ingel_3ug_tryp.raw	F4:3898	QVYTLPPSR	F4:4660	9	97	96	9	530.7932	2	25.11	26.03	7.7432E5	1059.5713	0.6		86 93 99 99 100 99 97 98 99	QVYTLPPSR	HCD
2	20210323_F1_UM1_Peng0013_SA_F59_ingel_3ug_TL.raw	-	VRQAPGRALEWVSG	F2:6466	14	97	97	14	509.2802	3	35.63	-	0	1524.8162	1.7		100 98 96 93 97 100 98 96 97 99 97 98 99 97	VRQAPGRALEWVSG	ETHCD
4	20210323_F1_UM1_Peng0013_SA_F59_ingel_3ug_tryp.raw	F4:1145	VATVSLPR	F4:9136	8	97	94	8	421.7527	2	49.72	27.27	2.1963E4	841.5021	-13.3		94 95 95 93 93 95 95 98	VATVSLPR	HCD
4	20210323_F1_UM1_Peng0013_SA_F59_ingel_3ug_tryp.raw	F4:9037	EVATNSELVQSGK	F4:3310	13	97	94	13	681.3497	2	17.69	18.52	3.8927E5	1360.6833	1.1		71 69 100 100 99 99 100 99 99 98 98 99 100	EVATNSELVQSGK	HCD
2	20210323_F1_UM1_Peng0013_SA_F59_ingel_3ug_TL.raw	F2:7891	LTVLGQPKAAPS	F2:5085	12	97	97	12	591.3488	2	27.57	-	5.5025E7	1180.6816	1.1		100 100 100 100 100 98 95 88 93 100 98 98	LTVLGQPKAAPS	HCD
4	20210323_F1_UM1_Peng0013_SA_F59_ingel_3ug_tryp.raw	-	ALPAPLEK	F4:5570	8	97	96	8	419.7559	2	29.84	26.59	0	837.4960	1.5		88 92 98 98 97 98 99 99	ALPAPLEK	HCD
2	20210323_F1_UM1_Peng0013_SA_F59_ingel_3ug_TL.raw	F2:6185	LAYSDSVEGR	F2:3664	10	97	97	10	548.7670	2	19.30	-	1.8148E6	1095.5195	-0.1		99 99 100 100 99 96 94 97 95 95	LAYSDSVEGR	HCD
4	20210323_F1_UM1_Peng0013_SA_F59_ingel_3ug_tryp.raw	F4:9401	LAEESNYELEGK	F4:4559	12	97	95	12	691.3282	2	24.48	25.01	4.7376E6	1380.6409	0.7		72 77 100 100 100 99 100 100 100 100 99 100	LAEESNYELEGK	HCD
4	20210323_F1_UM1_Peng0013_SA_F59_ingel_3ug_tryp.raw	-	LAEESNYELEGK	F4:4622	12	97	94	12	691.3281	2	24.76	25.01	0	1380.6409	0.6		69 73 100 100 99 98 98 99 98 99 98 99	LAEESNYELEGK	HCD
4	20210323_F1_UM1_Peng0013_SA_F59_ingel_3ug_tryp.raw	F4:5099	YSDMQVTHEGSTVEK	F4:3177	15	97	93	15	570.9266	3	16.89	16.65	1.6346E6	1709.7566	0.8		79 73 83 77 95 99 99 100 100 100 100 100 99 100 99	YSDMQVTHEGSTVEK	ETHCD
1	20210323_F1_UM1_Peng0013_SA_F59_ingel_3ug_ELA.raw	F1:9852	A(+58.01)PELVESGGGLAQPGTSLR	F1:7129	19	97	97	19	632.9943	3	38.59	-	5.1282E5	1895.9587	1.3	Carboxymethyl (KW X@N-term)	99 99 100 99 99 100 100 100 100 100 100 99 81 85 95 98 99 99 99	A(+58.01)PELVESGGGLAQPGTSLR	ETHCD
2	20210323_F1_UM1_Peng0013_SA_F59_ingel_3ug_TL.raw	F2:17534	VTLFPPSSEELQANKAT	F2:8223	17	97	97	17	916.4772	2	44.66	-	4.545E8	1830.9363	1.9		97 99 100 100 100 100 100 99 100 100 100 98 99 96 81 90 98	VTLFPPSSEELQANKAT	HCD
3	20210323_F1_UM1_Peng0013_SA_F59_ingel_3ug_chymo.raw	-	TLSRDNAKNSLY	F3:4327	12	97	97	12	461.2415	3	23.81	-	0	1380.6997	2.1		93 94 95 97 98 96 99 100 98 98 99 99	TLSRDNAKNSLY	ETHCD
4	20210323_F1_UM1_Peng0013_SA_F59_ingel_3ug_tryp.raw	F4:9587	TNAENEFVTLKK	F4:4577	12	97	97	12	697.3698	2	24.53	25.56	4.3489E5	1392.7249	0.2		92 94 99 99 97 99 98 97 97 99 98 95	TNAENEFVTLKK	HCD
4	20210323_F1_UM1_Peng0013_SA_F59_ingel_3ug_tryp.raw	-	VATVSLPR	F4:6665	8	97	95	8	421.7591	2	35.82	27.27	0	841.5021	1.9		95 97 95 94 94 95 95 98	VATVSLPR	HCD
4	20210323_F1_UM1_Peng0013_SA_F59_ingel_3ug_tryp.raw	-	SYSC(+58.01)GAVTHEGSTVEK	F4:2955	16	97	97	16	856.8763	2	15.69	12.76	0	1711.7358	1.3	Carboxymethyl	99 100 100 100 80 85 100 100 100 100 99 99 99 99 100 100	SYSC(+58.01)GAVTHEGSTVEK	HCD
3	20210323_F1_UM1_Peng0013_SA_F59_ingel_3ug_chymo.raw	F3:7886	APPELLGGPSVF	F3:11106	12	97	97	12	592.3218	2	62.53	-	1.8077E7	1182.6284	0.5		98 97 93 96 100 99 96 93 96 99 100 100	APPELLGGPSVF	ETHCD
2	20210323_F1_UM1_Peng0013_SA_F59_ingel_3ug_TL.raw	F2:8363	VYTLPPSREEM(+15.99)TKNQ	F2:3646	15	97	97	15	603.6332	3	19.29	-	2.5894E7	1807.8774	0.1	Oxidation (M)	100 100 99 92 86 96 99 99 99 98 96 99 99 99 99	VYTLPPSREEM(+15.99)TKNQ	ETHCD
1	20210323_F1_UM1_Peng0013_SA_F59_ingel_3ug_ELA.raw	F1:11925	SVVTVPSSSLGTQT	F1:6373	14	97	97	14	681.8605	2	34.36	-	8.4567E7	1361.7039	1.9		96 97 98 99 100 99 98 98 93 93 96 99 99 99	SVVTVPSSSLGTQT	ETHCD
3	20210323_F1_UM1_Peng0013_SA_F59_ingel_3ug_chymo.raw	F3:1539	VRQAPGRALEW	F3:5752	11	97	97	11	428.2397	3	30.93	-	8.3772E8	1281.6941	2.4		93 92 95 97 98 99 99 98 99 100 100	VRQAPGRALEW	ETHCD
4	20210323_F1_UM1_Peng0013_SA_F59_ingel_3ug_tryp.raw	F4:3587	LLLSEK(+58.01)DR	F4:6289	8	97	93	8	516.2911	2	32.82	250.00	2.208E7	1030.5659	1.8	Carboxymethyl (KW X@N-term)	94 100 100 95 92 74 96 100	LLLSEK(+58.01)DR	HCD
1	20210323_F1_UM1_Peng0013_SA_F59_ingel_3ug_ELA.raw	F1:803	LHQDWLDGKEYKC(+58.01)KK(+58.01)	F1:5273	15	97	97	15	402.1990	5	27.60	-	2.2948E6	2005.9568	0.9	Carboxymethyl; Carboxymethyl (KW X@N-term)	99 96 89 93 98 100 100 99 99 99 99 97 97 98 96	LHQDWLDGKEYKC(+58.01)KK(+58.01)	ETHCD
3	20210323_F1_UM1_Peng0013_SA_F59_ingel_3ug_chymo.raw	F3:13191	KTTPPVLDSDGSFF	F3:9362	14	97	97	14	755.8765	2	51.86	-	3.6957E9	1509.7351	2.2		90 91 95 97 98 99 98 98 99 100 100 100 100 100	KTTPPVLDSDGSFF	ETHCD
3	20210323_F1_UM1_Peng0013_SA_F59_ingel_3ug_chymo.raw	F3:13646	LVDGEEAVPGSWPW	F3:11587	14	97	97	14	771.3685	2	65.69	-	1.3119E8	1540.7197	1.8		97 95 97 95 99 100 99 97 94 95 98 97 100 100	LVDGEEAVPGSWPW	ETHCD
3	20210323_F1_UM1_Peng0013_SA_F59_ingel_3ug_chymo.raw	F3:8253	TFDDYAM(+15.99)HW	F3:11624	9	97	97	9	601.2356	2	69.12	-	4.5018E6	1200.4546	1.7	Oxidation (M)	97 99 100 100 98 97 97 90 99	TFDDYAM(+15.99)HW	HCD
3	20210323_F1_UM1_Peng0013_SA_F59_ingel_3ug_chymo.raw	F3:1873	TLVGLVSW	F3:11743	8	97	97	8	437.7557	2	64.98	-	4.7031E7	873.4960	0.9		98 97 95 92 98 99 100 99	TLVGLVSW	ETHCD
2	20210323_F1_UM1_Peng0013_SA_F59_ingel_3ug_TL.raw	-	LVKDYFPEPVT	F2:8100	11	97	97	11	654.3486	2	45.59	-	0	1306.6809	1.3		99 97 96 92 97 100 99 100 99 95 96	LVKDYFPEPVT	HCD
4	20210323_F1_UM1_Peng0013_SA_F59_ingel_3ug_tryp.raw	F4:1161	VATVSLPR	F4:7299	8	97	94	8	421.7595	2	39.65	27.27	2.3474E5	841.5021	2.8		94 96 95 93 94 95 95 98	VATVSLPR	HCD
1	20210323_F1_UM1_Peng0013_SA_F59_ingel_3ug_ELA.raw	F1:8032	VLQSSGLYDLS	F1:8322	11	97	97	11	591.3069	2	45.56	-	1.2412E6	1180.5977	1.3		97 97 96 99 97 92 95 100 100 99 98	VLQSSGLYDLS	ETHCD
4	20210323_F1_UM1_Peng0013_SA_F59_ingel_3ug_tryp.raw	F4:1154	VATVSLPR	F4:5022	8	97	93	8	421.7589	2	26.59	27.27	3.7309E8	841.5021	1.2		94 93 94 92 90 92 96 99	VATVSLPR	ETHCD
2	20210323_F1_UM1_Peng0013_SA_F59_ingel_3ug_TL.raw	F2:16676	LSSVVTVPSSSLGTQTY	F2:8364	17	97	97	17	863.4503	2	46.81	-	3.7868E8	1724.8833	1.5		98 96 90 92 98 98 99 99 99 99 99 98 95 95 99 100 100	LSSVVTVPSSSLGTQTY	ETHCD
3	20210323_F1_UM1_Peng0013_SA_F59_ingel_3ug_chymo.raw	F3:8253	TFDDYAM(+15.99)HW	F3:12295	9	97	97	9	601.2356	2	69.12	-	4.5018E6	1200.4546	1.7	Oxidation (M)	98 99 100 99 98 95 95 93 99	TFDDYAM(+15.99)HW	HCD
1	20210323_F1_UM1_Peng0013_SA_F59_ingel_3ug_ELA.raw	F1:548	AWKADSSPVAK	F1:3613	11	97	97	11	387.2085	3	18.70	-	4.5218E6	1158.6033	0.3		100 100 99 98 99 100 100 97 90 92 95	AWKADSSPVAK	HCD
2	20210323_F1_UM1_Peng0013_SA_F59_ingel_3ug_TL.raw	F2:8033	LTVDKSRW(+15.99)QQGNVFS	F2:6619	15	97	97	15	594.3033	3	36.56	-	7.486E5	1779.8904	-1.2	Oxidation (HW)	98 92 94 99 100 100 99 99 97 95 96 96 98 99 97	LTVDKSRW(+15.99)QQGNVFS	ETHCD
1	20210323_F1_UM1_Peng0013_SA_F59_ingel_3ug_ELA.raw	F1:6581	LTVLHQDWLDGKEYKC(+58.01)KV	F1:7506	18	97	97	18	559.0394	4	40.70	-	1.25E6	2232.1248	1.7	Carboxymethyl	100 100 100 100 99 96 98 100 100 100 96 94 97 95 96 97 89 95	LTVLHQDWLDGKEYKC(+58.01)KV	HCD
3	20210323_F1_UM1_Peng0013_SA_F59_ingel_3ug_chymo.raw	F3:5894	TVLHQDW(+15.99)LDGKEY	F3:5785	13	97	97	13	540.5956	3	31.45	-	2.2866E7	1618.7627	1.4	Oxidation (HW)	89 94 100 100 97 96 93 99 100 99 99 100 100	TVLHQDW(+15.99)LDGKEY	ETHCD
2	20210323_F1_UM1_Peng0013_SA_F59_ingel_3ug_TL.raw	-	LW(+15.99)ADADNQF	F2:8153	9	97	97	9	548.2410	2	45.90	-	0	1094.4668	0.5	Oxidation (HW)	98 95 98 99 94 96 97 99 99	LW(+15.99)ADADNQF	ETHCD
2	20210323_F1_UM1_Peng0013_SA_F59_ingel_3ug_TL.raw	F2:7517	FTFDDYAM(+15.99)H	F2:6798	9	97	97	9	581.7293	2	36.56	-	1.1322E7	1161.4436	0.4	Oxidation (M)	100 100 99 99 99 94 94 96 95	FTFDDYAM(+15.99)H	HCD
1	20210323_F1_UM1_Peng0013_SA_F59_ingel_3ug_ELA.raw	F1:8707	SSYWGSTVKNS	F1:4579	11	97	97	11	608.2853	2	24.11	-	1.8072E7	1214.5566	-0.5		99 99 100 100 100 100 99 100 100 84 90	SSYWGSTVKNS	HCD
4	20210323_F1_UM1_Peng0013_SA_F59_ingel_3ug_tryp.raw	-	VATVSLPR	F4:8485	8	97	94	8	421.7594	2	45.95	27.27	0	841.5021	2.4		94 95 93 92 93 94 96 99	VATVSLPR	HCD
2	20210323_F1_UM1_Peng0013_SA_F59_ingel_3ug_TL.raw	F2:8927	LAPSSKSTSNTAA	F2:2366	13	97	97	13	617.8182	2	12.07	-	1.7976E6	1233.6201	1.5		97 97 99 99 99 93 96 96 96 94 99 100 100	LAPSSKSTSNTAA	ETHCD
2	20210323_F1_UM1_Peng0013_SA_F59_ingel_3ug_TL.raw	-	FDAVGVK	F2:4278	7	97	97	7	368.2061	2	22.80	-	0	734.3962	2.0		98 98 94 94 98 100 100	FDAVGVK	ETHCD
4	20210323_F1_UM1_Peng0013_SA_F59_ingel_3ug_tryp.raw	F4:5496	G(+58.01)YQELM(+15.99)NVK	F4:4204	9	97	94	9	578.2720	2	22.31	23.17	6.8647E5	1154.5278	1.4	Carboxymethyl (KW X@N-term); Oxidation (M)	83 82 97 99 99 98 97 99 100	G(+58.01)YQELM(+15.99)NVK	HCD
3	20210323_F1_UM1_Peng0013_SA_F59_ingel_3ug_chymo.raw	F3:3029	TLSRDNAKNDLY	F3:3672	12	97	97	12	470.5728	3	20.18	-	1.3884E7	1408.6946	1.4		97 99 99 100 99 87 91 99 98 99 100 100	TLSRDNAKNDLY	ETHCD
3	20210323_F1_UM1_Peng0013_SA_F59_ingel_3ug_chymo.raw	F3:17085	GPSVFPLAPSSKSTSGGTAAL	F3:8907	21	97	97	21	966.5079	2	49.82	-	2.7727E7	1931.0000	0.7		96 97 92 93 98 99 99 99 97 99 100 100 99 99 99 97 95 97 100 100 85	GPSVFPLAPSSKSTSGGTAAL	ETHCD
3	20210323_F1_UM1_Peng0013_SA_F59_ingel_3ug_chymo.raw	F3:7813	EPELVEDNGLAQPGTSL	F3:8909	17	97	97	17	590.2915	3	49.91	-	3.2467E6	1767.8525	0.1		97 98 99 99 97 97 99 94 95 98 99 90 96 97 98 100 100	EPELVEDNGLAQPGTSL	ETHCD
1	20210323_F1_UM1_Peng0013_SA_F59_ingel_3ug_ELA.raw	-	GVETTTPSKQSNNKYAAS	F1:3825	18	97	97	18	628.3113	3	19.98	-	0	1881.9067	2.8		93 94 99 100 100 98 98 100 100 99 100 99 99 98 96 95 95 88	GVETTTPSKQSNNKYAAS	ETHCD
1	20210323_F1_UM1_Peng0013_SA_F59_ingel_3ug_ELA.raw	F1:6591	SWLNNVLASN	F1:9316	10	97	97	10	559.2870	2	51.55	-	3.9521E6	1116.5564	2.7		97 90 98 92 98 99 100 100 100 99	SWLNNVLASN	ETHCD
1	20210323_F1_UM1_Peng0013_SA_F59_ingel_3ug_ELA.raw	F1:14285	SYLSLTPEQWKD	F1:9347	12	97	97	12	733.8636	2	51.60	-	6.7744E5	1465.7090	2.6		92 92 100 100 100 100 98 97 95 99 96 98	SYLSLTPEQWKD	HCD
1	20210323_F1_UM1_Peng0013_SA_F59_ingel_3ug_ELA.raw	F1:4269	VLPRAGTLLA	F1:6899	10	97	97	10	505.8221	2	37.24	-	1.413E6	1009.6284	1.3		98 98 99 97 95 92 95 99 100 100	VLPRAGTLLA	ETHCD
3	20210323_F1_UM1_Peng0013_SA_F59_ingel_3ug_chymo.raw	F3:12312	SSASTKPGSVFPLAPSSKSTAF	F3:8230	22	97	97	22	718.7085	3	45.92	-	1.4373E6	2153.1003	1.5		98 95 97 99 100 99 93 91 97 98 96 97 99 94 93 97 100 99 97 99 100 100	SSASTKPGSVFPLAPSSKSTAF	ETHCD
3	20210323_F1_UM1_Peng0013_SA_F59_ingel_3ug_chymo.raw	-	LSLTPEQW	F3:10510	8	97	97	8	487.2539	2	59.34	-	0	972.4916	1.7		96 94 97 97 96 98 100 100	LSLTPEQW	ETHCD
1	20210323_F1_UM1_Peng0013_SA_F59_ingel_3ug_ELA.raw	F1:7602	SVSGDPGQSLTL	F1:7055	12	97	97	12	580.7947	2	38.12	-	5.213E6	1159.5720	2.4		98 98 99 97 97 97 90 91 98 99 100 100	SVSGDPGQSLTL	ETHCD
3	20210323_F1_UM1_Peng0013_SA_F59_ingel_3ug_chymo.raw	-	FTPAVLQSSGLY	F3:11085	12	97	97	12	641.8380	2	62.70	-	0	1281.6604	0.7		95 90 93 95 99 100 99 99 99 98 100 100	FTPAVLQSSGLY	HCD
1	20210323_F1_UM1_Peng0013_SA_F59_ingel_3ug_ELA.raw	F1:16016	SSASTKGPSVFPLAPD	F1:8714	16	97	97	16	780.8994	2	47.77	-	1.35E7	1559.7830	0.8		98 97 98 99 100 99 94 91 97 98 93 95 99 99 99 98	SSASTKGPSVFPLAPD	ETHCD
1	20210323_F1_UM1_Peng0013_SA_F59_ingel_3ug_ELA.raw	F1:4129	LHQDWLDGKEYKC(+58.01)KK(+58.01)	F1:5486	15	97	97	15	502.4968	4	27.60	-	4.602E7	2005.9568	0.6	Carboxymethyl; Carboxymethyl (KW X@N-term)	99 97 95 99 99 100 99 98 99 100 99 94 95 95 90	LHQDWLDGKEYKC(+58.01)KK(+58.01)	ETHCD
3	20210323_F1_UM1_Peng0013_SA_F59_ingel_3ug_chymo.raw	F3:8253	TFDDYAM(+15.99)HW	F3:11678	9	97	97	9	601.2356	2	69.12	-	4.5018E6	1200.4546	1.7	Oxidation (M)	97 97 100 100 97 96 97 92 99	TFDDYAM(+15.99)HW	HCD
3	20210323_F1_UM1_Peng0013_SA_F59_ingel_3ug_chymo.raw	-	TLSRDNAKNSLY	F3:4073	12	97	97	12	461.2415	3	22.36	-	0	1380.6997	2.1		95 96 96 95 97 96 99 99 98 98 99 99	TLSRDNAKNSLY	ETHCD
3	20210323_F1_UM1_Peng0013_SA_F59_ingel_3ug_chymo.raw	F3:3855	LSLTPEQW(+15.99)	F3:7735	8	97	97	8	495.2515	2	46.14	-	2.7152E7	988.4866	2.0	Oxidation (HW)	94 92 98 98 98 99 99 100	LSLTPEQW(+15.99)	ETHCD
1	20210323_F1_UM1_Peng0013_SA_F59_ingel_3ug_ELA.raw	F1:693	LVTDLTK	F1:4107	7	97	97	7	395.2402	2	21.60	-	1.5003E6	788.4644	1.9		97 94 93 96 100 100 100	LVTDLTK	ETHCD
3	20210323_F1_UM1_Peng0013_SA_F59_ingel_3ug_chymo.raw	-	TVLHQDWLDGKEY	F3:8166	13	97	97	13	535.2651	3	45.57	-	0	1602.7678	3.6		97 97 98 95 95 99 100 100 99 95 92 98 100	TVLHQDWLDGKEY	HCD
4	20210323_F1_UM1_Peng0013_SA_F59_ingel_3ug_tryp.raw	F4:12	FTLSRK(+58.01)NK	F4:3530 3531	8	97	91	8	351.1999	3	18.81	22.56	2.0123E4	1050.5823	-4.3	Carboxymethyl (KW X@N-term)	99 99 100 94 97 89 100 100	FTLSRK(+58.01)NK	ETHCD/HCD
1	20210323_F1_UM1_Peng0013_SA_F59_ingel_3ug_ELA.raw	F1:3309	LHQDWLDGKEYKC(+58.01)KV	F1:5764	15	97	97	15	480.7393	4	30.72	-	1.2828E7	1918.9248	1.8	Carboxymethyl	99 95 94 99 99 99 98 99 99 99 99 96 95 97 93	LHQDWLDGKEYKC(+58.01)KV	ETHCD
3	20210323_F1_UM1_Peng0013_SA_F59_ingel_3ug_chymo.raw	F3:16469	TVSKTTPPVLDSDGSFF	F3:9568	17	97	97	17	899.4491	2	53.66	-	2.2607E6	1796.8833	0.2		93 94 98 96 92 93 95 95 99 100 100 100 100 100 100 100 100	TVSKTTPPVLDSDGSFF	ETHCD
2	20210323_F1_UM1_Peng0013_SA_F59_ingel_3ug_TL.raw	F2:979	VLHQDWLDGKEYK	F2:5250	13	97	97	13	408.4614	4	28.36	-	3.7179E5	1629.8149	1.0		90 95 96 97 99 97 99 99 99 96 97 99 98	VLHQDWLDGKEYK	ETHCD
3	20210323_F1_UM1_Peng0013_SA_F59_ingel_3ug_chymo.raw	F3:7814	EPELVESGGGLAQPGTDL	F3:8845	18	97	97	18	590.2925	3	49.55	-	2.3087E6	1767.8525	1.7		94 95 98 99 98 98 99 99 98 98 99 99 89 93 96 96 99 100	EPELVESGGGLAQPGTDL	ETHCD
3	20210323_F1_UM1_Peng0013_SA_F59_ingel_3ug_chymo.raw	F3:17743	NSGALTSGVHTFPAVLQSSGLY	F3:10701	22	97	97	22	1103.5604	2	60.55	-	7.9401E6	2205.1064	-0.1		90 90 93 94 99 99 99 98 97 96 97 93 96 99 100 100 98 99 100 99 100 99	NSGALTSGVHTFPAVLQSSGLY	ETHCD
3	20210323_F1_UM1_Peng0013_SA_F59_ingel_3ug_chymo.raw	F3:10186	TLPPSREEM(+15.99)TKNQVSTL	F3:4280	17	97	97	17	649.6663	3	21.00	-	5.0954E8	1945.9778	-0.4	Oxidation (M)	97 93 96 99 100 100 100 100 100 99 97 94 91 92 96 99 100	TLPPSREEM(+15.99)TKNQVSTL	ETHCD
1	20210323_F1_UM1_Peng0013_SA_F59_ingel_3ug_ELA.raw	F1:9809	SVMHEALHNHYTQKSL	F1:4038	16	97	97	16	632.3132	3	21.21	-	8.9023E6	1893.9155	1.1		90 94 100 100 100 98 97 97 98 98 99 94 91 100 100 100	SVMHEALHNHYTQKSL	HCD
1	20210323_F1_UM1_Peng0013_SA_F59_ingel_3ug_ELA.raw	F1:10665	LTPPSREEM(+15.99)TKNQVSLT	F1:4161	17	97	97	17	649.6653	3	21.51	-	3.4134E7	1945.9778	-1.9	Oxidation (M)	72 99 100 100 100 100 100 100 100 99 98 96 95 96 98 100 99	LTPPSREEM(+15.99)TKNQVSLT	ETHCD
1	20210323_F1_UM1_Peng0013_SA_F59_ingel_3ug_ELA.raw	F1:5267	GGPSVFLFPPKPKDT	F1:8446	15	97	97	15	529.6245	3	46.83	-	2.6537E7	1585.8503	0.9		92 100 100 100 100 100 100 100 100 99 98 93 94 89 93	GGPSVFLFPPKPKDT	HCD
2	20210323_F1_UM1_Peng0013_SA_F59_ingel_3ug_TL.raw	F2:4539	LTPEAGWKSHRSY	F2:3642	13	97	97	13	511.2597	3	19.21	-	6.7559E6	1530.7578	-0.3		78 100 100 100 97 98 100 100 100 99 98 98 96	LTPEAGWKSHRSY	ETHCD
4	20210323_F1_UM1_Peng0013_SA_F59_ingel_3ug_tryp.raw	F4:1354	LTVLGQPK	F4:4744	8	97	97	8	428.2693	2	25.35	24.16	1.3618E9	854.5225	1.8		99 99 100 99 96 95 97 94	LTVLGQPK	HCD
3	20210323_F1_UM1_Peng0013_SA_F59_ingel_3ug_chymo.raw	F3:8253	TFDDYAM(+15.99)HW	F3:12356	9	97	97	9	601.2356	2	69.12	-	4.5018E6	1200.4546	1.7	Oxidation (M)	97 98 100 99 97 94 95 94 99	TFDDYAM(+15.99)HW	HCD
1	20210323_F1_UM1_Peng0013_SA_F59_ingel_3ug_ELA.raw	F1:4278	SWYQHHPG	F1:3396	8	97	97	8	506.2263	2	17.05	-	9.8988E6	1010.4359	2.2		98 98 98 92 92 99 99 99	SWYQHHPG	HCD
3	20210323_F1_UM1_Peng0013_SA_F59_ingel_3ug_chymo.raw	F3:1656	SLTPEQW	F3:7352	7	97	97	7	430.7117	2	40.63	-	5.3033E7	859.4076	1.5		91 94 98 98 99 100 100	SLTPEQW	ETHCD
1	20210323_F1_UM1_Peng0013_SA_F59_ingel_3ug_ELA.raw	-	SW(+15.99)YQHHPGKAPKLL	F1:5266	14	97	97	14	420.2263	4	28.13	-	0	1676.8787	-1.4	Oxidation (HW)	95 96 98 98 99 100 100 97 86 94 98 99 100 100	SW(+15.99)YQHHPGKAPKLL	HCD
2	20210323_F1_UM1_Peng0013_SA_F59_ingel_3ug_TL.raw	F2:8927	LAPSSKSTSNTAA	F2:2420	13	97	97	13	617.8182	2	12.07	-	1.7976E6	1233.6201	1.5		97 97 99 99 99 95 97 97 93 91 98 100 99	LAPSSKSTSNTAA	ETHCD
2	20210323_F1_UM1_Peng0013_SA_F59_ingel_3ug_TL.raw	F2:13474	VTVSSASTKGPSVFP	F2:6732	15	97	97	15	732.3915	2	37.39	-	4.3423E7	1462.7666	1.2		99 99 100 100 100 100 100 100 100 98 91 79 93 99 100	VTVSSASTKGPSVFP	HCD
2	20210323_F1_UM1_Peng0013_SA_F59_ingel_3ug_TL.raw	-	LSEVSDRPSGVSSR	F2:2809	14	97	97	14	492.5869	3	14.48	-	0	1474.7375	1.0		99 97 98 98 100 99 90 86 97 98 98 99 99 99	LSEVSDRPSGVSSR	ETHCD
1	20210323_F1_UM1_Peng0013_SA_F59_ingel_3ug_ELA.raw	F1:20606	LHQDWLDGKEYKC(+58.01)KVSNKALPAPLEKT	F1:6310	27	97	97	27	1057.2181	3	33.94	-	3.5669E6	3168.6277	1.5	Carboxymethyl	100 99 96 99 98 100 100 100 99 100 100 99 99 100 98 94 93 96 99 97 98 95 90 81 97 97 97	LHQDWLDGKEYKC(+58.01)KVSNKALPAPLEKT	ETHCD
3	20210323_F1_UM1_Peng0013_SA_F59_ingel_3ug_chymo.raw	F3:5600	TVLHQDWLDGKEY	F3:8472	13	97	97	13	535.2659	3	48.27	-	8.5841E6	1602.7678	5.1		98 98 99 97 96 98 99 100 99 93 89 97 99	TVLHQDWLDGKEY	HCD
3	20210323_F1_UM1_Peng0013_SA_F59_ingel_3ug_chymo.raw	F3:9736	GPSVFPLAPELF	F3:7285	12	97	97	12	637.3436	2	40.59	-	4.7288E6	1272.6753	-2.1		98 98 99 100 100 99 99 99 98 86 90 99	GPSVFPLAPELF	HCD
1	20210323_F1_UM1_Peng0013_SA_F59_ingel_3ug_ELA.raw	-	LSEVSDRPSGV	F1:4054	11	97	97	11	573.2946	2	21.30	-	0	1144.5723	2.1		96 94 99 99 98 98 95 95 97 99 97	LSEVSDRPSGV	ETHCD
1	20210323_F1_UM1_Peng0013_SA_F59_ingel_3ug_ELA.raw	F1:5298	SSLGTQTYMGM(+15.99)LVKG	F1:7099	15	97	97	15	530.2629	3	38.39	-	6.1856E6	1587.7637	2.1	Oxidation (M)	100 100 100 100 99 96 100 99 85 83 97 99 100 100 99	SSLGTQTYMGM(+15.99)LVKG	ETHCD
2	20210323_F1_UM1_Peng0013_SA_F59_ingel_3ug_TL.raw	F2:7156	FVVYGGGTKLT	F2:8285	11	97	97	11	571.3167	2	46.71	-	1.4753E6	1140.6179	0.7		97 99 100 100 100 95 89 93 98 99 99	FVVYGGGTKLT	HCD
4	20210323_F1_UM1_Peng0013_SA_F59_ingel_3ug_tryp.raw	F4:3081	LSEVSDRPSGVSSR	F4:2636	14	97	98	14	492.5864	3	13.92	10.06	3.6514E5	1474.7375	-0.1		99 100 100 100 99 99 99 97 97 95 96 98 100 100	LSEVSDRPSGVSSR	HCD
4	20210323_F1_UM1_Peng0013_SA_F59_ingel_3ug_tryp.raw	F4:467	LPAPLEK	F4:4365	7	97	98	7	384.2369	2	23.50	24.88	5.4762E6	766.4589	0.6		99 98 99 96 97 99 99	LPAPLEK	HCD
3	20210323_F1_UM1_Peng0013_SA_F59_ingel_3ug_chymo.raw	F3:4445	LFPPSSEEL	F3:8292	9	97	97	9	509.7585	2	46.24	-	1.7401E8	1017.5018	0.6		95 94 99 99 99 93 96 99 100	LFPPSSEEL	HCD
1	20210323_F1_UM1_Peng0013_SA_F59_ingel_3ug_ELA.raw	-	SFVVFGGGTKLT	F1:9545	12	97	97	12	606.8358	2	52.84	-	0	1211.6550	1.7		99 99 100 100 100 99 92 86 91 100 100 100	SFVVFGGGTKLT	ETHCD
4	20210323_F1_UM1_Peng0013_SA_F59_ingel_3ug_tryp.raw	F4:1160	VATVSLPR	F4:7809	8	97	94	8	421.7592	2	41.79	27.27	2.7411E5	841.5021	2.1		94 96 95 93 93 94 92 96	VATVSLPR	HCD
1	20210323_F1_UM1_Peng0013_SA_F59_ingel_3ug_ELA.raw	F1:9837	LYSLTPEQWK	F1:8636	10	97	97	10	632.8332	2	47.40	-	1.8392E5	1263.6499	1.5		96 95 100 100 100 95 96 92 98 99	LYSLTPEQWK	HCD
4	20210323_F1_UM1_Peng0013_SA_F59_ingel_3ug_tryp.raw	F4:1017	SLVGLGGTK	F4:4817	9	97	96	9	416.2507	2	25.79	24.59	5.6871E5	830.4861	0.9		92 95 99 99 99 98 98 97 93	SLVGLGGTK	HCD
2	20210323_F1_UM1_Peng0013_SA_F59_ingel_3ug_TL.raw	F2:9978	VSSASTKGPSVYP	F2:5908	13	97	97	13	640.3292	2	32.29	-	4.5848E7	1278.6455	-1.3		100 100 100 99 100 99 99 98 90 90 92 97 97	VSSASTKGPSVYP	HCD
3	20210323_F1_UM1_Peng0013_SA_F59_ingel_3ug_chymo.raw	F3:10186	TLPPSREEM(+15.99)TKNQVSTL	F3:3951	17	97	97	17	649.6663	3	21.00	-	5.0954E8	1945.9778	-0.4	Oxidation (M)	96 91 95 99 100 100 100 100 100 99 97 94 90 92 97 100 100	TLPPSREEM(+15.99)TKNQVSTL	ETHCD
1	20210323_F1_UM1_Peng0013_SA_F59_ingel_3ug_ELA.raw	F1:810	LEWVSGL	F1:10220	7	97	97	7	402.2186	2	56.56	-	2.559E6	802.4225	0.2		98 98 98 93 95 99 99	LEWVSGL	ETHCD
2	20210323_F1_UM1_Peng0013_SA_F59_ingel_3ug_TL.raw	F2:9613	A(+58.01)PELVESGGGLAQPGTSLR	F2:6942	19	97	97	19	632.9951	3	38.59	-	2.5116E7	1895.9587	2.4	Carboxymethyl (KW X@N-term)	99 87 92 90 97 100 99 99 99 100 100 100 100 99 97 96 96 97 99	A(+58.01)PELVESGGGLAQPGTSLR	HCD
3	20210323_F1_UM1_Peng0013_SA_F59_ingel_3ug_chymo.raw	F3:8253	TFDDYAM(+15.99)HW	F3:12909	9	97	97	9	601.2356	2	69.12	-	4.5018E6	1200.4546	1.7	Oxidation (M)	96 98 100 100 98 97 97 90 99	TFDDYAM(+15.99)HW	HCD
1	20210323_F1_UM1_Peng0013_SA_F59_ingel_3ug_ELA.raw	F1:8634	SFVVFGGGTKLT	F1:8930	12	97	97	12	606.8351	2	49.18	-	5.3466E8	1211.6550	0.5		99 99 99 97 96 97 93 91 95 99 100 100	SFVVFGGGTKLT	ETHCD
4	20210323_F1_UM1_Peng0013_SA_F59_ingel_3ug_tryp.raw	-	ALPAPLEK	F4:4915	8	97	93	8	419.7563	2	26.27	26.59	0	837.4960	2.4		95 91 90 81 91 99 100 100	ALPAPLEK	ETHCD
4	20210323_F1_UM1_Peng0013_SA_F59_ingel_3ug_tryp.raw	F4:4176	SYSAGAVTHEGSTVEK	F4:2704	16	97	96	16	541.5939	3	14.34	11.81	1.3549E6	1621.7583	0.9		99 100 100 100 81 82 99 100 98 99 96 96 96 96 99 100	SYSAGAVTHEGSTVEK	HCD
4	20210323_F1_UM1_Peng0013_SA_F59_ingel_3ug_tryp.raw	-	ALPAPLEK	F4:6013	8	97	95	8	419.7559	2	32.15	26.59	0	837.4960	1.5		87 91 98 98 95 97 99 99	ALPAPLEK	HCD
4	20210323_F1_UM1_Peng0013_SA_F59_ingel_3ug_tryp.raw	-	LLLSEK(+58.01)DRPSGVSSR	F4:13272	15	97	92	15	567.9764	3	71.77	250.00	0	1700.9058	1.0	Carboxymethyl (KW X@N-term)	74 100 98 95 96 95 97 85 87 97 91 86 89 98 97	LLLSEK(+58.01)DRPSGVSSR	ETHCD
2	20210323_F1_UM1_Peng0013_SA_F59_ingel_3ug_TL.raw	F2:6626	FDDYAM(+15.99)HW(+15.99)	F2:5428	8	97	97	8	558.7093	2	29.64	-	1.9813E6	1115.4019	1.9	Oxidation (M); Oxidation (HW)	99 100 100 99 98 98 93 90	FDDYAM(+15.99)HW(+15.99)	HCD
4	20210323_F1_UM1_Peng0013_SA_F59_ingel_3ug_tryp.raw	-	ALPAPLEK	F4:4798	8	97	95	8	419.7562	2	25.67	26.59	0	837.4960	2.2		96 95 95 86 91 99 100 99	ALPAPLEK	ETHCD
1	20210323_F1_UM1_Peng0013_SA_F59_ingel_3ug_ELA.raw	-	SFVVFGGGTKLT	F1:9485	12	97	97	12	606.8356	2	52.48	-	0	1211.6550	1.4		99 99 100 100 100 99 94 88 88 98 100 100	SFVVFGGGTKLT	ETHCD
4	20210323_F1_UM1_Peng0013_SA_F59_ingel_3ug_tryp.raw	F4:4064	LDSPATLNSR	F4:3824	10	97	97	10	537.2834	2	20.63	23.13	2.6365E6	1072.5513	1.0		94 99 99 99 99 99 98 92 96 99	LDSPATLNSR	HCD
1	20210323_F1_UM1_Peng0013_SA_F59_ingel_3ug_ELA.raw	F1:55	AWRHPQFGG	F1:4471	9	97	97	9	352.5112	3	23.75	-	3.1931E5	1054.5098	1.8		100 99 99 96 95 93 97 98 96	AWRHPQFGG	ETHCD
3	20210323_F1_UM1_Peng0013_SA_F59_ingel_3ug_chymo.raw	F3:14458	TVLHQDWLDGKEY	F3:7490	13	97	97	13	802.3918	2	40.20	-	1.0439E8	1602.7678	0.8		90 93 99 98 95 99 97 99 98 96 98 100 100	TVLHQDWLDGKEY	ETHCD
1	20210323_F1_UM1_Peng0013_SA_F59_ingel_3ug_ELA.raw	F1:16509	LTNSYVQLGVLPRAG	F1:9406	15	97	97	15	794.4483	2	52.02	-	3.6902E6	1586.8779	2.6		99 98 98 100 100 100 97 100 100 99 97 93 92 93 90	LTNSYVQLGVLPRAG	ETHCD
3	20210323_F1_UM1_Peng0013_SA_F59_ingel_3ug_chymo.raw	F3:7034	QAEDESM(+15.99)YF	F3:5848	9	97	97	9	568.2166	2	32.44	-	9.7173E6	1134.4175	1.1	Oxidation (M)	82 94 99 99 100 99 100 100 100	QAEDESM(+15.99)YF	ETHCD
3	20210323_F1_UM1_Peng0013_SA_F59_ingel_3ug_chymo.raw	F3:5951	LSEVSDRPSGVSSRF	F3:4665	15	97	97	15	541.6105	3	25.03	-	2.4063E9	1621.8059	2.4		100 100 100 100 99 99 99 98 98 84 86 98 98 99 100	LSEVSDRPSGVSSRF	HCD
1	20210323_F1_UM1_Peng0013_SA_F59_ingel_3ug_ELA.raw	-	SW(+15.99)YQHHPGKAPKLL	F1:5331	14	97	97	14	420.2270	4	28.49	-	0	1676.8787	0.0	Oxidation (HW)	96 96 98 98 98 100 100 97 86 93 98 99 100 100	SW(+15.99)YQHHPGKAPKLL	HCD
3	20210323_F1_UM1_Peng0013_SA_F59_ingel_3ug_chymo.raw	F3:14640	C(+58.01)AKDVRPYYDFW	F3:9704	12	97	97	12	810.8617	2	54.51	-	2.0902E7	1619.7078	0.7	Carboxymethyl	99 98 99 100 100 100 84 86 99 100 100 100	C(+58.01)AKDVRPYYDFW	HCD
3	20210323_F1_UM1_Peng0013_SA_F59_ingel_3ug_chymo.raw	F3:16579	SLSSVVTVPSSSLGTQTY	F3:8905	18	97	97	18	906.9672	2	49.82	-	1.51E9	1811.9153	2.5		91 95 99 97 97 99 98 98 97 98 99 98 97 94 94 96 100 100	SLSSVVTVPSSSLGTQTY	ETHCD
1	20210323_F1_UM1_Peng0013_SA_F59_ingel_3ug_ELA.raw	-	SWYQHHPGKAPKLL	F1:5226	14	97	97	14	416.2287	4	27.91	-	0	1660.8838	1.1		99 99 98 96 98 99 99 98 88 90 96 98 100 100	SWYQHHPGKAPKLL	HCD
1	20210323_F1_UM1_Peng0013_SA_F59_ingel_3ug_ELA.raw	-	GVETTTPSKQSNNKYAAS	F1:3244	18	97	97	18	628.3104	3	16.72	-	0	1881.9067	1.3		98 98 100 100 100 98 98 99 100 99 99 98 98 97 96 95 92 82	GVETTTPSKQSNNKYAAS	ETHCD
2	20210323_F1_UM1_Peng0013_SA_F59_ingel_3ug_TL.raw	-	LLSEVSDRPDGVSSR	F2:3957	15	97	97	15	539.6135	3	21.00	-	0	1615.8164	1.3		100 100 100 100 99 95 98 96 94 96 92 95 96 97 98	LLSEVSDRPDGVSSR	HCD
4	20210323_F1_UM1_Peng0013_SA_F59_ingel_3ug_tryp.raw	F4:4834	FNW(+15.99)YVDGVEVHNAK	F4:7097	14	97	99	14	565.2712	3	38.22	250.00	2.4667E7	1692.7896	1.4	Oxidation (HW)	99 100 100 100 100 100 100 100 100 100 99 98 99 100	FNW(+15.99)YVDGVEVHNAK	HCD
3	20210323_F1_UM1_Peng0013_SA_F59_ingel_3ug_chymo.raw	F3:7416	LFPPKPKDTL	F3:5465	10	97	97	10	578.3428	2	30.39	-	2.6465E8	1154.6699	1.0		97 92 97 99 96 93 97 99 100 100	LFPPKPKDTL	ETHCD
1	20210323_F1_UM1_Peng0013_SA_F59_ingel_3ug_ELA.raw	F1:19013	SVM(+15.99)HEALHNHYTQKS	F1:2379	15	97	97	15	899.4222	2	12.03	-	1.163E6	1796.8264	2.0	Oxidation (M)	82 86 99 100 100 100 100 99 98 98 99 99 98 96 98	SVM(+15.99)HEALHNHYTQKS	HCD
3	20210323_F1_UM1_Peng0013_SA_F59_ingel_3ug_chymo.raw	F3:8249	TFDDYAM(+15.99)HW	F3:6950	9	97	97	9	601.2349	2	38.54	-	2.3427E6	1200.4546	0.5	Oxidation (M)	93 94 99 99 95 95 98 100 100	TFDDYAM(+15.99)HW	ETHCD
2	20210323_F1_UM1_Peng0013_SA_F59_ingel_3ug_TL.raw	F2:12881	LLYQNESGALNEA	F2:5841	13	97	97	13	711.3496	2	31.87	-	2.377E6	1420.6833	0.9		86 100 100 97 97 100 97 92 95 100 99 100 99	LLYQNESGALNEA	ETHCD
3	20210323_F1_UM1_Peng0013_SA_F59_ingel_3ug_chymo.raw	F3:13961	TVDKSRWQQGNVF	F3:5758	13	97	97	13	782.8977	2	31.82	-	2.9089E8	1563.7793	1.0		91 92 98 98 97 97 98 96 96 98 99 100 100	TVDKSRWQQGNVF	ETHCD
4	20210323_F1_UM1_Peng0013_SA_F59_ingel_3ug_tryp.raw	F4:3751	LSSPATLNSR	F4:3097	10	97	97	10	523.2859	2	16.45	19.27	5.3711E4	1044.5564	0.9		97 99 100 99 99 98 95 92 95 98	LSSPATLNSR	HCD
1	20210323_F1_UM1_Peng0013_SA_F59_ingel_3ug_ELA.raw	F1:4455	LFPPSSEELQANKA	F1:6410	14	97	97	14	510.9326	3	34.15	-	3.8382E7	1529.7725	2.3		100 100 100 100 100 100 100 100 100 99 99 98 77 88	LFPPSSEELQANKA	HCD
3	20210323_F1_UM1_Peng0013_SA_F59_ingel_3ug_chymo.raw	F3:4974	FPPKPKDTL	F3:5417	9	97	97	9	521.8010	2	30.33	-	6.367E7	1041.5858	1.6		99 99 99 98 93 93 96 96 100	FPPKPKDTL	HCD
2	20210323_F1_UM1_Peng0013_SA_F59_ingel_3ug_TL.raw	F2:6557	VETTTPSKQSNNKYA	F2:2407	15	97	97	15	556.6130	3	12.29	-	5.679E5	1666.8162	0.7		90 96 100 99 92 92 99 99 99 100 99 99 99 98 93	VETTTPSKQSNNKYA	ETHCD
2	20210323_F1_UM1_Peng0013_SA_F59_ingel_3ug_TL.raw	F2:15179	VVFGGGTKLTVLGQPK	F2:7427	16	97	97	16	800.9752	2	41.55	-	1.3092E6	1599.9348	0.7		100 100 100 100 99 97 99 100 100 100 100 99 86 78 97 99	VVFGGGTKLTVLGQPK	HCD
3	20210323_F1_UM1_Peng0013_SA_F59_ingel_3ug_chymo.raw	F3:8253	TFDDYAM(+15.99)HW	F3:12523	9	97	97	9	601.2356	2	69.12	-	4.5018E6	1200.4546	1.7	Oxidation (M)	97 99 100 99 98 94 94 92 99	TFDDYAM(+15.99)HW	HCD
2	20210323_F1_UM1_Peng0013_SA_F59_ingel_3ug_TL.raw	F2:17534	VTLFPPSSEELQANKAT	F2:8167	17	97	97	17	916.4772	2	44.66	-	4.545E8	1830.9363	1.9		98 99 100 100 100 100 100 99 100 100 100 98 98 95 79 88 98	VTLFPPSSEELQANKAT	HCD
4	20210323_F1_UM1_Peng0013_SA_F59_ingel_3ug_tryp.raw	F4:12478	FNW(+15.99)YVDGVEVHNAK	F4:7083	14	97	99	14	847.4006	2	38.17	250.00	1.2047E6	1692.7896	-1.7	Oxidation (HW)	99 98 100 100 100 100 99 99 100 100 99 99 100 100	FNW(+15.99)YVDGVEVHNAK	HCD
3	20210323_F1_UM1_Peng0013_SA_F59_ingel_3ug_chymo.raw	-	KTTPPVLDSDGSFF	F3:9431	14	97	97	14	755.8758	2	52.90	-	0	1509.7351	1.3		90 90 94 96 97 98 97 97 99 100 100 100 100 100	KTTPPVLDSDGSFF	ETHCD
2	20210323_F1_UM1_Peng0013_SA_F59_ingel_3ug_TL.raw	F2:7719	V(+58.01)H(+15.99)YC(+58.01)AKDVRPYYD	F2:7154	13	97	97	13	587.5934	3	38.48	-	4.2356E7	1759.7512	4.0	Carboxymethyl (KW X@N-term); Oxidation (HW); Carboxymethyl	100 100 99 99 100 99 100 99 87 82 95 100 100	V(+58.01)H(+15.99)YC(+58.01)AKDVRPYYD	ETHCD
3	20210323_F1_UM1_Peng0013_SA_F59_ingel_3ug_chymo.raw	F3:604	KALPAPLEKTL	F3:5370	11	97	97	11	394.2489	3	29.68	-	6.7881E6	1179.7227	1.8		90 93 94 97 95 98 100 100 100 100 100	KALPAPLEKTL	ETHCD
2	20210323_F1_UM1_Peng0013_SA_F59_ingel_3ug_TL.raw	F2:11360	LAYSDSVEGRFT	F2:6286	12	97	97	12	672.8262	2	33.88	-	6.0741E7	1343.6357	1.5		99 100 100 100 100 100 99 99 90 91 90 95	LAYSDSVEGRFT	HCD
4	20210323_F1_UM1_Peng0013_SA_F59_ingel_3ug_tryp.raw	F4:1763	SLYGLGGSK	F4:5001	9	97	93	9	441.2397	2	26.71	26.32	1.2931E5	880.4654	-0.5		92 94 98 96 96 91 92 90 92	SLYGLGGSK	HCD
3	20210323_F1_UM1_Peng0013_SA_F59_ingel_3ug_chymo.raw	F3:1931	VVFGGGTKL	F3:6150	9	97	97	9	439.2618	2	34.09	-	2.6259E8	876.5069	2.4		100 100 99 98 96 96 98 100 86	VVFGGGTKL	ETHCD
1	20210323_F1_UM1_Peng0013_SA_F59_ingel_3ug_ELA.raw	F1:13446	GC(+58.01)LVKDYFPEPV	F1:9731	12	97	97	12	712.8434	2	54.10	-	4.0051E8	1423.6692	2.2	Carboxymethyl	94 94 98 99 97 99 99 95 97 99 97 95	GC(+58.01)LVKDYFPEPV	ETHCD
1	20210323_F1_UM1_Peng0013_SA_F59_ingel_3ug_ELA.raw	-	SHEDPEVKFGG	F1:3756	11	97	97	11	401.1881	3	19.58	-	0	1200.5410	1.3		92 95 99 99 98 100 100 100 99 96 90	SHEDPEVKFGG	ETHCD
1	20210323_F1_UM1_Peng0013_SA_F59_ingel_3ug_ELA.raw	-	SFVVYGGGTKLT	F1:8997	12	97	97	12	614.8318	2	49.54	-	0	1227.6499	-0.6		98 98 100 99 98 95 86 94 97 100 100 100	SFVVYGGGTKLT	ETHCD
3	20210323_F1_UM1_Peng0013_SA_F59_ingel_3ug_chymo.raw	-	TFPAVLQSSGLY	F3:11657	12	97	97	12	641.8383	2	66.01	-	0	1281.6604	1.2		97 89 91 92 98 100 98 99 100 100 100 100	TFPAVLQSSGLY	ETHCD
2	20210323_F1_UM1_Peng0013_SA_F59_ingel_3ug_TL.raw	F2:6388	LTGTSTVGVGRG	F2:3159	12	97	97	12	552.8048	2	16.51	-	2.5747E7	1103.5935	1.4		100 100 99 99 100 99 99 100 100 93 85 90	LTGTSTVGVGRG	HCD
4	20210323_F1_UM1_Peng0013_SA_F59_ingel_3ug_tryp.raw	-	LKYENEVALR	F4:4600	10	97	96	10	617.8435	2	24.63	25.97	0	1233.6716	0.7		97 98 100 99 94 97 97 97 97 94	LKYENEVALR	HCD
2	20210323_F1_UM1_Peng0013_SA_F59_ingel_3ug_TL.raw	-	VTVSSASTKGPS	F2:2605	12	97	97	12	560.7959	2	13.32	-	0	1119.5771	0.1		98 98 99 99 98 91 89 97 99 98 98 99	VTVSSASTKGPS	ETHCD
3	20210323_F1_UM1_Peng0013_SA_F59_ingel_3ug_chymo.raw	F3:8253	TFDDYAM(+15.99)HW	F3:12414	9	97	97	9	601.2356	2	69.12	-	4.5018E6	1200.4546	1.7	Oxidation (M)	95 96 100 99 97 97 97 92 99	TFDDYAM(+15.99)HW	HCD
2	20210323_F1_UM1_Peng0013_SA_F59_ingel_3ug_TL.raw	-	VAWKADSSPVKQ	F2:4114	12	97	97	12	439.2391	3	21.87	-	0	1314.6931	1.7		99 99 99 98 97 97 98 100 99 95 90 93	VAWKADSSPVKQ	HCD
3	20210323_F1_UM1_Peng0013_SA_F59_ingel_3ug_chymo.raw	F3:6793	QVSLQDKTGF	F3:5464	10	97	97	10	561.7946	2	29.79	-	6.2628E8	1121.5718	2.5		90 93 98 98 92 99 100 99 100 100	QVSLQDKTGF	ETHCD
1	20210323_F1_UM1_Peng0013_SA_F59_ingel_3ug_ELA.raw	-	AYVVFGGGTKLT	F1:9237	12	97	97	12	606.8359	2	50.99	-	0	1211.6550	1.9		79 88 100 100 100 100 100 98 99 100 100 100	AYVVFGGGTKLT	HCD
4	20210323_F1_UM1_Peng0013_SA_F59_ingel_3ug_tryp.raw	F4:2965	QELAELNR	F4:3417	8	97	95	8	486.7597	2	18.25	21.05	1.31E5	971.5036	1.4		86 98 99 100 99 98 94 90	QELAELNR	HCD
1	20210323_F1_UM1_Peng0013_SA_F59_ingel_3ug_ELA.raw	F1:10665	LTPPSREEM(+15.99)TKNQVSLT	F1:4094	17	97	97	17	649.6653	3	21.51	-	3.4134E7	1945.9778	-1.9	Oxidation (M)	69 99 100 100 100 100 100 100 100 100 98 96 96 96 97 99 99	LTPPSREEM(+15.99)TKNQVSLT	ETHCD
1	20210323_F1_UM1_Peng0013_SA_F59_ingel_3ug_ELA.raw	-	GVETTTPSKQSNNKYAAS	F1:2870	18	97	97	18	628.3102	3	14.69	-	0	1881.9067	1.1		94 95 100 100 100 97 97 99 100 99 100 98 99 97 97 98 94 83	GVETTTPSKQSNNKYAAS	ETHCD
1	20210323_F1_UM1_Peng0013_SA_F59_ingel_3ug_ELA.raw	F1:10508	GVWQQGNVFSC(+58.01)SVMHEA	F1:7887	17	96	96	17	646.2865	3	42.93	-	6.5708E5	1935.8245	6.8	Carboxymethyl	99 92 99 96 95 99 98 99 98 98 99 97 97 99 97 96 92	GVWQQGNVFSC(+58.01)SVMHEA	ETHCD
1	20210323_F1_UM1_Peng0013_SA_F59_ingel_3ug_ELA.raw	F1:14101	SLTGVETTTPSKQSNNKYAAS	F1:3571	21	96	96	21	728.6985	3	18.49	-	4.1714E5	2183.0706	1.5		98 99 99 99 99 100 100 100 96 94 90 90 99 100 99 99 96 95 95 96 90	SLTGVETTTPSKQSNNKYAAS	ETHCD
1	20210323_F1_UM1_Peng0013_SA_F59_ingel_3ug_ELA.raw	F1:2462	VM(+15.99)HEALHNHYTQKSL	F1:2801	15	96	96	15	456.7278	4	14.30	-	1.4801E6	1822.8784	2.1	Oxidation (M)	100 100 100 100 99 100 98 98 98 99 85 80 99 99 99	VM(+15.99)HEALHNHYTQKSL	HCD
2	20210323_F1_UM1_Peng0013_SA_F59_ingel_3ug_TL.raw	F2:2191	VDAHYYQ	F2:3297	7	96	96	7	448.2015	2	17.25	-	6.7843E5	894.3871	1.4		98 98 96 90 98 100 100	VDAHYYQ	HCD
1	20210323_F1_UM1_Peng0013_SA_F59_ingel_3ug_ELA.raw	F1:1150	SWYQHHPGKAPKLL	F1:5622	14	96	96	14	416.2288	4	28.16	-	3.9286E8	1660.8838	1.4		99 99 98 95 98 100 99 98 87 90 96 98 100 100	SWYQHHPGKAPKLL	HCD
1	20210323_F1_UM1_Peng0013_SA_F59_ingel_3ug_ELA.raw	F1:5005	VSGSPGQSLTL	F1:6568	11	96	96	11	523.2811	2	35.36	-	1.3378E6	1044.5452	2.4		96 97 98 97 95 92 92 98 99 100 100	VSGSPGQSLTL	ETHCD
1	20210323_F1_UM1_Peng0013_SA_F59_ingel_3ug_ELA.raw	F1:1150	SWYAGHHPGKAPKLL	F1:5425	15	96	96	15	416.2288	4	28.16	-	3.9286E8	1660.8838	1.4		99 99 98 95 98 100 100 99 97 86 91 96 97 99 100	SWYAGHHPGKAPKLL	HCD
2	20210323_F1_UM1_Peng0013_SA_F59_ingel_3ug_TL.raw	F2:2977	ALPAPLEKT	F2:4875	9	96	96	9	470.2801	2	25.41	-	9.7767E7	938.5436	2.1		97 94 95 92 96 99 100 100 100	ALPAPLEKT	ETHCD
3	20210323_F1_UM1_Peng0013_SA_F59_ingel_3ug_chymo.raw	F3:4299	VKGFYPSDLAVDGF	F3:10181	14	96	96	14	505.5898	3	57.31	-	1.2837E6	1513.7451	1.6		98 97 99 100 96 96 98 99 99 98 97 95 90 94	VKGFYPSDLAVDGF	ETHCD
4	20210323_F1_UM1_Peng0013_SA_F59_ingel_3ug_tryp.raw	F4:3232	HQDWLDGK	F4:4158	8	96	95	8	499.7391	2	22.27	19.17	6.0362E4	997.4617	2.0		86 90 97 96 97 99 99 100	HQDWLDGK	HCD
1	20210323_F1_UM1_Peng0013_SA_F59_ingel_3ug_ELA.raw	F1:19293	LTVLFPPSSEELQANKA	F1:9744	17	96	96	17	922.4949	2	54.13	-	1.2688E7	1842.9727	1.4		100 100 100 100 97 96 98 99 95 96 98 94 92 94 94 98 97	LTVLFPPSSEELQANKA	ETHCD
1	20210323_F1_UM1_Peng0013_SA_F59_ingel_3ug_ELA.raw	F1:10281	LLSDFYPGAVTV	F1:11137	12	96	96	12	641.3415	2	60.86	-	1.3481E8	1280.6653	2.5		100 99 97 98 99 96 90 93 97 99 99 97	LLSDFYPGAVTV	ETHCD
4	20210323_F1_UM1_Peng0013_SA_F59_ingel_3ug_tryp.raw	-	LAEVLSPR	F4:5638	8	96	96	8	442.7638	2	30.19	26.24	0	883.5127	0.5		95 97 98 95 94 94 96 99	LAEVLSPR	HCD
2	20210323_F1_UM1_Peng0013_SA_F59_ingel_3ug_TL.raw	F2:8672	VTLFPPSSEELQANKAT	F2:7834	17	96	96	17	611.3208	3	44.66	-	4.0312E7	1830.9363	2.3		86 91 100 100 100 99 98 97 99 100 100 97 96 96 96 93 98	VTLFPPSSEELQANKAT	HCD
3	20210323_F1_UM1_Peng0013_SA_F59_ingel_3ug_chymo.raw	F3:13961	TVDKSRWQQGNVF	F3:5820	13	96	96	13	782.8977	2	31.82	-	2.9089E8	1563.7793	1.0		90 91 98 98 97 98 98 95 96 99 99 100 100	TVDKSRWQQGNVF	ETHCD
4	20210323_F1_UM1_Peng0013_SA_F59_ingel_3ug_tryp.raw	-	EPKDVESGGGLAQPGTSLR	F4:8038	19	96	93	19	949.4899	2	43.50	27.53	0	1896.9541	5.8		95 89 63 74 98 100 99 99 98 95 97 99 97 93 91 93 95 98 99	EPKDVESGGGLAQPGTSLR	HCD
4	20210323_F1_UM1_Peng0013_SA_F59_ingel_3ug_tryp.raw	-	DTLM(+15.99)LSR	F4:4184	7	96	94	7	426.2191	2	22.42	23.12	0	850.4219	2.2	Oxidation (M)	88 87 97 96 95 97 99	DTLM(+15.99)LSR	ETHCD
2	20210323_F1_UM1_Peng0013_SA_F59_ingel_3ug_TL.raw	-	LVKDYFPEPVT	F2:8345	11	96	96	11	654.3483	2	47.00	-	0	1306.6809	0.8		99 98 93 97 97 94 95 97 98 99 99	LVKDYFPEPVT	ETHCD
4	20210323_F1_UM1_Peng0013_SA_F59_ingel_3ug_tryp.raw	F4:5132	SYSC(+58.01)GAVTHEGSTVEK	F4:2970	16	96	96	16	571.5864	3	15.75	12.76	1.0206E8	1711.7358	0.9	Carboxymethyl	99 99 100 99 77 75 99 100 100 100 99 99 99 99 100 99	SYSC(+58.01)GAVTHEGSTVEK	ETHCD
4	20210323_F1_UM1_Peng0013_SA_F59_ingel_3ug_tryp.raw	F4:851	SLDLSPGK	F4:4211	8	96	96	8	408.7267	2	22.60	19.58	1.3236E5	815.4388	-0.1		88 90 98 98 98 99 100 100	SLDLSPGK	HCD
1	20210323_F1_UM1_Peng0013_SA_F59_ingel_3ug_ELA.raw	F1:3890	LSYL	F1:6758	4	96	96	4	495.2821	1	36.51	-	2.6538E5	494.2740	1.6		96 94 99 99	LSYL	HCD
2	20210323_F1_UM1_Peng0013_SA_F59_ingel_3ug_TL.raw	F2:11788	FTFDDYAM(+15.99)HW(+15.99)	F2:8704	10	96	96	10	682.7664	2	49.24	-	9.5104E6	1363.5178	0.3	Oxidation (M); Oxidation (HW)	100 100 100 100 100 96 89 91 98 97	FTFDDYAM(+15.99)HW(+15.99)	ETHCD
2	20210323_F1_UM1_Peng0013_SA_F59_ingel_3ug_TL.raw	-	FTFDDYAM(+15.99)HW	F2:10560	10	96	96	10	674.7698	2	59.31	-	0	1347.5229	1.5	Oxidation (M)	100 100 100 100 99 98 98 97 82 95	FTFDDYAM(+15.99)HW	HCD
1	20210323_F1_UM1_Peng0013_SA_F59_ingel_3ug_ELA.raw	F1:8069	SWYQHHPGKAPKLLL	F1:6870	15	96	96	15	592.3300	3	37.19	-	1.1552E7	1773.9678	0.2		99 99 99 97 98 100 100 98 98 99 81 87 98 100 100	SWYQHHPGKAPKLLL	HCD
1	20210323_F1_UM1_Peng0013_SA_F59_ingel_3ug_ELA.raw	F1:5332	VTLHQDWLDGKEYKC(+58.01)KV	F1:6344	17	96	96	17	530.7682	4	34.10	-	5.0237E6	2119.0408	1.4	Carboxymethyl	96 97 100 99 93 98 99 100 100 94 93 98 96 96 97 92 98	VTLHQDWLDGKEYKC(+58.01)KV	HCD
3	20210323_F1_UM1_Peng0013_SA_F59_ingel_3ug_chymo.raw	F3:10422	TFPAVLQDSGLY	F3:11316	12	96	96	12	655.8353	2	64.09	-	1.2416E7	1309.6553	0.6		98 94 97 98 99 98 88 96 96 99 100 100	TFPAVLQDSGLY	ETHCD
1	20210323_F1_UM1_Peng0013_SA_F59_ingel_3ug_ELA.raw	F1:5267	GGPSVFLFPPKPKDT	F1:8505	15	96	96	15	529.6245	3	46.83	-	2.6537E7	1585.8503	0.9		92 100 100 100 100 100 100 100 100 99 97 92 94 86 92	GGPSVFLFPPKPKDT	HCD
4	20210323_F1_UM1_Peng0013_SA_F59_ingel_3ug_tryp.raw	F4:10461	VVVVDSHEDPEVK	F4:4205	13	96	92	13	726.3727	2	22.60	22.64	6.4313E5	1450.7302	0.4		100 100 98 52 63 96 97 100 99 97 99 99 100	VVVVDSHEDPEVK	HCD
4	20210323_F1_UM1_Peng0013_SA_F59_ingel_3ug_tryp.raw	-	LSSPATLNSR	F4:3659	10	96	92	10	523.2866	2	19.56	19.27	0	1044.5564	2.2		95 94 97 98 97 97 88 79 83 94	LSSPATLNSR	ETHCD
1	20210323_F1_UM1_Peng0013_SA_F59_ingel_3ug_ELA.raw	F1:8955	SSASTKGPSVFPLAPSSKS	F1:6362	19	96	96	19	612.3237	3	34.25	-	2.0686E6	1833.9473	1.1		100 99 99 99 99 99 97 94 82 95 100 100 100 100 96 96 98 92 96	SSASTKGPSVFPLAPSSKS	HCD
1	20210323_F1_UM1_Peng0013_SA_F59_ingel_3ug_ELA.raw	F1:1752	LPAPLEKT	F1:4305	8	96	96	8	434.7610	2	22.36	-	6.0868E6	867.5065	1.2		100 100 100 100 99 99 89 89	LPAPLEKT	HCD
4	20210323_F1_UM1_Peng0013_SA_F59_ingel_3ug_tryp.raw	F4:7383	GFSSGSAVVSNSR	F4:3622	13	96	93	13	627.8076	2	19.14	18.53	7.3973E5	1253.6001	0.5		60 69 99 99 99 98 98 98 98 97 97 99 100	GFSSGSAVVSNSR	HCD
4	20210323_F1_UM1_Peng0013_SA_F59_ingel_3ug_tryp.raw	-	ALPPALEK	F4:4684	8	96	93	8	419.7554	2	25.08	24.61	0	837.4960	0.3		94 85 86 90 96 99 100 100	ALPPALEK	ETHCD
3	20210323_F1_UM1_Peng0013_SA_F59_ingel_3ug_chymo.raw	F3:7708	TVLSLTPEQW	F3:10729	10	96	96	10	587.3116	2	60.63	-	1.285E5	1172.6077	0.9		95 94 98 96 98 96 94 98 100 100	TVLSLTPEQW	ETHCD
2	20210323_F1_UM1_Peng0013_SA_F59_ingel_3ug_TL.raw	-	VVFGGGTKLT	F2:6214	10	96	96	10	489.7851	2	34.15	-	0	977.5546	1.2		100 100 100 100 96 87 92 98 98 99	VVFGGGTKLT	HCD
4	20210323_F1_UM1_Peng0013_SA_F59_ingel_3ug_tryp.raw	-	DTLM(+15.99)LSR	F4:4616	7	96	97	7	426.2184	2	24.72	23.12	0	850.4219	0.5	Oxidation (M)	92 95 99 99 99 99 100	DTLM(+15.99)LSR	HCD
1	20210323_F1_UM1_Peng0013_SA_F59_ingel_3ug_ELA.raw	F1:6293	SLLHQDWLNGKEYKC(+58.01)KVS	F1:5884	18	96	96	18	552.2798	4	31.51	-	3.711E6	2205.0886	0.6	Carboxymethyl	89 93 100 100 98 99 100 100 99 95 96 99 98 95 91 97 96 99	SLLHQDWLNGKEYKC(+58.01)KVS	HCD
3	20210323_F1_UM1_Peng0013_SA_F59_ingel_3ug_chymo.raw	F3:10186	TLPPSREEM(+15.99)TKNQVSTL	F3:4116	17	96	96	17	649.6663	3	21.00	-	5.0954E8	1945.9778	-0.4	Oxidation (M)	96 89 95 99 100 100 100 100 100 99 97 93 90 92 97 100 100	TLPPSREEM(+15.99)TKNQVSTL	ETHCD
2	20210323_F1_UM1_Peng0013_SA_F59_ingel_3ug_TL.raw	-	VVFGGGTKLT	F2:7091	10	96	96	10	489.7854	2	39.48	-	0	977.5546	1.7		100 100 100 99 96 90 93 97 95 98	VVFGGGTKLT	HCD
3	20210323_F1_UM1_Peng0013_SA_F59_ingel_3ug_chymo.raw	F3:10186	TLPPSREEM(+15.99)TKNQVSTL	F3:4342	17	96	96	17	649.6663	3	21.00	-	5.0954E8	1945.9778	-0.4	Oxidation (M)	95 90 94 97 99 100 100 100 100 99 97 95 93 93 96 99 100	TLPPSREEM(+15.99)TKNQVSTL	ETHCD
4	20210323_F1_UM1_Peng0013_SA_F59_ingel_3ug_tryp.raw	F4:3124	SLTPEQWK	F4:5305	8	96	93	8	494.7591	2	28.24	250.00	7.7982E6	987.5025	1.1		91 94 96 96 95 79 93 100	SLTPEQWK	ETHCD
4	20210323_F1_UM1_Peng0013_SA_F59_ingel_3ug_tryp.raw	-	FNW(+15.99)YVDGVEVHNAK	F4:6972	14	96	99	14	565.2707	3	37.56	250.00	0	1692.7896	0.4	Oxidation (HW)	99 100 100 100 100 100 100 100 100 100 99 99 100 100	FNW(+15.99)YVDGVEVHNAK	HCD
1	20210323_F1_UM1_Peng0013_SA_F59_ingel_3ug_ELA.raw	-	VGETTTPSKQSNNKYAAS	F1:3545	18	96	96	18	628.3107	3	18.38	-	0	1881.9067	1.8		83 88 99 100 100 98 96 99 100 98 99 99 99 98 97 96 98 95	VGETTTPSKQSNNKYAAS	ETHCD
3	20210323_F1_UM1_Peng0013_SA_F59_ingel_3ug_chymo.raw	F3:8253	TFDDYAM(+15.99)HW	F3:12185	9	96	96	9	601.2356	2	69.12	-	4.5018E6	1200.4546	1.7	Oxidation (M)	97 99 100 100 98 94 94 91 99	TFDDYAM(+15.99)HW	HCD
2	20210323_F1_UM1_Peng0013_SA_F59_ingel_3ug_TL.raw	-	LTPPSREEM(+15.99)TKNQVS	F2:2478	15	96	96	15	578.2899	3	12.62	-	0	1731.8462	0.9	Oxidation (M)	77 100 100 100 100 100 100 100 99 100 100 98 95 93 92	LTPPSREEM(+15.99)TKNQVS	ETHCD
3	20210323_F1_UM1_Peng0013_SA_F59_ingel_3ug_chymo.raw	-	KTTPPVLDSDGSFF	F3:9567	14	96	96	14	755.8749	2	53.69	-	0	1509.7351	0.1		73 91 100 100 99 100 100 100 99 98 97 100 100 100	KTTPPVLDSDGSFF	HCD
1	20210323_F1_UM1_Peng0013_SA_F59_ingel_3ug_ELA.raw	-	GVETTTPSKQSNNKYAAS	F1:3180	18	96	96	18	628.3100	3	16.35	-	0	1881.9067	0.8		96 96 100 100 100 98 98 100 100 99 99 98 99 98 96 94 91 79	GVETTTPSKQSNNKYAAS	ETHCD
1	20210323_F1_UM1_Peng0013_SA_F59_ingel_3ug_ELA.raw	F1:3529	SLTPEQWKSHRS	F1:3388	12	96	96	12	485.9167	3	17.51	-	5.301E6	1454.7266	1.1		98 99 100 100 99 98 99 99 97 91 85 96	SLTPEQWKSHRS	HCD
2	20210323_F1_UM1_Peng0013_SA_F59_ingel_3ug_TL.raw	F2:12228	LGTQTYLC(+58.01)NVNHKPSNTK	F2:3845	18	96	96	18	692.6786	3	20.34	-	1.0283E6	2075.0105	1.7	Carboxymethyl	100 100 100 100 100 100 100 96 95 97 96 93 98 94 91 90 95 99	LGTQTYLC(+58.01)NVNHKPSNTK	HCD
3	20210323_F1_UM1_Peng0013_SA_F59_ingel_3ug_chymo.raw	-	KTTPPVLDSDGSFF	F3:9678	14	96	96	14	755.8759	2	54.31	-	0	1509.7351	1.4		73 91 99 99 99 100 100 100 99 98 97 100 100 100	KTTPPVLDSDGSFF	HCD
4	20210323_F1_UM1_Peng0013_SA_F59_ingel_3ug_tryp.raw	-	ALPAPLEK	F4:4630	8	96	97	8	419.7558	2	24.80	26.59	0	837.4960	1.2		94 96 99 99 97 97 99 99	ALPAPLEK	HCD
1	20210323_F1_UM1_Peng0013_SA_F59_ingel_3ug_ELA.raw	F1:878	SWSSDNL	F1:6021	7	96	96	7	404.6779	2	32.30	-	4.6066E6	807.3399	1.7		92 90 99 99 99 99 99	SWSSDNL	ETHCD
2	20210323_F1_UM1_Peng0013_SA_F59_ingel_3ug_TL.raw	-	VSSASTKGPSVFP	F2:6408	13	96	96	13	632.3331	2	35.29	-	0	1262.6506	0.8		100 100 100 100 100 100 99 98 84 86 95 99 99	VSSASTKGPSVFP	HCD
3	20210323_F1_UM1_Peng0013_SA_F59_ingel_3ug_chymo.raw	F3:8253	TFDDYAM(+15.99)HW	F3:11842	9	96	96	9	601.2356	2	69.12	-	4.5018E6	1200.4546	1.7	Oxidation (M)	97 99 100 100 98 94 94 92 99	TFDDYAM(+15.99)HW	HCD
3	20210323_F1_UM1_Peng0013_SA_F59_ingel_3ug_chymo.raw	F3:13001	TTKFFSGDSDLKF	F3:11274	13	96	96	13	746.8704	2	63.97	-	1.9296E7	1491.7246	1.0		96 99 99 100 99 97 81 93 99 100 100 98 99	TTKFFSGDSDLKF	HCD
2	20210323_F1_UM1_Peng0013_SA_F59_ingel_3ug_TL.raw	F2:1069	VSWYQHHPGKAPKL	F2:4428	14	96	96	14	412.7252	4	23.70	-	4.2826E7	1646.8682	2.2		100 100 100 99 99 99 100 98 88 80 97 98 98 99	VSWYQHHPGKAPKL	HCD
1	20210323_F1_UM1_Peng0013_SA_F59_ingel_3ug_ELA.raw	F1:19226	VTSWNSGALTSGVHTFPA	F1:9467	18	96	96	18	916.4542	2	52.18	-	2.7283E7	1830.8901	2.1		87 94 99 99 98 99 97 95 98 98 99 98 96 98 99 96 96 96	VTSWNSGALTSGVHTFPA	ETHCD
3	20210323_F1_UM1_Peng0013_SA_F59_ingel_3ug_chymo.raw	F3:6132	TVLHQDMSLDGKEY	F3:6141	14	96	96	14	545.9277	3	32.22	-	6.1266E7	1634.7610	0.1		98 99 100 99 97 98 84 92 100 99 96 95 98 100	TVLHQDMSLDGKEY	HCD
3	20210323_F1_UM1_Peng0013_SA_F59_ingel_3ug_chymo.raw	-	KLSTAASF	F3:4759	8	96	96	8	412.7298	2	26.24	-	0	823.4439	1.3		92 91 94 98 99 100 100 100	KLSTAASF	ETHCD
4	20210323_F1_UM1_Peng0013_SA_F59_ingel_3ug_tryp.raw	F4:1815	TSFTSVSR	F4:3290	8	96	96	8	442.7285	2	17.50	14.63	4.3759E4	883.4399	2.9		98 98 99 98 95 94 94 94	TSFTSVSR	HCD
1	20210323_F1_UM1_Peng0013_SA_F59_ingel_3ug_ELA.raw	F1:1512	SDFYPGAV	F1:7137	8	96	96	8	428.1984	2	38.54	-	3.1237E6	854.3810	1.4		89 95 99 96 97 99 100 100	SDFYPGAV	ETHCD
1	20210323_F1_UM1_Peng0013_SA_F59_ingel_3ug_ELA.raw	F1:1833	LAEWVSGL	F1:10646	8	96	96	8	437.7386	2	59.23	-	6.1803E4	873.4596	3.5		90 90 99 99 99 98 99 99	LAEWVSGL	ETHCD
2	20210323_F1_UM1_Peng0013_SA_F59_ingel_3ug_TL.raw	F2:11782	M(+15.99)SDPAKYGDPDHYSKYR	F2:3053	17	96	96	17	682.6400	3	15.85	-	5.3152E6	2044.8948	1.7	Oxidation (M)	100 100 100 100 100 99 99 99 100 99 100 97 97 95 89 81 91	M(+15.99)SDPAKYGDPDHYSKYR	HCD
4	20210323_F1_UM1_Peng0013_SA_F59_ingel_3ug_tryp.raw	-	VATVSLPR	F4:6486	8	96	94	8	421.7587	2	34.82	27.27	0	841.5021	0.8		95 95 93 91 90 92 97 99	VATVSLPR	HCD
1	20210323_F1_UM1_Peng0013_SA_F59_ingel_3ug_ELA.raw	F1:8069	SWYQHHPGKAPKLLL	F1:6937	15	96	96	15	592.3300	3	37.19	-	1.1552E7	1773.9678	0.2		99 96 98 98 100 93 90 96 99 95 92 96 100 100 100	SWYQHHPGKAPKLLL	ETHCD
4	20210323_F1_UM1_Peng0013_SA_F59_ingel_3ug_tryp.raw	F4:4834	FNW(+15.99)YVDGVEVHNAK	F4:7033	14	96	99	14	565.2712	3	38.22	250.00	2.4667E7	1692.7896	1.4	Oxidation (HW)	99 100 100 100 100 100 100 100 100 100 99 96 99 100	FNW(+15.99)YVDGVEVHNAK	HCD
1	20210323_F1_UM1_Peng0013_SA_F59_ingel_3ug_ELA.raw	-	SVM(+15.99)HEALHDHYTQKS	F1:2437	15	96	96	15	360.5708	5	12.35	-	0	1797.8103	4.2	Oxidation (M)	97 95 94 95 100 100 100 99 100 99 98 96 92 96 90	SVM(+15.99)HEALHDHYTQKS	ETHCD
1	20210323_F1_UM1_Peng0013_SA_F59_ingel_3ug_ELA.raw	F1:11163	SDPRSGVSSRFSGSKSGNTA	F1:2653	20	96	96	20	661.9885	3	13.49	-	4.4203E6	1982.9404	1.7		97 92 81 86 100 100 100 100 100 100 100 100 100 100 99 97 97 98 98 92	SDPRSGVSSRFSGSKSGNTA	ETHCD
3	20210323_F1_UM1_Peng0013_SA_F59_ingel_3ug_chymo.raw	-	TFPAVLQSSGLY	F3:11194	12	96	96	12	641.8383	2	63.34	-	0	1281.6604	1.3		92 85 95 95 99 99 98 99 99 98 100 100	TFPAVLQSSGLY	HCD
2	20210323_F1_UM1_Peng0013_SA_F59_ingel_3ug_TL.raw	F2:15939	VTLFPPSSEELQANK	F2:7804	15	96	96	15	830.4354	2	44.35	-	1.2052E7	1658.8516	2.8		95 96 99 98 98 98 98 94 95 98 99 95 96 97 95	VTLFPPSSEELQANK	ETHCD
3	20210323_F1_UM1_Peng0013_SA_F59_ingel_3ug_chymo.raw	-	TVLHQDWLDGKEY	F3:6890	13	96	96	13	802.3925	2	38.29	-	0	1602.7678	1.7		77 86 100 99 98 99 100 100 100 99 99 100 100	TVLHQDWLDGKEY	HCD
1	20210323_F1_UM1_Peng0013_SA_F59_ingel_3ug_ELA.raw	F1:1150	SWYQHHPGKAPKLL	F1:5292	14	96	96	14	416.2288	4	28.16	-	3.9286E8	1660.8838	1.4		99 99 98 95 99 100 99 98 90 91 95 96 95 99	SWYQHHPGKAPKLL	HCD
4	20210323_F1_UM1_Peng0013_SA_F59_ingel_3ug_tryp.raw	F4:908	YVDGVEVHNAK	F4:2833	11	96	98	11	410.8756	3	15.01	10.82	2.0079E5	1229.6040	0.8		99 99 100 99 99 100 97 90 96 99 100	YVDGVEVHNAK	HCD
4	20210323_F1_UM1_Peng0013_SA_F59_ingel_3ug_tryp.raw	-	SYSC(+58.01)GAVTHEGSTVEK	F4:3023	16	96	96	16	571.5867	3	16.06	12.76	0	1711.7358	1.4	Carboxymethyl	99 99 100 99 76 77 99 100 100 100 99 99 100 100 100 100	SYSC(+58.01)GAVTHEGSTVEK	ETHCD
3	20210323_F1_UM1_Peng0013_SA_F59_ingel_3ug_chymo.raw	F3:8075	LSEVSDRPSGVSSRFY	F3:5489	16	96	96	16	595.9641	3	30.39	-	1.1882E7	1784.8694	0.6		94 91 98 97 99 100 91 89 98 100 99 99 99 98 98 98	LSEVSDRPSGVSSRFY	ETHCD
3	20210323_F1_UM1_Peng0013_SA_F59_ingel_3ug_chymo.raw	F3:5951	LSEVSDRPSGVSSRF	F3:4596	15	96	96	15	541.6105	3	25.03	-	2.4063E9	1621.8059	2.4		100 100 100 100 99 99 99 97 97 81 85 98 98 99 99	LSEVSDRPSGVSSRF	HCD
1	20210323_F1_UM1_Peng0013_SA_F59_ingel_3ug_ELA.raw	F1:6684	G(+58.01)FSWGRGTPV	F1:6559	10	96	96	10	561.2736	2	35.30	-	1.8285E6	1120.5300	2.3	Carboxymethyl (KW X@N-term)	99 99 99 96 97 95 96 91 97 98	G(+58.01)FSWGRGTPV	ETHCD
2	20210323_F1_UM1_Peng0013_SA_F59_ingel_3ug_TL.raw	F2:2505	LTPEQWKSHSR	F2:2884	11	96	96	11	456.9059	3	14.96	-	2.5849E7	1367.6946	0.9		94 100 100 100 99 99 99 98 86 92 97	LTPEQWKSHSR	HCD
1	20210323_F1_UM1_Peng0013_SA_F59_ingel_3ug_ELA.raw	F1:4356	GVVSNKALPAPLEKT	F1:4706	15	96	96	15	508.6318	3	24.98	-	4.3667E5	1522.8718	1.2		89 94 99 99 99 100 100 98 97 95 91 97 99 98 98	GVVSNKALPAPLEKT	ETHCD
3	20210323_F1_UM1_Peng0013_SA_F59_ingel_3ug_chymo.raw	F3:1539	VRQAPGRALEW	F3:5690	11	96	96	11	428.2397	3	30.93	-	8.3772E8	1281.6941	2.4		92 91 94 95 97 99 99 98 99 100 100	VRQAPGRALEW	ETHCD
3	20210323_F1_UM1_Peng0013_SA_F59_ingel_3ug_chymo.raw	F3:13630	LVNGEEAVPGSWPW	F3:11415	14	96	96	14	770.8763	2	64.52	-	2.1819E8	1539.7358	1.5		95 92 94 98 99 100 99 95 94 95 97 95 100 100	LVNGEEAVPGSWPW	ETHCD
4	20210323_F1_UM1_Peng0013_SA_F59_ingel_3ug_tryp.raw	F4:4822	FNW(+15.99)YVDGVEVHNAK	F4:6073	14	96	99	14	565.2703	3	32.52	250.00	4.6794E6	1692.7896	-0.2	Oxidation (HW)	99 100 100 100 100 100 100 100 100 100 99 99 100 100	FNW(+15.99)YVDGVEVHNAK	HCD
2	20210323_F1_UM1_Peng0013_SA_F59_ingel_3ug_TL.raw	-	VVYGGGTKLT	F2:5641	10	96	96	10	497.7823	2	30.71	-	0	993.5495	0.7		100 100 100 100 96 90 92 96 96 98	VVYGGGTKLT	HCD
4	20210323_F1_UM1_Peng0013_SA_F59_ingel_3ug_tryp.raw	-	G(+58.01)TLM(+15.99)LSR	F4:3981	7	96	94	7	426.2189	2	21.30	18.90	0	850.4219	1.5	Carboxymethyl (KW X@N-term); Oxidation (M)	82 87 98 97 96 98 99	G(+58.01)TLM(+15.99)LSR	ETHCD
3	20210323_F1_UM1_Peng0013_SA_F59_ingel_3ug_chymo.raw	-	LSLTPEQW	F3:10395	8	96	96	8	487.2539	2	58.61	-	0	972.4916	1.6		95 92 97 97 95 98 99 100	LSLTPEQW	ETHCD
4	20210323_F1_UM1_Peng0013_SA_F59_ingel_3ug_tryp.raw	F4:15121	NNGGYGSGGSSYGSGNSYGSGGGGNGR	F4:2805	27	96	98	27	1192.4802	2	14.86	18.93	4.5188E5	2382.9446	0.6		98 98 98 89 92 99 99 99 99 100 100 100 99 99 97 96 97 98 99 99 97 98 99 99 100 100 100	NNGGYGSGGSSYGSGNSYGSGGGGNGR	HCD
2	20210323_F1_UM1_Peng0013_SA_F59_ingel_3ug_TL.raw	-	ALPAPLEKT	F2:4936	9	96	96	9	470.2801	2	26.56	-	0	938.5436	2.1		96 94 96 95 95 97 99 99 99	ALPAPLEKT	ETHCD
4	20210323_F1_UM1_Peng0013_SA_F59_ingel_3ug_tryp.raw	F4:4180	FEM(+15.99)EQNLR	F4:3117	8	96	97	8	541.7515	2	16.58	12.65	4.8694E4	1081.4863	1.9	Oxidation (M)	94 99 99 99 95 95 99 100	FEM(+15.99)EQNLR	HCD
1	20210323_F1_UM1_Peng0013_SA_F59_ingel_3ug_ELA.raw	F1:5962	SWNSGALTSRHTDVT	F1:8716	15	96	96	15	544.5992	3	47.67	-	1.4409E7	1630.7700	3.5		97 94 99 100 100 100 100 100 99 99 99 99 97 90 80	SWNSGALTSRHTDVT	ETHCD
1	20210323_F1_UM1_Peng0013_SA_F59_ingel_3ug_ELA.raw	-	VFGGGTKLTVLGQPKAAPS	F1:7101	19	96	96	19	610.0165	3	38.42	-	0	1827.0254	1.2		100 100 100 98 98 99 100 100 100 100 99 96 80 88 96 98 95 96 96	VFGGGTKLTVLGQPKAAPS	ETHCD
2	20210323_F1_UM1_Peng0013_SA_F59_ingel_3ug_TL.raw	F2:15939	VTLFPPSSEELQANK	F2:7936	15	96	96	15	830.4354	2	44.35	-	1.2052E7	1658.8516	2.8		98 99 100 95 96 97 97 89 94 99 99 97 97 96 96	VTLFPPSSEELQANK	ETHCD
3	20210323_F1_UM1_Peng0013_SA_F59_ingel_3ug_chymo.raw	F3:8253	TFDDYAM(+15.99)HW	F3:12129	9	96	96	9	601.2356	2	69.12	-	4.5018E6	1200.4546	1.7	Oxidation (M)	95 96 100 99 97 96 96 91 99	TFDDYAM(+15.99)HW	HCD
1	20210323_F1_UM1_Peng0013_SA_F59_ingel_3ug_ELA.raw	F1:1049	GGKALPAPL	F1:5638	9	96	96	9	412.2561	2	29.89	-	1.2023E8	822.4963	1.7		91 90 95 99 98 98 99 100 100	GGKALPAPL	ETHCD
3	20210323_F1_UM1_Peng0013_SA_F59_ingel_3ug_chymo.raw	-	C(+58.01)SSYTDLTSF	F3:8744	10	96	96	10	591.2379	2	48.92	-	0	1180.4595	1.5	Carboxymethyl	93 96 96 94 95 96 98 100 100 100	C(+58.01)SSYTDLTSF	ETHCD
2	20210323_F1_UM1_Peng0013_SA_F59_ingel_3ug_TL.raw	-	LVKDYFPEPVT	F2:8045	11	96	96	11	654.3488	2	45.25	-	0	1306.6809	1.6		98 97 97 88 92 100 100 100 99 96 97	LVKDYFPEPVT	HCD
3	20210323_F1_UM1_Peng0013_SA_F59_ingel_3ug_chymo.raw	-	VVFGGGTKL	F3:6481	9	96	96	9	439.2615	2	35.96	-	0	876.5069	1.7		100 100 100 99 95 92 95 95 94	VVFGGGTKL	HCD
3	20210323_F1_UM1_Peng0013_SA_F59_ingel_3ug_chymo.raw	F3:2405	ALPAPLEKTLSKAKGQW(+58.01)LHL	F3:5286	20	96	96	20	452.6637	5	29.27	-	8.4441E7	2258.2786	1.6	Carboxymethyl (KW X@N-term)	88 94 100 100 100 100 100 100 100 99 99 99 99 99 95 93 91 94 85 100	ALPAPLEKTLSKAKGQW(+58.01)LHL	HCD
2	20210323_F1_UM1_Peng0013_SA_F59_ingel_3ug_TL.raw	-	VSSASTKGPSVFP	F2:6107	13	96	96	13	632.3329	2	33.49	-	0	1262.6506	0.6		100 100 100 100 100 100 99 98 84 85 94 99 99	VSSASTKGPSVFP	HCD
1	20210323_F1_UM1_Peng0013_SA_F59_ingel_3ug_ELA.raw	F1:5316	SLLHQDWLNGKEYKC(+58.01)KV	F1:6279	17	96	96	17	530.5225	4	33.73	-	3.9577E6	2118.0566	1.9	Carboxymethyl	91 95 100 99 98 99 100 100 99 95 95 98 98 97 96 85 97	SLLHQDWLNGKEYKC(+58.01)KV	HCD
4	20210323_F1_UM1_Peng0013_SA_F59_ingel_3ug_tryp.raw	F4:3407	SGFSSVSVSR	F4:4161	10	96	96	10	506.7570	2	22.35	23.68	2.0804E5	1011.4985	0.9		93 90 98 99 99 98 96 94 96 99	SGFSSVSVSR	HCD
3	20210323_F1_UM1_Peng0013_SA_F59_ingel_3ug_chymo.raw	F3:11444	LDDTAFYYASW(+15.99)	F3:6935	11	96	96	11	684.2952	2	38.55	-	9.302E5	1366.5718	3.0	Oxidation (HW)	99 100 100 100 100 100 100 99 85 88 94	LDDTAFYYASW(+15.99)	HCD
3	20210323_F1_UM1_Peng0013_SA_F59_ingel_3ug_chymo.raw	F3:1749	VRQAPGRALEW(+15.99)	F3:4540	11	96	96	11	433.5705	3	25.09	-	1.4602E7	1297.6890	0.5	Oxidation (HW)	92 90 93 94 97 99 99 99 99 100 100	VRQAPGRALEW(+15.99)	ETHCD
3	20210323_F1_UM1_Peng0013_SA_F59_ingel_3ug_chymo.raw	F3:5600	TVLHQDWLDGKEY	F3:8727	13	96	96	13	535.2659	3	48.27	-	8.5841E6	1602.7678	5.1		89 90 99 97 96 99 99 100 99 96 96 99 99	TVLHQDWLDGKEY	ETHCD
2	20210323_F1_UM1_Peng0013_SA_F59_ingel_3ug_TL.raw	-	VVFGGGTKLT	F2:5801	10	96	96	10	489.7851	2	31.66	-	0	977.5546	1.2		100 100 100 99 93 86 90 100 100 100	VVFGGGTKLT	ETHCD
3	20210323_F1_UM1_Peng0013_SA_F59_ingel_3ug_chymo.raw	F3:7416	LFPPKPKDTL	F3:5603	10	96	96	10	578.3428	2	30.39	-	2.6465E8	1154.6699	1.0		98 98 100 100 99 96 96 86 93 100	LFPPKPKDTL	HCD
2	20210323_F1_UM1_Peng0013_SA_F59_ingel_3ug_TL.raw	F2:15939	VTLFPPSSEELQANK	F2:8006	15	96	96	15	830.4354	2	44.35	-	1.2052E7	1658.8516	2.8		79 87 100 100 100 100 99 98 99 100 99 96 96 96 99	VTLFPPSSEELQANK	HCD
4	20210323_F1_UM1_Peng0013_SA_F59_ingel_3ug_tryp.raw	F4:3085	TYETTLEK	F4:3239	8	96	99	8	492.7488	2	17.28	12.08	4.5864E5	983.4811	2.0		99 99 100 99 98 99 100 99	TYETTLEK	ETHCD
2	20210323_F1_UM1_Peng0013_SA_F59_ingel_3ug_TL.raw	F2:4833	VRQAPGRALEWVDG	F2:7015	14	96	96	14	518.6121	3	39.01	-	1.2081E6	1552.8110	2.3		100 99 95 85 92 100 99 96 96 97 97 99 100 98	VRQAPGRALEWVDG	ETHCD
4	20210323_F1_UM1_Peng0013_SA_F59_ingel_3ug_tryp.raw	F4:1354	LTVLGQPK	F4:4799	8	96	97	8	428.2693	2	25.35	24.16	1.3618E9	854.5225	1.8		99 99 100 99 94 95 97 94	LTVLGQPK	HCD
1	20210323_F1_UM1_Peng0013_SA_F59_ingel_3ug_ELA.raw	-	AYVVFGGGTKLT	F1:9304	12	96	96	12	606.8358	2	51.37	-	0	1211.6550	1.7		78 87 100 100 100 100 99 98 99 100 100 100	AYVVFGGGTKLT	HCD
3	20210323_F1_UM1_Peng0013_SA_F59_ingel_3ug_chymo.raw	-	LSEVSDRPSGVSSRF	F3:4925	15	96	96	15	541.6101	3	27.17	-	0	1621.8059	1.6		100 100 100 100 99 99 99 97 97 81 86 98 98 98 100	LSEVSDRPSGVSSRF	HCD
1	20210323_F1_UM1_Peng0013_SA_F59_ingel_3ug_ELA.raw	F1:13892	SASTKGPSVFPLAPS	F1:8144	15	96	96	15	723.3868	2	44.08	-	1.2144E8	1444.7561	2.1		95 96 98 97 96 96 93 89 93 97 99 100 100 99 99	SASTKGPSVFPLAPS	ETHCD
2	20210323_F1_UM1_Peng0013_SA_F59_ingel_3ug_TL.raw	-	VLGQPKAAPS	F2:3145	10	96	96	10	484.2825	2	16.40	-	0	966.5498	0.7		100 99 98 95 96 88 94 100 97 98	VLGQPKAAPS	HCD
2	20210323_F1_UM1_Peng0013_SA_F59_ingel_3ug_TL.raw	F2:2505	LTPEQWKSHSR	F2:3008	11	96	96	11	456.9059	3	14.96	-	2.5849E7	1367.6946	0.9		94 100 100 99 98 98 99 97 88 93 97	LTPEQWKSHSR	HCD
2	20210323_F1_UM1_Peng0013_SA_F59_ingel_3ug_TL.raw	F2:7616	LRLDDTAFYYC(+58.01)AKD	F2:8083	14	96	96	14	584.6043	3	44.87	-	6.5896E6	1750.7871	2.3	Carboxymethyl	99 90 94 99 99 99 100 100 100 97 95 95 95 90	LRLDDTAFYYC(+58.01)AKD	ETHCD
1	20210323_F1_UM1_Peng0013_SA_F59_ingel_3ug_ELA.raw	F1:10082	SVM(+15.99)HEALHNHYTQKSL	F1:2977	16	96	96	16	637.6441	3	15.27	-	2.8833E7	1909.9104	0.0	Oxidation (M)	92 92 100 99 100 98 97 97 97 97 99 91 88 100 100 100	SVM(+15.99)HEALHNHYTQKSL	HCD
3	20210323_F1_UM1_Peng0013_SA_F59_ingel_3ug_chymo.raw	F3:8552	TFDDYAM(+15.99)HW(+15.99)	F3:5874	9	96	96	9	609.2325	2	34.29	-	5.9685E7	1216.4495	0.9	Oxidation (M); Oxidation (HW)	90 93 99 99 97 96 97 99 100	TFDDYAM(+15.99)HW(+15.99)	ETHCD
3	20210323_F1_UM1_Peng0013_SA_F59_ingel_3ug_chymo.raw	-	VVFGGGTKL	F3:6753	9	96	96	9	439.2612	2	37.53	-	0	876.5069	1.2		99 100 100 99 95 92 95 95 94	VVFGGGTKL	HCD
3	20210323_F1_UM1_Peng0013_SA_F59_ingel_3ug_chymo.raw	F3:3855	LSLTPEQW(+15.99)	F3:8179	8	96	96	8	495.2515	2	46.14	-	2.7152E7	988.4866	2.0	Oxidation (HW)	96 94 99 100 99 95 91 100	LSLTPEQW(+15.99)	HCD
4	20210323_F1_UM1_Peng0013_SA_F59_ingel_3ug_tryp.raw	F4:1072	LAPPALQK	F4:4251	8	96	92	8	419.2639	2	22.87	22.98	6.6009E5	836.5120	1.5		67 86 93 95 97 99 98 100	LAPPALQK	ETHCD
4	20210323_F1_UM1_Peng0013_SA_F59_ingel_3ug_tryp.raw	F4:4834	FNW(+15.99)YVDGVEVHNAK	F4:7213	14	96	99	14	565.2712	3	38.22	250.00	2.4667E7	1692.7896	1.4	Oxidation (HW)	99 99 99 100 100 100 99 99 100 99 98 98 100 100	FNW(+15.99)YVDGVEVHNAK	HCD
1	20210323_F1_UM1_Peng0013_SA_F59_ingel_3ug_ELA.raw	F1:9334	GVHTFPAVLQSS	F1:7422	12	96	96	12	621.8279	2	39.97	-	1.2101E7	1241.6404	0.7		98 95 92 92 92 93 97 99 100 99 100 100	GVHTFPAVLQSS	ETHCD
2	20210323_F1_UM1_Peng0013_SA_F59_ingel_3ug_TL.raw	F2:8150	VKDYFPEPVT	F2:6918	10	96	96	10	597.8058	2	38.37	-	9.1119E5	1193.5967	0.3		99 98 99 98 93 93 94 95 98 99	VKDYFPEPVT	ETHCD
3	20210323_F1_UM1_Peng0013_SA_F59_ingel_3ug_chymo.raw	F3:17171	GQPKAAPSVTLFPPSSEEL	F3:9705	19	96	96	19	978.0088	2	53.66	-	3.5162E8	1954.0046	-0.8		90 88 97 97 99 98 97 93 95 99 100 97 96 93 97 99 100 100 100	GQPKAAPSVTLFPPSSEEL	ETHCD
4	20210323_F1_UM1_Peng0013_SA_F59_ingel_3ug_tryp.raw	F4:1103	APPLALEK	F4:4412	8	96	96	8	419.7560	2	23.45	24.88	1.0971E9	837.4960	1.8		100 95 88 90 98 100 100 99	APPLALEK	ETHCD
1	20210323_F1_UM1_Peng0013_SA_F59_ingel_3ug_ELA.raw	F1:1276	SW(+15.99)YQHHPGKAPKLL	F1:4737	14	96	96	14	420.2271	4	25.36	-	4.0789E6	1676.8787	0.5	Oxidation (HW)	98 96 93 92 97 99 99 97 88 95 98 99 100 100	SW(+15.99)YQHHPGKAPKLL	HCD
3	20210323_F1_UM1_Peng0013_SA_F59_ingel_3ug_chymo.raw	F3:2318	APGRALEW	F3:6482	8	96	96	8	450.2408	2	35.87	-	1.5656E6	898.4661	1.0		97 98 94 90 95 98 100 100	APGRALEW	ETHCD
3	20210323_F1_UM1_Peng0013_SA_F59_ingel_3ug_chymo.raw	-	VLHQDWLDGKEY	F3:6420	12	96	96	12	501.5842	3	35.63	-	0	1501.7202	7.0		96 97 98 86 94 98 99 99 97 97 99 99	VLHQDWLDGKEY	ETHCD
2	20210323_F1_UM1_Peng0013_SA_F59_ingel_3ug_TL.raw	F2:11398	VM(+15.99)FDDYAM(+15.99)HW	F2:9723	10	96	96	10	673.7614	2	54.66	-	2.1652E5	1345.5107	-1.9	Oxidation (M)	86 89 99 100 100 99 99 99 96 99	VM(+15.99)FDDYAM(+15.99)HW	HCD
1	20210323_F1_UM1_Peng0013_SA_F59_ingel_3ug_ELA.raw	F1:4243	VLHQDWLNGKEYKC(+58.01)KV	F1:5831	16	96	96	16	505.2606	4	31.20	-	1.253E6	2017.0090	2.2	Carboxymethyl	95 97 98 97 100 99 100 99 100 99 99 99 95 90 95 85	VLHQDWLNGKEYKC(+58.01)KV	ETHCD
3	20210323_F1_UM1_Peng0013_SA_F59_ingel_3ug_chymo.raw	F3:6990	E(-18.01)VDLQDKTGF	F3:7595	10	96	96	10	567.2785	2	42.31	-	7.6418E5	1132.5400	2.1	Pyro-glu from E	91 83 100 99 97 99 98 99 100 100	E(-18.01)VDLQDKTGF	HCD
2	20210323_F1_UM1_Peng0013_SA_F59_ingel_3ug_TL.raw	-	FVVFGGGTKLT	F2:8568	11	96	96	11	563.3193	2	48.25	-	0	1124.6230	1.0		96 99 100 100 99 95 88 92 98 96 98	FVVFGGGTKLT	HCD
2	20210323_F1_UM1_Peng0013_SA_F59_ingel_3ug_TL.raw	F2:1198	VSW(+15.99)YQHHPGKAPKL	F2:4437	14	96	96	14	416.7231	4	23.70	-	4.1984E6	1662.8630	0.3	Oxidation (HW)	100 100 99 99 98 98 99 99 88 76 98 98 99 100	VSW(+15.99)YQHHPGKAPKL	HCD
4	20210323_F1_UM1_Peng0013_SA_F59_ingel_3ug_tryp.raw	-	GTPVTVSDASTK	F4:3102	12	96	95	12	581.8019	2	16.48	13.64	0	1161.5876	1.3		90 95 99 100 100 99 97 95 90 92 95 93	GTPVTVSDASTK	HCD
4	20210323_F1_UM1_Peng0013_SA_F59_ingel_3ug_tryp.raw	F4:152	RLSELDNVK	F4:2832	9	96	93	9	358.5365	3	15.01	13.50	3.5684E4	1072.5876	-0.1		73 81 96 97 99 99 98 100 100	RLSELDNVK	ETHCD
1	20210323_F1_UM1_Peng0013_SA_F59_ingel_3ug_ELA.raw	F1:12438	AQPGRALEWVSGL	F1:9879	13	96	96	13	692.3746	2	54.78	-	5.2357E6	1382.7307	2.9		97 90 97 92 89 95 98 99 100 100 100 100 99	AQPGRALEWVSGL	ETHCD
4	20210323_F1_UM1_Peng0013_SA_F59_ingel_3ug_tryp.raw	-	DYQELM(+15.99)NTK	F4:3128	9	96	97	9	579.2623	2	16.63	20.89	0	1156.5071	2.6	Oxidation (M)	96 93 98 100 100 99 98 97 92	DYQELM(+15.99)NTK	HCD
3	20210323_F1_UM1_Peng0013_SA_F59_ingel_3ug_chymo.raw	F3:8253	TFDDYAM(+15.99)HW	F3:12469	9	96	96	9	601.2356	2	69.12	-	4.5018E6	1200.4546	1.7	Oxidation (M)	94 96 100 99 98 95 95 93 99	TFDDYAM(+15.99)HW	HCD
3	20210323_F1_UM1_Peng0013_SA_F59_ingel_3ug_chymo.raw	F3:12858	SDVVVAGEFDQGSSSEKLQKL	F3:6925	21	96	96	21	741.7091	3	38.47	-	6.0143E6	2222.1064	-0.4		85 90 98 100 100 99 100 100 100 99 94 91 98 100 99 99 99 100 98 99 78	SDVVVAGEFDQGSSSEKLQKL	ETHCD
3	20210323_F1_UM1_Peng0013_SA_F59_ingel_3ug_chymo.raw	F3:7416	LFPPKPKDTL	F3:5389	10	96	96	10	578.3428	2	30.39	-	2.6465E8	1154.6699	1.0		98 99 100 100 99 96 96 85 93 100	LFPPKPKDTL	HCD
4	20210323_F1_UM1_Peng0013_SA_F59_ingel_3ug_tryp.raw	-	AEFAEVSK	F4:3397	8	96	99	8	440.7247	2	18.12	13.07	0	879.4338	1.3		97 99 99 99 99 99 100 100	AEFAEVSK	HCD
1	20210323_F1_UM1_Peng0013_SA_F59_ingel_3ug_ELA.raw	F1:4455	LFPPSSEELQANKA	F1:6346	14	96	96	14	510.9326	3	34.15	-	3.8382E7	1529.7725	2.3		100 100 100 100 100 100 100 100 100 99 99 98 72 85	LFPPSSEELQANKA	HCD
3	20210323_F1_UM1_Peng0013_SA_F59_ingel_3ug_chymo.raw	F3:5895	TVLHQDW(+15.99)LDGKEY	F3:6806	13	96	96	13	540.5959	3	37.81	-	2.3602E6	1618.7627	2.1	Oxidation (HW)	97 96 98 95 93 96 97 99 99 93 94 98 99	TVLHQDW(+15.99)LDGKEY	HCD
1	20210323_F1_UM1_Peng0013_SA_F59_ingel_3ug_ELA.raw	F1:2756	LHQDWLNGKEYKC(+58.01)KVSNKA	F1:4440	19	96	96	19	464.6378	5	23.49	-	7.3208E5	2318.1477	2.0	Carboxymethyl	100 98 94 98 97 99 95 98 99 100 99 96 95 97 93 94 96 96 90	LHQDWLNGKEYKC(+58.01)KVSNKA	ETHCD
3	20210323_F1_UM1_Peng0013_SA_F59_ingel_3ug_chymo.raw	F3:8253	TFDDYAM(+15.99)HW	F3:11965	9	96	96	9	601.2356	2	69.12	-	4.5018E6	1200.4546	1.7	Oxidation (M)	97 97 100 99 97 94 94 91 99	TFDDYAM(+15.99)HW	HCD
2	20210323_F1_UM1_Peng0013_SA_F59_ingel_3ug_TL.raw	F2:460	M(+15.99)SDPAKYGDPDHYSKR	F2:2528	16	96	96	16	377.3732	5	12.93	-	1.0946E6	1881.8315	-1.1	Oxidation (M)	72 85 96 100 100 100 100 98 99 100 100 99 99 99 99 99	M(+15.99)SDPAKYGDPDHYSKR	HCD
1	20210323_F1_UM1_Peng0013_SA_F59_ingel_3ug_ELA.raw	F1:4129	LHQDWLDGKEYKC(+58.01)KK(+58.01)	F1:5469	15	96	96	15	502.4968	4	27.60	-	4.602E7	2005.9568	0.6	Carboxymethyl; Carboxymethyl (KW X@N-term)	99 96 95 99 99 99 98 96 98 99 98 89 88 97 96	LHQDWLDGKEYKC(+58.01)KK(+58.01)	ETHCD
1	20210323_F1_UM1_Peng0013_SA_F59_ingel_3ug_ELA.raw	F1:3290	SYLSLTPEQWKS	F1:8777	12	96	96	12	480.2455	3	48.13	-	2.9256E5	1437.7139	0.7		100 99 99 99 99 95 87 93 94 96 99 99	SYLSLTPEQWKS	ETHCD
2	20210323_F1_UM1_Peng0013_SA_F59_ingel_3ug_TL.raw	F2:3167	V(+58.01)AGEENFK	F2:4230	8	96	96	8	476.2249	2	22.52	-	6.6967E5	950.4345	0.7	Carboxymethyl (KW X@N-term)	88 90 98 99 99 98 100 100	V(+58.01)AGEENFK	ETHCD
1	20210323_F1_UM1_Peng0013_SA_F59_ingel_3ug_ELA.raw	F1:702	GGKALPAPLEKTLSKA	F1:5291	16	96	96	16	395.9901	4	28.32	-	3.6142E6	1579.9297	0.9		99 97 98 99 93 92 93 97 99 99 99 99 98 96 95 90	GGKALPAPLEKTLSKA	ETHCD
2	20210323_F1_UM1_Peng0013_SA_F59_ingel_3ug_TL.raw	F2:16934	LDSVVTVPSSSLGTQTY	F2:8691	17	96	96	17	877.4474	2	49.31	-	1.2205E7	1752.8782	1.2		94 94 91 95 99 99 98 95 96 99 98 97 94 94 98 100 100	LDSVVTVPSSSLGTQTY	ETHCD
1	20210323_F1_UM1_Peng0013_SA_F59_ingel_3ug_ELA.raw	F1:10783	GVETTTPSKQSNNKYAASA	F1:2652	19	96	96	19	651.9888	3	13.43	-	2.8941E6	1952.9438	0.4		96 96 99 100 100 98 97 100 100 99 99 99 99 93 86 89 96 96 91	GVETTTPSKQSNNKYAASA	ETHCD
2	20210323_F1_UM1_Peng0013_SA_F59_ingel_3ug_TL.raw	F2:8295	FTDDYAM(+15.99)HW	F2:7299	9	96	96	9	601.2355	2	40.72	-	5.8759E5	1200.4546	1.5	Oxidation (M)	96 97 99 98 95 96 94 98 96	FTDDYAM(+15.99)HW	ETHCD
2	20210323_F1_UM1_Peng0013_SA_F59_ingel_3ug_TL.raw	F2:939	VRPYYD	F2:3332	6	96	96	6	406.7007	2	17.51	-	1.0797E7	811.3864	0.4		84 98 98 99 100 100	VRPYYD	HCD
3	20210323_F1_UM1_Peng0013_SA_F59_ingel_3ug_chymo.raw	F3:155	LQM(+15.99)NSL	F3:3904	6	96	96	6	361.1818	2	21.42	-	4.571E5	720.3477	1.8	Oxidation (M)	91 91 98 99 100 100	LQM(+15.99)NSL	ETHCD
2	20210323_F1_UM1_Peng0013_SA_F59_ingel_3ug_TL.raw	-	AAPSVTLFPPSSEELQANKAT	F2:8662	21	96	96	21	720.0396	3	48.78	-	0	2157.0952	0.8		67 98 99 100 100 100 100 90 89 92 98 99 100 100 100 99 100 100 100 100 99	AAPSVTLFPPSSEELQANKAT	ETHCD
3	20210323_F1_UM1_Peng0013_SA_F59_ingel_3ug_chymo.raw	F3:4445	LFPPSSEEL	F3:8371	9	96	96	9	509.7585	2	46.24	-	1.7401E8	1017.5018	0.6		94 93 98 99 95 93 97 99 100	LFPPSSEEL	HCD
1	20210323_F1_UM1_Peng0013_SA_F59_ingel_3ug_ELA.raw	F1:3308	LHQDWLDGKEYKK(+58.01)W(+15.99)	F1:5972	14	96	96	14	480.7385	4	29.26	-	5.5873E7	1918.9214	1.9	Carboxymethyl (KW X@N-term); Oxidation (HW)	100 98 93 99 99 99 99 99 99 99 99 98 86 82	LHQDWLDGKEYKK(+58.01)W(+15.99)	ETHCD
2	20210323_F1_UM1_Peng0013_SA_F59_ingel_3ug_TL.raw	F2:4581	VSWYQHHPGKAPK	F2:2827	13	96	96	13	512.2686	3	14.43	-	1.5306E7	1533.7839	0.1		100 100 99 100 99 100 97 94 97 99 89 90 92	VSWYQHHPGKAPK	ETHCD
1	20210323_F1_UM1_Peng0013_SA_F59_ingel_3ug_ELA.raw	F1:3099	SVMHEALHNHYTQKSL	F1:4031	16	96	96	16	474.4872	4	21.21	-	3.2905E7	1893.9155	2.2		100 100 100 100 100 98 98 98 98 96 98 85 82 99 97 97	SVMHEALHNHYTQKSL	HCD
3	20210323_F1_UM1_Peng0013_SA_F59_ingel_3ug_chymo.raw	F3:8253	TFDDYAM(+15.99)HW	F3:12241	9	96	96	9	601.2356	2	69.12	-	4.5018E6	1200.4546	1.7	Oxidation (M)	93 95 100 99 98 97 97 91 99	TFDDYAM(+15.99)HW	HCD
4	20210323_F1_UM1_Peng0013_SA_F59_ingel_3ug_tryp.raw	-	VATVSLPR	F4:7020	8	96	93	8	421.7591	2	37.84	27.27	0	841.5021	1.8		95 95 93 90 87 90 94 99	VATVSLPR	HCD
4	20210323_F1_UM1_Peng0013_SA_F59_ingel_3ug_tryp.raw	-	LLLSEVSDRPSKDSR	F4:7258	15	96	94	15	567.9764	3	39.20	26.62	0	1700.9058	0.9		96 100 100 100 100 99 98 99 98 92 85 73 79 95 99	LLLSEVSDRPSKDSR	HCD
4	20210323_F1_UM1_Peng0013_SA_F59_ingel_3ug_tryp.raw	F4:3659	YLDGLTAER	F4:5480	9	96	98	9	519.2674	2	29.35	250.00	1.0027E6	1036.5188	1.4		99 99 100 99 99 99 98 99 100	YLDGLTAER	HCD
2	20210323_F1_UM1_Peng0013_SA_F59_ingel_3ug_TL.raw	F2:13961	FDSWGRGTPVTVSS	F2:6590	14	96	96	14	748.3624	2	36.40	-	6.3337E6	1494.7102	0.1		98 97 98 97 98 92 90 85 96 99 100 100 100 100	FDSWGRGTPVTVSS	ETHCD
1	20210323_F1_UM1_Peng0013_SA_F59_ingel_3ug_ELA.raw	F1:3869	V(+58.01)H(+15.99)YC(+58.01)AKDVRPY	F1:6570	11	96	96	11	494.8961	3	35.47	-	1.8336E7	1481.6609	3.8	Carboxymethyl (KW X@N-term); Oxidation (HW); Carboxymethyl	100 100 98 96 99 97 99 100 95 90 89	V(+58.01)H(+15.99)YC(+58.01)AKDVRPY	ETHCD
1	20210323_F1_UM1_Peng0013_SA_F59_ingel_3ug_ELA.raw	F1:14918	GFTFDDYAM(+15.99)HWV	F1:11000	12	96	96	12	752.8145	2	61.50	-	1.1943E7	1503.6128	1.0	Oxidation (M)	100 100 100 99 99 99 96 85 86 97 97 99	GFTFDDYAM(+15.99)HWV	ETHCD
3	20210323_F1_UM1_Peng0013_SA_F59_ingel_3ug_chymo.raw	F3:13593	KTTPPVLDSDGDFF	F3:9680	14	96	96	14	769.8728	2	54.39	-	5.9493E7	1537.7300	0.7		82 83 93 96 98 99 100 100 99 100 99 100 100 100	KTTPPVLDSDGDFF	ETHCD
2	20210323_F1_UM1_Peng0013_SA_F59_ingel_3ug_TL.raw	F2:9974	VLHQDWLNGKEYKC(+58.01)K	F2:4815	15	96	96	15	640.3221	3	25.78	-	2.7491E5	1917.9407	2.0	Carboxymethyl	78 92 96 98 99 99 99 98 99 99 99 99 97 97 96	VLHQDWLNGKEYKC(+58.01)K	ETHCD
1	20210323_F1_UM1_Peng0013_SA_F59_ingel_3ug_ELA.raw	F1:8376	AKPKLLLSEVSDRPSGV	F1:6607	17	96	96	17	599.3483	3	35.63	-	1.0679E7	1795.0203	1.5		69 98 99 99 100 100 100 100 100 100 100 100 99 97 97 86 96	AKPKLLLSEVSDRPSGV	HCD
1	20210323_F1_UM1_Peng0013_SA_F59_ingel_3ug_ELA.raw	F1:5161	VLHQDWLNGKEYKC(+58.01)KK(+58.01)	F1:5380	16	96	96	16	527.0182	4	28.74	-	1.6761E6	2104.0410	1.3	Carboxymethyl; Carboxymethyl (KW X@N-term)	90 97 98 95 99 99 99 94 97 98 99 99 92 92 98 96	VLHQDWLNGKEYKC(+58.01)KK(+58.01)	ETHCD
3	20210323_F1_UM1_Peng0013_SA_F59_ingel_3ug_chymo.raw	F3:8257	TFDDYAM(+15.99)HW	F3:8771	9	96	96	9	601.2360	2	47.04	-	1.4827E7	1200.4546	2.4	Oxidation (M)	97 97 99 99 95 94 94 92 99	TFDDYAM(+15.99)HW	HCD
1	20210323_F1_UM1_Peng0013_SA_F59_ingel_3ug_ELA.raw	-	AYVVFGGGTKLT	F1:9421	12	96	96	12	606.8367	2	52.10	-	0	1211.6550	3.1		78 88 100 100 100 100 99 96 98 100 100 100	AYVVFGGGTKLT	HCD
3	20210323_F1_UM1_Peng0013_SA_F59_ingel_3ug_chymo.raw	F3:7416	LFPPKPKDTL	F3:5544	10	96	96	10	578.3428	2	30.39	-	2.6465E8	1154.6699	1.0		98 94 98 99 93 90 96 98 100 100	LFPPKPKDTL	ETHCD
4	20210323_F1_UM1_Peng0013_SA_F59_ingel_3ug_tryp.raw	-	LLLSEVSDRPSKDSR	F4:8765	15	96	94	15	567.9763	3	47.59	26.62	0	1700.9058	0.7		96 100 100 100 100 99 97 98 98 90 84 75 83 94 99	LLLSEVSDRPSKDSR	HCD
4	20210323_F1_UM1_Peng0013_SA_F59_ingel_3ug_tryp.raw	-	LLLSEVSDRPSKDSR	F4:6250	15	96	94	15	567.9762	3	33.49	26.62	0	1700.9058	0.6		96 100 100 100 100 100 99 99 99 94 87 68 79 96 99	LLLSEVSDRPSKDSR	HCD
1	20210323_F1_UM1_Peng0013_SA_F59_ingel_3ug_ELA.raw	F1:5076	SKSTSGGTAALC(+58.01)W(+15.99)KT	F1:4832	15	96	96	15	524.5864	3	25.68	-	1.4834E6	1570.7297	4.8	Carboxymethyl; Oxidation (HW)	77 100 100 100 100 100 99 98 98 98 99 99 93 92 94	SKSTSGGTAALC(+58.01)W(+15.99)KT	ETHCD
3	20210323_F1_UM1_Peng0013_SA_F59_ingel_3ug_chymo.raw	-	LSEVSDRPSVGSSRF	F3:4412	15	96	96	15	541.6102	3	24.31	-	0	1621.8059	1.7		100 100 100 100 99 99 99 97 94 84 82 95 98 99 100	LSEVSDRPSVGSSRF	HCD
4	20210323_F1_UM1_Peng0013_SA_F59_ingel_3ug_tryp.raw	-	LLLSEVSDRPSKDSR	F4:7743	15	96	94	15	567.9765	3	41.89	26.62	0	1700.9058	1.1		96 100 100 100 100 99 98 99 98 93 87 70 77 94 99	LLLSEVSDRPSKDSR	HCD
4	20210323_F1_UM1_Peng0013_SA_F59_ingel_3ug_tryp.raw	-	EAAESLYQSK	F4:3279	10	96	91	10	563.2758	2	17.46	17.02	0	1124.5349	1.8		79 72 99 99 97 97 97 94 94 90	EAAESLYQSK	HCD
3	20210323_F1_UM1_Peng0013_SA_F59_ingel_3ug_chymo.raw	F3:1470	KLSTAADF	F3:5040	8	96	96	8	426.7277	2	27.87	-	3.1572E6	851.4388	2.4		90 92 94 98 99 100 100 100	KLSTAADF	ETHCD
2	20210323_F1_UM1_Peng0013_SA_F59_ingel_3ug_TL.raw	F2:8887	VRPYYDFW(+15.99)A	F2:8987	9	96	96	9	616.7911	2	50.41	-	2.5773E6	1231.5662	1.3	Oxidation (HW)	100 93 87 94 98 100 99 99 99	VRPYYDFW(+15.99)A	ETHCD
1	20210323_F1_UM1_Peng0013_SA_F59_ingel_3ug_ELA.raw	F1:5217	SDFYPGAVTV	F1:8602	10	96	96	10	528.2570	2	46.88	-	1.2769E8	1054.4971	2.2		92 96 99 96 95 92 96 99 100 99	SDFYPGAVTV	ETHCD
4	20210323_F1_UM1_Peng0013_SA_F59_ingel_3ug_tryp.raw	-	LTVLGQPK	F4:4861	8	96	97	8	428.2695	2	26.00	24.16	0	854.5225	2.2		99 99 100 99 96 95 97 94	LTVLGQPK	HCD
4	20210323_F1_UM1_Peng0013_SA_F59_ingel_3ug_tryp.raw	-	G(+58.01)TLM(+15.99)LSR	F4:4032	7	96	93	7	426.2188	2	21.58	18.90	0	850.4219	1.5	Carboxymethyl (KW X@N-term); Oxidation (M)	83 87 97 96 95 97 98	G(+58.01)TLM(+15.99)LSR	ETHCD
1	20210323_F1_UM1_Peng0013_SA_F59_ingel_3ug_ELA.raw	F1:9741	SYVQLGVLPRAG	F1:8225	12	96	96	12	630.3597	2	44.93	-	1.178E6	1258.7034	1.1		100 100 100 97 99 100 99 96 89 90 95 92	SYVQLGVLPRAG	ETHCD
1	20210323_F1_UM1_Peng0013_SA_F59_ingel_3ug_ELA.raw	F1:3909	SSRFSGSKSGNTASL	F1:3199	15	96	96	15	495.9153	3	15.95	-	1.5182E7	1484.7219	1.4		100 97 97 93 95 100 100 100 99 94 87 92 99 98 97	SSRFSGSKSGNTASL	ETHCD
3	20210323_F1_UM1_Peng0013_SA_F59_ingel_3ug_chymo.raw	F3:5612	TVLHQDWLDGKEY	F3:6879	13	96	96	13	535.2669	3	38.28	-	1.4983E9	1602.7678	6.9		95 96 98 92 95 98 98 100 99 95 91 97 100	TVLHQDWLDGKEY	HCD
1	20210323_F1_UM1_Peng0013_SA_F59_ingel_3ug_ELA.raw	-	LHQDWLDGKEYKC(+58.01)KK(+58.01)	F1:5830	15	96	96	15	502.4995	4	31.23	-	0	2005.9568	6.1	Carboxymethyl; Carboxymethyl (KW X@N-term)	99 96 92 99 99 99 98 96 97 99 98 95 94 95 89	LHQDWLDGKEYKC(+58.01)KK(+58.01)	ETHCD
2	20210323_F1_UM1_Peng0013_SA_F59_ingel_3ug_TL.raw	-	VRQAPGRALEWVSG	F2:6520	14	96	96	14	509.2799	3	35.96	-	0	1524.8162	1.2		99 97 96 90 95 99 97 94 95 97 95 99 99 99	VRQAPGRALEWVSG	ETHCD
1	20210323_F1_UM1_Peng0013_SA_F59_ingel_3ug_ELA.raw	F1:10500	STKPGSVFPLAPSSKSTSSA	F1:6282	20	96	96	20	646.0059	3	33.73	-	1.1394E6	1934.9949	0.5		65 99 99 93 93 99 99 95 97 100 99 99 100 100 100 98 99 100 99 97	STKPGSVFPLAPSSKSTSSA	ETHCD
2	20210323_F1_UM1_Peng0013_SA_F59_ingel_3ug_TL.raw	F2:2457	FTFDDYAM(+15.99)HW(+15.99)	F2:9715	10	96	96	10	455.5132	3	54.69	-	1.1392E5	1363.5178	0.1	Oxidation (M); Oxidation (HW)	99 97 95 97 100 97 95 94 95 94	FTFDDYAM(+15.99)HW(+15.99)	ETHCD
3	20210323_F1_UM1_Peng0013_SA_F59_ingel_3ug_chymo.raw	F3:5894	TVLHQDW(+15.99)LDGKEY	F3:6124	13	96	96	13	540.5956	3	31.45	-	2.2866E7	1618.7627	1.4	Oxidation (HW)	97 97 99 95 93 94 97 99 99 92 92 98 99	TVLHQDW(+15.99)LDGKEY	HCD
4	20210323_F1_UM1_Peng0013_SA_F59_ingel_3ug_tryp.raw	F4:11738	SYSAGAVTHEGSTVEK	F4:2710	16	96	94	16	811.8869	2	14.34	11.81	1.7153E5	1621.7583	0.6		90 89 99 99 76 82 99 99 98 99 97 97 97 98 99 100	SYSAGAVTHEGSTVEK	HCD
3	20210323_F1_UM1_Peng0013_SA_F59_ingel_3ug_chymo.raw	F3:836	E(-18.01)HHPGKAPKLL	F3:3387	11	96	96	11	403.5688	3	18.29	-	1.3951E8	1207.6826	1.7	Pyro-glu from E	90 85 100 100 99 99 99 98 98 98 93	E(-18.01)HHPGKAPKLL	HCD
4	20210323_F1_UM1_Peng0013_SA_F59_ingel_3ug_tryp.raw	-	LKYENEVALR	F4:4593	10	96	95	10	412.2317	3	24.59	25.97	0	1233.6716	1.2		98 97 99 99 98 99 99 99 99 70	LKYENEVALR	ETHCD
2	20210323_F1_UM1_Peng0013_SA_F59_ingel_3ug_TL.raw	-	LLLSEVSDRPSGVSSR	F2:5809	16	96	96	16	567.9760	3	31.71	-	0	1700.9058	0.2		82 100 100 99 100 100 100 99 93 96 100 97 90 91 99 98	LLLSEVSDRPSGVSSR	ETHCD
3	20210323_F1_UM1_Peng0013_SA_F59_ingel_3ug_chymo.raw	F3:8253	TFDDYAM(+15.99)HW	F3:12715	9	96	96	9	601.2356	2	69.12	-	4.5018E6	1200.4546	1.7	Oxidation (M)	97 97 100 99 97 93 93 91 99	TFDDYAM(+15.99)HW	HCD
2	20210323_F1_UM1_Peng0013_SA_F59_ingel_3ug_TL.raw	-	FDSWGRGTPVT	F2:6244	11	96	96	11	611.7968	2	34.33	-	0	1221.5779	0.9		98 98 99 98 94 90 93 93 99 99 99	FDSWGRGTPVT	ETHCD
3	20210323_F1_UM1_Peng0013_SA_F59_ingel_3ug_chymo.raw	F3:144	LVRQAPGRAL	F3:3029	10	96	96	10	360.8930	3	16.52	-	6.2949E5	1079.6562	0.9		99 99 99 98 99 98 95 94 93 92	LVRQAPGRAL	HCD
1	20210323_F1_UM1_Peng0013_SA_F59_ingel_3ug_ELA.raw	F1:591	VFGGGTKL	F1:5166	8	96	96	8	389.7268	2	27.05	-	1.7362E7	777.4385	0.8		100 100 100 96 91 92 95 98	VFGGGTKL	HCD
3	20210323_F1_UM1_Peng0013_SA_F59_ingel_3ug_chymo.raw	F3:13191	KTTPPVLDSDGSFF	F3:9293	14	96	96	14	755.8765	2	51.86	-	3.6957E9	1509.7351	2.2		74 91 99 99 99 100 100 100 95 97 96 100 100 100	KTTPPVLDSDGSFF	HCD
1	20210323_F1_UM1_Peng0013_SA_F59_ingel_3ug_ELA.raw	F1:13758	SYLSLTPEQWKS	F1:8905	12	96	96	12	719.8654	2	48.13	-	6.4564E7	1437.7139	1.6		100 100 100 100 100 98 91 86 86 96 100 100	SYLSLTPEQWKS	ETHCD
4	20210323_F1_UM1_Peng0013_SA_F59_ingel_3ug_tryp.raw	F4:2938	SRAEAESWYQTK	F4:3913	12	96	92	12	485.9010	3	20.94	19.02	6.0666E4	1454.6790	1.5		82 84 98 99 99 100 99 97 98 97 97 62	SRAEAESWYQTK	ETHCD
3	20210323_F1_UM1_Peng0013_SA_F59_ingel_3ug_chymo.raw	-	SLRLDDTAFYY	F3:9566	11	96	96	11	682.3301	2	53.68	-	0	1362.6455	0.1		87 90 92 96 97 99 99 100 100 100 100	SLRLDDTAFYY	ETHCD
2	20210323_F1_UM1_Peng0013_SA_F59_ingel_3ug_TL.raw	F2:10289	AFDSWGRGTPVT	F2:6660	12	96	96	12	647.3156	2	36.83	-	1.4965E7	1292.6150	1.2		86 90 98 99 98 99 96 97 96 98 99 99	AFDSWGRGTPVT	ETHCD
3	20210323_F1_UM1_Peng0013_SA_F59_ingel_3ug_chymo.raw	-	SLTPEQW(+15.99)	F3:5749	7	96	96	7	438.7092	2	31.80	-	0	875.4025	1.6	Oxidation (HW)	90 93 97 97 99 99 100	SLTPEQW(+15.99)	ETHCD
4	20210323_F1_UM1_Peng0013_SA_F59_ingel_3ug_tryp.raw	-	LLLSEVSDRPSKDSR	F4:6485	15	96	94	15	567.9762	3	34.81	26.62	0	1700.9058	0.6		96 100 100 100 100 100 98 99 98 92 85 72 82 96 99	LLLSEVSDRPSKDSR	HCD
4	20210323_F1_UM1_Peng0013_SA_F59_ingel_3ug_tryp.raw	F4:4886	STSSFSC(+58.01)LSR	F4:5002	10	96	96	10	566.7505	2	26.78	24.80	4.9631E5	1131.4866	-0.1	Carboxymethyl	91 98 100 100 99 98 95 94 96 99	STSSFSC(+58.01)LSR	HCD
3	20210323_F1_UM1_Peng0013_SA_F59_ingel_3ug_chymo.raw	F3:561	YC(+58.01)AKDVRPY	F3:3777	9	96	96	9	391.5191	3	19.96	-	2.2344E8	1171.5332	1.9	Carboxymethyl	89 91 99 99 100 100 95 96 99	YC(+58.01)AKDVRPY	ETHCD
3	20210323_F1_UM1_Peng0013_SA_F59_ingel_3ug_chymo.raw	F3:2440	LAPAPLEKTTVDKSRW	F3:6067	16	96	96	16	453.7560	4	33.63	-	1.2817E5	1810.9941	0.4		84 86 100 100 100 99 99 99 100 98 97 98 94 94 95 99	LAPAPLEKTTVDKSRW	HCD
3	20210323_F1_UM1_Peng0013_SA_F59_ingel_3ug_chymo.raw	F3:10503	DSLRLDDTAFY	F3:8996	11	96	96	11	658.3128	2	50.38	-	1.9412E6	1314.6091	1.5		93 89 93 91 97 99 99 99 100 100 100	DSLRLDDTAFY	ETHCD
1	20210323_F1_UM1_Peng0013_SA_F59_ingel_3ug_ELA.raw	F1:882	SLTPEQWKSH	F1:4282	10	96	96	10	404.8716	3	22.57	-	3.1356E5	1211.5935	-0.3		93 93 96 97 98 97 99 99 98 95	SLTPEQWKSH	ETHCD
4	20210323_F1_UM1_Peng0013_SA_F59_ingel_3ug_tryp.raw	F4:5622	SYDC(+58.01)QVTHEGSTVEK	F4:3231	15	96	96	15	580.9194	3	17.20	13.69	1.7203E6	1739.7307	3.2	Carboxymethyl	97 98 99 92 91 98 99 96 99 94 92 93 95 99 99	SYDC(+58.01)QVTHEGSTVEK	HCD
3	20210323_F1_UM1_Peng0013_SA_F59_ingel_3ug_chymo.raw	F3:8251	TFDDYAM(+15.99)HW	F3:11363	9	96	96	9	601.2349	2	63.77	-	9.8869E5	1200.4546	0.5	Oxidation (M)	96 97 100 100 98 94 93 91 99	TFDDYAM(+15.99)HW	HCD
1	20210323_F1_UM1_Peng0013_SA_F59_ingel_3ug_ELA.raw	F1:19516	GVETTTPSKQSNNKYAAS	F1:2484	18	96	96	18	941.9604	2	12.56	-	2.5459E8	1881.9067	-0.3		93 90 96 99 100 98 95 95 96 96 96 94 98 99 99 99 98 93	GVETTTPSKQSNNKYAAS	ETHCD
3	20210323_F1_UM1_Peng0013_SA_F59_ingel_3ug_chymo.raw	F3:1927	VVFGGGTKL	F3:6940	9	96	96	9	439.2614	2	39.45	-	2.2715E6	876.5069	1.4		99 100 100 99 95 92 95 94 94	VVFGGGTKL	HCD
1	20210323_F1_UM1_Peng0013_SA_F59_ingel_3ug_ELA.raw	-	VGETTTPSKQSNNKYAAS	F1:3477	18	96	96	18	628.3103	3	18.00	-	0	1881.9067	1.2		84 88 99 100 100 98 98 99 100 99 99 99 99 98 96 95 95 88	VGETTTPSKQSNNKYAAS	ETHCD
1	20210323_F1_UM1_Peng0013_SA_F59_ingel_3ug_ELA.raw	F1:5267	GGPSVFLFPPKPKDT	F1:8391	15	96	96	15	529.6245	3	46.83	-	2.6537E7	1585.8503	0.9		90 100 100 100 100 100 100 100 100 99 96 92 93 85 92	GGPSVFLFPPKPKDT	HCD
4	20210323_F1_UM1_Peng0013_SA_F59_ingel_3ug_tryp.raw	-	EPGAVYTLPPSREEM(+15.99)TK	F4:5261	17	96	94	17	640.9846	3	28.15	250.00	0	1919.9299	1.1	Oxidation (M)	93 89 65 79 99 99 99 96 95 98 100 99 100 100 100 100 100	EPGAVYTLPPSREEM(+15.99)TK	ETHCD
4	20210323_F1_UM1_Peng0013_SA_F59_ingel_3ug_tryp.raw	F4:767	LVHQDWLNGK	F4:5331	10	96	91	10	403.8839	3	28.49	27.57	1.0536E5	1208.6301	-0.1		88 88 97 95 98 85 89 85 95 99	LVHQDWLNGK	ETHCD
3	20210323_F1_UM1_Peng0013_SA_F59_ingel_3ug_chymo.raw	F3:8253	TFDDYAM(+15.99)HW	F3:12975	9	96	96	9	601.2356	2	69.12	-	4.5018E6	1200.4546	1.7	Oxidation (M)	96 97 100 99 97 95 95 88 99	TFDDYAM(+15.99)HW	HCD
2	20210323_F1_UM1_Peng0013_SA_F59_ingel_3ug_TL.raw	-	LRLDDTAFY	F2:8459	9	96	96	9	557.2833	2	47.65	-	0	1112.5503	1.5		100 79 92 97 99 99 100 100 100	LRLDDTAFY	ETHCD
4	20210323_F1_UM1_Peng0013_SA_F59_ingel_3ug_tryp.raw	-	LLLSEVSDRPSKDSR	F4:8943	15	96	93	15	567.9769	3	48.63	26.62	0	1700.9058	1.9		96 100 100 100 100 99 98 99 98 91 83 73 82 90 98	LLLSEVSDRPSKDSR	HCD
3	20210323_F1_UM1_Peng0013_SA_F59_ingel_3ug_chymo.raw	F3:16386	KTTPPVLDSDGSFFLY	F3:11156	16	96	96	16	893.9490	2	62.59	-	2.7638E8	1785.8826	0.5		73 85 91 97 99 99 100 100 99 100 99 99 100 100 100 100	KTTPPVLDSDGSFFLY	ETHCD
1	20210323_F1_UM1_Peng0013_SA_F59_ingel_3ug_ELA.raw	F1:4455	LFPPSSEELQANKA	F1:6472	14	96	96	14	510.9326	3	34.15	-	3.8382E7	1529.7725	2.3		100 100 100 100 100 100 100 100 100 98 98 97 72 85	LFPPSSEELQANKA	HCD
2	20210323_F1_UM1_Peng0013_SA_F59_ingel_3ug_TL.raw	F2:2977	ALPAPLEKT	F2:4818	9	96	96	9	470.2801	2	25.41	-	9.7767E7	938.5436	2.1		97 92 94 92 95 99 99 99 99	ALPAPLEKT	ETHCD
1	20210323_F1_UM1_Peng0013_SA_F59_ingel_3ug_ELA.raw	F1:446	VKSNKALPAPL	F1:5238	11	96	96	11	379.9048	3	27.05	-	2.0402E7	1136.6917	0.9		96 98 99 99 99 98 86 90 96 98 99	VKSNKALPAPL	ETHCD
4	20210323_F1_UM1_Peng0013_SA_F59_ingel_3ug_tryp.raw	-	FNW(+15.99)YVDGVEVHNAK	F4:7777	14	96	98	14	565.2714	3	42.08	250.00	0	1692.7896	1.7	Oxidation (HW)	97 99 99 100 100 100 97 97 99 99 98 98 100 100	FNW(+15.99)YVDGVEVHNAK	HCD
4	20210323_F1_UM1_Peng0013_SA_F59_ingel_3ug_tryp.raw	-	FNW(+15.99)YVDGVEVHNAK	F4:7599	14	96	98	14	565.2706	3	41.06	250.00	0	1692.7896	0.3	Oxidation (HW)	96 95 97 99 99 99 99 100 100 100 100 99 100 100	FNW(+15.99)YVDGVEVHNAK	ETHCD
1	20210323_F1_UM1_Peng0013_SA_F59_ingel_3ug_ELA.raw	F1:1400	VMHEALHNHYTQSK	F1:2447	14	96	96	14	424.4579	4	12.40	-	1.3351E6	1693.7996	1.7		94 100 100 100 98 97 98 98 97 98 97 92 88 91	VMHEALHNHYTQSK	HCD
1	20210323_F1_UM1_Peng0013_SA_F59_ingel_3ug_ELA.raw	F1:2430	G(+58.01)SVEGRFT	F1:3947	8	96	96	8	455.7178	2	20.62	-	6.0348E5	909.4192	2.0	Carboxymethyl (KW X@N-term)	95 97 100 100 97 97 90 95	G(+58.01)SVEGRFT	HCD
3	20210323_F1_UM1_Peng0013_SA_F59_ingel_3ug_chymo.raw	F3:9878	FTPAVLQSSGLY	F3:11018	12	96	96	12	641.8386	2	60.40	-	9.3549E8	1281.6604	1.8		92 86 92 92 99 100 99 99 99 98 100 100	FTPAVLQSSGLY	HCD
2	20210323_F1_UM1_Peng0013_SA_F59_ingel_3ug_TL.raw	F2:6572	VETTTPSKQSDNKYA	F2:2477	15	96	96	15	556.9419	3	12.49	-	3.079E5	1667.8003	2.1		86 95 100 98 90 91 99 99 99 99 98 97 98 98 95	VETTTPSKQSDNKYA	ETHCD
3	20210323_F1_UM1_Peng0013_SA_F59_ingel_3ug_chymo.raw	F3:11713	YQHHPGKAPKLL	F3:2961	12	96	96	12	694.8942	2	16.10	-	7.9694E6	1387.7725	0.9		97 96 100 99 99 99 99 96 96 99 100 76	YQHHPGKAPKLL	ETHCD
1	20210323_F1_UM1_Peng0013_SA_F59_ingel_3ug_ELA.raw	-	LSEVSDRPSGV	F1:3922	11	96	96	11	573.2944	2	20.56	-	0	1144.5723	1.8		100 100 100 100 100 100 100 97 95 77 91	LSEVSDRPSGV	HCD
1	20210323_F1_UM1_Peng0013_SA_F59_ingel_3ug_ELA.raw	F1:2466	SLTPEQWKSHR	F1:3558	11	96	96	11	456.9062	3	18.44	-	2.5706E5	1367.6946	1.7		81 95 100 100 99 98 99 99 96 93 99	SLTPEQWKSHR	HCD
4	20210323_F1_UM1_Peng0013_SA_F59_ingel_3ug_tryp.raw	-	FNW(+15.99)YVDGVEVHNAK	F4:7660	14	96	98	14	565.2709	3	41.39	250.00	0	1692.7896	0.8	Oxidation (HW)	98 99 99 99 100 100 97 97 99 99 97 97 99 100	FNW(+15.99)YVDGVEVHNAK	HCD
4	20210323_F1_UM1_Peng0013_SA_F59_ingel_3ug_tryp.raw	-	VATVSLPR	F4:7888	8	96	92	8	421.7586	2	42.68	27.27	0	841.5021	0.7		95 95 94 92 86 88 89 98	VATVSLPR	HCD
1	20210323_F1_UM1_Peng0013_SA_F59_ingel_3ug_ELA.raw	-	LVKDYFEEPV	F1:8323	10	96	96	10	619.8192	2	45.53	-	0	1237.6230	0.7		98 96 97 98 98 96 96 91 95 99	LVKDYFEEPV	ETHCD
3	20210323_F1_UM1_Peng0013_SA_F59_ingel_3ug_chymo.raw	F3:932	LAPAPLEKTKLAKVF	F3:7446	15	96	96	15	407.2556	4	41.41	-	9.8765E4	1624.9915	1.0		76 82 100 100 100 100 99 98 98 98 98 98 98 100 100	LAPAPLEKTKLAKVF	HCD
3	20210323_F1_UM1_Peng0013_SA_F59_ingel_3ug_chymo.raw	F3:1656	SLTPEQW	F3:7416	7	96	96	7	430.7117	2	40.63	-	5.3033E7	859.4076	1.5		89 92 96 97 99 99 100	SLTPEQW	ETHCD
2	20210323_F1_UM1_Peng0013_SA_F59_ingel_3ug_TL.raw	F2:9563	VSSASTKPGSVML	F2:6046	13	96	96	13	632.3335	2	32.29	-	1.2284E9	1262.6541	-1.3		100 100 100 99 99 99 98 93 88 96 95 92 92	VSSASTKPGSVML	ETHCD
4	20210323_F1_UM1_Peng0013_SA_F59_ingel_3ug_tryp.raw	F4:6335	EEQYDSTYR	F4:2626	9	96	98	9	595.7521	2	13.92	8.59	6.8236E5	1189.4888	0.8		96 95 98 100 100 99 99 100 100	EEQYDSTYR	HCD
3	20210323_F1_UM1_Peng0013_SA_F59_ingel_3ug_chymo.raw	F3:2786	YQHHPGKAPKLL	F3:2956	12	96	96	12	463.5993	3	16.10	-	2.1712E8	1387.7725	2.6		98 96 100 99 98 99 99 95 96 99 100 76	YQHHPGKAPKLL	ETHCD
4	20210323_F1_UM1_Peng0013_SA_F59_ingel_3ug_tryp.raw	F4:5417	SSGTSYPDVLK	F4:5419	11	96	97	11	577.2912	2	29.08	250.00	1.9156E6	1152.5662	1.5		100 100 99 98 97 87 91 99 100 100 100	SSGTSYPDVLK	ETHCD
4	20210323_F1_UM1_Peng0013_SA_F59_ingel_3ug_tryp.raw	F4:3881	LLSEK(+58.01)DRPSGVSSR	F4:3607	14	96	94	14	530.2811	3	19.34	17.08	4.061E5	1587.8215	0.0	Carboxymethyl (KW X@N-term)	100 99 96 94 92 98 83 84 96 97 91 94 98 98	LLSEK(+58.01)DRPSGVSSR	ETHCD
4	20210323_F1_UM1_Peng0013_SA_F59_ingel_3ug_tryp.raw	F4:4834	FNW(+15.99)YVDGVEVHNAK	F4:7150	14	96	97	14	565.2712	3	38.22	250.00	2.4667E7	1692.7896	1.4	Oxidation (HW)	92 91 94 99 99 100 99 100 100 100 99 98 100 100	FNW(+15.99)YVDGVEVHNAK	ETHCD
1	20210323_F1_UM1_Peng0013_SA_F59_ingel_3ug_ELA.raw	F1:10080	GVETTTPSKQSNNKYAAD	F1:2628	18	96	96	18	637.6423	3	13.33	-	3.8147E7	1909.9016	1.9		81 82 97 100 100 99 99 100 100 99 100 99 99 97 97 97 95 91	GVETTTPSKQSNNKYAAD	ETHCD
4	20210323_F1_UM1_Peng0013_SA_F59_ingel_3ug_tryp.raw	F4:4099	C(+58.01)VVVDVSHEDEPVK	F4:5297	14	96	92	14	538.2560	3	28.33	27.16	1.492E5	1611.7451	0.6	Carboxymethyl	88 92 99 99 99 98 98 96 97 96 74 57 98 100	C(+58.01)VVVDVSHEDEPVK	HCD
4	20210323_F1_UM1_Peng0013_SA_F59_ingel_3ug_tryp.raw	-	LSSPATLDSR	F4:3775	10	96	94	10	523.7802	2	20.20	22.61	0	1045.5403	5.3		92 91 95 96 95 97 94 93 92 97	LSSPATLDSR	ETHCD
3	20210323_F1_UM1_Peng0013_SA_F59_ingel_3ug_chymo.raw	F3:372	YVRQAPGRAL	F3:2898	10	96	96	10	377.5522	3	15.74	-	6.2019E5	1129.6355	-0.7		99 98 98 97 99 98 94 93 93 92	YVRQAPGRAL	HCD
1	20210323_F1_UM1_Peng0013_SA_F59_ingel_3ug_ELA.raw	F1:804	LHQDWLDGKEYKC(+58.01)KK(+58.01)	F1:5013	15	96	96	15	402.1993	5	26.74	-	6.6809E6	2005.9568	1.6	Carboxymethyl; Carboxymethyl (KW X@N-term)	100 98 88 91 97 99 99 99 99 99 99 92 92 97 95	LHQDWLDGKEYKC(+58.01)KK(+58.01)	ETHCD
2	20210323_F1_UM1_Peng0013_SA_F59_ingel_3ug_TL.raw	F2:15939	VTLFPPSSEELQANK	F2:8061	15	96	96	15	830.4354	2	44.35	-	1.2052E7	1658.8516	2.8		80 87 99 100 100 100 99 98 99 99 98 95 94 95 99	VTLFPPSSEELQANK	HCD
4	20210323_F1_UM1_Peng0013_SA_F59_ingel_3ug_tryp.raw	-	LLLSEVSDRPSKDSR	F4:8537	15	96	93	15	567.9767	3	46.26	26.62	0	1700.9058	1.4		96 100 100 100 100 99 98 98 98 92 83 71 78 93 98	LLLSEVSDRPSKDSR	HCD
3	20210323_F1_UM1_Peng0013_SA_F59_ingel_3ug_chymo.raw	F3:18173	KADSSPVKAGVETTTPSKQSNNKY	F3:2548	24	96	96	24	1269.1459	2	13.87	-	5.4294E6	2536.2769	0.1		96 69 89 100 100 97 98 100 100 99 99 100 100 100 100 98 95 96 95 96 95 95 94 100	KADSSPVKAGVETTTPSKQSNNKY	HCD
1	20210323_F1_UM1_Peng0013_SA_F59_ingel_3ug_ELA.raw	F1:55	AWRHPQFGG	F1:4512	9	96	96	9	352.5112	3	23.75	-	3.1931E5	1054.5098	1.8		100 99 98 92 92 93 98 97 96	AWRHPQFGG	ETHCD
1	20210323_F1_UM1_Peng0013_SA_F59_ingel_3ug_ELA.raw	-	STKGPSVFPLAPS	F1:8300	13	96	96	13	644.3516	2	45.38	-	0	1286.6870	1.3		72 100 99 98 97 94 95 98 99 100 100 100 99	STKGPSVFPLAPS	ETHCD
3	20210323_F1_UM1_Peng0013_SA_F59_ingel_3ug_chymo.raw	F3:14864	GQPKAAPSVTKTTPPVLDSDGSFF	F3:8926	24	96	96	24	816.4200	3	50.01	-	4.7759E6	2446.2378	0.2		89 82 93 96 99 93 94 98 99 100 100 98 91 92 93 97 99 99 99 100 99 99 100 100	GQPKAAPSVTKTTPPVLDSDGSFF	ETHCD
4	20210323_F1_UM1_Peng0013_SA_F59_ingel_3ug_tryp.raw	-	SYSC(+58.01)QVTHEGSTVEK	F4:2856	15	96	97	15	571.5855	3	15.16	10.22	0	1711.7358	-0.7	Carboxymethyl	99 99 100 99 99 100 100 99 100 95 94 93 95 99 100	SYSC(+58.01)QVTHEGSTVEK	HCD
3	20210323_F1_UM1_Peng0013_SA_F59_ingel_3ug_chymo.raw	F3:1539	VRQAPGRALEW	F3:5805	11	96	96	11	428.2397	3	30.93	-	8.3772E8	1281.6941	2.4		91 90 94 93 96 99 98 98 99 100 100	VRQAPGRALEW	ETHCD
1	20210323_F1_UM1_Peng0013_SA_F59_ingel_3ug_ELA.raw	F1:7596	LHQDWLDGKEYKC(+58.01)KVSNKA	F1:4499	19	96	96	19	580.7913	4	23.85	-	1.8432E6	2319.1316	1.9	Carboxymethyl	100 99 99 99 100 100 100 85 79 98 99 98 95 95 97 97 97 93 98	LHQDWLDGKEYKC(+58.01)KVSNKA	HCD
2	20210323_F1_UM1_Peng0013_SA_F59_ingel_3ug_TL.raw	F2:7719	FYYC(+58.01)AKDVRM(+15.99)LYD	F2:6925	13	96	96	13	587.5934	3	38.48	-	4.2356E7	1759.7585	-0.1	Carboxymethyl; Oxidation (M)	100 100 100 100 100 100 100 100 99 76 80 97 100	FYYC(+58.01)AKDVRM(+15.99)LYD	HCD
1	20210323_F1_UM1_Peng0013_SA_F59_ingel_3ug_ELA.raw	F1:940	SGVHTFPA	F1:4342	8	96	96	8	408.2068	2	22.17	-	1.2106E8	814.3973	2.0		91 92 95 97 98 98 99 99	SGVHTFPA	ETHCD
2	20210323_F1_UM1_Peng0013_SA_F59_ingel_3ug_TL.raw	-	LFPPKPKDTLM(+15.99)	F2:6145	11	96	96	11	434.9099	3	33.72	-	0	1301.7053	1.8	Oxidation (M)	97 87 94 96 92 98 99 100 99 99 97	LFPPKPKDTLM(+15.99)	ETHCD
4	20210323_F1_UM1_Peng0013_SA_F59_ingel_3ug_tryp.raw	F4:6606	QVLDNLTM(+15.99)EK	F4:5032	10	96	97	10	603.8062	2	26.97	250.00	2.9022E6	1205.5962	1.3	Oxidation (M)	90 95 100 100 98 99 99 98 99 100	QVLDNLTM(+15.99)EK	HCD
2	20210323_F1_UM1_Peng0013_SA_F59_ingel_3ug_TL.raw	-	LTPPSREEM(+15.99)TKNQK(+58.01)	F2:2599	14	96	96	14	578.2897	3	13.29	-	0	1731.8462	0.7	Oxidation (M); Carboxymethyl (KW X@N-term)	66 99 100 100 100 100 100 100 100 100 100 98 96 91	LTPPSREEM(+15.99)TKNQK(+58.01)	ETHCD
3	20210323_F1_UM1_Peng0013_SA_F59_ingel_3ug_chymo.raw	F3:9113	LQM(+15.99)NSLRLDDTAFYY	F3:9603	15	96	96	15	622.6295	3	53.88	-	7.8501E5	1864.8665	0.1	Oxidation (M)	85 84 90 95 100 100 99 96 97 99 100 100 100 100 100	LQM(+15.99)NSLRLDDTAFYY	ETHCD
3	20210323_F1_UM1_Peng0013_SA_F59_ingel_3ug_chymo.raw	F3:8253	TFDDYAM(+15.99)HW	F3:11913	9	96	96	9	601.2356	2	69.12	-	4.5018E6	1200.4546	1.7	Oxidation (M)	97 99 100 99 96 92 93 90 99	TFDDYAM(+15.99)HW	HCD
2	20210323_F1_UM1_Peng0013_SA_F59_ingel_3ug_TL.raw	-	VLHQDW	F2:4874	6	96	96	6	399.2011	2	26.20	-	0	796.3868	1.0		97 98 96 90 97 99	VLHQDW	HCD
4	20210323_F1_UM1_Peng0013_SA_F59_ingel_3ug_tryp.raw	F4:168	KPDTLM(+15.99)LSR	F4:3277	9	96	97	9	359.5301	3	17.49	12.66	1.6872E5	1075.5696	-1.0	Oxidation (M)	98 99 98 96 97 95 97 99 100	KPDTLM(+15.99)LSR	ETHCD
1	20210323_F1_UM1_Peng0013_SA_F59_ingel_3ug_ELA.raw	F1:6029	VFGGGTKLTVL	F1:8696	11	96	96	11	546.3278	2	47.72	-	3.6604E6	1090.6387	2.2		100 100 100 92 80 91 96 99 99 100 100	VFGGGTKLTVL	ETHCD
2	20210323_F1_UM1_Peng0013_SA_F59_ingel_3ug_TL.raw	-	LRLDDTAFY	F2:8514	9	96	96	9	557.2833	2	47.95	-	0	1112.5503	1.5		99 79 92 97 99 99 100 100 100	LRLDDTAFY	ETHCD
2	20210323_F1_UM1_Peng0013_SA_F59_ingel_3ug_TL.raw	F2:13103	AAPSVTLFPPSSEELQANKAT	F2:8556	21	96	96	21	720.0404	3	48.41	-	8.5335E6	2157.0952	1.9		62 94 97 99 100 100 100 95 90 91 95 99 100 100 100 99 100 100 100 100 99	AAPSVTLFPPSSEELQANKAT	ETHCD
3	20210323_F1_UM1_Peng0013_SA_F59_ingel_3ug_chymo.raw	-	TFDDYAM(+15.99)HW	F3:13536	9	96	96	9	601.2353	2	76.16	-	0	1200.4546	1.2	Oxidation (M)	96 97 100 99 96 95 96 89 98	TFDDYAM(+15.99)HW	HCD
2	20210323_F1_UM1_Peng0013_SA_F59_ingel_3ug_TL.raw	-	LVKDYFPEPVT	F2:8221	11	96	96	11	654.3482	2	46.31	-	0	1306.6809	0.7		98 96 96 86 91 100 99 100 99 96 96	LVKDYFPEPVT	HCD
4	20210323_F1_UM1_Peng0013_SA_F59_ingel_3ug_tryp.raw	F4:4825	FNW(+15.99)YVDGVEVHNAK	F4:7541	14	96	98	14	565.2704	3	40.81	250.00	1.0017E7	1692.7896	0.0	Oxidation (HW)	96 93 93 99 99 99 99 100 100 100 100 99 100 100	FNW(+15.99)YVDGVEVHNAK	ETHCD
1	20210323_F1_UM1_Peng0013_SA_F59_ingel_3ug_ELA.raw	F1:10863	GGPSVFLFPPKPKDTLM(+15.99)L	F1:10789	18	96	96	18	654.0271	3	60.30	-	1.4133E8	1959.0540	2.8	Oxidation (M)	62 96 99 100 100 100 100 95 96 98 93 96 99 100 99 99 99 99	GGPSVFLFPPKPKDTLM(+15.99)L	ETHCD
3	20210323_F1_UM1_Peng0013_SA_F59_ingel_3ug_chymo.raw	F3:8250	TFDDYAM(+15.99)HW	F3:10975	9	96	96	9	601.2349	2	62.13	-	1.739E6	1200.4546	0.5	Oxidation (M)	92 93 100 99 98 95 95 93 99	TFDDYAM(+15.99)HW	HCD
1	20210323_F1_UM1_Peng0013_SA_F59_ingel_3ug_ELA.raw	F1:4731	SWYQHHPGKAPKL	F1:4077	13	96	96	13	516.9399	3	21.41	-	7.2334E5	1547.7998	-1.3		99 99 99 97 98 100 99 89 75 97 98 99 100	SWYQHHPGKAPKL	HCD
3	20210323_F1_UM1_Peng0013_SA_F59_ingel_3ug_chymo.raw	F3:4362	TFDDYH(+15.99)W(+15.99)	F3:3528	7	96	96	7	508.1958	2	19.23	-	1.1185E7	1014.3719	5.1	Oxidation (HW)	96 97 100 99 90 92 99	TFDDYH(+15.99)W(+15.99)	ETHCD
1	20210323_F1_UM1_Peng0013_SA_F59_ingel_3ug_ELA.raw	F1:3919	SSRFSGSKSGDTASL	F1:3282	15	96	96	15	496.2437	3	16.94	-	1.6379E5	1485.7058	2.4		100 98 96 85 89 100 100 100 99 96 97 94 95 98 97	SSRFSGSKSGDTASL	ETHCD
4	20210323_F1_UM1_Peng0013_SA_F59_ingel_3ug_tryp.raw	-	SYSC(+58.01)NLTHEGSTVEK	F4:3308	15	96	91	15	571.5870	3	17.61	18.40	0	1711.7358	1.9	Carboxymethyl	99 99 98 95 41 57 99 100 98 96 97 99 99 100 99	SYSC(+58.01)NLTHEGSTVEK	ETHCD
3	20210323_F1_UM1_Peng0013_SA_F59_ingel_3ug_chymo.raw	F3:8397	E(-18.01)HHPGKAPKLL	F3:3354	11	96	96	11	604.8491	2	18.29	-	6.6766E6	1207.6826	0.9	Pyro-glu from E	99 99 98 98 99 99 96 96 99 100 75	E(-18.01)HHPGKAPKLL	ETHCD
2	20210323_F1_UM1_Peng0013_SA_F59_ingel_3ug_TL.raw	F2:1951	LYLQM(+15.99)NS	F2:4688	7	96	96	7	442.7138	2	24.54	-	2.4702E7	883.4109	2.4	Oxidation (M)	80 100 100 98 100 99 97	LYLQM(+15.99)NS	ETHCD
2	20210323_F1_UM1_Peng0013_SA_F59_ingel_3ug_TL.raw	F2:4633	MVYGGGTKLT	F2:5649	10	96	96	10	513.7776	2	30.74	-	1.9182E6	1025.5215	18.8		92 96 99 98 94 92 95 98 99 99	MVYGGGTKLT	HCD
1	20210323_F1_UM1_Peng0013_SA_F59_ingel_3ug_ELA.raw	F1:8542	LVKDYFPEPV	F1:8462	10	96	96	10	603.8257	2	45.61	-	2.872E8	1205.6331	3.1		98 95 89 92 99 100 100 100 93 95	LVKDYFPEPV	HCD
3	20210323_F1_UM1_Peng0013_SA_F59_ingel_3ug_chymo.raw	F3:1979	DEGSSSEKLQKL	F3:3244	12	96	96	12	440.8947	3	17.72	-	4.1379E5	1319.6567	4.1		93 92 99 100 100 100 99 99 99 97 99 76	DEGSSSEKLQKL	ETHCD
1	20210323_F1_UM1_Peng0013_SA_F59_ingel_3ug_ELA.raw	F1:4319	VQLLQLDNA	F1:9431	9	96	96	9	507.2864	2	52.12	-	5.1941E5	1012.5553	3.0		80 90 100 100 100 100 100 99 97	VQLLQLDNA	ETHCD
1	20210323_F1_UM1_Peng0013_SA_F59_ingel_3ug_ELA.raw	-	SVSGSPGQSLTL	F1:7054	12	96	96	12	566.7963	2	38.15	-	0	1131.5771	0.8		94 96 99 99 98 92 91 90 95 98 100 100	SVSGSPGQSLTL	ETHCD
2	20210323_F1_UM1_Peng0013_SA_F59_ingel_3ug_TL.raw	F2:2443	LQKEDVYPSER	F2:3194	11	96	96	11	455.2332	3	16.67	-	1.2873E5	1362.6780	0.0		98 90 96 98 99 99 98 94 91 95 97	LQKEDVYPSER	HCD
1	20210323_F1_UM1_Peng0013_SA_F59_ingel_3ug_ELA.raw	F1:829	VKSNKALPAPLEKTL	F1:5387	15	96	96	15	402.9982	4	28.85	-	1.0162E6	1607.9609	1.7		96 98 99 99 99 99 93 93 93 96 99 99 96 93 91	VKSNKALPAPLEKTL	ETHCD
1	20210323_F1_UM1_Peng0013_SA_F59_ingel_3ug_ELA.raw	F1:14357	SLLHQDWLDGKEYKC(+58.01)KVS	F1:6198	18	96	96	18	736.3649	3	33.18	-	1.2264E6	2206.0728	0.1	Carboxymethyl	95 96 99 97 97 99 94 96 98 98 99 99 100 99 98 86 85 94	SLLHQDWLDGKEYKC(+58.01)KVS	ETHCD
3	20210323_F1_UM1_Peng0013_SA_F59_ingel_3ug_chymo.raw	-	KTTPPVLDSDGSFF	F3:9496	14	96	96	14	755.8755	2	53.27	-	0	1509.7351	1.0		83 86 92 95 97 98 97 97 100 100 100 100 100 100	KTTPPVLDSDGSFF	ETHCD
1	20210323_F1_UM1_Peng0013_SA_F59_ingel_3ug_ELA.raw	F1:8542	LVKDYFPEPV	F1:8375	10	96	96	10	603.8257	2	45.61	-	2.872E8	1205.6331	3.1		98 95 88 92 98 100 100 100 94 96	LVKDYFPEPV	HCD
1	20210323_F1_UM1_Peng0013_SA_F59_ingel_3ug_ELA.raw	F1:2970	GASSGLYSLS	F1:6317	10	96	96	10	471.2328	2	33.78	-	1.0277E7	940.4501	0.9		82 89 96 98 98 99 100 100 100 99	GASSGLYSLS	ETHCD
2	20210323_F1_UM1_Peng0013_SA_F59_ingel_3ug_TL.raw	F2:5455	LRSSVHYSQGYNNA	F2:2911	14	96	96	14	532.5901	3	14.96	-	8.5532E6	1594.7488	-0.1		99 97 99 95 92 96 99 98 88 92 99 98 97 95	LRSSVHYSQGYNNA	ETHCD
4	20210323_F1_UM1_Peng0013_SA_F59_ingel_3ug_tryp.raw	-	FNW(+15.99)YVDGVEVHNAK	F4:7718	14	96	98	14	565.2708	3	41.75	250.00	0	1692.7896	0.6	Oxidation (HW)	97 98 99 100 100 99 95 96 99 99 97 97 99 100	FNW(+15.99)YVDGVEVHNAK	HCD
3	20210323_F1_UM1_Peng0013_SA_F59_ingel_3ug_chymo.raw	F3:1955	YLFPPKPDTKL	F3:7183	11	96	96	11	440.2502	3	39.04	-	3.1967E6	1317.7332	-3.4		97 99 100 99 98 97 92 93 86 95 100	YLFPPKPDTKL	HCD
3	20210323_F1_UM1_Peng0013_SA_F59_ingel_3ug_chymo.raw	F3:5894	TVLHQDW(+15.99)LDGKEY	F3:6412	13	96	96	13	540.5956	3	31.45	-	2.2866E7	1618.7627	1.4	Oxidation (HW)	87 91 100 99 94 97 93 99 99 97 97 99 97	TVLHQDW(+15.99)LDGKEY	ETHCD
4	20210323_F1_UM1_Peng0013_SA_F59_ingel_3ug_tryp.raw	F4:1606	TLPPSREEM(+15.99)TK	F4:2300	11	96	95	11	435.5557	3	11.98	8.39	8.4604E5	1303.6443	0.7	Oxidation (M)	91 88 89 95 97 98 99 99 99 100 100	TLPPSREEM(+15.99)TK	ETHCD
4	20210323_F1_UM1_Peng0013_SA_F59_ingel_3ug_tryp.raw	-	LLLSEK(+58.01)DRPSGVSSR	F4:12831	15	96	90	15	567.9771	3	69.47	250.00	0	1700.9058	2.2	Carboxymethyl (KW X@N-term)	76 100 99 96 98 91 95 65 66 91 95 91 95 99 99	LLLSEK(+58.01)DRPSGVSSR	ETHCD
3	20210323_F1_UM1_Peng0013_SA_F59_ingel_3ug_chymo.raw	F3:11119	YKADSSPVKAVGETTTPSKQSNNKY	F3:2937	25	96	96	25	675.8431	4	16.05	-	6.8983E5	2699.3401	1.2		99 99 99 100 98 98 98 99 99 98 80 79 99 99 99 100 98 95 93 94 94 93 94 98 100	YKADSSPVKAVGETTTPSKQSNNKY	HCD
2	20210323_F1_UM1_Peng0013_SA_F59_ingel_3ug_TL.raw	F2:2538	FDDYAM(+15.99)H	F2:3110	7	96	96	7	457.6722	2	16.11	-	2.0568E5	913.3276	2.6	Oxidation (M)	99 99 99 97 92 92 93	FDDYAM(+15.99)H	HCD
4	20210323_F1_UM1_Peng0013_SA_F59_ingel_3ug_tryp.raw	-	VATVSLPR	F4:6423	8	96	92	8	421.7592	2	34.48	27.27	0	841.5021	2.0		95 95 94 92 89 89 85 99	VATVSLPR	HCD
3	20210323_F1_UM1_Peng0013_SA_F59_ingel_3ug_chymo.raw	F3:836	E(-18.01)HHPGKAPKLL	F3:3327	11	96	96	11	403.5688	3	18.29	-	1.3951E8	1207.6826	1.7	Pyro-glu from E	99 99 98 99 100 100 96 95 99 99 72	E(-18.01)HHPGKAPKLL	ETHCD
4	20210323_F1_UM1_Peng0013_SA_F59_ingel_3ug_tryp.raw	F4:1103	ALPPALEK	F4:4359	8	96	94	8	419.7560	2	23.45	24.61	1.0971E9	837.4960	1.8		95 87 89 91 96 99 100 100	ALPPALEK	ETHCD
1	20210323_F1_UM1_Peng0013_SA_F59_ingel_3ug_ELA.raw	F1:11990	LYLQM(+15.99)	F1:5154	5	96	96	5	683.3436	1	27.15	-	1.6512E7	682.3360	0.5	Oxidation (M)	88 99 99 97 97	LYLQM(+15.99)	HCD
3	20210323_F1_UM1_Peng0013_SA_F59_ingel_3ug_chymo.raw	F3:8253	TFDDYAM(+15.99)HW	F3:13093	9	96	96	9	601.2356	2	69.12	-	4.5018E6	1200.4546	1.7	Oxidation (M)	95 96 100 99 96 95 95 89 99	TFDDYAM(+15.99)HW	HCD
4	20210323_F1_UM1_Peng0013_SA_F59_ingel_3ug_tryp.raw	-	FNW(+15.99)YVDGVEVHNAK	F4:7833	14	96	98	14	565.2695	3	42.39	250.00	0	1692.7896	-1.6	Oxidation (HW)	96 98 99 99 99 99 95 96 99 99 97 98 99 100	FNW(+15.99)YVDGVEVHNAK	HCD
1	20210323_F1_UM1_Peng0013_SA_F59_ingel_3ug_ELA.raw	F1:488	LHQDWLNGKEYK	F1:4726	12	96	96	12	383.4484	4	24.68	-	5.3273E5	1529.7627	1.1		100 99 95 95 90 98 96 96 92 95 99 98	LHQDWLNGKEYK	ETHCD
4	20210323_F1_UM1_Peng0013_SA_F59_ingel_3ug_tryp.raw	-	LLLSEK(+58.01)DRPSGVSSR	F4:12996	15	96	90	15	567.9761	3	70.33	250.00	0	1700.9058	0.4	Carboxymethyl (KW X@N-term)	60 99 95 93 99 96 97 82 80 91 89 82 92 99 98	LLLSEK(+58.01)DRPSGVSSR	ETHCD
3	20210323_F1_UM1_Peng0013_SA_F59_ingel_3ug_chymo.raw	F3:16499	TQPASVSGSPGQSLTLSC(+58.01)TGTSSDVGGY	F3:7469	28	96	96	28	901.4084	3	41.56	-	4.2909E6	2701.2024	0.4	Carboxymethyl	88 69 73 93 98 98 99 100 95 88 96 97 99 100 100 99 99 100 100 100 100 100 100 100 100 100 100 100	TQPASVSGSPGQSLTLSC(+58.01)TGTSSDVGGY	ETHCD
3	20210323_F1_UM1_Peng0013_SA_F59_ingel_3ug_chymo.raw	F3:15084	SSDNLAYSDK(+58.01)EGRF	F3:6739	14	96	96	14	823.8701	2	37.43	-	8.3578E8	1645.7219	2.3	Carboxymethyl (KW X@N-term)	99 98 99 97 99 100 100 99 97 81 90 89 98 100	SSDNLAYSDK(+58.01)EGRF	ETHCD
1	20210323_F1_UM1_Peng0013_SA_F59_ingel_3ug_ELA.raw	F1:9253	LM(+15.99)VVFGNTKLT	F1:10778	11	96	96	11	619.8438	2	59.68	-	8.5924E5	1237.6741	-0.9	Oxidation (M)	94 94 100 100 100 96 87 92 97 97 99	LM(+15.99)VVFGNTKLT	HCD
4	20210323_F1_UM1_Peng0013_SA_F59_ingel_3ug_tryp.raw	F4:3750	LSSPATLNSR	F4:4326	10	96	96	10	523.2853	2	20.88	19.27	2.1845E6	1044.5564	-0.3		97 99 99 99 98 96 92 90 95 98	LSSPATLNSR	HCD
1	20210323_F1_UM1_Peng0013_SA_F59_ingel_3ug_ELA.raw	F1:6564	SVVTVPK(+58.01)LQS	F1:8667	10	96	96	10	558.3190	2	47.61	-	4.0957E5	1114.6233	0.1	Carboxymethyl (KW X@N-term)	98 98 98 98 96 92 87 98 97 98	SVVTVPK(+58.01)LQS	ETHCD
1	20210323_F1_UM1_Peng0013_SA_F59_ingel_3ug_ELA.raw	-	LVKDYFPEPV	F1:9005	10	96	96	10	603.8259	2	49.58	-	0	1205.6331	3.5		99 98 94 98 99 87 90 98 99 99	LVKDYFPEPV	ETHCD
2	20210323_F1_UM1_Peng0013_SA_F59_ingel_3ug_TL.raw	F2:7719	V(+58.01)H(+15.99)YC(+58.01)AKDVRPYYD	F2:7212	13	96	96	13	587.5934	3	38.48	-	4.2356E7	1759.7512	4.0	Carboxymethyl (KW X@N-term); Oxidation (HW); Carboxymethyl	100 100 99 98 97 96 98 99 88 82 93 98 99	V(+58.01)H(+15.99)YC(+58.01)AKDVRPYYD	ETHCD
1	20210323_F1_UM1_Peng0013_SA_F59_ingel_3ug_ELA.raw	-	LHQDWLDGKEYKC(+58.01)KK(+58.01)	F1:5489	15	96	96	15	669.6587	3	29.36	-	0	2005.9568	-1.3	Carboxymethyl; Carboxymethyl (KW X@N-term)	100 99 96 97 90 95 97 98 98 99 99 93 90 95 93	LHQDWLDGKEYKC(+58.01)KK(+58.01)	ETHCD
4	20210323_F1_UM1_Peng0013_SA_F59_ingel_3ug_tryp.raw	F4:1735	DTLM(+15.99)LDR	F4:4431	7	96	90	7	440.2160	2	23.50	23.57	2.1442E7	878.4167	0.8	Oxidation (M)	85 82 95 93 90 93 96	DTLM(+15.99)LDR	ETHCD
3	20210323_F1_UM1_Peng0013_SA_F59_ingel_3ug_chymo.raw	F3:5600	TVLHQDWLDGKEY	F3:8667	13	96	96	13	535.2659	3	48.27	-	8.5841E6	1602.7678	5.1		91 90 98 96 93 98 99 100 98 93 94 98 99	TVLHQDWLDGKEY	ETHCD
1	20210323_F1_UM1_Peng0013_SA_F59_ingel_3ug_ELA.raw	F1:12656	SWYQHHPGKAPKLLLSEV	F1:7373	18	96	96	18	697.3787	3	40.03	-	2.1339E8	2089.1108	1.6		90 90 99 98 99 100 100 99 99 99 86 79 92 100 100 100 99 99	SWYQHHPGKAPKLLLSEV	HCD
2	20210323_F1_UM1_Peng0013_SA_F59_ingel_3ug_TL.raw	-	LFPPKPKDTLM(+15.99)	F2:6095	11	96	96	11	434.9093	3	33.41	-	0	1301.7053	0.5	Oxidation (M)	97 89 95 94 89 98 100 100 99 99 97	LFPPKPKDTLM(+15.99)	ETHCD
2	20210323_F1_UM1_Peng0013_SA_F59_ingel_3ug_TL.raw	-	VVFGGGTKLT	F2:6098	10	96	96	10	489.7849	2	33.43	-	0	977.5546	0.7		100 100 100 98 90 81 92 100 100 100	VVFGGGTKLT	ETHCD
3	20210323_F1_UM1_Peng0013_SA_F59_ingel_3ug_chymo.raw	-	LTSRDNAKNSLY	F3:5461	12	96	96	12	461.2413	3	30.20	-	0	1380.6997	1.7		90 90 95 97 99 98 99 99 96 95 97 97	LTSRDNAKNSLY	ETHCD
3	20210323_F1_UM1_Peng0013_SA_F59_ingel_3ug_chymo.raw	F3:5203	TVDKSRW(+15.99)QQGNVF	F3:4954	13	96	96	13	527.5990	3	27.43	-	2.7862E7	1579.7742	0.6	Oxidation (HW)	86 90 99 99 99 98 97 93 93 97 98 100 100	TVDKSRW(+15.99)QQGNVF	ETHCD
2	20210323_F1_UM1_Peng0013_SA_F59_ingel_3ug_TL.raw	F2:7891	LTVLGQPKAAPS	F2:5290	12	96	96	12	591.3488	2	27.57	-	5.5025E7	1180.6816	1.1		100 100 100 99 96 86 93 94 95 95 97 98	LTVLGQPKAAPS	ETHCD
4	20210323_F1_UM1_Peng0013_SA_F59_ingel_3ug_tryp.raw	-	LLLSEVSDRPSKDSR	F4:7077	15	96	94	15	567.9763	3	38.18	26.62	0	1700.9058	0.8		95 100 100 100 100 99 97 97 95 92 88 77 78 93 99	LLLSEVSDRPSKDSR	HCD
1	20210323_F1_UM1_Peng0013_SA_F59_ingel_3ug_ELA.raw	F1:10569	SLVKDYFPEPV	F1:9148	11	96	96	11	647.3416	2	50.49	-	1.4587E6	1292.6653	2.6		95 97 97 81 94 99 97 98 100 99 99	SLVKDYFPEPV	ETHCD
4	20210323_F1_UM1_Peng0013_SA_F59_ingel_3ug_tryp.raw	F4:4835	FNW(+15.99)YVDGVEVHNAK	F4:7896	14	96	98	14	565.2712	3	42.49	250.00	6.5067E5	1692.7896	1.4	Oxidation (HW)	96 98 99 99 99 99 94 95 99 99 98 98 99 100	FNW(+15.99)YVDGVEVHNAK	HCD
1	20210323_F1_UM1_Peng0013_SA_F59_ingel_3ug_ELA.raw	F1:3235	SVM(+15.99)HEALHNHYTQKSL	F1:3082	16	96	96	16	478.4854	4	15.27	-	1.0485E8	1909.9104	1.1	Oxidation (M)	100 100 100 100 100 95 96 96 97 98 98 81 79 99 99 99	SVM(+15.99)HEALHNHYTQKSL	HCD
4	20210323_F1_UM1_Peng0013_SA_F59_ingel_3ug_tryp.raw	-	GTPVTVDSASTK	F4:3080	12	96	96	12	581.8029	2	16.36	11.81	0	1161.5876	3.0		95 96 99 100 100 100 100 100 99 99 99 75	GTPVTVDSASTK	ETHCD
3	20210323_F1_UM1_Peng0013_SA_F59_ingel_3ug_chymo.raw	-	C(+58.01)SSYTDLTSF	F3:8807	10	96	96	10	591.2376	2	49.26	-	0	1180.4595	1.0	Carboxymethyl	94 96 94 92 90 96 99 100 100 100	C(+58.01)SSYTDLTSF	ETHCD
1	20210323_F1_UM1_Peng0013_SA_F59_ingel_3ug_ELA.raw	F1:10575	G(+58.01)VETTTPSKQSNNKYAAS	F1:2651	18	96	96	18	647.6453	3	13.49	-	1.2415E6	1939.9124	0.8	Carboxymethyl (KW X@N-term)	98 97 100 100 100 90 87 95 99 99 100 99 99 99 95 93 93 85	G(+58.01)VETTTPSKQSNNKYAAS	ETHCD
4	20210323_F1_UM1_Peng0013_SA_F59_ingel_3ug_tryp.raw	F4:3211	SQYEQLAEQNRK	F4:2885	12	96	94	12	498.5836	3	15.39	12.34	4.164E6	1492.7271	1.3		85 87 98 99 91 95 99 99 97 94 94 94	SQYEQLAEQNRK	ETHCD
2	20210323_F1_UM1_Peng0013_SA_F59_ingel_3ug_TL.raw	F2:18045	V(+58.01)AWSSDNLAYSDK(+58.01)EGR	F2:7548	16	96	96	16	957.4313	2	42.29	-	9.8709E4	1912.8438	2.3	Carboxymethyl (KW X@N-term)	71 76 100 100 100 100 99 100 100 99 99 99 98 99 99 98	V(+58.01)AWSSDNLAYSDK(+58.01)EGR	HCD
3	20210323_F1_UM1_Peng0013_SA_F59_ingel_3ug_chymo.raw	F3:5599	TVLHQDWLDGKEY	F3:9201	13	96	96	13	535.2659	3	50.75	-	4.1591E6	1602.7678	5.0		92 91 98 96 94 97 97 100 98 94 94 98 99	TVLHQDWLDGKEY	ETHCD
2	20210323_F1_UM1_Peng0013_SA_F59_ingel_3ug_TL.raw	F2:11339	LTQPASVSGDPGQS	F2:3659	14	96	96	14	672.3264	2	19.24	-	2.0636E7	1342.6365	1.3		95 89 88 93 97 99 99 98 98 97 97 98 98 97	LTQPASVSGDPGQS	ETHCD
4	20210323_F1_UM1_Peng0013_SA_F59_ingel_3ug_tryp.raw	-	SYSC(+58.01)QVTHEGSTVEK	F4:3131	15	96	99	15	571.5865	3	16.65	10.22	0	1711.7358	1.2	Carboxymethyl	99 99 99 99 98 100 100 100 100 100 100 99 100 100 100	SYSC(+58.01)QVTHEGSTVEK	ETHCD
2	20210323_F1_UM1_Peng0013_SA_F59_ingel_3ug_TL.raw	-	LLSEVSDRPSGVSSR	F2:3773	15	96	96	15	530.2818	3	19.96	-	0	1587.8215	1.3		100 100 100 100 100 99 99 99 97 97 75 79 97 99 99	LLSEVSDRPSGVSSR	HCD
1	20210323_F1_UM1_Peng0013_SA_F59_ingel_3ug_ELA.raw	F1:3160	G(+58.01)LGEENFK	F1:4290	8	96	96	8	476.2248	2	22.62	-	1.8619E6	950.4345	0.5	Carboxymethyl (KW X@N-term)	86 92 99 99 97 95 100 100	G(+58.01)LGEENFK	ETHCD
2	20210323_F1_UM1_Peng0013_SA_F59_ingel_3ug_TL.raw	F2:17534	VTLFPPSSEELQANKAT	F2:8439	17	96	96	17	916.4772	2	44.66	-	4.545E8	1830.9363	1.9		96 97 100 100 100 100 100 99 99 100 100 98 98 95 74 82 96	VTLFPPSSEELQANKAT	HCD
4	20210323_F1_UM1_Peng0013_SA_F59_ingel_3ug_tryp.raw	F4:2820	RLLENELQTYR	F4:5699	11	96	94	11	478.9283	3	30.27	250.00	1.316E6	1433.7627	0.2		80 85 98 98 97 99 98 93 96 99 100	RLLENELQTYR	ETHCD
2	20210323_F1_UM1_Peng0013_SA_F59_ingel_3ug_TL.raw	F2:16131	LSEVSDPRSGVSSRFSGSKSGNTAS	F2:3419	25	96	96	25	833.7416	3	18.02	-	8.9483E6	2498.1997	1.3		97 94 97 89 90 97 92 93 99 100 99 100 100 100 100 100 100 100 100 96 91 92 90 93 90	LSEVSDPRSGVSSRFSGSKSGNTAS	ETHCD
4	20210323_F1_UM1_Peng0013_SA_F59_ingel_3ug_tryp.raw	F4:935	LKYENEVALR	F4:4649	10	96	93	10	412.2315	3	24.68	25.97	1.7544E6	1233.6716	0.9		90 86 93 95 92 99 98 98 97 88	LKYENEVALR	HCD
2	20210323_F1_UM1_Peng0013_SA_F59_ingel_3ug_TL.raw	-	LFPPKPKDTLM(+15.99)	F2:6196	11	96	96	11	434.9100	3	34.03	-	0	1301.7053	2.1	Oxidation (M)	97 88 95 94 91 98 99 100 99 98 95	LFPPKPKDTLM(+15.99)	ETHCD
3	20210323_F1_UM1_Peng0013_SA_F59_ingel_3ug_chymo.raw	F3:6045	SC(+58.01)DVM(+15.99)HEALHNHY	F3:2794	13	96	96	13	543.8876	3	15.16	-	1.3376E6	1628.6348	3.8	Carboxymethyl; Oxidation (M)	97 98 99 98 98 97 96 81 94 95 97 98 100	SC(+58.01)DVM(+15.99)HEALHNHY	HCD
3	20210323_F1_UM1_Peng0013_SA_F59_ingel_3ug_chymo.raw	-	KLSTAASF	F3:5518	8	96	96	8	412.7297	2	30.53	-	0	823.4439	1.2		95 93 92 92 96 99 100 100	KLSTAASF	ETHCD
1	20210323_F1_UM1_Peng0013_SA_F59_ingel_3ug_ELA.raw	F1:897	LHQDW(+15.99)LDGKEYKC(+58.01)KK(+58.01)	F1:4164	15	96	96	15	405.3983	5	21.96	-	2.4357E5	2021.9517	1.8	Oxidation (HW); Carboxymethyl; Carboxymethyl (KW X@N-term)	100 98 92 92 91 98 99 98 97 98 99 96 94 95 92	LHQDW(+15.99)LDGKEYKC(+58.01)KK(+58.01)	ETHCD
4	20210323_F1_UM1_Peng0013_SA_F59_ingel_3ug_tryp.raw	F4:14189	A(+58.01)PELVESGGGLAQPGTAKR	F4:6999	19	96	93	19	948.4935	2	37.69	250.00	5.0016E5	1894.9749	-1.2	Carboxymethyl (KW X@N-term)	93 84 99 100 100 100 100 100 99 98 99 99 98 94 91 91 62 65 97	A(+58.01)PELVESGGGLAQPGTAKR	HCD
4	20210323_F1_UM1_Peng0013_SA_F59_ingel_3ug_tryp.raw	F4:467	LPAPLEK	F4:4421	7	96	94	7	384.2369	2	23.50	24.88	5.4762E6	766.4589	0.6		98 97 90 89 95 97 95	LPAPLEK	ETHCD
4	20210323_F1_UM1_Peng0013_SA_F59_ingel_3ug_tryp.raw	-	ALPAPLEK	F4:5513	8	96	93	8	419.7558	2	29.54	26.59	0	837.4960	1.2		94 92 93 82 88 96 99 99	ALPAPLEK	ETHCD
4	20210323_F1_UM1_Peng0013_SA_F59_ingel_3ug_tryp.raw	-	LTVLGQPK	F4:4917	8	95	97	8	428.2696	2	26.28	24.16	0	854.5225	2.4		99 99 100 99 95 95 97 93	LTVLGQPK	HCD
3	20210323_F1_UM1_Peng0013_SA_F59_ingel_3ug_chymo.raw	F3:5599	TVLHQDWLDGKEY	F3:8963	13	95	95	13	535.2659	3	50.75	-	4.1591E6	1602.7678	5.0		91 90 98 97 95 99 99 99 98 91 92 97 99	TVLHQDWLDGKEY	ETHCD
1	20210323_F1_UM1_Peng0013_SA_F59_ingel_3ug_ELA.raw	F1:386	VKSNKALPAPLEKT	F1:3565	14	95	95	14	374.7268	4	18.54	-	2.6379E6	1494.8770	0.8		97 99 99 99 100 99 90 88 93 95 97 98 97 93	VKSNKALPAPLEKT	ETHCD
4	20210323_F1_UM1_Peng0013_SA_F59_ingel_3ug_tryp.raw	-	A(+58.01)PQVYTLPPSREEM(+15.99)TK	F4:5548	16	95	95	16	640.9848	3	29.72	250.00	0	1919.9299	1.4	Carboxymethyl (KW X@N-term); Oxidation (M)	94 94 90 99 98 97 89 84 92 96 97 98 99 99 100 100	A(+58.01)PQVYTLPPSREEM(+15.99)TK	ETHCD
1	20210323_F1_UM1_Peng0013_SA_F59_ingel_3ug_ELA.raw	-	GVETTTPSKQSNNKYAAS	F1:4014	18	95	95	18	628.3103	3	21.08	-	0	1881.9067	1.2		83 87 99 100 100 96 96 99 100 99 100 99 98 97 96 95 95 88	GVETTTPSKQSNNKYAAS	ETHCD
1	20210323_F1_UM1_Peng0013_SA_F59_ingel_3ug_ELA.raw	-	VGETTTPSKQSNNKYAAS	F1:2767	18	95	95	18	628.3098	3	14.14	-	0	1881.9067	0.5		87 90 99 100 100 97 97 99 100 99 98 97 99 99 95 92 94 85	VGETTTPSKQSNNKYAAS	ETHCD
3	20210323_F1_UM1_Peng0013_SA_F59_ingel_3ug_chymo.raw	-	TFDDYAM(+15.99)HW	F3:13277	9	95	95	9	601.2350	2	74.80	-	0	1200.4546	0.8	Oxidation (M)	96 97 100 99 96 91 93 92 99	TFDDYAM(+15.99)HW	HCD
1	20210323_F1_UM1_Peng0013_SA_F59_ingel_3ug_ELA.raw	F1:20177	SVVTVPSSSLGTQTYLC(+58.01)NV	F1:9672	19	95	95	19	1006.9954	2	53.67	-	3.155E6	2011.9773	-0.5	Carboxymethyl	82 87 93 99 98 94 92 94 95 98 96 96 98 100 100 100 100 100 100	SVVTVPSSSLGTQTYLC(+58.01)NV	ETHCD
1	20210323_F1_UM1_Peng0013_SA_F59_ingel_3ug_ELA.raw	F1:7254	LSEVSDRPSGV	F1:4123	11	95	95	11	573.2928	2	21.79	-	1.8918E6	1144.5723	-1.0		97 93 98 97 98 98 93 91 95 97 96	LSEVSDRPSGV	ETHCD
4	20210323_F1_UM1_Peng0013_SA_F59_ingel_3ug_tryp.raw	-	SYSC(+58.01)NLTHEGSTVEK	F4:3463	15	95	90	15	571.5864	3	18.47	18.40	0	1711.7358	0.8	Carboxymethyl	95 93 91 80 49 69 99 99 95 90 95 98 99 99 99	SYSC(+58.01)NLTHEGSTVEK	ETHCD
4	20210323_F1_UM1_Peng0013_SA_F59_ingel_3ug_tryp.raw	-	LLLSEK(+58.01)DRPSGVSSR	F4:9871	15	95	90	15	567.9768	3	53.81	250.00	0	1700.9058	1.7	Carboxymethyl (KW X@N-term)	69 100 98 96 99 92 95 65 66 92 95 90 96 100 99	LLLSEK(+58.01)DRPSGVSSR	ETHCD
3	20210323_F1_UM1_Peng0013_SA_F59_ingel_3ug_chymo.raw	F3:1539	VRQAPGRALEW	F3:5860	11	95	95	11	428.2397	3	30.93	-	8.3772E8	1281.6941	2.4		92 91 93 90 95 99 99 98 99 100 100	VRQAPGRALEW	ETHCD
1	20210323_F1_UM1_Peng0013_SA_F59_ingel_3ug_ELA.raw	F1:2097	SVMHEALHDHYTQKS	F1:2937	15	95	95	15	446.4623	4	14.99	-	5.4089E6	1781.8154	2.6		100 100 100 99 100 99 100 99 100 98 98 97 93 71 86	SVMHEALHDHYTQKS	HCD
2	20210323_F1_UM1_Peng0013_SA_F59_ingel_3ug_TL.raw	F2:5349	LLSEVSDRPSGVSSR	F2:6067	15	95	95	15	530.2825	3	33.45	-	4.2162E6	1587.8215	2.6		100 100 98 98 94 96 99 91 90 98 96 90 93 98 96	LLSEVSDRPSGVSSR	ETHCD
4	20210323_F1_UM1_Peng0013_SA_F59_ingel_3ug_tryp.raw	F4:4655	SPNH(+15.99)YVDGVEVHNAK	F4:7546	15	95	95	15	561.2712	3	40.89	25.82	7.8231E7	1680.7856	3.7	Oxidation (HW)	78 82 87 90 99 100 100 100 100 100 99 97 96 98 100	SPNH(+15.99)YVDGVEVHNAK	ETHCD
2	20210323_F1_UM1_Peng0013_SA_F59_ingel_3ug_TL.raw	F2:12180	FTFDDYAM(+15.99)HSM	F2:8865	11	95	95	11	690.7643	2	49.90	-	1.8792E7	1379.5161	-1.5	Oxidation (M)	100 100 100 100 100 100 100 99 95 82 79	FTFDDYAM(+15.99)HSM	HCD
2	20210323_F1_UM1_Peng0013_SA_F59_ingel_3ug_TL.raw	F2:6945	LLSEVSDRPN	F2:3674	10	95	95	10	565.2967	2	19.24	-	1.5295E6	1128.5774	1.3		100 100 97 97 95 95 97 90 91 97	LLSEVSDRPN	ETHCD
1	20210323_F1_UM1_Peng0013_SA_F59_ingel_3ug_ELA.raw	F1:3869	V(+58.01)H(+15.99)YC(+58.01)AKDVRM(+15.99)L	F1:6632	11	95	95	11	494.8961	3	35.47	-	1.8336E7	1481.6643	1.5	Carboxymethyl (KW X@N-term); Oxidation (HW); Carboxymethyl; Oxidation (M)	97 97 100 100 100 99 100 99 97 73 94	V(+58.01)H(+15.99)YC(+58.01)AKDVRM(+15.99)L	HCD
4	20210323_F1_UM1_Peng0013_SA_F59_ingel_3ug_tryp.raw	-	VATVSLPR	F4:5242	8	95	91	8	421.7592	2	28.04	27.27	0	841.5021	2.1		93 90 90 88 85 89 94 99	VATVSLPR	ETHCD
3	20210323_F1_UM1_Peng0013_SA_F59_ingel_3ug_chymo.raw	F3:1810	LFPPKPKDTM(+15.99)L	F3:5374	11	95	95	11	434.9099	3	27.82	-	4.8849E8	1301.7053	1.9	Oxidation (M)	95 88 94 94 87 98 100 100 100 100 100	LFPPKPKDTM(+15.99)L	ETHCD
2	20210323_F1_UM1_Peng0013_SA_F59_ingel_3ug_TL.raw	F2:4040	VKSNKALPAPLEKT	F2:3470	14	95	95	14	499.2998	3	18.34	-	5.6006E6	1494.8770	0.5		63 100 100 100 100 100 98 97 96 93 97 100 100 100	VKSNKALPAPLEKT	ETHCD
1	20210323_F1_UM1_Peng0013_SA_F59_ingel_3ug_ELA.raw	-	LHQDWLDGKEYK	F1:4808	12	95	95	12	383.6950	4	25.59	-	0	1530.7466	2.8		99 97 94 95 89 98 98 96 94 95 96 98	LHQDWLDGKEYK	ETHCD
3	20210323_F1_UM1_Peng0013_SA_F59_ingel_3ug_chymo.raw	F3:3820	VNWVQQTL	F3:8732	8	95	95	8	494.2675	2	48.77	-	4.3408E7	986.5186	1.8		91 89 97 98 95 96 100 100	VNWVQQTL	HCD
3	20210323_F1_UM1_Peng0013_SA_F59_ingel_3ug_chymo.raw	F3:2544	TVLHQDW(+15.99)	F3:4081	7	95	95	7	457.7224	2	22.31	-	3.126E6	913.4294	1.0	Oxidation (HW)	91 91 97 94 97 100 100	TVLHQDW(+15.99)	ETHCD
3	20210323_F1_UM1_Peng0013_SA_F59_ingel_3ug_chymo.raw	F3:3039	TLDRDDAKNSLY	F3:3894	12	95	95	12	470.9017	3	21.37	-	7.7111E5	1409.6787	3.3		92 95 97 98 99 97 94 93 93 95 99 98	TLDRDDAKNSLY	ETHCD
3	20210323_F1_UM1_Peng0013_SA_F59_ingel_3ug_chymo.raw	F3:9987	TLPPSREEMTKNQVSTL	F3:4919	17	95	95	17	644.3353	3	27.52	-	3.0111E7	1929.9829	0.5		95 85 87 95 99 100 100 100 100 99 97 94 93 93 95 98 99	TLPPSREEMTKNQVSTL	ETHCD
3	20210323_F1_UM1_Peng0013_SA_F59_ingel_3ug_chymo.raw	-	LSLTPEQW	F3:10331	8	95	95	8	487.2539	2	58.24	-	0	972.4916	1.7		93 89 96 96 95 98 100 100	LSLTPEQW	ETHCD
2	20210323_F1_UM1_Peng0013_SA_F59_ingel_3ug_TL.raw	F2:9613	A(+58.01)PELVESGGGLAFHWLR	F2:7000	17	95	95	17	632.9951	3	38.59	-	2.5116E7	1895.9529	5.5	Carboxymethyl (KW X@N-term)	96 98 99 97 97 100 99 97 95 95 95 95 90 89 91 99 98	A(+58.01)PELVESGGGLAFHWLR	ETHCD
1	20210323_F1_UM1_Peng0013_SA_F59_ingel_3ug_ELA.raw	F1:16891	ALGC(+58.01)LVKDYFPEPV	F1:11689	14	95	95	14	804.9042	2	64.83	-	5.9448E6	1607.7905	2.0	Carboxymethyl	90 88 97 98 100 100 90 92 98 100 100 100 95 96	ALGC(+58.01)LVKDYFPEPV	HCD
4	20210323_F1_UM1_Peng0013_SA_F59_ingel_3ug_tryp.raw	F4:2914	M(+15.99)QTVLFGR	F4:5451	8	95	97	8	484.2565	2	29.14	250.00	7.9435E4	966.4957	2.9	Oxidation (M)	92 95 98 99 99 98 99 99	M(+15.99)QTVLFGR	HCD
1	20210323_F1_UM1_Peng0013_SA_F59_ingel_3ug_ELA.raw	F1:5302	LLSEVSDRPSGVSSR	F1:3560	15	95	95	15	530.2798	3	19.59	-	4.9555E6	1587.8215	-2.4		100 99 98 97 95 96 99 92 93 98 97 91 93 96 95	LLSEVSDRPSGVSSR	ETHCD
1	20210323_F1_UM1_Peng0013_SA_F59_ingel_3ug_ELA.raw	F1:10425	STKGPSVFPLAPS	F1:8176	13	95	95	13	644.3523	2	44.34	-	8.9759E8	1286.6870	2.4		71 100 99 98 96 92 95 98 99 100 100 100 100	STKGPSVFPLAPS	ETHCD
1	20210323_F1_UM1_Peng0013_SA_F59_ingel_3ug_ELA.raw	-	A(+58.01)PELVES	F1:4529	7	95	95	7	401.6958	2	24.00	-	0	801.3755	1.8	Carboxymethyl (KW X@N-term)	90 90 92 99 100 100 99	A(+58.01)PELVES	ETHCD
3	20210323_F1_UM1_Peng0013_SA_F59_ingel_3ug_chymo.raw	F3:12426	APPPAPELLGGPSVF	F3:11443	15	95	95	15	724.8939	2	64.88	-	1.4648E6	1447.7710	1.5		97 85 87 89 92 96 99 100 100 99 97 98 99 100 100	APPPAPELLGGPSVF	ETHCD
4	20210323_F1_UM1_Peng0013_SA_F59_ingel_3ug_tryp.raw	F4:4287	SYSSQVTHEGSTVEK	F4:2637	15	95	98	15	546.9253	3	13.92	7.99	2.0561E6	1637.7532	0.5		99 100 100 99 97 99 100 99 99 96 96 96 98 100 100	SYSSQVTHEGSTVEK	HCD
2	20210323_F1_UM1_Peng0013_SA_F59_ingel_3ug_TL.raw	-	VSSASTKGPSVFP	F2:6470	13	95	95	13	632.3333	2	35.66	-	0	1262.6506	1.1		100 100 100 100 100 99 99 98 80 81 92 99 99	VSSASTKGPSVFP	HCD
2	20210323_F1_UM1_Peng0013_SA_F59_ingel_3ug_TL.raw	F2:9900	LQAEDEDM(+15.99)YF	F2:7502	10	95	95	10	638.7566	2	41.97	-	1.7968E5	1275.4966	1.6	Oxidation (M)	99 96 88 88 94 97 98 98 100 100	LQAEDEDM(+15.99)YF	ETHCD
2	20210323_F1_UM1_Peng0013_SA_F59_ingel_3ug_TL.raw	-	VSW(+15.99)YQHHPGKAPKL	F2:3623	14	95	95	14	416.7235	4	19.17	-	0	1662.8630	1.2	Oxidation (HW)	100 100 99 98 97 98 99 98 88 74 96 96 98 100	VSW(+15.99)YQHHPGKAPKL	HCD
1	20210323_F1_UM1_Peng0013_SA_F59_ingel_3ug_ELA.raw	F1:9295	SFVVFGGGTKLE	F1:9546	12	95	95	12	620.8337	2	52.81	-	1.4192E6	1239.6499	2.4		100 100 100 100 100 99 92 75 85 100 100 100	SFVVFGGGTKLE	ETHCD
2	20210323_F1_UM1_Peng0013_SA_F59_ingel_3ug_TL.raw	-	VVFGGGTKLT	F2:7033	10	95	95	10	489.7857	2	39.10	-	0	977.5546	2.3		100 100 100 99 94 88 93 96 92 96	VVFGGGTKLT	HCD
4	20210323_F1_UM1_Peng0013_SA_F59_ingel_3ug_tryp.raw	-	LAEEANADLEVK	F4:5070	12	95	90	12	651.3315	2	27.09	27.44	0	1300.6511	-2.0		75 78 98 99 94 82 82 89 90 98 99 100	LAEEANADLEVK	ETHCD
3	20210323_F1_UM1_Peng0013_SA_F59_ingel_3ug_chymo.raw	F3:7333	ESDGQPENNY	F3:2604	10	95	95	10	576.7264	2	14.21	-	2.7076E7	1151.4368	1.4		92 86 97 94 93 97 99 99 100 100	ESDGQPENNY	ETHCD
4	20210323_F1_UM1_Peng0013_SA_F59_ingel_3ug_tryp.raw	-	SYSC(+58.01)QVTHEGSTVEK	F4:3078	15	95	98	15	571.5868	3	16.35	10.22	0	1711.7358	1.6	Carboxymethyl	99 99 100 99 98 99 100 99 99 97 96 96 97 99 100	SYSC(+58.01)QVTHEGSTVEK	HCD
4	20210323_F1_UM1_Peng0013_SA_F59_ingel_3ug_tryp.raw	-	VATVSLPR	F4:5479	8	95	91	8	421.7587	2	29.36	27.27	0	841.5021	0.9		93 91 93 89 84 89 93 99	VATVSLPR	ETHCD
1	20210323_F1_UM1_Peng0013_SA_F59_ingel_3ug_ELA.raw	F1:18266	GGSLRLDDTAFYYC(+58.01)A	F1:9442	15	95	95	15	855.3782	2	52.24	-	1.6106E6	1708.7402	1.0	Carboxymethyl	85 83 82 94 96 98 99 100 99 100 100 100 100 100 100	GGSLRLDDTAFYYC(+58.01)A	ETHCD
3	20210323_F1_UM1_Peng0013_SA_F59_ingel_3ug_chymo.raw	F3:594	WGTKLKDAM(+15.99)L	F3:5245	10	95	95	10	393.5461	3	29.01	-	5.1502E5	1177.6165	0.1	Oxidation (M)	82 90 95 98 100 99 99 96 98 100	WGTKLKDAM(+15.99)L	ETHCD
1	20210323_F1_UM1_Peng0013_SA_F59_ingel_3ug_ELA.raw	F1:13165	VTLHQDWLDGKEYKC(+58.01)KV	F1:6347	17	95	95	17	707.3554	3	34.10	-	1.8807E6	2119.0408	1.7	Carboxymethyl	98 98 100 99 95 99 99 100 100 86 79 97 95 96 97 93 98	VTLHQDWLDGKEYKC(+58.01)KV	HCD
1	20210323_F1_UM1_Peng0013_SA_F59_ingel_3ug_ELA.raw	F1:13275	VTLFPPSSEELQA	F1:9831	13	95	95	13	709.3657	2	54.13	-	6.0088E7	1416.7136	2.3		90 85 93 93 97 98 98 98 99 99 100 99 98	VTLFPPSSEELQA	ETHCD
1	20210323_F1_UM1_Peng0013_SA_F59_ingel_3ug_ELA.raw	F1:10323	A(+58.01)PTTTTPSKQSNNKYAAS	F1:2692	18	95	95	18	642.3125	3	13.33	-	1.0937E6	1923.9175	-0.9	Carboxymethyl (KW X@N-term)	97 91 95 99 100 99 98 97 94 92 99 98 97 96 94 93 94 90	A(+58.01)PTTTTPSKQSNNKYAAS	ETHCD
4	20210323_F1_UM1_Peng0013_SA_F59_ingel_3ug_tryp.raw	F4:3760	LSSPATLDSR	F4:3611	10	95	94	10	523.7786	2	19.39	22.61	1.2279E7	1045.5403	2.2		93 91 94 92 91 97 96 95 95 97	LSSPATLDSR	ETHCD
4	20210323_F1_UM1_Peng0013_SA_F59_ingel_3ug_tryp.raw	F4:7974	V(+58.01)ADTAFYYSAK	F4:6558	11	95	94	11	647.3044	2	35.26	250.00	2.3418E6	1292.5925	1.4	Carboxymethyl (KW X@N-term)	84 88 98 99 100 100 100 100 100 99 75	V(+58.01)ADTAFYYSAK	ETHCD
1	20210323_F1_UM1_Peng0013_SA_F59_ingel_3ug_ELA.raw	F1:1534	SVM(+15.99)HEALHNHYTQK	F1:2377	14	95	95	14	428.4565	4	11.49	-	4.4567E6	1709.7944	1.4	Oxidation (M)	99 99 99 98 100 91 89 96 97 92 96 92 92 98	SVM(+15.99)HEALHNHYTQK	HCD
4	20210323_F1_UM1_Peng0013_SA_F59_ingel_3ug_tryp.raw	-	G(+58.01)TLM(+15.99)LSR	F4:4082	7	95	92	7	426.2191	2	21.86	18.90	0	850.4219	2.1	Carboxymethyl (KW X@N-term); Oxidation (M)	85 88 97 95 93 92 97	G(+58.01)TLM(+15.99)LSR	ETHCD
3	20210323_F1_UM1_Peng0013_SA_F59_ingel_3ug_chymo.raw	-	LTSRDNAKNSLY	F3:5527	12	95	95	12	461.2415	3	30.59	-	0	1380.6997	2.2		88 87 92 96 99 98 99 99 97 97 98 98	LTSRDNAKNSLY	ETHCD
2	20210323_F1_UM1_Peng0013_SA_F59_ingel_3ug_TL.raw	F2:1416	AKGQPREPQVY	F2:3036	11	95	95	11	424.8953	3	15.79	-	1.1816E6	1271.6621	1.5		100 100 99 91 96 99 88 86 96 99 100	AKGQPREPQVY	ETHCD
3	20210323_F1_UM1_Peng0013_SA_F59_ingel_3ug_chymo.raw	-	KTTPPVLDSDGSFF	F3:9829	14	95	95	14	755.8753	2	55.17	-	0	1509.7351	0.6		68 89 99 99 99 100 100 100 95 97 95 100 100 100	KTTPPVLDSDGSFF	HCD
4	20210323_F1_UM1_Peng0013_SA_F59_ingel_3ug_tryp.raw	-	VATVSLPR	F4:6600	8	95	91	8	421.7593	2	35.47	27.27	0	841.5021	2.3		95 95 90 86 83 90 94 99	VATVSLPR	HCD
3	20210323_F1_UM1_Peng0013_SA_F59_ingel_3ug_chymo.raw	F3:7307	NSLRLDDTAF	F3:7367	10	95	95	10	576.2891	2	40.99	-	7.1086E6	1150.5618	1.7		84 86 94 96 98 99 100 100 100 100	NSLRLDDTAF	ETHCD
3	20210323_F1_UM1_Peng0013_SA_F59_ingel_3ug_chymo.raw	F3:7197	SSASTVRQAPGRALEW	F3:6044	16	95	95	16	572.6324	3	33.47	-	3.1673E5	1714.8750	0.3		100 99 95 92 95 96 99 97 90 92 98 97 93 93 97 99	SSASTVRQAPGRALEW	ETHCD
3	20210323_F1_UM1_Peng0013_SA_F59_ingel_3ug_chymo.raw	F3:6737	TFPAVLQSSGL	F3:10283	11	95	95	11	560.3070	2	57.81	-	2.1824E6	1118.5972	2.1		97 92 95 95 98 99 95 99 100 100 83	TFPAVLQSSGL	ETHCD
4	20210323_F1_UM1_Peng0013_SA_F59_ingel_3ug_tryp.raw	F4:4203	VDDNAYM(+15.99)LK	F4:4131	9	95	90	9	542.7529	2	22.20	22.39	7.0122E5	1083.4907	0.4	Oxidation (M)	50 72 99 98 99 99 99 99 100	VDDNAYM(+15.99)LK	HCD
2	20210323_F1_UM1_Peng0013_SA_F59_ingel_3ug_TL.raw	F2:1487	LTPEQWKSHR	F2:3026	10	95	95	10	427.8953	3	15.69	-	5.121E5	1280.6626	1.2		69 98 98 98 98 100 100 99 99 99	LTPEQWKSHR	ETHCD
1	20210323_F1_UM1_Peng0013_SA_F59_ingel_3ug_ELA.raw	F1:9605	A(+58.01)FVVFGGGTKLT	F1:9166	12	95	95	12	627.8424	2	50.23	-	9.3196E5	1253.6655	3.8	Carboxymethyl (KW X@N-term)	93 95 100 100 100 99 93 87 90 98 97 98	A(+58.01)FVVFGGGTKLT	HCD
2	20210323_F1_UM1_Peng0013_SA_F59_ingel_3ug_TL.raw	-	VVFGGGTKLT	F2:6276	10	95	95	10	489.7854	2	34.53	-	0	977.5546	1.8		100 100 100 99 94 83 89 98 97 99	VVFGGGTKLT	HCD
1	20210323_F1_UM1_Peng0013_SA_F59_ingel_3ug_ELA.raw	F1:3244	SVM(+15.99)HEALHDHYTQKSL	F1:3333	16	95	95	16	478.7325	4	17.20	-	3.626E6	1910.8945	3.4	Oxidation (M)	99 99 100 95 98 92 98 100 100 99 99 81 74 99 99 99	SVM(+15.99)HEALHDHYTQKSL	HCD
4	20210323_F1_UM1_Peng0013_SA_F59_ingel_3ug_tryp.raw	-	EPQVYTLPPSREEM(+15.99)TK	F4:5315	16	95	95	16	640.9837	3	28.43	250.00	0	1919.9299	-0.3	Oxidation (M)	81 79 81 99 99 99 96 96 97 99 99 99 100 100 100 100	EPQVYTLPPSREEM(+15.99)TK	ETHCD
4	20210323_F1_UM1_Peng0013_SA_F59_ingel_3ug_tryp.raw	F4:2170	QSVEADLNGLRR	F4:5108	12	95	95	12	453.2448	3	27.37	250.00	1.3736E6	1356.7109	1.2		76 83 96 100 100 100 98 95 96 96 99 100	QSVEADLNGLRR	ETHCD
2	20210323_F1_UM1_Peng0013_SA_F59_ingel_3ug_TL.raw	-	LLSEVSDRPSGK(+58.01)SR	F2:5044	14	95	95	14	530.2814	3	27.18	-	0	1587.8215	0.5	Carboxymethyl (KW X@N-term)	100 100 99 98 97 98 99 93 93 97 91 84 96 95	LLSEVSDRPSGK(+58.01)SR	ETHCD
2	20210323_F1_UM1_Peng0013_SA_F59_ingel_3ug_TL.raw	-	FYYC(+58.01)AKDVREFYD	F2:6934	13	95	95	13	592.9246	3	38.50	-	0	1775.7500	1.0	Carboxymethyl	100 100 100 100 99 99 99 99 98 85 75 90 100	FYYC(+58.01)AKDVREFYD	HCD
3	20210323_F1_UM1_Peng0013_SA_F59_ingel_3ug_chymo.raw	F3:13468	LQM(+15.99)NRLSC(+58.01)EASGF	F3:5893	13	95	95	13	765.3409	2	32.65	-	1.0442E6	1528.6650	1.4	Oxidation (M); Carboxymethyl	92 88 94 91 90 95 96 99 100 100 100 100 100	LQM(+15.99)NRLSC(+58.01)EASGF	ETHCD
4	20210323_F1_UM1_Peng0013_SA_F59_ingel_3ug_tryp.raw	-	LLLSEVSDRPSKDSR	F4:9819	15	95	92	15	567.9765	3	53.52	26.62	0	1700.9058	1.1		95 100 100 99 99 97 91 95 93 90 85 73 78 90 97	LLLSEVSDRPSKDSR	HCD
3	20210323_F1_UM1_Peng0013_SA_F59_ingel_3ug_chymo.raw	F3:7279	AGVETTTPSKQSNNKY	F3:2410	16	95	95	16	575.6205	3	13.08	-	5.531E5	1723.8376	1.3		94 94 98 99 100 98 94 96 85 83 95 99 98 98 100 100	AGVETTTPSKQSNNKY	ETHCD
2	20210323_F1_UM1_Peng0013_SA_F59_ingel_3ug_TL.raw	F2:9415	FSGSKSGNTASLT	F2:3154	13	95	95	13	628.8101	2	16.32	-	1.7817E6	1255.6045	1.0		96 95 98 95 90 96 93 92 93 97 99 100 99	FSGSKSGNTASLT	ETHCD
3	20210323_F1_UM1_Peng0013_SA_F59_ingel_3ug_chymo.raw	-	VRQAPGRALEW	F3:6378	11	95	95	11	428.2392	3	35.39	-	0	1281.6941	1.3		90 90 93 95 97 99 97 95 98 100 99	VRQAPGRALEW	ETHCD
4	20210323_F1_UM1_Peng0013_SA_F59_ingel_3ug_tryp.raw	F4:11608	QVETTTPSVGQSNNK	F4:2482	15	95	92	15	795.3931	2	13.05	15.54	1.8472E6	1588.7693	1.4		93 95 99 100 100 100 99 98 71 60 92 94 94 98 100	QVETTTPSVGQSNNK	HCD
4	20210323_F1_UM1_Peng0013_SA_F59_ingel_3ug_tryp.raw	-	LLLSEK(+58.01)DRPSGVSSR	F4:9280	15	95	89	15	567.9771	3	50.56	250.00	0	1700.9058	2.1	Carboxymethyl (KW X@N-term)	69 99 95 79 81 79 96 85 88 97 92 90 96 99 98	LLLSEK(+58.01)DRPSGVSSR	ETHCD
3	20210323_F1_UM1_Peng0013_SA_F59_ingel_3ug_chymo.raw	F3:1924	VVFGGGTKL	F3:7725	9	95	95	9	439.2610	2	43.25	-	6.9559E5	876.5069	0.7		100 100 99 98 94 90 93 94 94	VVFGGGTKL	HCD
3	20210323_F1_UM1_Peng0013_SA_F59_ingel_3ug_chymo.raw	F3:8647	TLPPSREEMTKNQK(+58.01)L	F3:5470	15	95	95	15	610.6514	3	29.73	-	2.3993E7	1828.9353	-1.7	Carboxymethyl (KW X@N-term)	95 93 93 89 90 97 99 99 99 100 99 95 91 97 100	TLPPSREEMTKNQK(+58.01)L	ETHCD
2	20210323_F1_UM1_Peng0013_SA_F59_ingel_3ug_TL.raw	-	LLSDFYPGAVT	F2:9369	11	95	95	11	591.8068	2	52.75	-	0	1181.5967	1.9		100 100 98 97 94 91 88 89 97 99 99	LLSDFYPGAVT	ETHCD
3	20210323_F1_UM1_Peng0013_SA_F59_ingel_3ug_chymo.raw	F3:2524	SVRQAPGRALEW	F3:5770	12	95	95	12	457.2496	3	31.93	-	3.6879E6	1368.7261	0.7		88 86 97 96 93 97 99 97 97 99 100 100	SVRQAPGRALEW	ETHCD
1	20210323_F1_UM1_Peng0013_SA_F59_ingel_3ug_ELA.raw	F1:5743	SLPSSSLGTQT	F1:3783	11	95	95	11	539.2754	2	19.99	-	2.0469E6	1076.5349	1.2		78 88 97 99 100 99 99 98 98 99 99	SLPSSSLGTQT	ETHCD
1	20210323_F1_UM1_Peng0013_SA_F59_ingel_3ug_ELA.raw	F1:7754	LYTGWGLTRT	F1:8040	10	95	95	10	584.3112	2	43.82	-	8.4033E5	1166.6084	-0.5		78 100 100 99 99 97 95 94 97 97	LYTGWGLTRT	ETHCD
3	20210323_F1_UM1_Peng0013_SA_F59_ingel_3ug_chymo.raw	F3:8253	TFDDYAM(+15.99)HW	F3:12777	9	95	95	9	601.2356	2	69.12	-	4.5018E6	1200.4546	1.7	Oxidation (M)	98 99 100 99 97 90 90 89 99	TFDDYAM(+15.99)HW	HCD
4	20210323_F1_UM1_Peng0013_SA_F59_ingel_3ug_tryp.raw	F4:1754	HGGGGGGFGGGGFGSR	F4:3656	16	95	94	16	440.8665	3	19.64	16.45	7.3854E5	1319.5754	1.8		95 92 86 62 82 96 97 100 100 99 100 100 100 99 99 100	HGGGGGGFGGGGFGSR	ETHCD
2	20210323_F1_UM1_Peng0013_SA_F59_ingel_3ug_TL.raw	F2:10256	VDSASTKGPSVML	F2:6135	13	95	95	13	646.3304	2	34.19	-	4.0196E7	1290.6489	-2.0		100 99 99 99 99 99 96 86 87 97 97 93 92	VDSASTKGPSVML	ETHCD
4	20210323_F1_UM1_Peng0013_SA_F59_ingel_3ug_tryp.raw	F4:9125	KVDTAFYYC(+58.01)AK	F4:7358	11	95	93	11	683.8300	2	39.52	26.18	1.3051E6	1365.6274	13.1	Carboxymethyl	63 68 99 99 100 100 100 100 100 100 100	KVDTAFYYC(+58.01)AK	HCD
1	20210323_F1_UM1_Peng0013_SA_F59_ingel_3ug_ELA.raw	F1:7669	LVNELTEFAK	F1:7778	10	95	95	10	582.3196	2	42.32	-	3.3936E5	1162.6233	1.2		96 93 94 97 97 96 96 95 95 96	LVNELTEFAK	ETHCD
2	20210323_F1_UM1_Peng0013_SA_F59_ingel_3ug_TL.raw	-	LYLQM(+15.99)NS	F2:4859	7	95	95	7	442.7138	2	26.11	-	0	883.4109	2.3	Oxidation (M)	77 100 100 97 99 99 98	LYLQM(+15.99)NS	ETHCD
1	20210323_F1_UM1_Peng0013_SA_F59_ingel_3ug_ELA.raw	F1:9331	LC(+58.01)LSDFYPGLG	F1:11843	11	95	95	11	621.7906	2	65.64	-	2.3288E6	1241.5637	2.4	Carboxymethyl	99 98 99 97 99 99 91 89 92 96 92	LC(+58.01)LSDFYPGLG	ETHCD
4	20210323_F1_UM1_Peng0013_SA_F59_ingel_3ug_tryp.raw	F4:1538	LPPAPLEK	F4:5128	8	95	92	8	432.7630	2	27.49	250.00	1.1397E6	863.5116	-0.2		66 99 98 95 95 93 97 96	LPPAPLEK	ETHCD
3	20210323_F1_UM1_Peng0013_SA_F59_ingel_3ug_chymo.raw	F3:15512	SSASTKPGSVFPLAPDSKSTSNTAAL	F3:7978	26	95	95	26	841.0981	3	43.91	-	3.3975E7	2520.2708	0.7		98 94 88 89 97 99 95 91 97 98 92 95 99 95 96 98 100 100 99 98 97 92 95 100 100 81	SSASTKPGSVFPLAPDSKSTSNTAAL	ETHCD
1	20210323_F1_UM1_Peng0013_SA_F59_ingel_3ug_ELA.raw	F1:6710	SLSWNSGALTS	F1:7029	11	95	95	11	561.7756	2	37.60	-	2.7115E7	1121.5354	1.2		86 91 96 95 98 97 93 95 100 100 100	SLSWNSGALTS	ETHCD
3	20210323_F1_UM1_Peng0013_SA_F59_ingel_3ug_chymo.raw	F3:2786	YQHHPGKAPKLL	F3:3020	12	95	95	12	463.5993	3	16.10	-	2.1712E8	1387.7725	2.6		98 96 100 99 98 99 99 92 94 99 99 74	YQHHPGKAPKLL	ETHCD
1	20210323_F1_UM1_Peng0013_SA_F59_ingel_3ug_ELA.raw	-	VFGGGTKLT	F1:4999	9	95	95	9	440.2512	2	26.67	-	0	878.4861	1.9		100 100 100 93 81 88 99 100 100	VFGGGTKLT	ETHCD
4	20210323_F1_UM1_Peng0013_SA_F59_ingel_3ug_tryp.raw	F4:769	GPSVDH(+15.99)LAPSSK	F4:7538	12	95	89	12	404.2072	3	40.81	250.00	2.6494E6	1209.5989	0.6	Oxidation (HW)	98 99 98 97 85 72 85 70 79 94 99 99	GPSVDH(+15.99)LAPSSK	ETHCD
3	20210323_F1_UM1_Peng0013_SA_F59_ingel_3ug_chymo.raw	F3:8254	TFDDYAM(+15.99)HW	F3:10066	9	95	95	9	601.2358	2	55.46	-	9.853E6	1200.4546	2.1	Oxidation (M)	92 93 99 99 94 91 92 100 100	TFDDYAM(+15.99)HW	ETHCD
4	20210323_F1_UM1_Peng0013_SA_F59_ingel_3ug_tryp.raw	F4:4924	GTPVTVSSASTK	F4:2823	12	95	97	12	567.8041	2	14.75	9.29	1.2685E9	1133.5928	0.8		92 96 99 100 100 100 99 98 97 97 97 95	GTPVTVSSASTK	HCD
1	20210323_F1_UM1_Peng0013_SA_F59_ingel_3ug_ELA.raw	F1:1066	G(+58.01)KALPAPL	F1:6551	8	95	95	8	412.7484	2	35.19	-	1.9731E6	823.4803	2.3	Carboxymethyl (KW X@N-term)	84 92 100 98 97 97 98 98	G(+58.01)KALPAPL	ETHCD
3	20210323_F1_UM1_Peng0013_SA_F59_ingel_3ug_chymo.raw	F3:6201	VKDYFPDPL	F3:7292	9	95	95	9	547.2827	2	40.59	-	1.4924E6	1092.5491	1.7		94 93 99 99 97 95 91 94 98	VKDYFPDPL	ETHCD
4	20210323_F1_UM1_Peng0013_SA_F59_ingel_3ug_tryp.raw	-	LLLSEK(+58.01)DRPSGVSSR	F4:9921	15	95	89	15	567.9770	3	54.08	250.00	0	1700.9058	2.0	Carboxymethyl (KW X@N-term)	67 99 92 74 79 78 95 85 88 96 97 95 97 99 99	LLLSEK(+58.01)DRPSGVSSR	ETHCD
3	20210323_F1_UM1_Peng0013_SA_F59_ingel_3ug_chymo.raw	-	FTPAVLQSSGLY	F3:10610	12	95	95	12	641.8389	2	59.95	-	0	1281.6604	2.3		93 89 85 88 99 100 98 99 98 98 100 100	FTPAVLQSSGLY	HCD
3	20210323_F1_UM1_Peng0013_SA_F59_ingel_3ug_chymo.raw	F3:15571	ESDNLAYSDSVEGRF	F3:7327	15	95	95	15	844.8739	2	40.74	-	3.9391E6	1687.7324	0.5		74 72 99 99 100 100 100 100 100 99 98 99 96 99 100	ESDNLAYSDSVEGRF	HCD
2	20210323_F1_UM1_Peng0013_SA_F59_ingel_3ug_TL.raw	F2:6229	VSWYQHHPGKAPKL	F2:4515	14	95	95	14	549.9637	3	23.70	-	4.3996E7	1646.8682	0.8		100 100 100 99 97 98 99 98 77 75 97 98 99 100	VSWYQHHPGKAPKL	HCD
4	20210323_F1_UM1_Peng0013_SA_F59_ingel_3ug_tryp.raw	-	RLLENELQTYR	F4:5644	11	95	94	11	478.9283	3	30.22	250.00	0	1433.7627	0.3		60 77 99 100 99 100 100 99 100 100 100	RLLENELQTYR	ETHCD
2	20210323_F1_UM1_Peng0013_SA_F59_ingel_3ug_TL.raw	F2:6275	FYPELFRQ	F2:8593	8	95	95	8	550.2830	2	48.46	-	3.2401E5	1098.5498	1.5		96 95 98 99 97 94 90 95	FYPELFRQ	HCD
2	20210323_F1_UM1_Peng0013_SA_F59_ingel_3ug_TL.raw	-	LLSDFYPGAVT	F2:9469	11	95	95	11	591.8066	2	53.30	-	0	1181.5967	1.7		100 100 97 96 95 93 89 88 96 99 99	LLSDFYPGAVT	ETHCD
4	20210323_F1_UM1_Peng0013_SA_F59_ingel_3ug_tryp.raw	F4:5078	FNM(+15.99)AYVDGVEVHNAK	F4:7219	15	95	94	15	570.6035	3	38.90	250.00	9.7475E7	1708.7878	0.4	Oxidation (M)	89 82 80 83 96 99 99 99 100 100 99 99 97 99 100	FNM(+15.99)AYVDGVEVHNAK	ETHCD
4	20210323_F1_UM1_Peng0013_SA_F59_ingel_3ug_tryp.raw	-	SPNH(+15.99)YVDGVEVHNAK	F4:7659	15	95	94	15	561.2709	3	41.38	25.82	0	1680.7856	3.2	Oxidation (HW)	75 79 85 87 97 99 99 99 99 100 99 98 97 99 100	SPNH(+15.99)YVDGVEVHNAK	ETHCD
2	20210323_F1_UM1_Peng0013_SA_F59_ingel_3ug_TL.raw	F2:13103	AAPSVTLFPPSSEELQANKAT	F2:8607	21	95	95	21	720.0404	3	48.41	-	8.5335E6	2157.0952	1.9		59 89 94 99 100 100 100 93 89 91 95 99 100 100 100 99 100 100 100 100 99	AAPSVTLFPPSSEELQANKAT	ETHCD
2	20210323_F1_UM1_Peng0013_SA_F59_ingel_3ug_TL.raw	F2:8672	VTLFPPSSEELQANKAT	F2:8129	17	95	95	17	611.3208	3	44.66	-	4.0312E7	1830.9363	2.3		75 84 99 100 100 99 98 97 99 100 100 98 97 96 96 90 97	VTLFPPSSEELQANKAT	HCD
4	20210323_F1_UM1_Peng0013_SA_F59_ingel_3ug_tryp.raw	-	LTVLGGAPK	F4:5023	9	95	89	9	428.2686	2	26.84	27.01	0	854.5225	0.0		99 99 100 99 95 59 67 95 92	LTVLGGAPK	HCD
2	20210323_F1_UM1_Peng0013_SA_F59_ingel_3ug_TL.raw	F2:623	VSW(+15.99)YQHHPGKAPK	F2:2532	13	95	95	13	388.4526	4	12.89	-	4.2769E5	1549.7791	1.5	Oxidation (HW)	100 100 100 99 99 99 99 99 73 77 99 99 100	VSW(+15.99)YQHHPGKAPK	HCD
4	20210323_F1_UM1_Peng0013_SA_F59_ingel_3ug_tryp.raw	F4:4078	LDSPATLDSR	F4:3930	10	95	98	10	537.7766	2	20.98	24.46	1.3305E5	1073.5352	3.3		93 98 99 99 99 98 98 99 97 99	LDSPATLDSR	HCD
2	20210323_F1_UM1_Peng0013_SA_F59_ingel_3ug_TL.raw	-	LLSEVSDRPSGVSSR	F2:7196	15	95	95	15	530.2817	3	40.13	-	0	1587.8215	1.1		100 100 98 98 95 96 99 89 88 97 97 90 93 98 97	LLSEVSDRPSGVSSR	ETHCD
2	20210323_F1_UM1_Peng0013_SA_F59_ingel_3ug_TL.raw	F2:1230	LSGDSLSR	F2:2845	8	95	95	8	417.7198	2	14.64	-	1.9647E5	833.4243	0.9		100 99 97 97 95 92 89 95	LSGDSLSR	HCD
3	20210323_F1_UM1_Peng0013_SA_F59_ingel_3ug_chymo.raw	-	LSEVSDRPSGVSSRF	F3:7338	15	95	95	15	541.6098	3	40.83	-	0	1621.8059	1.0		92 90 97 91 90 96 90 94 99 99 97 98 100 100 100	LSEVSDRPSGVSSRF	ETHCD
2	20210323_F1_UM1_Peng0013_SA_F59_ingel_3ug_TL.raw	-	LLSEVDDRPSKDSR	F2:4023	14	95	95	14	539.6134	3	21.36	-	0	1615.8164	1.2		100 100 100 100 100 99 99 98 94 90 79 85 95 98	LLSEVDDRPSKDSR	HCD
2	20210323_F1_UM1_Peng0013_SA_F59_ingel_3ug_TL.raw	-	LLSEVSDRPSGVSSR	F2:6646	15	95	95	15	530.2811	3	36.72	-	0	1587.8215	0.0		100 100 99 97 92 92 99 87 85 95 98 97 98 98 96	LLSEVSDRPSGVSSR	ETHCD
4	20210323_F1_UM1_Peng0013_SA_F59_ingel_3ug_tryp.raw	F4:3124	SLTPEQWK	F4:5247	8	95	90	8	494.7591	2	28.24	250.00	7.7982E6	987.5025	1.1		57 77 99 98 99 96 98 100	SLTPEQWK	HCD
4	20210323_F1_UM1_Peng0013_SA_F59_ingel_3ug_tryp.raw	-	LLLSEK(+58.01)DRPSGVSSR	F4:13220	15	95	89	15	567.9766	3	71.50	250.00	0	1700.9058	1.2	Carboxymethyl (KW X@N-term)	68 100 99 97 99 94 96 68 71 93 88 80 90 97 98	LLLSEK(+58.01)DRPSGVSSR	ETHCD
3	20210323_F1_UM1_Peng0013_SA_F59_ingel_3ug_chymo.raw	-	YC(+58.01)AKDVRPY	F3:4095	9	95	95	9	391.5193	3	22.48	-	0	1171.5332	2.3	Carboxymethyl	90 91 97 98 100 99 93 94 98	YC(+58.01)AKDVRPY	ETHCD
3	20210323_F1_UM1_Peng0013_SA_F59_ingel_3ug_chymo.raw	-	TLVGLVSW	F3:11923	8	95	95	8	437.7560	2	67.48	-	0	873.4960	1.6		97 96 91 86 97 99 100 99	TLVGLVSW	ETHCD
4	20210323_F1_UM1_Peng0013_SA_F59_ingel_3ug_tryp.raw	F4:9127	KVDTAFYYC(+58.01)AK	F4:7748	11	95	93	11	683.8311	2	41.99	26.18	1.1341E5	1365.6274	14.7	Carboxymethyl	62 67 99 99 99 99 100 100 99 100 100	KVDTAFYYC(+58.01)AK	HCD
4	20210323_F1_UM1_Peng0013_SA_F59_ingel_3ug_tryp.raw	-	VATVSLPR	F4:5532	8	95	90	8	421.7588	2	29.64	27.27	0	841.5021	1.1		93 90 89 85 84 90 95 99	VATVSLPR	ETHCD
4	20210323_F1_UM1_Peng0013_SA_F59_ingel_3ug_tryp.raw	-	VLHQDWLDGK	F4:5383	10	95	95	10	404.2123	3	28.79	250.00	0	1209.6143	0.8		86 92 95 95 99 97 97 98 99 98	VLHQDWLDGK	ETHCD
4	20210323_F1_UM1_Peng0013_SA_F59_ingel_3ug_tryp.raw	-	LLLSEK(+58.01)DRPSGVSSR	F4:9761	15	95	89	15	567.9764	3	53.21	250.00	0	1700.9058	0.9	Carboxymethyl (KW X@N-term)	72 100 98 94 95 92 95 70 74 94 88 81 90 98 98	LLLSEK(+58.01)DRPSGVSSR	ETHCD
2	20210323_F1_UM1_Peng0013_SA_F59_ingel_3ug_TL.raw	F2:5090	LSEVSDRPSG	F2:2636	10	95	95	10	523.7596	2	13.48	-	3.5501E5	1045.5039	0.8		100 100 100 100 100 100 100 95 76 85	LSEVSDRPSG	HCD
1	20210323_F1_UM1_Peng0013_SA_F59_ingel_3ug_ELA.raw	F1:11137	SYLSLTPEQWKSHRYS	F1:7186	16	95	95	16	661.3310	3	39.02	-	9.4712E6	1980.9692	1.0		99 99 100 100 100 100 100 100 99 100 100 97 90 77 80 89	SYLSLTPEQWKSHRYS	HCD
2	20210323_F1_UM1_Peng0013_SA_F59_ingel_3ug_TL.raw	F2:5778	VVFGGGTKLTV	F2:7522	11	95	95	11	539.3193	2	42.17	-	6.6308E5	1076.6230	1.0		100 100 100 99 94 85 86 97 98 97 96	VVFGGGTKLTV	ETHCD
3	20210323_F1_UM1_Peng0013_SA_F59_ingel_3ug_chymo.raw	F3:8593	VTLFPPSSEEL	F3:10297	11	95	95	11	609.8167	2	58.19	-	2.1339E7	1217.6179	0.8		94 95 99 96 95 92 91 90 97 100 100	VTLFPPSSEEL	ETHCD
4	20210323_F1_UM1_Peng0013_SA_F59_ingel_3ug_tryp.raw	-	GTPVTVSSASTK	F4:2883	12	95	97	12	567.8054	2	15.31	9.29	0	1133.5928	3.1		93 97 100 100 100 100 99 98 97 98 97 95	GTPVTVSSASTK	HCD
2	20210323_F1_UM1_Peng0013_SA_F59_ingel_3ug_TL.raw	-	VRQAPGRALEWVSG	F2:6576	14	95	95	14	509.2801	3	36.29	-	0	1524.8162	1.6		100 99 95 85 91 99 97 94 95 96 93 97 98 97	VRQAPGRALEWVSG	ETHCD
2	20210323_F1_UM1_Peng0013_SA_F59_ingel_3ug_TL.raw	F2:11677	VDGVEVHNAKTPKREEQYNSTYR	F2:2639	23	95	95	23	680.8400	4	13.56	-	6.6806E5	2719.3313	-0.2		92 96 95 90 96 98 99 98 99 99 98 81 73 96 100 99 97 99 98 99 99 98 96	VDGVEVHNAKTPKREEQYNSTYR	ETHCD
2	20210323_F1_UM1_Peng0013_SA_F59_ingel_3ug_TL.raw	F2:845	LRLDDTA	F2:3948	7	95	95	7	402.2175	2	20.92	-	2.3832E8	802.4185	2.6		99 92 86 92 100 100 100	LRLDDTA	ETHCD
2	20210323_F1_UM1_Peng0013_SA_F59_ingel_3ug_TL.raw	F2:11797	FTFDDYAM(+15.99)HW(+15.99)	F2:8264	10	95	95	10	682.7676	2	46.65	-	3.5571E5	1363.5178	2.1	Oxidation (M); Oxidation (HW)	100 100 100 100 99 98 97 97 78 87	FTFDDYAM(+15.99)HW(+15.99)	HCD
4	20210323_F1_UM1_Peng0013_SA_F59_ingel_3ug_tryp.raw	F4:1674	SLVNLGGSK	F4:4958	9	95	94	9	437.7534	2	26.59	24.86	5.0358E6	873.4919	0.3		92 93 97 95 98 98 99 99 74	SLVNLGGSK	ETHCD
3	20210323_F1_UM1_Peng0013_SA_F59_ingel_3ug_chymo.raw	F3:13001	TTKFFSGDSDLKF	F3:11331	13	95	95	13	746.8704	2	63.97	-	1.9296E7	1491.7246	1.0		85 97 99 100 99 97 79 92 98 99 100 98 99	TTKFFSGDSDLKF	HCD
3	20210323_F1_UM1_Peng0013_SA_F59_ingel_3ug_chymo.raw	F3:13045	KADSSPVKAGVETTTPSKQEW	F3:2383	21	95	95	21	749.3832	3	12.97	-	3.4362E6	2245.1226	2.4		95 95 99 99 90 89 97 99 99 99 99 100 100 100 98 98 99 93 87 88 82	KADSSPVKAGVETTTPSKQEW	ETHCD
1	20210323_F1_UM1_Peng0013_SA_F59_ingel_3ug_ELA.raw	F1:3294	AKQEREQLKTLNNKFA	F1:3609	16	95	95	16	480.2690	4	18.75	-	3.0475E5	1917.0432	1.8		95 93 88 94 96 99 95 99 99 98 98 97 98 98 95 86	AKQEREQLKTLNNKFA	ETHCD
3	20210323_F1_UM1_Peng0013_SA_F59_ingel_3ug_chymo.raw	F3:6858	TVLHQDWNL	F3:7000	9	95	95	9	563.2885	2	38.89	-	2.8909E6	1124.5615	0.7		89 90 97 93 95 98 98 99 100	TVLHQDWNL	ETHCD
1	20210323_F1_UM1_Peng0013_SA_F59_ingel_3ug_ELA.raw	F1:5533	SLLGQPKAAPS	F1:3432	11	95	95	11	534.8074	2	17.66	-	1.272E8	1067.5974	2.6		95 97 100 100 97 93 81 93 100 97 97	SLLGQPKAAPS	HCD
2	20210323_F1_UM1_Peng0013_SA_F59_ingel_3ug_TL.raw	F2:10571	LLSEVSDPRSGVSSRFSGSKSGNTAS	F2:4440	26	95	95	26	653.8291	4	22.20	-	7.3136E7	2611.2837	1.4		100 100 99 99 98 96 95 79 79 97 98 97 99 100 99 99 99 99 97 96 97 97 95 95 93 81	LLSEVSDPRSGVSSRFSGSKSGNTAS	ETHCD
3	20210323_F1_UM1_Peng0013_SA_F59_ingel_3ug_chymo.raw	F3:3852	LSLTPEQW(+15.99)	F3:7205	8	95	95	8	495.2509	2	40.15	-	1.6226E6	988.4866	0.7	Oxidation (HW)	91 88 95 97 95 98 99 100	LSLTPEQW(+15.99)	ETHCD
4	20210323_F1_UM1_Peng0013_SA_F59_ingel_3ug_tryp.raw	-	DTLM(+15.99)LSR	F4:4133	7	95	92	7	426.2188	2	22.14	23.12	0	850.4219	1.3	Oxidation (M)	89 87 96 94 92 91 97	DTLM(+15.99)LSR	ETHCD
4	20210323_F1_UM1_Peng0013_SA_F59_ingel_3ug_tryp.raw	F4:12849	YSEMQVTHEGSTVEK	F4:3419	15	95	89	15	862.8928	2	18.25	17.90	1.366E6	1723.7722	-0.7		83 71 69 35 94 99 100 99 100 99 98 98 98 100 100	YSEMQVTHEGSTVEK	HCD
3	20210323_F1_UM1_Peng0013_SA_F59_ingel_3ug_chymo.raw	-	TFDDYAM(+15.99)HW	F3:14047	9	95	95	9	601.2344	2	78.85	-	0	1200.4546	-0.2	Oxidation (M)	93 95 100 99 96 95 95 87 99	TFDDYAM(+15.99)HW	HCD
2	20210323_F1_UM1_Peng0013_SA_F59_ingel_3ug_TL.raw	F2:11360	LAYSDSVEGRFT	F2:6228	12	95	95	12	672.8262	2	33.88	-	6.0741E7	1343.6357	1.5		99 98 99 99 99 95 90 87 86 95 99 99	LAYSDSVEGRFT	ETHCD
1	20210323_F1_UM1_Peng0013_SA_F59_ingel_3ug_ELA.raw	F1:10863	GGPSVFLFPPKPKDTLM(+15.99)L	F1:11005	18	95	95	18	654.0271	3	60.30	-	1.4133E8	1959.0540	2.8	Oxidation (M)	59 96 98 99 100 100 100 96 96 96 88 95 99 100 99 99 99 98	GGPSVFLFPPKPKDTLM(+15.99)L	ETHCD
3	20210323_F1_UM1_Peng0013_SA_F59_ingel_3ug_chymo.raw	F3:13646	LVDGEEAVPGSWPW	F3:11666	14	95	95	14	771.3685	2	65.69	-	1.3119E8	1540.7197	1.8		95 93 98 97 98 100 98 94 87 89 95 93 100 100	LVDGEEAVPGSWPW	ETHCD
1	20210323_F1_UM1_Peng0013_SA_F59_ingel_3ug_ELA.raw	F1:17851	LYLQM(+15.99)NSLRLDDTA	F1:9797	14	95	95	14	834.9178	2	54.34	-	9.3954E5	1667.8188	1.4	Oxidation (M)	75 100 98 93 97 95 95 94 94 97 99 100 100 99	LYLQM(+15.99)NSLRLDDTA	ETHCD
4	20210323_F1_UM1_Peng0013_SA_F59_ingel_3ug_tryp.raw	-	TNAENEFVTLKK	F4:4628	12	95	91	12	465.2484	3	24.78	25.56	0	1392.7249	-1.2		76 80 96 97 95 96 97 98 98 99 99 68	TNAENEFVTLKK	ETHCD
1	20210323_F1_UM1_Peng0013_SA_F59_ingel_3ug_ELA.raw	F1:11069	GWGTQKSLSLSPG	F1:4232	13	95	95	13	659.3448	2	22.31	-	2.0176E6	1316.6724	2.0		94 96 99 99 92 91 90 93 95 98 96 98 98	GWGTQKSLSLSPG	ETHCD
1	20210323_F1_UM1_Peng0013_SA_F59_ingel_3ug_ELA.raw	F1:2562	LFFYSLK	F1:9884	7	95	95	7	459.2607	2	54.89	-	3.3349E6	916.5058	1.2		97 96 97 97 94 91 95	LFFYSLK	HCD
1	20210323_F1_UM1_Peng0013_SA_F59_ingel_3ug_ELA.raw	F1:1150	SWYQHHPGKAPKLL	F1:5686	14	95	95	14	416.2288	4	28.16	-	3.9286E8	1660.8838	1.4		99 98 96 95 98 100 99 97 82 90 90 92 100 100	SWYQHHPGKAPKLL	HCD
1	20210323_F1_UM1_Peng0013_SA_F59_ingel_3ug_ELA.raw	F1:4020	LYLQM(+15.99)NSL	F1:7953	8	95	95	8	499.2556	2	43.15	-	3.6192E5	996.4950	1.7	Oxidation (M)	80 100 100 94 97 95 98 98	LYLQM(+15.99)NSL	ETHCD
4	20210323_F1_UM1_Peng0013_SA_F59_ingel_3ug_tryp.raw	-	G(+58.01)TLVPSR	F4:3785	7	95	91	7	394.2189	2	20.25	18.31	0	786.4235	-0.3	Carboxymethyl (KW X@N-term)	84 84 92 88 92 99 100	G(+58.01)TLVPSR	ETHCD
4	20210323_F1_UM1_Peng0013_SA_F59_ingel_3ug_tryp.raw	-	LDDTAYYYC(+58.01)AK	F4:7244	11	95	98	11	692.2928	2	39.12	250.00	0	1382.5701	0.8	Carboxymethyl	95 99 100 100 100 99 99 98 98 99 100	LDDTAYYYC(+58.01)AK	HCD
1	20210323_F1_UM1_Peng0013_SA_F59_ingel_3ug_ELA.raw	F1:1277	SW(+15.99)YQHHPGKAPKLL	F1:4404	14	95	95	14	420.2282	4	23.60	-	4.9216E6	1676.8787	3.0	Oxidation (HW)	98 96 95 93 96 99 99 96 79 90 97 99 100 100	SW(+15.99)YQHHPGKAPKLL	HCD
4	20210323_F1_UM1_Peng0013_SA_F59_ingel_3ug_tryp.raw	F4:13255	YASC(+58.01)GGGGGSFGAGGGFGSR	F4:6037	20	95	97	20	883.8629	2	32.28	250.00	3.5156E5	1765.7114	-0.2	Carboxymethyl	79 84 100 100 100 100 100 100 100 100 100 100 100 99 99 99 99 98 100 100	YASC(+58.01)GGGGGSFGAGGGFGSR	HCD
2	20210323_F1_UM1_Peng0013_SA_F59_ingel_3ug_TL.raw	-	LLSEVSDRPSGVSSR	F2:4031	15	95	95	15	530.2820	3	21.40	-	0	1587.8215	1.7		100 100 100 100 100 98 99 98 97 96 71 78 97 99 99	LLSEVSDRPSGVSSR	HCD
1	20210323_F1_UM1_Peng0013_SA_F59_ingel_3ug_ELA.raw	F1:940	SGVHTFPA	F1:4215	8	95	95	8	408.2068	2	22.17	-	1.2106E8	814.3973	2.0		93 92 95 95 97 95 98 99	SGVHTFPA	ETHCD
2	20210323_F1_UM1_Peng0013_SA_F59_ingel_3ug_TL.raw	-	FVVFGGGTKLT	F2:8732	11	95	95	11	563.3190	2	49.18	-	0	1124.6230	0.4		95 98 100 100 98 92 86 92 97 94 97	FVVFGGGTKLT	HCD
2	20210323_F1_UM1_Peng0013_SA_F59_ingel_3ug_TL.raw	F2:13774	VAWKADSPK(+58.01)KAGVETTTPSKQSNNKYA	F2:4430	27	95	95	27	741.8829	4	23.76	-	4.539E7	2963.4988	1.2	Carboxymethyl (KW X@N-term)	94 89 97 99 99 99 97 79 80 97 99 99 99 99 99 98 87 89 97 97 97 98 98 98 99 97 93	VAWKADSPK(+58.01)KAGVETTTPSKQSNNKYA	ETHCD
2	20210323_F1_UM1_Peng0013_SA_F59_ingel_3ug_TL.raw	F2:440	AKDVRPYYD	F2:3016	9	95	95	9	376.1896	3	15.63	-	2.1606E5	1125.5454	1.3		100 100 100 100 89 78 93 100 100	AKDVRPYYD	ETHCD
1	20210323_F1_UM1_Peng0013_SA_F59_ingel_3ug_ELA.raw	F1:6501	AYVVFGGGTKL	F1:9750	11	95	95	11	556.3126	2	52.71	-	3.6691E7	1110.6074	2.8		82 90 100 100 100 99 95 92 95 98 99	AYVVFGGGTKL	HCD
1	20210323_F1_UM1_Peng0013_SA_F59_ingel_3ug_ELA.raw	F1:12323	SYLSLTPEQWKSHRSYS	F1:6973	17	95	95	17	690.3418	3	37.60	-	3.8275E6	2068.0012	1.1		100 100 100 99 99 98 97 98 85 85 99 99 98 94 84 89 97	SYLSLTPEQWKSHRSYS	ETHCD
4	20210323_F1_UM1_Peng0013_SA_F59_ingel_3ug_tryp.raw	F4:4599	LSLTPEQW(+15.99)K	F4:6700	9	95	97	9	559.2989	2	36.04	24.99	9.3356E4	1116.5815	1.5	Oxidation (HW)	98 98 99 99 96 97 92 96 100	LSLTPEQW(+15.99)K	HCD
4	20210323_F1_UM1_Peng0013_SA_F59_ingel_3ug_tryp.raw	F4:2256	SQYEQLAEQNR	F4:3452	11	95	92	11	455.8849	3	18.44	21.91	5.7925E4	1364.6321	0.5		73 76 94 98 95 99 97 96 93 98 99	SQYEQLAEQNR	ETHCD
2	20210323_F1_UM1_Peng0013_SA_F59_ingel_3ug_TL.raw	-	VSSASTKPGSVML	F2:6165	13	95	95	13	632.3327	2	33.85	-	0	1262.6541	-2.5		100 100 100 99 99 99 98 92 85 95 90 91 92	VSSASTKPGSVML	ETHCD
4	20210323_F1_UM1_Peng0013_SA_F59_ingel_3ug_tryp.raw	F4:5665	GTPVEVSSASTK	F4:2927	12	95	96	12	581.8025	2	15.58	9.95	5.084E6	1161.5876	2.4		93 95 99 99 99 98 98 97 95 96 96 94	GTPVEVSSASTK	HCD
3	20210323_F1_UM1_Peng0013_SA_F59_ingel_3ug_chymo.raw	F3:2313	DQGSSDEKLQKL	F3:3412	12	95	95	12	449.8973	3	18.60	-	2.2441E6	1346.6677	1.8		91 91 99 100 98 98 99 98 98 96 99 77	DQGSSDEKLQKL	ETHCD
2	20210323_F1_UM1_Peng0013_SA_F59_ingel_3ug_TL.raw	-	LLSEVSDRPSGVSSR	F2:6539	15	95	95	15	530.2819	3	36.06	-	0	1587.8215	1.5		100 100 99 98 97 98 99 90 86 93 95 89 93 97 96	LLSEVSDRPSGVSSR	ETHCD
2	20210323_F1_UM1_Peng0013_SA_F59_ingel_3ug_TL.raw	-	LTPEQWKSSRH	F2:3068	11	95	95	11	456.9065	3	15.96	-	0	1367.6946	2.3		92 100 99 99 97 98 98 97 91 88 91	LTPEQWKSSRH	HCD
2	20210323_F1_UM1_Peng0013_SA_F59_ingel_3ug_TL.raw	F2:16934	LSSVVTVPSSSLGEQTY	F2:8739	17	95	95	17	877.4474	2	49.31	-	1.2205E7	1752.8782	1.2		96 94 91 94 98 96 95 97 98 97 94 94 90 93 96 99 98	LSSVVTVPSSSLGEQTY	ETHCD
1	20210323_F1_UM1_Peng0013_SA_F59_ingel_3ug_ELA.raw	F1:7601	SVSGSPGQDLTL	F1:7236	12	95	95	12	580.7946	2	39.28	-	1.3696E7	1159.5720	2.2		99 99 99 99 98 97 91 88 88 90 97 98	SVSGSPGQDLTL	ETHCD
4	20210323_F1_UM1_Peng0013_SA_F59_ingel_3ug_tryp.raw	F4:6338	GTPVTVSDADTK	F4:3460	12	95	94	12	595.7988	2	18.21	14.44	3.4223E5	1189.5825	0.5		89 94 99 99 99 99 92 92 88 94 94 99	GTPVTVSDADTK	HCD
4	20210323_F1_UM1_Peng0013_SA_F59_ingel_3ug_tryp.raw	F4:9128	KVDTAFYYC(+58.01)AK	F4:7473	11	95	92	11	683.8311	2	40.46	26.18	8.0169E5	1365.6274	14.8	Carboxymethyl	61 63 99 99 99 100 100 100 99 100 100	KVDTAFYYC(+58.01)AK	HCD
3	20210323_F1_UM1_Peng0013_SA_F59_ingel_3ug_chymo.raw	F3:8858	TLPPSREEM(+15.99)TKNQK(+58.01)L	F3:4991	15	95	95	15	615.9847	3	23.56	-	3.1222E8	1844.9302	1.2	Oxidation (M); Carboxymethyl (KW X@N-term)	93 89 89 87 91 99 100 100 99 99 97 95 94 98 100	TLPPSREEM(+15.99)TKNQK(+58.01)L	ETHCD
2	20210323_F1_UM1_Peng0013_SA_F59_ingel_3ug_TL.raw	F2:1200	VSW(+15.99)YQHHPGKAPKL	F2:3689	14	95	95	14	416.7237	4	20.65	-	3.0438E6	1662.8630	1.6	Oxidation (HW)	100 100 99 98 96 97 99 98 87 73 95 96 98 99	VSW(+15.99)YQHHPGKAPKL	HCD
2	20210323_F1_UM1_Peng0013_SA_F59_ingel_3ug_TL.raw	F2:11926	LTPEQWKSHRS	F2:2929	11	95	95	11	684.8547	2	14.96	-	1.1216E7	1367.6946	0.2		94 100 99 99 97 98 99 97 91 80 93	LTPEQWKSHRS	HCD
2	20210323_F1_UM1_Peng0013_SA_F59_ingel_3ug_TL.raw	F2:5939	VSDPRSGVSSRFSGSKSGNTAS	F2:2701	22	95	95	22	543.2684	4	13.92	-	2.5025E6	2169.0410	1.7		97 98 98 88 86 98 95 92 98 100 99 98 98 99 98 99 99 97 93 92 91 83	VSDPRSGVSSRFSGSKSGNTAS	ETHCD
3	20210323_F1_UM1_Peng0013_SA_F59_ingel_3ug_chymo.raw	F3:1928	VVFGNTKL	F3:9659	8	95	95	8	439.2615	2	54.08	-	1.1524E5	876.5069	1.9		99 99 98 94 87 90 96 99	VVFGNTKL	HCD
4	20210323_F1_UM1_Peng0013_SA_F59_ingel_3ug_tryp.raw	-	GTPVTVSSASTK	F4:2943	12	95	97	12	567.8051	2	15.62	9.29	0	1133.5928	2.5		92 96 99 100 100 100 99 99 97 98 97 95	GTPVTVSSASTK	HCD
2	20210323_F1_UM1_Peng0013_SA_F59_ingel_3ug_TL.raw	F2:564	VLHQDWLDGKEYKC(+58.01)K	F2:4845	15	95	95	15	384.7927	5	26.03	-	1.284E5	1918.9248	1.3	Carboxymethyl	85 93 95 95 97 91 98 97 96 97 98 99 98 97 95	VLHQDWLDGKEYKC(+58.01)K	ETHCD
3	20210323_F1_UM1_Peng0013_SA_F59_ingel_3ug_chymo.raw	F3:5909	C(+58.01)AKDVRPYYDFW	F3:9816	12	95	95	12	540.9111	3	54.51	-	8.2094E7	1619.7078	2.4	Carboxymethyl	94 95 99 100 100 87 79 92 99 100 100 100	C(+58.01)AKDVRPYYDFW	ETHCD
4	20210323_F1_UM1_Peng0013_SA_F59_ingel_3ug_tryp.raw	F4:12694	FNM(+15.99)AYVDGVEVHNAK	F4:7261	15	95	94	15	855.4000	2	38.90	250.00	9.9869E6	1708.7878	-1.4	Oxidation (M)	97 90 66 74 99 100 100 98 98 99 98 97 98 100 100	FNM(+15.99)AYVDGVEVHNAK	HCD
1	20210323_F1_UM1_Peng0013_SA_F59_ingel_3ug_ELA.raw	F1:4177	SSVSGSPGQSL	F1:3797	11	95	95	11	503.2472	2	19.80	-	1.4488E6	1004.4774	2.4		100 99 99 100 100 93 79 90 95 98 97	SSVSGSPGQSL	ETHCD
4	20210323_F1_UM1_Peng0013_SA_F59_ingel_3ug_tryp.raw	F4:974	LFPPKPK	F4:3274	7	95	95	7	413.7634	2	17.98	13.14	1.0929E6	825.5112	1.2		97 96 98 95 94 92 92	LFPPKPK	HCD
4	20210323_F1_UM1_Peng0013_SA_F59_ingel_3ug_tryp.raw	F4:5036	LRTEGDGVYTLNNEK	F4:4240	15	95	94	15	570.2880	3	22.76	24.54	9.5252E4	1707.8428	-0.3		92 89 97 98 95 94 93 95 95 94 95 92 93 98 99	LRTEGDGVYTLNNEK	ETHCD
2	20210323_F1_UM1_Peng0013_SA_F59_ingel_3ug_TL.raw	F2:8575	VRPYYDFWA	F2:10232	9	95	95	9	608.7939	2	57.07	-	3.4756E7	1215.5713	1.7		99 83 84 95 98 100 100 100 100	VRPYYDFWA	ETHCD
4	20210323_F1_UM1_Peng0013_SA_F59_ingel_3ug_tryp.raw	F4:5301	SYC(+58.01)VQVTHEGSTVEK	F4:3459	15	95	90	15	575.5982	3	18.25	19.50	1.4033E7	1723.7722	0.3	Carboxymethyl	98 92 50 43 81 98 98 99 99 98 99 99 99 100 99	SYC(+58.01)VQVTHEGSTVEK	ETHCD
3	20210323_F1_UM1_Peng0013_SA_F59_ingel_3ug_chymo.raw	F3:8824	DLRLDDTAFY	F3:10224	10	95	95	10	614.7966	2	57.53	-	5.4247E5	1227.5771	1.3		93 91 87 92 95 98 98 99 100 100	DLRLDDTAFY	ETHCD
3	20210323_F1_UM1_Peng0013_SA_F59_ingel_3ug_chymo.raw	F3:8256	TFDDYAM(+15.99)HW	F3:7257	9	95	95	9	601.2359	2	40.46	-	1.4589E9	1200.4546	2.2	Oxidation (M)	90 93 99 99 95 92 93 96 99	TFDDYAM(+15.99)HW	ETHCD
3	20210323_F1_UM1_Peng0013_SA_F59_ingel_3ug_chymo.raw	F3:16386	KTTPPVLDSDGSFFLY	F3:11301	16	95	95	16	893.9490	2	62.59	-	2.7638E8	1785.8826	0.5		81 82 91 93 92 96 99 99 98 99 98 98 99 100 100 100	KTTPPVLDSDGSFFLY	ETHCD
1	20210323_F1_UM1_Peng0013_SA_F59_ingel_3ug_ELA.raw	F1:6528	SRDNAKNSLYLQM(+15.99)N	F1:3910	14	95	95	14	557.2704	3	19.95	-	2.0935E6	1668.7891	0.3	Oxidation (M)	94 95 98 96 97 97 95 95 88 86 97 96 100 100	SRDNAKNSLYLQM(+15.99)N	ETHCD
2	20210323_F1_UM1_Peng0013_SA_F59_ingel_3ug_TL.raw	F2:16908	LRDLDTAFYYC(+58.01)AKD	F2:7977	14	95	95	14	876.4023	2	44.87	-	4.7857E6	1750.7871	1.7	Carboxymethyl	100 97 76 74 99 98 99 100 100 100 100 99 97 95	LRDLDTAFYYC(+58.01)AKD	ETHCD
2	20210323_F1_UM1_Peng0013_SA_F59_ingel_3ug_TL.raw	F2:8672	VTLFPPSSEELQANKAT	F2:8190	17	95	95	17	611.3208	3	44.66	-	4.0312E7	1830.9363	2.3		77 84 97 100 100 99 97 97 99 100 100 97 95 94 96 93 96	VTLFPPSSEELQANKAT	HCD
4	20210323_F1_UM1_Peng0013_SA_F59_ingel_3ug_tryp.raw	F4:5885	EYSC(+58.01)QVTHEGSTVEK	F4:3477	15	95	97	15	585.5902	3	18.59	12.37	6.2296E5	1753.7466	1.3	Carboxymethyl	98 98 99 98 97 99 100 99 99 96 95 94 95 99 99	EYSC(+58.01)QVTHEGSTVEK	HCD
3	20210323_F1_UM1_Peng0013_SA_F59_ingel_3ug_chymo.raw	F3:14706	NKTTPPVLDSDGSFF	F3:9345	15	95	95	15	812.8966	2	52.31	-	1.6036E6	1623.7781	0.4		85 84 91 91 93 93 98 100 100 99 99 99 99 100 100	NKTTPPVLDSDGSFF	ETHCD
2	20210323_F1_UM1_Peng0013_SA_F59_ingel_3ug_TL.raw	-	LLSEVSDRPSKDSR	F2:7083	14	95	95	14	530.2824	3	39.42	-	0	1587.8215	2.4		100 100 99 99 98 97 98 97 92 89 87 90 91 97	LLSEVSDRPSKDSR	HCD
3	20210323_F1_UM1_Peng0013_SA_F59_ingel_3ug_chymo.raw	F3:8351	VVK(+58.01)LTVLHQDWK(+58.01)NL	F3:11676	14	95	95	14	603.6700	3	66.08	-	4.8591E5	1807.9832	2.8	Carboxymethyl (KW X@N-term)	100 98 91 99 99 99 100 99 96 96 92 79 86 98	VVK(+58.01)LTVLHQDWK(+58.01)NL	ETHCD
1	20210323_F1_UM1_Peng0013_SA_F59_ingel_3ug_ELA.raw	-	GVETTTPSKQSNNKYAAS	F1:3413	18	95	95	18	628.3104	3	17.65	-	0	1881.9067	1.4		73 76 97 100 100 97 95 98 99 99 99 99 99 98 98 98 98 94	GVETTTPSKQSNNKYAAS	ETHCD
4	20210323_F1_UM1_Peng0013_SA_F59_ingel_3ug_tryp.raw	-	DTLM(+15.99)LSR	F4:4676	7	95	95	7	426.2186	2	25.04	23.12	0	850.4219	1.0	Oxidation (M)	88 84 99 99 99 99 100	DTLM(+15.99)LSR	HCD
1	20210323_F1_UM1_Peng0013_SA_F59_ingel_3ug_ELA.raw	-	V(+58.01)H(+15.99)YC(+58.01)AKDVRM(+15.99)L	F1:6694	11	95	95	11	494.8966	3	36.11	-	0	1481.6643	2.4	Carboxymethyl (KW X@N-term); Oxidation (HW); Carboxymethyl; Oxidation (M)	96 95 100 99 99 98 99 97 95 75 95	V(+58.01)H(+15.99)YC(+58.01)AKDVRM(+15.99)L	HCD
2	20210323_F1_UM1_Peng0013_SA_F59_ingel_3ug_TL.raw	-	LTPPSREEM(+15.99)TKNQK(+58.01)	F2:2659	14	95	95	14	578.2897	3	13.63	-	0	1731.8462	0.7	Oxidation (M); Carboxymethyl (KW X@N-term)	65 99 100 100 99 100 100 100 99 100 99 95 93 86	LTPPSREEM(+15.99)TKNQK(+58.01)	ETHCD
2	20210323_F1_UM1_Peng0013_SA_F59_ingel_3ug_TL.raw	-	LLLSEVSDRPSGK(+58.01)SR	F2:5865	15	95	95	15	567.9770	3	32.04	-	0	1700.9058	2.0	Carboxymethyl (KW X@N-term)	96 100 100 100 100 100 98 99 98 95 90 79 82 94 98	LLLSEVSDRPSGK(+58.01)SR	HCD
1	20210323_F1_UM1_Peng0013_SA_F59_ingel_3ug_ELA.raw	F1:1009	SLRLDDT	F1:4102	7	95	95	7	410.2146	2	21.57	-	1.0123E6	818.4134	1.6		98 98 93 86 91 100 100	SLRLDDT	HCD
2	20210323_F1_UM1_Peng0013_SA_F59_ingel_3ug_TL.raw	F2:7891	LTVLGQPKAAPS	F2:5231	12	95	95	12	591.3488	2	27.57	-	5.5025E7	1180.6816	1.1		100 100 100 99 95 83 93 93 95 94 96 97	LTVLGQPKAAPS	ETHCD
3	20210323_F1_UM1_Peng0013_SA_F59_ingel_3ug_chymo.raw	F3:8402	SLSSVVTVPSSSLGTQTY	F3:8892	18	95	95	18	604.9794	3	49.82	-	5.7257E7	1811.9153	0.7		90 91 97 99 99 100 99 89 83 82 98 99 99 98 97 97 99 100	SLSSVVTVPSSSLGTQTY	ETHCD
2	20210323_F1_UM1_Peng0013_SA_F59_ingel_3ug_TL.raw	F2:11290	A(+58.01)PELVESGGGLAQPGTSLRL	F2:9351	20	95	95	20	670.6887	3	52.70	-	2.1914E5	2009.0430	0.6	Carboxymethyl (KW X@N-term)	94 97 99 97 95 100 99 96 95 97 100 100 84 78 88 94 98 99 99 99	A(+58.01)PELVESGGGLAQPGTSLRL	ETHCD
3	20210323_F1_UM1_Peng0013_SA_F59_ingel_3ug_chymo.raw	-	TFDDYAM(+15.99)HW	F3:13395	9	95	95	9	601.2350	2	75.41	-	0	1200.4546	0.7	Oxidation (M)	95 96 100 99 96 92 92 90 98	TFDDYAM(+15.99)HW	HCD
4	20210323_F1_UM1_Peng0013_SA_F59_ingel_3ug_tryp.raw	F4:3550	SGFSSLSVSR	F4:5168	10	95	94	10	513.7653	2	27.68	250.00	4.1978E4	1025.5142	1.8		90 82 97 99 98 97 93 93 97 99	SGFSSLSVSR	HCD
3	20210323_F1_UM1_Peng0013_SA_F59_ingel_3ug_chymo.raw	F3:3836	VNWVQETL	F3:9274	8	95	95	8	494.7585	2	52.04	-	4.9041E5	987.5026	-0.1		88 88 93 98 95 100 100 100	VNWVQETL	ETHCD
3	20210323_F1_UM1_Peng0013_SA_F59_ingel_3ug_chymo.raw	F3:5090	NSGALTSGVHTFPAVL	F3:9693	16	95	95	16	524.2791	3	54.39	-	5.2322E6	1569.8152	0.1		95 97 98 96 98 100 100 100 99 99 99 88 90 97 97 72	NSGALTSGVHTFPAVL	ETHCD
1	20210323_F1_UM1_Peng0013_SA_F59_ingel_3ug_ELA.raw	F1:2889	LRLSC(+58.01)EAS	F1:4090	8	95	95	8	468.7275	2	21.51	-	7.4423E6	935.4382	2.5	Carboxymethyl	99 86 93 91 96 100 99 98	LRLSC(+58.01)EAS	ETHCD
3	20210323_F1_UM1_Peng0013_SA_F59_ingel_3ug_chymo.raw	F3:1934	VVFGGGTKL	F3:8222	9	95	95	9	439.2620	2	45.32	-	6.3477E5	876.5069	3.0		100 100 99 98 92 89 93 93 94	VVFGGGTKL	HCD
1	20210323_F1_UM1_Peng0013_SA_F59_ingel_3ug_ELA.raw	F1:10665	LTPPSREEM(+15.99)TKNQVSLT	F1:4285	17	95	95	17	649.6653	3	21.51	-	3.4134E7	1945.9778	-1.9	Oxidation (M)	67 99 99 100 100 100 100 100 100 99 96 93 90 89 92 99 98	LTPPSREEM(+15.99)TKNQVSLT	ETHCD
2	20210323_F1_UM1_Peng0013_SA_F59_ingel_3ug_TL.raw	-	LLSDFYPGAVT	F2:9419	11	95	95	11	591.8068	2	53.02	-	0	1181.5967	2.0		100 100 97 97 95 92 90 84 95 99 99	LLSDFYPGAVT	ETHCD
3	20210323_F1_UM1_Peng0013_SA_F59_ingel_3ug_chymo.raw	F3:14567	KTTTPPVLDSDGSFF	F3:9387	15	95	95	15	806.3999	2	52.66	-	6.0543E6	1610.7827	1.6		56 85 98 100 100 100 100 100 100 99 97 96 100 100 100	KTTTPPVLDSDGSFF	HCD
4	20210323_F1_UM1_Peng0013_SA_F59_ingel_3ug_tryp.raw	F4:9113	SQYEQLAEQNR	F4:3444	11	95	92	11	683.3237	2	18.44	21.91	1.6763E6	1364.6321	0.6		84 88 98 97 92 98 97 95 84 82 99	SQYEQLAEQNR	ETHCD
1	20210323_F1_UM1_Peng0013_SA_F59_ingel_3ug_ELA.raw	-	SFVVFGGGTKLT	F1:9661	12	95	95	12	606.8349	2	53.55	-	0	1211.6550	0.2		72 82 100 100 100 100 98 95 98 100 100 100	SFVVFGGGTKLT	HCD
2	20210323_F1_UM1_Peng0013_SA_F59_ingel_3ug_TL.raw	-	FTFDDYAM(+15.99)HW(+15.99)	F2:9159	10	95	95	10	682.7665	2	51.57	-	0	1363.5178	0.5	Oxidation (M); Oxidation (HW)	100 100 100 100 100 98 95 92 82 88	FTFDDYAM(+15.99)HW(+15.99)	HCD
4	20210323_F1_UM1_Peng0013_SA_F59_ingel_3ug_tryp.raw	F4:2297	M(+15.99)TLDDFR	F4:4852	7	95	90	7	457.2090	2	25.91	26.83	2.4097E4	912.4011	2.4	Oxidation (M)	80 79 92 94 96 96 97	M(+15.99)TLDDFR	HCD
1	20210323_F1_UM1_Peng0013_SA_F59_ingel_3ug_ELA.raw	F1:5287	LTNSYVQLGVLPRQ	F1:9408	14	95	95	14	529.9683	3	52.02	-	6.526E5	1586.8779	3.3		100 100 100 100 100 100 99 100 100 100 94 79 86 77	LTNSYVQLGVLPRQ	ETHCD
1	20210323_F1_UM1_Peng0013_SA_F59_ingel_3ug_ELA.raw	F1:16552	SKSTSGGTAALGC(+58.01)LVKDYFPEPV	F1:11726	23	95	95	23	795.7283	3	65.07	-	5.267E6	2384.1570	2.5	Carboxymethyl	63 98 99 100 100 97 95 98 99 98 92 86 88 94 97 99 100 100 98 98 99 97 97	SKSTSGGTAALGC(+58.01)LVKDYFPEPV	ETHCD
4	20210323_F1_UM1_Peng0013_SA_F59_ingel_3ug_tryp.raw	F4:1263	G(+58.01)TLM(+15.99)LSR	F4:3773	7	95	90	7	426.2188	2	20.29	18.90	1.2984E9	850.4219	1.5	Carboxymethyl (KW X@N-term); Oxidation (M)	79 83 96 94 91 90 96	G(+58.01)TLM(+15.99)LSR	ETHCD
3	20210323_F1_UM1_Peng0013_SA_F59_ingel_3ug_chymo.raw	-	LTSRDNAKNSLY	F3:5692	12	95	95	12	461.2410	3	31.49	-	0	1380.6997	1.1		92 90 93 94 99 97 98 98 95 94 96 97	LTSRDNAKNSLY	ETHCD
2	20210323_F1_UM1_Peng0013_SA_F59_ingel_3ug_TL.raw	F2:3283	LTSGVHTFP	F2:5481	9	95	95	9	479.7546	2	29.53	-	3.8555E6	957.4919	2.9		100 100 99 95 95 97 99 88 85	LTSGVHTFP	ETHCD
2	20210323_F1_UM1_Peng0013_SA_F59_ingel_3ug_TL.raw	F2:9002	FDSW(+15.99)GRGTPVT	F2:5121	11	95	95	11	619.7938	2	27.68	-	4.449E7	1237.5728	0.3	Oxidation (HW)	99 98 95 88 90 92 96 97 98 97 96	FDSW(+15.99)GRGTPVT	ETHCD
4	20210323_F1_UM1_Peng0013_SA_F59_ingel_3ug_tryp.raw	F4:10683	FLEQQNQVLQTK	F4:5404	12	95	97	12	738.3965	2	28.93	250.00	1.0192E7	1474.7781	0.2		99 99 99 96 92 94 97 99 100 98 100 100	FLEQQNQVLQTK	ETHCD
3	20210323_F1_UM1_Peng0013_SA_F59_ingel_3ug_chymo.raw	-	QVSLQDKTGF	F3:5767	10	95	95	10	561.7933	2	31.91	-	0	1121.5718	0.2		84 89 97 97 89 98 99 99 100 100	QVSLQDKTGF	ETHCD
4	20210323_F1_UM1_Peng0013_SA_F59_ingel_3ug_tryp.raw	-	LSSPATLNSR	F4:3598	10	95	88	10	523.2861	2	19.23	19.27	0	1044.5564	1.1		97 96 98 98 98 99 77 55 73 93	LSSPATLNSR	ETHCD
1	20210323_F1_UM1_Peng0013_SA_F59_ingel_3ug_ELA.raw	F1:940	SGVHTFPA	F1:4277	8	95	95	8	408.2068	2	22.17	-	1.2106E8	814.3973	2.0		90 90 93 96 96 97 98 99	SGVHTFPA	ETHCD
3	20210323_F1_UM1_Peng0013_SA_F59_ingel_3ug_chymo.raw	F3:8250	TFDDYAM(+15.99)HW	F3:11133	9	95	95	9	601.2349	2	62.13	-	1.739E6	1200.4546	0.5	Oxidation (M)	96 97 100 99 95 91 92 89 99	TFDDYAM(+15.99)HW	HCD
4	20210323_F1_UM1_Peng0013_SA_F59_ingel_3ug_tryp.raw	F4:6069	YEELQLTQR	F4:5621	9	95	98	9	590.3038	2	30.19	250.00	4.2448E6	1178.5930	0.1		98 100 100 100 99 99 97 97 100	YEELQLTQR	HCD
2	20210323_F1_UM1_Peng0013_SA_F59_ingel_3ug_TL.raw	-	AAPSVTLFPPSSEELQANKAT	F2:8712	21	95	95	21	720.0399	3	49.07	-	0	2157.0952	1.3		55 81 90 98 100 100 100 96 94 95 96 99 100 100 100 99 100 99 100 100 99	AAPSVTLFPPSSEELQANKAT	ETHCD
4	20210323_F1_UM1_Peng0013_SA_F59_ingel_3ug_tryp.raw	-	LSSPATLNSR	F4:4517	10	95	97	10	523.2858	2	24.19	19.27	0	1044.5564	0.7		95 98 99 99 98 97 97 96 98 99	LSSPATLNSR	HCD
3	20210323_F1_UM1_Peng0013_SA_F59_ingel_3ug_chymo.raw	-	VRQAPGRALEW	F3:7046	11	95	95	11	428.2395	3	39.16	-	0	1281.6941	2.1		92 91 93 89 93 99 98 95 98 99 99	VRQAPGRALEW	ETHCD
2	20210323_F1_UM1_Peng0013_SA_F59_ingel_3ug_TL.raw	-	VLHQDWLNGKEYK	F2:5189	13	95	95	13	408.2157	4	28.05	-	0	1628.8311	1.6		88 94 96 96 98 94 97 97 98 93 95 97 95	VLHQDWLNGKEYK	ETHCD
4	20210323_F1_UM1_Peng0013_SA_F59_ingel_3ug_tryp.raw	-	SYSC(+58.01)QVTHEGSTVEK	F4:3200	15	95	98	15	571.5877	3	17.01	10.22	0	1711.7358	3.2	Carboxymethyl	99 99 100 98 97 99 100 99 99 96 95 95 96 99 100	SYSC(+58.01)QVTHEGSTVEK	HCD
3	20210323_F1_UM1_Peng0013_SA_F59_ingel_3ug_chymo.raw	-	LSEVSDRPSGVSSRF	F3:6589	15	95	95	15	541.6094	3	36.58	-	0	1621.8059	0.2		93 90 95 90 91 95 87 91 99 99 98 99 100 100 100	LSEVSDRPSGVSSRF	ETHCD
3	20210323_F1_UM1_Peng0013_SA_F59_ingel_3ug_chymo.raw	F3:460	LFPPKPKDTL	F3:5877	10	95	95	10	385.8976	3	30.39	-	8.5575E8	1154.6699	1.0		91 85 93 97 95 97 99 97 99 100	LFPPKPKDTL	ETHCD
3	20210323_F1_UM1_Peng0013_SA_F59_ingel_3ug_chymo.raw	F3:3855	LSLTPEQW(+15.99)	F3:7837	8	95	95	8	495.2515	2	46.14	-	2.7152E7	988.4866	2.0	Oxidation (HW)	92 90 98 99 99 94 90 100	LSLTPEQW(+15.99)	HCD
4	20210323_F1_UM1_Peng0013_SA_F59_ingel_3ug_tryp.raw	-	TVLHQDWLNGK	F4:6031	11	95	99	11	437.5668	3	32.23	250.00	0	1309.6780	0.4		99 100 100 99 99 100 100 100 99 100 100	TVLHQDWLNGK	HCD
4	20210323_F1_UM1_Peng0013_SA_F59_ingel_3ug_tryp.raw	-	G(+58.01)TLVPSR	F4:3836	7	95	91	7	394.2190	2	20.52	18.31	0	786.4235	0.0	Carboxymethyl (KW X@N-term)	88 87 92 85 89 98 99	G(+58.01)TLVPSR	ETHCD
2	20210323_F1_UM1_Peng0013_SA_F59_ingel_3ug_TL.raw	F2:9432	LSWSSDNLAYSDSVEGR	F2:7433	17	95	95	17	629.2914	3	41.61	-	1.9176E6	1884.8489	1.8		84 81 98 97 84 87 96 100 100 100 100 100 99 98 99 98 98	LSWSSDNLAYSDSVEGR	HCD
3	20210323_F1_UM1_Peng0013_SA_F59_ingel_3ug_chymo.raw	F3:5203	TVDKSRW(+15.99)QQGNVF	F3:5077	13	95	95	13	527.5990	3	27.43	-	2.7862E7	1579.7742	0.6	Oxidation (HW)	82 86 97 99 99 98 97 93 92 97 98 100 100	TVDKSRW(+15.99)QQGNVF	ETHCD
1	20210323_F1_UM1_Peng0013_SA_F59_ingel_3ug_ELA.raw	F1:614	GFGGTKLT	F1:3605	8	95	95	8	390.7161	2	18.70	-	3.9801E6	779.4177	0.0		72 100 98 94 97 100 100 100	GFGGTKLT	ETHCD
4	20210323_F1_UM1_Peng0013_SA_F59_ingel_3ug_tryp.raw	F4:464	LPAPLEK	F4:3828	7	95	99	7	384.2364	2	20.52	24.88	4.9458E5	766.4589	-0.7		99 99 99 99 99 99 98	LPAPLEK	ETHCD
4	20210323_F1_UM1_Peng0013_SA_F59_ingel_3ug_tryp.raw	F4:5541	DYQELM(+15.99)NTK	F4:3191	9	95	93	9	579.2618	2	16.83	20.89	1.5187E6	1156.5071	1.7	Oxidation (M)	86 76 96 99 99 99 97 96 92	DYQELM(+15.99)NTK	HCD
1	20210323_F1_UM1_Peng0013_SA_F59_ingel_3ug_ELA.raw	F1:9234	VFGGGEKLTVLGQPKAAPS	F1:7428	19	95	95	19	619.3484	3	40.34	-	1.7701E5	1855.0203	1.7		100 100 99 98 98 99 99 96 92 96 97 95 83 92 97 98 91 89 89	VFGGGEKLTVLGQPKAAPS	ETHCD
2	20210323_F1_UM1_Peng0013_SA_F59_ingel_3ug_TL.raw	F2:18890	FDSWGRGTPVTVSSASTKGPS	F2:5932	21	95	95	21	1062.5214	2	32.46	-	2.731E7	2123.0283	-0.1		95 95 95 93 96 96 92 86 78 81 99 99 100 100 100 100 100 100 98 98 98	FDSWGRGTPVTVSSASTKGPS	ETHCD
2	20210323_F1_UM1_Peng0013_SA_F59_ingel_3ug_TL.raw	F2:11026	VYTLPPSREEM(+15.99)TKNQK(+58.01)	F2:3932	16	95	95	16	665.6665	3	20.97	-	6.0087E7	1993.9778	0.0	Oxidation (M); Carboxymethyl (KW X@N-term)	100 100 99 93 85 93 95 97 98 98 98 98 98 93 91 85	VYTLPPSREEM(+15.99)TKNQK(+58.01)	ETHCD
2	20210323_F1_UM1_Peng0013_SA_F59_ingel_3ug_TL.raw	F2:9220	VRPYYDFW(+15.99)S	F2:9122	9	95	95	9	624.7885	2	51.20	-	5.9028E6	1247.5610	1.1	Oxidation (HW)	100 97 94 95 99 100 99 89 84	VRPYYDFW(+15.99)S	ETHCD
1	20210323_F1_UM1_Peng0013_SA_F59_ingel_3ug_ELA.raw	F1:803	LHQDWLDGKEYKC(+58.01)KK(+58.01)	F1:5177	15	95	95	15	402.1990	5	27.60	-	2.2948E6	2005.9568	0.9	Carboxymethyl; Carboxymethyl (KW X@N-term)	100 95 85 92 96 99 99 99 99 99 99 93 90 92 89	LHQDWLDGKEYKC(+58.01)KK(+58.01)	ETHCD
4	20210323_F1_UM1_Peng0013_SA_F59_ingel_3ug_tryp.raw	-	EPQVYTLPPSREEM(+15.99)TK	F4:5441	16	95	94	16	640.9842	3	29.14	250.00	0	1919.9299	0.4	Oxidation (M)	79 77 79 99 98 98 93 93 97 99 97 98 99 99 99 100	EPQVYTLPPSREEM(+15.99)TK	ETHCD
3	20210323_F1_UM1_Peng0013_SA_F59_ingel_3ug_chymo.raw	-	LSEVSDPRSGVSSRF	F3:7584	15	95	95	15	541.6093	3	42.22	-	0	1621.8059	0.1		95 94 98 93 93 95 80 85 99 99 97 98 100 100 100	LSEVSDPRSGVSSRF	ETHCD
1	20210323_F1_UM1_Peng0013_SA_F59_ingel_3ug_ELA.raw	F1:19922	SGVTHFPAVLQSSGLYSLS	F1:10867	19	95	95	19	975.5043	2	60.41	-	1.386E6	1948.9895	2.3		95 92 91 81 78 85 94 96 99 100 99 100 100 100 100 100 100 100 99	SGVTHFPAVLQSSGLYSLS	ETHCD
2	20210323_F1_UM1_Peng0013_SA_F59_ingel_3ug_TL.raw	F2:13070	LRLDDTAFYYC(+58.01)	F2:9093	11	95	95	11	719.3219	2	51.20	-	4.7177E5	1436.6282	0.7	Carboxymethyl	100 81 83 88 98 98 99 100 100 100 100	LRLDDTAFYYC(+58.01)	ETHCD
4	20210323_F1_UM1_Peng0013_SA_F59_ingel_3ug_tryp.raw	F4:1674	SLVNLGGSK	F4:5015	9	95	93	9	437.7534	2	26.59	24.86	5.0358E6	873.4919	0.3		85 90 99 98 98 97 94 92 92	SLVNLGGSK	HCD
4	20210323_F1_UM1_Peng0013_SA_F59_ingel_3ug_tryp.raw	F4:4812	FNW(+15.99)YVDGVEVHNAK	F4:6908	14	95	95	14	565.2703	3	37.32	250.00	9.5257E6	1692.7896	-0.3	Oxidation (HW)	84 82 86 99 99 98 96 98 99 99 99 98 99 100	FNW(+15.99)YVDGVEVHNAK	ETHCD
1	20210323_F1_UM1_Peng0013_SA_F59_ingel_3ug_ELA.raw	F1:10863	GGPSVFLFPPKPKDTLM(+15.99)L	F1:10900	18	95	95	18	654.0271	3	60.30	-	1.4133E8	1959.0540	2.8	Oxidation (M)	63 98 99 99 100 100 100 92 92 93 86 95 99 100 99 99 99 99	GGPSVFLFPPKPKDTLM(+15.99)L	ETHCD
2	20210323_F1_UM1_Peng0013_SA_F59_ingel_3ug_TL.raw	F2:6014	VDGVEVHNAKTVSAPREQYNSTYR	F2:2648	24	95	95	24	544.8737	5	13.56	-	7.9008E5	2719.3313	0.3		100 100 100 100 100 100 99 99 99 99 98 97 97 79 68 66 94 94 98 99 100 99 99 100	VDGVEVHNAKTVSAPREQYNSTYR	HCD
4	20210323_F1_UM1_Peng0013_SA_F59_ingel_3ug_tryp.raw	-	LLLSEK(+58.01)DRPSGVSSR	F4:10086	15	95	88	15	567.9765	3	54.98	250.00	0	1700.9058	1.1	Carboxymethyl (KW X@N-term)	77 100 99 84 82 89 95 70 74 95 90 83 92 98 98	LLLSEK(+58.01)DRPSGVSSR	ETHCD
3	20210323_F1_UM1_Peng0013_SA_F59_ingel_3ug_chymo.raw	-	SLRLDDTAFYY	F3:10050	11	95	95	11	682.3316	2	56.51	-	0	1362.6455	2.3		89 90 88 95 96 98 95 96 99 100 100	SLRLDDTAFYY	ETHCD
4	20210323_F1_UM1_Peng0013_SA_F59_ingel_3ug_tryp.raw	F4:12	FTLSRK(+58.01)NK	F4:3525	8	95	93	8	351.1999	3	18.81	22.56	2.0123E4	1050.5823	-4.3	Carboxymethyl (KW X@N-term)	90 87 92 94 97 89 97 99	FTLSRK(+58.01)NK	ETHCD
1	20210323_F1_UM1_Peng0013_SA_F59_ingel_3ug_ELA.raw	F1:1405	LSLHQDWLDGKEYKC(+58.01)KV	F1:6340	17	95	95	17	424.8165	5	34.10	-	1.2083E6	2119.0408	2.6	Carboxymethyl	86 77 91 90 96 96 94 100 100 100 99 99 99 98 98 98 95	LSLHQDWLDGKEYKC(+58.01)KV	ETHCD
4	20210323_F1_UM1_Peng0013_SA_F59_ingel_3ug_tryp.raw	F4:9769	TSSGGTAALGM(+15.99)C(+58.01)FK	F4:8075	14	95	91	14	702.8124	2	43.71	250.00	1.1152E6	1403.6062	2.9	Oxidation (M); Carboxymethyl	76 85 100 100 100 100 100 100 100 99 85 54 79 100	TSSGGTAALGM(+15.99)C(+58.01)FK	HCD
4	20210323_F1_UM1_Peng0013_SA_F59_ingel_3ug_tryp.raw	-	GTPVTVSSASTK	F4:3002	12	95	97	12	567.8041	2	15.94	9.29	0	1133.5928	0.7		93 96 99 100 100 100 99 98 97 97 97 95	GTPVTVSSASTK	HCD
2	20210323_F1_UM1_Peng0013_SA_F59_ingel_3ug_TL.raw	F2:12180	FTFDDYAM(+15.99)H(+15.99)W(+15.99)	F2:8970	10	95	95	10	690.7643	2	49.90	-	1.8792E7	1379.5129	0.8	Oxidation (M); Oxidation (HW)	100 100 100 100 100 100 99 98 80 75	FTFDDYAM(+15.99)H(+15.99)W(+15.99)	HCD
3	20210323_F1_UM1_Peng0013_SA_F59_ingel_3ug_chymo.raw	F3:5172	LAPAPLEKTL	F3:7291	10	95	95	10	526.8209	2	40.59	-	1.1336E6	1051.6277	-0.4		77 86 100 100 98 97 98 98 99 100	LAPAPLEKTL	HCD
4	20210323_F1_UM1_Peng0013_SA_F59_ingel_3ug_tryp.raw	F4:3872	VQALEEANNDLENK	F4:4751	14	95	96	14	529.5939	3	25.46	250.00	4.5137E5	1585.7583	0.9		86 81 96 98 100 100 100 99 98 97 97 98 98 99	VQALEEANNDLENK	ETHCD
4	20210323_F1_UM1_Peng0013_SA_F59_ingel_3ug_tryp.raw	-	LLLSEK(+58.01)DRPSGVSSR	F4:13164	15	95	88	15	567.9760	3	71.20	250.00	0	1700.9058	0.2	Carboxymethyl (KW X@N-term)	72 100 98 95 96 95 96 62 62 88 89 85 89 97 97	LLLSEK(+58.01)DRPSGVSSR	ETHCD
1	20210323_F1_UM1_Peng0013_SA_F59_ingel_3ug_ELA.raw	F1:15597	SSASTKPGSVFPLAPSSKSTSNTA	F1:6284	24	95	95	24	770.3922	3	33.73	-	1.4945E7	2308.1545	0.1		98 95 93 96 99 100 94 88 96 97 92 94 98 98 98 99 100 100 98 92 88 86 94 89	SSASTKPGSVFPLAPSSKSTSNTA	ETHCD
2	20210323_F1_UM1_Peng0013_SA_F59_ingel_3ug_TL.raw	-	LVKDYFPEPVT	F2:8629	11	95	95	11	654.3481	2	48.58	-	0	1306.6809	0.5		98 98 95 97 97 88 89 93 95 97 98	LVKDYFPEPVT	ETHCD
3	20210323_F1_UM1_Peng0013_SA_F59_ingel_3ug_chymo.raw	F3:13196	VKGFYPSDLAVEW	F3:10799	13	95	95	13	755.8824	2	61.10	-	9.0405E6	1509.7502	0.1		97 94 92 88 83 90 96 98 99 100 100 100 100	VKGFYPSDLAVEW	ETHCD
1	20210323_F1_UM1_Peng0013_SA_F59_ingel_3ug_ELA.raw	F1:13275	VTLFPPSSEELQA	F1:9903	13	95	95	13	709.3657	2	54.13	-	6.0088E7	1416.7136	2.3		82 79 99 100 100 98 95 98 95 99 100 93 98	VTLFPPSSEELQA	HCD
1	20210323_F1_UM1_Peng0013_SA_F59_ingel_3ug_ELA.raw	F1:10863	GGPSVFLFPPKPKDTLM(+15.99)L	F1:10953	18	95	95	18	654.0271	3	60.30	-	1.4133E8	1959.0540	2.8	Oxidation (M)	65 99 99 99 100 100 100 95 96 95 80 92 98 99 99 99 99 98	GGPSVFLFPPKPKDTLM(+15.99)L	ETHCD
1	20210323_F1_UM1_Peng0013_SA_F59_ingel_3ug_ELA.raw	F1:9928	VTLGQPKAAPSVT	F1:4635	13	95	95	13	634.8650	2	24.42	-	3.9537E7	1267.7136	1.4		86 87 100 99 96 85 88 96 100 100 100 100 100	VTLGQPKAAPSVT	HCD
1	20210323_F1_UM1_Peng0013_SA_F59_ingel_3ug_ELA.raw	-	LTVLHQDWLDGKEYKC(+58.01)KV	F1:7696	18	95	95	18	559.0390	4	41.85	-	0	2232.1248	1.0	Carboxymethyl	100 97 95 89 81 95 99 98 99 99 99 98 98 99 96 92 93 82	LTVLHQDWLDGKEYKC(+58.01)KV	ETHCD
3	20210323_F1_UM1_Peng0013_SA_F59_ingel_3ug_chymo.raw	F3:7460	LSEVSDRPSGVSSRFL	F3:6449	16	95	95	16	579.3042	3	35.71	-	2.7676E6	1734.8899	0.5		93 91 98 97 98 99 84 84 98 99 93 95 99 98 98 97	LSEVSDRPSGVSSRFL	ETHCD
4	20210323_F1_UM1_Peng0013_SA_F59_ingel_3ug_tryp.raw	F4:9928	SDNLAYSDK(+58.01)EGR	F4:4018	12	95	91	12	706.8185	2	21.55	18.48	6.6693E5	1411.6216	0.6	Carboxymethyl (KW X@N-term)	59 69 95 100 100 100 99 98 85 93 95 100	SDNLAYSDK(+58.01)EGR	HCD
1	20210323_F1_UM1_Peng0013_SA_F59_ingel_3ug_ELA.raw	F1:3553	SC(+58.01)VMHEALHNHYTQKS	F1:4049	16	95	95	16	486.4696	4	21.26	-	1.6236E6	1941.8462	1.5	Carboxymethyl	95 95 100 100 100 100 100 99 98 98 97 99 97 93 68 82	SC(+58.01)VMHEALHNHYTQKS	HCD
3	20210323_F1_UM1_Peng0013_SA_F59_ingel_3ug_chymo.raw	F3:12469	AASSYLSLTPEQW	F3:10722	13	95	95	13	726.8545	2	60.65	-	6.2966E6	1451.6931	0.9		81 77 87 97 98 99 99 100 100 99 99 99 100	AASSYLSLTPEQW	HCD
4	20210323_F1_UM1_Peng0013_SA_F59_ingel_3ug_tryp.raw	F4:4834	FNW(+15.99)YVDGVEVHNAK	F4:7319	14	95	95	14	565.2712	3	38.22	250.00	2.4667E7	1692.7896	1.4	Oxidation (HW)	90 85 84 95 96 99 99 99 99 98 98 97 99 100	FNW(+15.99)YVDGVEVHNAK	ETHCD
3	20210323_F1_UM1_Peng0013_SA_F59_ingel_3ug_chymo.raw	F3:1370	LPLQYVL	F3:10516	7	95	95	7	423.2606	2	59.38	-	2.6609E5	844.5058	1.0		71 99 99 97 99 100 100	LPLQYVL	ETHCD
2	20210323_F1_UM1_Peng0013_SA_F59_ingel_3ug_TL.raw	F2:18649	LTLSM(+15.99)NMTGTSSDVGGYNY	F2:7235	19	95	95	19	1013.9417	2	40.41	-	1.1867E6	2025.8660	1.4	Oxidation (M)	100 99 100 100 74 56 79 99 100 100 100 100 100 100 100 100 100 100 100	LTLSM(+15.99)NMTGTSSDVGGYNY	HCD
1	20210323_F1_UM1_Peng0013_SA_F59_ingel_3ug_ELA.raw	F1:4129	LHQDWLDGKEYKC(+58.01)KVS	F1:5274	16	95	95	16	502.4968	4	27.60	-	4.602E7	2005.9568	0.6	Carboxymethyl	100 98 94 95 97 100 100 98 97 99 97 90 76 95 89 96	LHQDWLDGKEYKC(+58.01)KVS	HCD
2	20210323_F1_UM1_Peng0013_SA_F59_ingel_3ug_TL.raw	F2:13103	AAPSVTLFPPSSEELQANKAT	F2:8503	21	95	95	21	720.0404	3	48.41	-	8.5335E6	2157.0952	1.9		54 82 89 98 100 100 100 95 94 95 97 99 100 100 100 99 100 99 100 100 99	AAPSVTLFPPSSEELQANKAT	ETHCD
3	20210323_F1_UM1_Peng0013_SA_F59_ingel_3ug_chymo.raw	F3:1955	YLFPPKPKDTL	F3:7005	11	95	95	11	440.2502	3	39.04	-	3.1967E6	1317.7332	-3.4		97 97 89 90 94 98 98 90 94 99 100	YLFPPKPKDTL	ETHCD
2	20210323_F1_UM1_Peng0013_SA_F59_ingel_3ug_TL.raw	-	FDSWGRGTPVT	F2:6633	11	95	95	11	611.7963	2	36.65	-	0	1221.5779	0.1		97 97 98 96 92 88 91 91 98 99 99	FDSWGRGTPVT	ETHCD
1	20210323_F1_UM1_Peng0013_SA_F59_ingel_3ug_ELA.raw	F1:12723	SVVTVPSSGLYSLS	F1:9403	14	95	95	14	698.3735	2	52.02	-	7.1174E5	1394.7292	2.3		97 97 99 98 95 82 84 93 94 97 99 99 99 97	SVVTVPSSGLYSLS	ETHCD
3	20210323_F1_UM1_Peng0013_SA_F59_ingel_3ug_chymo.raw	F3:6938	ALPAPLEKTLSKAKGQLLM(+15.99)SF	F3:5422	21	95	95	21	565.5778	4	29.27	-	1.6012E8	2258.2708	5.1	Oxidation (M)	98 99 100 100 100 100 100 100 100 99 99 99 99 99 97 96 80 74 68 94 98	ALPAPLEKTLSKAKGQLLM(+15.99)SF	HCD
4	20210323_F1_UM1_Peng0013_SA_F59_ingel_3ug_tryp.raw	F4:1796	LEVLGQPK	F4:5255	8	95	95	8	442.2659	2	28.31	24.94	3.5412E6	882.5175	-0.2		95 98 99 99 92 92 94 92	LEVLGQPK	HCD
4	20210323_F1_UM1_Peng0013_SA_F59_ingel_3ug_tryp.raw	F4:5057	FNM(+15.99)AYVDGVEVHNAK	F4:7051	15	95	93	15	570.6024	3	38.01	250.00	1.0269E6	1708.7878	-1.4	Oxidation (M)	96 90 55 62 99 100 100 100 100 100 100 98 96 99 100	FNM(+15.99)AYVDGVEVHNAK	HCD
4	20210323_F1_UM1_Peng0013_SA_F59_ingel_3ug_tryp.raw	F4:4510	Q(+58.01)EAWFNEK	F4:6849	8	95	96	8	555.2491	2	36.96	250.00	1.9004E6	1108.4824	1.2	Carboxymethyl (KW X@N-term)	89 99 100 100 99 98 98 92	Q(+58.01)EAWFNEK	HCD
2	20210323_F1_UM1_Peng0013_SA_F59_ingel_3ug_TL.raw	-	LLSEVSDRPSGVSSR	F2:4473	15	95	95	15	530.2821	3	23.92	-	0	1587.8215	1.9		100 100 100 100 100 98 99 98 96 95 68 77 97 99 99	LLSEVSDRPSGVSSR	HCD
3	20210323_F1_UM1_Peng0013_SA_F59_ingel_3ug_chymo.raw	F3:1978	DQGSSSEKLEKL	F3:3419	12	95	95	12	440.8929	3	18.71	-	1.5455E6	1319.6567	0.2		76 76 100 100 100 99 99 99 99 100 97 95	DQGSSSEKLEKL	HCD
3	20210323_F1_UM1_Peng0013_SA_F59_ingel_3ug_chymo.raw	-	KTTPPVLDSDGSFF	F3:9739	14	95	95	14	755.8753	2	54.65	-	0	1509.7351	0.6		79 85 93 95 94 97 95 95 99 99 100 100 100 100	KTTPPVLDSDGSFF	ETHCD
4	20210323_F1_UM1_Peng0013_SA_F59_ingel_3ug_tryp.raw	F4:1781	LKFEM(+15.99)EQNLR	F4:4192	10	95	99	10	441.8959	3	22.51	25.96	1.1827E6	1322.6653	0.4	Oxidation (M)	99 99 100 100 100 100 98 97 99 100	LKFEM(+15.99)EQNLR	HCD
2	20210323_F1_UM1_Peng0013_SA_F59_ingel_3ug_TL.raw	F2:9002	FDSW(+15.99)GRGTPVT	F2:5256	11	95	95	11	619.7938	2	27.68	-	4.449E7	1237.5728	0.3	Oxidation (HW)	98 98 95 90 89 88 94 95 99 100 99	FDSW(+15.99)GRGTPVT	ETHCD
2	20210323_F1_UM1_Peng0013_SA_F59_ingel_3ug_TL.raw	-	FTFDDYAM(+15.99)HW(+15.99)	F2:9262	10	95	95	10	682.7656	2	52.15	-	0	1363.5178	-0.8	Oxidation (M); Oxidation (HW)	99 99 99 99 97 93 90 90 87 94	FTFDDYAM(+15.99)HW(+15.99)	HCD
4	20210323_F1_UM1_Peng0013_SA_F59_ingel_3ug_tryp.raw	-	A(+58.01)PQVYTLPPSREEM(+15.99)TK	F4:5159	16	95	94	16	640.9846	3	27.58	250.00	0	1919.9299	1.1	Carboxymethyl (KW X@N-term); Oxidation (M)	77 79 76 99 99 99 95 93 96 99 97 99 100 100 100 100	A(+58.01)PQVYTLPPSREEM(+15.99)TK	ETHCD
2	20210323_F1_UM1_Peng0013_SA_F59_ingel_3ug_TL.raw	-	LTSGVHTFPA	F2:5425	10	95	95	10	515.2729	2	29.45	-	0	1028.5291	2.1		100 100 99 95 96 83 95 99 89 93	LTSGVHTFPA	HCD
2	20210323_F1_UM1_Peng0013_SA_F59_ingel_3ug_TL.raw	F2:18152	VAWKADSPK(+58.01)KAGVETTTPSKQSNNKY	F2:4461	26	95	95	26	965.1627	3	23.70	-	8.9255E7	2892.4617	1.5	Carboxymethyl (KW X@N-term)	92 86 84 93 99 99 99 83 73 97 98 97 95 98 100 99 89 93 100 100 99 100 99 98 99 100	VAWKADSPK(+58.01)KAGVETTTPSKQSNNKY	ETHCD
2	20210323_F1_UM1_Peng0013_SA_F59_ingel_3ug_TL.raw	-	LVKDYM(+15.99)LEPVT	F2:7785	11	95	95	11	662.3452	2	43.69	-	0	1322.6792	-2.6	Oxidation (M)	98 97 91 96 97 84 88 95 99 99 99	LVKDYM(+15.99)LEPVT	ETHCD
4	20210323_F1_UM1_Peng0013_SA_F59_ingel_3ug_tryp.raw	-	YEELQLTQR	F4:5677	9	95	98	9	590.3040	2	30.40	250.00	0	1178.5930	0.4		98 100 100 100 98 98 96 96 99	YEELQLTQR	HCD
3	20210323_F1_UM1_Peng0013_SA_F59_ingel_3ug_chymo.raw	F3:13866	LVDGEEAVPGSWPW(+15.99)	F3:10382	14	95	95	14	779.3663	2	58.07	-	8.8618E6	1556.7146	2.3	Oxidation (HW)	90 85 95 93 97 99 99 96 92 93 96 95 100 100	LVDGEEAVPGSWPW(+15.99)	ETHCD
4	20210323_F1_UM1_Peng0013_SA_F59_ingel_3ug_tryp.raw	F4:3337	LLEGEEC(+58.01)R	F4:3254	8	95	98	8	503.7300	2	17.28	10.11	4.1586E5	1005.4437	1.7	Carboxymethyl	99 99 99 94 97 99 99 100	LLEGEEC(+58.01)R	HCD
3	20210323_F1_UM1_Peng0013_SA_F59_ingel_3ug_chymo.raw	F3:3411	YDFWADF	F3:12008	7	95	95	7	482.1986	2	68.01	-	2.0374E5	962.3810	1.7		81 89 97 99 99 100 100	YDFWADF	ETHCD
4	20210323_F1_UM1_Peng0013_SA_F59_ingel_3ug_tryp.raw	-	LFPKPPK	F4:3429	7	95	91	7	413.7630	2	18.29	15.83	0	825.5112	0.3		97 96 96 92 85 86 91	LFPKPPK	HCD
2	20210323_F1_UM1_Peng0013_SA_F59_ingel_3ug_TL.raw	-	LLSEVSDRPSKDSR	F2:4669	14	95	95	14	530.2816	3	25.03	-	0	1587.8215	0.9		100 100 100 100 99 99 99 99 95 89 74 80 95 99	LLSEVSDRPSKDSR	HCD
4	20210323_F1_UM1_Peng0013_SA_F59_ingel_3ug_tryp.raw	F4:1796	LEVLGQPK	F4:5313	8	95	95	8	442.2659	2	28.31	24.94	3.5412E6	882.5175	-0.2		96 98 99 98 92 92 94 93	LEVLGQPK	HCD
2	20210323_F1_UM1_Peng0013_SA_F59_ingel_3ug_TL.raw	F2:304	FDAVGVK	F2:4671	7	95	95	7	368.2052	2	23.65	-	3.5936E5	734.3962	-0.5		97 97 93 90 93 96 98	FDAVGVK	HCD
4	20210323_F1_UM1_Peng0013_SA_F59_ingel_3ug_tryp.raw	-	GTPVTVSSASTK	F4:3060	12	95	97	12	567.8040	2	16.26	9.29	0	1133.5928	0.6		92 96 100 100 100 100 99 98 97 98 97 95	GTPVTVSSASTK	HCD
4	20210323_F1_UM1_Peng0013_SA_F59_ingel_3ug_tryp.raw	F4:1662	DKYEDELNKR	F4:2667	10	95	97	10	437.2188	3	14.11	7.36	5.3934E4	1308.6309	2.9		93 97 99 99 100 100 99 96 96 96	DKYEDELNKR	HCD
3	20210323_F1_UM1_Peng0013_SA_F59_ingel_3ug_chymo.raw	F3:2786	YQHHPGKAPKLL	F3:3088	12	95	95	12	463.5993	3	16.10	-	2.1712E8	1387.7725	2.6		98 96 100 98 97 99 99 92 93 98 99 71	YQHHPGKAPKLL	ETHCD
4	20210323_F1_UM1_Peng0013_SA_F59_ingel_3ug_tryp.raw	-	LTVLGQPK	F4:5083	8	95	96	8	428.2690	2	27.17	24.16	0	854.5225	1.0		99 99 99 98 93 94 96 94	LTVLGQPK	HCD
1	20210323_F1_UM1_Peng0013_SA_F59_ingel_3ug_ELA.raw	F1:17847	LYLQM(+15.99)NSLRLDDTA	F1:8157	14	95	95	14	834.9172	2	43.61	-	1.1597E8	1667.8188	0.6	Oxidation (M)	78 100 99 94 98 91 87 92 94 99 100 100 100 99	LYLQM(+15.99)NSLRLDDTA	ETHCD
1	20210323_F1_UM1_Peng0013_SA_F59_ingel_3ug_ELA.raw	F1:8519	G(+58.01)SVEGRFTLSRDNAKN	F1:4205	16	95	95	16	603.6356	3	22.11	-	6.1925E5	1807.8813	1.9	Carboxymethyl (KW X@N-term)	93 77 79 90 89 97 100 100 100 100 100 99 98 99 100 99	G(+58.01)SVEGRFTLSRDNAKN	ETHCD
3	20210323_F1_UM1_Peng0013_SA_F59_ingel_3ug_chymo.raw	-	FPPKADVRPY	F3:4325	10	95	95	10	397.2151	3	23.80	-	0	1188.6292	-4.8		90 95 96 94 90 97 96 96 97 97	FPPKADVRPY	HCD
2	20210323_F1_UM1_Peng0013_SA_F59_ingel_3ug_TL.raw	F2:764	VAWKADSSPVK	F2:3800	11	95	95	11	396.5522	3	20.08	-	1.7257E6	1186.6345	0.3		98 98 99 99 100 100 99 87 81 92 91	VAWKADSSPVK	ETHCD
1	20210323_F1_UM1_Peng0013_SA_F59_ingel_3ug_ELA.raw	F1:6410	VFLFPPKPKDTLM(+15.99)L	F1:10741	14	95	95	14	554.6499	3	57.54	-	4.7419E7	1660.9263	1.0	Oxidation (M)	99 100 99 91 91 91 89 93 97 98 96 95 95 95	VFLFPPKPKDTLM(+15.99)L	ETHCD
3	20210323_F1_UM1_Peng0013_SA_F59_ingel_3ug_chymo.raw	F3:13866	LVDGEEAVPGSWPW(+15.99)	F3:10316	14	95	95	14	779.3663	2	58.07	-	8.8618E6	1556.7146	2.3	Oxidation (HW)	95 92 96 93 97 99 99 97 90 89 92 89 100 100	LVDGEEAVPGSWPW(+15.99)	ETHCD
3	20210323_F1_UM1_Peng0013_SA_F59_ingel_3ug_chymo.raw	F3:4342	Q(-17.03)KWVQQTL	F3:9897	8	95	95	8	507.2755	2	55.51	-	4.1979E5	1012.5342	2.1	Pyro-glu from Q	96 96 96 94 90 91 98 99	Q(-17.03)KWVQQTL	ETHCD
4	20210323_F1_UM1_Peng0013_SA_F59_ingel_3ug_tryp.raw	F4:8052	A(+58.01)PQVYTLPPDREEM(+15.99)TK	F4:5309	16	95	94	16	650.3154	3	28.44	250.00	9.5359E6	1947.9248	-0.2	Carboxymethyl (KW X@N-term); Oxidation (M)	89 90 88 99 100 100 94 85 81 94 99 100 99 98 100 100	A(+58.01)PQVYTLPPDREEM(+15.99)TK	ETHCD
3	20210323_F1_UM1_Peng0013_SA_F59_ingel_3ug_chymo.raw	F3:10657	LKADSSPVKAGVETTTPSKQSDNKY	F3:3143	25	95	95	25	663.5940	4	17.34	-	1.2257E7	2650.3450	0.7		100 99 99 99 97 98 98 98 99 98 74 77 91 94 100 100 98 92 90 90 92 96 95 99 100	LKADSSPVKAGVETTTPSKQSDNKY	HCD
2	20210323_F1_UM1_Peng0013_SA_F59_ingel_3ug_TL.raw	F2:5280	LESGVHTFPA	F2:5584	10	94	94	10	529.2701	2	30.35	-	1.2534E6	1056.5239	1.7		98 97 94 89 90 94 98 95 97 98	LESGVHTFPA	ETHCD
3	20210323_F1_UM1_Peng0013_SA_F59_ingel_3ug_chymo.raw	F3:6112	TVLHQDM(+15.99)ALNGKEY	F3:5786	14	94	94	14	545.5985	3	31.77	-	3.4839E7	1633.7771	-2.1	Oxidation (M)	99 99 100 99 97 98 69 78 99 99 97 96 99 100	TVLHQDM(+15.99)ALNGKEY	HCD
3	20210323_F1_UM1_Peng0013_SA_F59_ingel_3ug_chymo.raw	F3:4868	SLRLDDTAF	F3:7570	9	94	94	9	519.2682	2	41.83	-	1.7335E8	1036.5188	3.0		86 90 90 94 96 99 99 100 100	SLRLDDTAF	ETHCD
4	20210323_F1_UM1_Peng0013_SA_F59_ingel_3ug_tryp.raw	-	SYSC(+58.01)NLTHEGSTVEK	F4:3616	15	94	89	15	571.5865	3	19.33	18.40	0	1711.7358	1.0	Carboxymethyl	97 96 96 90 37 50 95 99 98 94 94 95 98 99 98	SYSC(+58.01)NLTHEGSTVEK	ETHCD
1	20210323_F1_UM1_Peng0013_SA_F59_ingel_3ug_ELA.raw	F1:19940	A(+58.01)C(+58.01)ASGFTFDDYAM(+15.99)HWV	F1:11466	16	94	94	16	976.8785	2	63.59	-	1.5431E6	1951.7393	1.6	Carboxymethyl (KW X@N-term); Carboxymethyl; Oxidation (M)	100 100 100 100 100 100 100 100 100 99 79 69 86 96 95 95	A(+58.01)C(+58.01)ASGFTFDDYAM(+15.99)HWV	ETHCD
2	20210323_F1_UM1_Peng0013_SA_F59_ingel_3ug_TL.raw	F2:10822	FYYC(+58.01)AKDVPR	F2:5634	10	94	94	10	660.3078	2	30.70	-	1.1539E6	1318.6016	-0.4	Carboxymethyl	99 99 100 100 99 97 97 90 77 91	FYYC(+58.01)AKDVPR	HCD
2	20210323_F1_UM1_Peng0013_SA_F59_ingel_3ug_TL.raw	-	LLSEVSDRPSGVSSR	F2:4220	15	94	94	15	530.2817	3	22.47	-	0	1587.8215	1.1		100 100 100 100 100 99 99 99 97 95 66 74 97 99 99	LLSEVSDRPSGVSSR	HCD
4	20210323_F1_UM1_Peng0013_SA_F59_ingel_3ug_tryp.raw	-	LSSPATLNSR	F4:3844	10	94	88	10	523.2750	2	20.57	19.27	0	1044.5564	-20.0		95 97 99 99 98 75 48 82 95 99	LSSPATLNSR	HCD
3	20210323_F1_UM1_Peng0013_SA_F59_ingel_3ug_chymo.raw	-	SLRLDDTAFYY	F3:9848	11	94	94	11	682.3312	2	55.28	-	0	1362.6455	1.7		88 89 87 95 95 96 96 98 99 100 100	SLRLDDTAFYY	ETHCD
4	20210323_F1_UM1_Peng0013_SA_F59_ingel_3ug_tryp.raw	F4:5420	LYLQM(+15.99)NSLR	F4:5595	9	94	95	9	577.3053	2	30.02	250.00	2.4852E5	1152.5962	-0.1	Oxidation (M)	92 98 99 97 97 92 92 95 98	LYLQM(+15.99)NSLR	HCD
4	20210323_F1_UM1_Peng0013_SA_F59_ingel_3ug_tryp.raw	F4:4933	LLLSEK(+58.01)DRPSGVSSR	F4:11055	15	94	87	15	567.9757	3	59.38	250.00	4.7837E6	1700.9058	-0.3	Carboxymethyl (KW X@N-term)	67 100 98 96 97 90 96 72 71 90 92 77 77 95 96	LLLSEK(+58.01)DRPSGVSSR	ETHCD
2	20210323_F1_UM1_Peng0013_SA_F59_ingel_3ug_TL.raw	-	LFPPKPKDTLM(+15.99)	F2:6042	11	94	94	11	434.9103	3	33.09	-	0	1301.7053	2.8	Oxidation (M)	96 82 90 95 92 98 99 100 99 98 96	LFPPKPKDTLM(+15.99)	ETHCD
3	20210323_F1_UM1_Peng0013_SA_F59_ingel_3ug_chymo.raw	F3:9878	FTPAVLQSSGLY	F3:10775	12	94	94	12	641.8386	2	60.40	-	9.3549E8	1281.6604	1.8		91 85 96 97 99 100 99 99 89 85 100 100	FTPAVLQSSGLY	HCD
2	20210323_F1_UM1_Peng0013_SA_F59_ingel_3ug_TL.raw	-	LLSEK(+58.01)DRPSGK(+58.01)SR	F2:7562	13	94	94	13	530.2823	3	42.36	-	0	1587.8215	2.3	Carboxymethyl (KW X@N-term)	100 100 98 97 95 99 87 85 94 94 90 98 97	LLSEK(+58.01)DRPSGK(+58.01)SR	ETHCD
2	20210323_F1_UM1_Peng0013_SA_F59_ingel_3ug_TL.raw	-	LRLDDTAFY	F2:8626	9	94	94	9	557.2830	2	48.56	-	0	1112.5503	1.1		99 73 88 96 99 99 100 100 100	LRLDDTAFY	ETHCD
3	20210323_F1_UM1_Peng0013_SA_F59_ingel_3ug_chymo.raw	F3:14449	TVLHQDWLNGKEY	F3:6909	13	94	94	13	801.8991	2	38.28	-	1.9856E8	1601.7837	0.0		80 84 97 96 97 99 95 98 95 96 97 99 100	TVLHQDWLNGKEY	ETHCD
2	20210323_F1_UM1_Peng0013_SA_F59_ingel_3ug_TL.raw	-	LLSEK(+58.01)DRPS	F2:3682	9	94	94	9	551.7916	2	19.47	-	0	1101.5667	1.8	Carboxymethyl (KW X@N-term)	100 100 96 93 79 96 95 98 98	LLSEK(+58.01)DRPS	ETHCD
3	20210323_F1_UM1_Peng0013_SA_F59_ingel_3ug_chymo.raw	F3:13691	LVNGEEAVPGSWTW	F3:10576	14	94	94	14	772.8733	2	59.53	-	6.6625E6	1543.7307	0.9		96 93 94 96 98 100 100 98 92 88 91 89 98 96	LVNGEEAVPGSWTW	ETHCD
4	20210323_F1_UM1_Peng0013_SA_F59_ingel_3ug_tryp.raw	-	ALPAPLEK	F4:5629	8	94	90	8	419.7554	2	30.14	26.59	0	837.4960	0.4		62 77 98 98 95 97 98 99	ALPAPLEK	HCD
4	20210323_F1_UM1_Peng0013_SA_F59_ingel_3ug_tryp.raw	F4:5753	TPEVFHHEVVDVSHEDPEVK	F4:6294	20	94	94	20	583.0322	4	33.89	250.00	1.1865E8	2328.1021	-1.1		100 100 100 98 97 56 55 91 100 100 100 99 99 98 99 100 100 100 100 100	TPEVFHHEVVDVSHEDPEVK	HCD
4	20210323_F1_UM1_Peng0013_SA_F59_ingel_3ug_tryp.raw	F4:6608	ETPVTVSSASTK	F4:2824	12	94	88	12	603.8151	2	14.98	14.57	8.2151E4	1205.6140	1.3		77 68 97 98 96 95 90 85 83 88 90 90	ETPVTVSSASTK	HCD
1	20210323_F1_UM1_Peng0013_SA_F59_ingel_3ug_ELA.raw	-	VLGQPKAAPS	F1:4045	10	94	94	10	484.2828	2	21.25	-	0	966.5498	1.2		99 99 98 94 94 84 91 99 94 96	VLGQPKAAPS	HCD
2	20210323_F1_UM1_Peng0013_SA_F59_ingel_3ug_TL.raw	-	FDSWGRGTPVT	F2:6124	11	94	94	11	611.7966	2	33.59	-	0	1221.5779	0.6		99 100 100 99 96 75 80 99 99 98 99	FDSWGRGTPVT	HCD
4	20210323_F1_UM1_Peng0013_SA_F59_ingel_3ug_tryp.raw	-	LLLSEK(+58.01)DRPSGVSSR	F4:10640	15	94	87	15	567.9764	3	57.97	250.00	0	1700.9058	0.9	Carboxymethyl (KW X@N-term)	71 100 97 93 96 95 95 66 70 94 85 73 85 97 97	LLLSEK(+58.01)DRPSGVSSR	ETHCD
3	20210323_F1_UM1_Peng0013_SA_F59_ingel_3ug_chymo.raw	-	VRQAPGRALEW	F3:7110	11	94	94	11	428.2389	3	39.54	-	0	1281.6941	0.6		89 89 92 88 95 99 98 96 99 100 100	VRQAPGRALEW	ETHCD
1	20210323_F1_UM1_Peng0013_SA_F59_ingel_3ug_ELA.raw	F1:899	SC(+58.01)VM(+15.99)HEALHN	F1:2664	10	94	94	10	405.5034	3	13.69	-	4.5635E5	1213.4856	2.4	Carboxymethyl; Oxidation (M)	88 87 99 99 96 99 98 97 91 94	SC(+58.01)VM(+15.99)HEALHN	HCD
4	20210323_F1_UM1_Peng0013_SA_F59_ingel_3ug_tryp.raw	F4:5993	EAPVTVSSASTK	F4:3074	12	94	93	12	588.8099	2	16.26	12.54	3.0242E5	1175.6033	1.7		88 85 99 99 99 97 94 90 88 92 92 92	EAPVTVSSASTK	HCD
3	20210323_F1_UM1_Peng0013_SA_F59_ingel_3ug_chymo.raw	F3:8647	TLPPSREEMTKNQK(+58.01)L	F3:5346	15	94	94	15	610.6514	3	29.73	-	2.3993E7	1828.9353	-1.7	Carboxymethyl (KW X@N-term)	94 89 92 94 96 98 99 94 91 98 98 93 89 96 100	TLPPSREEMTKNQK(+58.01)L	ETHCD
1	20210323_F1_UM1_Peng0013_SA_F59_ingel_3ug_ELA.raw	F1:4255	VLHQDWLDGKEYKC(+58.01)KV	F1:5905	16	94	94	16	505.5067	4	31.67	-	1.8933E6	2017.9932	2.3	Carboxymethyl	99 99 80 74 98 99 100 100 93 93 98 97 96 97 94 98	VLHQDWLDGKEYKC(+58.01)KV	HCD
1	20210323_F1_UM1_Peng0013_SA_F59_ingel_3ug_ELA.raw	F1:1371	VEGRFTLSRDNAKNS	F1:3247	15	94	94	15	424.2214	4	16.73	-	1.2235E5	1692.8542	1.3		85 87 87 94 99 99 98 99 99 99 95 95 97 97 92	VEGRFTLSRDNAKNS	ETHCD
4	20210323_F1_UM1_Peng0013_SA_F59_ingel_3ug_tryp.raw	F4:6646	TAAENDFVTLK	F4:6242	11	94	99	11	604.8126	2	33.48	250.00	4.3805E5	1207.6084	1.8		99 100 100 100 99 100 100 100 99 99 96	TAAENDFVTLK	HCD
3	20210323_F1_UM1_Peng0013_SA_F59_ingel_3ug_chymo.raw	F3:6264	ELLHQDWLNGKEY	F3:6807	13	94	94	13	548.9399	3	37.92	-	3.3168E6	1643.7944	2.2		79 89 99 99 98 100 99 99 95 94 90 97 96	ELLHQDWLNGKEY	ETHCD
1	20210323_F1_UM1_Peng0013_SA_F59_ingel_3ug_ELA.raw	-	SFVVFGGGTKLT	F1:9778	12	94	94	12	606.8358	2	54.22	-	0	1211.6550	1.7		99 99 100 100 100 99 92 75 76 98 100 100	SFVVFGGGTKLT	ETHCD
3	20210323_F1_UM1_Peng0013_SA_F59_ingel_3ug_chymo.raw	F3:3438	YVRQAPGRALEW	F3:6179	12	94	94	12	482.5928	3	34.24	-	2.5886E6	1444.7576	-0.7		95 95 98 95 89 92 95 92 90 96 100 100	YVRQAPGRALEW	ETHCD
4	20210323_F1_UM1_Peng0013_SA_F59_ingel_3ug_tryp.raw	F4:2599	TSVFDKLK	F4:5263	8	94	88	8	469.2722	2	28.15	27.60	2.5105E4	936.5280	1.9		60 66 98 95 95 94 98 99	TSVFDKLK	HCD
4	20210323_F1_UM1_Peng0013_SA_F59_ingel_3ug_tryp.raw	F4:1757	ALPAPLEKTKPR	F4:3236	12	94	91	12	440.9391	3	17.38	19.59	1.6983E5	1319.7925	2.2		62 73 97 98 96 96 98 96 93 93 93 97	ALPAPLEKTKPR	HCD
4	20210323_F1_UM1_Peng0013_SA_F59_ingel_3ug_tryp.raw	F4:1136	SPNH(+15.99)YVDGVEVHNAK	F4:7560	15	94	92	15	421.2048	4	40.89	25.82	1.3631E6	1680.7856	2.7	Oxidation (HW)	74 78 81 83 97 99 99 99 99 98 94 92 94 98 99	SPNH(+15.99)YVDGVEVHNAK	ETHCD
1	20210323_F1_UM1_Peng0013_SA_F59_ingel_3ug_ELA.raw	F1:5246	LHQDWLDGKEYKC(+58.01)KVSNKALPAPLEKT	F1:6313	27	94	94	27	529.1119	6	33.94	-	5.8645E6	3168.6277	0.1	Carboxymethyl	100 98 95 98 98 99 97 96 99 99 99 92 90 96 97 96 94 96 98 85 85 88 92 89 97 94 92	LHQDWLDGKEYKC(+58.01)KVSNKALPAPLEKT	ETHCD
1	20210323_F1_UM1_Peng0013_SA_F59_ingel_3ug_ELA.raw	F1:13275	VTLFPPSSEELQA	F1:9962	13	94	94	13	709.3657	2	54.13	-	6.0088E7	1416.7136	2.3		80 78 99 100 100 100 100 91 95 99 100 94 98	VTLFPPSSEELQA	HCD
1	20210323_F1_UM1_Peng0013_SA_F59_ingel_3ug_ELA.raw	F1:13446	GC(+58.01)LVKDYFPEPV	F1:9841	12	94	94	12	712.8434	2	54.10	-	4.0051E8	1423.6692	2.2	Carboxymethyl	90 92 100 100 98 89 94 100 100 100 86 90	GC(+58.01)LVKDYFPEPV	HCD
2	20210323_F1_UM1_Peng0013_SA_F59_ingel_3ug_TL.raw	F2:12052	LAYSDSVEGRFE	F2:6625	12	94	94	12	686.8237	2	36.56	-	2.0038E5	1371.6306	1.6		99 100 100 100 100 99 97 98 91 92 71 90	LAYSDSVEGRFE	HCD
2	20210323_F1_UM1_Peng0013_SA_F59_ingel_3ug_TL.raw	F2:9563	VSSASTKPGSVML	F2:5988	13	94	94	13	632.3335	2	32.29	-	1.2284E9	1262.6541	-1.3		100 100 100 99 99 99 97 91 82 92 90 90 92	VSSASTKPGSVML	ETHCD
4	20210323_F1_UM1_Peng0013_SA_F59_ingel_3ug_tryp.raw	-	DTLM(+15.99)LSR	F4:4236	7	94	88	7	426.2187	2	22.70	23.12	0	850.4219	1.2	Oxidation (M)	91 88 92 87 85 82 93	DTLM(+15.99)LSR	ETHCD
3	20210323_F1_UM1_Peng0013_SA_F59_ingel_3ug_chymo.raw	F3:10574	DQGSSSEKLQKL	F3:3118	12	94	94	12	660.3440	2	16.98	-	2.6504E7	1318.6729	0.4		88 85 99 100 100 97 97 95 98 98 100 81	DQGSSSEKLQKL	ETHCD
3	20210323_F1_UM1_Peng0013_SA_F59_ingel_3ug_chymo.raw	-	LSEVSDRPSGVSSRF	F3:6721	15	94	94	15	541.6100	3	37.35	-	0	1621.8059	1.5		94 90 97 94 94 96 88 92 99 97 90 93 99 100 100	LSEVSDRPSGVSSRF	ETHCD
1	20210323_F1_UM1_Peng0013_SA_F59_ingel_3ug_ELA.raw	F1:6817	GAAPGRALEWV	F1:8052	11	94	94	11	563.8042	2	43.98	-	1.078E6	1125.5930	0.7		81 89 92 97 96 93 97 98 99 100 100	GAAPGRALEWV	ETHCD
3	20210323_F1_UM1_Peng0013_SA_F59_ingel_3ug_chymo.raw	F3:5939	LSEVSDPRSGVSSRF	F3:8462	15	94	94	15	541.6086	3	48.31	-	5.9696E6	1621.8059	-1.1		93 91 96 88 92 96 86 89 99 99 96 98 99 99 99	LSEVSDPRSGVSSRF	ETHCD
2	20210323_F1_UM1_Peng0013_SA_F59_ingel_3ug_TL.raw	-	FTFDDYAM(+15.99)HW	F2:10715	10	94	94	10	674.7698	2	60.13	-	0	1347.5229	1.5	Oxidation (M)	100 100 100 99 99 96 91 90 79 95	FTFDDYAM(+15.99)HW	HCD
3	20210323_F1_UM1_Peng0013_SA_F59_ingel_3ug_chymo.raw	F3:4445	LFPPSSEEL	F3:8870	9	94	94	9	509.7585	2	46.24	-	1.7401E8	1017.5018	0.6		96 90 95 90 91 93 98 100 100	LFPPSSEEL	ETHCD
2	20210323_F1_UM1_Peng0013_SA_F59_ingel_3ug_TL.raw	F2:3973	LLYQNESGA	F2:4233	9	94	94	9	497.7459	2	22.41	-	4.5954E6	993.4767	0.6		79 100 99 94 97 99 97 96 91	LLYQNESGA	ETHCD
4	20210323_F1_UM1_Peng0013_SA_F59_ingel_3ug_tryp.raw	-	FEM(+15.99)EQNLR	F4:3174	8	94	93	8	541.7514	2	16.87	12.65	0	1081.4863	1.8	Oxidation (M)	86 95 96 96 90 90 96 98	FEM(+15.99)EQNLR	HCD
3	20210323_F1_UM1_Peng0013_SA_F59_ingel_3ug_chymo.raw	F3:460	LFPPKPKDTL	F3:5822	10	94	94	10	385.8976	3	30.39	-	8.5575E8	1154.6699	1.0		91 84 92 96 95 96 98 97 99 100	LFPPKPKDTL	ETHCD
4	20210323_F1_UM1_Peng0013_SA_F59_ingel_3ug_tryp.raw	-	LLLSEK(+58.01)DRPSGVSSR	F4:14024	15	94	87	15	567.9760	3	75.74	250.00	0	1700.9058	0.3	Carboxymethyl (KW X@N-term)	61 99 93 88 92 86 95 73 73 91 90 82 91 98 98	LLLSEK(+58.01)DRPSGVSSR	ETHCD
2	20210323_F1_UM1_Peng0013_SA_F59_ingel_3ug_TL.raw	-	LLSEVSDRPSGVSSR	F2:4857	15	94	94	15	530.2823	3	26.10	-	0	1587.8215	2.2		100 100 100 100 100 99 99 98 97 96 66 72 97 99 99	LLSEVSDRPSGVSSR	HCD
2	20210323_F1_UM1_Peng0013_SA_F59_ingel_3ug_TL.raw	F2:10998	FC(+58.01)SSYTDLTSF	F2:9799	11	94	94	11	664.7725	2	55.27	-	5.3398E6	1327.5278	1.9	Carboxymethyl	99 98 98 89 81 84 98 99 100 99 98	FC(+58.01)SSYTDLTSF	ETHCD
3	20210323_F1_UM1_Peng0013_SA_F59_ingel_3ug_chymo.raw	F3:7416	LFPPKPKDTL	F3:5754	10	94	94	10	578.3428	2	30.39	-	2.6465E8	1154.6699	1.0		97 92 96 98 88 86 94 97 100 100	LFPPKPKDTL	ETHCD
2	20210323_F1_UM1_Peng0013_SA_F59_ingel_3ug_TL.raw	-	VLGQPKAAPS	F2:3270	10	94	94	10	484.2831	2	17.11	-	0	966.5498	1.9		100 99 99 95 94 80 90 99 95 97	VLGQPKAAPS	HCD
1	20210323_F1_UM1_Peng0013_SA_F59_ingel_3ug_ELA.raw	F1:1805	SLRLDDGP	F1:4335	8	94	94	8	436.7277	2	22.86	-	3.6594E6	871.4399	1.2		96 97 99 98 99 99 83 87	SLRLDDGP	HCD
1	20210323_F1_UM1_Peng0013_SA_F59_ingel_3ug_ELA.raw	-	AYVVFGGGTKL	F1:9811	11	94	94	11	556.3121	2	54.43	-	0	1110.6074	2.1		80 88 100 100 100 99 95 92 94 96 98	AYVVFGGGTKL	HCD
1	20210323_F1_UM1_Peng0013_SA_F59_ingel_3ug_ELA.raw	F1:7603	GGHAKTKPREEQYNSTYRVV	F1:3112	20	94	94	20	580.8010	4	15.95	-	1.2302E6	2319.1719	1.3		49 81 91 99 100 99 90 94 100 100 100 99 99 99 100 100 100 99 99 99	GGHAKTKPREEQYNSTYRVV	ETHCD
2	20210323_F1_UM1_Peng0013_SA_F59_ingel_3ug_TL.raw	F2:8575	VRPYYDFWA	F2:10282	9	94	94	9	608.7939	2	57.07	-	3.4756E7	1215.5713	1.7		99 82 81 94 98 100 100 100 100	VRPYYDFWA	ETHCD
4	20210323_F1_UM1_Peng0013_SA_F59_ingel_3ug_tryp.raw	F4:8672	APSTYGGGLSVSSR	F4:4321	14	94	92	14	669.8367	2	23.23	24.65	2.8672E5	1337.6575	1.0		99 99 99 100 100 99 95 91 71 63 90 92 96 99	APSTYGGGLSVSSR	HCD
4	20210323_F1_UM1_Peng0013_SA_F59_ingel_3ug_tryp.raw	-	EPGAVYTLPPSREEM(+15.99)TK	F4:4883	17	94	94	17	640.9850	3	26.10	250.00	0	1919.9299	1.7	Oxidation (M)	92 88 67 82 99 99 99 95 94 98 99 98 99 100 100 100 100	EPGAVYTLPPSREEM(+15.99)TK	ETHCD
2	20210323_F1_UM1_Peng0013_SA_F59_ingel_3ug_TL.raw	F2:4428	LSHTLFGDK	F2:5745	9	94	94	9	509.2731	2	31.25	-	3.7881E5	1016.5291	2.6		82 86 99 99 99 97 94 97 99	LSHTLFGDK	HCD
3	20210323_F1_UM1_Peng0013_SA_F59_ingel_3ug_chymo.raw	F3:12054	GPKSVFPLAPSSKSTSGGTAAGL	F3:7249	23	94	94	23	706.3788	3	40.30	-	2.2371E6	2116.1162	-0.8		86 94 92 96 99 91 92 99 95 97 100 100 100 100 100 99 97 92 95 98 99 97 61	GPKSVFPLAPSSKSTSGGTAAGL	ETHCD
4	20210323_F1_UM1_Peng0013_SA_F59_ingel_3ug_tryp.raw	F4:3280	SELTELRR	F4:3223	8	94	91	8	502.2812	2	17.15	14.23	1.1586E5	1002.5458	2.2		84 90 97 97 94 82 88 100	SELTELRR	ETHCD
4	20210323_F1_UM1_Peng0013_SA_F59_ingel_3ug_tryp.raw	F4:2922	VVVDVSHEDPEVK	F4:4197	13	94	96	13	484.5849	3	22.60	25.38	6.6813E6	1450.7302	1.8		100 100 100 99 98 99 99 98 89 83 94 99 100	VVVDVSHEDPEVK	ETHCD
1	20210323_F1_UM1_Peng0013_SA_F59_ingel_3ug_ELA.raw	F1:4116	LHQDWLNGKEYKC(+58.01)KVS	F1:4951	16	94	94	16	502.2510	4	26.37	-	3.4403E7	2004.9727	1.1	Carboxymethyl	100 99 96 96 98 100 99 96 96 98 96 89 73 94 89 95	LHQDWLNGKEYKC(+58.01)KVS	HCD
4	20210323_F1_UM1_Peng0013_SA_F59_ingel_3ug_tryp.raw	F4:10591	F(+58.01)ALDANLADQSDK	F4:6720	13	94	90	13	733.3441	2	36.15	250.00	3.0512E6	1464.6731	0.4	Carboxymethyl (KW X@N-term)	55 71 99 99 98 97 99 89 88 90 94 99 99	F(+58.01)ALDANLADQSDK	ETHCD
3	20210323_F1_UM1_Peng0013_SA_F59_ingel_3ug_chymo.raw	F3:1064	STKGPSVF	F3:4629	8	94	94	8	411.7221	2	25.42	-	3.8705E6	821.4283	1.8		96 97 99 92 86 90 96 99	STKGPSVF	ETHCD
4	20210323_F1_UM1_Peng0013_SA_F59_ingel_3ug_tryp.raw	-	LLLSEVSDRPKDSSR	F4:8482	15	94	87	15	567.9766	3	45.93	250.00	0	1700.9058	1.3		94 100 100 100 100 99 98 98 95 78 27 41 89 99 100	LLLSEVSDRPKDSSR	HCD
4	20210323_F1_UM1_Peng0013_SA_F59_ingel_3ug_tryp.raw	-	GTPVTVSSASTK	F4:3118	12	94	97	12	567.8041	2	16.57	9.29	0	1133.5928	0.8		92 96 99 100 100 100 99 99 97 97 96 95	GTPVTVSSASTK	HCD
4	20210323_F1_UM1_Peng0013_SA_F59_ingel_3ug_tryp.raw	F4:1796	LEVLGQPK	F4:5201	8	94	94	8	442.2659	2	28.31	24.94	3.5412E6	882.5175	-0.2		95 98 99 98 89 90 93 93	LEVLGQPK	HCD
4	20210323_F1_UM1_Peng0013_SA_F59_ingel_3ug_tryp.raw	-	LSSPATLNSR	F4:4461	10	94	95	10	523.2855	2	23.90	19.27	0	1044.5564	0.0		96 98 99 99 98 96 91 89 91 96	LSSPATLNSR	HCD
4	20210323_F1_UM1_Peng0013_SA_F59_ingel_3ug_tryp.raw	F4:1679	Q(-17.03)ELM(+15.99)LSR	F4:4199	7	94	91	7	438.2191	2	22.55	19.02	1.8226E5	874.4218	2.1	Pyro-glu from Q; Oxidation (M)	71 81 98 98 97 97 99	Q(-17.03)ELM(+15.99)LSR	HCD
3	20210323_F1_UM1_Peng0013_SA_F59_ingel_3ug_chymo.raw	F3:6908	TSGVHTFPAVL	F3:8477	11	94	94	11	564.8076	2	47.15	-	1.2181E8	1127.5974	2.9		93 91 93 95 97 99 96 96 99 100 82	TSGVHTFPAVL	ETHCD
4	20210323_F1_UM1_Peng0013_SA_F59_ingel_3ug_tryp.raw	F4:1654	NKYEDELNKR	F4:2496	10	94	98	10	436.8908	3	13.16	5.04	1.5503E6	1307.6470	2.8		95 99 100 100 100 100 99 98 98 98	NKYEDELNKR	HCD
2	20210323_F1_UM1_Peng0013_SA_F59_ingel_3ug_TL.raw	-	LLSEVSDRPSGVSSR	F2:4412	15	94	94	15	530.2823	3	23.58	-	0	1587.8215	2.3		100 100 100 100 100 99 99 98 96 95 66 73 96 99 99	LLSEVSDRPSGVSSR	HCD
4	20210323_F1_UM1_Peng0013_SA_F59_ingel_3ug_tryp.raw	-	VATVSLPR	F4:5705	8	94	88	8	421.7589	2	30.54	27.27	0	841.5021	1.3		91 88 88 83 80 88 93 98	VATVSLPR	ETHCD
2	20210323_F1_UM1_Peng0013_SA_F59_ingel_3ug_TL.raw	F2:8336	ADSSPVKAGVETTTPSKQSNNKY	F2:3046	23	94	94	23	603.0533	4	15.85	-	1.8476E6	2408.1819	1.0		94 96 97 82 77 86 99 99 99 99 99 100 98 85 90 99 96 95 97 96 98 100 100	ADSSPVKAGVETTTPSKQSNNKY	ETHCD
3	20210323_F1_UM1_Peng0013_SA_F59_ingel_3ug_chymo.raw	F3:623	RQAPGRALEW	F3:5339	10	94	94	10	395.2161	3	29.53	-	2.0563E6	1182.6257	0.7		90 85 84 93 99 99 98 99 100 100	RQAPGRALEW	ETHCD
2	20210323_F1_UM1_Peng0013_SA_F59_ingel_3ug_TL.raw	-	V(+58.01)VTALVELLK	F2:7286	10	94	94	10	381.5759	3	40.66	-	0	1141.6958	8.8	Carboxymethyl (KW X@N-term)	80 82 95 99 100 99 98 98 99 96	V(+58.01)VTALVELLK	ETHCD
3	20210323_F1_UM1_Peng0013_SA_F59_ingel_3ug_chymo.raw	F3:1397	NSGALTSGVHSKL	F3:3813	13	94	94	13	424.2299	3	20.89	-	5.6032E4	1269.6677	0.2		92 93 94 95 99 99 97 90 92 92 97 97 93	NSGALTSGVHSKL	HCD
3	20210323_F1_UM1_Peng0013_SA_F59_ingel_3ug_chymo.raw	F3:7740	E(-18.01)MSYTDLTSF	F3:10223	10	94	94	10	588.2507	2	57.59	-	7.4422E5	1174.4851	1.5	Pyro-glu from E	89 89 95 99 97 96 96 96 95 93	E(-18.01)MSYTDLTSF	ETHCD
4	20210323_F1_UM1_Peng0013_SA_F59_ingel_3ug_tryp.raw	F4:5812	LENELQTYR	F4:4166	9	94	98	9	583.2966	2	22.12	25.65	1.8692E6	1164.5774	1.1		97 99 98 99 99 97 97 98 99	LENELQTYR	HCD
4	20210323_F1_UM1_Peng0013_SA_F59_ingel_3ug_tryp.raw	F4:2894	WQQGNFK(+58.01)	F4:6759	7	94	93	7	483.2288	2	36.47	250.00	2.4324E6	964.4402	2.8	Carboxymethyl (KW X@N-term)	86 86 89 95 96 99 99	WQQGNFK(+58.01)	ETHCD
4	20210323_F1_UM1_Peng0013_SA_F59_ingel_3ug_tryp.raw	-	GTPVTVSSASTK	F4:2768	12	94	94	12	567.8052	2	14.68	9.29	0	1133.5928	2.7		81 92 99 99 99 99 99 97 96 97 96 84	GTPVTVSSASTK	HCD
3	20210323_F1_UM1_Peng0013_SA_F59_ingel_3ug_chymo.raw	-	KLSTAASF	F3:5103	8	94	94	8	412.7299	2	28.21	-	0	823.4439	1.6		90 91 93 92 94 98 100 100	KLSTAASF	ETHCD
4	20210323_F1_UM1_Peng0013_SA_F59_ingel_3ug_tryp.raw	-	YEELQLTQR	F4:5737	9	94	97	9	590.3040	2	30.71	250.00	0	1178.5930	0.4		96 99 100 100 98 98 95 93 97	YEELQLTQR	HCD
3	20210323_F1_UM1_Peng0013_SA_F59_ingel_3ug_chymo.raw	F3:8834	EFDDYAM(+15.99)HW	F3:9493	9	94	94	9	615.2333	2	53.29	-	1.0593E6	1228.4495	2.1	Oxidation (M)	93 93 99 99 96 95 86 93 97	EFDDYAM(+15.99)HW	ETHCD
2	20210323_F1_UM1_Peng0013_SA_F59_ingel_3ug_TL.raw	-	FDSWGRGTPVT	F2:6330	11	94	94	11	611.7966	2	34.83	-	0	1221.5779	0.6		100 100 100 99 96 76 78 98 99 98 99	FDSWGRGTPVT	HCD
1	20210323_F1_UM1_Peng0013_SA_F59_ingel_3ug_ELA.raw	F1:17328	V(+58.01)MPAKNSLYLQM(+15.99)NSLRDLDTA	F1:6642	21	94	94	21	818.7400	3	35.78	-	2.2059E6	2453.1929	2.1	Carboxymethyl (KW X@N-term); Oxidation (M)	89 84 92 99 99 98 96 98 99 97 96 100 99 98 98 96 92 88 93 92 85	V(+58.01)MPAKNSLYLQM(+15.99)NSLRDLDTA	ETHCD
1	20210323_F1_UM1_Peng0013_SA_F59_ingel_3ug_ELA.raw	F1:13899	AKGVETTTPSKQSSNNKFASS	F1:2392	21	94	94	21	723.6979	3	12.07	-	1.208E6	2168.0708	0.5		95 98 99 100 100 100 100 87 87 97 98 97 97 95 88 90 90 91 89 92 97	AKGVETTTPSKQSSNNKFASS	ETHCD
1	20210323_F1_UM1_Peng0013_SA_F59_ingel_3ug_ELA.raw	-	SLLGQPKAAPS	F1:3652	11	94	94	11	534.8068	2	19.00	-	0	1067.5974	1.6		88 93 97 93 89 96 95 97 97 98 98	SLLGQPKAAPS	ETHCD
1	20210323_F1_UM1_Peng0013_SA_F59_ingel_3ug_ELA.raw	F1:3455	VLGQPKAAPS	F1:4965	10	94	94	10	484.2828	2	26.30	-	8.6793E5	966.5498	1.4		96 95 97 90 92 89 96 96 97 97	VLGQPKAAPS	ETHCD
3	20210323_F1_UM1_Peng0013_SA_F59_ingel_3ug_chymo.raw	-	VRQAPGRALEW	F3:6295	11	94	94	11	428.2394	3	34.92	-	0	1281.6941	1.9		89 90 92 90 94 99 97 95 97 99 99	VRQAPGRALEW	ETHCD
4	20210323_F1_UM1_Peng0013_SA_F59_ingel_3ug_tryp.raw	-	EPQVYTLPPSREEM(+15.99)TK	F4:5048	16	94	94	16	640.9844	3	26.97	250.00	0	1919.9299	0.7	Oxidation (M)	79 77 77 99 99 99 96 94 98 99 98 99 100 100 100 100	EPQVYTLPPSREEM(+15.99)TK	ETHCD
2	20210323_F1_UM1_Peng0013_SA_F59_ingel_3ug_TL.raw	-	VSSASTKGPSVFE	F2:5909	13	94	94	13	648.3270	2	32.31	-	0	1294.6404	-0.8		100 100 99 99 99 99 90 85 84 86 92 98 99	VSSASTKGPSVFE	HCD
2	20210323_F1_UM1_Peng0013_SA_F59_ingel_3ug_TL.raw	-	LVKDYFPEPVT	F2:9053	11	94	94	11	654.3485	2	50.96	-	0	1306.6809	1.2		98 98 97 98 96 84 86 93 95 97 97	LVKDYFPEPVT	ETHCD
4	20210323_F1_UM1_Peng0013_SA_F59_ingel_3ug_tryp.raw	-	LTVLGQPK	F4:5190	8	94	96	8	428.2697	2	27.76	24.16	0	854.5225	2.7		99 99 99 98 92 94 97 94	LTVLGQPK	HCD
3	20210323_F1_UM1_Peng0013_SA_F59_ingel_3ug_chymo.raw	F3:14412	NDGALTSGVHTFPAVL	F3:9999	16	94	94	16	799.9136	2	56.20	-	7.1209E6	1597.8101	1.7		91 82 87 99 100 100 99 93 95 86 97 100 95 95 99 95	NDGALTSGVHTFPAVL	HCD
2	20210323_F1_UM1_Peng0013_SA_F59_ingel_3ug_TL.raw	-	LFPPKPKDTLM(+15.99)	F2:6333	11	94	94	11	651.8597	2	34.85	-	0	1301.7053	-0.4	Oxidation (M)	99 99 100 100 99 82 79 90 94 99 100	LFPPKPKDTLM(+15.99)	HCD
4	20210323_F1_UM1_Peng0013_SA_F59_ingel_3ug_tryp.raw	-	LFPKPPK	F4:3537	7	94	92	7	413.7636	2	18.88	15.83	0	825.5112	1.7		96 94 96 93 86 86 91	LFPKPPK	HCD
2	20210323_F1_UM1_Peng0013_SA_F59_ingel_3ug_TL.raw	F2:10471	LFPPKPKDTLM(+15.99)	F2:5790	11	94	94	11	651.8606	2	27.68	-	5.3834E8	1301.7053	1.0	Oxidation (M)	97 89 94 93 86 96 96 96 96 99 98	LFPPKPKDTLM(+15.99)	ETHCD
1	20210323_F1_UM1_Peng0013_SA_F59_ingel_3ug_ELA.raw	F1:11637	GLYSLSGVHTFPA	F1:9087	13	94	94	13	674.8502	2	50.18	-	1.8782E6	1347.6824	2.6		79 89 99 100 100 100 98 98 90 95 99 90 94	GLYSLSGVHTFPA	HCD
4	20210323_F1_UM1_Peng0013_SA_F59_ingel_3ug_tryp.raw	-	EPQVYTLPPSREEM(+15.99)TK	F4:4991	16	94	95	16	640.9832	3	26.67	250.00	0	1919.9299	-1.2	Oxidation (M)	80 79 82 99 99 99 97 96 95 99 99 99 100 100 100 100	EPQVYTLPPSREEM(+15.99)TK	ETHCD
3	20210323_F1_UM1_Peng0013_SA_F59_ingel_3ug_chymo.raw	-	TLPPSREEM(+15.99)TKNQVSLTC(+58.01)L	F3:6800	19	94	94	19	741.0336	3	37.79	-	0	2220.0767	1.1	Oxidation (M); Carboxymethyl	95 92 97 96 97 100 100 100 99 98 92 85 80 85 90 95 96 99 100	TLPPSREEM(+15.99)TKNQVSLTC(+58.01)L	ETHCD
4	20210323_F1_UM1_Peng0013_SA_F59_ingel_3ug_tryp.raw	-	Y(+58.01)DDTAFYTW(+15.99)K	F4:7341	10	94	92	10	692.2929	2	39.64	25.60	0	1382.5667	3.3	Carboxymethyl (KW X@N-term); Oxidation (HW)	96 99 99 98 99 98 97 68 75 98	Y(+58.01)DDTAFYTW(+15.99)K	HCD
1	20210323_F1_UM1_Peng0013_SA_F59_ingel_3ug_ELA.raw	F1:6139	LSLGQPKAAPD	F1:3841	11	94	94	11	548.8046	2	20.00	-	1.4951E6	1095.5923	2.1		88 89 99 98 85 95 97 98 97 98 99	LSLGQPKAAPD	ETHCD
4	20210323_F1_UM1_Peng0013_SA_F59_ingel_3ug_tryp.raw	-	ALPAPLEK	F4:5685	8	94	90	8	419.7556	2	30.44	26.59	0	837.4960	0.9		59 76 98 98 95 97 99 99	ALPAPLEK	HCD
2	20210323_F1_UM1_Peng0013_SA_F59_ingel_3ug_TL.raw	-	VSSASTKGPSVML	F2:6285	13	94	94	13	632.3331	2	34.58	-	0	1262.6541	-1.9		100 100 100 98 98 99 99 92 84 92 87 89 90	VSSASTKGPSVML	ETHCD
2	20210323_F1_UM1_Peng0013_SA_F59_ingel_3ug_TL.raw	F2:11828	VAWKADSSPVKAGVETTTPSKQSNNK	F2:3909	26	94	94	26	683.3575	4	20.71	-	9.955E6	2729.3982	1.1		99 99 99 99 99 99 96 97 89 92 99 99 71 71 98 100 100 100 97 93 92 92 93 93 95 98	VAWKADSSPVKAGVETTTPSKQSNNK	HCD
4	20210323_F1_UM1_Peng0013_SA_F59_ingel_3ug_tryp.raw	F4:12694	FNM(+15.99)AYVDGVEVHNAK	F4:7200	15	94	92	15	855.4000	2	38.90	250.00	9.9869E6	1708.7878	-1.4	Oxidation (M)	89 82 60 68 96 99 98 98 99 100 100 100 99 100 100	FNM(+15.99)AYVDGVEVHNAK	ETHCD
4	20210323_F1_UM1_Peng0013_SA_F59_ingel_3ug_tryp.raw	F4:8706	SKAEAESLYQSK	F4:2830	12	94	98	12	670.8383	2	15.01	6.74	1.8954E5	1339.6619	0.1		98 98 100 100 100 100 99 100 99 97 97 96	SKAEAESLYQSK	HCD
4	20210323_F1_UM1_Peng0013_SA_F59_ingel_3ug_tryp.raw	F4:7216	ETAESWYQTK	F4:4589	10	94	92	10	621.7852	2	24.59	26.14	1.1904E5	1241.5564	-0.5		75 71 99 100 98 98 98 96 93 92	ETAESWYQTK	HCD
4	20210323_F1_UM1_Peng0013_SA_F59_ingel_3ug_tryp.raw	-	LTVLGQPK	F4:5299	8	94	97	8	428.2686	2	28.35	24.16	0	854.5225	0.1		99 99 99 99 94 95 98 95	LTVLGQPK	HCD
2	20210323_F1_UM1_Peng0013_SA_F59_ingel_3ug_TL.raw	F2:2916	VLQSSGLMT	F2:5138	9	94	94	9	468.2454	2	27.79	-	4.5194E6	934.4794	-3.3		94 94 96 100 100 99 99 90 79	VLQSSGLMT	ETHCD
1	20210323_F1_UM1_Peng0013_SA_F59_ingel_3ug_ELA.raw	F1:2582	SVSGSPGQSL	F1:3834	10	94	94	10	459.7307	2	19.64	-	3.7917E7	917.4454	1.5		95 95 98 98 95 87 88 93 98 98	SVSGSPGQSL	ETHCD
1	20210323_F1_UM1_Peng0013_SA_F59_ingel_3ug_ELA.raw	F1:10702	LC(+58.01)VKGFYPSDL	F1:9663	11	94	94	11	650.3199	2	53.52	-	2.1915E5	1298.6216	2.8	Carboxymethyl	100 99 97 89 93 96 90 88 93 98 97	LC(+58.01)VKGFYPSDL	ETHCD
4	20210323_F1_UM1_Peng0013_SA_F59_ingel_3ug_tryp.raw	F4:5078	FNM(+15.99)AYVDGVEVHNAK	F4:7277	15	94	92	15	570.6035	3	38.90	250.00	9.7475E7	1708.7878	0.4	Oxidation (M)	77 71 75 81 96 99 98 99 99 99 99 99 97 99 100	FNM(+15.99)AYVDGVEVHNAK	ETHCD
2	20210323_F1_UM1_Peng0013_SA_F59_ingel_3ug_TL.raw	F2:720	LRLDDGP	F2:3947	7	94	94	7	393.2119	2	20.92	-	1.6094E7	784.4079	1.8		100 95 97 98 99 86 88	LRLDDGP	HCD
3	20210323_F1_UM1_Peng0013_SA_F59_ingel_3ug_chymo.raw	F3:3759	LSEVSDPRSGVKW(+15.99)	F3:2577	13	94	94	13	492.5871	3	14.03	-	1.8201E6	1474.7415	-1.3	Oxidation (HW)	91 86 94 96 99 99 87 85 98 98 98 98 98	LSEVSDPRSGVKW(+15.99)	ETHCD
3	20210323_F1_UM1_Peng0013_SA_F59_ingel_3ug_chymo.raw	F3:3855	LSLTPEQW(+15.99)	F3:7991	8	94	94	8	495.2515	2	46.14	-	2.7152E7	988.4866	2.0	Oxidation (HW)	93 90 97 99 98 91 89 100	LSLTPEQW(+15.99)	HCD
4	20210323_F1_UM1_Peng0013_SA_F59_ingel_3ug_tryp.raw	-	LLLSEK(+58.01)DRPSGVSSR	F4:12886	15	94	87	15	567.9769	3	69.75	250.00	0	1700.9058	1.8	Carboxymethyl (KW X@N-term)	76 100 98 82 78 69 90 70 80 97 90 84 92 98 98	LLLSEK(+58.01)DRPSGVSSR	ETHCD
4	20210323_F1_UM1_Peng0013_SA_F59_ingel_3ug_tryp.raw	F4:1102	ALPAPLEK	F4:6980	8	94	90	8	419.7560	2	37.59	26.59	4.6669E5	837.4960	1.7		62 77 98 97 93 96 98 99	ALPAPLEK	HCD
1	20210323_F1_UM1_Peng0013_SA_F59_ingel_3ug_ELA.raw	F1:15275	GVWQQGNVFSC(+58.01)SVMHEALHNHYTQKS	F1:7563	26	94	94	26	762.1026	4	41.11	-	8.9911E6	3044.3657	5.1	Carboxymethyl	99 81 88 90 94 99 97 99 85 81 91 95 91 95 99 100 99 98 97 98 99 99 98 97 96 93	GVWQQGNVFSC(+58.01)SVMHEALHNHYTQKS	ETHCD
4	20210323_F1_UM1_Peng0013_SA_F59_ingel_3ug_tryp.raw	-	GTPVTVSSASTK	F4:3175	12	94	97	12	567.8049	2	16.88	9.29	0	1133.5928	2.2		93 96 99 100 100 100 99 98 97 97 97 95	GTPVTVSSASTK	HCD
4	20210323_F1_UM1_Peng0013_SA_F59_ingel_3ug_tryp.raw	-	LLLSEK(+58.01)DRPSGVSSR	F4:13964	15	94	87	15	567.9770	3	75.43	250.00	0	1700.9058	2.0	Carboxymethyl (KW X@N-term)	66 100 98 90 92 88 93 59 60 88 95 89 93 98 97	LLLSEK(+58.01)DRPSGVSSR	ETHCD
3	20210323_F1_UM1_Peng0013_SA_F59_ingel_3ug_chymo.raw	-	KLSTAASF	F3:4956	8	94	94	8	412.7296	2	27.35	-	0	823.4439	0.8		92 90 89 92 95 98 100 100	KLSTAASF	ETHCD
4	20210323_F1_UM1_Peng0013_SA_F59_ingel_3ug_tryp.raw	F4:3587	LLLSEDK(+58.01)R	F4:6163	8	94	88	8	516.2911	2	32.82	250.00	2.208E7	1030.5659	1.8	Carboxymethyl (KW X@N-term)	82 100 99 93 88 67 77 98	LLLSEDK(+58.01)R	ETHCD
3	20210323_F1_UM1_Peng0013_SA_F59_ingel_3ug_chymo.raw	F3:13805	GLTTPPVLDSDGSFF	F3:10169	15	94	94	15	776.8818	2	57.26	-	1.1004E7	1551.7456	2.3		67 79 93 94 95 96 98 98 99 99 100 100 100 100 100	GLTTPPVLDSDGSFF	ETHCD
4	20210323_F1_UM1_Peng0013_SA_F59_ingel_3ug_tryp.raw	F4:9187	V(+58.01)ADTAFYYC(+58.01)AK	F4:7187	11	94	96	11	684.2958	2	38.43	250.00	6.6957E8	1366.5752	1.3	Carboxymethyl (KW X@N-term); Carboxymethyl	81 86 99 99 100 100 100 99 99 100 100	V(+58.01)ADTAFYYC(+58.01)AK	ETHCD
1	20210323_F1_UM1_Peng0013_SA_F59_ingel_3ug_ELA.raw	F1:3056	A(+58.01)VSDRPSGV	F1:2871	9	94	94	9	473.2361	2	14.62	-	8.834E6	944.4563	1.3	Carboxymethyl (KW X@N-term)	90 88 96 98 94 94 97 97 95	A(+58.01)VSDRPSGV	ETHCD
4	20210323_F1_UM1_Peng0013_SA_F59_ingel_3ug_tryp.raw	F4:5618	VGPVTVSSADTK	F4:3132	12	94	87	12	580.8120	2	16.62	16.62	5.263E4	1159.6084	0.9		60 61 97 97 97 97 95 90 85 88 82 93	VGPVTVSSADTK	HCD
3	20210323_F1_UM1_Peng0013_SA_F59_ingel_3ug_chymo.raw	F3:13191	KTTPPVLDSDGSFF	F3:9236	14	94	94	14	755.8765	2	51.86	-	3.6957E9	1509.7351	2.2		61 83 97 96 99 99 100 100 99 96 94 99 100 100	KTTPPVLDSDGSFF	HCD
3	20210323_F1_UM1_Peng0013_SA_F59_ingel_3ug_chymo.raw	F3:1923	VVFGNTKL	F3:9099	8	94	94	8	439.2609	2	50.82	-	6.6926E5	876.5069	0.5		99 99 98 92 85 88 95 99	VVFGNTKL	HCD
3	20210323_F1_UM1_Peng0013_SA_F59_ingel_3ug_chymo.raw	F3:1062	EC(+58.01)SVM(+15.99)HEALHNHY	F3:2896	13	94	94	13	411.6699	4	15.74	-	1.6107E5	1642.6504	0.1	Carboxymethyl; Oxidation (M)	97 97 96 96 98 95 92 79 97 93 95 93 99	EC(+58.01)SVM(+15.99)HEALHNHY	HCD
2	20210323_F1_UM1_Peng0013_SA_F59_ingel_3ug_TL.raw	F2:13507	VVTVPDSSLGTQTY	F2:7511	14	94	94	14	733.8734	2	41.45	-	5.275E6	1465.7300	1.6		100 99 99 96 86 87 96 92 92 88 90 98 100 100	VVTVPDSSLGTQTY	ETHCD
2	20210323_F1_UM1_Peng0013_SA_F59_ingel_3ug_TL.raw	F2:16411	AKDSPK(+58.01)KAGVETTTPSKQSNNKY	F2:2696	23	94	94	23	846.4335	3	13.87	-	1.747E6	2536.2769	0.7	Carboxymethyl (KW X@N-term)	92 92 96 96 71 63 96 99 99 99 100 99 98 87 93 100 100 99 99 97 98 99 100	AKDSPK(+58.01)KAGVETTTPSKQSNNKY	ETHCD
2	20210323_F1_UM1_Peng0013_SA_F59_ingel_3ug_TL.raw	F2:7719	FYYC(+58.01)AKDVRPYYD	F2:7100	13	94	94	13	587.5934	3	38.48	-	4.2356E7	1759.7551	1.8	Carboxymethyl	100 100 100 100 99 99 100 99 98 67 75 94 100	FYYC(+58.01)AKDVRPYYD	HCD
3	20210323_F1_UM1_Peng0013_SA_F59_ingel_3ug_chymo.raw	F3:2870	LVRQAPGRALEW	F3:6327	12	94	94	12	465.9337	3	35.13	-	2.6412E6	1394.7783	0.7		99 96 96 95 98 97 97 86 83 89 100 100	LVRQAPGRALEW	HCD
1	20210323_F1_UM1_Peng0013_SA_F59_ingel_3ug_ELA.raw	-	VLGQPKAAPS	F1:3912	10	94	94	10	484.2833	2	20.50	-	0	966.5498	2.2		99 99 98 94 93 84 91 99 92 95	VLGQPKAAPS	HCD
2	20210323_F1_UM1_Peng0013_SA_F59_ingel_3ug_TL.raw	-	FDSWGRGTPVT	F2:6064	11	94	94	11	611.7971	2	33.23	-	0	1221.5779	1.5		100 100 100 99 95 73 79 99 99 97 99	FDSWGRGTPVT	HCD
4	20210323_F1_UM1_Peng0013_SA_F59_ingel_3ug_tryp.raw	-	LLLSEK(+58.01)DRPSGVSSR	F4:13390	15	94	87	15	567.9761	3	72.37	250.00	0	1700.9058	0.4	Carboxymethyl (KW X@N-term)	74 100 97 92 92 90 95 61 61 86 87 80 90 97 97	LLLSEK(+58.01)DRPSGVSSR	ETHCD
1	20210323_F1_UM1_Peng0013_SA_F59_ingel_3ug_ELA.raw	F1:5330	LHQDWLNGKEYKC(+58.01)KVSGG	F1:4789	18	94	94	18	530.7626	4	25.47	-	3.719E5	2119.0156	2.7	Carboxymethyl	99 96 90 96 94 99 91 94 98 98 98 97 95 96 90 89 93 88	LHQDWLNGKEYKC(+58.01)KVSGG	ETHCD
4	20210323_F1_UM1_Peng0013_SA_F59_ingel_3ug_tryp.raw	F4:8678	AAPSVTQGPPPSSEELQANK	F4:9050	20	94	91	20	670.0044	3	48.10	250.00	1.1472E7	2006.9907	0.3		85 89 98 97 96 91 60 50 77 100 99 99 96 98 99 97 93 96 97 100	AAPSVTQGPPPSSEELQANK	HCD
4	20210323_F1_UM1_Peng0013_SA_F59_ingel_3ug_tryp.raw	-	LLLSEK(+58.01)DRPSGVSSR	F4:10035	15	94	87	15	567.9764	3	54.70	250.00	0	1700.9058	0.9	Carboxymethyl (KW X@N-term)	71 100 99 96 95 90 90 52 54 86 90 89 96 99 99	LLLSEK(+58.01)DRPSGVSSR	ETHCD
1	20210323_F1_UM1_Peng0013_SA_F59_ingel_3ug_ELA.raw	F1:11714	GRAPWESGNLH(+15.99)L	F1:6575	12	94	94	12	676.8390	2	35.36	-	2.1054E6	1351.6633	0.1	Oxidation (HW)	98 96 95 95 95 99 99 91 84 96 92 93	GRAPWESGNLH(+15.99)L	ETHCD
1	20210323_F1_UM1_Peng0013_SA_F59_ingel_3ug_ELA.raw	-	SWYQHHPGKAPKLL	F1:5754	14	94	94	14	416.2289	4	30.79	-	0	1660.8838	1.7		99 98 97 95 98 100 99 95 80 90 86 87 99 100	SWYQHHPGKAPKLL	HCD
3	20210323_F1_UM1_Peng0013_SA_F59_ingel_3ug_chymo.raw	F3:3490	EWVSGLNY	F3:10057	8	94	94	8	484.2302	2	56.63	-	5.9509E6	966.4447	1.1		88 82 99 98 97 97 96 98	EWVSGLNY	ETHCD
2	20210323_F1_UM1_Peng0013_SA_F59_ingel_3ug_TL.raw	-	LVKDYFPEPVT	F2:8455	11	94	94	11	654.3484	2	47.63	-	0	1306.6809	1.0		97 96 81 85 90 100 99 100 99 96 96	LVKDYFPEPVT	HCD
2	20210323_F1_UM1_Peng0013_SA_F59_ingel_3ug_TL.raw	F2:10852	LLSEVSDPRSGVSDRFSGSKSGNTAS	F2:4640	26	94	94	26	660.8276	4	24.13	-	1.31E7	2639.2786	1.1		100 100 99 99 98 98 97 82 82 97 96 91 86 95 97 91 96 99 99 99 98 96 93 93 91 82	LLSEVSDPRSGVSDRFSGSKSGNTAS	ETHCD
3	20210323_F1_UM1_Peng0013_SA_F59_ingel_3ug_chymo.raw	F3:11135	VSGLDW	F3:8310	6	94	94	6	676.3309	1	46.55	-	1.0734E7	675.3228	1.3		89 92 92 96 99 99	VSGLDW	HCD
1	20210323_F1_UM1_Peng0013_SA_F59_ingel_3ug_ELA.raw	F1:17631	SWNDGALTSVGHTFPA	F1:9214	16	94	94	16	830.3929	2	50.86	-	2.6131E6	1658.7688	1.5		95 92 98 99 97 95 99 98 96 79 83 93 96 96 98 98	SWNDGALTSVGHTFPA	ETHCD
2	20210323_F1_UM1_Peng0013_SA_F59_ingel_3ug_TL.raw	F2:8647	VRPYYDFFN	F2:9458	9	94	94	9	610.7897	2	53.33	-	2.3519E6	1219.5662	-1.0		98 83 82 92 97 99 100 100 100	VRPYYDFFN	ETHCD
4	20210323_F1_UM1_Peng0013_SA_F59_ingel_3ug_tryp.raw	-	FNM(+15.99)AYVDGVEVHNAK	F4:7719	15	94	92	15	570.6028	3	41.75	250.00	0	1708.7878	-0.8	Oxidation (M)	94 89 51 59 99 100 100 99 99 100 99 99 99 100 100	FNM(+15.99)AYVDGVEVHNAK	HCD
4	20210323_F1_UM1_Peng0013_SA_F59_ingel_3ug_tryp.raw	-	FNM(+15.99)AYVDGVEVHNAK	F4:7496	15	94	92	15	570.6031	3	40.49	250.00	0	1708.7878	-0.2	Oxidation (M)	96 90 54 61 98 100 100 98 98 99 99 97 98 99 100	FNM(+15.99)AYVDGVEVHNAK	HCD
4	20210323_F1_UM1_Peng0013_SA_F59_ingel_3ug_tryp.raw	F4:10683	FLEQQNQVLQTK	F4:5517	12	94	95	12	738.3965	2	28.93	250.00	1.0192E7	1474.7781	0.2		82 85 100 98 97 97 97 99 99 98 100 100	FLEQQNQVLQTK	HCD
3	20210323_F1_UM1_Peng0013_SA_F59_ingel_3ug_chymo.raw	F3:1369	KALPAPLEKTSL	F3:4883	12	94	94	12	423.2599	3	26.99	-	1.9679E7	1266.7546	2.7		97 96 96 96 96 98 100 100 99 100 99 56	KALPAPLEKTSL	ETHCD
3	20210323_F1_UM1_Peng0013_SA_F59_ingel_3ug_chymo.raw	F3:1929	VVFGNTKL	F3:9843	8	94	94	8	439.2616	2	56.26	-	6.5923E5	876.5069	2.0		99 98 98 92 85 89 96 99	VVFGNTKL	HCD
2	20210323_F1_UM1_Peng0013_SA_F59_ingel_3ug_TL.raw	-	LLSDFYPGAVT	F2:9676	11	94	94	11	591.8066	2	54.45	-	0	1181.5967	1.6		100 99 96 95 90 89 88 88 96 99 99	LLSDFYPGAVT	ETHCD
4	20210323_F1_UM1_Peng0013_SA_F59_ingel_3ug_tryp.raw	-	LLLSEVSDRPSGK(+58.01)SR	F4:6725	15	94	96	15	567.9759	3	36.17	250.00	0	1700.9058	0.0	Carboxymethyl (KW X@N-term)	83 100 100 99 100 100 99 99 94 95 99 93 84 98 98	LLLSEVSDRPSGK(+58.01)SR	ETHCD
3	20210323_F1_UM1_Peng0013_SA_F59_ingel_3ug_chymo.raw	F3:930	SKLTVDKSRW	F3:3723	10	94	94	10	407.2322	3	20.38	-	1.3755E5	1218.6721	2.1		79 83 98 99 99 99 98 94 95 99	SKLTVDKSRW	HCD
2	20210323_F1_UM1_Peng0013_SA_F59_ingel_3ug_TL.raw	F2:10571	LLSEVSDPRSGVSSRFSGSKSGNTAS	F2:4577	26	94	94	26	653.8291	4	22.20	-	7.3136E7	2611.2837	1.4		100 99 98 98 97 96 95 77 73 93 97 95 99 100 100 99 98 99 96 96 95 94 93 92 92 82	LLSEVSDPRSGVSSRFSGSKSGNTAS	ETHCD
2	20210323_F1_UM1_Peng0013_SA_F59_ingel_3ug_TL.raw	-	LLSEK(+58.01)DRPSGVSSR	F2:7352	14	94	94	14	530.2819	3	41.09	-	0	1587.8215	1.5	Carboxymethyl (KW X@N-term)	99 98 95 93 85 97 88 87 94 97 96 98 98 96	LLSEK(+58.01)DRPSGVSSR	ETHCD
3	20210323_F1_UM1_Peng0013_SA_F59_ingel_3ug_chymo.raw	-	LSLTPEQW	F3:8582	8	94	94	8	487.2536	2	47.97	-	0	972.4916	1.1		95 91 94 92 88 95 99 100	LSLTPEQW	ETHCD
4	20210323_F1_UM1_Peng0013_SA_F59_ingel_3ug_tryp.raw	F4:4834	FNW(+15.99)YVDGVEVHNAK	F4:7266	14	94	94	14	565.2712	3	38.22	250.00	2.4667E7	1692.7896	1.4	Oxidation (HW)	76 76 85 95 96 99 98 99 99 98 97 98 100 100	FNW(+15.99)YVDGVEVHNAK	ETHCD
4	20210323_F1_UM1_Peng0013_SA_F59_ingel_3ug_tryp.raw	F4:9364	V(+58.01)ADTAFYYW(+58.01)K	F4:8028	10	94	92	10	690.3134	2	43.51	250.00	4.2108E6	1378.6082	3.0	Carboxymethyl (KW X@N-term)	77 82 98 99 100 100 99 100 100 73	V(+58.01)ADTAFYYW(+58.01)K	ETHCD
2	20210323_F1_UM1_Peng0013_SA_F59_ingel_3ug_TL.raw	F2:3738	LTLSG	F2:4028	5	94	94	5	490.2878	1	21.54	-	5.5308E6	489.2798	1.4		100 99 99 89 85	LTLSG	HCD
3	20210323_F1_UM1_Peng0013_SA_F59_ingel_3ug_chymo.raw	-	TFDDYAM(+15.99)HW	F3:13967	9	94	94	9	601.2352	2	78.44	-	0	1200.4546	1.0	Oxidation (M)	89 91 99 98 96 95 95 88 98	TFDDYAM(+15.99)HW	HCD
4	20210323_F1_UM1_Peng0013_SA_F59_ingel_3ug_tryp.raw	-	LTVLGQPK	F4:5243	8	94	96	8	428.2697	2	28.05	24.16	0	854.5225	2.8		99 99 99 98 91 94 97 94	LTVLGQPK	HCD
4	20210323_F1_UM1_Peng0013_SA_F59_ingel_3ug_tryp.raw	F4:392	FTLSRQPQR	F4:3473	9	94	88	9	378.2125	3	18.54	20.49	9.4125E4	1131.6147	0.7		95 93 96 96 97 89 68 66 99	FTLSRQPQR	ETHCD
4	20210323_F1_UM1_Peng0013_SA_F59_ingel_3ug_tryp.raw	-	LLLSEVSDRPKDSSR	F4:13107	15	94	87	15	567.9769	3	70.91	250.00	0	1700.9058	1.8		94 100 100 99 99 98 95 97 93 74 30 46 89 98 99	LLLSEVSDRPKDSSR	HCD
4	20210323_F1_UM1_Peng0013_SA_F59_ingel_3ug_tryp.raw	-	SYSC(+58.01)QVTHEGSTVEK	F4:3360	15	94	97	15	571.5870	3	17.89	10.22	0	1711.7358	2.0	Carboxymethyl	99 99 99 98 97 98 99 96 98 95 93 95 96 99 100	SYSC(+58.01)QVTHEGSTVEK	HCD
3	20210323_F1_UM1_Peng0013_SA_F59_ingel_3ug_chymo.raw	F3:6145	C(+58.01)AKDVRPYYDFW(+15.99)	F3:8758	12	94	94	12	546.2419	3	48.93	-	2.0629E6	1635.7026	0.8	Carboxymethyl; Oxidation (HW)	90 92 98 100 100 86 79 90 99 99 100 100	C(+58.01)AKDVRPYYDFW(+15.99)	ETHCD
1	20210323_F1_UM1_Peng0013_SA_F59_ingel_3ug_ELA.raw	F1:11480	A(+58.01)PELVESGGGLAQPGTSLLR	F1:9508	20	94	94	20	670.6892	3	52.66	-	1.7038E7	2009.0430	1.4	Carboxymethyl (KW X@N-term)	99 90 95 94 97 100 99 88 92 100 100 100 100 99 97 95 90 84 82 89	A(+58.01)PELVESGGGLAQPGTSLLR	HCD
1	20210323_F1_UM1_Peng0013_SA_F59_ingel_3ug_ELA.raw	F1:8853	SVSSGPGQSLSTL	F1:6714	13	94	94	13	610.3126	2	36.10	-	1.4911E7	1218.6091	1.3		93 91 96 99 99 93 89 90 95 98 95 94 94	SVSSGPGQSLSTL	ETHCD
3	20210323_F1_UM1_Peng0013_SA_F59_ingel_3ug_chymo.raw	-	EPELVESGGGLAQPGTSL	F3:8605	18	94	94	18	580.9603	3	48.11	-	0	1739.8577	0.8		88 88 95 98 96 98 99 96 95 95 98 98 79 89 92 97 99 99	EPELVESGGGLAQPGTSL	ETHCD
1	20210323_F1_UM1_Peng0013_SA_F59_ingel_3ug_ELA.raw	F1:2147	LTVLHQDWLNGKEYKC(+58.01)KV	F1:7378	18	94	94	18	447.2363	5	40.00	-	1.6589E5	2231.1409	2.0	Carboxymethyl	100 99 100 100 98 95 98 98 99 96 90 91 97 95 93 92 71 87	LTVLHQDWLNGKEYKC(+58.01)KV	HCD
1	20210323_F1_UM1_Peng0013_SA_F59_ingel_3ug_ELA.raw	F1:475	SVM(+15.99)HEALHNHYTQKSL	F1:2956	16	94	94	16	382.9894	5	15.27	-	5.9224E6	1909.9104	0.1	Oxidation (M)	86 87 95 99 99 98 98 97 98 99 98 89 92 96 90 88	SVM(+15.99)HEALHNHYTQKSL	ETHCD
1	20210323_F1_UM1_Peng0013_SA_F59_ingel_3ug_ELA.raw	F1:5331	LSLHQDWLDGKEYKC(+58.01)KV	F1:6589	17	94	94	17	530.7677	4	35.52	-	1.586E6	2119.0408	0.4	Carboxymethyl	78 75 96 96 98 100 100 100 99 99 98 99 99 94 92 94 87	LSLHQDWLDGKEYKC(+58.01)KV	ETHCD
4	20210323_F1_UM1_Peng0013_SA_F59_ingel_3ug_tryp.raw	-	GTPVTVSDASTK	F4:3275	12	94	92	12	581.8026	2	17.44	13.64	0	1161.5876	2.5		84 90 98 99 99 97 90 92 86 89 89 92	GTPVTVSDASTK	HCD
4	20210323_F1_UM1_Peng0013_SA_F59_ingel_3ug_tryp.raw	F4:9413	TTPPVLDSDM(+15.99)YK	F4:11065	12	94	94	12	691.8284	2	60.15	250.00	1.2408E7	1381.6436	-0.9	Oxidation (M)	95 94 97 99 100 100 100 99 98 78 79 93	TTPPVLDSDM(+15.99)YK	ETHCD
4	20210323_F1_UM1_Peng0013_SA_F59_ingel_3ug_tryp.raw	F4:4232	LESPATLDSR	F4:4641	10	94	87	10	544.7843	2	24.77	25.06	1.0564E5	1087.5510	2.8		39 57 98 97 97 95 97 98 98 96	LESPATLDSR	HCD
3	20210323_F1_UM1_Peng0013_SA_F59_ingel_3ug_chymo.raw	F3:3645	LSLTPENGF	F3:8804	9	94	94	9	489.2513	2	48.77	-	5.8564E7	976.4865	1.5		96 94 99 100 99 99 79 85 98	LSLTPENGF	HCD
1	20210323_F1_UM1_Peng0013_SA_F59_ingel_3ug_ELA.raw	F1:14708	GFTFDDYW(+15.99)HWV	F1:12465	11	94	94	11	744.8176	2	69.03	-	1.258E5	1487.6145	4.2	Oxidation (HW)	100 100 98 94 96 96 89 73 95 97 99	GFTFDDYW(+15.99)HWV	ETHCD
4	20210323_F1_UM1_Peng0013_SA_F59_ingel_3ug_tryp.raw	-	LLLSEK(+58.01)DRPSGVSSR	F4:13725	15	94	86	15	567.9761	3	74.16	250.00	0	1700.9058	0.4	Carboxymethyl (KW X@N-term)	68 100 99 94 82 81 94 61 61 89 93 88 92 98 97	LLLSEK(+58.01)DRPSGVSSR	ETHCD
2	20210323_F1_UM1_Peng0013_SA_F59_ingel_3ug_TL.raw	-	LFPPKPKDTLM(+15.99)	F2:6982	11	94	94	11	434.9100	3	38.80	-	0	1301.7053	2.1	Oxidation (M)	96 83 90 90 88 98 99 99 98 99 96	LFPPKPKDTLM(+15.99)	ETHCD
3	20210323_F1_UM1_Peng0013_SA_F59_ingel_3ug_chymo.raw	F3:4046	NTVRQAPGRALEW	F3:5796	13	94	94	13	499.9359	3	32.08	-	8.03E5	1496.7847	0.8		85 86 95 98 95 86 92 99 98 96 97 99 99	NTVRQAPGRALEW	ETHCD
1	20210323_F1_UM1_Peng0013_SA_F59_ingel_3ug_ELA.raw	-	VFGGGTKLT	F1:5122	9	94	94	9	440.2511	2	27.34	-	0	878.4861	1.8		100 100 100 90 74 86 100 100 99	VFGGGTKLT	ETHCD
3	20210323_F1_UM1_Peng0013_SA_F59_ingel_3ug_chymo.raw	F3:4916	C(+58.01)VTVNVFLETSSGF	F3:8820	14	94	94	14	520.9174	3	49.60	-	1.7037E5	1559.7178	8.0	Carboxymethyl	94 96 96 96 92 93 93 94 97 94 93 93 92 97	C(+58.01)VTVNVFLETSSGF	HCD
2	20210323_F1_UM1_Peng0013_SA_F59_ingel_3ug_TL.raw	F2:16935	LSK(+58.01)VTVPSDSLGTQTY	F2:8901	16	94	94	16	877.4475	2	49.94	-	4.5728E6	1752.8782	1.3	Carboxymethyl (KW X@N-term)	93 87 85 96 93 93 96 98 97 96 96 90 92 98 100 100	LSK(+58.01)VTVPSDSLGTQTY	ETHCD
2	20210323_F1_UM1_Peng0013_SA_F59_ingel_3ug_TL.raw	-	VLQSSGLYS	F2:5701	9	94	94	9	477.2516	2	31.07	-	0	952.4865	2.3		88 89 90 99 96 93 97 99 99	VLQSSGLYS	ETHCD
1	20210323_F1_UM1_Peng0013_SA_F59_ingel_3ug_ELA.raw	F1:804	LHQDWLDGKEYKC(+58.01)KK(+58.01)	F1:5091	15	94	94	15	402.1993	5	26.74	-	6.6809E6	2005.9568	1.6	Carboxymethyl; Carboxymethyl (KW X@N-term)	97 90 76 92 98 100 99 99 99 99 98 91 92 94 90	LHQDWLDGKEYKC(+58.01)KK(+58.01)	ETHCD
1	20210323_F1_UM1_Peng0013_SA_F59_ingel_3ug_ELA.raw	F1:12983	LHQDWLNGKEYKC(+58.01)KVSNKAPLAPL	F1:7249	24	94	94	24	703.3723	4	39.39	-	3.7956E7	2809.4585	0.6	Carboxymethyl	99 95 90 93 75 88 97 99 99 100 100 99 98 98 91 93 96 98 97 90 92 88 93 96	LHQDWLNGKEYKC(+58.01)KVSNKAPLAPL	ETHCD
1	20210323_F1_UM1_Peng0013_SA_F59_ingel_3ug_ELA.raw	-	VLGQPKAAPS	F1:3635	10	94	94	10	484.2833	2	18.90	-	0	966.5498	2.4		100 99 98 94 93 78 88 99 96 98	VLGQPKAAPS	HCD
1	20210323_F1_UM1_Peng0013_SA_F59_ingel_3ug_ELA.raw	F1:6307	A(+58.01)ALHQDWLDGKEYKC(+58.01)KVS	F1:5942	18	94	94	18	552.5271	4	31.77	-	6.4921E6	2206.0364	19.5	Carboxymethyl (KW X@N-term); Carboxymethyl	83 86 100 99 96 98 99 100 100 98 97 98 97 93 77 92 90 96	A(+58.01)ALHQDWLDGKEYKC(+58.01)KVS	HCD
2	20210323_F1_UM1_Peng0013_SA_F59_ingel_3ug_TL.raw	-	LLSEVSDRPSKDSR	F2:6958	14	94	94	14	530.2817	3	38.65	-	0	1587.8215	1.2		100 100 100 99 99 97 99 98 93 89 73 82 94 98	LLSEVSDRPSKDSR	HCD
2	20210323_F1_UM1_Peng0013_SA_F59_ingel_3ug_TL.raw	F2:528	LTPEQWKSHRYS	F2:3622	12	94	94	12	383.6963	4	19.21	-	2.3604E6	1530.7578	-1.2		68 98 98 99 96 99 99 97 96 97 93 91	LTPEQWKSHRYS	ETHCD
2	20210323_F1_UM1_Peng0013_SA_F59_ingel_3ug_TL.raw	-	LLSEVSDRPSGVSSR	F2:4345	15	94	94	15	530.2816	3	23.19	-	0	1587.8215	0.8		100 100 100 100 100 98 99 98 97 95 63 70 96 99 99	LLSEVSDRPSGVSSR	HCD
2	20210323_F1_UM1_Peng0013_SA_F59_ingel_3ug_TL.raw	F2:5349	LLSEVSDPRSGVSSR	F2:6230	15	94	94	15	530.2825	3	33.45	-	4.2162E6	1587.8215	2.6		100 100 98 98 97 98 99 81 73 96 97 91 94 96 95	LLSEVSDPRSGVSSR	ETHCD
1	20210323_F1_UM1_Peng0013_SA_F59_ingel_3ug_ELA.raw	-	SW(+15.99)YQHHPGKAPKLL	F1:5466	14	94	94	14	420.2272	4	29.22	-	0	1676.8787	0.7	Oxidation (HW)	94 95 97 96 93 96 98 93 76 89 97 98 99 100	SW(+15.99)YQHHPGKAPKLL	HCD
4	20210323_F1_UM1_Peng0013_SA_F59_ingel_3ug_tryp.raw	-	LLLSEVSDRPKDSSR	F4:6956	15	94	86	15	567.9764	3	37.48	250.00	0	1700.9058	0.9		94 100 100 99 99 99 97 95 87 79 24 37 89 99 100	LLLSEVSDRPKDSSR	HCD
4	20210323_F1_UM1_Peng0013_SA_F59_ingel_3ug_tryp.raw	F4:4933	LLLSEK(+58.01)DRPSGVSSR	F4:11510	15	94	86	15	567.9757	3	59.38	250.00	4.7837E6	1700.9058	-0.3	Carboxymethyl (KW X@N-term)	62 99 94 88 95 95 95 62 63 86 86 80 92 98 98	LLLSEK(+58.01)DRPSGVSSR	ETHCD
4	20210323_F1_UM1_Peng0013_SA_F59_ingel_3ug_tryp.raw	-	FNM(+15.99)AYVDGVEVHNAK	F4:7778	15	94	92	15	570.6033	3	42.09	250.00	0	1708.7878	0.2	Oxidation (M)	96 90 54 60 98 99 99 97 97 99 99 97 98 99 100	FNM(+15.99)AYVDGVEVHNAK	HCD
1	20210323_F1_UM1_Peng0013_SA_F59_ingel_3ug_ELA.raw	F1:5199	GGKALPALPEKTLSKA	F1:5351	16	94	94	16	527.6516	3	28.32	-	3.1941E7	1579.9297	2.0		100 98 99 99 94 90 88 80 85 99 100 100 100 99 94 85	GGKALPALPEKTLSKA	ETHCD
1	20210323_F1_UM1_Peng0013_SA_F59_ingel_3ug_ELA.raw	F1:6489	GYGYQHHPGKAPKLL	F1:4720	15	94	94	15	555.9681	3	25.14	-	2.0463E6	1664.8787	2.4		49 88 93 99 99 100 97 97 99 100 96 98 100 100 100	GYGYQHHPGKAPKLL	ETHCD
3	20210323_F1_UM1_Peng0013_SA_F59_ingel_3ug_chymo.raw	F3:16386	KTTPPVLDSDGSFFLY	F3:11365	16	94	94	16	893.9490	2	62.59	-	2.7638E8	1785.8826	0.5		77 84 86 90 89 95 99 99 98 99 97 97 99 100 100 100	KTTPPVLDSDGSFFLY	ETHCD
4	20210323_F1_UM1_Peng0013_SA_F59_ingel_3ug_tryp.raw	-	GTPVTVSSASTK	F4:3232	12	94	97	12	567.8048	2	17.18	9.29	0	1133.5928	2.0		93 96 99 100 100 100 99 98 96 96 96 95	GTPVTVSSASTK	HCD
3	20210323_F1_UM1_Peng0013_SA_F59_ingel_3ug_chymo.raw	F3:8593	VTLFPPSSEEL	F3:10374	11	94	94	11	609.8167	2	58.19	-	2.1339E7	1217.6179	0.8		91 93 99 93 93 92 91 89 96 100 100	VTLFPPSSEEL	ETHCD
3	20210323_F1_UM1_Peng0013_SA_F59_ingel_3ug_chymo.raw	-	TVLHQDW(+15.99)LDGKEY	F3:5791	13	94	94	13	810.3905	2	32.05	-	0	1618.7627	2.3	Oxidation (HW)	67 75 99 98 97 98 96 99 99 98 98 100 100	TVLHQDW(+15.99)LDGKEY	HCD
4	20210323_F1_UM1_Peng0013_SA_F59_ingel_3ug_tryp.raw	F4:3603	K(+58.01)FPLAPSSK	F4:7043	9	94	99	9	516.7908	2	38.11	250.00	3.2565E7	1031.5652	1.8	Carboxymethyl (KW X@N-term)	96 99 100 100 100 99 99 100 100	K(+58.01)FPLAPSSK	HCD
4	20210323_F1_UM1_Peng0013_SA_F59_ingel_3ug_tryp.raw	F4:4933	LLLSEK(+58.01)DRPSGVSSR	F4:11458	15	94	86	15	567.9757	3	59.38	250.00	4.7837E6	1700.9058	-0.3	Carboxymethyl (KW X@N-term)	59 99 93 86 95 94 94 60 61 90 93 86 92 97 96	LLLSEK(+58.01)DRPSGVSSR	ETHCD
1	20210323_F1_UM1_Peng0013_SA_F59_ingel_3ug_ELA.raw	F1:6082	VKPQVSTPTLVEVSR	F1:6614	15	94	94	15	547.3183	3	35.63	-	3.4311E5	1638.9304	1.6		52 97 98 95 96 97 96 98 100 100 100 97 93 97 98	VKPQVSTPTLVEVSR	ETHCD
2	20210323_F1_UM1_Peng0013_SA_F59_ingel_3ug_TL.raw	-	FDSWGRGTPVT	F2:6183	11	94	94	11	611.7967	2	33.96	-	0	1221.5779	0.8		99 99 100 99 95 71 79 99 99 98 99	FDSWGRGTPVT	HCD
2	20210323_F1_UM1_Peng0013_SA_F59_ingel_3ug_TL.raw	F2:4701	LTSGVHTFPA	F2:5783	10	94	94	10	515.2749	2	32.23	-	1.5731E7	1028.5291	6.0		100 100 96 88 86 90 97 93 95 96	LTSGVHTFPA	ETHCD
4	20210323_F1_UM1_Peng0013_SA_F59_ingel_3ug_tryp.raw	F4:4949	LLLSEVSDRPSGK(+58.01)SR	F4:5907	15	94	96	15	567.9767	3	31.09	250.00	2.5075E9	1700.9058	1.6	Carboxymethyl (KW X@N-term)	85 100 100 99 100 100 100 99 92 95 99 96 85 98 97	LLLSEVSDRPSGK(+58.01)SR	ETHCD
2	20210323_F1_UM1_Peng0013_SA_F59_ingel_3ug_TL.raw	F2:9146	LSRDNAKNSLYLQM(+15.99)NS	F2:4180	16	94	94	16	623.9763	3	21.44	-	3.4817E7	1868.9050	1.1	Oxidation (M)	93 83 88 98 97 97 95 94 95 97 98 98 95 97 95 87	LSRDNAKNSLYLQM(+15.99)NS	ETHCD
1	20210323_F1_UM1_Peng0013_SA_F59_ingel_3ug_ELA.raw	F1:13446	GC(+58.01)LVKDYFPEPV	F1:9786	12	94	94	12	712.8434	2	54.10	-	4.0051E8	1423.6692	2.2	Carboxymethyl	86 89 99 100 98 89 93 100 100 100 88 91	GC(+58.01)LVKDYFPEPV	HCD
4	20210323_F1_UM1_Peng0013_SA_F59_ingel_3ug_tryp.raw	F4:4822	FNW(+15.99)YVDGVEVHNAK	F4:6131	14	94	93	14	565.2703	3	32.52	250.00	4.6794E6	1692.7896	-0.2	Oxidation (HW)	96 98 98 99 99 99 94 95 98 97 93 63 84 100	FNW(+15.99)YVDGVEVHNAK	HCD
4	20210323_F1_UM1_Peng0013_SA_F59_ingel_3ug_tryp.raw	-	LDKPSLLTM(+15.99)M(+15.99)K	F4:4580	11	94	88	11	436.9023	3	24.53	23.85	0	1307.6829	1.8	Oxidation (M)	73 76 69 79 95 98 98 94 95 98 99	LDKPSLLTM(+15.99)M(+15.99)K	ETHCD
4	20210323_F1_UM1_Peng0013_SA_F59_ingel_3ug_tryp.raw	F4:623	LVTDLTK	F4:3986	7	94	93	7	395.2400	2	21.40	24.00	5.3451E5	788.4644	1.4		93 86 82 90 99 100 100	LVTDLTK	ETHCD
4	20210323_F1_UM1_Peng0013_SA_F59_ingel_3ug_tryp.raw	-	A(+58.01)PQVYTLPPSR	F4:6428	11	94	99	11	643.8411	2	34.51	250.00	0	1285.6665	0.9	Carboxymethyl (KW X@N-term)	99 98 99 100 100 100 100 100 98 98 99	A(+58.01)PQVYTLPPSR	HCD
1	20210323_F1_UM1_Peng0013_SA_F59_ingel_3ug_ELA.raw	-	STKGPSVYPLAPS	F1:8128	13	94	94	13	652.3474	2	44.37	-	0	1302.6819	-1.2		60 98 98 97 95 93 94 96 96 99 99 99 99	STKGPSVYPLAPS	ETHCD
4	20210323_F1_UM1_Peng0013_SA_F59_ingel_3ug_tryp.raw	-	SYSC(+58.01)QVTHADSTVEK	F4:3412	15	94	91	15	571.5869	3	18.20	14.67	0	1711.7358	1.7	Carboxymethyl	98 97 89 85 89 95 99 98 63 68 96 98 99 99 99	SYSC(+58.01)QVTHADSTVEK	ETHCD
4	20210323_F1_UM1_Peng0013_SA_F59_ingel_3ug_tryp.raw	F4:10864	NTYEQLAEQNKR	F4:2892	12	94	87	12	747.3713	2	15.39	15.81	4.9909E5	1492.7271	0.6		51 66 99 99 97 98 97 96 83 80 82 94	NTYEQLAEQNKR	HCD
2	20210323_F1_UM1_Peng0013_SA_F59_ingel_3ug_TL.raw	-	VSSASTKGPSVFP	F2:6224	13	94	94	13	632.3331	2	34.22	-	0	1262.6506	0.8		100 100 100 100 99 100 99 87 74 78 92 99 99	VSSASTKGPSVFP	HCD
4	20210323_F1_UM1_Peng0013_SA_F59_ingel_3ug_tryp.raw	-	A(+58.01)PQVYTLPPSR	F4:6245	11	94	99	11	643.8411	2	33.46	250.00	0	1285.6665	0.8	Carboxymethyl (KW X@N-term)	99 98 99 100 100 100 100 100 98 99 100	A(+58.01)PQVYTLPPSR	HCD
4	20210323_F1_UM1_Peng0013_SA_F59_ingel_3ug_tryp.raw	-	A(+58.01)PQVYTLPPSR	F4:6185	11	94	99	11	643.8412	2	33.13	250.00	0	1285.6665	1.1	Carboxymethyl (KW X@N-term)	99 99 99 100 100 100 100 100 99 99 100	A(+58.01)PQVYTLPPSR	HCD
1	20210323_F1_UM1_Peng0013_SA_F59_ingel_3ug_ELA.raw	F1:3870	V(+58.01)H(+15.99)YC(+58.01)AKDVRM(+15.99)L	F1:6929	11	94	94	11	494.8964	3	37.82	-	7.9056E5	1481.6643	2.0	Carboxymethyl (KW X@N-term); Oxidation (HW); Carboxymethyl; Oxidation (M)	93 92 99 99 98 97 99 97 94 73 95	V(+58.01)H(+15.99)YC(+58.01)AKDVRM(+15.99)L	HCD
3	20210323_F1_UM1_Peng0013_SA_F59_ingel_3ug_chymo.raw	F3:9915	AAGTTANTPDRLQQASLPL	F3:7797	19	94	94	19	642.3413	3	43.43	-	5.8431E5	1924.0015	0.3		99 99 99 100 100 100 96 82 86 98 94 97 95 97 98 98 95 93 65	AAGTTANTPDRLQQASLPL	ETHCD
4	20210323_F1_UM1_Peng0013_SA_F59_ingel_3ug_tryp.raw	-	WYVDGVEVHNAK	F4:5932	12	94	99	12	472.9019	3	31.71	250.00	0	1415.6833	0.3		98 100 100 100 100 100 100 100 99 96 99 100	WYVDGVEVHNAK	HCD
3	20210323_F1_UM1_Peng0013_SA_F59_ingel_3ug_chymo.raw	F3:2983	KLSTAASFL	F3:7521	9	94	94	9	469.2714	2	41.95	-	1.4124E6	936.5280	0.3		82 88 91 94 95 98 100 100 100	KLSTAASFL	ETHCD
1	20210323_F1_UM1_Peng0013_SA_F59_ingel_3ug_ELA.raw	F1:12656	SWYQHHPGKAPKLLLSEV	F1:7571	18	94	94	18	697.3787	3	40.03	-	2.1339E8	2089.1108	1.6		86 86 98 97 99 100 100 98 99 99 81 67 88 100 100 100 99 99	SWYQHHPGKAPKLLLSEV	HCD
4	20210323_F1_UM1_Peng0013_SA_F59_ingel_3ug_tryp.raw	F4:5920	LLLSEK(+58.01)DRPSGVDDR	F4:6456	15	94	90	15	586.6396	3	35.04	250.00	2.0387E6	1756.8955	0.9	Carboxymethyl (KW X@N-term)	69 100 99 96 95 93 98 74 76 95 89 83 91 98 97	LLLSEK(+58.01)DRPSGVDDR	ETHCD
4	20210323_F1_UM1_Peng0013_SA_F59_ingel_3ug_tryp.raw	F4:8161	NSLYLQNDVNK	F4:6236	11	94	87	11	654.3340	2	33.16	27.77	3.6783E6	1306.6516	1.5		97 98 100 100 99 90 71 74 67 75 89	NSLYLQNDVNK	ETHCD
3	20210323_F1_UM1_Peng0013_SA_F59_ingel_3ug_chymo.raw	F3:7838	KALPAPLEKTL	F3:5392	11	94	94	11	590.8691	2	29.68	-	5.4645E6	1179.7227	0.9		97 98 99 99 98 74 76 97 97 100 100	KALPAPLEKTL	HCD
3	20210323_F1_UM1_Peng0013_SA_F59_ingel_3ug_chymo.raw	F3:8556	TFDDYAM(+15.99)HW(+15.99)	F3:5629	9	94	94	9	609.2330	2	31.16	-	3.9626E6	1216.4495	1.7	Oxidation (M); Oxidation (HW)	85 88 98 99 95 92 92 99 100	TFDDYAM(+15.99)HW(+15.99)	ETHCD
4	20210323_F1_UM1_Peng0013_SA_F59_ingel_3ug_tryp.raw	-	LTVLGQPK	F4:5366	8	94	96	8	428.2688	2	28.70	24.16	0	854.5225	0.5		99 99 99 99 94 94 95 92	LTVLGQPK	HCD
1	20210323_F1_UM1_Peng0013_SA_F59_ingel_3ug_ELA.raw	-	GGKAPLAPLEKT	F1:3995	12	94	94	12	394.5683	3	20.97	-	0	1180.6814	1.5		76 89 95 98 95 93 95 96 98 99 98 97	GGKAPLAPLEKT	ETHCD
4	20210323_F1_UM1_Peng0013_SA_F59_ingel_3ug_tryp.raw	-	A(+58.01)PQVYTLPPSR	F4:6611	11	94	99	11	643.8411	2	35.53	250.00	0	1285.6665	0.8	Carboxymethyl (KW X@N-term)	99 98 99 100 100 100 100 100 97 98 99	A(+58.01)PQVYTLPPSR	HCD
1	20210323_F1_UM1_Peng0013_SA_F59_ingel_3ug_ELA.raw	F1:6168	AKPKLLLSEV	F1:7227	10	94	94	10	549.3507	2	38.86	-	3.7472E7	1096.6855	1.2		52 96 98 97 100 100 100 100 100 99	AKPKLLLSEV	ETHCD
2	20210323_F1_UM1_Peng0013_SA_F59_ingel_3ug_TL.raw	-	LLSEK(+58.01)DPRSGVSSR	F2:7514	14	94	94	14	530.2822	3	42.07	-	0	1587.8215	2.1	Carboxymethyl (KW X@N-term)	100 100 98 96 92 99 83 75 95 97 94 96 98 96	LLSEK(+58.01)DPRSGVSSR	ETHCD
2	20210323_F1_UM1_Peng0013_SA_F59_ingel_3ug_TL.raw	-	FTFDDYAM(+15.99)H(+15.99)W(+15.99)	F2:9128	10	94	94	10	690.7642	2	51.40	-	0	1379.5129	0.6	Oxidation (M); Oxidation (HW)	100 100 100 100 100 99 98 96 77 72	FTFDDYAM(+15.99)H(+15.99)W(+15.99)	HCD
1	20210323_F1_UM1_Peng0013_SA_F59_ingel_3ug_ELA.raw	F1:2861	VFLFPPKPKDTL	F1:8955	12	94	94	12	467.9433	3	49.13	-	3.7921E6	1400.8066	1.0		99 99 100 100 100 100 99 94 89 72 80 99	VFLFPPKPKDTL	HCD
3	20210323_F1_UM1_Peng0013_SA_F59_ingel_3ug_chymo.raw	F3:6035	EPELVESGGGL	F3:6943	11	94	94	11	543.7701	2	38.68	-	5.0521E7	1085.5239	1.6		89 82 94 99 100 100 100 100 99 96 77	EPELVESGGGL	ETHCD
4	20210323_F1_UM1_Peng0013_SA_F59_ingel_3ug_tryp.raw	-	A(+58.01)PQVYTLPPSR	F4:5596	11	94	99	11	643.8414	2	29.98	250.00	0	1285.6665	1.3	Carboxymethyl (KW X@N-term)	99 99 99 100 100 100 100 100 98 99 100	A(+58.01)PQVYTLPPSR	HCD
4	20210323_F1_UM1_Peng0013_SA_F59_ingel_3ug_tryp.raw	-	A(+58.01)PQVYTLPPSR	F4:5773	11	94	99	11	643.8419	2	30.89	250.00	0	1285.6665	2.2	Carboxymethyl (KW X@N-term)	99 99 99 100 100 100 100 100 98 99 100	A(+58.01)PQVYTLPPSR	HCD
4	20210323_F1_UM1_Peng0013_SA_F59_ingel_3ug_tryp.raw	-	A(+58.01)PQVYTLPPSR	F4:5891	11	94	99	11	643.8410	2	31.51	250.00	0	1285.6665	0.7	Carboxymethyl (KW X@N-term)	99 99 99 100 100 100 100 100 98 99 100	A(+58.01)PQVYTLPPSR	HCD
4	20210323_F1_UM1_Peng0013_SA_F59_ingel_3ug_tryp.raw	-	A(+58.01)PQVYTLPPSR	F4:5827	11	94	99	11	643.8412	2	31.18	250.00	0	1285.6665	1.1	Carboxymethyl (KW X@N-term)	99 99 99 100 100 100 100 100 98 99 100	A(+58.01)PQVYTLPPSR	HCD
4	20210323_F1_UM1_Peng0013_SA_F59_ingel_3ug_tryp.raw	-	A(+58.01)PQVYTLPPSR	F4:5367	11	94	99	11	643.8406	2	28.71	250.00	0	1285.6665	0.2	Carboxymethyl (KW X@N-term)	99 99 99 100 100 100 100 100 98 99 100	A(+58.01)PQVYTLPPSR	HCD
4	20210323_F1_UM1_Peng0013_SA_F59_ingel_3ug_tryp.raw	F4:2149	K(+58.01)QYLQM(+15.99)DSLR	F4:6039	10	94	87	10	452.5596	3	32.23	27.45	2.5997E5	1354.6550	1.4	Carboxymethyl (KW X@N-term); Oxidation (M)	39 60 95 98 96 97 98 94 97 99	K(+58.01)QYLQM(+15.99)DSLR	ETHCD
2	20210323_F1_UM1_Peng0013_SA_F59_ingel_3ug_TL.raw	-	FTFDDYAM(+15.99)H(+15.99)W(+15.99)	F2:9074	10	94	94	10	690.7647	2	51.08	-	0	1379.5129	1.4	Oxidation (M); Oxidation (HW)	100 100 100 100 100 99 97 96 78 73	FTFDDYAM(+15.99)H(+15.99)W(+15.99)	HCD
2	20210323_F1_UM1_Peng0013_SA_F59_ingel_3ug_TL.raw	-	LFPPKPKDTLM(+15.99)	F2:8144	11	94	94	11	434.9101	3	45.85	-	0	1301.7053	2.3	Oxidation (M)	96 84 91 91 86 97 99 99 98 98 96	LFPPKPKDTLM(+15.99)	ETHCD
3	20210323_F1_UM1_Peng0013_SA_F59_ingel_3ug_chymo.raw	F3:2880	NVRQAPGRALEW	F3:5779	12	94	94	12	466.2534	3	31.98	-	1.2343E6	1395.7371	1.0		83 88 95 94 91 94 97 96 94 97 100 100	NVRQAPGRALEW	ETHCD
4	20210323_F1_UM1_Peng0013_SA_F59_ingel_3ug_tryp.raw	-	A(+58.01)PQVYTLPPSR	F4:5656	11	94	99	11	643.8416	2	30.29	250.00	0	1285.6665	1.6	Carboxymethyl (KW X@N-term)	99 99 99 100 100 100 100 100 98 99 100	A(+58.01)PQVYTLPPSR	HCD
4	20210323_F1_UM1_Peng0013_SA_F59_ingel_3ug_tryp.raw	-	A(+58.01)PQVYTLPPSR	F4:5341	11	94	99	11	643.8404	2	28.56	250.00	0	1285.6665	-0.2	Carboxymethyl (KW X@N-term)	99 99 99 100 100 100 100 100 98 99 100	A(+58.01)PQVYTLPPSR	HCD
4	20210323_F1_UM1_Peng0013_SA_F59_ingel_3ug_tryp.raw	-	V(+58.01)ADTAFYYC(+58.01)AK	F4:7714	11	94	96	11	684.2955	2	41.72	250.00	0	1366.5752	0.9	Carboxymethyl (KW X@N-term); Carboxymethyl	81 85 98 99 99 99 99 99 99 100 100	V(+58.01)ADTAFYYC(+58.01)AK	ETHCD
4	20210323_F1_UM1_Peng0013_SA_F59_ingel_3ug_tryp.raw	F4:7879	A(+58.01)PQVYTLPPSR	F4:5537	11	94	99	11	643.8416	2	29.60	250.00	3.6346E8	1285.6665	1.6	Carboxymethyl (KW X@N-term)	99 99 99 100 100 100 100 100 98 99 100	A(+58.01)PQVYTLPPSR	HCD
1	20210323_F1_UM1_Peng0013_SA_F59_ingel_3ug_ELA.raw	F1:12071	LC(+58.01)VKDYFPEPV	F1:9813	11	94	94	11	684.3329	2	54.56	-	1.4004E8	1366.6479	2.4	Carboxymethyl	97 96 100 87 88 88 99 99 99 90 93	LC(+58.01)VKDYFPEPV	HCD
2	20210323_F1_UM1_Peng0013_SA_F59_ingel_3ug_TL.raw	F2:1738	LFPPKPKDTLM(+15.99)	F2:5818	11	94	94	11	434.9093	3	27.95	-	7.4472E8	1301.7053	0.6	Oxidation (M)	96 81 89 91 88 98 99 100 99 99 96	LFPPKPKDTLM(+15.99)	ETHCD
4	20210323_F1_UM1_Peng0013_SA_F59_ingel_3ug_tryp.raw	-	A(+58.01)PQVYTLPPSR	F4:6004	11	94	99	11	643.8413	2	32.10	250.00	0	1285.6665	1.2	Carboxymethyl (KW X@N-term)	99 99 99 100 100 100 100 100 98 99 100	A(+58.01)PQVYTLPPSR	HCD
4	20210323_F1_UM1_Peng0013_SA_F59_ingel_3ug_tryp.raw	F4:6167	VNELDPELQK	F4:5230	10	94	88	10	592.8129	2	28.01	250.00	1.2131E6	1183.6084	2.5		52 62 95 98 95 94 95 97 99 100	VNELDPELQK	ETHCD
3	20210323_F1_UM1_Peng0013_SA_F59_ingel_3ug_chymo.raw	F3:17171	GQPKAAPSVTLFPPSSEEL	F3:9569	19	94	94	19	978.0088	2	53.66	-	3.5162E8	1954.0046	-0.8		79 76 95 96 98 95 94 91 94 98 99 92 93 92 97 99 100 100 100	GQPKAAPSVTLFPPSSEEL	ETHCD
1	20210323_F1_UM1_Peng0013_SA_F59_ingel_3ug_ELA.raw	F1:6350	A(+58.01)VSDRPSGVSSRFSGSKSGNTA	F1:3019	22	94	94	22	553.7710	4	15.43	-	2.5709E6	2211.0515	1.5	Carboxymethyl (KW X@N-term)	71 68 83 98 91 93 100 100 100 100 100 99 99 99 100 100 99 94 93 96 97 91	A(+58.01)VSDRPSGVSSRFSGSKSGNTA	ETHCD
4	20210323_F1_UM1_Peng0013_SA_F59_ingel_3ug_tryp.raw	-	A(+58.01)PQVYTLPPSR	F4:6068	11	94	99	11	643.8414	2	32.46	250.00	0	1285.6665	1.3	Carboxymethyl (KW X@N-term)	99 98 99 100 100 100 100 100 99 99 100	A(+58.01)PQVYTLPPSR	HCD
4	20210323_F1_UM1_Peng0013_SA_F59_ingel_3ug_tryp.raw	F4:12166	W(+15.99)TMYVDGVEVHNAK	F4:9634	14	94	88	14	832.8888	2	52.59	26.93	2.8663E5	1663.7664	-2.0	Oxidation (HW)	60 54 52 98 100 99 94 93 97 97 95 95 98 100	W(+15.99)TMYVDGVEVHNAK	HCD
1	20210323_F1_UM1_Peng0013_SA_F59_ingel_3ug_ELA.raw	F1:10665	LTPPSREEM(+15.99)TKNQVSLT	F1:4428	17	94	94	17	649.6653	3	21.51	-	3.4134E7	1945.9778	-1.9	Oxidation (M)	69 100 99 99 99 100 100 100 100 96 93 92 92 87 85 94 96	LTPPSREEM(+15.99)TKNQVSLT	ETHCD
3	20210323_F1_UM1_Peng0013_SA_F59_ingel_3ug_chymo.raw	-	VRQAPGRALEW	F3:7245	11	94	94	11	428.2390	3	40.30	-	0	1281.6941	0.9		90 90 92 89 93 98 96 93 96 99 99	VRQAPGRALEW	ETHCD
2	20210323_F1_UM1_Peng0013_SA_F59_ingel_3ug_TL.raw	F2:712	LSLTPEQWKSHRS	F2:5134	13	94	94	13	392.9606	4	27.79	-	2.6503E6	1567.8105	1.8		98 98 99 97 97 99 77 71 99 98 97 98 95	LSLTPEQWKSHRS	ETHCD
1	20210323_F1_UM1_Peng0013_SA_F59_ingel_3ug_ELA.raw	F1:16567	SGFTFDDYAM(+15.99)HWV	F1:11002	13	94	94	13	796.3306	2	61.50	-	3.7617E7	1590.6450	1.0	Oxidation (M)	68 65 100 100 100 100 100 100 100 98 97 99 99	SGFTFDDYAM(+15.99)HWV	HCD
1	20210323_F1_UM1_Peng0013_SA_F59_ingel_3ug_ELA.raw	-	VGETTTPSKQSNNKYAAS	F1:4152	18	94	94	18	628.3102	3	21.84	-	0	1881.9067	1.1		73 79 97 100 99 93 90 98 99 99 99 99 98 97 96 95 95 89	VGETTTPSKQSNNKYAAS	ETHCD
2	20210323_F1_UM1_Peng0013_SA_F59_ingel_3ug_TL.raw	-	LLSEVSDRPSKDSR	F2:4916	14	94	94	14	530.2821	3	26.44	-	0	1587.8215	1.9		100 100 100 100 99 99 99 98 92 84 72 79 95 99	LLSEVSDRPSKDSR	HCD
3	20210323_F1_UM1_Peng0013_SA_F59_ingel_3ug_chymo.raw	F3:5677	ELDKSRWQQGNVF	F3:6594	13	94	94	13	536.2712	3	36.60	-	1.2471E6	1605.7898	1.3		70 78 97 98 100 100 99 96 92 96 97 100 100	ELDKSRWQQGNVF	ETHCD
4	20210323_F1_UM1_Peng0013_SA_F59_ingel_3ug_tryp.raw	-	LLLSEVSDRPSGK(+58.01)SR	F4:7794	15	94	95	15	567.9770	3	42.18	250.00	0	1700.9058	2.0	Carboxymethyl (KW X@N-term)	82 100 100 99 99 99 99 99 94 95 98 93 82 98 98	LLLSEVSDRPSGK(+58.01)SR	ETHCD
4	20210323_F1_UM1_Peng0013_SA_F59_ingel_3ug_tryp.raw	-	LSSPATLNSR	F4:4573	10	94	96	10	523.2866	2	24.49	19.27	0	1044.5564	2.2		96 98 99 99 98 97 92 89 94 98	LSSPATLNSR	HCD
4	20210323_F1_UM1_Peng0013_SA_F59_ingel_3ug_tryp.raw	F4:9187	V(+58.01)ADTAFYYC(+58.01)AK	F4:7304	11	94	95	11	684.2958	2	38.43	250.00	6.6957E8	1366.5752	1.3	Carboxymethyl (KW X@N-term); Carboxymethyl	77 82 98 99 100 100 100 99 99 100 100	V(+58.01)ADTAFYYC(+58.01)AK	ETHCD
4	20210323_F1_UM1_Peng0013_SA_F59_ingel_3ug_tryp.raw	F4:4217	LESPATLNSR	F4:4503	10	94	87	10	544.2911	2	24.29	23.61	1.3598E6	1086.5669	0.7		48 67 98 98 97 96 93 89 93 98	LESPATLNSR	HCD
4	20210323_F1_UM1_Peng0013_SA_F59_ingel_3ug_tryp.raw	-	LLLSEVSDRPSGK(+58.01)SR	F4:8137	15	94	95	15	567.9764	3	44.00	250.00	0	1700.9058	0.9	Carboxymethyl (KW X@N-term)	80 100 99 98 100 99 98 98 90 93 99 96 90 98 98	LLLSEVSDRPSGK(+58.01)SR	ETHCD
2	20210323_F1_UM1_Peng0013_SA_F59_ingel_3ug_TL.raw	F2:6291	FDDYAM(+15.99)HW	F2:6622	8	94	94	8	550.7115	2	36.67	-	1.7476E7	1099.4070	1.4	Oxidation (M)	99 99 99 80 79 97 100 99	FDDYAM(+15.99)HW	ETHCD
2	20210323_F1_UM1_Peng0013_SA_F59_ingel_3ug_TL.raw	-	FYYC(+58.01)AK(+58.01)G	F2:5012	7	94	94	7	484.1978	2	26.99	-	0	966.3793	1.9	Carboxymethyl; Carboxymethyl (KW X@N-term)	98 97 91 90 97 93 91	FYYC(+58.01)AK(+58.01)G	ETHCD
1	20210323_F1_UM1_Peng0013_SA_F59_ingel_3ug_ELA.raw	F1:5210	G(+58.01)KALPAPLEKTSLAK	F1:6270	15	94	94	15	527.9797	3	33.67	-	3.8635E5	1580.9136	2.4	Carboxymethyl (KW X@N-term)	94 96 100 100 99 100 100 99 98 96 94 90 82 75 89	G(+58.01)KALPAPLEKTSLAK	HCD
3	20210323_F1_UM1_Peng0013_SA_F59_ingel_3ug_chymo.raw	-	LSLTPEQW	F3:10772	8	94	94	8	487.2541	2	60.88	-	0	972.4916	2.1		92 85 90 93 95 98 100 100	LSLTPEQW	ETHCD
2	20210323_F1_UM1_Peng0013_SA_F59_ingel_3ug_TL.raw	F2:7106	LEGGLDVVAEH	F2:6905	11	94	94	11	569.7905	2	38.37	-	2.4076E5	1137.5667	-0.2		79 88 99 99 100 100 100 99 96 90 84	LEGGLDVVAEH	HCD
2	20210323_F1_UM1_Peng0013_SA_F59_ingel_3ug_TL.raw	F2:621	VSW(+15.99)YQHHPGKAPK	F2:2795	13	94	94	13	388.4511	4	14.43	-	1.0329E6	1549.7791	-2.4	Oxidation (HW)	99 99 99 99 98 98 99 99 68 68 98 99 99	VSW(+15.99)YQHHPGKAPK	HCD
3	20210323_F1_UM1_Peng0013_SA_F59_ingel_3ug_chymo.raw	F3:4653	SGVHTFPAVL	F3:8468	10	94	94	10	514.2827	2	47.20	-	2.1362E7	1026.5498	0.9		88 89 93 98 100 96 96 99 100 82	SGVHTFPAVL	ETHCD
1	20210323_F1_UM1_Peng0013_SA_F59_ingel_3ug_ELA.raw	F1:11030	SK(+58.01)AGPSVFPLAPS	F1:9511	13	94	94	13	658.3500	2	52.60	-	4.9092E5	1314.6819	2.8	Carboxymethyl (KW X@N-term)	95 89 88 89 96 98 98 93 91 96 94 97 98	SK(+58.01)AGPSVFPLAPS	ETHCD
4	20210323_F1_UM1_Peng0013_SA_F59_ingel_3ug_tryp.raw	-	LFPKPPK	F4:3588	7	94	91	7	413.7630	2	19.17	15.83	0	825.5112	0.3		95 93 95 92 86 86 90	LFPKPPK	HCD
4	20210323_F1_UM1_Peng0013_SA_F59_ingel_3ug_tryp.raw	-	M(+58.01)QQGNVFSC(+58.01)K(+58.01)M(+15.99)HEALHNHYTQK	F4:6220	22	94	89	22	706.0660	4	33.31	26.43	0	2820.2053	10.5	Carboxymethyl (KW X@N-term); Carboxymethyl; Oxidation (M)	94 95 96 96 73 78 98 98 97 97 96 49 76 91 94 90 93 85 92 92 90 94	M(+58.01)QQGNVFSC(+58.01)K(+58.01)M(+15.99)HEALHNHYTQK	HCD
3	20210323_F1_UM1_Peng0013_SA_F59_ingel_3ug_chymo.raw	F3:5897	TVLHQDW(+15.99)LDGKEY	F3:6497	13	94	94	13	540.5969	3	34.57	-	2.8559E7	1618.7627	3.9	Oxidation (HW)	83 89 99 99 92 93 88 95 97 96 96 98 98	TVLHQDW(+15.99)LDGKEY	ETHCD
1	20210323_F1_UM1_Peng0013_SA_F59_ingel_3ug_ELA.raw	-	GGKALPAPL	F1:6093	9	94	94	9	412.2560	2	32.69	-	0	822.4963	1.5		82 89 95 98 94 93 96 99 99	GGKALPAPL	ETHCD
4	20210323_F1_UM1_Peng0013_SA_F59_ingel_3ug_tryp.raw	F4:4541	LSLSTSGGFSR	F4:5462	11	94	95	11	556.2916	2	29.29	250.00	3.9383E5	1110.5669	1.5		98 99 99 99 100 99 96 93 80 82 100	LSLSTSGGFSR	HCD
4	20210323_F1_UM1_Peng0013_SA_F59_ingel_3ug_tryp.raw	F4:5318	SYM(+15.99)NQVTHADSTVEK	F4:2674	15	94	87	15	575.9301	3	14.17	13.42	2.8697E5	1724.7676	0.4	Oxidation (M)	98 95 65 55 89 95 93 90 57 70 99 100 99 100 99	SYM(+15.99)NQVTHADSTVEK	ETHCD
2	20210323_F1_UM1_Peng0013_SA_F59_ingel_3ug_TL.raw	F2:5997	LFPPSSEELQANKAT	F2:6050	15	94	94	15	544.6152	3	33.72	-	6.8061E6	1630.8203	2.2		97 75 74 79 96 98 100 100 100 99 99 99 99 99 98	LFPPSSEELQANKAT	ETHCD
1	20210323_F1_UM1_Peng0013_SA_F59_ingel_3ug_ELA.raw	F1:1205	LEMSVSGL	F1:10170	8	94	94	8	418.2137	2	56.56	-	7.7235E5	834.4157	-3.3		92 85 85 92 99 100 100 100	LEMSVSGL	ETHCD
4	20210323_F1_UM1_Peng0013_SA_F59_ingel_3ug_tryp.raw	-	A(+58.01)PQVYTLPPSR	F4:6365	11	94	98	11	643.8414	2	34.17	250.00	0	1285.6665	1.3	Carboxymethyl (KW X@N-term)	97 94 98 100 100 100 100 100 98 99 100	A(+58.01)PQVYTLPPSR	HCD
2	20210323_F1_UM1_Peng0013_SA_F59_ingel_3ug_TL.raw	F2:13617	LSEVSDRPSGVSSR	F2:2723	14	94	94	14	738.3761	2	13.92	-	3.0697E7	1474.7375	0.1		98 97 99 98 82 90 98 96 95 76 89 99 100 100	LSEVSDRPSGVSSR	HCD
2	20210323_F1_UM1_Peng0013_SA_F59_ingel_3ug_TL.raw	-	FDSWGRGTPVT	F2:6005	11	94	94	11	611.7978	2	32.87	-	0	1221.5779	2.6		98 98 99 96 91 83 86 86 98 99 99	FDSWGRGTPVT	ETHCD
1	20210323_F1_UM1_Peng0013_SA_F59_ingel_3ug_ELA.raw	-	SWYQHHPGKAPKLL	F1:5903	14	94	94	14	416.2290	4	31.63	-	0	1660.8838	2.0		99 98 97 95 98 99 98 94 74 86 87 92 100 100	SWYQHHPGKAPKLL	HCD
4	20210323_F1_UM1_Peng0013_SA_F59_ingel_3ug_tryp.raw	-	LTVLGQPK	F4:6138	8	94	96	8	428.2692	2	32.88	24.16	0	854.5225	1.5		98 98 99 99 93 92 95 93	LTVLGQPK	HCD
4	20210323_F1_UM1_Peng0013_SA_F59_ingel_3ug_tryp.raw	F4:982	FASFLDK	F4:6171	7	94	98	7	414.2192	2	33.16	250.00	1.2312E6	826.4225	1.6		98 98 98 97 98 100 100	FASFLDK	HCD
3	20210323_F1_UM1_Peng0013_SA_F59_ingel_3ug_chymo.raw	-	TLVGLVSW	F3:12098	8	94	94	8	437.7561	2	68.44	-	0	873.4960	1.9		94 93 86 84 97 99 100 99	TLVGLVSW	ETHCD
2	20210323_F1_UM1_Peng0013_SA_F59_ingel_3ug_TL.raw	-	LLSEVSDRPSKDSR	F2:6880	14	94	94	14	530.2822	3	38.17	-	0	1587.8215	2.1		100 100 100 99 98 94 96 95 90 86 82 85 95 98	LLSEVSDRPSKDSR	HCD
1	20210323_F1_UM1_Peng0013_SA_F59_ingel_3ug_ELA.raw	F1:14918	GFTFDDYAM(+15.99)HWV	F1:11213	12	94	94	12	752.8145	2	61.50	-	1.1943E7	1503.6128	1.0	Oxidation (M)	98 98 100 100 100 100 99 98 85 75 83 92	GFTFDDYAM(+15.99)HWV	HCD
3	20210323_F1_UM1_Peng0013_SA_F59_ingel_3ug_chymo.raw	F3:3192	V(+58.01)VSRDNAKNSLY	F3:4097	12	94	94	12	475.2449	3	22.47	-	8.784E5	1422.7102	1.9	Carboxymethyl (KW X@N-term)	81 84 95 96 98 96 98 99 95 93 96 97	V(+58.01)VSRDNAKNSLY	ETHCD
3	20210323_F1_UM1_Peng0013_SA_F59_ingel_3ug_chymo.raw	-	V(+58.01)VSRDNAKNSLY	F3:4097	12	94	94	12	475.2511	3	22.50	-	0	1422.7102	14.9	Carboxymethyl (KW X@N-term)	81 84 95 96 98 96 98 99 95 93 96 97	V(+58.01)VSRDNAKNSLY	ETHCD
1	20210323_F1_UM1_Peng0013_SA_F59_ingel_3ug_ELA.raw	F1:15527	GFTFDDYAM(+15.99)H(+15.99)W(+15.99)V	F1:10381	12	94	94	12	768.8090	2	57.97	-	2.8983E6	1535.6028	0.4	Oxidation (M); Oxidation (HW)	100 100 100 100 100 100 99 92 86 85 85 83	GFTFDDYAM(+15.99)H(+15.99)W(+15.99)V	ETHCD
4	20210323_F1_UM1_Peng0013_SA_F59_ingel_3ug_tryp.raw	-	LVVLDTDYKK	F4:5338	10	94	91	10	398.5643	3	28.54	250.00	0	1192.6704	0.6		59 81 94 95 95 97 98 98 99 100	LVVLDTDYKK	ETHCD
1	20210323_F1_UM1_Peng0013_SA_F59_ingel_3ug_ELA.raw	F1:3235	SVM(+15.99)HEALHNHYTQKSL	F1:3222	16	94	94	16	478.4854	4	15.27	-	1.0485E8	1909.9104	1.1	Oxidation (M)	99 99 100 98 98 95 95 92 95 95 98 76 69 98 98 99	SVM(+15.99)HEALHNHYTQKSL	HCD
4	20210323_F1_UM1_Peng0013_SA_F59_ingel_3ug_tryp.raw	F4:3815	YYVDVSHEDPEVK	F4:5097	13	94	90	13	527.2532	3	27.26	250.00	3.8442E6	1578.7202	11.2		56 55 82 100 99 99 99 100 94 93 99 100 100	YYVDVSHEDPEVK	ETHCD
3	20210323_F1_UM1_Peng0013_SA_F59_ingel_3ug_chymo.raw	-	LSLTPEQW	F3:10956	8	94	94	8	487.2540	2	61.96	-	0	972.4916	1.8		94 83 90 94 94 98 99 100	LSLTPEQW	ETHCD
4	20210323_F1_UM1_Peng0013_SA_F59_ingel_3ug_tryp.raw	-	NSLYLQM(+15.99)NSLR	F4:6701	11	94	98	11	677.8450	2	36.02	250.00	0	1353.6711	3.2	Oxidation (M)	94 96 100 100 100 99 99 98 97 98 99	NSLYLQM(+15.99)NSLR	HCD
2	20210323_F1_UM1_Peng0013_SA_F59_ingel_3ug_TL.raw	F2:2479	FVVFGGGTK	F2:6822	9	94	94	9	456.2542	2	36.01	-	1.793E7	910.4912	2.9		97 99 100 99 95 91 85 84 96	FVVFGGGTK	HCD
4	20210323_F1_UM1_Peng0013_SA_F59_ingel_3ug_tryp.raw	-	DTLM(+15.99)LSR	F4:4502	7	94	89	7	426.2190	2	24.11	23.12	0	850.4219	1.8	Oxidation (M)	82 79 91 89 92 92 96	DTLM(+15.99)LSR	ETHCD
4	20210323_F1_UM1_Peng0013_SA_F59_ingel_3ug_tryp.raw	-	LTVLGQPK	F4:6391	8	94	96	8	428.2689	2	34.32	24.16	0	854.5225	0.8		98 98 99 98 93 94 96 93	LTVLGQPK	HCD
4	20210323_F1_UM1_Peng0013_SA_F59_ingel_3ug_tryp.raw	-	FNM(+15.99)AYVDGVEVHNAK	F4:6412	15	94	91	15	570.6024	3	34.42	250.00	0	1708.7878	-1.5	Oxidation (M)	94 88 49 57 98 99 99 95 96 99 98 96 95 99 100	FNM(+15.99)AYVDGVEVHNAK	HCD
4	20210323_F1_UM1_Peng0013_SA_F59_ingel_3ug_tryp.raw	F4:10382	YLC(+58.01)NNQDTLSSK	F4:3233	12	94	90	12	722.3257	2	17.20	21.15	9.5678E4	1442.6348	1.4	Carboxymethyl	98 95 65 56 89 91 98 97 98 99 100 100	YLC(+58.01)NNQDTLSSK	HCD
4	20210323_F1_UM1_Peng0013_SA_F59_ingel_3ug_tryp.raw	F4:7867	A(+58.01)PQVYTLPPSR	F4:6910	11	94	98	11	643.8399	2	37.22	250.00	3.4588E5	1285.6665	-1.0	Carboxymethyl (KW X@N-term)	98 98 98 100 100 100 100 99 96 97 99	A(+58.01)PQVYTLPPSR	HCD
4	20210323_F1_UM1_Peng0013_SA_F59_ingel_3ug_tryp.raw	F4:9916	NGFQRNFSC(+58.01)K(+58.01)M(+15.99)HEALHNHYTQK	F4:6283	22	94	86	22	706.3170	4	33.62	250.00	3.8793E5	2821.2449	-2.1	Carboxymethyl; Carboxymethyl (KW X@N-term); Oxidation (M)	62 56 67 92 54 61 97 97 97 97 98 92 97 95 95 92 95 85 93 95 92 95	NGFQRNFSC(+58.01)K(+58.01)M(+15.99)HEALHNHYTQK	HCD
4	20210323_F1_UM1_Peng0013_SA_F59_ingel_3ug_tryp.raw	-	NSLYLQM(+15.99)NSLR	F4:6673	11	94	98	11	677.8437	2	35.87	250.00	0	1353.6711	1.2	Oxidation (M)	94 96 100 100 100 99 98 98 97 98 99	NSLYLQM(+15.99)NSLR	HCD
3	20210323_F1_UM1_Peng0013_SA_F59_ingel_3ug_chymo.raw	F3:3343	GNTKLTVLL	F3:8495	9	94	94	9	479.8011	2	47.47	-	1.1149E6	957.5859	1.8		90 85 90 96 99 99 100 100 87	GNTKLTVLL	ETHCD
4	20210323_F1_UM1_Peng0013_SA_F59_ingel_3ug_tryp.raw	F4:2773	DLGEENFK	F4:4188	8	94	93	8	476.2247	2	22.49	24.80	5.5215E5	950.4345	0.4		87 85 98 99 97 94 93 92	DLGEENFK	HCD
1	20210323_F1_UM1_Peng0013_SA_F59_ingel_3ug_ELA.raw	F1:7863	LDEVSDRPSGV	F1:4055	11	94	94	11	587.2920	2	21.21	-	3.1918E6	1172.5674	1.7		99 100 100 100 99 99 99 95 92 66 85	LDEVSDRPSGV	HCD
1	20210323_F1_UM1_Peng0013_SA_F59_ingel_3ug_ELA.raw	-	SWYQHHPGKPAKLL	F1:5994	14	94	94	14	554.6362	3	32.13	-	0	1660.8838	1.7		99 98 99 99 100 79 79 96 97 83 86 100 100 100	SWYQHHPGKPAKLL	ETHCD
4	20210323_F1_UM1_Peng0013_SA_F59_ingel_3ug_tryp.raw	F4:768	LAADDFR	F4:4130	7	94	91	7	404.2047	2	22.23	24.08	3.2582E6	806.3922	3.3		98 94 80 84 93 95 99	LAADDFR	ETHCD
4	20210323_F1_UM1_Peng0013_SA_F59_ingel_3ug_tryp.raw	F4:5954	LLLSEK(+58.01)DRPSDVSSR	F4:5937	15	94	90	15	587.3105	3	31.72	250.00	1.2157E5	1758.9111	-0.8	Carboxymethyl (KW X@N-term)	79 100 99 95 96 82 84 74 81 96 95 88 93 99 99	LLLSEK(+58.01)DRPSDVSSR	ETHCD
4	20210323_F1_UM1_Peng0013_SA_F59_ingel_3ug_tryp.raw	F4:1996	SKAEAESLYQSK	F4:2821	12	94	96	12	447.5614	3	15.01	6.74	5.246E5	1339.6619	0.5		98 98 99 100 100 100 100 100 99 98 98 73	SKAEAESLYQSK	ETHCD
4	20210323_F1_UM1_Peng0013_SA_F59_ingel_3ug_tryp.raw	F4:7203	VTYLQM(+15.99)NSLR	F4:6183	10	94	88	10	620.8215	2	32.52	250.00	9.7266E6	1239.6282	0.3	Oxidation (M)	52 62 99 99 95 95 94 90 94 98	VTYLQM(+15.99)NSLR	HCD
1	20210323_F1_UM1_Peng0013_SA_F59_ingel_3ug_ELA.raw	F1:17396	SASTKPGSVFPLAPSSKSTSNTAALG	F1:7484	26	94	94	26	821.7632	3	40.59	-	1.9536E6	2462.2651	1.1		88 86 89 89 93 89 93 99 98 89 92 99 95 92 96 100 100 99 98 97 85 86 98 99 98 92	SASTKPGSVFPLAPSSKSTSNTAALG	ETHCD
4	20210323_F1_UM1_Peng0013_SA_F59_ingel_3ug_tryp.raw	-	A(+58.01)PQVYTLPPSR	F4:5300	11	94	98	11	643.8407	2	28.35	250.00	0	1285.6665	0.3	Carboxymethyl (KW X@N-term)	99 97 99 100 100 100 100 100 98 99 100	A(+58.01)PQVYTLPPSR	HCD
2	20210323_F1_UM1_Peng0013_SA_F59_ingel_3ug_TL.raw	-	LFPPKPKDTLM(+15.99)	F2:7189	11	94	94	11	434.9096	3	40.08	-	0	1301.7053	1.4	Oxidation (M)	95 81 88 92 90 98 99 99 98 98 96	LFPPKPKDTLM(+15.99)	ETHCD
4	20210323_F1_UM1_Peng0013_SA_F59_ingel_3ug_tryp.raw	F4:237	SLYNLGGSKR	F4:3993	10	94	86	10	365.5366	3	21.35	22.13	2.7978E4	1093.5879	0.0		48 63 88 92 99 96 93 94 96 96	SLYNLGGSKR	ETHCD
2	20210323_F1_UM1_Peng0013_SA_F59_ingel_3ug_TL.raw	F2:1738	LMLPKPKDTLM(+15.99)	F2:5153	11	94	94	11	434.9093	3	27.95	-	7.4472E8	1301.7087	-2.0	Oxidation (M)	96 79 83 90 90 99 100 100 100 99 98	LMLPKPKDTLM(+15.99)	ETHCD
2	20210323_F1_UM1_Peng0013_SA_F59_ingel_3ug_TL.raw	F2:517	LC(+58.01)NVNHKPSNTKVDKR	F2:2163	16	94	94	16	383.0024	5	10.98	-	2.1447E5	1909.9792	-2.0	Carboxymethyl	97 95 94 96 94 97 76 78 92 96 98 98 98 98 98 97	LC(+58.01)NVNHKPSNTKVDKR	ETHCD
1	20210323_F1_UM1_Peng0013_SA_F59_ingel_3ug_ELA.raw	-	SVM(+15.99)HEALHNHYTQKS	F1:2554	15	94	94	15	450.2143	4	12.96	-	0	1796.8264	0.9	Oxidation (M)	76 77 85 92 100 100 100 100 98 98 98 97 97 98 92	SVM(+15.99)HEALHNHYTQKS	ETHCD
4	20210323_F1_UM1_Peng0013_SA_F59_ingel_3ug_tryp.raw	-	A(+58.01)PQVYTLPPSR	F4:6973	11	94	98	11	643.8409	2	37.57	250.00	0	1285.6665	0.6	Carboxymethyl (KW X@N-term)	98 96 98 99 100 100 100 99 97 98 99	A(+58.01)PQVYTLPPSR	HCD
4	20210323_F1_UM1_Peng0013_SA_F59_ingel_3ug_tryp.raw	-	NSLYLQM(+15.99)NSLR	F4:6641	11	94	98	11	677.8437	2	35.68	250.00	0	1353.6711	1.2	Oxidation (M)	93 96 100 100 100 99 99 98 97 98 99	NSLYLQM(+15.99)NSLR	HCD
4	20210323_F1_UM1_Peng0013_SA_F59_ingel_3ug_tryp.raw	-	LTVLGQPK	F4:6083	8	94	95	8	428.2692	2	32.54	24.16	0	854.5225	1.6		98 98 99 98 92 93 94 92	LTVLGQPK	HCD
4	20210323_F1_UM1_Peng0013_SA_F59_ingel_3ug_tryp.raw	F4:7741	A(+58.01)PQVYTLPPSREEM(+15.99)TK	F4:4710	16	94	96	16	640.9838	3	25.21	250.00	3.7839E8	1919.9299	-0.1	Carboxymethyl (KW X@N-term); Oxidation (M)	91 91 83 99 99 99 96 95 98 100 99 100 100 100 100 100	A(+58.01)PQVYTLPPSREEM(+15.99)TK	ETHCD
4	20210323_F1_UM1_Peng0013_SA_F59_ingel_3ug_tryp.raw	-	LTVLGQPK	F4:6014	8	94	95	8	428.2696	2	32.15	24.16	0	854.5225	2.5		98 98 99 98 92 92 94 92	LTVLGQPK	HCD
4	20210323_F1_UM1_Peng0013_SA_F59_ingel_3ug_tryp.raw	-	YVDGVEVHDAK	F4:3185	11	94	87	11	411.2043	3	16.93	15.72	0	1230.5881	2.5		65 62 95 71 81 98 98 95 98 99 99	YVDGVEVHDAK	HCD
1	20210323_F1_UM1_Peng0013_SA_F59_ingel_3ug_ELA.raw	F1:3235	SVM(+15.99)HEALHNHYTQKSL	F1:2951	16	94	94	16	478.4854	4	15.27	-	1.0485E8	1909.9104	1.1	Oxidation (M)	99 99 100 98 95 89 92 89 95 95 97 82 78 98 98 99	SVM(+15.99)HEALHNHYTQKSL	HCD
4	20210323_F1_UM1_Peng0013_SA_F59_ingel_3ug_tryp.raw	-	LLLSEVSDRPSGK(+58.01)SR	F4:7523	15	94	95	15	567.9764	3	40.65	250.00	0	1700.9058	0.9	Carboxymethyl (KW X@N-term)	80 100 100 98 99 99 99 98 88 90 98 97 90 97 96	LLLSEVSDRPSGK(+58.01)SR	ETHCD
2	20210323_F1_UM1_Peng0013_SA_F59_ingel_3ug_TL.raw	-	LFPPKPKDTLM(+15.99)	F2:6431	11	94	94	11	434.9102	3	35.43	-	0	1301.7053	2.6	Oxidation (M)	95 79 88 92 90 99 100 100 98 98 95	LFPPKPKDTLM(+15.99)	ETHCD
[truncated: 15,991 more rows]
