# Supplementary material for: A Handle on Mass Coincidence Errors in De Novo Sequencing of Antibodies by Bottom-up Proteomics
Source: J Proteome Res. 2024 Jun 27;23(8):3552–9. doi: 10.1021/acs.jproteome.4c00188 (PMC11301774; doi:10.1021/acs.jproteome.4c00188)
Supplement: Supplementary file 1 — pr4c00188_si_001.zip [file pr4c00188_si_001.zip › supplementary data/mass-based-benchmark/bin/datasets/7lue_2_9MAbuiltNoSeq.cif]

data_1
#
loop_
_atom_site.group_PDB
_atom_site.id
_atom_site.type_symbol
_atom_site.label_atom_id
_atom_site.label_alt_id
_atom_site.label_comp_id
_atom_site.label_asym_id
_atom_site.label_entity_id
_atom_site.label_seq_id
_atom_site.pdbx_PDB_ins_code
_atom_site.Cartn_x
_atom_site.Cartn_y
_atom_site.Cartn_z
_atom_site.occupancy
_atom_site.B_iso_or_equiv
_atom_site.auth_seq_id
_atom_site.auth_asym_id
_atom_site.pdbx_PDB_model_num
ATOM 1     N N   . THR A  ? 1   ? 167.953 92.715  120.880 1 100.0      0    A  1 
ATOM 2     C CA  . THR A  ? 1   ? 167.635 91.315  121.141 1 100.0      0    A  1 
ATOM 3     C C   . THR A  ? 1   ? 166.125 91.100  121.168 1 100.0      0    A  1 
ATOM 4     O O   . THR A  ? 1   ? 165.371 91.999  121.545 1 100.0      0    A  1 
ATOM 5     C CB  . THR A  ? 1   ? 168.248 90.842  122.472 1 100.0      0    A  1 
ATOM 6     O OG1 . THR A  ? 1   ? 167.736 91.648  123.540 1 100.0      0    A  1 
ATOM 7     C CG2 . THR A  ? 1   ? 169.768 90.955  122.448 1 100.0      0    A  1 
ATOM 8     N N   . ARG A  ? 2   ? 165.188 90.262  120.240 1 40.527336  1    A  1 
ATOM 9     C CA  . ARG A  ? 2   ? 164.198 89.202  120.403 1 40.527336  1    A  1 
ATOM 10    C C   . ARG A  ? 2   ? 164.869 87.837  120.505 1 40.527336  1    A  1 
ATOM 11    O O   . ARG A  ? 2   ? 165.317 87.302  119.755 1 40.527336  1    A  1 
ATOM 12    C CB  . ARG A  ? 2   ? 163.202 89.212  119.241 1 40.527336  1    A  1 
ATOM 13    C CG  . ARG A  ? 2   ? 161.967 89.901  119.494 1 40.527336  1    A  1 
ATOM 14    C CD  . ARG A  ? 2   ? 161.129 90.090  118.292 1 40.527336  1    A  1 
ATOM 15    N NE  . ARG A  ? 2   ? 161.455 91.147  117.623 1 40.527336  1    A  1 
ATOM 16    C CZ  . ARG A  ? 2   ? 161.413 91.287  116.456 1 40.527336  1    A  1 
ATOM 17    N NH1 . ARG A  ? 2   ? 161.055 90.435  115.802 1 40.527336  1    A  1 
ATOM 18    N NH2 . ARG A  ? 2   ? 161.731 92.286  115.937 1 40.527336  1    A  1 
ATOM 19    N N   . ASP B  ? 1   ? 90.533  169.821 122.891 1 97.51395   2    B  1 
ATOM 20    C CA  . ASP B  ? 1   ? 91.651  170.285 122.075 1 97.51395   2    B  1 
ATOM 21    C C   . ASP B  ? 1   ? 91.881  171.783 122.261 1 97.51395   2    B  1 
ATOM 22    O O   . ASP B  ? 1   ? 92.170  172.496 121.301 1 97.51395   2    B  1 
ATOM 23    C CB  . ASP B  ? 1   ? 91.404  169.971 120.598 1 97.51395   2    B  1 
ATOM 24    C CG  . ASP B  ? 1   ? 91.478  168.486 120.287 1 97.51395   2    B  1 
ATOM 25    O OD1 . ASP B  ? 1   ? 92.179  167.746 121.010 1 97.51395   2    B  1 
ATOM 26    O OD2 . ASP B  ? 1   ? 90.832  168.053 119.309 1 97.51395   2    B  1 
ATOM 27    N N   . VAL B  ? 2   ? 92.012  171.999 123.829 1 100.0      3    B  1 
ATOM 28    C CA  . VAL B  ? 2   ? 92.150  173.319 124.434 1 100.0      3    B  1 
ATOM 29    C C   . VAL B  ? 2   ? 93.628  173.694 124.526 1 100.0      3    B  1 
ATOM 30    O O   . VAL B  ? 2   ? 94.460  172.870 124.913 1 100.0      3    B  1 
ATOM 31    C CB  . VAL B  ? 2   ? 91.498  173.373 125.833 1 100.0      3    B  1 
ATOM 32    C CG1 . VAL B  ? 2   ? 91.314  174.820 126.288 1 100.0      3    B  1 
ATOM 33    C CG2 . VAL B  ? 2   ? 90.159  172.638 125.827 1 100.0      3    B  1 
ATOM 34    N N   . HIS B  ? 3   ? 93.663  175.106 124.425 1 100.0      4    B  1 
ATOM 35    C CA  . HIS B  ? 3   ? 94.965  175.608 124.849 1 100.0      4    B  1 
ATOM 36    C C   . HIS B  ? 3   ? 94.816  176.765 125.832 1 100.0      4    B  1 
ATOM 37    O O   . HIS B  ? 3   ? 93.849  177.527 125.758 1 100.0      4    B  1 
ATOM 38    C CB  . HIS B  ? 3   ? 95.789  176.051 123.638 1 100.0      4    B  1 
ATOM 39    C CG  . HIS B  ? 3   ? 96.120  174.936 122.698 1 100.0      4    B  1 
ATOM 40    N ND1 . HIS B  ? 3   ? 97.180  174.079 122.903 1 100.0      4    B  1 
ATOM 41    C CD2 . HIS B  ? 3   ? 95.527  174.537 121.548 1 100.0      4    B  1 
ATOM 42    C CE1 . HIS B  ? 3   ? 97.225  173.200 121.917 1 100.0      4    B  1 
ATOM 43    N NE2 . HIS B  ? 3   ? 96.233  173.456 121.081 1 100.0      4    B  1 
ATOM 44    N N   . THR B  ? 4   ? 95.479  176.805 126.818 1 100.0      5    B  1 
ATOM 45    C CA  . THR B  ? 4   ? 95.708  177.948 127.696 1 100.0      5    B  1 
ATOM 46    C C   . THR B  ? 4   ? 97.104  178.524 127.481 1 100.0      5    B  1 
ATOM 47    O O   . THR B  ? 4   ? 98.103  177.815 127.627 1 100.0      5    B  1 
ATOM 48    C CB  . THR B  ? 4   ? 95.531  177.560 129.175 1 100.0      5    B  1 
ATOM 49    O OG1 . THR B  ? 4   ? 94.218  177.018 129.368 1 100.0      5    B  1 
ATOM 50    C CG2 . THR B  ? 4   ? 95.707  178.770 130.086 1 100.0      5    B  1 
ATOM 51    N N   . PHE B  ? 5   ? 97.285  179.603 126.983 1 100.0      6    B  1 
ATOM 52    C CA  . PHE B  ? 5   ? 98.610  180.185 126.802 1 100.0      6    B  1 
ATOM 53    C C   . PHE B  ? 5   ? 99.100  180.826 128.094 1 100.0      6    B  1 
ATOM 54    O O   . PHE B  ? 5   ? 98.338  181.504 128.786 1 100.0      6    B  1 
ATOM 55    C CB  . PHE B  ? 5   ? 98.593  181.222 125.675 1 100.0      6    B  1 
ATOM 56    C CG  . PHE B  ? 5   ? 98.195  180.659 124.337 1 100.0      6    B  1 
ATOM 57    C CD1 . PHE B  ? 5   ? 99.077  179.872 123.608 1 100.0      6    B  1 
ATOM 58    C CD2 . PHE B  ? 5   ? 96.936  180.918 123.809 1 100.0      6    B  1 
ATOM 59    C CE1 . PHE B  ? 5   ? 98.711  179.349 122.370 1 100.0      6    B  1 
ATOM 60    C CE2 . PHE B  ? 5   ? 96.563  180.399 122.572 1 100.0      6    B  1 
ATOM 61    C CZ  . PHE B  ? 5   ? 97.452  179.616 121.854 1 100.0      6    B  1 
ATOM 62    N N   . PRO B  ? 6   ? 100.359 180.585 128.441 1 100.0      7    B  1 
ATOM 63    C CA  . PRO B  ? 6   ? 100.861 181.292 129.621 1 100.0      7    B  1 
ATOM 64    C C   . PRO B  ? 6   ? 100.546 182.786 129.593 1 100.0      7    B  1 
ATOM 65    O O   . PRO B  ? 6   ? 100.491 183.388 128.518 1 100.0      7    B  1 
ATOM 66    C CB  . PRO B  ? 6   ? 102.372 181.052 129.559 1 100.0      7    B  1 
ATOM 67    C CG  . PRO B  ? 6   ? 102.575 180.206 128.344 1 100.0      7    B  1 
ATOM 68    C CD  . PRO B  ? 6   ? 101.237 179.949 127.713 1 100.0      7    B  1 
ATOM 69    N N   . SER B  ? 7   ? 100.509 183.397 130.649 1 100.0      8    B  1 
ATOM 70    C CA  . SER B  ? 7   ? 100.194 184.789 130.956 1 100.0      8    B  1 
ATOM 71    C C   . SER B  ? 7   ? 101.405 185.690 130.744 1 100.0      8    B  1 
ATOM 72    O O   . SER B  ? 7   ? 102.537 185.295 131.029 1 100.0      8    B  1 
ATOM 73    C CB  . SER B  ? 7   ? 99.695  184.920 132.396 1 100.0      8    B  1 
ATOM 74    O OG  . SER B  ? 7   ? 100.722 184.591 133.315 1 100.0      8    B  1 
ATOM 75    N N   . VAL B  ? 8   ? 101.206 186.784 130.204 1 100.0      9    B  1 
ATOM 76    C CA  . VAL B  ? 8   ? 102.332 187.709 130.116 1 100.0      9    B  1 
ATOM 77    C C   . VAL B  ? 8   ? 102.130 188.863 131.095 1 100.0      9    B  1 
ATOM 78    O O   . VAL B  ? 8   ? 100.995 189.220 131.419 1 100.0      9    B  1 
ATOM 79    C CB  . VAL B  ? 8   ? 102.509 188.252 128.681 1 100.0      9    B  1 
ATOM 80    C CG1 . VAL B  ? 8   ? 103.346 187.328 127.853 1 100.0      9    B  1 
ATOM 81    C CG2 . VAL B  ? 8   ? 101.182 188.469 128.025 1 100.0      9    B  1 
ATOM 82    N N   . LEU B  ? 9   ? 103.257 189.427 131.584 1 100.0      10   B  1 
ATOM 83    C CA  . LEU B  ? 9   ? 103.143 190.529 132.533 1 100.0      10   B  1 
ATOM 84    C C   . LEU B  ? 9   ? 102.786 191.828 131.817 1 100.0      10   B  1 
ATOM 85    O O   . LEU B  ? 9   ? 103.461 192.222 130.864 1 100.0      10   B  1 
ATOM 86    C CB  . LEU B  ? 9   ? 104.449 190.705 133.312 1 100.0      10   B  1 
ATOM 87    C CG  . LEU B  ? 9   ? 104.413 191.684 134.485 1 100.0      10   B  1 
ATOM 88    C CD1 . LEU B  ? 9   ? 103.794 191.022 135.710 1 100.0      10   B  1 
ATOM 89    C CD2 . LEU B  ? 9   ? 105.815 192.195 134.799 1 100.0      10   B  1 
ATOM 90    N N   . LYS B  ? 10  ? 101.431 192.229 131.930 1 100.0      11   B  1 
ATOM 91    C CA  . LYS B  ? 10  ? 101.226 193.476 131.199 1 100.0      11   B  1 
ATOM 92    C C   . LYS B  ? 10  ? 101.966 194.632 131.866 1 100.0      11   B  1 
ATOM 93    O O   . LYS B  ? 10  ? 102.124 194.652 133.089 1 100.0      11   B  1 
ATOM 94    C CB  . LYS B  ? 10  ? 99.735  193.799 131.094 1 100.0      11   B  1 
ATOM 95    C CG  . LYS B  ? 10  ? 98.973  192.897 130.135 1 100.0      11   B  1 
ATOM 96    C CD  . LYS B  ? 10  ? 97.551  193.394 129.910 1 100.0      11   B  1 
ATOM 97    C CE  . LYS B  ? 10  ? 96.684  192.333 129.247 1 100.0      11   B  1 
ATOM 98    N NZ  . LYS B  ? 10  ? 95.266  192.782 129.111 1 100.0      11   B  1 
ATOM 99    N N   . ASP B  ? 11  ? 102.127 195.532 130.907 1 98.842415  12   B  1 
ATOM 100   C CA  . ASP B  ? 11  ? 102.941 196.690 131.265 1 98.842415  12   B  1 
ATOM 101   C C   . ASP B  ? 11  ? 102.283 197.500 132.380 1 98.842415  12   B  1 
ATOM 102   O O   . ASP B  ? 11  ? 102.721 198.609 132.690 1 98.842415  12   B  1 
ATOM 103   C CB  . ASP B  ? 11  ? 103.180 197.576 130.042 1 98.842415  12   B  1 
ATOM 104   C CG  . ASP B  ? 11  ? 103.968 196.877 128.948 1 98.842415  12   B  1 
ATOM 105   O OD1 . ASP B  ? 11  ? 104.742 195.945 129.254 1 98.842415  12   B  1 
ATOM 106   O OD2 . ASP B  ? 11  ? 103.815 197.264 127.769 1 98.842415  12   B  1 
ATOM 107   N N   . TYR C  ? 1   ? 166.516 92.059  132.610 1 60.781265  13   C  1 
ATOM 108   C CA  . TYR C  ? 1   ? 167.838 92.519  133.023 1 60.781265  13   C  1 
ATOM 109   C C   . TYR C  ? 1   ? 168.931 91.829  132.216 1 60.781265  13   C  1 
ATOM 110   O O   . TYR C  ? 1   ? 168.819 90.647  131.889 1 60.781265  13   C  1 
ATOM 111   C CB  . TYR C  ? 1   ? 168.054 92.265  134.518 1 60.781265  13   C  1 
ATOM 112   C CG  . TYR C  ? 1   ? 167.124 93.050  135.407 1 60.781265  13   C  1 
ATOM 113   C CD1 . TYR C  ? 1   ? 167.163 94.440  135.431 1 60.781265  13   C  1 
ATOM 114   C CD2 . TYR C  ? 1   ? 166.206 92.406  136.225 1 60.781265  13   C  1 
ATOM 115   C CE1 . TYR C  ? 1   ? 166.310 95.168  136.250 1 60.781265  13   C  1 
ATOM 116   C CE2 . TYR C  ? 1   ? 165.349 93.123  137.048 1 60.781265  13   C  1 
ATOM 117   C CZ  . TYR C  ? 1   ? 165.408 94.502  137.053 1 60.781265  13   C  1 
ATOM 118   O OH  . TYR C  ? 1   ? 164.561 95.218  137.867 1 60.781265  13   C  1 
ATOM 119   N N   . GLY C  ? 2   ? 169.233 92.328  131.337 1 100.0      14   C  1 
ATOM 120   C CA  . GLY C  ? 2   ? 170.202 91.743  130.424 1 100.0      14   C  1 
ATOM 121   C C   . GLY C  ? 2   ? 171.185 92.755  129.868 1 100.0      14   C  1 
ATOM 122   O O   . GLY C  ? 2   ? 170.826 93.909  129.625 1 100.0      14   C  1 
ATOM 123   N N   . MET C  ? 3   ? 172.248 92.391  129.769 1 100.0      15   C  1 
ATOM 124   C CA  . MET C  ? 3   ? 173.498 93.030  129.370 1 100.0      15   C  1 
ATOM 125   C C   . MET C  ? 3   ? 174.180 92.243  128.256 1 100.0      15   C  1 
ATOM 126   O O   . MET C  ? 3   ? 174.153 91.011  128.253 1 100.0      15   C  1 
ATOM 127   C CB  . MET C  ? 3   ? 174.440 93.164  130.568 1 100.0      15   C  1 
ATOM 128   C CG  . MET C  ? 3   ? 175.791 93.761  130.221 1 100.0      15   C  1 
ATOM 129   S SD  . MET C  ? 3   ? 176.948 93.760  131.645 1 100.0      15   C  1 
ATOM 130   C CE  . MET C  ? 3   ? 175.773 93.686  133.012 1 100.0      15   C  1 
ATOM 131   N N   . ALA C  ? 4   ? 174.633 92.620  127.282 1 100.0      16   C  1 
ATOM 132   C CA  . ALA C  ? 4   ? 175.469 91.943  126.295 1 100.0      16   C  1 
ATOM 133   C C   . ALA C  ? 4   ? 176.895 92.487  126.317 1 100.0      16   C  1 
ATOM 134   O O   . ALA C  ? 4   ? 177.102 93.702  126.324 1 100.0      16   C  1 
ATOM 135   C CB  . ALA C  ? 4   ? 174.869 92.090  124.899 1 100.0      16   C  1 
ATOM 136   N N   . ALA C  ? 5   ? 177.826 91.725  126.583 1 100.0      17   C  1 
ATOM 137   C CA  . ALA C  ? 5   ? 179.223 92.118  126.420 1 100.0      17   C  1 
ATOM 138   C C   . ALA C  ? 5   ? 179.786 91.610  125.096 1 100.0      17   C  1 
ATOM 139   O O   . ALA C  ? 5   ? 179.866 90.400  124.872 1 100.0      17   C  1 
ATOM 140   C CB  . ALA C  ? 5   ? 180.062 91.598  127.585 1 100.0      17   C  1 
ATOM 141   N N   . GLU C  ? 6   ? 180.259 92.478  124.382 1 100.0      18   C  1 
ATOM 142   C CA  . GLU C  ? 6   ? 180.781 92.183  123.051 1 100.0      18   C  1 
ATOM 143   C C   . GLU C  ? 6   ? 182.285 92.433  122.981 1 100.0      18   C  1 
ATOM 144   O O   . GLU C  ? 6   ? 182.765 93.489  123.398 1 100.0      18   C  1 
ATOM 145   C CB  . GLU C  ? 6   ? 180.059 93.020  121.992 1 100.0      18   C  1 
ATOM 146   C CG  . GLU C  ? 6   ? 179.621 92.244  120.788 1 100.0      18   C  1 
ATOM 147   C CD  . GLU C  ? 6   ? 178.819 93.064  119.792 1 100.0      18   C  1 
ATOM 148   O OE1 . GLU C  ? 6   ? 178.574 94.247  120.039 1 100.0      18   C  1 
ATOM 149   O OE2 . GLU C  ? 6   ? 178.431 92.519  118.756 1 100.0      18   C  1 
ATOM 150   N N   . ASN C  ? 7   ? 182.890 91.650  122.292 1 100.0      19   C  1 
ATOM 151   C CA  . ASN C  ? 7   ? 184.291 91.785  121.909 1 100.0      19   C  1 
ATOM 152   C C   . ASN C  ? 7   ? 184.480 91.615  120.404 1 100.0      19   C  1 
ATOM 153   O O   . ASN C  ? 7   ? 183.902 90.710  119.800 1 100.0      19   C  1 
ATOM 154   C CB  . ASN C  ? 7   ? 185.156 90.778  122.670 1 100.0      19   C  1 
ATOM 155   C CG  . ASN C  ? 7   ? 186.640 91.049  122.515 1 100.0      19   C  1 
ATOM 156   O OD1 . ASN C  ? 7   ? 187.042 92.061  121.937 1 100.0      19   C  1 
ATOM 157   N ND2 . ASN C  ? 7   ? 187.464 90.146  123.031 1 100.0      19   C  1 
ATOM 158   N N   . VAL C  ? 8   ? 185.210 92.453  119.899 1 100.0      20   C  1 
ATOM 159   C CA  . VAL C  ? 8   ? 185.689 92.359  118.524 1 100.0      20   C  1 
ATOM 160   C C   . VAL C  ? 8   ? 187.178 92.023  118.517 1 100.0      20   C  1 
ATOM 161   O O   . VAL C  ? 8   ? 187.989 92.760  119.083 1 100.0      20   C  1 
ATOM 162   C CB  . VAL C  ? 8   ? 185.433 93.668  117.743 1 100.0      20   C  1 
ATOM 163   C CG1 . VAL C  ? 8   ? 185.994 93.569  116.326 1 100.0      20   C  1 
ATOM 164   C CG2 . VAL C  ? 8   ? 183.940 93.986  117.710 1 100.0      20   C  1 
ATOM 165   N N   . VAL C  ? 9   ? 187.210 90.736  117.797 1 100.0      21   C  1 
ATOM 166   C CA  . VAL C  ? 9   ? 188.438 89.966  117.627 1 100.0      21   C  1 
ATOM 167   C C   . VAL C  ? 9   ? 188.675 89.692  116.144 1 100.0      21   C  1 
ATOM 168   O O   . VAL C  ? 9   ? 187.724 89.547  115.373 1 100.0      21   C  1 
ATOM 169   C CB  . VAL C  ? 9   ? 188.387 88.636  118.413 1 100.0      21   C  1 
ATOM 170   C CG1 . VAL C  ? 9   ? 188.392 87.446  117.462 1 100.0      21   C  1 
ATOM 171   C CG2 . VAL C  ? 9   ? 189.556 88.548  119.386 1 100.0      21   C  1 
ATOM 172   N N   . PRO C  ? 10  ? 190.212 89.710  116.012 1 65.02853   22   C  1 
ATOM 173   C CA  . PRO C  ? 10  ? 190.534 89.665  114.584 1 65.02853   22   C  1 
ATOM 174   C C   . PRO C  ? 10  ? 190.320 88.281  113.974 1 65.02853   22   C  1 
ATOM 175   O O   . PRO C  ? 10  ? 190.549 87.268  114.638 1 65.02853   22   C  1 
ATOM 176   C CB  . PRO C  ? 10  ? 192.014 90.056  114.544 1 65.02853   22   C  1 
ATOM 177   C CG  . PRO C  ? 10  ? 192.444 90.069  115.975 1 65.02853   22   C  1 
ATOM 178   C CD  . PRO C  ? 10  ? 191.219 90.025  116.842 1 65.02853   22   C  1 
ATOM 179   N N   . ASN D  ? 1   ? 89.605  182.302 139.175 1 100.0      23   D  1 
ATOM 180   C CA  . ASN D  ? 1   ? 90.742  183.016 139.745 1 100.0      23   D  1 
ATOM 181   C C   . ASN D  ? 1   ? 90.749  182.934 141.269 1 100.0      23   D  1 
ATOM 182   O O   . ASN D  ? 1   ? 89.858  183.473 141.928 1 100.0      23   D  1 
ATOM 183   C CB  . ASN D  ? 1   ? 90.739  184.478 139.292 1 100.0      23   D  1 
ATOM 184   C CG  . ASN D  ? 1   ? 91.938  185.251 139.806 1 100.0      23   D  1 
ATOM 185   O OD1 . ASN D  ? 1   ? 92.693  184.760 140.649 1 100.0      23   D  1 
ATOM 186   N ND2 . ASN D  ? 1   ? 92.121  186.466 139.301 1 100.0      23   D  1 
ATOM 187   N N   . LYS D  ? 2   ? 91.554  182.433 141.935 1 100.0      24   D  1 
ATOM 188   C CA  . LYS D  ? 2   ? 91.384  182.104 143.347 1 100.0      24   D  1 
ATOM 189   C C   . LYS D  ? 2   ? 91.692  183.307 144.233 1 100.0      24   D  1 
ATOM 190   O O   . LYS D  ? 2   ? 91.092  183.471 145.298 1 100.0      24   D  1 
ATOM 191   C CB  . LYS D  ? 2   ? 92.279  180.925 143.735 1 100.0      24   D  1 
ATOM 192   C CG  . LYS D  ? 2   ? 91.972  180.340 145.106 1 100.0      24   D  1 
ATOM 193   C CD  . LYS D  ? 2   ? 91.357  178.950 144.995 1 100.0      24   D  1 
ATOM 194   C CE  . LYS D  ? 2   ? 91.180  178.306 146.363 1 100.0      24   D  1 
ATOM 195   N NZ  . LYS D  ? 2   ? 90.413  177.027 146.278 1 100.0      24   D  1 
ATOM 196   N N   . LYS D  ? 3   ? 92.581  184.471 143.870 1 100.0      25   D  1 
ATOM 197   C CA  . LYS D  ? 3   ? 92.505  185.314 145.059 1 100.0      25   D  1 
ATOM 198   C C   . LYS D  ? 3   ? 91.402  186.360 144.922 1 100.0      25   D  1 
ATOM 199   O O   . LYS D  ? 3   ? 90.841  186.813 145.921 1 100.0      25   D  1 
ATOM 200   C CB  . LYS D  ? 3   ? 93.847  185.999 145.318 1 100.0      25   D  1 
ATOM 201   C CG  . LYS D  ? 3   ? 94.939  185.057 145.804 1 100.0      25   D  1 
ATOM 202   C CD  . LYS D  ? 3   ? 95.034  185.049 147.324 1 100.0      25   D  1 
ATOM 203   C CE  . LYS D  ? 3   ? 96.097  184.074 147.813 1 100.0      25   D  1 
ATOM 204   N NZ  . LYS D  ? 3   ? 96.086  183.942 149.301 1 100.0      25   D  1 
ATOM 205   N N   . SER D  ? 4   ? 91.084  186.903 143.899 1 100.0      26   D  1 
ATOM 206   C CA  . SER D  ? 4   ? 90.030  187.868 143.605 1 100.0      26   D  1 
ATOM 207   C C   . SER D  ? 4   ? 88.648  187.258 143.817 1 100.0      26   D  1 
ATOM 208   O O   . SER D  ? 4   ? 87.632  187.930 143.628 1 100.0      26   D  1 
ATOM 209   C CB  . SER D  ? 4   ? 90.156  188.379 142.169 1 100.0      26   D  1 
ATOM 210   O OG  . SER D  ? 4   ? 88.993  188.073 141.422 1 100.0      26   D  1 
ATOM 211   N N   . LYS D  ? 5   ? 88.844  185.733 144.114 1 100.0      27   D  1 
ATOM 212   C CA  . LYS D  ? 5   ? 87.660  184.909 144.340 1 100.0      27   D  1 
ATOM 213   C C   . LYS D  ? 5   ? 86.640  185.094 143.220 1 100.0      27   D  1 
ATOM 214   O O   . LYS D  ? 5   ? 85.440  185.207 143.479 1 100.0      27   D  1 
ATOM 215   C CB  . LYS D  ? 5   ? 87.024  185.242 145.690 1 100.0      27   D  1 
ATOM 216   C CG  . LYS D  ? 5   ? 87.986  185.160 146.865 1 100.0      27   D  1 
ATOM 217   C CD  . LYS D  ? 5   ? 87.360  184.440 148.052 1 100.0      27   D  1 
ATOM 218   C CE  . LYS D  ? 5   ? 88.306  184.396 149.244 1 100.0      27   D  1 
ATOM 219   N NZ  . LYS D  ? 5   ? 88.014  183.238 150.141 1 100.0      27   D  1 
ATOM 220   N N   . VAL D  ? 6   ? 87.330  185.507 141.981 1 100.0      28   D  1 
ATOM 221   C CA  . VAL D  ? 6   ? 86.528  185.661 140.772 1 100.0      28   D  1 
ATOM 222   C C   . VAL D  ? 6   ? 86.319  184.299 140.114 1 100.0      28   D  1 
ATOM 223   O O   . VAL D  ? 6   ? 87.274  183.543 139.921 1 100.0      28   D  1 
ATOM 224   C CB  . VAL D  ? 6   ? 87.187  186.640 139.774 1 100.0      28   D  1 
ATOM 225   C CG1 . VAL D  ? 6   ? 86.407  186.679 138.461 1 100.0      28   D  1 
ATOM 226   C CG2 . VAL D  ? 6   ? 87.284  188.037 140.384 1 100.0      28   D  1 
ATOM 227   N N   . GLU D  ? 7   ? 85.197  183.846 140.028 1 100.0      29   D  1 
ATOM 228   C CA  . GLU D  ? 7   ? 84.661  182.722 139.267 1 100.0      29   D  1 
ATOM 229   C C   . GLU D  ? 7   ? 83.698  183.197 138.184 1 100.0      29   D  1 
ATOM 230   O O   . GLU D  ? 7   ? 82.670  183.809 138.484 1 100.0      29   D  1 
ATOM 231   C CB  . GLU D  ? 7   ? 83.958  181.729 140.197 1 100.0      29   D  1 
ATOM 232   C CG  . GLU D  ? 7   ? 84.104  180.277 139.770 1 100.0      29   D  1 
ATOM 233   C CD  . GLU D  ? 7   ? 83.475  179.298 140.748 1 100.0      29   D  1 
ATOM 234   O OE1 . GLU D  ? 7   ? 82.933  179.739 141.785 1 100.0      29   D  1 
ATOM 235   O OE2 . GLU D  ? 7   ? 83.525  178.078 140.475 1 100.0      29   D  1 
ATOM 236   N N   . VAL D  ? 8   ? 84.340  183.455 137.022 1 100.0      30   D  1 
ATOM 237   C CA  . VAL D  ? 8   ? 83.586  183.967 135.883 1 100.0      30   D  1 
ATOM 238   C C   . VAL D  ? 8   ? 83.207  182.815 134.955 1 100.0      30   D  1 
ATOM 239   O O   . VAL D  ? 8   ? 84.055  181.996 134.594 1 100.0      30   D  1 
ATOM 240   C CB  . VAL D  ? 8   ? 84.386  185.036 135.107 1 100.0      30   D  1 
ATOM 241   C CG1 . VAL D  ? 8   ? 83.528  185.661 134.008 1 100.0      30   D  1 
ATOM 242   C CG2 . VAL D  ? 8   ? 84.904  186.111 136.060 1 100.0      30   D  1 
ATOM 243   N N   . SER D  ? 9   ? 82.079  182.875 134.435 1 100.0      31   D  1 
ATOM 244   C CA  . SER D  ? 9   ? 81.613  181.952 133.406 1 100.0      31   D  1 
ATOM 245   C C   . SER D  ? 9   ? 80.993  182.702 132.231 1 100.0      31   D  1 
ATOM 246   O O   . SER D  ? 9   ? 80.132  183.564 132.423 1 100.0      31   D  1 
ATOM 247   C CB  . SER D  ? 9   ? 80.597  180.969 133.987 1 100.0      31   D  1 
ATOM 248   O OG  . SER D  ? 9   ? 81.121  180.324 135.136 1 100.0      31   D  1 
ATOM 249   N N   . GLN D  ? 10  ? 81.853  182.689 131.126 1 100.0      32   D  1 
ATOM 250   C CA  . GLN D  ? 10  ? 81.435  183.386 129.914 1 100.0      32   D  1 
ATOM 251   C C   . GLN D  ? 10  ? 81.257  182.412 128.753 1 100.0      32   D  1 
ATOM 252   O O   . GLN D  ? 10  ? 82.171  181.650 128.430 1 100.0      32   D  1 
ATOM 253   C CB  . GLN D  ? 10  ? 82.449  184.469 129.540 1 100.0      32   D  1 
ATOM 254   C CG  . GLN D  ? 10  ? 82.333  185.734 130.376 1 100.0      32   D  1 
ATOM 255   C CD  . GLN D  ? 10  ? 82.241  186.988 129.534 1 100.0      32   D  1 
ATOM 256   O OE1 . GLN D  ? 10  ? 82.347  186.934 128.307 1 100.0      32   D  1 
ATOM 257   N NE2 . GLN D  ? 10  ? 82.045  188.128 130.186 1 100.0      32   D  1 
ATOM 258   N N   . GLU D  ? 11  ? 80.035  182.273 128.388 1 100.0      33   D  1 
ATOM 259   C CA  . GLU D  ? 11  ? 79.620  181.484 127.232 1 100.0      33   D  1 
ATOM 260   C C   . GLU D  ? 11  ? 79.938  182.206 125.927 1 100.0      33   D  1 
ATOM 261   O O   . GLU D  ? 11  ? 79.485  183.332 125.707 1 100.0      33   D  1 
ATOM 262   C CB  . GLU D  ? 11  ? 78.124  181.167 127.307 1 100.0      33   D  1 
ATOM 263   C CG  . GLU D  ? 11  ? 77.673  180.094 126.327 1 100.0      33   D  1 
ATOM 264   C CD  . GLU D  ? 11  ? 76.237  179.646 126.547 1 100.0      33   D  1 
ATOM 265   O OE1 . GLU D  ? 11  ? 75.596  180.115 127.514 1 100.0      33   D  1 
ATOM 266   O OE2 . GLU D  ? 11  ? 75.749  178.818 125.746 1 100.0      33   D  1 
ATOM 267   N N   . LEU D  ? 12  ? 80.712  181.426 125.075 1 89.841095  34   D  1 
ATOM 268   C CA  . LEU D  ? 12  ? 81.085  182.248 123.929 1 89.841095  34   D  1 
ATOM 269   C C   . LEU D  ? 12  ? 80.193  181.947 122.730 1 89.841095  34   D  1 
ATOM 270   O O   . LEU D  ? 12  ? 80.069  180.792 122.317 1 89.841095  34   D  1 
ATOM 271   C CB  . LEU D  ? 12  ? 82.553  182.017 123.559 1 89.841095  34   D  1 
ATOM 272   C CG  . LEU D  ? 12  ? 83.593  182.583 124.527 1 89.841095  34   D  1 
ATOM 273   C CD1 . LEU D  ? 12  ? 84.989  182.102 124.145 1 89.841095  34   D  1 
ATOM 274   C CD2 . LEU D  ? 12  ? 83.534  184.107 124.545 1 89.841095  34   D  1 
ATOM 275   N N   . LYS D  ? 13  ? 79.386  182.807 122.306 1 84.5165    35   D  1 
ATOM 276   C CA  . LYS D  ? 13  ? 78.536  182.361 121.205 1 84.5165    35   D  1 
ATOM 277   C C   . LYS D  ? 13  ? 79.054  182.880 119.866 1 84.5165    35   D  1 
ATOM 278   O O   . LYS D  ? 13  ? 79.832  183.836 119.824 1 84.5165    35   D  1 
ATOM 279   C CB  . LYS D  ? 13  ? 77.093  182.819 121.421 1 84.5165    35   D  1 
ATOM 280   C CG  . LYS D  ? 13  ? 76.628  182.738 122.868 1 84.5165    35   D  1 
ATOM 281   C CD  . LYS D  ? 13  ? 75.476  181.754 123.030 1 84.5165    35   D  1 
ATOM 282   C CE  . LYS D  ? 13  ? 75.038  181.640 124.484 1 84.5165    35   D  1 
ATOM 283   N NZ  . LYS D  ? 13  ? 74.234  180.405 124.725 1 84.5165    35   D  1 
ATOM 284   N N   . PRO D  ? 14  ? 78.839  183.056 118.957 1 65.36986   36   D  1 
ATOM 285   C CA  . PRO D  ? 14  ? 79.375  183.736 117.775 1 65.36986   36   D  1 
ATOM 286   C C   . PRO D  ? 14  ? 79.019  185.220 117.736 1 65.36986   36   D  1 
ATOM 287   O O   . PRO D  ? 14  ? 77.950  185.615 118.208 1 65.36986   36   D  1 
ATOM 288   C CB  . PRO D  ? 14  ? 78.721  182.987 116.611 1 65.36986   36   D  1 
ATOM 289   C CG  . PRO D  ? 14  ? 78.023  181.828 117.247 1 65.36986   36   D  1 
ATOM 290   C CD  . PRO D  ? 14  ? 78.236  181.899 118.731 1 65.36986   36   D  1 
ATOM 291   N N   . PRO D  ? 15  ? 79.910  185.757 116.667 1 39.397095  37   D  1 
ATOM 292   C CA  . PRO D  ? 15  ? 79.522  187.120 116.298 1 39.397095  37   D  1 
ATOM 293   C C   . PRO D  ? 15  ? 78.307  187.158 115.374 1 39.397095  37   D  1 
ATOM 294   O O   . PRO D  ? 15  ? 78.259  186.429 114.382 1 39.397095  37   D  1 
ATOM 295   C CB  . PRO D  ? 15  ? 80.765  187.661 115.587 1 39.397095  37   D  1 
ATOM 296   C CG  . PRO D  ? 15  ? 81.553  186.445 115.219 1 39.397095  37   D  1 
ATOM 297   C CD  . PRO D  ? 15  ? 80.954  185.258 115.918 1 39.397095  37   D  1 
ATOM 298   N N   . VAL E  ? 1   ? 178.029 94.844  110.866 1 100.0      38   E  1 
ATOM 299   C CA  . VAL E  ? 1   ? 176.942 94.098  111.491 1 100.0      38   E  1 
ATOM 300   C C   . VAL E  ? 1   ? 177.387 92.663  111.760 1 100.0      38   E  1 
ATOM 301   O O   . VAL E  ? 1   ? 177.827 91.961  110.846 1 100.0      38   E  1 
ATOM 302   C CB  . VAL E  ? 1   ? 175.670 94.107  110.614 1 100.0      38   E  1 
ATOM 303   C CG1 . VAL E  ? 1   ? 174.593 93.205  111.215 1 100.0      38   E  1 
ATOM 304   C CG2 . VAL E  ? 1   ? 175.147 95.532  110.448 1 100.0      38   E  1 
ATOM 305   N N   . HIS E  ? 2   ? 177.626 92.439  112.999 1 100.0      39   E  1 
ATOM 306   C CA  . HIS E  ? 2   ? 177.849 91.034  113.320 1 100.0      39   E  1 
ATOM 307   C C   . HIS E  ? 2   ? 176.705 90.471  114.156 1 100.0      39   E  1 
ATOM 308   O O   . HIS E  ? 2   ? 176.333 91.053  115.178 1 100.0      39   E  1 
ATOM 309   C CB  . HIS E  ? 2   ? 179.176 90.857  114.059 1 100.0      39   E  1 
ATOM 310   C CG  . HIS E  ? 2   ? 180.326 91.554  113.405 1 100.0      39   E  1 
ATOM 311   N ND1 . HIS E  ? 2   ? 180.604 91.430  112.061 1 100.0      39   E  1 
ATOM 312   C CD2 . HIS E  ? 2   ? 181.266 92.386  113.911 1 100.0      39   E  1 
ATOM 313   C CE1 . HIS E  ? 2   ? 181.669 92.157  111.768 1 100.0      39   E  1 
ATOM 314   N NE2 . HIS E  ? 2   ? 182.090 92.747  112.874 1 100.0      39   E  1 
ATOM 315   N N   . GLU F  ? 1   ? 230.419 210.778 122.050 1 2.3907423  40   F  1 
ATOM 316   C CA  . GLU F  ? 1   ? 231.158 211.934 122.548 1 2.3907423  40   F  1 
ATOM 317   C C   . GLU F  ? 1   ? 230.735 212.289 123.971 1 2.3907423  40   F  1 
ATOM 318   O O   . GLU F  ? 1   ? 231.533 212.816 124.748 1 2.3907423  40   F  1 
ATOM 319   C CB  . GLU F  ? 1   ? 230.961 213.138 121.624 1 2.3907423  40   F  1 
ATOM 320   C CG  . GLU F  ? 1   ? 231.789 213.077 120.349 1 2.3907423  40   F  1 
ATOM 321   C CD  . GLU F  ? 1   ? 231.700 214.345 119.515 1 2.3907423  40   F  1 
ATOM 322   O OE1 . GLU F  ? 1   ? 230.999 215.295 119.928 1 2.3907423  40   F  1 
ATOM 323   O OE2 . GLU F  ? 1   ? 232.337 214.387 118.438 1 2.3907423  40   F  1 
ATOM 324   N N   . LYS F  ? 2   ? 229.529 212.537 124.492 1 100.0      41   F  1 
ATOM 325   C CA  . LYS F  ? 2   ? 229.365 212.653 125.939 1 100.0      41   F  1 
ATOM 326   C C   . LYS F  ? 2   ? 229.362 211.280 126.604 1 100.0      41   F  1 
ATOM 327   O O   . LYS F  ? 2   ? 229.889 211.117 127.706 1 100.0      41   F  1 
ATOM 328   C CB  . LYS F  ? 2   ? 228.074 213.401 126.275 1 100.0      41   F  1 
ATOM 329   C CG  . LYS F  ? 2   ? 228.237 214.909 126.360 1 100.0      41   F  1 
ATOM 330   C CD  . LYS F  ? 2   ? 226.966 215.582 126.863 1 100.0      41   F  1 
ATOM 331   C CE  . LYS F  ? 2   ? 227.115 217.094 126.914 1 100.0      41   F  1 
ATOM 332   N NZ  . LYS F  ? 2   ? 225.841 217.764 127.310 1 100.0      41   F  1 
ATOM 333   N N   . ARG F  ? 3   ? 228.432 210.431 126.046 1 100.0      42   F  1 
ATOM 334   C CA  . ARG F  ? 3   ? 228.317 208.995 126.278 1 100.0      42   F  1 
ATOM 335   C C   . ARG F  ? 3   ? 229.540 208.254 125.748 1 100.0      42   F  1 
ATOM 336   O O   . ARG F  ? 3   ? 229.832 207.137 126.180 1 100.0      42   F  1 
ATOM 337   C CB  . ARG F  ? 3   ? 227.047 208.445 125.625 1 100.0      42   F  1 
ATOM 338   C CG  . ARG F  ? 3   ? 226.395 207.313 126.401 1 100.0      42   F  1 
ATOM 339   C CD  . ARG F  ? 3   ? 225.135 206.809 125.713 1 100.0      42   F  1 
ATOM 340   N NE  . ARG F  ? 3   ? 225.398 206.384 124.350 1 100.0      42   F  1 
ATOM 341   C CZ  . ARG F  ? 3   ? 224.476 205.932 123.505 1 100.0      42   F  1 
ATOM 342   N NH1 . ARG F  ? 3   ? 223.207 205.837 123.868 1 100.0      42   F  1 
ATOM 343   N NH2 . ARG F  ? 3   ? 224.826 205.572 122.287 1 100.0      42   F  1 
ATOM 344   N N   . LEU F  ? 4   ? 229.844 209.218 124.310 1 100.0      43   F  1 
ATOM 345   C CA  . LEU F  ? 4   ? 230.791 208.528 123.441 1 100.0      43   F  1 
ATOM 346   C C   . LEU F  ? 4   ? 232.187 208.521 124.056 1 100.0      43   F  1 
ATOM 347   O O   . LEU F  ? 4   ? 232.951 207.574 123.861 1 100.0      43   F  1 
ATOM 348   C CB  . LEU F  ? 4   ? 230.832 209.189 122.061 1 100.0      43   F  1 
ATOM 349   C CG  . LEU F  ? 4   ? 231.305 208.310 120.902 1 100.0      43   F  1 
ATOM 350   C CD1 . LEU F  ? 4   ? 230.231 207.291 120.538 1 100.0      43   F  1 
ATOM 351   C CD2 . LEU F  ? 4   ? 231.668 209.166 119.695 1 100.0      43   F  1 
ATOM 352   N N   . LYS F  ? 5   ? 232.463 209.272 125.038 1 100.0      44   F  1 
ATOM 353   C CA  . LYS F  ? 5   ? 233.747 209.197 125.728 1 100.0      44   F  1 
ATOM 354   C C   . LYS F  ? 5   ? 233.801 207.990 126.660 1 100.0      44   F  1 
ATOM 355   O O   . LYS F  ? 5   ? 234.872 207.424 126.889 1 100.0      44   F  1 
ATOM 356   C CB  . LYS F  ? 5   ? 234.008 210.481 126.518 1 100.0      44   F  1 
ATOM 357   C CG  . LYS F  ? 5   ? 233.725 211.755 125.739 1 100.0      44   F  1 
ATOM 358   C CD  . LYS F  ? 5   ? 234.154 212.993 126.516 1 100.0      44   F  1 
ATOM 359   C CE  . LYS F  ? 5   ? 232.962 213.842 126.920 1 100.0      44   F  1 
ATOM 360   N NZ  . LYS F  ? 5   ? 233.381 215.078 127.647 1 100.0      44   F  1 
ATOM 361   N N   . GLU F  ? 6   ? 232.533 207.711 127.115 1 100.0      45   F  1 
ATOM 362   C CA  . GLU F  ? 6   ? 232.463 206.637 128.102 1 100.0      45   F  1 
ATOM 363   C C   . GLU F  ? 6   ? 232.407 205.270 127.426 1 100.0      45   F  1 
ATOM 364   O O   . GLU F  ? 6   ? 232.836 204.269 128.004 1 100.0      45   F  1 
ATOM 365   C CB  . GLU F  ? 6   ? 231.247 206.823 129.014 1 100.0      45   F  1 
ATOM 366   C CG  . GLU F  ? 6   ? 231.496 207.760 130.187 1 100.0      45   F  1 
ATOM 367   C CD  . GLU F  ? 6   ? 230.296 207.896 131.111 1 100.0      45   F  1 
ATOM 368   O OE1 . GLU F  ? 6   ? 229.257 207.247 130.856 1 100.0      45   F  1 
ATOM 369   O OE2 . GLU F  ? 6   ? 230.396 208.660 132.097 1 100.0      45   F  1 
ATOM 370   N N   . GLN F  ? 7   ? 231.943 205.165 126.170 1 66.54419   46   F  1 
ATOM 371   C CA  . GLN F  ? 7   ? 231.496 204.017 125.388 1 66.54419   46   F  1 
ATOM 372   C C   . GLN F  ? 7   ? 232.334 203.853 124.123 1 66.54419   46   F  1 
ATOM 373   O O   . GLN F  ? 7   ? 232.427 204.773 123.311 1 66.54419   46   F  1 
ATOM 374   C CB  . GLN F  ? 7   ? 230.017 204.158 125.023 1 66.54419   46   F  1 
ATOM 375   C CG  . GLN F  ? 7   ? 229.079 204.086 126.219 1 66.54419   46   F  1 
ATOM 376   C CD  . GLN F  ? 7   ? 227.647 203.781 125.826 1 66.54419   46   F  1 
ATOM 377   O OE1 . GLN F  ? 7   ? 227.309 203.757 124.640 1 66.54419   46   F  1 
ATOM 378   N NE2 . GLN F  ? 7   ? 226.796 203.547 126.818 1 66.54419   46   F  1 
ATOM 379   N N   . ASP G  ? 1   ? 155.404 135.236 193.593 1 100.0      47   G  1 
ATOM 380   C CA  . ASP G  ? 1   ? 154.073 135.019 193.035 1 100.0      47   G  1 
ATOM 381   C C   . ASP G  ? 1   ? 152.988 135.415 194.034 1 100.0      47   G  1 
ATOM 382   O O   . ASP G  ? 1   ? 151.832 135.615 193.656 1 100.0      47   G  1 
ATOM 383   C CB  . ASP G  ? 1   ? 153.896 133.558 192.619 1 100.0      47   G  1 
ATOM 384   C CG  . ASP G  ? 1   ? 154.598 132.587 193.551 1 100.0      47   G  1 
ATOM 385   O OD1 . ASP G  ? 1   ? 155.206 133.031 194.548 1 100.0      47   G  1 
ATOM 386   O OD2 . ASP G  ? 1   ? 154.546 131.367 193.284 1 100.0      47   G  1 
ATOM 387   N N   . ARG H  ? 1   ? 87.507  179.311 119.045 1 90.30844   48   H  1 
ATOM 388   C CA  . ARG H  ? 1   ? 86.722  179.818 120.166 1 90.30844   48   H  1 
ATOM 389   C C   . ARG H  ? 1   ? 87.538  179.807 121.455 1 90.30844   48   H  1 
ATOM 390   O O   . ARG H  ? 1   ? 88.113  178.781 121.823 1 90.30844   48   H  1 
ATOM 391   C CB  . ARG H  ? 1   ? 85.447  178.992 120.347 1 90.30844   48   H  1 
ATOM 392   C CG  . ARG H  ? 1   ? 84.335  179.722 121.060 1 90.30844   48   H  1 
ATOM 393   C CD  . ARG H  ? 1   ? 83.004  179.006 120.924 1 90.30844   48   H  1 
ATOM 394   N NE  . ARG H  ? 1   ? 82.141  179.660 119.975 1 90.30844   48   H  1 
ATOM 395   C CZ  . ARG H  ? 1   ? 80.832  179.475 119.893 1 90.30844   48   H  1 
ATOM 396   N NH1 . ARG H  ? 1   ? 80.208  178.649 120.707 1 90.30844   48   H  1 
ATOM 397   N NH2 . ARG H  ? 1   ? 80.142  180.121 118.991 1 90.30844   48   H  1 
ATOM 398   N N   . GLY H  ? 2   ? 87.517  180.659 122.024 1 100.0      49   H  1 
ATOM 399   C CA  . GLY H  ? 2   ? 88.399  180.906 123.153 1 100.0      49   H  1 
ATOM 400   C C   . GLY H  ? 2   ? 87.951  182.070 124.017 1 100.0      49   H  1 
ATOM 401   O O   . GLY H  ? 2   ? 87.023  182.796 123.657 1 100.0      49   H  1 
ATOM 402   N N   . ILE H  ? 3   ? 88.649  182.598 124.702 1 100.0      50   H  1 
ATOM 403   C CA  . ILE H  ? 3   ? 88.397  183.689 125.637 1 100.0      50   H  1 
ATOM 404   C C   . ILE H  ? 3   ? 89.630  184.583 125.731 1 100.0      50   H  1 
ATOM 405   O O   . ILE H  ? 3   ? 90.758  184.090 125.808 1 100.0      50   H  1 
ATOM 406   C CB  . ILE H  ? 3   ? 88.012  183.157 127.036 1 100.0      50   H  1 
ATOM 407   C CG1 . ILE H  ? 3   ? 86.735  182.313 126.954 1 100.0      50   H  1 
ATOM 408   C CG2 . ILE H  ? 3   ? 87.842  184.313 128.026 1 100.0      50   H  1 
ATOM 409   C CD1 . ILE H  ? 3   ? 86.260  181.776 128.298 1 100.0      50   H  1 
ATOM 410   N N   . LEU H  ? 4   ? 89.622  185.667 125.933 1 100.0      51   H  1 
ATOM 411   C CA  . LEU H  ? 4   ? 90.729  186.521 126.347 1 100.0      51   H  1 
ATOM 412   C C   . LEU H  ? 4   ? 90.511  187.044 127.763 1 100.0      51   H  1 
ATOM 413   O O   . LEU H  ? 4   ? 89.500  187.693 128.041 1 100.0      51   H  1 
ATOM 414   C CB  . LEU H  ? 4   ? 90.894  187.694 125.377 1 100.0      51   H  1 
ATOM 415   C CG  . LEU H  ? 4   ? 91.932  188.750 125.760 1 100.0      51   H  1 
ATOM 416   C CD1 . LEU H  ? 4   ? 93.334  188.272 125.397 1 100.0      51   H  1 
ATOM 417   C CD2 . LEU H  ? 4   ? 91.621  190.078 125.078 1 100.0      51   H  1 
ATOM 418   N N   . VAL H  ? 5   ? 91.423  186.656 128.616 1 100.0      52   H  1 
ATOM 419   C CA  . VAL H  ? 5   ? 91.349  187.113 130.000 1 100.0      52   H  1 
ATOM 420   C C   . VAL H  ? 5   ? 92.356  188.238 130.228 1 100.0      52   H  1 
ATOM 421   O O   . VAL H  ? 5   ? 93.555  188.062 129.998 1 100.0      52   H  1 
ATOM 422   C CB  . VAL H  ? 5   ? 91.607  185.958 130.994 1 100.0      52   H  1 
ATOM 423   C CG1 . VAL H  ? 5   ? 91.571  186.466 132.434 1 100.0      52   H  1 
ATOM 424   C CG2 . VAL H  ? 5   ? 90.583  184.842 130.791 1 100.0      52   H  1 
ATOM 425   N N   . LYS H  ? 6   ? 91.940  189.282 130.811 1 100.0      53   H  1 
ATOM 426   C CA  . LYS H  ? 6   ? 92.771  190.482 130.844 1 100.0      53   H  1 
ATOM 427   C C   . LYS H  ? 6   ? 92.610  191.226 132.167 1 100.0      53   H  1 
ATOM 428   O O   . LYS H  ? 6   ? 91.503  191.321 132.701 1 100.0      53   H  1 
ATOM 429   C CB  . LYS H  ? 6   ? 92.425  191.407 129.677 1 100.0      53   H  1 
ATOM 430   C CG  . LYS H  ? 6   ? 93.512  192.418 129.345 1 100.0      53   H  1 
ATOM 431   C CD  . LYS H  ? 6   ? 93.239  193.118 128.020 1 100.0      53   H  1 
ATOM 432   C CE  . LYS H  ? 6   ? 94.332  194.123 127.682 1 100.0      53   H  1 
ATOM 433   N NZ  . LYS H  ? 6   ? 94.187  194.652 126.293 1 100.0      53   H  1 
ATOM 434   N N   . ASP H  ? 7   ? 93.771  191.387 132.690 1 100.0      54   H  1 
ATOM 435   C CA  . ASP H  ? 7   ? 94.241  192.091 133.879 1 100.0      54   H  1 
ATOM 436   C C   . ASP H  ? 7   ? 94.079  191.228 135.128 1 100.0      54   H  1 
ATOM 437   O O   . ASP H  ? 7   ? 93.273  191.542 136.006 1 100.0      54   H  1 
ATOM 438   C CB  . ASP H  ? 7   ? 93.491  193.413 134.052 1 100.0      54   H  1 
ATOM 439   C CG  . ASP H  ? 7   ? 93.827  194.431 132.977 1 100.0      54   H  1 
ATOM 440   O OD1 . ASP H  ? 7   ? 94.927  194.355 132.388 1 100.0      54   H  1 
ATOM 441   O OD2 . ASP H  ? 7   ? 92.986  195.319 132.718 1 100.0      54   H  1 
ATOM 442   N N   . TYR H  ? 8   ? 94.524  190.534 135.619 1 91.45071   55   H  1 
ATOM 443   C CA  . TYR H  ? 8   ? 94.612  189.813 136.884 1 91.45071   55   H  1 
ATOM 444   C C   . TYR H  ? 8   ? 95.782  190.317 137.720 1 91.45071   55   H  1 
ATOM 445   O O   . TYR H  ? 8   ? 96.743  190.872 137.182 1 91.45071   55   H  1 
ATOM 446   C CB  . TYR H  ? 8   ? 94.757  188.308 136.636 1 91.45071   55   H  1 
ATOM 447   C CG  . TYR H  ? 8   ? 95.616  187.967 135.459 1 91.45071   55   H  1 
ATOM 448   C CD1 . TYR H  ? 8   ? 95.229  188.202 134.210 1 91.45071   55   H  1 
ATOM 449   C CD2 . TYR H  ? 8   ? 96.815  187.409 135.593 1 91.45071   55   H  1 
ATOM 450   C CE1 . TYR H  ? 8   ? 96.016  187.888 133.122 1 91.45071   55   H  1 
ATOM 451   C CE2 . TYR H  ? 8   ? 97.611  187.090 134.512 1 91.45071   55   H  1 
ATOM 452   C CZ  . TYR H  ? 8   ? 97.204  187.334 133.282 1 91.45071   55   H  1 
ATOM 453   O OH  . TYR H  ? 8   ? 97.987  187.021 132.209 1 91.45071   55   H  1 
ATOM 454   N N   . ARG I  ? 1   ? 213.586 215.997 119.222 1 98.27422   56   I  1 
ATOM 455   C CA  . ARG I  ? 1   ? 214.483 216.365 120.313 1 98.27422   56   I  1 
ATOM 456   C C   . ARG I  ? 1   ? 214.140 215.599 121.586 1 98.27422   56   I  1 
ATOM 457   O O   . ARG I  ? 1   ? 212.975 215.535 121.984 1 98.27422   56   I  1 
ATOM 458   C CB  . ARG I  ? 1   ? 214.423 217.871 120.574 1 98.27422   56   I  1 
ATOM 459   C CG  . ARG I  ? 1   ? 215.729 218.479 120.977 1 98.27422   56   I  1 
ATOM 460   C CD  . ARG I  ? 1   ? 215.669 219.989 121.027 1 98.27422   56   I  1 
ATOM 461   N NE  . ARG I  ? 1   ? 216.794 220.592 120.407 1 98.27422   56   I  1 
ATOM 462   C CZ  . ARG I  ? 1   ? 217.081 221.876 120.443 1 98.27422   56   I  1 
ATOM 463   N NH1 . ARG I  ? 1   ? 216.328 222.722 121.072 1 98.27422   56   I  1 
ATOM 464   N NH2 . ARG I  ? 1   ? 218.129 222.318 119.845 1 98.27422   56   I  1 
ATOM 465   N N   . SER I  ? 2   ? 214.911 215.477 122.162 1 100.0      57   I  1 
ATOM 466   C CA  . SER I  ? 2   ? 214.727 214.660 123.358 1 100.0      57   I  1 
ATOM 467   C C   . SER I  ? 2   ? 216.066 214.295 123.989 1 100.0      57   I  1 
ATOM 468   O O   . SER I  ? 2   ? 217.123 214.578 123.424 1 100.0      57   I  1 
ATOM 469   C CB  . SER I  ? 2   ? 213.948 213.388 123.023 1 100.0      57   I  1 
ATOM 470   O OG  . SER I  ? 2   ? 214.825 212.349 122.634 1 100.0      57   I  1 
ATOM 471   N N   . ILE I  ? 3   ? 216.114 213.443 124.710 1 100.0      58   I  1 
ATOM 472   C CA  . ILE I  ? 3   ? 217.207 213.096 125.612 1 100.0      58   I  1 
ATOM 473   C C   . ILE I  ? 3   ? 217.321 211.577 125.723 1 100.0      58   I  1 
ATOM 474   O O   . ILE I  ? 3   ? 216.310 210.877 125.815 1 100.0      58   I  1 
ATOM 475   C CB  . ILE I  ? 3   ? 217.007 213.722 127.010 1 100.0      58   I  1 
ATOM 476   C CG1 . ILE I  ? 3   ? 216.989 215.251 126.913 1 100.0      58   I  1 
ATOM 477   C CG2 . ILE I  ? 3   ? 218.097 213.248 127.975 1 100.0      58   I  1 
ATOM 478   C CD1 . ILE I  ? 3   ? 216.897 215.956 128.259 1 100.0      58   I  1 
ATOM 479   N N   . LEU I  ? 4   ? 218.310 211.053 125.958 1 100.0      59   I  1 
ATOM 480   C CA  . LEU I  ? 4   ? 218.440 209.656 126.357 1 100.0      59   I  1 
ATOM 481   C C   . LEU I  ? 4   ? 218.964 209.546 127.785 1 100.0      59   I  1 
ATOM 482   O O   . LEU I  ? 4   ? 220.053 210.037 128.091 1 100.0      59   I  1 
ATOM 483   C CB  . LEU I  ? 4   ? 219.372 208.909 125.400 1 100.0      59   I  1 
ATOM 484   C CG  . LEU I  ? 4   ? 219.627 207.434 125.715 1 100.0      59   I  1 
ATOM 485   C CD1 . LEU I  ? 4   ? 218.461 206.579 125.230 1 100.0      59   I  1 
ATOM 486   C CD2 . LEU I  ? 4   ? 220.935 206.970 125.084 1 100.0      59   I  1 
ATOM 487   N N   . VAL I  ? 5   ? 218.169 208.959 128.634 1 100.0      60   I  1 
ATOM 488   C CA  . VAL I  ? 5   ? 218.577 208.805 130.026 1 100.0      60   I  1 
ATOM 489   C C   . VAL I  ? 5   ? 219.071 207.380 130.265 1 100.0      60   I  1 
ATOM 490   O O   . VAL I  ? 5   ? 218.327 206.417 130.068 1 100.0      60   I  1 
ATOM 491   C CB  . VAL I  ? 5   ? 217.421 209.138 130.997 1 100.0      60   I  1 
ATOM 492   C CG1 . VAL I  ? 5   ? 217.868 208.967 132.447 1 100.0      60   I  1 
ATOM 493   C CG2 . VAL I  ? 5   ? 216.913 210.558 130.754 1 100.0      60   I  1 
ATOM 494   N N   . LYS I  ? 6   ? 220.110 207.224 130.753 1 100.0      61   I  1 
ATOM 495   C CA  . LYS I  ? 6   ? 220.777 205.927 130.825 1 100.0      61   I  1 
ATOM 496   C C   . LYS I  ? 6   ? 221.447 205.728 132.181 1 100.0      61   I  1 
ATOM 497   O O   . LYS I  ? 6   ? 221.991 206.672 132.756 1 100.0      61   I  1 
ATOM 498   C CB  . LYS I  ? 6   ? 221.811 205.792 129.705 1 100.0      61   I  1 
ATOM 499   C CG  . LYS I  ? 6   ? 222.196 204.355 129.389 1 100.0      61   I  1 
ATOM 500   C CD  . LYS I  ? 6   ? 223.084 204.273 128.155 1 100.0      61   I  1 
ATOM 501   C CE  . LYS I  ? 6   ? 223.515 202.843 127.868 1 100.0      61   I  1 
ATOM 502   N NZ  . LYS I  ? 6   ? 224.304 202.744 126.606 1 100.0      61   I  1 
ATOM 503   N N   . ASP I  ? 7   ? 221.437 204.770 132.746 1 100.0      62   I  1 
ATOM 504   C CA  . ASP I  ? 7   ? 221.552 203.843 133.869 1 100.0      62   I  1 
ATOM 505   C C   . ASP I  ? 7   ? 220.984 204.456 135.147 1 100.0      62   I  1 
ATOM 506   O O   . ASP I  ? 7   ? 221.734 204.938 135.997 1 100.0      62   I  1 
ATOM 507   C CB  . ASP I  ? 7   ? 223.012 203.438 134.083 1 100.0      62   I  1 
ATOM 508   C CG  . ASP I  ? 7   ? 223.574 202.617 132.937 1 100.0      62   I  1 
ATOM 509   O OD1 . ASP I  ? 7   ? 222.810 201.866 132.293 1 100.0      62   I  1 
ATOM 510   O OD2 . ASP I  ? 7   ? 224.792 202.719 132.677 1 100.0      62   I  1 
ATOM 511   N N   . TYR I  ? 8   ? 219.901 204.285 135.542 1 90.17006   63   I  1 
ATOM 512   C CA  . TYR I  ? 8   ? 219.204 204.697 136.755 1 90.17006   63   I  1 
ATOM 513   C C   . TYR I  ? 8   ? 219.273 203.609 137.820 1 90.17006   63   I  1 
ATOM 514   O O   . TYR I  ? 8   ? 219.249 202.447 137.531 1 90.17006   63   I  1 
ATOM 515   C CB  . TYR I  ? 8   ? 217.742 205.033 136.447 1 90.17006   63   I  1 
ATOM 516   C CG  . TYR I  ? 8   ? 217.316 204.826 135.222 1 90.17006   63   I  1 
ATOM 517   C CD1 . TYR I  ? 8   ? 217.686 205.520 134.354 1 90.17006   63   I  1 
ATOM 518   C CD2 . TYR I  ? 8   ? 216.543 203.937 134.932 1 90.17006   63   I  1 
ATOM 519   C CE1 . TYR I  ? 8   ? 217.295 205.333 133.225 1 90.17006   63   I  1 
ATOM 520   C CE2 . TYR I  ? 8   ? 216.146 203.742 133.805 1 90.17006   63   I  1 
ATOM 521   C CZ  . TYR I  ? 8   ? 216.527 204.443 132.959 1 90.17006   63   I  1 
ATOM 522   O OH  . TYR I  ? 8   ? 216.136 204.255 131.843 1 90.17006   63   I  1 
ATOM 523   N N   . ASN I  ? 9   ? 219.057 203.046 138.643 1 85.6078    64   I  1 
ATOM 524   C CA  . ASN I  ? 9   ? 218.558 201.837 139.289 1 85.6078    64   I  1 
ATOM 525   C C   . ASN I  ? 9   ? 217.399 202.143 140.233 1 85.6078    64   I  1 
ATOM 526   O O   . ASN I  ? 9   ? 216.800 201.255 140.796 1 85.6078    64   I  1 
ATOM 527   C CB  . ASN I  ? 9   ? 219.685 201.128 140.045 1 85.6078    64   I  1 
ATOM 528   C CG  . ASN I  ? 9   ? 219.227 199.845 140.707 1 85.6078    64   I  1 
ATOM 529   O OD1 . ASN I  ? 9   ? 218.132 199.348 140.434 1 85.6078    64   I  1 
ATOM 530   N ND2 . ASN I  ? 9   ? 220.061 199.298 141.581 1 85.6078    64   I  1 
ATOM 531   N N   . PRO I  ? 10  ? 217.239 202.446 141.221 1 49.148468  65   I  1 
ATOM 532   C CA  . PRO I  ? 10  ? 216.082 203.096 141.840 1 49.148468  65   I  1 
ATOM 533   C C   . PRO I  ? 10  ? 215.322 203.997 140.868 1 49.148468  65   I  1 
ATOM 534   O O   . PRO I  ? 10  ? 214.399 204.679 141.246 1 49.148468  65   I  1 
ATOM 535   C CB  . PRO I  ? 10  ? 216.703 203.917 142.973 1 49.148468  65   I  1 
ATOM 536   C CG  . PRO I  ? 10  ? 218.173 203.672 142.861 1 49.148468  65   I  1 
ATOM 537   C CD  . PRO I  ? 10  ? 218.412 202.714 141.731 1 49.148468  65   I  1 
ATOM 538   N N   . ARG J  ? 1   ? 186.961 82.687  124.641 1 56.11106   66   J  1 
ATOM 539   C CA  . ARG J  ? 1   ? 187.808 83.190  125.718 1 56.11106   66   J  1 
ATOM 540   C C   . ARG J  ? 1   ? 186.971 83.619  126.918 1 56.11106   66   J  1 
ATOM 541   O O   . ARG J  ? 1   ? 185.882 84.174  126.756 1 56.11106   66   J  1 
ATOM 542   C CB  . ARG J  ? 1   ? 188.660 84.363  125.228 1 56.11106   66   J  1 
ATOM 543   C CG  . ARG J  ? 1   ? 190.096 83.986  124.899 1 56.11106   66   J  1 
ATOM 544   C CD  . ARG J  ? 1   ? 190.915 85.198  124.480 1 56.11106   66   J  1 
ATOM 545   N NE  . ARG J  ? 1   ? 190.457 85.745  123.208 1 56.11106   66   J  1 
ATOM 546   C CZ  . ARG J  ? 1   ? 190.791 86.942  122.733 1 56.11106   66   J  1 
ATOM 547   N NH1 . ARG J  ? 1   ? 191.595 87.744  123.420 1 56.11106   66   J  1 
ATOM 548   N NH2 . ARG J  ? 1   ? 190.317 87.340  121.564 1 56.11106   66   J  1 
ATOM 549   N N   . THR J  ? 2   ? 187.227 84.032  128.021 1 100.0      67   J  1 
ATOM 550   C CA  . THR J  ? 2   ? 186.385 83.760  129.181 1 100.0      67   J  1 
ATOM 551   C C   . THR J  ? 2   ? 185.743 85.045  129.697 1 100.0      67   J  1 
ATOM 552   O O   . THR J  ? 2   ? 186.367 86.108  129.677 1 100.0      67   J  1 
ATOM 553   C CB  . THR J  ? 2   ? 187.192 83.096  130.313 1 100.0      67   J  1 
ATOM 554   O OG1 . THR J  ? 2   ? 188.579 83.404  130.147 1 100.0      67   J  1 
ATOM 555   C CG2 . THR J  ? 2   ? 187.015 81.583  130.300 1 100.0      67   J  1 
ATOM 556   N N   . CYS J  ? 3   ? 184.644 84.725  130.178 1 100.0      68   J  1 
ATOM 557   C CA  . CYS J  ? 3   ? 183.748 85.801  130.588 1 100.0      68   J  1 
ATOM 558   C C   . CYS J  ? 3   ? 183.513 85.771  132.093 1 100.0      68   J  1 
ATOM 559   O O   . CYS J  ? 3   ? 183.003 84.784  132.626 1 100.0      68   J  1 
ATOM 560   C CB  . CYS J  ? 3   ? 182.413 85.697  129.851 1 100.0      68   J  1 
ATOM 561   S SG  . CYS J  ? 3   ? 181.295 87.078  130.174 1 100.0      68   J  1 
ATOM 562   N N   . TRP K  ? 1   ? 218.635 201.077 133.928 1 99.31642   69   K  1 
ATOM 563   C CA  . TRP K  ? 1   ? 217.365 201.445 133.310 1 99.31642   69   K  1 
ATOM 564   C C   . TRP K  ? 1   ? 217.533 202.654 132.396 1 99.31642   69   K  1 
ATOM 565   O O   . TRP K  ? 1   ? 218.469 203.351 132.445 1 99.31642   69   K  1 
ATOM 566   C CB  . TRP K  ? 1   ? 216.311 201.741 134.381 1 99.31642   69   K  1 
ATOM 567   C CG  . TRP K  ? 1   ? 215.955 200.564 135.227 1 99.31642   69   K  1 
ATOM 568   C CD1 . TRP K  ? 1   ? 216.771 199.649 135.738 1 99.31642   69   K  1 
ATOM 569   C CD2 . TRP K  ? 1   ? 214.688 200.174 135.657 1 99.31642   69   K  1 
ATOM 570   N NE1 . TRP K  ? 1   ? 216.086 198.712 136.461 1 99.31642   69   K  1 
ATOM 571   C CE2 . TRP K  ? 1   ? 214.808 199.012 136.427 1 99.31642   69   K  1 
ATOM 572   C CE3 . TRP K  ? 1   ? 213.463 200.696 135.467 1 99.31642   69   K  1 
ATOM 573   C CZ2 . TRP K  ? 1   ? 213.745 198.362 137.007 1 99.31642   69   K  1 
ATOM 574   C CZ3 . TRP K  ? 1   ? 212.407 200.048 136.045 1 99.31642   69   K  1 
ATOM 575   C CH2 . TRP K  ? 1   ? 212.558 198.893 136.806 1 99.31642   69   K  1 
ATOM 576   N N   . GLY K  ? 2   ? 216.800 202.613 131.425 1 100.0      70   K  1 
ATOM 577   C CA  . GLY K  ? 2   ? 216.868 203.708 130.470 1 100.0      70   K  1 
ATOM 578   C C   . GLY K  ? 2   ? 215.510 204.112 129.928 1 100.0      70   K  1 
ATOM 579   O O   . GLY K  ? 2   ? 214.613 203.276 129.799 1 100.0      70   K  1 
ATOM 580   N N   . LEU K  ? 3   ? 215.399 205.197 129.706 1 100.0      71   K  1 
ATOM 581   C CA  . LEU K  ? 3   ? 214.212 205.988 129.402 1 100.0      71   K  1 
ATOM 582   C C   . LEU K  ? 3   ? 214.512 207.024 128.323 1 100.0      71   K  1 
ATOM 583   O O   . LEU K  ? 3   ? 215.535 207.709 128.381 1 100.0      71   K  1 
ATOM 584   C CB  . LEU K  ? 3   ? 213.693 206.683 130.663 1 100.0      71   K  1 
ATOM 585   C CG  . LEU K  ? 3   ? 212.334 207.373 130.546 1 100.0      71   K  1 
ATOM 586   C CD1 . LEU K  ? 3   ? 211.214 206.394 130.868 1 100.0      71   K  1 
ATOM 587   C CD2 . LEU K  ? 3   ? 212.269 208.587 131.465 1 100.0      71   K  1 
ATOM 588   N N   . ALA K  ? 4   ? 213.957 207.209 127.291 1 100.0      72   K  1 
ATOM 589   C CA  . ALA K  ? 4   ? 214.154 208.250 126.287 1 100.0      72   K  1 
ATOM 590   C C   . ALA K  ? 4   ? 212.994 209.242 126.289 1 100.0      72   K  1 
ATOM 591   O O   . ALA K  ? 4   ? 211.829 208.843 126.356 1 100.0      72   K  1 
ATOM 592   C CB  . ALA K  ? 4   ? 214.317 207.630 124.901 1 100.0      72   K  1 
ATOM 593   N N   . ALA K  ? 5   ? 213.175 210.350 126.505 1 100.0      73   K  1 
ATOM 594   C CA  . ALA K  ? 5   ? 212.164 211.396 126.386 1 100.0      73   K  1 
ATOM 595   C C   . ALA K  ? 5   ? 212.289 212.131 125.055 1 100.0      73   K  1 
ATOM 596   O O   . ALA K  ? 5   ? 213.321 212.744 124.771 1 100.0      73   K  1 
ATOM 597   C CB  . ALA K  ? 5   ? 212.278 212.382 127.547 1 100.0      73   K  1 
ATOM 598   N N   . GLU K  ? 6   ? 211.238 211.925 124.513 1 100.0      74   K  1 
ATOM 599   C CA  . GLU K  ? 6   ? 211.286 212.568 123.203 1 100.0      74   K  1 
ATOM 600   C C   . GLU K  ? 6   ? 210.360 213.780 123.149 1 100.0      74   K  1 
ATOM 601   O O   . GLU K  ? 6   ? 209.209 213.708 123.583 1 100.0      74   K  1 
ATOM 602   C CB  . GLU K  ? 6   ? 210.915 211.572 122.101 1 100.0      74   K  1 
ATOM 603   C CG  . GLU K  ? 6   ? 211.504 211.913 120.741 1 100.0      74   K  1 
ATOM 604   C CD  . GLU K  ? 6   ? 211.228 210.854 119.685 1 100.0      74   K  1 
ATOM 605   O OE1 . GLU K  ? 6   ? 210.599 209.822 120.010 1 100.0      74   K  1 
ATOM 606   O OE2 . GLU K  ? 6   ? 211.645 211.058 118.524 1 100.0      74   K  1 
ATOM 607   N N   . ALA L  ? 1   ? 201.727 179.812 145.281 1 54.80029   75   L  1 
ATOM 608   C CA  . ALA L  ? 1   ? 202.105 180.711 146.369 1 54.80029   75   L  1 
ATOM 609   C C   . ALA L  ? 1   ? 202.860 179.961 147.463 1 54.80029   75   L  1 
ATOM 610   O O   . ALA L  ? 1   ? 203.198 180.491 148.468 1 54.80029   75   L  1 
ATOM 611   C CB  . ALA L  ? 1   ? 200.868 181.391 146.951 1 54.80029   75   L  1 
ATOM 612   N N   . GLY L  ? 2   ? 202.473 178.845 148.276 1 91.72084   76   L  1 
ATOM 613   C CA  . GLY L  ? 2   ? 202.466 178.061 149.501 1 91.72084   76   L  1 
ATOM 614   C C   . GLY L  ? 2   ? 203.856 177.788 150.043 1 91.72084   76   L  1 
ATOM 615   O O   . GLY L  ? 2   ? 204.034 177.615 151.250 1 91.72084   76   L  1 
ATOM 616   N N   . TRP M  ? 1   ? 87.001  174.897 130.502 1 90.73895   77   M  1 
ATOM 617   C CA  . TRP M  ? 1   ? 85.871  174.978 129.582 1 90.73895   77   M  1 
ATOM 618   C C   . TRP M  ? 1   ? 84.858  173.874 129.866 1 90.73895   77   M  1 
ATOM 619   O O   . TRP M  ? 1   ? 85.188  172.688 129.799 1 90.73895   77   M  1 
ATOM 620   C CB  . TRP M  ? 1   ? 86.350  174.887 128.131 1 90.73895   77   M  1 
ATOM 621   C CG  . TRP M  ? 1   ? 86.992  176.143 127.622 1 90.73895   77   M  1 
ATOM 622   C CD1 . TRP M  ? 1   ? 88.322  176.459 127.653 1 90.73895   77   M  1 
ATOM 623   C CD2 . TRP M  ? 1   ? 86.330  177.254 127.011 1 90.73895   77   M  1 
ATOM 624   N NE1 . TRP M  ? 1   ? 88.526  177.700 127.096 1 90.73895   77   M  1 
ATOM 625   C CE2 . TRP M  ? 1   ? 87.321  178.209 126.695 1 90.73895   77   M  1 
ATOM 626   C CE3 . TRP M  ? 1   ? 84.994  177.534 126.699 1 90.73895   77   M  1 
ATOM 627   C CZ2 . TRP M  ? 1   ? 87.016  179.425 126.080 1 90.73895   77   M  1 
ATOM 628   C CZ3 . TRP M  ? 1   ? 84.693  178.745 126.087 1 90.73895   77   M  1 
ATOM 629   C CH2 . TRP M  ? 1   ? 85.701  179.674 125.786 1 90.73895   77   M  1 
ATOM 630   N N   . ASN M  ? 2   ? 83.742  174.583 130.262 1 53.644283  78   M  1 
ATOM 631   C CA  . ASN M  ? 2   ? 82.485  173.843 130.289 1 53.644283  78   M  1 
ATOM 632   C C   . ASN M  ? 2   ? 81.306  174.753 130.622 1 53.644283  78   M  1 
ATOM 633   O O   . ASN M  ? 2   ? 80.573  174.610 131.281 1 53.644283  78   M  1 
ATOM 634   C CB  . ASN M  ? 2   ? 82.563  172.688 131.289 1 53.644283  78   M  1 
ATOM 635   C CG  . ASN M  ? 2   ? 83.579  171.874 131.163 1 53.644283  78   M  1 
ATOM 636   O OD1 . ASN M  ? 2   ? 84.130  172.033 130.226 1 53.644283  78   M  1 
ATOM 637   N ND2 . ASN M  ? 2   ? 83.835  170.996 132.106 1 53.644283  78   M  1 
ATOM 638   N N   . THR N  ? 1   ? 86.627  173.762 111.008 1 40.891247  79   N  1 
ATOM 639   C CA  . THR N  ? 1   ? 87.358  173.812 112.270 1 40.891247  79   N  1 
ATOM 640   C C   . THR N  ? 1   ? 87.576  175.256 112.713 1 40.891247  79   N  1 
ATOM 641   O O   . THR N  ? 1   ? 88.559  175.868 112.390 1 40.891247  79   N  1 
ATOM 642   C CB  . THR N  ? 1   ? 88.717  173.096 112.157 1 40.891247  79   N  1 
ATOM 643   O OG1 . THR N  ? 1   ? 89.129  173.065 110.876 1 40.891247  79   N  1 
ATOM 644   C CG2 . THR N  ? 1   ? 88.667  171.742 112.629 1 40.891247  79   N  1 
ATOM 645   N N   . VAL N  ? 2   ? 87.055  175.532 113.720 1 89.97048   80   N  1 
ATOM 646   C CA  . VAL N  ? 2   ? 86.777  176.885 114.190 1 89.97048   80   N  1 
ATOM 647   C C   . VAL N  ? 2   ? 87.663  177.208 115.391 1 89.97048   80   N  1 
ATOM 648   O O   . VAL N  ? 2   ? 87.983  176.329 116.188 1 89.97048   80   N  1 
ATOM 649   C CB  . VAL N  ? 2   ? 85.288  177.061 114.563 1 89.97048   80   N  1 
ATOM 650   C CG1 . VAL N  ? 2   ? 84.412  176.995 113.337 1 89.97048   80   N  1 
ATOM 651   C CG2 . VAL N  ? 2   ? 84.863  176.018 115.567 1 89.97048   80   N  1 
ATOM 652   N N   . ALA N  ? 3   ? 87.629  178.634 115.622 1 8.056045   81   N  1 
ATOM 653   C CA  . ALA N  ? 3   ? 88.688  179.283 116.390 1 8.056045   81   N  1 
ATOM 654   C C   . ALA N  ? 3   ? 88.143  180.468 117.183 1 8.056045   81   N  1 
ATOM 655   O O   . ALA N  ? 3   ? 87.451  181.326 116.633 1 8.056045   81   N  1 
ATOM 656   C CB  . ALA N  ? 3   ? 89.814  179.739 115.465 1 8.056045   81   N  1 
ATOM 657   N N   . GLU O  ? 1   ? 117.694 183.162 133.437 1 89.251144  82   O  1 
ATOM 658   C CA  . GLU O  ? 1   ? 119.017 183.287 134.041 1 89.251144  82   O  1 
ATOM 659   C C   . GLU O  ? 1   ? 119.460 181.972 134.678 1 89.251144  82   O  1 
ATOM 660   O O   . GLU O  ? 1   ? 120.615 181.829 135.080 1 89.251144  82   O  1 
ATOM 661   C CB  . GLU O  ? 1   ? 119.028 184.406 135.085 1 89.251144  82   O  1 
ATOM 662   C CG  . GLU O  ? 1   ? 118.706 185.780 134.517 1 89.251144  82   O  1 
ATOM 663   C CD  . GLU O  ? 1   ? 118.821 186.896 135.542 1 89.251144  82   O  1 
ATOM 664   O OE1 . GLU O  ? 1   ? 119.067 186.601 136.733 1 89.251144  82   O  1 
ATOM 665   O OE2 . GLU O  ? 1   ? 118.663 188.074 135.151 1 89.251144  82   O  1 
ATOM 666   N N   . PRO P  ? 1   ? 187.764 90.762  111.186 1 19.78481   83   P  1 
ATOM 667   C CA  . PRO P  ? 1   ? 187.254 91.281  112.458 1 19.78481   83   P  1 
ATOM 668   C C   . PRO P  ? 1   ? 185.871 90.736  112.806 1 19.78481   83   P  1 
ATOM 669   O O   . PRO P  ? 1   ? 184.880 91.117  112.189 1 19.78481   83   P  1 
ATOM 670   C CB  . PRO P  ? 1   ? 187.203 92.793  112.226 1 19.78481   83   P  1 
ATOM 671   C CG  . PRO P  ? 1   ? 187.655 92.980  110.817 1 19.78481   83   P  1 
ATOM 672   C CD  . PRO P  ? 1   ? 188.127 91.657  110.290 1 19.78481   83   P  1 
ATOM 673   N N   . ALA P  ? 2   ? 185.921 89.663  113.735 1 89.10223   84   P  1 
ATOM 674   C CA  . ALA P  ? 2   ? 184.729 88.969  114.218 1 89.10223   84   P  1 
ATOM 675   C C   . ALA P  ? 2   ? 184.275 89.531  115.563 1 89.10223   84   P  1 
ATOM 676   O O   . ALA P  ? 2   ? 185.095 89.767  116.452 1 89.10223   84   P  1 
ATOM 677   C CB  . ALA P  ? 2   ? 184.996 87.471  114.334 1 89.10223   84   P  1 
ATOM 678   N N   . GLY P  ? 3   ? 182.798 88.972  115.345 1 65.988716  85   P  1 
ATOM 679   C CA  . GLY P  ? 3   ? 181.832 89.343  116.366 1 65.988716  85   P  1 
ATOM 680   C C   . GLY P  ? 3   ? 181.327 88.159  117.169 1 65.988716  85   P  1 
ATOM 681   O O   . GLY P  ? 3   ? 181.095 87.081  116.616 1 65.988716  85   P  1 
ATOM 682   N N   . VAL Q  ? 1   ? 226.478 197.464 109.386 1 35.07683   86   Q  1 
ATOM 683   C CA  . VAL Q  ? 1   ? 225.461 197.943 110.317 1 35.07683   86   Q  1 
ATOM 684   C C   . VAL Q  ? 1   ? 225.302 199.455 110.176 1 35.07683   86   Q  1 
ATOM 685   O O   . VAL Q  ? 1   ? 226.273 200.203 110.309 1 35.07683   86   Q  1 
ATOM 686   C CB  . VAL Q  ? 1   ? 225.811 197.578 111.777 1 35.07683   86   Q  1 
ATOM 687   C CG1 . VAL Q  ? 1   ? 224.670 197.957 112.717 1 35.07683   86   Q  1 
ATOM 688   C CG2 . VAL Q  ? 1   ? 226.130 196.089 111.892 1 35.07683   86   Q  1 
ATOM 689   N N   . LEU Q  ? 2   ? 224.680 199.885 110.549 1 88.6164    87   Q  1 
ATOM 690   C CA  . LEU Q  ? 2   ? 224.419 201.299 110.302 1 88.6164    87   Q  1 
ATOM 691   C C   . LEU Q  ? 2   ? 224.676 202.126 111.557 1 88.6164    87   Q  1 
ATOM 692   O O   . LEU Q  ? 2   ? 224.183 201.792 112.637 1 88.6164    87   Q  1 
ATOM 693   C CB  . LEU Q  ? 2   ? 222.978 201.503 109.827 1 88.6164    87   Q  1 
ATOM 694   C CG  . LEU Q  ? 2   ? 222.600 202.921 109.399 1 88.6164    87   Q  1 
ATOM 695   C CD1 . LEU Q  ? 2   ? 222.949 203.143 107.931 1 88.6164    87   Q  1 
ATOM 696   C CD2 . LEU Q  ? 2   ? 221.118 203.178 109.646 1 88.6164    87   Q  1 
ATOM 697   N N   . CYS Q  ? 3   ? 225.545 203.216 111.261 1 74.28773   88   Q  1 
ATOM 698   C CA  . CYS Q  ? 3   ? 225.753 203.909 112.528 1 74.28773   88   Q  1 
ATOM 699   C C   . CYS Q  ? 3   ? 225.281 205.355 112.443 1 74.28773   88   Q  1 
ATOM 700   O O   . CYS Q  ? 3   ? 225.847 206.155 111.701 1 74.28773   88   Q  1 
ATOM 701   C CB  . CYS Q  ? 3   ? 227.228 203.867 112.926 1 74.28773   88   Q  1 
ATOM 702   S SG  . CYS Q  ? 3   ? 227.831 202.209 113.314 1 74.28773   88   Q  1 
ATOM 703   N N   . THR Q  ? 4   ? 224.546 206.423 111.710 1 0.0        89   Q  1 
ATOM 704   C CA  . THR Q  ? 4   ? 223.349 207.071 111.185 1 0.0        89   Q  1 
ATOM 705   C C   . THR Q  ? 4   ? 222.897 206.405 109.889 1 0.0        89   Q  1 
ATOM 706   O O   . THR Q  ? 4   ? 223.593 206.455 108.883 1 0.0        89   Q  1 
ATOM 707   C CB  . THR Q  ? 4   ? 223.591 208.572 110.937 1 0.0        89   Q  1 
ATOM 708   O OG1 . THR Q  ? 4   ? 224.998 208.835 110.971 1 0.0        89   Q  1 
ATOM 709   C CG2 . THR Q  ? 4   ? 222.901 209.423 111.996 1 0.0        89   Q  1 
ATOM 710   N N   . GLU R  ? 1   ? 163.297 195.714 161.967 1 87.75367   90   R  1 
ATOM 711   C CA  . GLU R  ? 1   ? 163.078 196.308 160.651 1 87.75367   90   R  1 
ATOM 712   C C   . GLU R  ? 1   ? 164.401 196.611 159.955 1 87.75367   90   R  1 
ATOM 713   O O   . GLU R  ? 1   ? 165.288 197.237 160.540 1 87.75367   90   R  1 
ATOM 714   C CB  . GLU R  ? 1   ? 162.242 197.586 160.770 1 87.75367   90   R  1 
ATOM 715   C CG  . GLU R  ? 1   ? 161.666 198.069 159.448 1 87.75367   90   R  1 
ATOM 716   C CD  . GLU R  ? 1   ? 160.728 199.251 159.599 1 87.75367   90   R  1 
ATOM 717   O OE1 . GLU R  ? 1   ? 160.485 199.685 160.743 1 87.75367   90   R  1 
ATOM 718   O OE2 . GLU R  ? 1   ? 160.231 199.745 158.563 1 87.75367   90   R  1 
ATOM 719   N N   . LEU S  ? 1   ? 191.601 90.756  127.940 1 85.24703   91   S  1 
ATOM 720   C CA  . LEU S  ? 1   ? 191.214 91.494  126.743 1 85.24703   91   S  1 
ATOM 721   C C   . LEU S  ? 1   ? 190.688 92.879  127.104 1 85.24703   91   S  1 
ATOM 722   O O   . LEU S  ? 1   ? 189.522 93.029  127.470 1 85.24703   91   S  1 
ATOM 723   C CB  . LEU S  ? 1   ? 190.152 90.722  125.956 1 85.24703   91   S  1 
ATOM 724   C CG  . LEU S  ? 1   ? 190.651 89.899  124.770 1 85.24703   91   S  1 
ATOM 725   C CD1 . LEU S  ? 1   ? 189.963 88.540  124.739 1 85.24703   91   S  1 
ATOM 726   C CD2 . LEU S  ? 1   ? 190.420 90.647  123.465 1 85.24703   91   S  1 
ATOM 727   N N   . ALA T  ? 1   ? 102.161 173.369 109.542 1 85.12059   92   T  1 
ATOM 728   C CA  . ALA T  ? 1   ? 101.757 174.747 109.273 1 85.12059   92   T  1 
ATOM 729   C C   . ALA T  ? 1   ? 100.783 175.250 110.334 1 85.12059   92   T  1 
ATOM 730   O O   . ALA T  ? 1   ? 99.926  174.499 110.805 1 85.12059   92   T  1 
ATOM 731   C CB  . ALA T  ? 1   ? 101.131 174.856 107.885 1 85.12059   92   T  1 
ATOM 732   N N   . PRO U  ? 1   ? 209.230 219.659 111.268 1 6.026285   93   U  1 
ATOM 733   C CA  . PRO U  ? 1   ? 208.885 218.939 112.497 1 6.026285   93   U  1 
ATOM 734   C C   . PRO U  ? 1   ? 210.011 218.029 112.983 1 6.026285   93   U  1 
ATOM 735   O O   . PRO U  ? 1   ? 210.123 216.898 112.558 1 6.026285   93   U  1 
ATOM 736   C CB  . PRO U  ? 1   ? 207.657 218.119 112.092 1 6.026285   93   U  1 
ATOM 737   C CG  . PRO U  ? 1   ? 207.475 218.397 110.636 1 6.026285   93   U  1 
ATOM 738   C CD  . PRO U  ? 1   ? 208.404 219.508 110.244 1 6.026285   93   U  1 
ATOM 739   N N   . ALA U  ? 2   ? 210.854 218.456 113.843 1 81.43857   94   U  1 
ATOM 740   C CA  . ALA U  ? 2   ? 212.109 217.913 114.358 1 81.43857   94   U  1 
ATOM 741   C C   . ALA U  ? 2   ? 211.873 217.090 115.621 1 81.43857   94   U  1 
ATOM 742   O O   . ALA U  ? 2   ? 210.986 217.404 116.417 1 81.43857   94   U  1 
ATOM 743   C CB  . ALA U  ? 2   ? 213.101 219.039 114.637 1 81.43857   94   U  1 
ATOM 744   N N   . ASN V  ? 1   ? 161.088 80.219  123.750 1 0.0        95   V  1 
ATOM 745   C CA  . ASN V  ? 1   ? 159.859 80.770  123.188 1 0.0        95   V  1 
ATOM 746   C C   . ASN V  ? 1   ? 159.889 80.764  121.662 1 0.0        95   V  1 
ATOM 747   O O   . ASN V  ? 1   ? 159.460 81.316  121.027 1 0.0        95   V  1 
ATOM 748   C CB  . ASN V  ? 1   ? 159.620 82.189  123.709 1 0.0        95   V  1 
ATOM 749   C CG  . ASN V  ? 1   ? 158.245 82.579  123.732 1 0.0        95   V  1 
ATOM 750   O OD1 . ASN V  ? 1   ? 157.457 81.820  123.290 1 0.0        95   V  1 
ATOM 751   N ND2 . ASN V  ? 1   ? 157.948 83.764  124.248 1 0.0        95   V  1 
ATOM 752   N N   . GLU V  ? 2   ? 159.863 78.908  122.078 1 77.79041   96   V  1 
ATOM 753   C CA  . GLU V  ? 2   ? 160.033 77.950  120.990 1 77.79041   96   V  1 
ATOM 754   C C   . GLU V  ? 2   ? 159.169 78.320  119.788 1 77.79041   96   V  1 
ATOM 755   O O   . GLU V  ? 2   ? 159.288 77.715  118.721 1 77.79041   96   V  1 
ATOM 756   C CB  . GLU V  ? 2   ? 159.696 76.534  121.463 1 77.79041   96   V  1 
ATOM 757   C CG  . GLU V  ? 2   ? 160.574 76.042  122.605 1 77.79041   96   V  1 
ATOM 758   C CD  . GLU V  ? 2   ? 161.896 75.456  122.136 1 77.79041   96   V  1 
ATOM 759   O OE1 . GLU V  ? 2   ? 162.053 75.213  120.918 1 77.79041   96   V  1 
ATOM 760   O OE2 . GLU V  ? 2   ? 162.781 75.237  122.993 1 77.79041   96   V  1 
ATOM 761   N N   . ARG V  ? 3   ? 158.297 79.559  119.955 1 62.55134   97   V  1 
ATOM 762   C CA  . ARG V  ? 3   ? 157.854 79.961  118.624 1 62.55134   97   V  1 
ATOM 763   C C   . ARG V  ? 3   ? 159.038 80.364  117.751 1 62.55134   97   V  1 
ATOM 764   O O   . ARG V  ? 3   ? 158.860 80.743  116.592 1 62.55134   97   V  1 
ATOM 765   C CB  . ARG V  ? 3   ? 156.854 81.116  118.717 1 62.55134   97   V  1 
ATOM 766   C CG  . ARG V  ? 3   ? 157.461 82.417  119.217 1 62.55134   97   V  1 
ATOM 767   C CD  . ARG V  ? 3   ? 156.468 83.569  119.139 1 62.55134   97   V  1 
ATOM 768   N NE  . ARG V  ? 3   ? 157.138 84.864  119.211 1 62.55134   97   V  1 
ATOM 769   C CZ  . ARG V  ? 3   ? 156.573 86.027  118.901 1 62.55134   97   V  1 
ATOM 770   N NH1 . ARG V  ? 3   ? 155.311 86.081  118.491 1 62.55134   97   V  1 
ATOM 771   N NH2 . ARG V  ? 3   ? 157.275 87.146  119.002 1 62.55134   97   V  1 
ATOM 772   N N   . TRP V  ? 4   ? 160.252 80.115  118.337 1 26.50503   98   V  1 
ATOM 773   C CA  . TRP V  ? 4   ? 161.408 80.137  117.447 1 26.50503   98   V  1 
ATOM 774   C C   . TRP V  ? 4   ? 161.452 78.883  116.581 1 26.50503   98   V  1 
ATOM 775   O O   . TRP V  ? 4   ? 161.972 78.911  115.463 1 26.50503   98   V  1 
ATOM 776   C CB  . TRP V  ? 4   ? 162.705 80.262  118.252 1 26.50503   98   V  1 
ATOM 777   C CG  . TRP V  ? 4   ? 163.949 80.124  117.427 1 26.50503   98   V  1 
ATOM 778   C CD1 . TRP V  ? 4   ? 164.830 79.078  117.433 1 26.50503   98   V  1 
ATOM 779   C CD2 . TRP V  ? 4   ? 164.453 81.068  116.478 1 26.50503   98   V  1 
ATOM 780   N NE1 . TRP V  ? 4   ? 165.852 79.315  116.543 1 26.50503   98   V  1 
ATOM 781   C CE2 . TRP V  ? 4   ? 165.645 80.528  115.944 1 26.50503   98   V  1 
ATOM 782   C CE3 . TRP V  ? 4   ? 164.013 82.318  116.025 1 26.50503   98   V  1 
ATOM 783   C CZ2 . TRP V  ? 4   ? 166.401 81.198  114.979 1 26.50503   98   V  1 
ATOM 784   C CZ3 . TRP V  ? 4   ? 164.767 82.983  115.065 1 26.50503   98   V  1 
ATOM 785   C CH2 . TRP V  ? 4   ? 165.948 82.419  114.554 1 26.50503   98   V  1 
ATOM 786   N N   . ASN W  ? 1   ? 153.260 114.565 146.665 1 75.75041   99   W  1 
ATOM 787   C CA  . ASN W  ? 1   ? 152.150 113.976 147.406 1 75.75041   99   W  1 
ATOM 788   C C   . ASN W  ? 1   ? 152.510 113.755 148.872 1 75.75041   99   W  1 
ATOM 789   O O   . ASN W  ? 1   ? 151.941 112.881 149.530 1 75.75041   99   W  1 
ATOM 790   C CB  . ASN W  ? 1   ? 151.714 112.658 146.761 1 75.75041   99   W  1 
ATOM 791   C CG  . ASN W  ? 1   ? 151.134 112.851 145.374 1 75.75041   99   W  1 
ATOM 792   O OD1 . ASN W  ? 1   ? 150.847 113.977 144.959 1 75.75041   99   W  1 
ATOM 793   N ND2 . ASN W  ? 1   ? 150.958 111.754 144.647 1 75.75041   99   W  1 
ATOM 794   N N   . LEU X  ? 1   ? 85.218  170.088 128.104 1 71.520065  100  X  1 
ATOM 795   C CA  . LEU X  ? 1   ? 86.138  169.997 126.976 1 71.520065  100  X  1 
ATOM 796   C C   . LEU X  ? 1   ? 87.561  169.728 127.455 1 71.520065  100  X  1 
ATOM 797   O O   . LEU X  ? 1   ? 88.241  170.636 127.934 1 71.520065  100  X  1 
ATOM 798   C CB  . LEU X  ? 1   ? 86.101  171.284 126.148 1 71.520065  100  X  1 
ATOM 799   C CG  . LEU X  ? 1   ? 84.851  171.507 125.296 1 71.520065  100  X  1 
ATOM 800   C CD1 . LEU X  ? 1   ? 84.674  172.989 124.991 1 71.520065  100  X  1 
ATOM 801   C CD2 . LEU X  ? 1   ? 84.932  170.698 124.007 1 71.520065  100  X  1 
ATOM 802   N N   . ALA Y  ? 1   ? 96.212  190.694 109.653 1 69.253265  101  Y  1 
ATOM 803   C CA  . ALA Y  ? 1   ? 95.566  191.962 109.322 1 69.253265  101  Y  1 
ATOM 804   C C   . ALA Y  ? 1   ? 94.066  191.775 109.112 1 69.253265  101  Y  1 
ATOM 805   O O   . ALA Y  ? 1   ? 93.637  190.805 108.484 1 69.253265  101  Y  1 
ATOM 806   C CB  . ALA Y  ? 1   ? 96.203  192.573 108.076 1 69.253265  101  Y  1 
ATOM 807   N N   . THR Z  ? 1   ? 215.745 200.726 109.556 1 43.73478   102  Z  1 
ATOM 808   C CA  . THR Z  ? 1   ? 214.749 200.496 108.516 1 43.73478   102  Z  1 
ATOM 809   C C   . THR Z  ? 1   ? 213.359 200.332 109.125 1 43.73478   102  Z  1 
ATOM 810   O O   . THR Z  ? 1   ? 213.194 199.642 110.131 1 43.73478   102  Z  1 
ATOM 811   C CB  . THR Z  ? 1   ? 215.094 199.251 107.677 1 43.73478   102  Z  1 
ATOM 812   O OG1 . THR Z  ? 1   ? 216.257 198.686 108.128 1 43.73478   102  Z  1 
ATOM 813   C CG2 . THR Z  ? 1   ? 215.267 199.570 106.265 1 43.73478   102  Z  1 
ATOM 814   N N   . VAL Z  ? 2   ? 212.405 200.861 108.589 1 60.335777  103  Z  1 
ATOM 815   C CA  . VAL Z  ? 2   ? 211.167 200.661 109.335 1 60.335777  103  Z  1 
ATOM 816   C C   . VAL Z  ? 2   ? 210.077 200.146 108.398 1 60.335777  103  Z  1 
ATOM 817   O O   . VAL Z  ? 2   ? 210.020 200.528 107.232 1 60.335777  103  Z  1 
ATOM 818   C CB  . VAL Z  ? 2   ? 210.704 201.964 110.026 1 60.335777  103  Z  1 
ATOM 819   C CG1 . VAL Z  ? 2   ? 209.504 201.734 110.863 1 60.335777  103  Z  1 
ATOM 820   C CG2 . VAL Z  ? 2   ? 211.789 202.544 110.850 1 60.335777  103  Z  1 
ATOM 821   N N   . GLY AA ? 1   ? 189.492 171.537 143.095 1 44.41619   104  a  1 
ATOM 822   C CA  . GLY AA ? 1   ? 190.916 171.766 142.911 1 44.41619   104  a  1 
ATOM 823   C C   . GLY AA ? 1   ? 191.239 172.514 141.631 1 44.41619   104  a  1 
ATOM 824   O O   . GLY AA ? 1   ? 192.330 172.948 141.418 1 44.41619   104  a  1 
ATOM 825   N N   . ASP AA ? 2   ? 191.504 173.340 140.501 1 55.274868  105  a  1 
ATOM 826   C CA  . ASP AA ? 2   ? 192.047 174.305 139.550 1 55.274868  105  a  1 
ATOM 827   C C   . ASP AA ? 2   ? 191.133 174.453 138.336 1 55.274868  105  a  1 
ATOM 828   O O   . ASP AA ? 2   ? 191.157 173.634 137.430 1 55.274868  105  a  1 
ATOM 829   C CB  . ASP AA ? 2   ? 193.450 173.888 139.104 1 55.274868  105  a  1 
ATOM 830   C CG  . ASP AA ? 2   ? 194.485 174.961 139.324 1 55.274868  105  a  1 
ATOM 831   O OD1 . ASP AA ? 2   ? 194.108 176.097 139.655 1 55.274868  105  a  1 
ATOM 832   O OD2 . ASP AA ? 2   ? 195.688 174.669 139.161 1 55.274868  105  a  1 
ATOM 833   N N   . TYR BA ? 1   ? 218.431 197.375 112.751 1 54.686123  106  b  1 
ATOM 834   C CA  . TYR BA ? 1   ? 219.806 197.129 113.171 1 54.686123  106  b  1 
ATOM 835   C C   . TYR BA ? 1   ? 220.242 195.715 112.808 1 54.686123  106  b  1 
ATOM 836   O O   . TYR BA ? 1   ? 219.594 194.740 113.191 1 54.686123  106  b  1 
ATOM 837   C CB  . TYR BA ? 1   ? 219.955 197.350 114.680 1 54.686123  106  b  1 
ATOM 838   C CG  . TYR BA ? 1   ? 219.482 198.705 115.144 1 54.686123  106  b  1 
ATOM 839   C CD1 . TYR BA ? 1   ? 220.112 199.869 114.714 1 54.686123  106  b  1 
ATOM 840   C CD2 . TYR BA ? 1   ? 218.406 198.824 116.016 1 54.686123  106  b  1 
ATOM 841   C CE1 . TYR BA ? 1   ? 219.681 201.120 115.141 1 54.686123  106  b  1 
ATOM 842   C CE2 . TYR BA ? 1   ? 217.966 200.070 116.449 1 54.686123  106  b  1 
ATOM 843   C CZ  . TYR BA ? 1   ? 218.609 201.210 116.007 1 54.686123  106  b  1 
ATOM 844   O OH  . TYR BA ? 1   ? 218.178 202.446 116.433 1 54.686123  106  b  1 
ATOM 845   N N   . GLY CA ? 1   ? 168.821 90.603  109.821 1 17.501406  107  c  1 
ATOM 846   C CA  . GLY CA ? 1   ? 167.947 89.453  109.992 1 17.501406  107  c  1 
ATOM 847   C C   . GLY CA ? 1   ? 168.461 88.206  109.298 1 17.501406  107  c  1 
ATOM 848   O O   . GLY CA ? 1   ? 168.353 88.079  108.078 1 17.501406  107  c  1 
ATOM 849   N N   . GLU CA ? 2   ? 169.104 87.597  109.451 1 54.170425  108  c  1 
ATOM 850   C CA  . GLU CA ? 2   ? 169.048 86.294  108.794 1 54.170425  108  c  1 
ATOM 851   C C   . GLU CA ? 2   ? 168.578 85.209  109.759 1 54.170425  108  c  1 
ATOM 852   O O   . GLU CA ? 2   ? 169.125 84.105  109.773 1 54.170425  108  c  1 
ATOM 853   C CB  . GLU CA ? 2   ? 170.415 85.925  108.213 1 54.170425  108  c  1 
ATOM 854   C CG  . GLU CA ? 2   ? 170.861 86.826  107.070 1 54.170425  108  c  1 
ATOM 855   C CD  . GLU CA ? 2   ? 172.360 86.782  106.821 1 54.170425  108  c  1 
ATOM 856   O OE1 . GLU CA ? 2   ? 173.068 86.019  107.516 1 54.170425  108  c  1 
ATOM 857   O OE2 . GLU CA ? 2   ? 172.830 87.518  105.925 1 54.170425  108  c  1 
ATOM 858   N N   . LYS DA ? 1   ? 206.865 199.074 108.481 1 51.36665   109  d  1 
ATOM 859   C CA  . LYS DA ? 1   ? 208.200 198.484 108.433 1 51.36665   109  d  1 
ATOM 860   C C   . LYS DA ? 1   ? 209.270 199.559 108.262 1 51.36665   109  d  1 
ATOM 861   O O   . LYS DA ? 1   ? 209.192 200.379 107.345 1 51.36665   109  d  1 
ATOM 862   C CB  . LYS DA ? 1   ? 208.295 197.464 107.297 1 51.36665   109  d  1 
ATOM 863   C CG  . LYS DA ? 1   ? 207.888 196.058 107.692 1 51.36665   109  d  1 
ATOM 864   C CD  . LYS DA ? 1   ? 208.303 195.038 106.645 1 51.36665   109  d  1 
ATOM 865   C CE  . LYS DA ? 1   ? 207.998 193.621 107.089 1 51.36665   109  d  1 
ATOM 866   N NZ  . LYS DA ? 1   ? 208.372 192.621 106.053 1 51.36665   109  d  1 
ATOM 867   N N   . ALA EA ? 1   ? 228.761 212.723 111.839 1 44.17881   110  e  1 
ATOM 868   C CA  . ALA EA ? 1   ? 229.288 211.670 112.703 1 44.17881   110  e  1 
ATOM 869   C C   . ALA EA ? 1   ? 229.336 210.332 111.971 1 44.17881   110  e  1 
ATOM 870   O O   . ALA EA ? 1   ? 228.299 209.788 111.592 1 44.17881   110  e  1 
ATOM 871   C CB  . ALA EA ? 1   ? 228.446 211.550 113.971 1 44.17881   110  e  1 
ATOM 872   N N   . ALA FA ? 1   ? 169.240 103.481 113.428 1 38.58557   111  f  1 
ATOM 873   C CA  . ALA FA ? 1   ? 170.248 104.134 114.259 1 38.58557   111  f  1 
ATOM 874   C C   . ALA FA ? 1   ? 170.378 105.612 113.905 1 38.58557   111  f  1 
ATOM 875   O O   . ALA FA ? 1   ? 170.367 105.978 112.728 1 38.58557   111  f  1 
ATOM 876   C CB  . ALA FA ? 1   ? 171.597 103.434 114.109 1 38.58557   111  f  1 
ATOM 877   N N   . ASP FA ? 2   ? 170.325 106.116 115.532 1 25.703413  112  f  1 
ATOM 878   C CA  . ASP FA ? 2   ? 170.484 107.567 115.525 1 25.703413  112  f  1 
ATOM 879   C C   . ASP FA ? 2   ? 171.891 107.967 115.964 1 25.703413  112  f  1 
ATOM 880   O O   . ASP FA ? 2   ? 172.341 109.080 115.684 1 25.703413  112  f  1 
ATOM 881   C CB  . ASP FA ? 2   ? 169.442 108.225 116.433 1 25.703413  112  f  1 
ATOM 882   C CG  . ASP FA ? 2   ? 169.420 109.738 116.309 1 25.703413  112  f  1 
ATOM 883   O OD1 . ASP FA ? 2   ? 170.141 110.291 115.451 1 25.703413  112  f  1 
ATOM 884   O OD2 . ASP FA ? 2   ? 168.677 110.384 117.080 1 25.703413  112  f  1 
ATOM 885   N N   . TYR GA ? 1   ? 198.622 203.972 112.995 1 23.481386  113  g  1 
ATOM 886   C CA  . TYR GA ? 1   ? 198.312 203.246 114.221 1 23.481386  113  g  1 
ATOM 887   C C   . TYR GA ? 1   ? 198.599 201.758 114.061 1 23.481386  113  g  1 
ATOM 888   O O   . TYR GA ? 1   ? 197.774 201.007 113.592 1 23.481386  113  g  1 
ATOM 889   C CB  . TYR GA ? 1   ? 196.847 203.455 114.615 1 23.481386  113  g  1 
ATOM 890   C CG  . TYR GA ? 1   ? 196.337 202.722 115.469 1 23.481386  113  g  1 
ATOM 891   C CD1 . TYR GA ? 1   ? 196.429 202.763 116.367 1 23.481386  113  g  1 
ATOM 892   C CD2 . TYR GA ? 1   ? 195.764 201.987 115.378 1 23.481386  113  g  1 
ATOM 893   C CE1 . TYR GA ? 1   ? 195.961 202.088 117.156 1 23.481386  113  g  1 
ATOM 894   C CE2 . TYR GA ? 1   ? 195.294 201.309 116.161 1 23.481386  113  g  1 
ATOM 895   C CZ  . TYR GA ? 1   ? 195.396 201.365 117.046 1 23.481386  113  g  1 
ATOM 896   O OH  . TYR GA ? 1   ? 194.932 200.695 117.824 1 23.481386  113  g  1 
ATOM 897   N N   . PRO GA ? 2   ? 198.692 201.065 113.901 1 30.408304  114  g  1 
ATOM 898   C CA  . PRO GA ? 2   ? 198.640 199.615 114.101 1 30.408304  114  g  1 
ATOM 899   C C   . PRO GA ? 2   ? 199.670 199.122 115.114 1 30.408304  114  g  1 
ATOM 900   O O   . PRO GA ? 2   ? 200.271 198.191 114.987 1 30.408304  114  g  1 
ATOM 901   C CB  . PRO GA ? 2   ? 198.934 199.056 112.707 1 30.408304  114  g  1 
ATOM 902   C CG  . PRO GA ? 2   ? 199.268 200.251 111.879 1 30.408304  114  g  1 
ATOM 903   C CD  . PRO GA ? 2   ? 198.978 201.483 112.683 1 30.408304  114  g  1 
ATOM 904   N N   . TYR HA ? 1   ? 201.825 198.028 117.136 1 29.471476  115  h  1 
ATOM 905   C CA  . TYR HA ? 1   ? 200.786 199.045 117.262 1 29.471476  115  h  1 
ATOM 906   C C   . TYR HA ? 1   ? 200.533 199.734 115.926 1 29.471476  115  h  1 
ATOM 907   O O   . TYR HA ? 1   ? 199.968 200.465 115.696 1 29.471476  115  h  1 
ATOM 908   C CB  . TYR HA ? 1   ? 201.175 200.083 118.319 1 29.471476  115  h  1 
ATOM 909   C CG  . TYR HA ? 1   ? 201.193 200.809 118.479 1 29.471476  115  h  1 
ATOM 910   C CD1 . TYR HA ? 1   ? 201.275 201.039 118.328 1 29.471476  115  h  1 
ATOM 911   C CD2 . TYR HA ? 1   ? 201.129 201.267 118.781 1 29.471476  115  h  1 
ATOM 912   C CE1 . TYR HA ? 1   ? 201.292 201.709 118.475 1 29.471476  115  h  1 
ATOM 913   C CE2 . TYR HA ? 1   ? 201.145 201.938 118.929 1 29.471476  115  h  1 
ATOM 914   C CZ  . TYR HA ? 1   ? 201.227 202.153 118.775 1 29.471476  115  h  1 
ATOM 915   O OH  . TYR HA ? 1   ? 201.244 202.816 118.921 1 29.471476  115  h  1 
ATOM 916   N N   . GLY IA ? 1   ? 228.774 213.799 110.748 1 28.183342  116  i  1 
ATOM 917   C CA  . GLY IA ? 1   ? 228.293 213.072 109.585 1 28.183342  116  i  1 
ATOM 918   C C   . GLY IA ? 1   ? 228.734 211.620 109.564 1 28.183342  116  i  1 
ATOM 919   O O   . GLY IA ? 1   ? 229.093 211.090 108.519 1 28.183342  116  i  1 
ATOM 920   N N   . PRO JA ? 1   ? 213.855 203.495 105.603 1 10.800686  117  j  1 
ATOM 921   C CA  . PRO JA ? 1   ? 215.290 203.611 105.872 1 10.800686  117  j  1 
ATOM 922   C C   . PRO JA ? 1   ? 215.670 204.960 106.478 1 10.800686  117  j  1 
ATOM 923   O O   . PRO JA ? 1   ? 215.237 206.003 105.991 1 10.800686  117  j  1 
ATOM 924   C CB  . PRO JA ? 1   ? 215.924 203.435 104.490 1 10.800686  117  j  1 
ATOM 925   C CG  . PRO JA ? 1   ? 214.770 203.417 103.540 1 10.800686  117  j  1 
ATOM 926   C CD  . PRO JA ? 1   ? 213.499 203.350 104.336 1 10.800686  117  j  1 
ATOM 927   N N   . VAL JA ? 2   ? 215.804 204.990 107.486 1 20.562666  118  j  1 
ATOM 928   C CA  . VAL JA ? 2   ? 216.651 206.056 108.011 1 20.562666  118  j  1 
ATOM 929   C C   . VAL JA ? 2   ? 217.763 205.458 108.870 1 20.562666  118  j  1 
ATOM 930   O O   . VAL JA ? 2   ? 217.511 204.597 109.711 1 20.562666  118  j  1 
ATOM 931   C CB  . VAL JA ? 2   ? 215.833 207.077 108.833 1 20.562666  118  j  1 
ATOM 932   C CG1 . VAL JA ? 2   ? 216.697 208.278 109.217 1 20.562666  118  j  1 
ATOM 933   C CG2 . VAL JA ? 2   ? 214.602 207.530 108.050 1 20.562666  118  j  1 
ATOM 934   N N   . LEU KA ? 1   ? 228.671 199.715 120.957 1 16.954575  119  k  1 
ATOM 935   C CA  . LEU KA ? 1   ? 227.836 200.656 120.218 1 16.954575  119  k  1 
ATOM 936   C C   . LEU KA ? 1   ? 227.213 201.683 121.157 1 16.954575  119  k  1 
ATOM 937   O O   . LEU KA ? 1   ? 226.073 202.086 120.975 1 16.954575  119  k  1 
ATOM 938   C CB  . LEU KA ? 1   ? 226.736 199.912 119.455 1 16.954575  119  k  1 
ATOM 939   C CG  . LEU KA ? 1   ? 227.200 198.973 118.342 1 16.954575  119  k  1 
ATOM 940   C CD1 . LEU KA ? 1   ? 226.211 197.826 118.168 1 16.954575  119  k  1 
ATOM 941   C CD2 . LEU KA ? 1   ? 227.374 199.737 117.035 1 16.954575  119  k  1 
ATOM 942   N N   . GLY KA ? 2   ? 227.509 202.557 121.427 1 7.7569485  120  k  1 
ATOM 943   C CA  . GLY KA ? 2   ? 226.947 203.290 122.550 1 7.7569485  120  k  1 
ATOM 944   C C   . GLY KA ? 2   ? 226.107 204.480 122.126 1 7.7569485  120  k  1 
ATOM 945   O O   . GLY KA ? 2   ? 226.633 205.497 121.700 1 7.7569485  120  k  1 
ATOM 946   N N   . CYS LA ? 1   ? 165.641 85.150  111.165 1 12.341806  121  l  1 
ATOM 947   C CA  . CYS LA ? 1   ? 165.964 84.371  112.355 1 12.341806  121  l  1 
ATOM 948   C C   . CYS LA ? 1   ? 167.413 83.902  112.323 1 12.341806  121  l  1 
ATOM 949   O O   . CYS LA ? 1   ? 167.682 82.719  112.108 1 12.341806  121  l  1 
ATOM 950   C CB  . CYS LA ? 1   ? 165.031 83.167  112.478 1 12.341806  121  l  1 
ATOM 951   S SG  . CYS LA ? 1   ? 163.320 83.608  112.854 1 12.341806  121  l  1 
ATOM 952   N N   . ASP MA ? 1   ? 169.343 80.685  109.764 1 9.643504   122  m  1 
ATOM 953   C CA  . ASP MA ? 1   ? 169.134 80.992  108.352 1 9.643504   122  m  1 
ATOM 954   C C   . ASP MA ? 1   ? 167.713 80.640  107.918 1 9.643504   122  m  1 
ATOM 955   O O   . ASP MA ? 1   ? 167.463 80.387  106.739 1 9.643504   122  m  1 
ATOM 956   C CB  . ASP MA ? 1   ? 170.149 80.244  107.485 1 9.643504   122  m  1 
ATOM 957   C CG  . ASP MA ? 1   ? 171.252 81.141  106.955 1 9.643504   122  m  1 
ATOM 958   O OD1 . ASP MA ? 1   ? 171.145 82.378  107.087 1 9.643504   122  m  1 
ATOM 959   O OD2 . ASP MA ? 1   ? 172.235 80.606  106.399 1 9.643504   122  m  1 
ATOM 960   N N   . TYR MA ? 2   ? 167.182 80.247  108.948 1 12.135625  123  m  1 
ATOM 961   C CA  . TYR MA ? 2   ? 165.748 79.992  108.858 1 12.135625  123  m  1 
ATOM 962   C C   . TYR MA ? 2   ? 164.966 81.298  108.772 1 12.135625  123  m  1 
ATOM 963   O O   . TYR MA ? 2   ? 164.960 82.088  109.718 1 12.135625  123  m  1 
ATOM 964   C CB  . TYR MA ? 2   ? 165.271 79.176  110.063 1 12.135625  123  m  1 
ATOM 965   C CG  . TYR MA ? 2   ? 166.273 78.156  110.540 1 12.135625  123  m  1 
ATOM 966   C CD1 . TYR MA ? 2   ? 166.429 76.942  109.878 1 12.135625  123  m  1 
ATOM 967   C CD2 . TYR MA ? 2   ? 167.065 78.402  111.655 1 12.135625  123  m  1 
ATOM 968   C CE1 . TYR MA ? 2   ? 167.350 75.998  110.316 1 12.135625  123  m  1 
ATOM 969   C CE2 . TYR MA ? 2   ? 167.989 77.466  112.101 1 12.135625  123  m  1 
ATOM 970   C CZ  . TYR MA ? 2   ? 168.124 76.269  111.426 1 12.135625  123  m  1 
ATOM 971   O OH  . TYR MA ? 2   ? 169.038 75.338  111.864 1 12.135625  123  m  1 
ATOM 972   N N   . ASP NA ? 1   ? 161.207 82.106  107.622 1 0.0        124  n  1 
ATOM 973   C CA  . ASP NA ? 1   ? 160.494 83.255  107.073 1 0.0        124  n  1 
ATOM 974   C C   . ASP NA ? 1   ? 161.258 84.551  107.333 1 0.0        124  n  1 
ATOM 975   O O   . ASP NA ? 1   ? 160.755 85.639  107.065 1 0.0        124  n  1 
ATOM 976   C CB  . ASP NA ? 1   ? 159.086 83.346  107.666 1 0.0        124  n  1 
ATOM 977   C CG  . ASP NA ? 1   ? 157.995 83.103  106.641 1 0.0        124  n  1 
ATOM 978   O OD1 . ASP NA ? 1   ? 158.303 83.008  105.435 1 0.0        124  n  1 
ATOM 979   O OD2 . ASP NA ? 1   ? 156.815 83.007  107.044 1 0.0        124  n  1 
ATOM 980   N N   . ASP NA ? 2   ? 162.574 83.079  107.139 1 11.285016  125  n  1 
ATOM 981   C CA  . ASP NA ? 2   ? 163.940 82.601  106.951 1 11.285016  125  n  1 
ATOM 982   C C   . ASP NA ? 2   ? 164.400 81.769  108.145 1 11.285016  125  n  1 
ATOM 983   O O   . ASP NA ? 2   ? 164.190 82.156  109.296 1 11.285016  125  n  1 
ATOM 984   C CB  . ASP NA ? 2   ? 164.895 83.777  106.731 1 11.285016  125  n  1 
ATOM 985   C CG  . ASP NA ? 2   ? 164.609 84.541  105.453 1 11.285016  125  n  1 
ATOM 986   O OD1 . ASP NA ? 2   ? 163.970 83.980  104.540 1 11.285016  125  n  1 
ATOM 987   O OD2 . ASP NA ? 2   ? 165.030 85.714  105.358 1 11.285016  125  n  1 
ATOM 988   N N   . ALA OA ? 1   ? 224.268 207.074 113.323 1 7.944686   126  o  1 
ATOM 989   C CA  . ALA OA ? 1   ? 223.799 207.076 114.706 1 7.944686   126  o  1 
ATOM 990   C C   . ALA OA ? 1   ? 224.425 208.223 115.496 1 7.944686   126  o  1 
ATOM 991   O O   . ALA OA ? 1   ? 225.599 208.527 115.336 1 7.944686   126  o  1 
ATOM 992   C CB  . ALA OA ? 1   ? 224.111 205.740 115.376 1 7.944686   126  o  1 
ATOM 993   N N   . GLY PA ? 1   ? 195.295 205.082 120.473 1 0.0        127  p  1 
ATOM 994   C CA  . GLY PA ? 1   ? 195.326 204.021 121.466 1 0.0        127  p  1 
ATOM 995   C C   . GLY PA ? 1   ? 196.567 204.056 122.338 1 0.0        127  p  1 
ATOM 996   O O   . GLY PA ? 1   ? 196.834 203.131 123.085 1 0.0        127  p  1 
ATOM 997   N N   . ALA QA ? 1   ? 213.193 215.552 114.817 1 0.0        128  q  1 
ATOM 998   C CA  . ALA QA ? 1   ? 213.228 215.114 116.210 1 0.0        128  q  1 
ATOM 999   C C   . ALA QA ? 1   ? 213.721 216.232 117.124 1 0.0        128  q  1 
ATOM 1000  O O   . ALA QA ? 1   ? 214.593 217.015 116.743 1 0.0        128  q  1 
ATOM 1001  C CB  . ALA QA ? 1   ? 214.114 213.880 116.358 1 0.0        128  q  1 
ATOM 1002  N N   . ASN RA ? 1   ? 232.883 200.363 112.836 1 0.0        129  r  1 
ATOM 1003  C CA  . ASN RA ? 1   ? 232.367 200.431 111.473 1 0.0        129  r  1 
ATOM 1004  C C   . ASN RA ? 1   ? 231.533 201.690 111.251 1 0.0        129  r  1 
ATOM 1005  O O   . ASN RA ? 1   ? 230.684 202.031 112.077 1 0.0        129  r  1 
ATOM 1006  C CB  . ASN RA ? 1   ? 231.542 199.184 111.148 1 0.0        129  r  1 
ATOM 1007  C CG  . ASN RA ? 1   ? 232.331 197.901 111.318 1 0.0        129  r  1 
ATOM 1008  O OD1 . ASN RA ? 1   ? 233.558 197.925 111.447 1 0.0        129  r  1 
ATOM 1009  N ND2 . ASN RA ? 1   ? 231.634 196.772 111.320 1 0.0        129  r  1 
ATOM 1010  N N   . SER RA ? 2   ? 231.837 202.490 110.564 1 0.0        130  r  1 
ATOM 1011  C CA  . SER RA ? 2   ? 231.296 203.842 110.461 1 0.0        130  r  1 
ATOM 1012  C C   . SER RA ? 2   ? 230.231 203.929 109.372 1 0.0        130  r  1 
ATOM 1013  O O   . SER RA ? 2   ? 230.202 203.104 108.458 1 0.0        130  r  1 
ATOM 1014  C CB  . SER RA ? 2   ? 232.413 204.846 110.175 1 0.0        130  r  1 
ATOM 1015  O OG  . SER RA ? 2   ? 231.906 206.018 109.621 1 0.0        130  r  1 
ATOM 1016  N N   . SER SA ? 1   ? 92.772  199.139 107.504 1 0.0        131  s  1 
ATOM 1017  C CA  . SER SA ? 1   ? 91.624  198.279 107.240 1 0.0        131  s  1 
ATOM 1018  C C   . SER SA ? 1   ? 90.740  198.141 108.475 1 0.0        131  s  1 
ATOM 1019  O O   . SER SA ? 1   ? 91.144  197.555 109.472 1 0.0        131  s  1 
ATOM 1020  C CB  . SER SA ? 1   ? 92.085  196.896 106.776 1 0.0        131  s  1 
ATOM 1021  O OG  . SER SA ? 1   ? 92.850  196.684 106.511 1 0.0        131  s  1 
ATOM 1022  N N   . PRO TA ? 1   ? 82.452  172.182 132.493 1 0.0        132  t  1 
ATOM 1023  C CA  . PRO TA ? 1   ? 83.761  172.242 133.146 1 0.0        132  t  1 
ATOM 1024  C C   . PRO TA ? 1   ? 84.907  171.876 132.205 1 0.0        132  t  1 
ATOM 1025  O O   . PRO TA ? 1   ? 86.035  171.701 132.638 1 0.0        132  t  1 
ATOM 1026  C CB  . PRO TA ? 1   ? 83.638  171.221 134.280 1 0.0        132  t  1 
ATOM 1027  C CG  . PRO TA ? 1   ? 82.230  170.732 134.202 1 0.0        132  t  1 
ATOM 1028  C CD  . PRO TA ? 1   ? 81.564  171.389 133.029 1 0.0        132  t  1 
ATOM 1029  N N   . GLY UA ? 1   ? 92.566  200.343 107.594 1 0.0        133  u  1 
ATOM 1030  C CA  . GLY UA ? 1   ? 93.167  201.641 107.862 1 0.0        133  u  1 
ATOM 1031  C C   . GLY UA ? 1   ? 92.858  202.166 109.251 1 0.0        133  u  1 
ATOM 1032  O O   . GLY UA ? 1   ? 91.749  201.993 109.753 1 0.0        133  u  1 
ATOM 1033  N N   . CYS VA ? 1   ? 99.210  176.323 112.774 1 0.0        134  v  1 
ATOM 1034  C CA  . CYS VA ? 1   ? 99.985  176.970 111.720 1 0.0        134  v  1 
ATOM 1035  C C   . CYS VA ? 1   ? 100.174 176.036 110.531 1 0.0        134  v  1 
ATOM 1036  O O   . CYS VA ? 1   ? 100.054 174.818 110.667 1 0.0        134  v  1 
ATOM 1037  C CB  . CYS VA ? 1   ? 101.347 177.415 112.252 1 0.0        134  v  1 
ATOM 1038  S SG  . CYS VA ? 1   ? 102.386 177.222 111.846 1 0.0        134  v  1 
ATOM 1039  N N   . GLY WA ? 1   ? 223.374 205.699 121.037 1 0.0        135  w  1 
ATOM 1040  C CA  . GLY WA ? 1   ? 223.675 206.888 121.817 1 0.0        135  w  1 
ATOM 1041  C C   . GLY WA ? 1   ? 224.748 207.757 121.190 1 0.0        135  w  1 
ATOM 1042  O O   . GLY WA ? 1   ? 225.733 207.792 121.409 1 0.0        135  w  1 
ATOM 1043  N N   . ASP XA ? 1   ? 189.140 96.097  123.013 1 99.45364   136  x  1 
ATOM 1044  C CA  . ASP XA ? 1   ? 188.126 96.630  122.108 1 99.45364   136  x  1 
ATOM 1045  C C   . ASP XA ? 1   ? 186.787 95.922  122.307 1 99.45364   136  x  1 
ATOM 1046  O O   . ASP XA ? 1   ? 186.051 95.693  121.345 1 99.45364   136  x  1 
ATOM 1047  C CB  . ASP XA ? 1   ? 188.581 96.496  120.654 1 99.45364   136  x  1 
ATOM 1048  C CG  . ASP XA ? 1   ? 189.727 97.428  120.303 1 99.45364   136  x  1 
ATOM 1049  O OD1 . ASP XA ? 1   ? 189.877 98.483  120.956 1 99.45364   136  x  1 
ATOM 1050  O OD2 . ASP XA ? 1   ? 190.485 97.106  119.362 1 99.45364   136  x  1 
ATOM 1051  N N   . VAL XA ? 2   ? 186.546 95.779  123.879 1 100.0      137  x  1 
ATOM 1052  C CA  . VAL XA ? 2   ? 185.287 95.260  124.403 1 100.0      137  x  1 
ATOM 1053  C C   . VAL XA ? 2   ? 184.313 96.411  124.643 1 100.0      137  x  1 
ATOM 1054  O O   . VAL XA ? 2   ? 184.706 97.475  125.126 1 100.0      137  x  1 
ATOM 1055  C CB  . VAL XA ? 2   ? 185.502 94.463  125.710 1 100.0      137  x  1 
ATOM 1056  C CG1 . VAL XA ? 2   ? 184.468 93.363  125.848 1 100.0      137  x  1 
ATOM 1057  C CG2 . VAL XA ? 2   ? 186.903 93.883  125.755 1 100.0      137  x  1 
ATOM 1058  N N   . HIS XA ? 3   ? 183.032 95.800  124.405 1 100.0      138  x  1 
ATOM 1059  C CA  . HIS XA ? 3   ? 181.911 96.648  124.794 1 100.0      138  x  1 
ATOM 1060  C C   . HIS XA ? 3   ? 180.989 95.927  125.772 1 100.0      138  x  1 
ATOM 1061  O O   . HIS XA ? 3   ? 180.817 94.711  125.689 1 100.0      138  x  1 
ATOM 1062  C CB  . HIS XA ? 3   ? 181.123 97.093  123.561 1 100.0      138  x  1 
ATOM 1063  C CG  . HIS XA ? 3   ? 181.917 97.934  122.613 1 100.0      138  x  1 
ATOM 1064  N ND1 . HIS XA ? 3   ? 182.113 99.285  122.802 1 100.0      138  x  1 
ATOM 1065  C CD2 . HIS XA ? 3   ? 182.567 97.612  121.470 1 100.0      138  x  1 
ATOM 1066  C CE1 . HIS XA ? 3   ? 182.851 99.759  121.812 1 100.0      138  x  1 
ATOM 1067  N NE2 . HIS XA ? 3   ? 183.140 98.764  120.990 1 100.0      138  x  1 
ATOM 1068  N N   . THR XA ? 4   ? 180.726 96.514  126.773 1 100.0      139  x  1 
ATOM 1069  C CA  . THR XA ? 4   ? 179.606 96.146  127.632 1 100.0      139  x  1 
ATOM 1070  C C   . THR XA ? 4   ? 178.416 97.071  127.394 1 100.0      139  x  1 
ATOM 1071  O O   . THR XA ? 4   ? 178.532 98.290  127.535 1 100.0      139  x  1 
ATOM 1072  C CB  . THR XA ? 4   ? 180.005 96.191  129.119 1 100.0      139  x  1 
ATOM 1073  O OG1 . THR XA ? 4   ? 181.095 95.289  129.342 1 100.0      139  x  1 
ATOM 1074  C CG2 . THR XA ? 4   ? 178.836 95.790  130.014 1 100.0      139  x  1 
ATOM 1075  N N   . PHE XA ? 5   ? 177.390 96.626  126.946 1 100.0      140  x  1 
ATOM 1076  C CA  . PHE XA ? 5   ? 176.231 97.489  126.751 1 100.0      140  x  1 
ATOM 1077  C C   . PHE XA ? 5   ? 175.407 97.586  128.029 1 100.0      140  x  1 
ATOM 1078  O O   . PHE XA ? 5   ? 175.248 96.597  128.748 1 100.0      140  x  1 
ATOM 1079  C CB  . PHE XA ? 5   ? 175.361 96.970  125.602 1 100.0      140  x  1 
ATOM 1080  C CG  . PHE XA ? 5   ? 176.083 96.884  124.284 1 100.0      140  x  1 
ATOM 1081  C CD1 . PHE XA ? 5   ? 176.395 98.034  123.570 1 100.0      140  x  1 
ATOM 1082  C CD2 . PHE XA ? 5   ? 176.450 95.651  123.760 1 100.0      140  x  1 
ATOM 1083  C CE1 . PHE XA ? 5   ? 177.063 97.957  122.350 1 100.0      140  x  1 
ATOM 1084  C CE2 . PHE XA ? 5   ? 177.118 95.566  122.542 1 100.0      140  x  1 
ATOM 1085  C CZ  . PHE XA ? 5   ? 177.422 96.720  121.838 1 100.0      140  x  1 
ATOM 1086  N N   . PRO XA ? 6   ? 174.832 98.840  128.317 1 100.0      141  x  1 
ATOM 1087  C CA  . PRO XA ? 6   ? 174.016 98.912  129.531 1 100.0      141  x  1 
ATOM 1088  C C   . PRO XA ? 6   ? 172.875 97.898  129.536 1 100.0      141  x  1 
ATOM 1089  O O   . PRO XA ? 6   ? 172.333 97.567  128.478 1 100.0      141  x  1 
ATOM 1090  C CB  . PRO XA ? 6   ? 173.475 100.343 129.507 1 100.0      141  x  1 
ATOM 1091  C CG  . PRO XA ? 6   ? 174.059 100.953 128.275 1 100.0      141  x  1 
ATOM 1092  C CD  . PRO XA ? 6   ? 174.908 99.921  127.590 1 100.0      141  x  1 
ATOM 1093  N N   . ASP XA ? 7   ? 172.378 97.700  130.559 1 100.0      142  x  1 
ATOM 1094  C CA  . ASP XA ? 7   ? 171.388 96.678  130.886 1 100.0      142  x  1 
ATOM 1095  C C   . ASP XA ? 7   ? 169.969 97.204  130.684 1 100.0      142  x  1 
ATOM 1096  O O   . ASP XA ? 7   ? 169.701 98.386  130.908 1 100.0      142  x  1 
ATOM 1097  C CB  . ASP XA ? 7   ? 171.571 96.195  132.326 1 100.0      142  x  1 
ATOM 1098  C CG  . ASP XA ? 7   ? 171.667 97.334  133.326 1 100.0      142  x  1 
ATOM 1099  O OD1 . ASP XA ? 7   ? 171.988 98.474  132.923 1 100.0      142  x  1 
ATOM 1100  O OD2 . ASP XA ? 7   ? 171.423 97.090  134.527 1 100.0      142  x  1 
ATOM 1101  N N   . VAL XA ? 8   ? 169.098 96.468  130.122 1 100.0      143  x  1 
ATOM 1102  C CA  . VAL XA ? 8   ? 167.714 96.932  130.102 1 100.0      143  x  1 
ATOM 1103  C C   . VAL XA ? 8   ? 166.900 96.175  131.150 1 100.0      143  x  1 
ATOM 1104  O O   . VAL XA ? 8   ? 167.162 95.000  131.419 1 100.0      143  x  1 
ATOM 1105  C CB  . VAL XA ? 8   ? 167.077 96.757  128.706 1 100.0      143  x  1 
ATOM 1106  C CG1 . VAL XA ? 8   ? 165.807 97.594  128.583 1 100.0      143  x  1 
ATOM 1107  C CG2 . VAL XA ? 8   ? 168.075 97.134  127.614 1 100.0      143  x  1 
ATOM 1108  N N   . LEU XA ? 9   ? 165.902 96.905  131.561 1 100.0      144  x  1 
ATOM 1109  C CA  . LEU XA ? 9   ? 165.009 96.284  132.533 1 100.0      144  x  1 
ATOM 1110  C C   . LEU XA ? 9   ? 164.057 95.308  131.849 1 100.0      144  x  1 
ATOM 1111  O O   . LEU XA ? 9   ? 163.385 95.666  130.879 1 100.0      144  x  1 
ATOM 1112  C CB  . LEU XA ? 9   ? 164.211 97.351  133.286 1 100.0      144  x  1 
ATOM 1113  C CG  . LEU XA ? 9   ? 163.260 96.845  134.372 1 100.0      144  x  1 
ATOM 1114  C CD1 . LEU XA ? 9   ? 164.025 96.575  135.663 1 100.0      144  x  1 
ATOM 1115  C CD2 . LEU XA ? 9   ? 162.137 97.849  134.610 1 100.0      144  x  1 
ATOM 1116  N N   . ASN XA ? 10  ? 163.710 94.330  131.902 1 80.46566   145  x  1 
ATOM 1117  C CA  . ASN XA ? 10  ? 163.409 93.013  131.351 1 80.46566   145  x  1 
ATOM 1118  C C   . ASN XA ? 10  ? 162.111 92.450  131.924 1 80.46566   145  x  1 
ATOM 1119  O O   . ASN XA ? 10  ? 161.907 91.533  132.225 1 80.46566   145  x  1 
ATOM 1120  C CB  . ASN XA ? 10  ? 164.566 92.046  131.609 1 80.46566   145  x  1 
ATOM 1121  C CG  . ASN XA ? 10  ? 165.764 92.347  130.826 1 80.46566   145  x  1 
ATOM 1122  O OD1 . ASN XA ? 10  ? 165.685 93.140  129.929 1 80.46566   145  x  1 
ATOM 1123  N ND2 . ASN XA ? 10  ? 166.881 91.719  131.160 1 80.46566   145  x  1 
ATOM 1124  N N   . ASP XA ? 11  ? 161.215 92.909  130.989 1 96.78644   146  x  1 
ATOM 1125  C CA  . ASP XA ? 11  ? 159.783 93.027  131.246 1 96.78644   146  x  1 
ATOM 1126  C C   . ASP XA ? 11  ? 159.329 92.014  132.295 1 96.78644   146  x  1 
ATOM 1127  O O   . ASP XA ? 11  ? 158.192 92.069  132.767 1 96.78644   146  x  1 
ATOM 1128  C CB  . ASP XA ? 11  ? 158.988 92.837  129.952 1 96.78644   146  x  1 
ATOM 1129  C CG  . ASP XA ? 11  ? 159.217 93.952  128.947 1 96.78644   146  x  1 
ATOM 1130  O OD1 . ASP XA ? 11  ? 159.617 95.065  129.351 1 96.78644   146  x  1 
ATOM 1131  O OD2 . ASP XA ? 11  ? 158.992 93.716  127.740 1 96.78644   146  x  1 
ATOM 1132  N N   . SER XA ? 12  ? 160.083 91.268  132.874 1 87.1733    147  x  1 
ATOM 1133  C CA  . SER XA ? 12  ? 159.830 90.248  133.886 1 87.1733    147  x  1 
ATOM 1134  C C   . SER XA ? 12  ? 160.044 90.798  135.292 1 87.1733    147  x  1 
ATOM 1135  O O   . SER XA ? 12  ? 159.654 90.169  136.277 1 87.1733    147  x  1 
ATOM 1136  C CB  . SER XA ? 12  ? 160.733 89.034  133.662 1 87.1733    147  x  1 
ATOM 1137  O OG  . SER XA ? 12  ? 161.959 89.422  133.069 1 87.1733    147  x  1 
ATOM 1138  N N   . GLN YA ? 1   ? 180.579 88.295  136.698 1 100.0      148  y  1 
ATOM 1139  C CA  . GLN YA ? 1   ? 180.552 88.350  138.156 1 100.0      148  y  1 
ATOM 1140  C C   . GLN YA ? 1   ? 179.382 89.193  138.654 1 100.0      148  y  1 
ATOM 1141  O O   . GLN YA ? 1   ? 179.269 90.371  138.310 1 100.0      148  y  1 
ATOM 1142  C CB  . GLN YA ? 1   ? 181.869 88.909  138.697 1 100.0      148  y  1 
ATOM 1143  C CG  . GLN YA ? 1   ? 181.923 88.995  140.217 1 100.0      148  y  1 
ATOM 1144  C CD  . GLN YA ? 1   ? 183.302 89.355  140.736 1 100.0      148  y  1 
ATOM 1145  O OE1 . GLN YA ? 1   ? 184.219 89.637  139.958 1 100.0      148  y  1 
ATOM 1146  N NE2 . GLN YA ? 1   ? 183.459 89.348  142.055 1 100.0      148  y  1 
ATOM 1147  N N   . ASN YA ? 2   ? 178.528 88.625  139.331 1 100.0      149  y  1 
ATOM 1148  C CA  . ASN YA ? 2   ? 177.343 89.250  139.911 1 100.0      149  y  1 
ATOM 1149  C C   . ASN YA ? 2   ? 177.436 89.323  141.432 1 100.0      149  y  1 
ATOM 1150  O O   . ASN YA ? 2   ? 177.463 88.292  142.107 1 100.0      149  y  1 
ATOM 1151  C CB  . ASN YA ? 2   ? 176.079 88.497  139.491 1 100.0      149  y  1 
ATOM 1152  C CG  . ASN YA ? 2   ? 174.812 89.280  139.775 1 100.0      149  y  1 
ATOM 1153  O OD1 . ASN YA ? 2   ? 174.810 90.207  140.588 1 100.0      149  y  1 
ATOM 1154  N ND2 . ASN YA ? 2   ? 173.726 88.913  139.105 1 100.0      149  y  1 
ATOM 1155  N N   . LYS YA ? 3   ? 177.617 90.375  142.059 1 100.0      150  y  1 
ATOM 1156  C CA  . LYS YA ? 3   ? 178.043 90.314  143.454 1 100.0      150  y  1 
ATOM 1157  C C   . LYS YA ? 3   ? 176.883 89.924  144.366 1 100.0      150  y  1 
ATOM 1158  O O   . LYS YA ? 3   ? 177.085 89.275  145.394 1 100.0      150  y  1 
ATOM 1159  C CB  . LYS YA ? 3   ? 178.628 91.656  143.896 1 100.0      150  y  1 
ATOM 1160  C CG  . LYS YA ? 3   ? 179.267 91.627  145.277 1 100.0      150  y  1 
ATOM 1161  C CD  . LYS YA ? 3   ? 180.649 92.267  145.267 1 100.0      150  y  1 
ATOM 1162  C CE  . LYS YA ? 3   ? 181.226 92.377  146.672 1 100.0      150  y  1 
ATOM 1163  N NZ  . LYS YA ? 3   ? 182.670 92.755  146.649 1 100.0      150  y  1 
ATOM 1164  N N   . PRO YA ? 4   ? 175.495 90.212  144.050 1 100.0      151  y  1 
ATOM 1165  C CA  . PRO YA ? 4   ? 174.649 89.701  145.131 1 100.0      151  y  1 
ATOM 1166  C C   . PRO YA ? 4   ? 174.364 88.206  145.002 1 100.0      151  y  1 
ATOM 1167  O O   . PRO YA ? 4   ? 174.120 87.532  146.006 1 100.0      151  y  1 
ATOM 1168  C CB  . PRO YA ? 4   ? 173.361 90.517  144.987 1 100.0      151  y  1 
ATOM 1169  C CG  . PRO YA ? 4   ? 173.702 91.599  144.014 1 100.0      151  y  1 
ATOM 1170  C CD  . PRO YA ? 4   ? 175.056 91.309  143.433 1 100.0      151  y  1 
ATOM 1171  N N   . ALA YA ? 5   ? 174.306 87.543  143.922 1 100.0      152  y  1 
ATOM 1172  C CA  . ALA YA ? 5   ? 174.021 86.132  143.676 1 100.0      152  y  1 
ATOM 1173  C C   . ALA YA ? 5   ? 175.267 85.276  143.887 1 100.0      152  y  1 
ATOM 1174  O O   . ALA YA ? 5   ? 175.230 84.058  143.698 1 100.0      152  y  1 
ATOM 1175  C CB  . ALA YA ? 5   ? 173.479 85.937  142.262 1 100.0      152  y  1 
ATOM 1176  N N   . LYS YA ? 6   ? 176.478 86.403  144.225 1 100.0      153  y  1 
ATOM 1177  C CA  . LYS YA ? 6   ? 177.744 85.711  144.443 1 100.0      153  y  1 
ATOM 1178  C C   . LYS YA ? 6   ? 178.045 84.742  143.302 1 100.0      153  y  1 
ATOM 1179  O O   . LYS YA ? 6   ? 178.537 83.636  143.534 1 100.0      153  y  1 
ATOM 1180  C CB  . LYS YA ? 6   ? 177.725 84.962  145.776 1 100.0      153  y  1 
ATOM 1181  C CG  . LYS YA ? 6   ? 177.302 85.817  146.961 1 100.0      153  y  1 
ATOM 1182  C CD  . LYS YA ? 6   ? 178.370 85.836  148.046 1 100.0      153  y  1 
ATOM 1183  C CE  . LYS YA ? 6   ? 177.908 86.613  149.272 1 100.0      153  y  1 
ATOM 1184  N NZ  . LYS YA ? 6   ? 179.060 87.187  150.030 1 100.0      153  y  1 
ATOM 1185  N N   . VAL YA ? 7   ? 177.352 85.108  142.213 1 100.0      154  y  1 
ATOM 1186  C CA  . VAL YA ? 7   ? 177.634 84.396  140.971 1 100.0      154  y  1 
ATOM 1187  C C   . VAL YA ? 7   ? 178.956 84.885  140.383 1 100.0      154  y  1 
ATOM 1188  O O   . VAL YA ? 7   ? 179.182 86.092  140.269 1 100.0      154  y  1 
ATOM 1189  C CB  . VAL YA ? 7   ? 176.495 84.574  139.943 1 100.0      154  y  1 
ATOM 1190  C CG1 . VAL YA ? 7   ? 176.908 84.025  138.579 1 100.0      154  y  1 
ATOM 1191  C CG2 . VAL YA ? 7   ? 175.221 83.888  140.435 1 100.0      154  y  1 
ATOM 1192  N N   . GLU YA ? 8   ? 179.787 84.143  140.007 1 100.0      155  y  1 
ATOM 1193  C CA  . GLU YA ? 8   ? 181.044 84.232  139.269 1 100.0      155  y  1 
ATOM 1194  C C   . GLU YA ? 8   ? 181.126 83.158  138.188 1 100.0      155  y  1 
ATOM 1195  O O   . GLU YA ? 8   ? 181.218 81.968  138.494 1 100.0      155  y  1 
ATOM 1196  C CB  . GLU YA ? 8   ? 182.236 84.112  140.222 1 100.0      155  y  1 
ATOM 1197  C CG  . GLU YA ? 8   ? 183.494 84.810  139.723 1 100.0      155  y  1 
ATOM 1198  C CD  . GLU YA ? 8   ? 184.632 84.787  140.731 1 100.0      155  y  1 
ATOM 1199  O OE1 . GLU YA ? 8   ? 184.443 84.254  141.848 1 100.0      155  y  1 
ATOM 1200  O OE2 . GLU YA ? 8   ? 185.721 85.307  140.401 1 100.0      155  y  1 
ATOM 1201  N N   . VAL YA ? 9   ? 180.454 83.582  136.967 1 100.0      156  y  1 
ATOM 1202  C CA  . VAL YA ? 9   ? 180.402 82.661  135.836 1 100.0      156  y  1 
ATOM 1203  C C   . VAL YA ? 9   ? 181.576 82.928  134.897 1 100.0      156  y  1 
ATOM 1204  O O   . VAL YA ? 9   ? 181.909 84.084  134.623 1 100.0      156  y  1 
ATOM 1205  C CB  . VAL YA ? 9   ? 179.067 82.781  135.068 1 100.0      156  y  1 
ATOM 1206  C CG1 . VAL YA ? 9   ? 178.958 81.693  134.001 1 100.0      156  y  1 
ATOM 1207  C CG2 . VAL YA ? 9   ? 177.886 82.705  136.034 1 100.0      156  y  1 
ATOM 1208  N N   . SER YA ? 10  ? 182.182 81.897  134.448 1 100.0      157  y  1 
ATOM 1209  C CA  . SER YA ? 10  ? 183.222 81.928  133.424 1 100.0      157  y  1 
ATOM 1210  C C   . SER YA ? 10  ? 182.870 81.019  132.251 1 100.0      157  y  1 
ATOM 1211  O O   . SER YA ? 10  ? 182.636 79.823  132.434 1 100.0      157  y  1 
ATOM 1212  C CB  . SER YA ? 10  ? 184.569 81.512  134.016 1 100.0      157  y  1 
ATOM 1213  O OG  . SER YA ? 10  ? 184.933 82.366  135.087 1 100.0      157  y  1 
ATOM 1214  N N   . GLN YA ? 11  ? 182.413 81.846  131.260 1 100.0      158  y  1 
ATOM 1215  C CA  . GLN YA ? 11  ? 181.995 81.075  130.094 1 100.0      158  y  1 
ATOM 1216  C C   . GLN YA ? 11  ? 182.881 81.375  128.889 1 100.0      158  y  1 
ATOM 1217  O O   . GLN YA ? 11  ? 182.939 82.514  128.422 1 100.0      158  y  1 
ATOM 1218  C CB  . GLN YA ? 11  ? 180.532 81.365  129.755 1 100.0      158  y  1 
ATOM 1219  C CG  . GLN YA ? 11  ? 179.869 80.283  128.916 1 100.0      158  y  1 
ATOM 1220  C CD  . GLN YA ? 11  ? 178.538 79.831  129.485 1 100.0      158  y  1 
ATOM 1221  O OE1 . GLN YA ? 11  ? 178.068 80.362  130.496 1 100.0      158  y  1 
ATOM 1222  N NE2 . GLN YA ? 11  ? 177.922 78.845  128.843 1 100.0      158  y  1 
ATOM 1223  N N   . GLU YA ? 12  ? 183.637 80.470  128.600 1 100.0      159  y  1 
ATOM 1224  C CA  . GLU YA ? 12  ? 184.657 80.585  127.561 1 100.0      159  y  1 
ATOM 1225  C C   . GLU YA ? 12  ? 184.027 80.627  126.172 1 100.0      159  y  1 
ATOM 1226  O O   . GLU YA ? 12  ? 183.308 79.705  125.782 1 100.0      159  y  1 
ATOM 1227  C CB  . GLU YA ? 12  ? 185.651 79.424  127.653 1 100.0      159  y  1 
ATOM 1228  C CG  . GLU YA ? 12  ? 187.065 79.791  127.229 1 100.0      159  y  1 
ATOM 1229  C CD  . GLU YA ? 12  ? 188.060 78.656  127.413 1 100.0      159  y  1 
ATOM 1230  O OE1 . GLU YA ? 12  ? 187.672 77.587  127.935 1 100.0      159  y  1 
ATOM 1231  O OE2 . GLU YA ? 12  ? 189.238 78.839  127.034 1 100.0      159  y  1 
ATOM 1232  N N   . VAL YA ? 13  ? 183.853 81.307  125.405 1 96.47711   160  y  1 
ATOM 1233  C CA  . VAL YA ? 13  ? 183.007 81.380  124.218 1 96.47711   160  y  1 
ATOM 1234  C C   . VAL YA ? 13  ? 183.730 80.751  123.029 1 96.47711   160  y  1 
ATOM 1235  O O   . VAL YA ? 13  ? 184.916 81.006  122.810 1 96.47711   160  y  1 
ATOM 1236  C CB  . VAL YA ? 13  ? 182.611 82.837  123.892 1 96.47711   160  y  1 
ATOM 1237  C CG1 . VAL YA ? 13  ? 181.992 82.929  122.498 1 96.47711   160  y  1 
ATOM 1238  C CG2 . VAL YA ? 13  ? 181.644 83.375  124.945 1 96.47711   160  y  1 
ATOM 1239  N N   . LYS YA ? 14  ? 183.093 79.934  122.402 1 96.75882   161  y  1 
ATOM 1240  C CA  . LYS YA ? 14  ? 183.581 79.174  121.255 1 96.75882   161  y  1 
ATOM 1241  C C   . LYS YA ? 14  ? 182.927 79.650  119.961 1 96.75882   161  y  1 
ATOM 1242  O O   . LYS YA ? 14  ? 181.773 80.082  119.965 1 96.75882   161  y  1 
ATOM 1243  C CB  . LYS YA ? 14  ? 183.324 77.679  121.453 1 96.75882   161  y  1 
ATOM 1244  C CG  . LYS YA ? 14  ? 183.574 77.191  122.872 1 96.75882   161  y  1 
ATOM 1245  C CD  . LYS YA ? 14  ? 184.420 75.924  122.886 1 96.75882   161  y  1 
ATOM 1246  C CE  . LYS YA ? 14  ? 184.797 75.517  124.304 1 96.75882   161  y  1 
ATOM 1247  N NZ  . LYS YA ? 14  ? 185.825 74.433  124.315 1 96.75882   161  y  1 
ATOM 1248  N N   . PRO YA ? 15  ? 183.617 79.013  118.810 1 98.24504   162  y  1 
ATOM 1249  C CA  . PRO YA ? 15  ? 182.805 79.175  117.602 1 98.24504   162  y  1 
ATOM 1250  C C   . PRO YA ? 15  ? 181.691 78.136  117.496 1 98.24504   162  y  1 
ATOM 1251  O O   . PRO YA ? 15  ? 181.890 76.974  117.860 1 98.24504   162  y  1 
ATOM 1252  C CB  . PRO YA ? 15  ? 183.820 79.005  116.469 1 98.24504   162  y  1 
ATOM 1253  C CG  . PRO YA ? 15  ? 185.154 79.037  117.143 1 98.24504   162  y  1 
ATOM 1254  C CD  . PRO YA ? 15  ? 184.938 79.020  118.629 1 98.24504   162  y  1 
ATOM 1255  N N   . ARG YA ? 16  ? 180.656 78.488  117.008 1 78.0918    163  y  1 
ATOM 1256  C CA  . ARG YA ? 16  ? 179.550 77.682  116.500 1 78.0918    163  y  1 
ATOM 1257  C C   . ARG YA ? 16  ? 180.063 76.483  115.710 1 78.0918    163  y  1 
ATOM 1258  O O   . ARG YA ? 16  ? 180.894 76.634  114.812 1 78.0918    163  y  1 
ATOM 1259  C CB  . ARG YA ? 16  ? 178.625 78.530  115.624 1 78.0918    163  y  1 
ATOM 1260  C CG  . ARG YA ? 16  ? 177.527 77.734  114.936 1 78.0918    163  y  1 
ATOM 1261  C CD  . ARG YA ? 16  ? 176.250 78.548  114.784 1 78.0918    163  y  1 
ATOM 1262  N NE  . ARG YA ? 16  ? 175.201 77.785  114.115 1 78.0918    163  y  1 
ATOM 1263  C CZ  . ARG YA ? 16  ? 173.962 77.636  114.575 1 78.0918    163  y  1 
ATOM 1264  N NH1 . ARG YA ? 16  ? 173.592 78.199  115.719 1 78.0918    163  y  1 
ATOM 1265  N NH2 . ARG YA ? 16  ? 173.086 76.920  113.886 1 78.0918    163  y  1 
ATOM 1266  N N   . PHE ZA ? 1   ? 174.379 87.124  116.021 1 100.0      164  z  1 
ATOM 1267  C CA  . PHE ZA ? 1   ? 174.677 85.851  116.668 1 100.0      164  z  1 
ATOM 1268  C C   . PHE ZA ? 1   ? 173.416 85.007  116.806 1 100.0      164  z  1 
ATOM 1269  O O   . PHE ZA ? 1   ? 172.367 85.509  117.216 1 100.0      164  z  1 
ATOM 1270  C CB  . PHE ZA ? 1   ? 175.309 86.081  118.044 1 100.0      164  z  1 
ATOM 1271  C CG  . PHE ZA ? 1   ? 176.474 87.033  118.026 1 100.0      164  z  1 
ATOM 1272  C CD1 . PHE ZA ? 1   ? 177.674 86.674  117.424 1 100.0      164  z  1 
ATOM 1273  C CD2 . PHE ZA ? 1   ? 176.369 88.288  118.611 1 100.0      164  z  1 
ATOM 1274  C CE1 . PHE ZA ? 1   ? 178.754 87.553  117.405 1 100.0      164  z  1 
ATOM 1275  C CE2 . PHE ZA ? 1   ? 177.444 89.172  118.597 1 100.0      164  z  1 
ATOM 1276  C CZ  . PHE ZA ? 1   ? 178.636 88.802  117.994 1 100.0      164  z  1 
ATOM 1277  N N   . PRO ZA ? 2   ? 173.269 83.738  116.238 1 100.0      165  z  1 
ATOM 1278  C CA  . PRO ZA ? 2   ? 172.090 82.985  116.673 1 100.0      165  z  1 
ATOM 1279  C C   . PRO ZA ? 2   ? 172.363 82.118  117.900 1 100.0      165  z  1 
ATOM 1280  O O   . PRO ZA ? 2   ? 173.472 81.601  118.061 1 100.0      165  z  1 
ATOM 1281  C CB  . PRO ZA ? 2   ? 171.756 82.119  115.456 1 100.0      165  z  1 
ATOM 1282  C CG  . PRO ZA ? 2   ? 172.917 82.295  114.532 1 100.0      165  z  1 
ATOM 1283  C CD  . PRO ZA ? 2   ? 173.768 83.420  115.045 1 100.0      165  z  1 
ATOM 1284  N N   . ARG ZA ? 3   ? 170.452 82.058  118.089 1 97.38552   166  z  1 
ATOM 1285  C CA  . ARG ZA ? 3   ? 170.258 81.704  119.491 1 97.38552   166  z  1 
ATOM 1286  C C   . ARG ZA ? 3   ? 170.869 80.341  119.801 1 97.38552   166  z  1 
ATOM 1287  O O   . ARG ZA ? 3   ? 170.679 79.384  119.048 1 97.38552   166  z  1 
ATOM 1288  C CB  . ARG ZA ? 3   ? 168.770 81.704  119.846 1 97.38552   166  z  1 
ATOM 1289  C CG  . ARG ZA ? 3   ? 168.119 83.076  119.771 1 97.38552   166  z  1 
ATOM 1290  C CD  . ARG ZA ? 3   ? 166.954 83.201  120.744 1 97.38552   166  z  1 
ATOM 1291  N NE  . ARG ZA ? 3   ? 167.203 84.227  121.752 1 97.38552   166  z  1 
ATOM 1292  C CZ  . ARG ZA ? 3   ? 166.451 84.427  122.830 1 97.38552   166  z  1 
ATOM 1293  N NH1 . ARG ZA ? 3   ? 165.384 83.672  123.063 1 97.38552   166  z  1 
ATOM 1294  N NH2 . ARG ZA ? 3   ? 166.768 85.389  123.684 1 97.38552   166  z  1 
ATOM 1295  N N   . ASP ZA ? 4   ? 171.583 80.376  120.849 1 87.17888   167  z  1 
ATOM 1296  C CA  . ASP ZA ? 4   ? 172.598 79.382  121.184 1 87.17888   167  z  1 
ATOM 1297  C C   . ASP ZA ? 4   ? 171.961 78.029  121.494 1 87.17888   167  z  1 
ATOM 1298  O O   . ASP ZA ? 4   ? 170.844 77.968  122.013 1 87.17888   167  z  1 
ATOM 1299  C CB  . ASP ZA ? 4   ? 173.439 79.852  122.372 1 87.17888   167  z  1 
ATOM 1300  C CG  . ASP ZA ? 4   ? 174.589 78.913  122.693 1 87.17888   167  z  1 
ATOM 1301  O OD1 . ASP ZA ? 4   ? 174.806 77.937  121.944 1 87.17888   167  z  1 
ATOM 1302  O OD2 . ASP ZA ? 4   ? 175.281 79.150  123.707 1 87.17888   167  z  1 
ATOM 1303  N N   . LYS ZA ? 5   ? 171.613 76.614  121.769 1 3.421937   168  z  1 
ATOM 1304  C CA  . LYS ZA ? 5   ? 170.695 75.603  122.286 1 3.421937   168  z  1 
ATOM 1305  C C   . LYS ZA ? 5   ? 170.273 75.924  123.717 1 3.421937   168  z  1 
ATOM 1306  O O   . LYS ZA ? 5   ? 169.203 75.504  124.163 1 3.421937   168  z  1 
ATOM 1307  C CB  . LYS ZA ? 5   ? 171.336 74.216  122.227 1 3.421937   168  z  1 
ATOM 1308  C CG  . LYS ZA ? 5   ? 171.679 73.752  120.820 1 3.421937   168  z  1 
ATOM 1309  C CD  . LYS ZA ? 5   ? 172.170 72.310  120.811 1 3.421937   168  z  1 
ATOM 1310  C CE  . LYS ZA ? 5   ? 172.774 71.932  119.465 1 3.421937   168  z  1 
ATOM 1311  N NZ  . LYS ZA ? 5   ? 173.311 70.539  119.470 1 3.421937   168  z  1 
ATOM 1312  N N   . GLU ZA ? 6   ? 171.628 76.458  124.517 1 100.0      169  z  1 
ATOM 1313  C CA  . GLU ZA ? 6   ? 171.742 76.552  125.969 1 100.0      169  z  1 
ATOM 1314  C C   . GLU ZA ? 6   ? 170.555 77.301  126.569 1 100.0      169  z  1 
ATOM 1315  O O   . GLU ZA ? 6   ? 170.120 76.997  127.681 1 100.0      169  z  1 
ATOM 1316  C CB  . GLU ZA ? 6   ? 173.052 77.240  126.363 1 100.0      169  z  1 
ATOM 1317  C CG  . GLU ZA ? 6   ? 174.278 76.348  126.234 1 100.0      169  z  1 
ATOM 1318  C CD  . GLU ZA ? 6   ? 175.569 77.042  126.638 1 100.0      169  z  1 
ATOM 1319  O OE1 . GLU ZA ? 6   ? 175.524 78.231  127.026 1 100.0      169  z  1 
ATOM 1320  O OE2 . GLU ZA ? 6   ? 176.635 76.391  126.564 1 100.0      169  z  1 
ATOM 1321  N N   . ARG ZA ? 7   ? 170.264 78.425  126.013 1 100.0      170  z  1 
ATOM 1322  C CA  . ARG ZA ? 7   ? 169.047 79.203  126.223 1 100.0      170  z  1 
ATOM 1323  C C   . ARG ZA ? 7   ? 167.817 78.434  125.754 1 100.0      170  z  1 
ATOM 1324  O O   . ARG ZA ? 7   ? 166.705 78.686  126.221 1 100.0      170  z  1 
ATOM 1325  C CB  . ARG ZA ? 7   ? 169.135 80.546  125.495 1 100.0      170  z  1 
ATOM 1326  C CG  . ARG ZA ? 7   ? 168.976 81.751  126.404 1 100.0      170  z  1 
ATOM 1327  C CD  . ARG ZA ? 7   ? 169.236 83.056  125.664 1 100.0      170  z  1 
ATOM 1328  N NE  . ARG ZA ? 7   ? 168.358 83.206  124.511 1 100.0      170  z  1 
ATOM 1329  C CZ  . ARG ZA ? 7   ? 168.417 84.207  123.638 1 100.0      170  z  1 
ATOM 1330  N NH1 . ARG ZA ? 7   ? 169.318 85.170  123.769 1 100.0      170  z  1 
ATOM 1331  N NH2 . ARG ZA ? 7   ? 167.570 84.245  122.625 1 100.0      170  z  1 
ATOM 1332  N N   . LEU ZA ? 8   ? 168.478 77.805  124.368 1 100.0      171  z  1 
ATOM 1333  C CA  . LEU ZA ? 8   ? 167.490 77.196  123.483 1 100.0      171  z  1 
ATOM 1334  C C   . LEU ZA ? 8   ? 166.725 76.090  124.202 1 100.0      171  z  1 
ATOM 1335  O O   . LEU ZA ? 8   ? 165.528 75.907  123.971 1 100.0      171  z  1 
ATOM 1336  C CB  . LEU ZA ? 8   ? 168.168 76.633  122.231 1 100.0      171  z  1 
ATOM 1337  C CG  . LEU ZA ? 8   ? 168.267 77.576  121.031 1 100.0      171  z  1 
ATOM 1338  C CD1 . LEU ZA ? 8   ? 169.244 77.023  120.000 1 100.0      171  z  1 
ATOM 1339  C CD2 . LEU ZA ? 8   ? 166.892 77.795  120.408 1 100.0      171  z  1 
ATOM 1340  N N   . GLU ZA ? 9   ? 167.426 75.564  125.185 1 100.0      172  z  1 
ATOM 1341  C CA  . GLU ZA ? 9   ? 166.822 74.523  126.012 1 100.0      172  z  1 
ATOM 1342  C C   . GLU ZA ? 9   ? 165.652 75.072  126.823 1 100.0      172  z  1 
ATOM 1343  O O   . GLU ZA ? 9   ? 164.680 74.359  127.081 1 100.0      172  z  1 
ATOM 1344  C CB  . GLU ZA ? 9   ? 167.865 73.905  126.946 1 100.0      172  z  1 
ATOM 1345  C CG  . GLU ZA ? 9   ? 168.988 73.179  126.219 1 100.0      172  z  1 
ATOM 1346  C CD  . GLU ZA ? 9   ? 170.233 72.994  127.071 1 100.0      172  z  1 
ATOM 1347  O OE1 . GLU ZA ? 9   ? 170.252 73.469  128.229 1 100.0      172  z  1 
ATOM 1348  O OE2 . GLU ZA ? 9   ? 171.199 72.370  126.576 1 100.0      172  z  1 
ATOM 1349  N N   . GLU ZA ? 10  ? 165.790 76.328  127.160 1 100.0      173  z  1 
ATOM 1350  C CA  . GLU ZA ? 10  ? 164.849 76.941  128.093 1 100.0      173  z  1 
ATOM 1351  C C   . GLU ZA ? 10  ? 163.707 77.631  127.353 1 100.0      173  z  1 
ATOM 1352  O O   . GLU ZA ? 10  ? 162.633 77.842  127.917 1 100.0      173  z  1 
ATOM 1353  C CB  . GLU ZA ? 10  ? 165.568 77.942  129.002 1 100.0      173  z  1 
ATOM 1354  C CG  . GLU ZA ? 10  ? 165.928 77.383  130.369 1 100.0      173  z  1 
ATOM 1355  C CD  . GLU ZA ? 10  ? 166.497 78.429  131.314 1 100.0      173  z  1 
ATOM 1356  O OE1 . GLU ZA ? 10  ? 166.667 79.596  130.897 1 100.0      173  z  1 
ATOM 1357  O OE2 . GLU ZA ? 10  ? 166.777 78.079  132.481 1 100.0      173  z  1 
ATOM 1358  N N   . GLY ZA ? 11  ? 164.139 78.221  126.111 1 39.641006  174  z  1 
ATOM 1359  C CA  . GLY ZA ? 11  ? 163.181 78.955  125.301 1 39.641006  174  z  1 
ATOM 1360  C C   . GLY ZA ? 11  ? 163.837 79.884  124.297 1 39.641006  174  z  1 
ATOM 1361  O O   . GLY ZA ? 11  ? 163.987 80.878  124.369 1 39.641006  174  z  1 
ATOM 1362  N N   . VAL AB ? 1   ? 211.085 212.033 124.374 1 92.130455  175  0  1 
ATOM 1363  C CA  . VAL AB ? 1   ? 211.162 212.665 123.061 1 92.130455  175  0  1 
ATOM 1364  C C   . VAL AB ? 1   ? 210.269 213.903 123.030 1 92.130455  175  0  1 
ATOM 1365  O O   . VAL AB ? 1   ? 209.113 213.854 123.458 1 92.130455  175  0  1 
ATOM 1366  C CB  . VAL AB ? 1   ? 210.756 211.687 121.936 1 92.130455  175  0  1 
ATOM 1367  C CG1 . VAL AB ? 1   ? 210.837 212.370 120.572 1 92.130455  175  0  1 
ATOM 1368  C CG2 . VAL AB ? 1   ? 211.640 210.442 121.967 1 92.130455  175  0  1 
ATOM 1369  N N   . ASN AB ? 2   ? 210.776 214.607 122.342 1 100.0      176  0  1 
ATOM 1370  C CA  . ASN AB ? 2   ? 209.949 215.754 121.983 1 100.0      176  0  1 
ATOM 1371  C C   . ASN AB ? 2   ? 209.956 216.001 120.477 1 100.0      176  0  1 
ATOM 1372  O O   . ASN AB ? 2   ? 211.006 215.929 119.836 1 100.0      176  0  1 
ATOM 1373  C CB  . ASN AB ? 2   ? 210.415 217.006 122.728 1 100.0      176  0  1 
ATOM 1374  C CG  . ASN AB ? 2   ? 209.469 218.178 122.550 1 100.0      176  0  1 
ATOM 1375  O OD1 . ASN AB ? 2   ? 208.412 218.049 121.929 1 100.0      176  0  1 
ATOM 1376  N ND2 . ASN AB ? 2   ? 209.843 219.329 123.094 1 100.0      176  0  1 
ATOM 1377  N N   . VAL AB ? 3   ? 208.895 216.474 119.974 1 100.0      177  0  1 
ATOM 1378  C CA  . VAL AB ? 3   ? 208.731 216.959 118.608 1 100.0      177  0  1 
ATOM 1379  C C   . VAL AB ? 3   ? 208.268 218.413 118.626 1 100.0      177  0  1 
ATOM 1380  O O   . VAL AB ? 3   ? 207.246 218.738 119.235 1 100.0      177  0  1 
ATOM 1381  C CB  . VAL AB ? 3   ? 207.729 216.090 117.814 1 100.0      177  0  1 
ATOM 1382  C CG1 . VAL AB ? 3   ? 207.535 216.643 116.403 1 100.0      177  0  1 
ATOM 1383  C CG2 . VAL AB ? 3   ? 208.205 214.640 117.762 1 100.0      177  0  1 
ATOM 1384  N N   . VAL AB ? 4   ? 209.111 219.168 117.753 1 100.0      178  0  1 
ATOM 1385  C CA  . VAL AB ? 4   ? 209.186 220.622 117.657 1 100.0      178  0  1 
ATOM 1386  C C   . VAL AB ? 4   ? 209.111 221.049 116.193 1 100.0      178  0  1 
ATOM 1387  O O   . VAL AB ? 4   ? 209.520 220.302 115.301 1 100.0      178  0  1 
ATOM 1388  C CB  . VAL AB ? 4   ? 210.478 221.167 118.306 1 100.0      178  0  1 
ATOM 1389  C CG1 . VAL AB ? 4   ? 210.505 220.856 119.801 1 100.0      178  0  1 
ATOM 1390  C CG2 . VAL AB ? 4   ? 211.709 220.584 117.614 1 100.0      178  0  1 
ATOM 1391  N N   . GLY AB ? 5   ? 208.714 222.260 115.694 1 93.05932   179  0  1 
ATOM 1392  C CA  . GLY AB ? 5   ? 208.976 222.471 114.279 1 93.05932   179  0  1 
ATOM 1393  C C   . GLY AB ? 5   ? 210.304 223.153 114.013 1 93.05932   179  0  1 
ATOM 1394  O O   . GLY AB ? 5   ? 211.029 223.497 114.949 1 93.05932   179  0  1 
ATOM 1395  N N   . LYS AB ? 6   ? 210.719 223.902 113.248 1 72.5903    180  0  1 
ATOM 1396  C CA  . LYS AB ? 6   ? 212.046 224.357 112.842 1 72.5903    180  0  1 
ATOM 1397  C C   . LYS AB ? 6   ? 212.593 225.396 113.817 1 72.5903    180  0  1 
ATOM 1398  O O   . LYS AB ? 6   ? 213.640 225.997 113.569 1 72.5903    180  0  1 
ATOM 1399  C CB  . LYS AB ? 6   ? 212.005 224.936 111.427 1 72.5903    180  0  1 
ATOM 1400  C CG  . LYS AB ? 6   ? 213.375 225.091 110.782 1 72.5903    180  0  1 
ATOM 1401  C CD  . LYS AB ? 6   ? 213.312 224.869 109.276 1 72.5903    180  0  1 
ATOM 1402  C CE  . LYS AB ? 6   ? 214.701 224.850 108.654 1 72.5903    180  0  1 
ATOM 1403  N NZ  . LYS AB ? 6   ? 214.666 224.393 107.233 1 72.5903    180  0  1 
ATOM 1404  N N   . ASP AB ? 7   ? 211.409 225.986 114.589 1 74.09461   181  0  1 
ATOM 1405  C CA  . ASP AB ? 7   ? 211.861 226.922 115.614 1 74.09461   181  0  1 
ATOM 1406  C C   . ASP AB ? 7   ? 213.054 226.360 116.383 1 74.09461   181  0  1 
ATOM 1407  O O   . ASP AB ? 7   ? 213.062 226.363 117.616 1 74.09461   181  0  1 
ATOM 1408  C CB  . ASP AB ? 7   ? 210.721 227.253 116.579 1 74.09461   181  0  1 
ATOM 1409  C CG  . ASP AB ? 7   ? 210.189 228.663 116.407 1 74.09461   181  0  1 
ATOM 1410  O OD1 . ASP AB ? 7   ? 210.817 229.466 115.686 1 74.09461   181  0  1 
ATOM 1411  O OD2 . ASP AB ? 7   ? 209.133 228.974 116.999 1 74.09461   181  0  1 
ATOM 1412  N N   . LEU AB ? 8   ? 214.013 226.333 116.181 1 88.228645  182  0  1 
ATOM 1413  C CA  . LEU AB ? 8   ? 215.213 225.799 116.815 1 88.228645  182  0  1 
ATOM 1414  C C   . LEU AB ? 8   ? 215.838 226.829 117.750 1 88.228645  182  0  1 
ATOM 1415  O O   . LEU AB ? 8   ? 216.644 226.480 118.616 1 88.228645  182  0  1 
ATOM 1416  C CB  . LEU AB ? 8   ? 216.232 225.368 115.757 1 88.228645  182  0  1 
ATOM 1417  C CG  . LEU AB ? 8   ? 217.154 224.209 116.137 1 88.228645  182  0  1 
ATOM 1418  C CD1 . LEU AB ? 8   ? 216.730 222.935 115.415 1 88.228645  182  0  1 
ATOM 1419  C CD2 . LEU AB ? 8   ? 218.605 224.553 115.817 1 88.228645  182  0  1 
ATOM 1420  N N   . ASP AB ? 9   ? 215.349 228.126 117.431 1 81.40306   183  0  1 
ATOM 1421  C CA  . ASP AB ? 9   ? 215.867 229.229 118.234 1 81.40306   183  0  1 
ATOM 1422  C C   . ASP AB ? 9   ? 215.451 229.086 119.696 1 81.40306   183  0  1 
ATOM 1423  O O   . ASP AB ? 9   ? 215.980 229.779 120.568 1 81.40306   183  0  1 
ATOM 1424  C CB  . ASP AB ? 9   ? 215.384 230.570 117.678 1 81.40306   183  0  1 
ATOM 1425  C CG  . ASP AB ? 9   ? 216.203 231.051 116.493 1 81.40306   183  0  1 
ATOM 1426  O OD1 . ASP AB ? 9   ? 217.299 230.503 116.247 1 81.40306   183  0  1 
ATOM 1427  O OD2 . ASP AB ? 9   ? 215.750 231.988 115.801 1 81.40306   183  0  1 
ATOM 1428  N N   . LYS AB ? 10  ? 214.383 228.566 119.958 1 77.180534  184  0  1 
ATOM 1429  C CA  . LYS AB ? 10  ? 213.802 228.327 121.276 1 77.180534  184  0  1 
ATOM 1430  C C   . LYS AB ? 10  ? 214.726 227.468 122.136 1 77.180534  184  0  1 
ATOM 1431  O O   . LYS AB ? 10  ? 215.235 226.444 121.676 1 77.180534  184  0  1 
ATOM 1432  C CB  . LYS AB ? 10  ? 212.434 227.656 121.146 1 77.180534  184  0  1 
ATOM 1433  C CG  . LYS AB ? 10  ? 211.401 228.494 120.406 1 77.180534  184  0  1 
ATOM 1434  C CD  . LYS AB ? 10  ? 210.052 227.789 120.342 1 77.180534  184  0  1 
ATOM 1435  C CE  . LYS AB ? 10  ? 209.001 228.654 119.660 1 77.180534  184  0  1 
ATOM 1436  N NZ  . LYS AB ? 10  ? 207.755 227.884 119.367 1 77.180534  184  0  1 
ATOM 1437  N N   . THR BB ? 1   ? 166.622 173.367 214.542 1 74.463036  185  1  1 
ATOM 1438  C CA  . THR BB ? 1   ? 165.430 172.528 214.589 1 74.463036  185  1  1 
ATOM 1439  C C   . THR BB ? 1   ? 164.809 172.393 213.201 1 74.463036  185  1  1 
ATOM 1440  O O   . THR BB ? 1   ? 163.853 171.641 213.014 1 74.463036  185  1  1 
ATOM 1441  C CB  . THR BB ? 1   ? 164.386 173.093 215.569 1 74.463036  185  1  1 
ATOM 1442  O OG1 . THR BB ? 1   ? 164.086 174.447 215.209 1 74.463036  185  1  1 
ATOM 1443  C CG2 . THR BB ? 1   ? 164.904 173.064 217.002 1 74.463036  185  1  1 
ATOM 1444  N N   . PHE BB ? 2   ? 165.315 172.704 212.076 1 100.0      186  1  1 
ATOM 1445  C CA  . PHE BB ? 2   ? 164.818 172.764 210.706 1 100.0      186  1  1 
ATOM 1446  C C   . PHE BB ? 2   ? 164.670 171.365 210.122 1 100.0      186  1  1 
ATOM 1447  O O   . PHE BB ? 2   ? 165.595 170.553 210.198 1 100.0      186  1  1 
ATOM 1448  C CB  . PHE BB ? 2   ? 165.754 173.603 209.830 1 100.0      186  1  1 
ATOM 1449  C CG  . PHE BB ? 2   ? 165.200 173.904 208.465 1 100.0      186  1  1 
ATOM 1450  C CD1 . PHE BB ? 2   ? 164.184 174.835 208.302 1 100.0      186  1  1 
ATOM 1451  C CD2 . PHE BB ? 2   ? 165.696 173.254 207.343 1 100.0      186  1  1 
ATOM 1452  C CE1 . PHE BB ? 2   ? 163.669 175.116 207.040 1 100.0      186  1  1 
ATOM 1453  C CE2 . PHE BB ? 2   ? 165.187 173.529 206.078 1 100.0      186  1  1 
ATOM 1454  C CZ  . PHE BB ? 2   ? 164.172 174.459 205.929 1 100.0      186  1  1 
ATOM 1455  N N   . ALA BB ? 3   ? 163.872 171.118 209.238 1 100.0      187  1  1 
ATOM 1456  C CA  . ALA BB ? 3   ? 163.671 169.795 208.655 1 100.0      187  1  1 
ATOM 1457  C C   . ALA BB ? 3   ? 164.368 169.679 207.303 1 100.0      187  1  1 
ATOM 1458  O O   . ALA BB ? 3   ? 163.768 169.954 206.262 1 100.0      187  1  1 
ATOM 1459  C CB  . ALA BB ? 3   ? 162.180 169.498 208.508 1 100.0      187  1  1 
ATOM 1460  N N   . ASP BB ? 4   ? 165.560 169.102 207.277 1 98.295746  188  1  1 
ATOM 1461  C CA  . ASP BB ? 4   ? 166.437 169.070 206.110 1 98.295746  188  1  1 
ATOM 1462  C C   . ASP BB ? 4   ? 166.062 167.926 205.172 1 98.295746  188  1  1 
ATOM 1463  O O   . ASP BB ? 4   ? 166.613 167.808 204.076 1 98.295746  188  1  1 
ATOM 1464  C CB  . ASP BB ? 4   ? 167.899 168.940 206.541 1 98.295746  188  1  1 
ATOM 1465  C CG  . ASP BB ? 4   ? 168.057 168.416 207.951 1 98.295746  188  1  1 
ATOM 1466  O OD1 . ASP BB ? 4   ? 167.036 168.184 208.628 1 98.295746  188  1  1 
ATOM 1467  O OD2 . ASP BB ? 4   ? 169.213 168.235 208.391 1 98.295746  188  1  1 
ATOM 1468  N N   . GLY BB ? 5   ? 165.978 167.090 205.055 1 68.40664   189  1  1 
ATOM 1469  C CA  . GLY BB ? 5   ? 165.709 166.008 204.121 1 68.40664   189  1  1 
ATOM 1470  C C   . GLY BB ? 5   ? 164.370 166.143 203.421 1 68.40664   189  1  1 
ATOM 1471  O O   . GLY BB ? 5   ? 163.973 165.265 202.656 1 68.40664   189  1  1 
ATOM 1472  N N   . GLY BB ? 6   ? 165.110 167.050 204.230 1 34.88544   190  1  1 
ATOM 1473  C CA  . GLY BB ? 6   ? 164.811 166.218 203.076 1 34.88544   190  1  1 
ATOM 1474  C C   . GLY BB ? 6   ? 163.363 166.313 202.631 1 34.88544   190  1  1 
ATOM 1475  O O   . GLY BB ? 6   ? 162.893 165.485 201.851 1 34.88544   190  1  1 
ATOM 1476  N N   . LYS BB ? 7   ? 162.713 167.354 203.275 1 100.0      191  1  1 
ATOM 1477  C CA  . LYS BB ? 7   ? 161.329 167.282 202.813 1 100.0      191  1  1 
ATOM 1478  C C   . LYS BB ? 7   ? 161.247 167.435 201.297 1 100.0      191  1  1 
ATOM 1479  O O   . LYS BB ? 7   ? 161.671 168.452 200.747 1 100.0      191  1  1 
ATOM 1480  C CB  . LYS BB ? 7   ? 160.479 168.354 203.496 1 100.0      191  1  1 
ATOM 1481  C CG  . LYS BB ? 7   ? 160.369 168.189 205.004 1 100.0      191  1  1 
ATOM 1482  C CD  . LYS BB ? 7   ? 159.132 167.391 205.391 1 100.0      191  1  1 
ATOM 1483  C CE  . LYS BB ? 7   ? 158.961 167.321 206.902 1 100.0      191  1  1 
ATOM 1484  N NZ  . LYS BB ? 7   ? 157.841 166.415 207.291 1 100.0      191  1  1 
ATOM 1485  N N   . ARG BB ? 8   ? 160.829 166.551 200.652 1 99.83696   192  1  1 
ATOM 1486  C CA  . ARG BB ? 8   ? 160.555 166.603 199.220 1 99.83696   192  1  1 
ATOM 1487  C C   . ARG BB ? 8   ? 159.077 166.872 198.955 1 99.83696   192  1  1 
ATOM 1488  O O   . ARG BB ? 8   ? 158.248 165.979 199.067 1 99.83696   192  1  1 
ATOM 1489  C CB  . ARG BB ? 8   ? 160.980 165.298 198.543 1 99.83696   192  1  1 
ATOM 1490  C CG  . ARG BB ? 8   ? 162.461 164.989 198.677 1 99.83696   192  1  1 
ATOM 1491  C CD  . ARG BB ? 8   ? 163.148 164.923 197.325 1 99.83696   192  1  1 
ATOM 1492  N NE  . ARG BB ? 8   ? 164.593 165.062 197.446 1 99.83696   192  1  1 
ATOM 1493  C CZ  . ARG BB ? 8   ? 165.420 165.283 196.433 1 99.83696   192  1  1 
ATOM 1494  N NH1 . ARG BB ? 8   ? 164.959 165.395 195.198 1 99.83696   192  1  1 
ATOM 1495  N NH2 . ARG BB ? 8   ? 166.718 165.393 196.655 1 99.83696   192  1  1 
ATOM 1496  N N   . GLY BB ? 9   ? 158.489 167.610 198.911 1 98.21621   193  1  1 
ATOM 1497  C CA  . GLY BB ? 9   ? 157.149 168.170 198.837 1 98.21621   193  1  1 
ATOM 1498  C C   . GLY BB ? 9   ? 156.529 168.416 200.199 1 98.21621   193  1  1 
ATOM 1499  O O   . GLY BB ? 9   ? 155.472 167.866 200.515 1 98.21621   193  1  1 
ATOM 1500  N N   . ALA BB ? 10  ? 156.838 169.512 200.812 1 100.0      194  1  1 
ATOM 1501  C CA  . ALA BB ? 10  ? 156.145 169.706 202.083 1 100.0      194  1  1 
ATOM 1502  C C   . ALA BB ? 10  ? 155.419 171.048 202.113 1 100.0      194  1  1 
ATOM 1503  O O   . ALA BB ? 10  ? 155.605 171.882 201.224 1 100.0      194  1  1 
ATOM 1504  C CB  . ALA BB ? 10  ? 157.130 169.612 203.246 1 100.0      194  1  1 
ATOM 1505  N N   . THR BB ? 11  ? 154.600 171.340 202.819 1 100.0      195  1  1 
ATOM 1506  C CA  . THR BB ? 11  ? 154.110 172.713 202.778 1 100.0      195  1  1 
ATOM 1507  C C   . THR BB ? 11  ? 154.654 173.517 203.956 1 100.0      195  1  1 
ATOM 1508  O O   . THR BB ? 11  ? 155.385 172.984 204.793 1 100.0      195  1  1 
ATOM 1509  C CB  . THR BB ? 11  ? 152.571 172.757 202.791 1 100.0      195  1  1 
ATOM 1510  O OG1 . THR BB ? 11  ? 152.136 173.813 203.638 1 100.0      195  1  1 
ATOM 1511  C CG2 . THR BB ? 11  ? 151.987 171.455 203.294 1 100.0      195  1  1 
ATOM 1512  N N   . ILE BB ? 12  ? 154.374 174.702 203.923 1 100.0      196  1  1 
ATOM 1513  C CA  . ILE BB ? 12  ? 154.814 175.629 204.960 1 100.0      196  1  1 
ATOM 1514  C C   . ILE BB ? 12  ? 154.043 175.363 206.251 1 100.0      196  1  1 
ATOM 1515  O O   . ILE BB ? 12  ? 154.609 175.431 207.345 1 100.0      196  1  1 
ATOM 1516  C CB  . ILE BB ? 12  ? 154.631 177.099 204.520 1 100.0      196  1  1 
ATOM 1517  C CG1 . ILE BB ? 12  ? 155.470 177.390 203.270 1 100.0      196  1  1 
ATOM 1518  C CG2 . ILE BB ? 12  ? 154.997 178.054 205.660 1 100.0      196  1  1 
ATOM 1519  C CD1 . ILE BB ? 12  ? 155.226 178.767 202.668 1 100.0      196  1  1 
ATOM 1520  N N   . ALA BB ? 13  ? 152.850 174.651 206.098 1 100.0      197  1  1 
ATOM 1521  C CA  . ALA BB ? 13  ? 152.135 174.278 207.316 1 100.0      197  1  1 
ATOM 1522  C C   . ALA BB ? 13  ? 152.722 173.011 207.931 1 100.0      197  1  1 
ATOM 1523  O O   . ALA BB ? 13  ? 152.871 172.917 209.151 1 100.0      197  1  1 
ATOM 1524  C CB  . ALA BB ? 13  ? 150.649 174.085 207.023 1 100.0      197  1  1 
ATOM 1525  N N   . MET BB ? 14  ? 153.060 172.049 207.030 1 100.0      198  1  1 
ATOM 1526  C CA  . MET BB ? 14  ? 153.706 170.805 207.437 1 100.0      198  1  1 
ATOM 1527  C C   . MET BB ? 14  ? 155.051 171.082 208.101 1 100.0      198  1  1 
ATOM 1528  O O   . MET BB ? 14  ? 155.416 170.419 209.074 1 100.0      198  1  1 
ATOM 1529  C CB  . MET BB ? 14  ? 153.898 169.879 206.235 1 100.0      198  1  1 
ATOM 1530  C CG  . MET BB ? 14  ? 152.605 169.267 205.721 1 100.0      198  1  1 
ATOM 1531  S SD  . MET BB ? 14  ? 152.878 168.135 204.302 1 100.0      198  1  1 
ATOM 1532  C CE  . MET BB ? 14  ? 154.662 168.327 204.079 1 100.0      198  1  1 
ATOM 1533  N N   . ILE BB ? 15  ? 155.704 171.968 207.488 1 100.0      199  1  1 
ATOM 1534  C CA  . ILE BB ? 15  ? 157.031 172.350 207.958 1 100.0      199  1  1 
ATOM 1535  C C   . ILE BB ? 15  ? 156.922 173.006 209.333 1 100.0      199  1  1 
ATOM 1536  O O   . ILE BB ? 15  ? 157.729 172.732 210.224 1 100.0      199  1  1 
ATOM 1537  C CB  . ILE BB ? 15  ? 157.731 173.303 206.964 1 100.0      199  1  1 
ATOM 1538  C CG1 . ILE BB ? 15  ? 158.030 172.575 205.648 1 100.0      199  1  1 
ATOM 1539  C CG2 . ILE BB ? 15  ? 159.013 173.876 207.576 1 100.0      199  1  1 
ATOM 1540  C CD1 . ILE BB ? 15  ? 159.342 171.810 205.647 1 100.0      199  1  1 
ATOM 1541  N N   . LYS BB ? 16  ? 155.896 173.786 209.500 1 100.0      200  1  1 
ATOM 1542  C CA  . LYS BB ? 16  ? 155.750 174.492 210.770 1 100.0      200  1  1 
ATOM 1543  C C   . LYS BB ? 16  ? 155.309 173.543 211.880 1 100.0      200  1  1 
ATOM 1544  O O   . LYS BB ? 16  ? 155.758 173.662 213.022 1 100.0      200  1  1 
ATOM 1545  C CB  . LYS BB ? 16  ? 154.749 175.640 210.634 1 100.0      200  1  1 
ATOM 1546  C CG  . LYS BB ? 16  ? 155.394 177.009 210.475 1 100.0      200  1  1 
ATOM 1547  C CD  . LYS BB ? 16  ? 154.407 178.130 210.763 1 100.0      200  1  1 
ATOM 1548  C CE  . LYS BB ? 16  ? 155.051 179.258 211.543 1 100.0      200  1  1 
ATOM 1549  N NZ  . LYS BB ? 16  ? 154.071 180.324 211.890 1 100.0      200  1  1 
ATOM 1550  N N   . ASP BB ? 17  ? 154.527 172.471 211.372 1 100.0      201  1  1 
ATOM 1551  C CA  . ASP BB ? 17  ? 154.157 171.382 212.271 1 100.0      201  1  1 
ATOM 1552  C C   . ASP BB ? 17  ? 155.388 170.596 212.717 1 100.0      201  1  1 
ATOM 1553  O O   . ASP BB ? 17  ? 155.515 170.245 213.892 1 100.0      201  1  1 
ATOM 1554  C CB  . ASP BB ? 17  ? 153.152 170.447 211.596 1 100.0      201  1  1 
ATOM 1555  C CG  . ASP BB ? 17  ? 151.763 171.052 211.483 1 100.0      201  1  1 
ATOM 1556  O OD1 . ASP BB ? 17  ? 151.474 172.049 212.178 1 100.0      201  1  1 
ATOM 1557  O OD2 . ASP BB ? 17  ? 150.950 170.523 210.695 1 100.0      201  1  1 
ATOM 1558  N N   . ARG BB ? 18  ? 156.221 170.315 211.760 1 100.0      202  1  1 
ATOM 1559  C CA  . ARG BB ? 18  ? 157.420 169.538 212.056 1 100.0      202  1  1 
ATOM 1560  C C   . ARG BB ? 18  ? 158.363 170.314 212.969 1 100.0      202  1  1 
ATOM 1561  O O   . ARG BB ? 18  ? 158.921 169.754 213.915 1 100.0      202  1  1 
ATOM 1562  C CB  . ARG BB ? 18  ? 158.143 169.151 210.764 1 100.0      202  1  1 
ATOM 1563  C CG  . ARG BB ? 18  ? 158.827 167.796 210.823 1 100.0      202  1  1 
ATOM 1564  C CD  . ARG BB ? 18  ? 159.228 167.305 209.439 1 100.0      202  1  1 
ATOM 1565  N NE  . ARG BB ? 18  ? 158.079 166.809 208.689 1 100.0      202  1  1 
ATOM 1566  C CZ  . ARG BB ? 18  ? 158.090 166.514 207.393 1 100.0      202  1  1 
ATOM 1567  N NH1 . ARG BB ? 18  ? 159.195 166.659 206.673 1 100.0      202  1  1 
ATOM 1568  N NH2 . ARG BB ? 18  ? 156.988 166.069 206.811 1 100.0      202  1  1 
ATOM 1569  N N   . ILE BB ? 19  ? 158.484 171.633 212.696 1 100.0      203  1  1 
ATOM 1570  C CA  . ILE BB ? 19  ? 159.318 172.508 213.513 1 100.0      203  1  1 
ATOM 1571  C C   . ILE BB ? 19  ? 158.754 172.582 214.930 1 100.0      203  1  1 
ATOM 1572  O O   . ILE BB ? 19  ? 159.506 172.540 215.907 1 100.0      203  1  1 
ATOM 1573  C CB  . ILE BB ? 19  ? 159.421 173.923 212.902 1 100.0      203  1  1 
ATOM 1574  C CG1 . ILE BB ? 19  ? 160.251 173.890 211.614 1 100.0      203  1  1 
ATOM 1575  C CG2 . ILE BB ? 19  ? 160.020 174.905 213.914 1 100.0      203  1  1 
ATOM 1576  C CD1 . ILE BB ? 19  ? 160.343 175.232 210.902 1 100.0      203  1  1 
ATOM 1577  N N   . ARG BB ? 20  ? 157.478 172.642 214.991 1 100.0      204  1  1 
ATOM 1578  C CA  . ARG BB ? 20  ? 156.840 172.771 216.297 1 100.0      204  1  1 
ATOM 1579  C C   . ARG BB ? 20  ? 156.871 171.448 217.055 1 100.0      204  1  1 
ATOM 1580  O O   . ARG BB ? 20  ? 157.104 171.425 218.266 1 100.0      204  1  1 
ATOM 1581  C CB  . ARG BB ? 20  ? 155.396 173.253 216.145 1 100.0      204  1  1 
ATOM 1582  C CG  . ARG BB ? 20  ? 154.694 173.521 217.467 1 100.0      204  1  1 
ATOM 1583  C CD  . ARG BB ? 20  ? 153.319 174.142 217.259 1 100.0      204  1  1 
ATOM 1584  N NE  . ARG BB ? 20  ? 152.604 174.303 218.522 1 100.0      204  1  1 
ATOM 1585  C CZ  . ARG BB ? 20  ? 151.642 175.196 218.740 1 100.0      204  1  1 
ATOM 1586  N NH1 . ARG BB ? 20  ? 151.260 176.029 217.779 1 100.0      204  1  1 
ATOM 1587  N NH2 . ARG BB ? 20  ? 151.058 175.256 219.928 1 100.0      204  1  1 
ATOM 1588  N N   . GLN BB ? 21  ? 156.791 170.329 216.337 1 100.0      205  1  1 
ATOM 1589  C CA  . GLN BB ? 21  ? 156.926 169.027 216.980 1 100.0      205  1  1 
ATOM 1590  C C   . GLN BB ? 21  ? 158.328 168.840 217.555 1 100.0      205  1  1 
ATOM 1591  O O   . GLN BB ? 21  ? 158.487 168.317 218.660 1 100.0      205  1  1 
ATOM 1592  C CB  . GLN BB ? 21  ? 156.610 167.903 215.992 1 100.0      205  1  1 
ATOM 1593  C CG  . GLN BB ? 21  ? 155.134 167.797 215.633 1 100.0      205  1  1 
ATOM 1594  C CD  . GLN BB ? 21  ? 154.867 166.775 214.543 1 100.0      205  1  1 
ATOM 1595  O OE1 . GLN BB ? 21  ? 155.787 166.103 214.066 1 100.0      205  1  1 
ATOM 1596  N NE2 . GLN BB ? 21  ? 153.607 166.652 214.142 1 100.0      205  1  1 
ATOM 1597  N N   . GLU BB ? 22  ? 159.307 169.307 216.676 1 100.0      206  1  1 
ATOM 1598  C CA  . GLU BB ? 22  ? 160.687 169.202 217.141 1 100.0      206  1  1 
ATOM 1599  C C   . GLU BB ? 22  ? 160.925 170.079 218.367 1 100.0      206  1  1 
ATOM 1600  O O   . GLU BB ? 22  ? 161.575 169.653 219.324 1 100.0      206  1  1 
ATOM 1601  C CB  . GLU BB ? 22  ? 161.661 169.585 216.024 1 100.0      206  1  1 
ATOM 1602  C CG  . GLU BB ? 22  ? 161.785 168.534 214.929 1 100.0      206  1  1 
ATOM 1603  C CD  . GLU BB ? 22  ? 162.801 168.900 213.859 1 100.0      206  1  1 
ATOM 1604  O OE1 . GLU BB ? 22  ? 163.391 170.002 213.933 1 100.0      206  1  1 
ATOM 1605  O OE2 . GLU BB ? 22  ? 163.009 168.078 212.939 1 100.0      206  1  1 
ATOM 1606  N N   . LYS BB ? 23  ? 160.444 171.327 218.324 1 100.0      207  1  1 
ATOM 1607  C CA  . LYS BB ? 23  ? 160.622 172.261 219.432 1 100.0      207  1  1 
ATOM 1608  C C   . LYS BB ? 23  ? 159.840 171.810 220.662 1 100.0      207  1  1 
ATOM 1609  O O   . LYS BB ? 23  ? 160.302 171.976 221.793 1 100.0      207  1  1 
ATOM 1610  C CB  . LYS BB ? 23  ? 160.188 173.669 219.022 1 100.0      207  1  1 
ATOM 1611  C CG  . LYS BB ? 23  ? 161.328 174.550 218.532 1 100.0      207  1  1 
ATOM 1612  C CD  . LYS BB ? 23  ? 160.905 176.011 218.438 1 100.0      207  1  1 
ATOM 1613  C CE  . LYS BB ? 23  ? 161.516 176.694 217.222 1 100.0      207  1  1 
ATOM 1614  N NZ  . LYS BB ? 23  ? 161.084 178.119 217.111 1 100.0      207  1  1 
ATOM 1615  N N   . ALA BB ? 24  ? 158.754 171.173 220.418 1 100.0      208  1  1 
ATOM 1616  C CA  . ALA BB ? 24  ? 157.979 170.644 221.537 1 100.0      208  1  1 
ATOM 1617  C C   . ALA BB ? 24  ? 158.739 169.530 222.252 1 100.0      208  1  1 
ATOM 1618  O O   . ALA BB ? 24  ? 158.770 169.484 223.484 1 100.0      208  1  1 
ATOM 1619  C CB  . ALA BB ? 24  ? 156.625 170.133 221.052 1 100.0      208  1  1 
ATOM 1620  N N   . GLN BB ? 25  ? 159.332 168.671 221.569 1 100.0      209  1  1 
ATOM 1621  C CA  . GLN BB ? 25  ? 160.232 167.654 222.104 1 100.0      209  1  1 
ATOM 1622  C C   . GLN BB ? 25  ? 161.320 168.284 222.970 1 100.0      209  1  1 
ATOM 1623  O O   . GLN BB ? 25  ? 161.689 167.734 224.010 1 100.0      209  1  1 
ATOM 1624  C CB  . GLN BB ? 25  ? 160.864 166.846 220.970 1 100.0      209  1  1 
ATOM 1625  C CG  . GLN BB ? 25  ? 160.448 165.383 220.952 1 100.0      209  1  1 
ATOM 1626  C CD  . GLN BB ? 25  ? 161.134 164.591 219.855 1 100.0      209  1  1 
ATOM 1627  O OE1 . GLN BB ? 25  ? 161.917 165.138 219.073 1 100.0      209  1  1 
ATOM 1628  N NE2 . GLN BB ? 25  ? 160.845 163.296 219.788 1 100.0      209  1  1 
ATOM 1629  N N   . LEU BB ? 26  ? 161.790 169.419 222.451 1 100.0      210  1  1 
ATOM 1630  C CA  . LEU BB ? 26  ? 162.869 170.118 223.141 1 100.0      210  1  1 
ATOM 1631  C C   . LEU BB ? 26  ? 162.374 170.723 224.451 1 100.0      210  1  1 
ATOM 1632  O O   . LEU BB ? 26  ? 163.102 170.739 225.446 1 100.0      210  1  1 
ATOM 1633  C CB  . LEU BB ? 26  ? 163.455 171.214 222.248 1 100.0      210  1  1 
ATOM 1634  C CG  . LEU BB ? 26  ? 164.301 170.744 221.064 1 100.0      210  1  1 
ATOM 1635  C CD1 . LEU BB ? 26  ? 164.848 171.942 220.294 1 100.0      210  1  1 
ATOM 1636  C CD2 . LEU BB ? 26  ? 165.436 169.845 221.541 1 100.0      210  1  1 
ATOM 1637  N N   . LYS BB ? 27  ? 161.264 171.295 224.360 1 100.0      211  1  1 
ATOM 1638  C CA  . LYS BB ? 27  ? 160.655 171.846 225.567 1 100.0      211  1  1 
ATOM 1639  C C   . LYS BB ? 27  ? 160.232 170.736 226.525 1 100.0      211  1  1 
ATOM 1640  O O   . LYS BB ? 27  ? 160.412 170.854 227.739 1 100.0      211  1  1 
ATOM 1641  C CB  . LYS BB ? 27  ? 159.451 172.718 225.211 1 100.0      211  1  1 
ATOM 1642  C CG  . LYS BB ? 27  ? 158.916 173.540 226.374 1 100.0      211  1  1 
ATOM 1643  C CD  . LYS BB ? 27  ? 157.813 174.490 225.927 1 100.0      211  1  1 
ATOM 1644  C CE  . LYS BB ? 27  ? 157.413 175.448 227.041 1 100.0      211  1  1 
ATOM 1645  N NZ  . LYS BB ? 27  ? 156.406 176.449 226.577 1 100.0      211  1  1 
ATOM 1646  N N   . LYS BB ? 28  ? 159.780 169.606 225.910 1 100.0      212  1  1 
ATOM 1647  C CA  . LYS BB ? 28  ? 159.270 168.525 226.748 1 100.0      212  1  1 
ATOM 1648  C C   . LYS BB ? 28  ? 160.412 167.730 227.375 1 100.0      212  1  1 
ATOM 1649  O O   . LYS BB ? 28  ? 160.348 167.363 228.550 1 100.0      212  1  1 
ATOM 1650  C CB  . LYS BB ? 28  ? 158.369 167.595 225.935 1 100.0      212  1  1 
ATOM 1651  C CG  . LYS BB ? 28  ? 157.397 166.782 226.778 1 100.0      212  1  1 
ATOM 1652  C CD  . LYS BB ? 28  ? 156.349 166.094 225.915 1 100.0      212  1  1 
ATOM 1653  C CE  . LYS BB ? 28  ? 155.397 165.252 226.754 1 100.0      212  1  1 
ATOM 1654  N NZ  . LYS BB ? 28  ? 154.268 164.714 225.939 1 100.0      212  1  1 
ATOM 1655  N N   . ALA BB ? 29  ? 161.283 167.322 226.600 1 100.0      213  1  1 
ATOM 1656  C CA  . ALA BB ? 29  ? 162.463 166.641 227.127 1 100.0      213  1  1 
ATOM 1657  C C   . ALA BB ? 29  ? 163.164 167.494 228.181 1 100.0      213  1  1 
ATOM 1658  O O   . ALA BB ? 29  ? 163.690 166.968 229.165 1 100.0      213  1  1 
ATOM 1659  C CB  . ALA BB ? 29  ? 163.429 166.298 225.996 1 100.0      213  1  1 
ATOM 1660  N N   . ALA BB ? 30  ? 163.360 168.749 227.652 1 100.0      214  1  1 
ATOM 1661  C CA  . ALA BB ? 30  ? 164.202 169.618 228.469 1 100.0      214  1  1 
ATOM 1662  C C   . ALA BB ? 30  ? 163.436 170.141 229.681 1 100.0      214  1  1 
ATOM 1663  O O   . ALA BB ? 30  ? 163.996 170.258 230.774 1 100.0      214  1  1 
ATOM 1664  C CB  . ALA BB ? 30  ? 164.732 170.783 227.636 1 100.0      214  1  1 
ATOM 1665  N N   . GLU BB ? 31  ? 162.104 170.152 229.653 1 100.0      215  1  1 
ATOM 1666  C CA  . GLU BB ? 31  ? 161.323 170.426 230.855 1 100.0      215  1  1 
ATOM 1667  C C   . GLU BB ? 31  ? 161.195 169.179 231.726 1 100.0      215  1  1 
ATOM 1668  O O   . GLU BB ? 31  ? 161.266 169.264 232.954 1 100.0      215  1  1 
ATOM 1669  C CB  . GLU BB ? 31  ? 159.934 170.954 230.486 1 100.0      215  1  1 
ATOM 1670  C CG  . GLU BB ? 31  ? 159.226 171.671 231.625 1 100.0      215  1  1 
ATOM 1671  C CD  . GLU BB ? 31  ? 157.758 171.947 231.341 1 100.0      215  1  1 
ATOM 1672  O OE1 . GLU BB ? 31  ? 157.292 171.652 230.217 1 100.0      215  1  1 
ATOM 1673  O OE2 . GLU BB ? 31  ? 157.069 172.464 232.248 1 100.0      215  1  1 
ATOM 1674  N N   . LEU BB ? 32  ? 161.040 168.236 230.918 1 100.0      216  1  1 
ATOM 1675  C CA  . LEU BB ? 32  ? 160.836 167.017 231.692 1 100.0      216  1  1 
ATOM 1676  C C   . LEU BB ? 32  ? 162.130 166.578 232.368 1 100.0      216  1  1 
ATOM 1677  O O   . LEU BB ? 32  ? 162.108 166.062 233.488 1 100.0      216  1  1 
ATOM 1678  C CB  . LEU BB ? 32  ? 160.308 165.894 230.795 1 100.0      216  1  1 
ATOM 1679  C CG  . LEU BB ? 32  ? 158.797 165.866 230.562 1 100.0      216  1  1 
ATOM 1680  C CD1 . LEU BB ? 32  ? 158.453 164.896 229.435 1 100.0      216  1  1 
ATOM 1681  C CD2 . LEU BB ? 32  ? 158.065 165.486 231.844 1 100.0      216  1  1 
ATOM 1682  N N   . ARG BB ? 33  ? 163.164 166.933 231.862 1 100.0      217  1  1 
ATOM 1683  C CA  . ARG BB ? 33  ? 164.531 166.707 232.319 1 100.0      217  1  1 
ATOM 1684  C C   . ARG BB ? 33  ? 164.889 167.649 233.463 1 100.0      217  1  1 
ATOM 1685  O O   . ARG BB ? 33  ? 165.594 167.261 234.397 1 100.0      217  1  1 
ATOM 1686  C CB  . ARG BB ? 33  ? 165.520 166.885 231.164 1 100.0      217  1  1 
ATOM 1687  C CG  . ARG BB ? 33  ? 166.133 165.618 230.677 1 100.0      217  1  1 
ATOM 1688  C CD  . ARG BB ? 33  ? 167.232 165.835 229.733 1 100.0      217  1  1 
ATOM 1689  N NE  . ARG BB ? 33  ? 167.467 164.747 228.887 1 100.0      217  1  1 
ATOM 1690  C CZ  . ARG BB ? 33  ? 168.301 164.701 227.920 1 100.0      217  1  1 
ATOM 1691  N NH1 . ARG BB ? 33  ? 168.999 165.686 227.656 1 100.0      217  1  1 
ATOM 1692  N NH2 . ARG BB ? 33  ? 168.439 163.663 227.212 1 100.0      217  1  1 
ATOM 1693  N N   . GLU BB ? 34  ? 164.286 168.781 233.404 1 87.46795   218  1  1 
ATOM 1694  C CA  . GLU BB ? 34  ? 164.116 169.602 234.599 1 87.46795   218  1  1 
ATOM 1695  C C   . GLU BB ? 34  ? 163.357 168.846 235.685 1 87.46795   218  1  1 
ATOM 1696  O O   . GLU BB ? 34  ? 163.662 168.980 236.871 1 87.46795   218  1  1 
ATOM 1697  C CB  . GLU BB ? 34  ? 163.388 170.905 234.258 1 87.46795   218  1  1 
ATOM 1698  C CG  . GLU BB ? 34  ? 163.786 172.081 235.137 1 87.46795   218  1  1 
ATOM 1699  C CD  . GLU BB ? 34  ? 162.817 173.248 235.053 1 87.46795   218  1  1 
ATOM 1700  O OE1 . GLU BB ? 34  ? 161.839 173.169 234.278 1 87.46795   218  1  1 
ATOM 1701  O OE2 . GLU BB ? 34  ? 163.039 174.251 235.769 1 87.46795   218  1  1 
ATOM 1702  N N   . ALA BB ? 35  ? 162.342 168.264 234.983 1 69.099045  219  1  1 
ATOM 1703  C CA  . ALA BB ? 35  ? 161.515 167.428 235.849 1 69.099045  219  1  1 
ATOM 1704  C C   . ALA BB ? 35  ? 162.330 166.284 236.447 1 69.099045  219  1  1 
ATOM 1705  O O   . ALA BB ? 35  ? 162.077 165.857 237.576 1 69.099045  219  1  1 
ATOM 1706  C CB  . ALA BB ? 35  ? 160.320 166.878 235.075 1 69.099045  219  1  1 
ATOM 1707  N N   . LEU BB ? 36  ? 162.354 165.139 235.168 1 55.54162   220  1  1 
ATOM 1708  C CA  . LEU BB ? 36  ? 163.319 164.151 235.638 1 55.54162   220  1  1 
ATOM 1709  C C   . LEU BB ? 36  ? 164.115 164.689 236.823 1 55.54162   220  1  1 
ATOM 1710  O O   . LEU BB ? 36  ? 164.497 163.930 237.716 1 55.54162   220  1  1 
ATOM 1711  C CB  . LEU BB ? 36  ? 164.272 163.753 234.507 1 55.54162   220  1  1 
ATOM 1712  C CG  . LEU BB ? 36  ? 163.878 162.550 233.681 1 55.54162   220  1  1 
ATOM 1713  C CD1 . LEU BB ? 36  ? 164.512 162.605 232.314 1 55.54162   220  1  1 
ATOM 1714  C CD2 . LEU BB ? 36  ? 164.257 161.288 234.374 1 55.54162   220  1  1 
ATOM 1715  N N   . GLU BB ? 37  ? 164.587 166.572 236.446 1 33.405094  221  1  1 
ATOM 1716  C CA  . GLU BB ? 37  ? 165.087 166.558 237.817 1 33.405094  221  1  1 
ATOM 1717  C C   . GLU BB ? 37  ? 164.398 165.477 238.645 1 33.405094  221  1  1 
ATOM 1718  O O   . GLU BB ? 37  ? 164.994 164.922 239.570 1 33.405094  221  1  1 
ATOM 1719  C CB  . GLU BB ? 37  ? 164.891 167.927 238.475 1 33.405094  221  1  1 
ATOM 1720  C CG  . GLU BB ? 37  ? 166.137 168.792 238.476 1 33.405094  221  1  1 
ATOM 1721  C CD  . GLU BB ? 37  ? 166.075 169.935 239.471 1 33.405094  221  1  1 
ATOM 1722  O OE1 . GLU BB ? 37  ? 165.033 170.104 240.133 1 33.405094  221  1  1 
ATOM 1723  O OE2 . GLU BB ? 37  ? 167.075 170.669 239.589 1 33.405094  221  1  1 
ATOM 1724  N N   . GLY CB ? 1   ? 140.961 139.568 173.797 1 45.897682  222  2  1 
ATOM 1725  C CA  . GLY CB ? 1   ? 139.558 139.317 174.086 1 45.897682  222  2  1 
ATOM 1726  C C   . GLY CB ? 1   ? 139.350 138.357 175.242 1 45.897682  222  2  1 
ATOM 1727  O O   . GLY CB ? 1   ? 139.574 137.161 175.110 1 45.897682  222  2  1 
ATOM 1728  N N   . ASN CB ? 2   ? 139.132 138.296 176.076 1 100.0      223  2  1 
ATOM 1729  C CA  . ASN CB ? 2   ? 138.660 137.945 177.411 1 100.0      223  2  1 
ATOM 1730  C C   . ASN CB ? 2   ? 139.372 138.756 178.490 1 100.0      223  2  1 
ATOM 1731  O O   . ASN CB ? 2   ? 140.219 138.228 179.212 1 100.0      223  2  1 
ATOM 1732  C CB  . ASN CB ? 2   ? 138.841 136.447 177.667 1 100.0      223  2  1 
ATOM 1733  C CG  . ASN CB ? 2   ? 137.734 135.862 178.519 1 100.0      223  2  1 
ATOM 1734  O OD1 . ASN CB ? 2   ? 136.758 136.543 178.840 1 100.0      223  2  1 
ATOM 1735  N ND2 . ASN CB ? 2   ? 137.877 134.596 178.890 1 100.0      223  2  1 
ATOM 1736  N N   . ILE CB ? 3   ? 138.879 140.147 178.377 1 100.0      224  2  1 
ATOM 1737  C CA  . ILE CB ? 3   ? 139.476 141.015 179.386 1 100.0      224  2  1 
ATOM 1738  C C   . ILE CB ? 3   ? 138.467 141.278 180.502 1 100.0      224  2  1 
ATOM 1739  O O   . ILE CB ? 3   ? 137.315 141.629 180.236 1 100.0      224  2  1 
ATOM 1740  C CB  . ILE CB ? 3   ? 139.956 142.349 178.772 1 100.0      224  2  1 
ATOM 1741  C CG1 . ILE CB ? 3   ? 140.986 142.088 177.667 1 100.0      224  2  1 
ATOM 1742  C CG2 . ILE CB ? 3   ? 140.534 143.265 179.855 1 100.0      224  2  1 
ATOM 1743  C CD1 . ILE CB ? 3   ? 141.861 143.280 177.343 1 100.0      224  2  1 
ATOM 1744  N N   . THR CB ? 4   ? 138.952 141.235 181.746 1 100.0      225  2  1 
ATOM 1745  C CA  . THR CB ? 4   ? 138.125 141.487 182.921 1 100.0      225  2  1 
ATOM 1746  C C   . THR CB ? 4   ? 138.818 142.459 183.872 1 100.0      225  2  1 
ATOM 1747  O O   . THR CB ? 4   ? 140.043 142.439 184.005 1 100.0      225  2  1 
ATOM 1748  C CB  . THR CB ? 4   ? 137.801 140.179 183.667 1 100.0      225  2  1 
ATOM 1749  O OG1 . THR CB ? 4   ? 137.984 140.356 185.033 1 100.0      225  2  1 
ATOM 1750  C CG2 . THR CB ? 4   ? 138.666 139.063 183.221 1 100.0      225  2  1 
ATOM 1751  N N   . GLU CB ? 5   ? 138.055 143.386 184.386 1 100.0      226  2  1 
ATOM 1752  C CA  . GLU CB ? 5   ? 138.640 144.346 185.318 1 100.0      226  2  1 
ATOM 1753  C C   . GLU CB ? 5   ? 137.957 144.277 186.681 1 100.0      226  2  1 
ATOM 1754  O O   . GLU CB ? 5   ? 136.734 144.405 186.776 1 100.0      226  2  1 
ATOM 1755  C CB  . GLU CB ? 5   ? 138.548 145.766 184.755 1 100.0      226  2  1 
ATOM 1756  C CG  . GLU CB ? 5   ? 139.316 146.800 185.567 1 100.0      226  2  1 
ATOM 1757  C CD  . GLU CB ? 5   ? 139.343 148.174 184.917 1 100.0      226  2  1 
ATOM 1758  O OE1 . GLU CB ? 5   ? 138.766 148.336 183.817 1 100.0      226  2  1 
ATOM 1759  O OE2 . GLU CB ? 5   ? 139.945 149.095 185.511 1 100.0      226  2  1 
ATOM 1760  N N   . GLU CB ? 6   ? 138.578 144.130 187.708 1 100.0      227  2  1 
ATOM 1761  C CA  . GLU CB ? 6   ? 138.034 144.137 189.062 1 100.0      227  2  1 
ATOM 1762  C C   . GLU CB ? 6   ? 138.373 145.436 189.787 1 100.0      227  2  1 
ATOM 1763  O O   . GLU CB ? 6   ? 139.543 145.813 189.881 1 100.0      227  2  1 
ATOM 1764  C CB  . GLU CB ? 6   ? 138.557 142.939 189.859 1 100.0      227  2  1 
ATOM 1765  C CG  . GLU CB ? 6   ? 137.920 141.614 189.465 1 100.0      227  2  1 
ATOM 1766  C CD  . GLU CB ? 6   ? 138.408 140.442 190.302 1 100.0      227  2  1 
ATOM 1767  O OE1 . GLU CB ? 6   ? 139.278 140.643 191.179 1 100.0      227  2  1 
ATOM 1768  O OE2 . GLU CB ? 6   ? 137.917 139.313 190.077 1 100.0      227  2  1 
ATOM 1769  N N   . TYR CB ? 7   ? 137.417 146.163 190.260 1 100.0      228  2  1 
ATOM 1770  C CA  . TYR CB ? 7   ? 137.648 147.341 191.089 1 100.0      228  2  1 
ATOM 1771  C C   . TYR CB ? 7   ? 137.714 146.966 192.564 1 100.0      228  2  1 
ATOM 1772  O O   . TYR CB ? 7   ? 136.786 146.355 193.099 1 100.0      228  2  1 
ATOM 1773  C CB  . TYR CB ? 7   ? 136.545 148.380 190.864 1 100.0      228  2  1 
ATOM 1774  C CG  . TYR CB ? 7   ? 136.677 149.604 191.737 1 100.0      228  2  1 
ATOM 1775  C CD1 . TYR CB ? 7   ? 137.670 150.551 191.498 1 100.0      228  2  1 
ATOM 1776  C CD2 . TYR CB ? 7   ? 135.810 149.815 192.804 1 100.0      228  2  1 
ATOM 1777  C CE1 . TYR CB ? 7   ? 137.797 151.679 192.301 1 100.0      228  2  1 
ATOM 1778  C CE2 . TYR CB ? 7   ? 135.927 150.940 193.614 1 100.0      228  2  1 
ATOM 1779  C CZ  . TYR CB ? 7   ? 136.922 151.865 193.355 1 100.0      228  2  1 
ATOM 1780  O OH  . TYR CB ? 7   ? 137.043 152.980 194.153 1 100.0      228  2  1 
ATOM 1781  N N   . TYR CB ? 8   ? 138.708 147.258 193.301 1 100.0      229  2  1 
ATOM 1782  C CA  . TYR CB ? 8   ? 138.749 147.025 194.740 1 100.0      229  2  1 
ATOM 1783  C C   . TYR CB ? 8   ? 138.597 148.333 195.508 1 100.0      229  2  1 
ATOM 1784  O O   . TYR CB ? 8   ? 139.518 149.153 195.539 1 100.0      229  2  1 
ATOM 1785  C CB  . TYR CB ? 8   ? 140.058 146.336 195.137 1 100.0      229  2  1 
ATOM 1786  C CG  . TYR CB ? 8   ? 140.233 144.968 194.524 1 100.0      229  2  1 
ATOM 1787  C CD1 . TYR CB ? 8   ? 139.551 143.864 195.030 1 100.0      229  2  1 
ATOM 1788  C CD2 . TYR CB ? 8   ? 141.082 144.775 193.439 1 100.0      229  2  1 
ATOM 1789  C CE1 . TYR CB ? 8   ? 139.711 142.600 194.470 1 100.0      229  2  1 
ATOM 1790  C CE2 . TYR CB ? 8   ? 141.249 143.517 192.871 1 100.0      229  2  1 
ATOM 1791  C CZ  . TYR CB ? 8   ? 140.560 142.437 193.392 1 100.0      229  2  1 
ATOM 1792  O OH  . TYR CB ? 8   ? 140.722 141.189 192.834 1 100.0      229  2  1 
ATOM 1793  N N   . GLU CB ? 9   ? 137.397 148.423 196.104 1 100.0      230  2  1 
ATOM 1794  C CA  . GLU CB ? 9   ? 136.916 149.590 196.838 1 100.0      230  2  1 
ATOM 1795  C C   . GLU CB ? 9   ? 137.760 149.846 198.083 1 100.0      230  2  1 
ATOM 1796  O O   . GLU CB ? 9   ? 137.973 150.997 198.469 1 100.0      230  2  1 
ATOM 1797  C CB  . GLU CB ? 9   ? 135.446 149.412 197.227 1 100.0      230  2  1 
ATOM 1798  C CG  . GLU CB ? 9   ? 134.816 150.655 197.836 1 100.0      230  2  1 
ATOM 1799  C CD  . GLU CB ? 9   ? 133.334 150.494 198.132 1 100.0      230  2  1 
ATOM 1800  O OE1 . GLU CB ? 9   ? 132.769 149.417 197.833 1 100.0      230  2  1 
ATOM 1801  O OE2 . GLU CB ? 9   ? 132.732 151.451 198.667 1 100.0      230  2  1 
ATOM 1802  N N   . GLU CB ? 10  ? 138.408 148.663 198.524 1 100.0      231  2  1 
ATOM 1803  C CA  . GLU CB ? 10  ? 138.988 148.961 199.830 1 100.0      231  2  1 
ATOM 1804  C C   . GLU CB ? 10  ? 140.369 149.595 199.689 1 100.0      231  2  1 
ATOM 1805  O O   . GLU CB ? 10  ? 140.741 150.468 200.476 1 100.0      231  2  1 
ATOM 1806  C CB  . GLU CB ? 10  ? 139.077 147.692 200.681 1 100.0      231  2  1 
ATOM 1807  C CG  . GLU CB ? 10  ? 140.421 147.374 201.174 1 100.0      231  2  1 
ATOM 1808  C CD  . GLU CB ? 10  ? 140.495 146.109 202.014 1 100.0      231  2  1 
ATOM 1809  O OE1 . GLU CB ? 10  ? 139.485 145.507 202.292 1 100.0      231  2  1 
ATOM 1810  O OE2 . GLU CB ? 10  ? 141.572 145.718 202.397 1 100.0      231  2  1 
ATOM 1811  N N   . THR CB ? 11  ? 141.033 149.334 198.489 1 100.0      232  2  1 
ATOM 1812  C CA  . THR CB ? 11  ? 142.345 149.966 198.414 1 100.0      232  2  1 
ATOM 1813  C C   . THR CB ? 11  ? 142.465 150.817 197.153 1 100.0      232  2  1 
ATOM 1814  O O   . THR CB ? 11  ? 143.504 151.434 196.911 1 100.0      232  2  1 
ATOM 1815  C CB  . THR CB ? 11  ? 143.473 148.917 198.438 1 100.0      232  2  1 
ATOM 1816  O OG1 . THR CB ? 11  ? 143.367 148.084 197.277 1 100.0      232  2  1 
ATOM 1817  C CG2 . THR CB ? 11  ? 143.385 148.044 199.685 1 100.0      232  2  1 
ATOM 1818  N N   . ASP CB ? 12  ? 141.188 151.007 196.561 1 100.0      233  2  1 
ATOM 1819  C CA  . ASP CB ? 12  ? 141.080 151.952 195.453 1 100.0      233  2  1 
ATOM 1820  C C   . ASP CB ? 12  ? 142.089 151.627 194.354 1 100.0      233  2  1 
ATOM 1821  O O   . ASP CB ? 12  ? 142.827 152.505 193.902 1 100.0      233  2  1 
ATOM 1822  C CB  . ASP CB ? 12  ? 141.285 153.385 195.948 1 100.0      233  2  1 
ATOM 1823  C CG  . ASP CB ? 12  ? 140.715 154.427 195.002 1 100.0      233  2  1 
ATOM 1824  O OD1 . ASP CB ? 12  ? 139.964 154.060 194.072 1 100.0      233  2  1 
ATOM 1825  O OD2 . ASP CB ? 12  ? 141.023 155.624 195.185 1 100.0      233  2  1 
ATOM 1826  N N   . SER CB ? 13  ? 142.033 150.350 193.928 1 100.0      234  2  1 
ATOM 1827  C CA  . SER CB ? 13  ? 142.837 149.842 192.822 1 100.0      234  2  1 
ATOM 1828  C C   . SER CB ? 13  ? 141.985 149.050 191.836 1 100.0      234  2  1 
ATOM 1829  O O   . SER CB ? 13  ? 140.886 148.605 192.175 1 100.0      234  2  1 
ATOM 1830  C CB  . SER CB ? 13  ? 143.975 148.964 193.345 1 100.0      234  2  1 
ATOM 1831  O OG  . SER CB ? 13  ? 143.465 147.867 194.083 1 100.0      234  2  1 
ATOM 1832  N N   . ALA CB ? 14  ? 142.289 148.999 190.611 1 100.0      235  2  1 
ATOM 1833  C CA  . ALA CB ? 14  ? 141.619 148.156 189.624 1 100.0      235  2  1 
ATOM 1834  C C   . ALA CB ? 14  ? 142.610 147.217 188.942 1 100.0      235  2  1 
ATOM 1835  O O   . ALA CB ? 14  ? 143.684 147.643 188.511 1 100.0      235  2  1 
ATOM 1836  C CB  . ALA CB ? 14  ? 140.906 149.018 188.585 1 100.0      235  2  1 
ATOM 1837  N N   . THR CB ? 15  ? 142.368 145.963 188.889 1 100.0      236  2  1 
ATOM 1838  C CA  . THR CB ? 15  ? 143.270 145.029 188.224 1 100.0      236  2  1 
ATOM 1839  C C   . THR CB ? 15  ? 142.677 144.552 186.902 1 100.0      236  2  1 
ATOM 1840  O O   . THR CB ? 15  ? 141.567 144.016 186.871 1 100.0      236  2  1 
ATOM 1841  C CB  . THR CB ? 15  ? 143.576 143.814 189.120 1 100.0      236  2  1 
ATOM 1842  O OG1 . THR CB ? 15  ? 144.057 144.274 190.390 1 100.0      236  2  1 
ATOM 1843  C CG2 . THR CB ? 15  ? 144.631 142.914 188.486 1 100.0      236  2  1 
ATOM 1844  N N   . GLU CB ? 16  ? 143.225 144.862 185.795 1 100.0      237  2  1 
ATOM 1845  C CA  . GLU CB ? 16  ? 142.788 144.307 184.518 1 100.0      237  2  1 
ATOM 1846  C C   . GLU CB ? 16  ? 143.349 142.904 184.305 1 100.0      237  2  1 
ATOM 1847  O O   . GLU CB ? 16  ? 144.561 142.697 184.383 1 100.0      237  2  1 
ATOM 1848  C CB  . GLU CB ? 16  ? 143.205 145.222 183.363 1 100.0      237  2  1 
ATOM 1849  C CG  . GLU CB ? 16  ? 142.245 146.373 183.113 1 100.0      237  2  1 
ATOM 1850  C CD  . GLU CB ? 16  ? 142.635 147.232 181.921 1 100.0      237  2  1 
ATOM 1851  O OE1 . GLU CB ? 16  ? 143.663 146.940 181.273 1 100.0      237  2  1 
ATOM 1852  O OE2 . GLU CB ? 16  ? 141.905 148.205 181.632 1 100.0      237  2  1 
ATOM 1853  N N   . GLN CB ? 17  ? 142.566 141.949 184.171 1 100.0      238  2  1 
ATOM 1854  C CA  . GLN CB ? 17  ? 142.998 140.570 183.966 1 100.0      238  2  1 
ATOM 1855  C C   . GLN CB ? 17  ? 142.695 140.104 182.545 1 100.0      238  2  1 
ATOM 1856  O O   . GLN CB ? 17  ? 141.666 140.470 181.972 1 100.0      238  2  1 
ATOM 1857  C CB  . GLN CB ? 17  ? 142.327 139.640 184.978 1 100.0      238  2  1 
ATOM 1858  C CG  . GLN CB ? 17  ? 142.820 139.826 186.404 1 100.0      238  2  1 
ATOM 1859  C CD  . GLN CB ? 17  ? 142.184 138.850 187.377 1 100.0      238  2  1 
ATOM 1860  O OE1 . GLN CB ? 17  ? 141.250 138.124 187.027 1 100.0      238  2  1 
ATOM 1861  N NE2 . GLN CB ? 17  ? 142.684 138.828 188.606 1 100.0      238  2  1 
ATOM 1862  N N   . GLY CB ? 18  ? 143.293 138.943 182.313 1 100.0      239  2  1 
ATOM 1863  C CA  . GLY CB ? 18  ? 143.066 138.207 181.079 1 100.0      239  2  1 
ATOM 1864  C C   . GLY CB ? 18  ? 144.026 138.591 179.969 1 100.0      239  2  1 
ATOM 1865  O O   . GLY CB ? 18  ? 143.780 138.302 178.801 1 100.0      239  2  1 
ATOM 1866  N N   . PHE CB ? 19  ? 144.902 139.332 180.187 1 100.0      240  2  1 
ATOM 1867  C CA  . PHE CB ? 19  ? 145.944 139.671 179.225 1 100.0      240  2  1 
ATOM 1868  C C   . PHE CB ? 19  ? 146.967 138.546 179.118 1 100.0      240  2  1 
ATOM 1869  O O   . PHE CB ? 19  ? 147.260 137.869 180.104 1 100.0      240  2  1 
ATOM 1870  C CB  . PHE CB ? 19  ? 146.639 140.977 179.622 1 100.0      240  2  1 
ATOM 1871  C CG  . PHE CB ? 19  ? 145.799 142.203 179.399 1 100.0      240  2  1 
ATOM 1872  C CD1 . PHE CB ? 19  ? 145.603 142.704 178.121 1 100.0      240  2  1 
ATOM 1873  C CD2 . PHE CB ? 19  ? 145.206 142.856 180.469 1 100.0      240  2  1 
ATOM 1874  C CE1 . PHE CB ? 19  ? 144.825 143.840 177.912 1 100.0      240  2  1 
ATOM 1875  C CE2 . PHE CB ? 19  ? 144.428 143.990 180.268 1 100.0      240  2  1 
ATOM 1876  C CZ  . PHE CB ? 19  ? 144.240 144.481 178.989 1 100.0      240  2  1 
ATOM 1877  N N   . LEU CB ? 20  ? 147.548 138.408 177.977 1 100.0      241  2  1 
ATOM 1878  C CA  . LEU CB ? 20  ? 148.572 137.376 177.857 1 100.0      241  2  1 
ATOM 1879  C C   . LEU CB ? 20  ? 149.944 137.997 177.618 1 100.0      241  2  1 
ATOM 1880  O O   . LEU CB ? 20  ? 150.059 139.015 176.934 1 100.0      241  2  1 
ATOM 1881  C CB  . LEU CB ? 20  ? 148.230 136.411 176.719 1 100.0      241  2  1 
ATOM 1882  C CG  . LEU CB ? 20  ? 146.895 135.675 176.832 1 100.0      241  2  1 
ATOM 1883  C CD1 . LEU CB ? 20  ? 146.620 134.876 175.563 1 100.0      241  2  1 
ATOM 1884  C CD2 . LEU CB ? 20  ? 146.889 134.764 178.055 1 100.0      241  2  1 
ATOM 1885  N N   . SER CB ? 21  ? 151.032 137.403 178.021 1 100.0      242  2  1 
ATOM 1886  C CA  . SER CB ? 21  ? 152.280 138.155 177.938 1 100.0      242  2  1 
ATOM 1887  C C   . SER CB ? 21  ? 153.161 137.641 176.805 1 100.0      242  2  1 
ATOM 1888  O O   . SER CB ? 21  ? 153.072 136.472 176.423 1 100.0      242  2  1 
ATOM 1889  C CB  . SER CB ? 21  ? 153.042 138.078 179.262 1 100.0      242  2  1 
ATOM 1890  O OG  . SER CB ? 21  ? 153.651 136.809 179.419 1 100.0      242  2  1 
ATOM 1891  N N   . ALA CB ? 22  ? 153.792 138.599 176.097 1 100.0      243  2  1 
ATOM 1892  C CA  . ALA CB ? 22  ? 154.990 138.394 175.288 1 100.0      243  2  1 
ATOM 1893  C C   . ALA CB ? 22  ? 156.186 139.135 175.880 1 100.0      243  2  1 
ATOM 1894  O O   . ALA CB ? 22  ? 156.390 140.316 175.607 1 100.0      243  2  1 
ATOM 1895  C CB  . ALA CB ? 22  ? 154.746 138.848 173.851 1 100.0      243  2  1 
ATOM 1896  N N   . LEU CB ? 23  ? 156.935 138.488 176.777 1 100.0      244  2  1 
ATOM 1897  C CA  . LEU CB ? 23  ? 158.057 139.125 177.457 1 100.0      244  2  1 
ATOM 1898  C C   . LEU CB ? 23  ? 159.354 138.913 176.682 1 100.0      244  2  1 
ATOM 1899  O O   . LEU CB ? 23  ? 159.664 137.791 176.278 1 100.0      244  2  1 
ATOM 1900  C CB  . LEU CB ? 23  ? 158.203 138.577 178.879 1 100.0      244  2  1 
ATOM 1901  C CG  . LEU CB ? 23  ? 156.997 138.748 179.798 1 100.0      244  2  1 
ATOM 1902  C CD1 . LEU CB ? 23  ? 157.145 137.873 181.038 1 100.0      244  2  1 
ATOM 1903  C CD2 . LEU CB ? 23  ? 156.825 140.208 180.189 1 100.0      244  2  1 
ATOM 1904  N N   . ARG CB ? 24  ? 160.067 139.996 176.334 1 100.0      245  2  1 
ATOM 1905  C CA  . ARG CB ? 24  ? 161.337 140.027 175.616 1 100.0      245  2  1 
ATOM 1906  C C   . ARG CB ? 24  ? 162.490 139.617 176.525 1 100.0      245  2  1 
ATOM 1907  O O   . ARG CB ? 24  ? 162.699 140.218 177.581 1 100.0      245  2  1 
ATOM 1908  C CB  . ARG CB ? 24  ? 161.594 141.420 175.039 1 100.0      245  2  1 
ATOM 1909  C CG  . ARG CB ? 24  ? 162.748 141.474 174.050 1 100.0      245  2  1 
ATOM 1910  C CD  . ARG CB ? 24  ? 163.337 142.873 173.945 1 100.0      245  2  1 
ATOM 1911  N NE  . ARG CB ? 24  ? 164.533 143.014 174.727 1 100.0      245  2  1 
ATOM 1912  C CZ  . ARG CB ? 24  ? 165.148 144.160 174.973 1 100.0      245  2  1 
ATOM 1913  N NH1 . ARG CB ? 24  ? 164.690 145.292 174.500 1 100.0      245  2  1 
ATOM 1914  N NH2 . ARG CB ? 24  ? 166.230 144.175 175.697 1 100.0      245  2  1 
ATOM 1915  N N   . THR CB ? 25  ? 163.043 138.565 176.421 1 100.0      246  2  1 
ATOM 1916  C CA  . THR CB ? 25  ? 164.047 138.024 177.331 1 100.0      246  2  1 
ATOM 1917  C C   . THR CB ? 25  ? 165.434 138.076 176.698 1 100.0      246  2  1 
ATOM 1918  O O   . THR CB ? 25  ? 166.441 137.873 177.379 1 100.0      246  2  1 
ATOM 1919  C CB  . THR CB ? 25  ? 163.716 136.573 177.729 1 100.0      246  2  1 
ATOM 1920  O OG1 . THR CB ? 25  ? 163.543 135.786 176.544 1 100.0      246  2  1 
ATOM 1921  C CG2 . THR CB ? 25  ? 162.437 136.509 178.558 1 100.0      246  2  1 
ATOM 1922  N N   . GLY CB ? 26  ? 165.451 138.094 175.439 1 100.0      247  2  1 
ATOM 1923  C CA  . GLY CB ? 26  ? 166.741 138.057 174.768 1 100.0      247  2  1 
ATOM 1924  C C   . GLY CB ? 26  ? 166.741 138.779 173.434 1 100.0      247  2  1 
ATOM 1925  O O   . GLY CB ? 26  ? 165.762 139.438 173.079 1 100.0      247  2  1 
ATOM 1926  N N   . TRP CB ? 27  ? 167.698 138.886 172.714 1 100.0      248  2  1 
ATOM 1927  C CA  . TRP CB ? 27  ? 168.031 139.618 171.497 1 100.0      248  2  1 
ATOM 1928  C C   . TRP CB ? 27  ? 168.546 138.673 170.417 1 100.0      248  2  1 
ATOM 1929  O O   . TRP CB ? 27  ? 169.110 137.620 170.722 1 100.0      248  2  1 
ATOM 1930  C CB  . TRP CB ? 27  ? 169.076 140.699 171.788 1 100.0      248  2  1 
ATOM 1931  C CG  . TRP CB ? 27  ? 168.678 141.655 172.872 1 100.0      248  2  1 
ATOM 1932  C CD1 . TRP CB ? 27  ? 168.974 141.562 174.203 1 100.0      248  2  1 
ATOM 1933  C CD2 . TRP CB ? 27  ? 167.905 142.848 172.715 1 100.0      248  2  1 
ATOM 1934  N NE1 . TRP CB ? 27  ? 168.432 142.627 174.884 1 100.0      248  2  1 
ATOM 1935  C CE2 . TRP CB ? 27  ? 167.771 143.430 173.995 1 100.0      248  2  1 
ATOM 1936  C CE3 . TRP CB ? 27  ? 167.312 143.483 171.616 1 100.0      248  2  1 
ATOM 1937  C CZ2 . TRP CB ? 27  ? 167.068 144.619 174.205 1 100.0      248  2  1 
ATOM 1938  C CZ3 . TRP CB ? 27  ? 166.613 144.666 171.828 1 100.0      248  2  1 
ATOM 1939  C CH2 . TRP CB ? 27  ? 166.498 145.219 173.113 1 100.0      248  2  1 
ATOM 1940  N N   . PHE CB ? 28  ? 168.167 138.739 169.311 1 100.0      249  2  1 
ATOM 1941  C CA  . PHE CB ? 28  ? 168.685 138.053 168.133 1 100.0      249  2  1 
ATOM 1942  C C   . PHE CB ? 28  ? 169.374 139.035 167.193 1 100.0      249  2  1 
ATOM 1943  O O   . PHE CB ? 28  ? 168.718 139.876 166.576 1 100.0      249  2  1 
ATOM 1944  C CB  . PHE CB ? 28  ? 167.557 137.324 167.395 1 100.0      249  2  1 
ATOM 1945  C CG  . PHE CB ? 28  ? 168.026 136.517 166.215 1 100.0      249  2  1 
ATOM 1946  C CD1 . PHE CB ? 28  ? 168.638 135.284 166.398 1 100.0      249  2  1 
ATOM 1947  C CD2 . PHE CB ? 28  ? 167.854 136.993 164.922 1 100.0      249  2  1 
ATOM 1948  C CE1 . PHE CB ? 28  ? 169.074 134.535 165.307 1 100.0      249  2  1 
ATOM 1949  C CE2 . PHE CB ? 28  ? 168.286 136.250 163.827 1 100.0      249  2  1 
ATOM 1950  C CZ  . PHE CB ? 28  ? 168.896 135.022 164.022 1 100.0      249  2  1 
ATOM 1951  N N   . THR CB ? 29  ? 170.559 138.926 166.917 1 100.0      250  2  1 
ATOM 1952  C CA  . THR CB ? 29  ? 171.377 139.867 166.160 1 100.0      250  2  1 
ATOM 1953  C C   . THR CB ? 29  ? 171.657 139.334 164.758 1 100.0      250  2  1 
ATOM 1954  O O   . THR CB ? 29  ? 172.145 138.213 164.600 1 100.0      250  2  1 
ATOM 1955  C CB  . THR CB ? 29  ? 172.709 140.153 166.879 1 100.0      250  2  1 
ATOM 1956  O OG1 . THR CB ? 29  ? 172.610 139.923 168.164 1 100.0      250  2  1 
ATOM 1957  C CG2 . THR CB ? 29  ? 173.139 141.474 166.734 1 100.0      250  2  1 
ATOM 1958  N N   . THR CB ? 30  ? 171.404 139.993 163.765 1 100.0      251  2  1 
ATOM 1959  C CA  . THR CB ? 30  ? 171.628 139.704 162.352 1 100.0      251  2  1 
ATOM 1960  C C   . THR CB ? 30  ? 172.354 140.862 161.673 1 100.0      251  2  1 
ATOM 1961  O O   . THR CB ? 30  ? 172.005 142.026 161.876 1 100.0      251  2  1 
ATOM 1962  C CB  . THR CB ? 30  ? 170.301 139.427 161.621 1 100.0      251  2  1 
ATOM 1963  O OG1 . THR CB ? 30  ? 169.617 138.351 162.276 1 100.0      251  2  1 
ATOM 1964  C CG2 . THR CB ? 30  ? 170.544 139.048 160.164 1 100.0      251  2  1 
ATOM 1965  N N   . VAL CB ? 31  ? 173.124 140.482 160.645 1 100.0      252  2  1 
ATOM 1966  C CA  . VAL CB ? 31  ? 173.879 141.509 159.935 1 100.0      252  2  1 
ATOM 1967  C C   . VAL CB ? 31  ? 173.224 141.791 158.585 1 100.0      252  2  1 
ATOM 1968  O O   . VAL CB ? 31  ? 173.103 140.894 157.747 1 100.0      252  2  1 
ATOM 1969  C CB  . VAL CB ? 31  ? 175.354 141.094 159.736 1 100.0      252  2  1 
ATOM 1970  C CG1 . VAL CB ? 31  ? 176.130 142.190 159.008 1 100.0      252  2  1 
ATOM 1971  C CG2 . VAL CB ? 31  ? 176.005 140.777 161.081 1 100.0      252  2  1 
ATOM 1972  N N   . ILE CB ? 32  ? 172.760 142.969 158.384 1 100.0      253  2  1 
ATOM 1973  C CA  . ILE CB ? 32  ? 172.185 143.335 157.095 1 100.0      253  2  1 
ATOM 1974  C C   . ILE CB ? 32  ? 173.216 144.100 156.268 1 100.0      253  2  1 
ATOM 1975  O O   . ILE CB ? 32  ? 173.721 145.139 156.701 1 100.0      253  2  1 
ATOM 1976  C CB  . ILE CB ? 32  ? 170.903 144.180 157.267 1 100.0      253  2  1 
ATOM 1977  C CG1 . ILE CB ? 32  ? 169.886 143.436 158.140 1 100.0      253  2  1 
ATOM 1978  C CG2 . ILE CB ? 32  ? 170.301 144.533 155.904 1 100.0      253  2  1 
ATOM 1979  C CD1 . ILE CB ? 32  ? 169.087 142.379 157.394 1 100.0      253  2  1 
ATOM 1980  N N   . THR CB ? 33  ? 173.518 143.605 155.116 1 100.0      254  2  1 
ATOM 1981  C CA  . THR CB ? 33  ? 174.628 144.127 154.327 1 100.0      254  2  1 
ATOM 1982  C C   . THR CB ? 33  ? 174.115 144.863 153.092 1 100.0      254  2  1 
ATOM 1983  O O   . THR CB ? 33  ? 173.161 144.419 152.450 1 100.0      254  2  1 
ATOM 1984  C CB  . THR CB ? 33  ? 175.586 143.001 153.896 1 100.0      254  2  1 
ATOM 1985  O OG1 . THR CB ? 33  ? 174.845 141.793 153.719 1 100.0      254  2  1 
ATOM 1986  C CG2 . THR CB ? 33  ? 176.666 142.768 154.939 1 100.0      254  2  1 
ATOM 1987  N N   . ILE CB ? 34  ? 174.733 145.813 152.696 1 100.0      255  2  1 
ATOM 1988  C CA  . ILE CB ? 34  ? 174.604 146.468 151.399 1 100.0      255  2  1 
ATOM 1989  C C   . ILE CB ? 34  ? 175.976 146.578 150.737 1 100.0      255  2  1 
ATOM 1990  O O   . ILE CB ? 34  ? 176.911 147.130 151.321 1 100.0      255  2  1 
ATOM 1991  C CB  . ILE CB ? 34  ? 173.960 147.867 151.534 1 100.0      255  2  1 
ATOM 1992  C CG1 . ILE CB ? 34  ? 172.559 147.753 152.147 1 100.0      255  2  1 
ATOM 1993  C CG2 . ILE CB ? 34  ? 173.908 148.571 150.175 1 100.0      255  2  1 
ATOM 1994  C CD1 . ILE CB ? 34  ? 171.954 149.087 152.559 1 100.0      255  2  1 
ATOM 1995  N N   . GLU CB ? 35  ? 176.195 145.917 149.661 1 100.0      256  2  1 
ATOM 1996  C CA  . GLU CB ? 35  ? 177.453 146.028 148.929 1 100.0      256  2  1 
ATOM 1997  C C   . GLU CB ? 35  ? 177.582 147.392 148.256 1 100.0      256  2  1 
ATOM 1998  O O   . GLU CB ? 35  ? 176.742 147.766 147.436 1 100.0      256  2  1 
ATOM 1999  C CB  . GLU CB ? 35  ? 177.569 144.914 147.886 1 100.0      256  2  1 
ATOM 2000  C CG  . GLU CB ? 35  ? 178.955 144.770 147.291 1 100.0      256  2  1 
ATOM 2001  C CD  . GLU CB ? 35  ? 179.377 143.511 147.047 1 100.0      256  2  1 
ATOM 2002  O OE1 . GLU CB ? 35  ? 178.574 142.735 147.290 1 100.0      256  2  1 
ATOM 2003  O OE2 . GLU CB ? 35  ? 180.520 143.299 146.609 1 100.0      256  2  1 
ATOM 2004  N N   . LEU CB ? 36  ? 178.568 148.100 148.496 1 100.0      257  2  1 
ATOM 2005  C CA  . LEU CB ? 36  ? 178.745 149.416 147.892 1 100.0      257  2  1 
ATOM 2006  C C   . LEU CB ? 36  ? 179.672 149.339 146.684 1 100.0      257  2  1 
ATOM 2007  O O   . LEU CB ? 36  ? 180.538 148.464 146.615 1 100.0      257  2  1 
ATOM 2008  C CB  . LEU CB ? 36  ? 179.303 150.406 148.917 1 100.0      257  2  1 
ATOM 2009  C CG  . LEU CB ? 36  ? 178.483 150.596 150.193 1 100.0      257  2  1 
ATOM 2010  C CD1 . LEU CB ? 36  ? 179.232 151.488 151.178 1 100.0      257  2  1 
ATOM 2011  C CD2 . LEU CB ? 36  ? 177.114 151.184 149.867 1 100.0      257  2  1 
ATOM 2012  N N   . SER CB ? 37  ? 179.557 150.167 145.774 1 100.0      258  2  1 
ATOM 2013  C CA  . SER CB ? 37  ? 180.554 150.361 144.726 1 100.0      258  2  1 
ATOM 2014  C C   . SER CB ? 37  ? 181.607 151.381 145.146 1 100.0      258  2  1 
ATOM 2015  O O   . SER CB ? 37  ? 181.287 152.380 145.793 1 100.0      258  2  1 
ATOM 2016  C CB  . SER CB ? 37  ? 179.885 150.812 143.427 1 100.0      258  2  1 
ATOM 2017  O OG  . SER CB ? 37  ? 180.848 151.000 142.404 1 100.0      258  2  1 
ATOM 2018  N N   . ASN CB ? 38  ? 182.721 151.101 144.724 1 100.0      259  2  1 
ATOM 2019  C CA  . ASN CB ? 38  ? 183.879 151.966 144.926 1 100.0      259  2  1 
ATOM 2020  C C   . ASN CB ? 38  ? 184.072 152.926 143.756 1 100.0      259  2  1 
ATOM 2021  O O   . ASN CB ? 38  ? 185.184 153.391 143.506 1 100.0      259  2  1 
ATOM 2022  C CB  . ASN CB ? 38  ? 185.142 151.130 145.141 1 100.0      259  2  1 
ATOM 2023  C CG  . ASN CB ? 38  ? 185.695 151.256 146.542 1 100.0      259  2  1 
ATOM 2024  O OD1 . ASN CB ? 38  ? 185.275 152.123 147.307 1 100.0      259  2  1 
ATOM 2025  N ND2 . ASN CB ? 38  ? 186.639 150.390 146.889 1 100.0      259  2  1 
ATOM 2026  N N   . LEU CB ? 39  ? 183.101 153.196 143.103 1 100.0      260  2  1 
ATOM 2027  C CA  . LEU CB ? 39  ? 182.984 154.137 141.994 1 100.0      260  2  1 
ATOM 2028  C C   . LEU CB ? 39  ? 182.961 155.575 142.501 1 100.0      260  2  1 
ATOM 2029  O O   . LEU CB ? 39  ? 181.982 156.005 143.116 1 100.0      260  2  1 
ATOM 2030  C CB  . LEU CB ? 39  ? 181.720 153.851 141.179 1 100.0      260  2  1 
ATOM 2031  C CG  . LEU CB ? 39  ? 181.484 154.740 139.958 1 100.0      260  2  1 
ATOM 2032  C CD1 . LEU CB ? 39  ? 182.463 154.383 138.845 1 100.0      260  2  1 
ATOM 2033  C CD2 . LEU CB ? 39  ? 180.045 154.612 139.472 1 100.0      260  2  1 
ATOM 2034  N N   . LYS CB ? 40  ? 183.852 156.356 142.200 1 100.0      261  2  1 
ATOM 2035  C CA  . LYS CB ? 40  ? 184.089 157.700 142.721 1 100.0      261  2  1 
ATOM 2036  C C   . LYS CB ? 40  ? 183.611 158.763 141.736 1 100.0      261  2  1 
ATOM 2037  O O   . LYS CB ? 40  ? 183.145 159.828 142.143 1 100.0      261  2  1 
ATOM 2038  C CB  . LYS CB ? 40  ? 185.573 157.902 143.030 1 100.0      261  2  1 
ATOM 2039  C CG  . LYS CB ? 40  ? 186.147 156.884 144.005 1 100.0      261  2  1 
ATOM 2040  C CD  . LYS CB ? 40  ? 185.599 157.085 145.410 1 100.0      261  2  1 
ATOM 2041  C CE  . LYS CB ? 40  ? 186.210 156.099 146.396 1 100.0      261  2  1 
ATOM 2042  N NZ  . LYS CB ? 40  ? 185.425 156.024 147.662 1 100.0      261  2  1 
ATOM 2043  N N   . LYS CB ? 41  ? 183.609 158.657 140.618 1 100.0      262  2  1 
ATOM 2044  C CA  . LYS CB ? 41  ? 182.986 159.560 139.654 1 100.0      262  2  1 
ATOM 2045  C C   . LYS CB ? 41  ? 182.621 158.825 138.368 1 100.0      262  2  1 
ATOM 2046  O O   . LYS CB ? 41  ? 183.042 157.686 138.157 1 100.0      262  2  1 
ATOM 2047  C CB  . LYS CB ? 41  ? 183.915 160.735 139.341 1 100.0      262  2  1 
ATOM 2048  C CG  . LYS CB ? 41  ? 185.189 160.338 138.611 1 100.0      262  2  1 
ATOM 2049  C CD  . LYS CB ? 41  ? 185.964 161.560 138.134 1 100.0      262  2  1 
ATOM 2050  C CE  . LYS CB ? 41  ? 187.149 161.167 137.264 1 100.0      262  2  1 
ATOM 2051  N NZ  . LYS CB ? 41  ? 187.685 162.331 136.500 1 100.0      262  2  1 
ATOM 2052  N N   . ILE CB ? 42  ? 181.857 159.366 137.588 1 100.0      263  2  1 
ATOM 2053  C CA  . ILE CB ? 42  ? 181.649 159.082 136.172 1 100.0      263  2  1 
ATOM 2054  C C   . ILE CB ? 42  ? 182.643 159.883 135.333 1 100.0      263  2  1 
ATOM 2055  O O   . ILE CB ? 42  ? 182.664 161.114 135.393 1 100.0      263  2  1 
ATOM 2056  C CB  . ILE CB ? 42  ? 180.201 159.402 135.738 1 100.0      263  2  1 
ATOM 2057  C CG1 . ILE CB ? 42  ? 179.212 158.469 136.447 1 100.0      263  2  1 
ATOM 2058  C CG2 . ILE CB ? 42  ? 180.057 159.298 134.217 1 100.0      263  2  1 
ATOM 2059  C CD1 . ILE CB ? 42  ? 177.782 158.582 135.939 1 100.0      263  2  1 
ATOM 2060  N N   . GLU CB ? 43  ? 183.648 158.895 134.688 1 100.0      264  2  1 
ATOM 2061  C CA  . GLU CB ? 43  ? 184.904 159.285 134.054 1 100.0      264  2  1 
ATOM 2062  C C   . GLU CB ? 43  ? 184.668 160.304 132.943 1 100.0      264  2  1 
ATOM 2063  O O   . GLU CB ? 43  ? 185.619 160.885 132.415 1 100.0      264  2  1 
ATOM 2064  C CB  . GLU CB ? 43  ? 185.629 158.057 133.497 1 100.0      264  2  1 
ATOM 2065  C CG  . GLU CB ? 43  ? 184.954 156.742 133.826 1 100.0      264  2  1 
ATOM 2066  C CD  . GLU CB ? 43  ? 185.566 155.553 133.107 1 100.0      264  2  1 
ATOM 2067  O OE1 . GLU CB ? 43  ? 186.495 155.747 132.301 1 100.0      264  2  1 
ATOM 2068  O OE2 . GLU CB ? 43  ? 185.112 154.420 133.351 1 100.0      264  2  1 
ATOM 2069  N N   . SER CB ? 44  ? 183.522 160.695 132.586 1 100.0      265  2  1 
ATOM 2070  C CA  . SER CB ? 44  ? 183.479 161.611 131.451 1 100.0      265  2  1 
ATOM 2071  C C   . SER CB ? 44  ? 182.719 162.887 131.799 1 100.0      265  2  1 
ATOM 2072  O O   . SER CB ? 44  ? 181.880 162.889 132.703 1 100.0      265  2  1 
ATOM 2073  C CB  . SER CB ? 44  ? 182.831 160.936 130.242 1 100.0      265  2  1 
ATOM 2074  O OG  . SER CB ? 44  ? 181.431 160.813 130.424 1 100.0      265  2  1 
ATOM 2075  N N   . ASN CB ? 45  ? 183.159 163.933 131.532 1 99.75908   266  2  1 
ATOM 2076  C CA  . ASN CB ? 45  ? 182.575 165.268 131.478 1 99.75908   266  2  1 
ATOM 2077  C C   . ASN CB ? 45  ? 181.903 165.533 130.134 1 99.75908   266  2  1 
ATOM 2078  O O   . ASN CB ? 45  ? 182.232 166.483 129.447 1 99.75908   266  2  1 
ATOM 2079  C CB  . ASN CB ? 45  ? 183.638 166.332 131.759 1 99.75908   266  2  1 
ATOM 2080  C CG  . ASN CB ? 45  ? 184.127 166.304 133.192 1 99.75908   266  2  1 
ATOM 2081  O OD1 . ASN CB ? 45  ? 183.483 165.724 134.068 1 99.75908   266  2  1 
ATOM 2082  N ND2 . ASN CB ? 45  ? 185.271 166.930 133.441 1 99.75908   266  2  1 
ATOM 2083  N N   . GLY CB ? 46  ? 181.676 165.242 129.271 1 78.52373   267  2  1 
ATOM 2084  C CA  . GLY CB ? 46  ? 180.759 165.497 128.171 1 78.52373   267  2  1 
ATOM 2085  C C   . GLY CB ? 46  ? 179.502 166.229 128.601 1 78.52373   267  2  1 
ATOM 2086  O O   . GLY CB ? 46  ? 178.516 166.261 127.869 1 78.52373   267  2  1 
ATOM 2087  N N   . GLY CB ? 47  ? 179.491 166.816 129.693 1 76.15445   268  2  1 
ATOM 2088  C CA  . GLY CB ? 47  ? 178.224 167.139 130.328 1 76.15445   268  2  1 
ATOM 2089  C C   . GLY CB ? 47  ? 177.290 167.928 129.429 1 76.15445   268  2  1 
ATOM 2090  O O   . GLY CB ? 47  ? 176.680 168.905 129.864 1 76.15445   268  2  1 
ATOM 2091  N N   . THR CB ? 48  ? 177.181 167.601 128.012 1 100.0      269  2  1 
ATOM 2092  C CA  . THR CB ? 48  ? 176.087 168.488 127.631 1 100.0      269  2  1 
ATOM 2093  C C   . THR CB ? 48  ? 174.747 167.763 127.719 1 100.0      269  2  1 
ATOM 2094  O O   . THR CB ? 48  ? 173.759 168.203 127.146 1 100.0      269  2  1 
ATOM 2095  C CB  . THR CB ? 48  ? 176.284 169.038 126.206 1 100.0      269  2  1 
ATOM 2096  O OG1 . THR CB ? 48  ? 176.667 167.967 125.335 1 100.0      269  2  1 
ATOM 2097  C CG2 . THR CB ? 48  ? 177.365 170.114 126.176 1 100.0      269  2  1 
ATOM 2098  N N   . ASP CB ? 49  ? 174.840 166.624 128.370 1 100.0      270  2  1 
ATOM 2099  C CA  . ASP CB ? 49  ? 173.589 165.888 128.529 1 100.0      270  2  1 
ATOM 2100  C C   . ASP CB ? 49  ? 173.006 166.091 129.926 1 100.0      270  2  1 
ATOM 2101  O O   . ASP CB ? 49  ? 173.726 166.007 130.923 1 100.0      270  2  1 
ATOM 2102  C CB  . ASP CB ? 49  ? 173.807 164.397 128.262 1 100.0      270  2  1 
ATOM 2103  C CG  . ASP CB ? 49  ? 172.509 163.632 128.076 1 100.0      270  2  1 
ATOM 2104  O OD1 . ASP CB ? 49  ? 171.430 164.261 128.040 1 100.0      270  2  1 
ATOM 2105  O OD2 . ASP CB ? 49  ? 172.564 162.388 127.968 1 100.0      270  2  1 
ATOM 2106  N N   . ALA CB ? 50  ? 171.692 166.369 129.890 1 100.0      271  2  1 
ATOM 2107  C CA  . ALA CB ? 50  ? 170.945 166.684 131.105 1 100.0      271  2  1 
ATOM 2108  C C   . ALA CB ? 50  ? 170.707 165.431 131.943 1 100.0      271  2  1 
ATOM 2109  O O   . ALA CB ? 50  ? 170.709 165.492 133.175 1 100.0      271  2  1 
ATOM 2110  C CB  . ALA CB ? 50  ? 169.615 167.346 130.754 1 100.0      271  2  1 
ATOM 2111  N N   . LYS CB ? 51  ? 170.513 164.356 131.460 1 100.0      272  2  1 
ATOM 2112  C CA  . LYS CB ? 51  ? 170.343 163.052 132.094 1 100.0      272  2  1 
ATOM 2113  C C   . LYS CB ? 51  ? 171.612 162.629 132.829 1 100.0      272  2  1 
ATOM 2114  O O   . LYS CB ? 51  ? 171.544 162.084 133.932 1 100.0      272  2  1 
ATOM 2115  C CB  . LYS CB ? 51  ? 169.961 161.996 131.056 1 100.0      272  2  1 
ATOM 2116  C CG  . LYS CB ? 51  ? 168.576 162.189 130.457 1 100.0      272  2  1 
ATOM 2117  C CD  . LYS CB ? 51  ? 168.245 161.096 129.449 1 100.0      272  2  1 
ATOM 2118  C CE  . LYS CB ? 51  ? 167.222 161.568 128.426 1 100.0      272  2  1 
ATOM 2119  N NZ  . LYS CB ? 51  ? 167.086 160.606 127.292 1 100.0      272  2  1 
ATOM 2120  N N   . ILE CB ? 52  ? 172.766 162.743 132.102 1 100.0      273  2  1 
ATOM 2121  C CA  . ILE CB ? 52  ? 174.021 162.328 132.718 1 100.0      273  2  1 
ATOM 2122  C C   . ILE CB ? 52  ? 174.329 163.225 133.915 1 100.0      273  2  1 
ATOM 2123  O O   . ILE CB ? 52  ? 174.831 162.754 134.939 1 100.0      273  2  1 
ATOM 2124  C CB  . ILE CB ? 52  ? 175.188 162.365 131.706 1 100.0      273  2  1 
ATOM 2125  C CG1 . ILE CB ? 52  ? 176.358 161.512 132.208 1 100.0      273  2  1 
ATOM 2126  C CG2 . ILE CB ? 52  ? 175.632 163.807 131.447 1 100.0      273  2  1 
ATOM 2127  C CD1 . ILE CB ? 52  ? 175.976 160.081 132.558 1 100.0      273  2  1 
ATOM 2128  N N   . LYS CB ? 53  ? 173.865 164.485 133.833 1 100.0      274  2  1 
ATOM 2129  C CA  . LYS CB ? 53  ? 174.016 165.369 134.985 1 100.0      274  2  1 
ATOM 2130  C C   . LYS CB ? 53  ? 173.137 164.915 136.146 1 100.0      274  2  1 
ATOM 2131  O O   . LYS CB ? 53  ? 173.559 164.957 137.304 1 100.0      274  2  1 
ATOM 2132  C CB  . LYS CB ? 53  ? 173.677 166.811 134.604 1 100.0      274  2  1 
ATOM 2133  C CG  . LYS CB ? 53  ? 174.778 167.523 133.832 1 100.0      274  2  1 
ATOM 2134  C CD  . LYS CB ? 53  ? 174.492 169.014 133.698 1 100.0      274  2  1 
ATOM 2135  C CE  . LYS CB ? 53  ? 175.108 169.590 132.431 1 100.0      274  2  1 
ATOM 2136  N NZ  . LYS CB ? 53  ? 174.713 171.015 132.221 1 100.0      274  2  1 
ATOM 2137  N N   . LEU CB ? 54  ? 171.938 164.430 135.849 1 100.0      275  2  1 
ATOM 2138  C CA  . LEU CB ? 54  ? 171.069 163.869 136.877 1 100.0      275  2  1 
ATOM 2139  C C   . LEU CB ? 54  ? 171.708 162.642 137.519 1 100.0      275  2  1 
ATOM 2140  O O   . LEU CB ? 54  ? 171.638 162.466 138.738 1 100.0      275  2  1 
ATOM 2141  C CB  . LEU CB ? 54  ? 169.707 163.498 136.285 1 100.0      275  2  1 
ATOM 2142  C CG  . LEU CB ? 54  ? 168.751 164.658 136.004 1 100.0      275  2  1 
ATOM 2143  C CD1 . LEU CB ? 54  ? 167.522 164.161 135.250 1 100.0      275  2  1 
ATOM 2144  C CD2 . LEU CB ? 54  ? 168.345 165.343 137.305 1 100.0      275  2  1 
ATOM 2145  N N   . ILE CB ? 55  ? 172.389 161.812 136.680 1 100.0      276  2  1 
ATOM 2146  C CA  . ILE CB ? 55  ? 173.038 160.614 137.203 1 100.0      276  2  1 
ATOM 2147  C C   . ILE CB ? 55  ? 174.239 161.010 138.059 1 100.0      276  2  1 
ATOM 2148  O O   . ILE CB ? 55  ? 174.478 160.420 139.115 1 100.0      276  2  1 
ATOM 2149  C CB  . ILE CB ? 55  ? 173.481 159.668 136.063 1 100.0      276  2  1 
ATOM 2150  C CG1 . ILE CB ? 55  ? 172.257 159.063 135.367 1 100.0      276  2  1 
ATOM 2151  C CG2 . ILE CB ? 55  ? 174.404 158.571 136.601 1 100.0      276  2  1 
ATOM 2152  C CD1 . ILE CB ? 55  ? 172.593 158.234 134.135 1 100.0      276  2  1 
ATOM 2153  N N   . LYS CB ? 56  ? 175.001 161.991 137.564 1 100.0      277  2  1 
ATOM 2154  C CA  . LYS CB ? 56  ? 176.150 162.457 138.335 1 100.0      277  2  1 
ATOM 2155  C C   . LYS CB ? 56  ? 175.707 163.117 139.637 1 100.0      277  2  1 
ATOM 2156  O O   . LYS CB ? 56  ? 176.339 162.932 140.679 1 100.0      277  2  1 
ATOM 2157  C CB  . LYS CB ? 56  ? 176.989 163.436 137.511 1 100.0      277  2  1 
ATOM 2158  C CG  . LYS CB ? 56  ? 177.903 162.765 136.496 1 100.0      277  2  1 
ATOM 2159  C CD  . LYS CB ? 56  ? 178.873 163.761 135.874 1 100.0      277  2  1 
ATOM 2160  C CE  . LYS CB ? 56  ? 179.207 163.393 134.437 1 100.0      277  2  1 
ATOM 2161  N NZ  . LYS CB ? 56  ? 180.055 164.433 133.781 1 100.0      277  2  1 
ATOM 2162  N N   . GLN CB ? 57  ? 174.561 163.755 139.639 1 100.0      278  2  1 
ATOM 2163  C CA  . GLN CB ? 57  ? 174.035 164.313 140.880 1 100.0      278  2  1 
ATOM 2164  C C   . GLN CB ? 57  ? 173.645 163.208 141.858 1 100.0      278  2  1 
ATOM 2165  O O   . GLN CB ? 57  ? 173.907 163.312 143.058 1 100.0      278  2  1 
ATOM 2166  C CB  . GLN CB ? 57  ? 172.830 165.212 140.597 1 100.0      278  2  1 
ATOM 2167  C CG  . GLN CB ? 57  ? 173.196 166.548 139.964 1 100.0      278  2  1 
ATOM 2168  C CD  . GLN CB ? 57  ? 171.979 167.343 139.528 1 100.0      278  2  1 
ATOM 2169  O OE1 . GLN CB ? 57  ? 170.838 166.924 139.742 1 100.0      278  2  1 
ATOM 2170  N NE2 . GLN CB ? 57  ? 172.215 168.497 138.913 1 100.0      278  2  1 
ATOM 2171  N N   . GLU CB ? 58  ? 173.059 162.095 141.313 1 100.0      279  2  1 
ATOM 2172  C CA  . GLU CB ? 58  ? 172.691 160.956 142.149 1 100.0      279  2  1 
ATOM 2173  C C   . GLU CB ? 58  ? 173.928 160.211 142.642 1 100.0      279  2  1 
ATOM 2174  O O   . GLU CB ? 58  ? 173.980 159.778 143.795 1 100.0      279  2  1 
ATOM 2175  C CB  . GLU CB ? 58  ? 171.772 160.001 141.383 1 100.0      279  2  1 
ATOM 2176  C CG  . GLU CB ? 58  ? 171.248 158.846 142.223 1 100.0      279  2  1 
ATOM 2177  C CD  . GLU CB ? 58  ? 170.301 159.288 143.328 1 100.0      279  2  1 
ATOM 2178  O OE1 . GLU CB ? 58  ? 169.553 160.272 143.128 1 100.0      279  2  1 
ATOM 2179  O OE2 . GLU CB ? 58  ? 170.309 158.647 144.402 1 100.0      279  2  1 
ATOM 2180  N N   . LEU CB ? 59  ? 174.920 160.067 141.732 1 100.0      280  2  1 
ATOM 2181  C CA  . LEU CB ? 59  ? 176.190 159.475 142.138 1 100.0      280  2  1 
ATOM 2182  C C   . LEU CB ? 59  ? 176.852 160.306 143.232 1 100.0      280  2  1 
ATOM 2183  O O   . LEU CB ? 59  ? 177.410 159.755 144.184 1 100.0      280  2  1 
ATOM 2184  C CB  . LEU CB ? 59  ? 177.131 159.349 140.937 1 100.0      280  2  1 
ATOM 2185  C CG  . LEU CB ? 59  ? 177.488 157.933 140.502 1 100.0      280  2  1 
ATOM 2186  C CD1 . LEU CB ? 59  ? 177.347 157.784 139.008 1 100.0      280  2  1 
ATOM 2187  C CD2 . LEU CB ? 59  ? 178.887 157.579 140.932 1 100.0      280  2  1 
ATOM 2188  N N   . ASP CB ? 60  ? 176.740 161.622 143.138 1 100.0      281  2  1 
ATOM 2189  C CA  . ASP CB ? 60  ? 177.305 162.496 144.162 1 100.0      281  2  1 
ATOM 2190  C C   . ASP CB ? 60  ? 176.578 162.322 145.493 1 100.0      281  2  1 
ATOM 2191  O O   . ASP CB ? 60  ? 177.207 162.323 146.554 1 100.0      281  2  1 
ATOM 2192  C CB  . ASP CB ? 60  ? 177.240 163.958 143.714 1 100.0      281  2  1 
ATOM 2193  C CG  . ASP CB ? 60  ? 178.421 164.654 143.789 1 100.0      281  2  1 
ATOM 2194  O OD1 . ASP CB ? 60  ? 179.323 164.006 144.044 1 100.0      281  2  1 
ATOM 2195  O OD2 . ASP CB ? 60  ? 178.450 165.860 143.594 1 100.0      281  2  1 
ATOM 2196  N N   . LYS CB ? 61  ? 175.242 162.126 145.401 1 100.0      282  2  1 
ATOM 2197  C CA  . LYS CB ? 61  ? 174.513 161.868 146.640 1 100.0      282  2  1 
ATOM 2198  C C   . LYS CB ? 61  ? 174.960 160.557 147.279 1 100.0      282  2  1 
ATOM 2199  O O   . LYS CB ? 61  ? 175.122 160.478 148.498 1 100.0      282  2  1 
ATOM 2200  C CB  . LYS CB ? 61  ? 173.006 161.837 146.379 1 100.0      282  2  1 
ATOM 2201  C CG  . LYS CB ? 61  ? 172.369 163.213 146.265 1 100.0      282  2  1 
ATOM 2202  C CD  . LYS CB ? 61  ? 170.848 163.127 146.267 1 100.0      282  2  1 
ATOM 2203  C CE  . LYS CB ? 61  ? 170.237 163.984 145.195 1 100.0      282  2  1 
ATOM 2204  N NZ  . LYS CB ? 61  ? 168.763 163.779 145.084 1 100.0      282  2  1 
ATOM 2205  N N   . PHE CB ? 62  ? 175.167 159.504 146.410 1 100.0      283  2  1 
ATOM 2206  C CA  . PHE CB ? 62  ? 175.667 158.206 146.848 1 100.0      283  2  1 
ATOM 2207  C C   . PHE CB ? 62  ? 177.034 158.347 147.507 1 100.0      283  2  1 
ATOM 2208  O O   . PHE CB ? 62  ? 177.284 157.757 148.560 1 100.0      283  2  1 
ATOM 2209  C CB  . PHE CB ? 62  ? 175.752 157.236 145.666 1 100.0      283  2  1 
ATOM 2210  C CG  . PHE CB ? 62  ? 176.496 155.965 145.976 1 100.0      283  2  1 
ATOM 2211  C CD1 . PHE CB ? 62  ? 175.912 154.975 146.758 1 100.0      283  2  1 
ATOM 2212  C CD2 . PHE CB ? 62  ? 177.779 155.760 145.486 1 100.0      283  2  1 
ATOM 2213  C CE1 . PHE CB ? 62  ? 176.599 153.798 147.047 1 100.0      283  2  1 
ATOM 2214  C CE2 . PHE CB ? 62  ? 178.471 154.586 145.770 1 100.0      283  2  1 
ATOM 2215  C CZ  . PHE CB ? 62  ? 177.879 153.607 146.552 1 100.0      283  2  1 
ATOM 2216  N N   . ARG CB ? 63  ? 177.911 159.040 146.868 1 100.0      284  2  1 
ATOM 2217  C CA  . ARG CB ? 63  ? 179.267 159.229 147.372 1 100.0      284  2  1 
ATOM 2218  C C   . ARG CB ? 63  ? 179.258 159.974 148.703 1 100.0      284  2  1 
ATOM 2219  O O   . ARG CB ? 63  ? 180.009 159.630 149.618 1 100.0      284  2  1 
ATOM 2220  C CB  . ARG CB ? 63  ? 180.119 159.988 146.352 1 100.0      284  2  1 
ATOM 2221  C CG  . ARG CB ? 63  ? 180.628 159.125 145.210 1 100.0      284  2  1 
ATOM 2222  C CD  . ARG CB ? 63  ? 181.718 159.828 144.414 1 100.0      284  2  1 
ATOM 2223  N NE  . ARG CB ? 63  ? 181.516 161.273 144.382 1 100.0      284  2  1 
ATOM 2224  C CZ  . ARG CB ? 63  ? 181.844 162.062 143.364 1 100.0      284  2  1 
ATOM 2225  N NH1 . ARG CB ? 63  ? 182.401 161.559 142.269 1 100.0      284  2  1 
ATOM 2226  N NH2 . ARG CB ? 63  ? 181.615 163.365 143.441 1 100.0      284  2  1 
ATOM 2227  N N   . ASN CB ? 64  ? 178.370 161.028 148.783 1 100.0      285  2  1 
ATOM 2228  C CA  . ASN CB ? 64  ? 178.247 161.779 150.028 1 100.0      285  2  1 
ATOM 2229  C C   . ASN CB ? 64  ? 177.656 160.923 151.144 1 100.0      285  2  1 
ATOM 2230  O O   . ASN CB ? 64  ? 178.029 161.070 152.309 1 100.0      285  2  1 
ATOM 2231  C CB  . ASN CB ? 64  ? 177.399 163.035 149.815 1 100.0      285  2  1 
ATOM 2232  C CG  . ASN CB ? 64  ? 178.143 164.123 149.066 1 100.0      285  2  1 
ATOM 2233  O OD1 . ASN CB ? 64  ? 179.367 164.235 149.164 1 100.0      285  2  1 
ATOM 2234  N ND2 . ASN CB ? 64  ? 177.409 164.931 148.311 1 100.0      285  2  1 
ATOM 2235  N N   . ALA CB ? 65  ? 176.831 159.977 150.741 1 100.0      286  2  1 
ATOM 2236  C CA  . ALA CB ? 65  ? 176.228 159.100 151.742 1 100.0      286  2  1 
ATOM 2237  C C   . ALA CB ? 65  ? 177.250 158.109 152.290 1 100.0      286  2  1 
ATOM 2238  O O   . ALA CB ? 65  ? 177.301 157.864 153.497 1 100.0      286  2  1 
ATOM 2239  C CB  . ALA CB ? 65  ? 175.035 158.356 151.147 1 100.0      286  2  1 
ATOM 2240  N N   . VAL CB ? 66  ? 178.136 157.689 151.352 1 100.0      287  2  1 
ATOM 2241  C CA  . VAL CB ? 66  ? 179.187 156.780 151.798 1 100.0      287  2  1 
ATOM 2242  C C   . VAL CB ? 66  ? 180.177 157.530 152.686 1 100.0      287  2  1 
ATOM 2243  O O   . VAL CB ? 66  ? 180.604 157.017 153.723 1 100.0      287  2  1 
ATOM 2244  C CB  . VAL CB ? 66  ? 179.925 156.135 150.603 1 100.0      287  2  1 
ATOM 2245  C CG1 . VAL CB ? 66  ? 181.174 155.394 151.077 1 100.0      287  2  1 
ATOM 2246  C CG2 . VAL CB ? 66  ? 178.993 155.190 149.848 1 100.0      287  2  1 
ATOM 2247  N N   . GLU CB ? 67  ? 180.530 158.818 152.296 1 100.0      288  2  1 
ATOM 2248  C CA  . GLU CB ? 67  ? 181.425 159.657 153.088 1 100.0      288  2  1 
ATOM 2249  C C   . GLU CB ? 67  ? 180.830 159.957 154.460 1 100.0      288  2  1 
ATOM 2250  O O   . GLU CB ? 67  ? 181.536 159.920 155.470 1 100.0      288  2  1 
ATOM 2251  C CB  . GLU CB ? 67  ? 181.730 160.963 152.350 1 100.0      288  2  1 
ATOM 2252  C CG  . GLU CB ? 67  ? 182.594 160.781 151.110 1 100.0      288  2  1 
ATOM 2253  C CD  . GLU CB ? 67  ? 182.681 162.032 150.251 1 100.0      288  2  1 
ATOM 2254  O OE1 . GLU CB ? 67  ? 182.101 163.073 150.634 1 100.0      288  2  1 
ATOM 2255  O OE2 . GLU CB ? 67  ? 183.332 161.970 149.184 1 100.0      288  2  1 
ATOM 2256  N N   . ASP CB ? 68  ? 179.528 160.173 154.460 1 100.0      289  2  1 
ATOM 2257  C CA  . ASP CB ? 68  ? 178.822 160.444 155.709 1 100.0      289  2  1 
ATOM 2258  C C   . ASP CB ? 68  ? 178.832 159.220 156.622 1 100.0      289  2  1 
ATOM 2259  O O   . ASP CB ? 68  ? 178.983 159.348 157.839 1 100.0      289  2  1 
ATOM 2260  C CB  . ASP CB ? 68  ? 177.381 160.878 155.428 1 100.0      289  2  1 
ATOM 2261  C CG  . ASP CB ? 68  ? 177.294 162.206 154.697 1 100.0      289  2  1 
ATOM 2262  O OD1 . ASP CB ? 68  ? 178.297 162.951 154.663 1 100.0      289  2  1 
ATOM 2263  O OD2 . ASP CB ? 68  ? 176.212 162.511 154.152 1 100.0      289  2  1 
ATOM 2264  N N   . LEU CB ? 69  ? 178.730 158.041 156.121 1 100.0      290  2  1 
ATOM 2265  C CA  . LEU CB ? 69  ? 178.757 156.822 156.921 1 100.0      290  2  1 
ATOM 2266  C C   . LEU CB ? 69  ? 180.162 156.547 157.447 1 100.0      290  2  1 
ATOM 2267  O O   . LEU CB ? 69  ? 180.329 156.103 158.585 1 100.0      290  2  1 
ATOM 2268  C CB  . LEU CB ? 69  ? 178.266 155.629 156.097 1 100.0      290  2  1 
ATOM 2269  C CG  . LEU CB ? 69  ? 176.765 155.576 155.808 1 100.0      290  2  1 
ATOM 2270  C CD1 . LEU CB ? 69  ? 176.444 154.409 154.880 1 100.0      290  2  1 
ATOM 2271  C CD2 . LEU CB ? 69  ? 175.974 155.467 157.107 1 100.0      290  2  1 
ATOM 2272  N N   . GLN CB ? 70  ? 181.182 156.870 156.568 1 100.0      291  2  1 
ATOM 2273  C CA  . GLN CB ? 70  ? 182.563 156.675 156.995 1 100.0      291  2  1 
ATOM 2274  C C   . GLN CB ? 70  ? 182.930 157.633 158.125 1 100.0      291  2  1 
ATOM 2275  O O   . GLN CB ? 70  ? 183.691 157.275 159.027 1 100.0      291  2  1 
ATOM 2276  C CB  . GLN CB ? 70  ? 183.522 156.861 155.818 1 100.0      291  2  1 
ATOM 2277  C CG  . GLN CB ? 70  ? 183.484 155.721 154.809 1 100.0      291  2  1 
ATOM 2278  C CD  . GLN CB ? 70  ? 184.278 156.024 153.551 1 100.0      291  2  1 
ATOM 2279  O OE1 . GLN CB ? 70  ? 184.930 157.067 153.450 1 100.0      291  2  1 
ATOM 2280  N NE2 . GLN CB ? 70  ? 184.227 155.114 152.585 1 100.0      291  2  1 
ATOM 2281  N N   . LEU CB ? 71  ? 182.240 158.779 158.130 1 100.0      292  2  1 
ATOM 2282  C CA  . LEU CB ? 71  ? 182.453 159.749 159.199 1 100.0      292  2  1 
ATOM 2283  C C   . LEU CB ? 71  ? 181.870 159.244 160.515 1 100.0      292  2  1 
ATOM 2284  O O   . LEU CB ? 71  ? 182.410 159.527 161.587 1 100.0      292  2  1 
ATOM 2285  C CB  . LEU CB ? 71  ? 181.826 161.096 158.833 1 100.0      292  2  1 
ATOM 2286  C CG  . LEU CB ? 71  ? 182.350 162.316 159.588 1 100.0      292  2  1 
ATOM 2287  C CD1 . LEU CB ? 71  ? 183.822 162.541 159.272 1 100.0      292  2  1 
ATOM 2288  C CD2 . LEU CB ? 71  ? 181.529 163.553 159.245 1 100.0      292  2  1 
ATOM 2289  N N   . LEU CB ? 72  ? 180.890 158.348 160.452 1 100.0      293  2  1 
ATOM 2290  C CA  . LEU CB ? 72  ? 180.332 157.804 161.685 1 100.0      293  2  1 
ATOM 2291  C C   . LEU CB ? 72  ? 181.321 156.857 162.357 1 100.0      293  2  1 
ATOM 2292  O O   . LEU CB ? 72  ? 181.356 156.760 163.586 1 100.0      293  2  1 
ATOM 2293  C CB  . LEU CB ? 72  ? 179.018 157.072 161.403 1 100.0      293  2  1 
ATOM 2294  C CG  . LEU CB ? 72  ? 177.800 157.952 161.116 1 100.0      293  2  1 
ATOM 2295  C CD1 . LEU CB ? 72  ? 176.640 157.102 160.608 1 100.0      293  2  1 
ATOM 2296  C CD2 . LEU CB ? 72  ? 177.394 158.727 162.364 1 100.0      293  2  1 
ATOM 2297  N N   . ARG CB ? 73  ? 182.161 156.269 161.475 1 100.0      294  2  1 
ATOM 2298  C CA  . ARG CB ? 73  ? 182.921 155.121 161.957 1 100.0      294  2  1 
ATOM 2299  C C   . ARG CB ? 73  ? 184.314 155.539 162.414 1 100.0      294  2  1 
ATOM 2300  O O   . ARG CB ? 73  ? 185.078 154.719 162.927 1 100.0      294  2  1 
ATOM 2301  C CB  . ARG CB ? 73  ? 183.026 154.050 160.869 1 100.0      294  2  1 
ATOM 2302  C CG  . ARG CB ? 73  ? 181.687 153.640 160.276 1 100.0      294  2  1 
ATOM 2303  C CD  . ARG CB ? 73  ? 181.520 152.134 160.247 1 100.0      294  2  1 
ATOM 2304  N NE  . ARG CB ? 73  ? 182.489 151.474 161.106 1 100.0      294  2  1 
ATOM 2305  C CZ  . ARG CB ? 73  ? 182.665 150.164 161.174 1 100.0      294  2  1 
ATOM 2306  N NH1 . ARG CB ? 73  ? 181.938 149.344 160.430 1 100.0      294  2  1 
ATOM 2307  N NH2 . ARG CB ? 73  ? 183.575 149.669 161.990 1 100.0      294  2  1 
ATOM 2308  N N   . GLU CB ? 74  ? 184.701 156.704 162.418 1 100.0      295  2  1 
ATOM 2309  C CA  . GLU CB ? 74  ? 186.075 157.195 162.450 1 100.0      295  2  1 
ATOM 2310  C C   . GLU CB ? 74  ? 186.750 156.861 163.777 1 100.0      295  2  1 
ATOM 2311  O O   . GLU CB ? 74  ? 187.345 157.718 164.410 1 100.0      295  2  1 
ATOM 2312  C CB  . GLU CB ? 74  ? 186.112 158.706 162.207 1 100.0      295  2  1 
ATOM 2313  C CG  . GLU CB ? 74  ? 185.685 159.115 160.805 1 100.0      295  2  1 
ATOM 2314  C CD  . GLU CB ? 74  ? 186.836 159.505 159.918 1 100.0      295  2  1 
ATOM 2315  O OE1 . GLU CB ? 74  ? 187.949 159.690 160.438 1 100.0      295  2  1 
ATOM 2316  O OE2 . GLU CB ? 74  ? 186.624 159.628 158.692 1 100.0      295  2  1 
ATOM 2317  N N   . GLY CB ? 75  ? 186.951 156.072 164.223 1 41.37914   296  2  1 
ATOM 2318  C CA  . GLY CB ? 75  ? 187.396 155.881 165.594 1 41.37914   296  2  1 
ATOM 2319  C C   . GLY CB ? 75  ? 188.762 155.229 165.693 1 41.37914   296  2  1 
ATOM 2320  O O   . GLY CB ? 75  ? 188.995 154.380 166.478 1 41.37914   296  2  1 
ATOM 2321  N N   . SER DB ? 1   ? 135.787 176.118 132.240 1 56.735016  297  3  1 
ATOM 2322  C CA  . SER DB ? 1   ? 136.851 177.082 131.977 1 56.735016  297  3  1 
ATOM 2323  C C   . SER DB ? 1   ? 138.142 176.688 132.687 1 56.735016  297  3  1 
ATOM 2324  O O   . SER DB ? 1   ? 139.237 176.985 132.206 1 56.735016  297  3  1 
ATOM 2325  C CB  . SER DB ? 1   ? 136.426 178.484 132.414 1 56.735016  297  3  1 
ATOM 2326  O OG  . SER DB ? 1   ? 136.029 178.487 133.774 1 56.735016  297  3  1 
ATOM 2327  N N   . LYS DB ? 2   ? 138.061 175.889 133.954 1 100.0      298  3  1 
ATOM 2328  C CA  . LYS DB ? 2   ? 139.172 175.214 134.619 1 100.0      298  3  1 
ATOM 2329  C C   . LYS DB ? 2   ? 138.962 173.703 134.645 1 100.0      298  3  1 
ATOM 2330  O O   . LYS DB ? 2   ? 137.824 173.229 134.644 1 100.0      298  3  1 
ATOM 2331  C CB  . LYS DB ? 2   ? 139.346 175.743 136.044 1 100.0      298  3  1 
ATOM 2332  C CG  . LYS DB ? 2   ? 139.819 177.187 136.115 1 100.0      298  3  1 
ATOM 2333  C CD  . LYS DB ? 2   ? 140.419 177.512 137.477 1 100.0      298  3  1 
ATOM 2334  C CE  . LYS DB ? 2   ? 139.455 178.305 138.339 1 100.0      298  3  1 
ATOM 2335  N NZ  . LYS DB ? 2   ? 140.073 178.709 139.637 1 100.0      298  3  1 
ATOM 2336  N N   . SER DB ? 3   ? 140.191 173.033 134.934 1 100.0      299  3  1 
ATOM 2337  C CA  . SER DB ? 3   ? 140.105 171.581 135.046 1 100.0      299  3  1 
ATOM 2338  C C   . SER DB ? 3   ? 139.457 171.165 136.362 1 100.0      299  3  1 
ATOM 2339  O O   . SER DB ? 3   ? 139.845 171.644 137.429 1 100.0      299  3  1 
ATOM 2340  C CB  . SER DB ? 3   ? 141.494 170.951 134.930 1 100.0      299  3  1 
ATOM 2341  O OG  . SER DB ? 3   ? 141.441 169.562 135.204 1 100.0      299  3  1 
ATOM 2342  N N   . LEU DB ? 4   ? 138.501 170.307 136.283 1 100.0      300  3  1 
ATOM 2343  C CA  . LEU DB ? 4   ? 137.633 169.993 137.412 1 100.0      300  3  1 
ATOM 2344  C C   . LEU DB ? 4   ? 138.160 168.789 138.185 1 100.0      300  3  1 
ATOM 2345  O O   . LEU DB ? 4   ? 137.422 168.164 138.950 1 100.0      300  3  1 
ATOM 2346  C CB  . LEU DB ? 4   ? 136.205 169.721 136.932 1 100.0      300  3  1 
ATOM 2347  C CG  . LEU DB ? 4   ? 135.480 170.889 136.263 1 100.0      300  3  1 
ATOM 2348  C CD1 . LEU DB ? 4   ? 134.111 170.445 135.759 1 100.0      300  3  1 
ATOM 2349  C CD2 . LEU DB ? 4   ? 135.346 172.060 137.230 1 100.0      300  3  1 
ATOM 2350  N N   . VAL DB ? 5   ? 139.410 168.626 138.132 1 100.0      301  3  1 
ATOM 2351  C CA  . VAL DB ? 5   ? 139.984 167.494 138.852 1 100.0      301  3  1 
ATOM 2352  C C   . VAL DB ? 5   ? 140.464 167.948 140.229 1 100.0      301  3  1 
ATOM 2353  O O   . VAL DB ? 5   ? 141.303 168.846 140.336 1 100.0      301  3  1 
ATOM 2354  C CB  . VAL DB ? 5   ? 141.148 166.852 138.066 1 100.0      301  3  1 
ATOM 2355  C CG1 . VAL DB ? 5   ? 141.740 165.676 138.840 1 100.0      301  3  1 
ATOM 2356  C CG2 . VAL DB ? 5   ? 140.675 166.403 136.685 1 100.0      301  3  1 
ATOM 2357  N N   . HIS DB ? 6   ? 139.911 167.342 141.117 1 100.0      302  3  1 
ATOM 2358  C CA  . HIS DB ? 6   ? 140.095 167.746 142.507 1 100.0      302  3  1 
ATOM 2359  C C   . HIS DB ? 6   ? 141.386 167.173 143.081 1 100.0      302  3  1 
ATOM 2360  O O   . HIS DB ? 6   ? 141.940 166.214 142.539 1 100.0      302  3  1 
ATOM 2361  C CB  . HIS DB ? 6   ? 138.901 167.303 143.355 1 100.0      302  3  1 
ATOM 2362  C CG  . HIS DB ? 6   ? 138.675 168.156 144.563 1 100.0      302  3  1 
ATOM 2363  N ND1 . HIS DB ? 6   ? 139.271 167.899 145.777 1 100.0      302  3  1 
ATOM 2364  C CD2 . HIS DB ? 6   ? 137.918 169.264 144.739 1 100.0      302  3  1 
ATOM 2365  C CE1 . HIS DB ? 6   ? 138.889 168.815 146.651 1 100.0      302  3  1 
ATOM 2366  N NE2 . HIS DB ? 6   ? 138.068 169.655 146.046 1 100.0      302  3  1 
ATOM 2367  N N   . SER DB ? 7   ? 141.876 167.481 144.172 1 100.0      303  3  1 
ATOM 2368  C CA  . SER DB ? 7   ? 143.086 166.942 144.784 1 100.0      303  3  1 
ATOM 2369  C C   . SER DB ? 7   ? 142.886 165.495 145.221 1 100.0      303  3  1 
ATOM 2370  O O   . SER DB ? 7   ? 143.855 164.785 145.499 1 100.0      303  3  1 
ATOM 2371  C CB  . SER DB ? 7   ? 143.506 167.792 145.983 1 100.0      303  3  1 
ATOM 2372  O OG  . SER DB ? 7   ? 142.561 167.681 147.034 1 100.0      303  3  1 
ATOM 2373  N N   . ASN DB ? 8   ? 141.715 164.956 145.156 1 100.0      304  3  1 
ATOM 2374  C CA  . ASN DB ? 8   ? 141.601 163.539 145.486 1 100.0      304  3  1 
ATOM 2375  C C   . ASN DB ? 8   ? 141.455 162.681 144.232 1 100.0      304  3  1 
ATOM 2376  O O   . ASN DB ? 8   ? 141.019 161.532 144.308 1 100.0      304  3  1 
ATOM 2377  C CB  . ASN DB ? 8   ? 140.422 163.302 146.432 1 100.0      304  3  1 
ATOM 2378  C CG  . ASN DB ? 8   ? 139.157 164.000 145.975 1 100.0      304  3  1 
ATOM 2379  O OD1 . ASN DB ? 8   ? 139.131 164.634 144.917 1 100.0      304  3  1 
ATOM 2380  N ND2 . ASN DB ? 8   ? 138.098 163.889 146.768 1 100.0      304  3  1 
ATOM 2381  N N   . PRO DB ? 9   ? 141.859 162.894 143.161 1 100.0      305  3  1 
ATOM 2382  C CA  . PRO DB ? 9   ? 141.866 162.815 141.698 1 100.0      305  3  1 
ATOM 2383  C C   . PRO DB ? 9   ? 140.465 162.668 141.109 1 100.0      305  3  1 
ATOM 2384  O O   . PRO DB ? 9   ? 140.304 162.108 140.022 1 100.0      305  3  1 
ATOM 2385  C CB  . PRO DB ? 9   ? 142.710 161.570 141.416 1 100.0      305  3  1 
ATOM 2386  C CG  . PRO DB ? 9   ? 142.628 160.761 142.670 1 100.0      305  3  1 
ATOM 2387  C CD  . PRO DB ? 9   ? 142.252 161.672 143.802 1 100.0      305  3  1 
ATOM 2388  N N   . ASN DB ? 10  ? 139.436 163.056 141.859 1 100.0      306  3  1 
ATOM 2389  C CA  . ASN DB ? 10  ? 138.094 162.866 141.317 1 100.0      306  3  1 
ATOM 2390  C C   . ASN DB ? 10  ? 137.568 164.140 140.663 1 100.0      306  3  1 
ATOM 2391  O O   . ASN DB ? 10  ? 137.830 165.243 141.145 1 100.0      306  3  1 
ATOM 2392  C CB  . ASN DB ? 10  ? 137.135 162.395 142.412 1 100.0      306  3  1 
ATOM 2393  C CG  . ASN DB ? 10  ? 137.525 161.050 142.993 1 100.0      306  3  1 
ATOM 2394  O OD1 . ASN DB ? 10  ? 138.074 160.195 142.294 1 100.0      306  3  1 
ATOM 2395  N ND2 . ASN DB ? 10  ? 137.245 160.854 144.275 1 100.0      306  3  1 
ATOM 2396  N N   . THR DB ? 11  ? 136.826 163.920 139.572 1 100.0      307  3  1 
ATOM 2397  C CA  . THR DB ? 11  ? 136.126 164.965 138.834 1 100.0      307  3  1 
ATOM 2398  C C   . THR DB ? 11  ? 134.649 165.000 139.216 1 100.0      307  3  1 
ATOM 2399  O O   . THR DB ? 11  ? 133.915 164.042 138.967 1 100.0      307  3  1 
ATOM 2400  C CB  . THR DB ? 11  ? 136.261 164.760 137.313 1 100.0      307  3  1 
ATOM 2401  O OG1 . THR DB ? 11  ? 137.649 164.764 136.958 1 100.0      307  3  1 
ATOM 2402  C CG2 . THR DB ? 11  ? 135.548 165.868 136.544 1 100.0      307  3  1 
ATOM 2403  N N   . TYR DB ? 12  ? 134.263 165.774 140.000 1 100.0      308  3  1 
ATOM 2404  C CA  . TYR DB ? 12  ? 132.926 166.078 140.497 1 100.0      308  3  1 
ATOM 2405  C C   . TYR DB ? 12  ? 132.161 166.949 139.508 1 100.0      308  3  1 
ATOM 2406  O O   . TYR DB ? 12  ? 132.205 168.172 139.586 1 100.0      308  3  1 
ATOM 2407  C CB  . TYR DB ? 12  ? 133.004 166.777 141.858 1 100.0      308  3  1 
ATOM 2408  C CG  . TYR DB ? 12  ? 133.630 165.932 142.940 1 100.0      308  3  1 
ATOM 2409  C CD1 . TYR DB ? 12  ? 132.925 164.886 143.529 1 100.0      308  3  1 
ATOM 2410  C CD2 . TYR DB ? 12  ? 134.928 166.178 143.375 1 100.0      308  3  1 
ATOM 2411  C CE1 . TYR DB ? 12  ? 133.498 164.105 144.528 1 100.0      308  3  1 
ATOM 2412  C CE2 . TYR DB ? 12  ? 135.510 165.404 144.373 1 100.0      308  3  1 
ATOM 2413  C CZ  . TYR DB ? 12  ? 134.789 164.372 144.943 1 100.0      308  3  1 
ATOM 2414  O OH  . TYR DB ? 12  ? 135.361 163.602 145.931 1 100.0      308  3  1 
ATOM 2415  N N   . LEU DB ? 13  ? 131.672 166.430 138.478 1 100.0      309  3  1 
ATOM 2416  C CA  . LEU DB ? 13  ? 130.746 167.002 137.506 1 100.0      309  3  1 
ATOM 2417  C C   . LEU DB ? 13  ? 129.394 166.299 137.564 1 100.0      309  3  1 
ATOM 2418  O O   . LEU DB ? 13  ? 129.317 165.079 137.409 1 100.0      309  3  1 
ATOM 2419  C CB  . LEU DB ? 13  ? 131.325 166.904 136.092 1 100.0      309  3  1 
ATOM 2420  C CG  . LEU DB ? 13  ? 130.495 167.535 134.974 1 100.0      309  3  1 
ATOM 2421  C CD1 . LEU DB ? 13  ? 130.468 169.052 135.126 1 100.0      309  3  1 
ATOM 2422  C CD2 . LEU DB ? 13  ? 131.046 167.139 133.608 1 100.0      309  3  1 
ATOM 2423  N N   . ASN DB ? 14  ? 128.341 166.977 137.750 1 100.0      310  3  1 
ATOM 2424  C CA  . ASN DB ? 14  ? 127.007 166.430 137.974 1 100.0      310  3  1 
ATOM 2425  C C   . ASN DB ? 14  ? 126.070 166.743 136.811 1 100.0      310  3  1 
ATOM 2426  O O   . ASN DB ? 14  ? 126.247 167.747 136.119 1 100.0      310  3  1 
ATOM 2427  C CB  . ASN DB ? 14  ? 126.422 166.959 139.285 1 100.0      310  3  1 
ATOM 2428  C CG  . ASN DB ? 14  ? 127.334 166.715 140.471 1 100.0      310  3  1 
ATOM 2429  O OD1 . ASN DB ? 14  ? 127.730 165.580 140.742 1 100.0      310  3  1 
ATOM 2430  N ND2 . ASN DB ? 14  ? 127.673 167.779 141.187 1 100.0      310  3  1 
ATOM 2431  N N   . TRP DB ? 15  ? 125.056 165.885 136.338 1 100.0      311  3  1 
ATOM 2432  C CA  . TRP DB ? 15  ? 124.036 166.363 135.410 1 100.0      311  3  1 
ATOM 2433  C C   . TRP DB ? 15  ? 122.651 166.302 136.045 1 100.0      311  3  1 
ATOM 2434  O O   . TRP DB ? 15  ? 122.270 165.281 136.622 1 100.0      311  3  1 
ATOM 2435  C CB  . TRP DB ? 15  ? 124.056 165.541 134.119 1 100.0      311  3  1 
ATOM 2436  C CG  . TRP DB ? 15  ? 125.322 165.682 133.327 1 100.0      311  3  1 
ATOM 2437  C CD1 . TRP DB ? 15  ? 126.438 164.897 133.412 1 100.0      311  3  1 
ATOM 2438  C CD2 . TRP DB ? 15  ? 125.602 166.671 132.333 1 100.0      311  3  1 
ATOM 2439  N NE1 . TRP DB ? 15  ? 127.396 165.339 132.529 1 100.0      311  3  1 
ATOM 2440  C CE2 . TRP DB ? 15  ? 126.908 166.426 131.855 1 100.0      311  3  1 
ATOM 2441  C CE3 . TRP DB ? 15  ? 124.874 167.742 131.798 1 100.0      311  3  1 
ATOM 2442  C CZ2 . TRP DB ? 15  ? 127.502 167.214 130.866 1 100.0      311  3  1 
ATOM 2443  C CZ3 . TRP DB ? 15  ? 125.467 168.525 130.814 1 100.0      311  3  1 
ATOM 2444  C CH2 . TRP DB ? 15  ? 126.768 168.255 130.360 1 100.0      311  3  1 
ATOM 2445  N N   . HIS DB ? 16  ? 121.985 167.321 136.160 1 100.0      312  3  1 
ATOM 2446  C CA  . HIS DB ? 16  ? 120.677 167.500 136.779 1 100.0      312  3  1 
ATOM 2447  C C   . HIS DB ? 16  ? 119.568 167.505 135.732 1 100.0      312  3  1 
ATOM 2448  O O   . HIS DB ? 16  ? 119.781 167.938 134.598 1 100.0      312  3  1 
ATOM 2449  C CB  . HIS DB ? 16  ? 120.641 168.799 137.588 1 100.0      312  3  1 
ATOM 2450  C CG  . HIS DB ? 16  ? 121.424 168.735 138.860 1 100.0      312  3  1 
ATOM 2451  N ND1 . HIS DB ? 16  ? 120.887 168.274 140.042 1 100.0      312  3  1 
ATOM 2452  C CD2 . HIS DB ? 16  ? 122.707 169.073 139.132 1 100.0      312  3  1 
ATOM 2453  C CE1 . HIS DB ? 16  ? 121.809 168.332 140.989 1 100.0      312  3  1 
ATOM 2454  N NE2 . HIS DB ? 16  ? 122.922 168.813 140.463 1 100.0      312  3  1 
ATOM 2455  N N   . GLN DB ? 17  ? 118.459 167.137 135.952 1 100.0      313  3  1 
ATOM 2456  C CA  . GLN DB ? 17  ? 117.377 167.208 134.975 1 100.0      313  3  1 
ATOM 2457  C C   . GLN DB ? 17  ? 116.167 167.941 135.547 1 100.0      313  3  1 
ATOM 2458  O O   . GLN DB ? 17  ? 115.736 167.658 136.666 1 100.0      313  3  1 
ATOM 2459  C CB  . GLN DB ? 17  ? 116.974 165.805 134.517 1 100.0      313  3  1 
ATOM 2460  C CG  . GLN DB ? 17  ? 115.944 165.797 133.395 1 100.0      313  3  1 
ATOM 2461  C CD  . GLN DB ? 17  ? 115.505 164.396 133.012 1 100.0      313  3  1 
ATOM 2462  O OE1 . GLN DB ? 17  ? 115.885 163.414 133.657 1 100.0      313  3  1 
ATOM 2463  N NE2 . GLN DB ? 17  ? 114.702 164.294 131.958 1 100.0      313  3  1 
ATOM 2464  N N   . GLN DB ? 18  ? 115.712 168.886 134.795 1 100.0      314  3  1 
ATOM 2465  C CA  . GLN DB ? 18  ? 114.488 169.570 135.199 1 100.0      314  3  1 
ATOM 2466  C C   . GLN DB ? 18  ? 113.338 169.245 134.251 1 100.0      314  3  1 
ATOM 2467  O O   . GLN DB ? 18  ? 113.395 169.568 133.063 1 100.0      314  3  1 
ATOM 2468  C CB  . GLN DB ? 18  ? 114.711 171.082 135.255 1 100.0      314  3  1 
ATOM 2469  C CG  . GLN DB ? 18  ? 113.483 171.868 135.695 1 100.0      314  3  1 
ATOM 2470  C CD  . GLN DB ? 18  ? 113.793 173.325 135.986 1 100.0      314  3  1 
ATOM 2471  O OE1 . GLN DB ? 18  ? 114.900 173.803 135.721 1 100.0      314  3  1 
ATOM 2472  N NE2 . GLN DB ? 18  ? 112.817 174.040 136.535 1 100.0      314  3  1 
ATOM 2473  N N   . ARG DB ? 19  ? 112.358 168.602 134.593 1 100.0      315  3  1 
ATOM 2474  C CA  . ARG DB ? 19  ? 111.258 168.139 133.754 1 100.0      315  3  1 
ATOM 2475  C C   . ARG DB ? 19  ? 110.097 169.128 133.778 1 100.0      315  3  1 
ATOM 2476  O O   . ARG DB ? 19  ? 109.809 169.729 134.815 1 100.0      315  3  1 
ATOM 2477  C CB  . ARG DB ? 19  ? 110.779 166.758 134.207 1 100.0      315  3  1 
ATOM 2478  C CG  . ARG DB ? 19  ? 111.853 165.685 134.152 1 100.0      315  3  1 
ATOM 2479  C CD  . ARG DB ? 19  ? 111.326 164.336 134.620 1 100.0      315  3  1 
ATOM 2480  N NE  . ARG DB ? 19  ? 110.755 163.585 133.565 1 100.0      315  3  1 
ATOM 2481  C CZ  . ARG DB ? 19  ? 110.273 162.355 133.680 1 100.0      315  3  1 
ATOM 2482  N NH1 . ARG DB ? 19  ? 110.283 161.709 134.811 1 100.0      315  3  1 
ATOM 2483  N NH2 . ARG DB ? 19  ? 109.776 161.765 132.657 1 100.0      315  3  1 
ATOM 2484  N N   . PRO DB ? 20  ? 109.293 169.325 132.758 1 100.0      316  3  1 
ATOM 2485  C CA  . PRO DB ? 20  ? 108.610 170.619 132.680 1 100.0      316  3  1 
ATOM 2486  C C   . PRO DB ? 20  ? 107.897 170.989 133.979 1 100.0      316  3  1 
ATOM 2487  O O   . PRO DB ? 20  ? 107.152 170.441 134.456 1 100.0      316  3  1 
ATOM 2488  C CB  . PRO DB ? 20  ? 107.606 170.420 131.543 1 100.0      316  3  1 
ATOM 2489  C CG  . PRO DB ? 20  ? 107.839 169.023 131.067 1 100.0      316  3  1 
ATOM 2490  C CD  . PRO DB ? 20  ? 108.917 168.407 131.909 1 100.0      316  3  1 
ATOM 2491  N N   . GLY DB ? 21  ? 108.077 171.526 134.921 1 100.0      317  3  1 
ATOM 2492  C CA  . GLY DB ? 21  ? 107.158 171.703 136.034 1 100.0      317  3  1 
ATOM 2493  C C   . GLY DB ? 21  ? 107.626 171.026 137.308 1 100.0      317  3  1 
ATOM 2494  O O   . GLY DB ? 21  ? 106.906 171.009 138.309 1 100.0      317  3  1 
ATOM 2495  N N   . GLN DB ? 22  ? 108.623 170.444 137.542 1 100.0      318  3  1 
ATOM 2496  C CA  . GLN DB ? 22  ? 109.200 169.823 138.730 1 100.0      318  3  1 
ATOM 2497  C C   . GLN DB ? 22  ? 110.473 170.544 139.165 1 100.0      318  3  1 
ATOM 2498  O O   . GLN DB ? 22  ? 110.986 171.400 138.442 1 100.0      318  3  1 
ATOM 2499  C CB  . GLN DB ? 22  ? 109.495 168.345 138.473 1 100.0      318  3  1 
ATOM 2500  C CG  . GLN DB ? 22  ? 108.250 167.499 138.247 1 100.0      318  3  1 
ATOM 2501  C CD  . GLN DB ? 22  ? 108.564 166.137 137.658 1 100.0      318  3  1 
ATOM 2502  O OE1 . GLN DB ? 22  ? 109.725 165.817 137.385 1 100.0      318  3  1 
ATOM 2503  N NE2 . GLN DB ? 22  ? 107.531 165.325 137.456 1 100.0      318  3  1 
ATOM 2504  N N   . SER DB ? 23  ? 111.025 170.020 140.241 1 100.0      319  3  1 
ATOM 2505  C CA  . SER DB ? 23  ? 112.293 170.543 140.738 1 100.0      319  3  1 
ATOM 2506  C C   . SER DB ? 23  ? 113.460 170.078 139.874 1 100.0      319  3  1 
ATOM 2507  O O   . SER DB ? 23  ? 113.383 169.030 139.230 1 100.0      319  3  1 
ATOM 2508  C CB  . SER DB ? 23  ? 112.519 170.114 142.188 1 100.0      319  3  1 
ATOM 2509  O OG  . SER DB ? 23  ? 112.198 168.775 142.372 1 100.0      319  3  1 
ATOM 2510  N N   . PRO DB ? 24  ? 114.658 170.442 139.794 1 100.0      320  3  1 
ATOM 2511  C CA  . PRO DB ? 24  ? 115.669 169.648 139.090 1 100.0      320  3  1 
ATOM 2512  C C   . PRO DB ? 24  ? 116.183 168.476 139.922 1 100.0      320  3  1 
ATOM 2513  O O   . PRO DB ? 24  ? 116.411 168.622 141.126 1 100.0      320  3  1 
ATOM 2514  C CB  . PRO DB ? 24  ? 116.786 170.659 138.821 1 100.0      320  3  1 
ATOM 2515  C CG  . PRO DB ? 24  ? 116.167 171.993 139.084 1 100.0      320  3  1 
ATOM 2516  C CD  . PRO DB ? 24  ? 114.937 171.790 139.921 1 100.0      320  3  1 
ATOM 2517  N N   . ARG DB ? 25  ? 116.387 167.280 139.292 1 100.0      321  3  1 
ATOM 2518  C CA  . ARG DB ? 25  ? 116.772 166.042 139.963 1 100.0      321  3  1 
ATOM 2519  C C   . ARG DB ? 25  ? 118.115 165.535 139.447 1 100.0      321  3  1 
ATOM 2520  O O   . ARG DB ? 25  ? 118.479 165.788 138.297 1 100.0      321  3  1 
ATOM 2521  C CB  . ARG DB ? 25  ? 115.698 164.970 139.773 1 100.0      321  3  1 
ATOM 2522  C CG  . ARG DB ? 25  ? 116.205 163.690 139.172 1 100.0      321  3  1 
ATOM 2523  C CD  . ARG DB ? 25  ? 115.072 162.754 138.778 1 100.0      321  3  1 
ATOM 2524  N NE  . ARG DB ? 25  ? 115.048 162.493 137.405 1 100.0      321  3  1 
ATOM 2525  C CZ  . ARG DB ? 25  ? 115.005 161.339 136.866 1 100.0      321  3  1 
ATOM 2526  N NH1 . ARG DB ? 25  ? 114.979 160.313 137.577 1 100.0      321  3  1 
ATOM 2527  N NH2 . ARG DB ? 25  ? 114.986 161.210 135.607 1 100.0      321  3  1 
ATOM 2528  N N   . ARG DB ? 26  ? 118.910 165.087 140.369 1 100.0      322  3  1 
ATOM 2529  C CA  . ARG DB ? 26  ? 120.261 164.704 139.971 1 100.0      322  3  1 
ATOM 2530  C C   . ARG DB ? 26  ? 120.244 163.428 139.135 1 100.0      322  3  1 
ATOM 2531  O O   . ARG DB ? 26  ? 119.642 162.428 139.530 1 100.0      322  3  1 
ATOM 2532  C CB  . ARG DB ? 26  ? 121.151 164.512 141.201 1 100.0      322  3  1 
ATOM 2533  C CG  . ARG DB ? 26  ? 122.638 164.498 140.889 1 100.0      322  3  1 
ATOM 2534  C CD  . ARG DB ? 26  ? 123.479 164.400 142.154 1 100.0      322  3  1 
ATOM 2535  N NE  . ARG DB ? 26  ? 123.372 163.082 142.771 1 100.0      322  3  1 
ATOM 2536  C CZ  . ARG DB ? 26  ? 124.096 162.670 143.808 1 100.0      322  3  1 
ATOM 2537  N NH1 . ARG DB ? 26  ? 124.996 163.469 144.367 1 100.0      322  3  1 
ATOM 2538  N NH2 . ARG DB ? 26  ? 123.917 161.449 144.291 1 100.0      322  3  1 
ATOM 2539  N N   . LEU DB ? 27  ? 121.097 163.387 137.965 1 100.0      323  3  1 
ATOM 2540  C CA  . LEU DB ? 27  ? 121.093 162.206 137.109 1 100.0      323  3  1 
ATOM 2541  C C   . LEU DB ? 27  ? 122.389 161.417 137.264 1 100.0      323  3  1 
ATOM 2542  O O   . LEU DB ? 27  ? 122.436 160.224 136.957 1 100.0      323  3  1 
ATOM 2543  C CB  . LEU DB ? 27  ? 120.898 162.606 135.644 1 100.0      323  3  1 
ATOM 2544  C CG  . LEU DB ? 27  ? 119.498 163.079 135.251 1 100.0      323  3  1 
ATOM 2545  C CD1 . LEU DB ? 27  ? 119.516 163.685 133.852 1 100.0      323  3  1 
ATOM 2546  C CD2 . LEU DB ? 27  ? 118.504 161.926 135.327 1 100.0      323  3  1 
ATOM 2547  N N   . LEU DB ? 28  ? 123.481 162.121 137.007 1 100.0      324  3  1 
ATOM 2548  C CA  . LEU DB ? 28  ? 124.818 161.537 137.020 1 100.0      324  3  1 
ATOM 2549  C C   . LEU DB ? 28  ? 125.730 162.286 137.985 1 100.0      324  3  1 
ATOM 2550  O O   . LEU DB ? 28  ? 125.897 163.502 137.871 1 100.0      324  3  1 
ATOM 2551  C CB  . LEU DB ? 28  ? 125.423 161.551 135.613 1 100.0      324  3  1 
ATOM 2552  C CG  . LEU DB ? 28  ? 124.618 160.844 134.522 1 100.0      324  3  1 
ATOM 2553  C CD1 . LEU DB ? 28  ? 125.123 161.251 133.142 1 100.0      324  3  1 
ATOM 2554  C CD2 . LEU DB ? 28  ? 124.690 159.332 134.699 1 100.0      324  3  1 
ATOM 2555  N N   . TYR DB ? 29  ? 126.357 161.672 138.836 1 100.0      325  3  1 
ATOM 2556  C CA  . TYR DB ? 29  ? 127.236 162.330 139.797 1 100.0      325  3  1 
ATOM 2557  C C   . TYR DB ? 29  ? 128.679 161.875 139.617 1 100.0      325  3  1 
ATOM 2558  O O   . TYR DB ? 29  ? 128.939 160.847 138.992 1 100.0      325  3  1 
ATOM 2559  C CB  . TYR DB ? 29  ? 126.774 162.047 141.230 1 100.0      325  3  1 
ATOM 2560  C CG  . TYR DB ? 29  ? 126.935 160.605 141.646 1 100.0      325  3  1 
ATOM 2561  C CD1 . TYR DB ? 29  ? 125.992 159.646 141.286 1 100.0      325  3  1 
ATOM 2562  C CD2 . TYR DB ? 29  ? 128.031 160.200 142.400 1 100.0      325  3  1 
ATOM 2563  C CE1 . TYR DB ? 29  ? 126.136 158.317 141.669 1 100.0      325  3  1 
ATOM 2564  C CE2 . TYR DB ? 29  ? 128.185 158.873 142.789 1 100.0      325  3  1 
ATOM 2565  C CZ  . TYR DB ? 29  ? 127.234 157.940 142.419 1 100.0      325  3  1 
ATOM 2566  O OH  . TYR DB ? 29  ? 127.381 156.626 142.801 1 100.0      325  3  1 
ATOM 2567  N N   . LYS DB ? 30  ? 129.522 161.916 139.369 1 100.0      326  3  1 
ATOM 2568  C CA  . LYS DB ? 30  ? 130.901 162.114 138.931 1 100.0      326  3  1 
ATOM 2569  C C   . LYS DB ? 30  ? 131.088 161.663 137.485 1 100.0      326  3  1 
ATOM 2570  O O   . LYS DB ? 30  ? 131.688 160.620 137.227 1 100.0      326  3  1 
ATOM 2571  C CB  . LYS DB ? 30  ? 131.868 161.359 139.844 1 100.0      326  3  1 
ATOM 2572  C CG  . LYS DB ? 30  ? 131.823 161.807 141.298 1 100.0      326  3  1 
ATOM 2573  C CD  . LYS DB ? 30  ? 133.034 161.306 142.074 1 100.0      326  3  1 
ATOM 2574  C CE  . LYS DB ? 30  ? 132.780 159.936 142.686 1 100.0      326  3  1 
ATOM 2575  N NZ  . LYS DB ? 30  ? 133.976 159.427 143.421 1 100.0      326  3  1 
ATOM 2576  N N   . PRO DB ? 31  ? 131.531 162.188 136.568 1 100.0      327  3  1 
ATOM 2577  C CA  . PRO DB ? 31  ? 130.982 162.456 135.237 1 100.0      327  3  1 
ATOM 2578  C C   . PRO DB ? 31  ? 130.271 161.244 134.638 1 100.0      327  3  1 
ATOM 2579  O O   . PRO DB ? 31  ? 129.541 161.375 133.657 1 100.0      327  3  1 
ATOM 2580  C CB  . PRO DB ? 31  ? 132.218 162.825 134.413 1 100.0      327  3  1 
ATOM 2581  C CG  . PRO DB ? 31  ? 133.376 162.520 135.304 1 100.0      327  3  1 
ATOM 2582  C CD  . PRO DB ? 31  ? 132.851 162.192 136.668 1 100.0      327  3  1 
ATOM 2583  N N   . SER DB ? 32  ? 130.304 160.101 135.282 1 100.0      328  3  1 
ATOM 2584  C CA  . SER DB ? 32  ? 129.642 158.972 134.638 1 100.0      328  3  1 
ATOM 2585  C C   . SER DB ? 32  ? 128.781 158.197 135.630 1 100.0      328  3  1 
ATOM 2586  O O   . SER DB ? 32  ? 127.957 157.372 135.233 1 100.0      328  3  1 
ATOM 2587  C CB  . SER DB ? 32  ? 130.671 158.036 134.004 1 100.0      328  3  1 
ATOM 2588  O OG  . SER DB ? 32  ? 131.915 158.407 134.263 1 100.0      328  3  1 
ATOM 2589  N N   . ILE DB ? 33  ? 128.821 158.394 136.810 1 100.0      329  3  1 
ATOM 2590  C CA  . ILE DB ? 33  ? 128.085 157.522 137.719 1 100.0      329  3  1 
ATOM 2591  C C   . ILE DB ? 33  ? 126.603 157.887 137.697 1 100.0      329  3  1 
ATOM 2592  O O   . ILE DB ? 33  ? 126.242 159.056 137.851 1 100.0      329  3  1 
ATOM 2593  C CB  . ILE DB ? 33  ? 128.638 157.614 139.160 1 100.0      329  3  1 
ATOM 2594  C CG1 . ILE DB ? 33  ? 130.127 157.249 139.185 1 100.0      329  3  1 
ATOM 2595  C CG2 . ILE DB ? 33  ? 127.837 156.711 140.103 1 100.0      329  3  1 
ATOM 2596  C CD1 . ILE DB ? 33  ? 130.755 157.308 140.570 1 100.0      329  3  1 
ATOM 2597  N N   . ARG DB ? 34  ? 125.689 157.047 137.398 1 100.0      330  3  1 
ATOM 2598  C CA  . ARG DB ? 34  ? 124.247 157.271 137.423 1 100.0      330  3  1 
ATOM 2599  C C   . ARG DB ? 34  ? 123.718 157.274 138.854 1 100.0      330  3  1 
ATOM 2600  O O   . ARG DB ? 34  ? 124.182 156.500 139.694 1 100.0      330  3  1 
ATOM 2601  C CB  . ARG DB ? 34  ? 123.523 156.204 136.599 1 100.0      330  3  1 
ATOM 2602  C CG  . ARG DB ? 34  ? 123.524 156.475 135.104 1 100.0      330  3  1 
ATOM 2603  C CD  . ARG DB ? 34  ? 122.817 155.371 134.330 1 100.0      330  3  1 
ATOM 2604  N NE  . ARG DB ? 34  ? 123.276 154.048 134.737 1 100.0      330  3  1 
ATOM 2605  C CZ  . ARG DB ? 34  ? 122.922 152.909 134.150 1 100.0      330  3  1 
ATOM 2606  N NH1 . ARG DB ? 34  ? 122.094 152.908 133.114 1 100.0      330  3  1 
ATOM 2607  N NH2 . ARG DB ? 34  ? 123.399 151.761 134.603 1 100.0      330  3  1 
ATOM 2608  N N   . GLU DB ? 35  ? 122.895 158.043 139.197 1 100.0      331  3  1 
ATOM 2609  C CA  . GLU DB ? 35  ? 122.109 158.123 140.424 1 100.0      331  3  1 
ATOM 2610  C C   . GLU DB ? 35  ? 121.011 157.063 140.447 1 100.0      331  3  1 
ATOM 2611  O O   . GLU DB ? 35  ? 120.463 156.707 139.402 1 100.0      331  3  1 
ATOM 2612  C CB  . GLU DB ? 35  ? 121.496 159.518 140.580 1 100.0      331  3  1 
ATOM 2613  C CG  . GLU DB ? 35  ? 120.839 159.753 141.931 1 100.0      331  3  1 
ATOM 2614  C CD  . GLU DB ? 35  ? 121.835 160.029 143.042 1 100.0      331  3  1 
ATOM 2615  O OE1 . GLU DB ? 35  ? 123.029 160.245 142.744 1 100.0      331  3  1 
ATOM 2616  O OE2 . GLU DB ? 35  ? 121.418 160.029 144.220 1 100.0      331  3  1 
ATOM 2617  N N   . ASP DB ? 36  ? 120.592 156.721 141.859 1 100.0      332  3  1 
ATOM 2618  C CA  . ASP DB ? 36  ? 119.846 155.477 142.022 1 100.0      332  3  1 
ATOM 2619  C C   . ASP DB ? 36  ? 118.503 155.543 141.298 1 100.0      332  3  1 
ATOM 2620  O O   . ASP DB ? 36  ? 117.814 156.565 141.347 1 100.0      332  3  1 
ATOM 2621  C CB  . ASP DB ? 36  ? 119.629 155.173 143.506 1 100.0      332  3  1 
ATOM 2622  C CG  . ASP DB ? 36  ? 120.879 155.368 144.341 1 100.0      332  3  1 
ATOM 2623  O OD1 . ASP DB ? 36  ? 121.997 155.281 143.791 1 100.0      332  3  1 
ATOM 2624  O OD2 . ASP DB ? 36  ? 120.746 155.609 145.560 1 100.0      332  3  1 
ATOM 2625  N N   . GLY DB ? 37  ? 117.941 155.140 140.684 1 100.0      333  3  1 
ATOM 2626  C CA  . GLY DB ? 37  ? 116.624 155.233 140.074 1 100.0      333  3  1 
ATOM 2627  C C   . GLY DB ? 37  ? 116.642 155.906 138.715 1 100.0      333  3  1 
ATOM 2628  O O   . GLY DB ? 37  ? 115.590 156.121 138.108 1 100.0      333  3  1 
ATOM 2629  N N   . VAL DB ? 38  ? 117.979 156.155 138.210 1 100.0      334  3  1 
ATOM 2630  C CA  . VAL DB ? 38  ? 118.133 156.623 136.836 1 100.0      334  3  1 
ATOM 2631  C C   . VAL DB ? 38  ? 118.269 155.428 135.896 1 100.0      334  3  1 
ATOM 2632  O O   . VAL DB ? 38  ? 119.052 154.512 136.156 1 100.0      334  3  1 
ATOM 2633  C CB  . VAL DB ? 38  ? 119.352 157.560 136.689 1 100.0      334  3  1 
ATOM 2634  C CG1 . VAL DB ? 38  ? 119.530 157.991 135.234 1 100.0      334  3  1 
ATOM 2635  C CG2 . VAL DB ? 38  ? 119.200 158.780 137.595 1 100.0      334  3  1 
ATOM 2636  N N   . PRO DB ? 39  ? 117.371 155.583 134.661 1 100.0      335  3  1 
ATOM 2637  C CA  . PRO DB ? 39  ? 117.560 154.448 133.755 1 100.0      335  3  1 
ATOM 2638  C C   . PRO DB ? 39  ? 118.950 154.422 133.123 1 100.0      335  3  1 
ATOM 2639  O O   . PRO DB ? 39  ? 119.662 155.429 133.146 1 100.0      335  3  1 
ATOM 2640  C CB  . PRO DB ? 39  ? 116.481 154.663 132.691 1 100.0      335  3  1 
ATOM 2641  C CG  . PRO DB ? 39  ? 115.811 155.941 133.079 1 100.0      335  3  1 
ATOM 2642  C CD  . PRO DB ? 39  ? 116.449 156.451 134.339 1 100.0      335  3  1 
ATOM 2643  N N   . ASP DB ? 40  ? 119.111 153.173 132.533 1 100.0      336  3  1 
ATOM 2644  C CA  . ASP DB ? 40  ? 120.312 152.729 131.832 1 100.0      336  3  1 
ATOM 2645  C C   . ASP DB ? 40  ? 120.563 153.573 130.585 1 100.0      336  3  1 
ATOM 2646  O O   . ASP DB ? 40  ? 121.642 153.508 129.992 1 100.0      336  3  1 
ATOM 2647  C CB  . ASP DB ? 40  ? 120.196 151.251 131.453 1 100.0      336  3  1 
ATOM 2648  C CG  . ASP DB ? 40  ? 120.334 150.321 132.645 1 100.0      336  3  1 
ATOM 2649  O OD1 . ASP DB ? 40  ? 120.841 150.754 133.702 1 100.0      336  3  1 
ATOM 2650  O OD2 . ASP DB ? 40  ? 119.933 149.142 132.525 1 100.0      336  3  1 
ATOM 2651  N N   . ARG DB ? 41  ? 119.687 154.669 130.424 1 100.0      337  3  1 
ATOM 2652  C CA  . ARG DB ? 41  ? 119.910 155.261 129.109 1 100.0      337  3  1 
ATOM 2653  C C   . ARG DB ? 41  ? 120.689 156.568 129.221 1 100.0      337  3  1 
ATOM 2654  O O   . ARG DB ? 41  ? 121.140 157.116 128.214 1 100.0      337  3  1 
ATOM 2655  C CB  . ARG DB ? 41  ? 118.579 155.504 128.395 1 100.0      337  3  1 
ATOM 2656  C CG  . ARG DB ? 41  ? 117.440 155.866 129.322 1 100.0      337  3  1 
ATOM 2657  C CD  . ARG DB ? 41  ? 116.218 156.353 128.557 1 100.0      337  3  1 
ATOM 2658  N NE  . ARG DB ? 41  ? 115.603 157.483 129.188 1 100.0      337  3  1 
ATOM 2659  C CZ  . ARG DB ? 41  ? 114.451 158.021 128.826 1 100.0      337  3  1 
ATOM 2660  N NH1 . ARG DB ? 41  ? 113.763 157.540 127.826 1 100.0      337  3  1 
ATOM 2661  N NH2 . ARG DB ? 41  ? 113.983 159.048 129.470 1 100.0      337  3  1 
ATOM 2662  N N   . PHE DB ? 42  ? 120.926 156.935 130.498 1 100.0      338  3  1 
ATOM 2663  C CA  . PHE DB ? 42  ? 121.732 158.136 130.685 1 100.0      338  3  1 
ATOM 2664  C C   . PHE DB ? 42  ? 123.200 157.778 130.879 1 100.0      338  3  1 
ATOM 2665  O O   . PHE DB ? 42  ? 123.563 157.142 131.871 1 100.0      338  3  1 
ATOM 2666  C CB  . PHE DB ? 42  ? 121.225 158.944 131.884 1 100.0      338  3  1 
ATOM 2667  C CG  . PHE DB ? 42  ? 119.851 159.525 131.687 1 100.0      338  3  1 
ATOM 2668  C CD1 . PHE DB ? 42  ? 119.663 160.649 130.892 1 100.0      338  3  1 
ATOM 2669  C CD2 . PHE DB ? 42  ? 118.746 158.945 132.298 1 100.0      338  3  1 
ATOM 2670  C CE1 . PHE DB ? 42  ? 118.392 161.188 130.709 1 100.0      338  3  1 
ATOM 2671  C CE2 . PHE DB ? 42  ? 117.473 159.479 132.119 1 100.0      338  3  1 
ATOM 2672  C CZ  . PHE DB ? 42  ? 117.298 160.601 131.325 1 100.0      338  3  1 
ATOM 2673  N N   . SER DB ? 43  ? 124.113 158.321 130.260 1 100.0      339  3  1 
ATOM 2674  C CA  . SER DB ? 43  ? 125.530 158.031 130.453 1 100.0      339  3  1 
ATOM 2675  C C   . SER DB ? 43  ? 126.356 159.312 130.496 1 100.0      339  3  1 
ATOM 2676  O O   . SER DB ? 43  ? 126.058 160.273 129.788 1 100.0      339  3  1 
ATOM 2677  C CB  . SER DB ? 43  ? 126.047 157.118 129.341 1 100.0      339  3  1 
ATOM 2678  O OG  . SER DB ? 43  ? 125.855 157.714 128.071 1 100.0      339  3  1 
ATOM 2679  N N   . GLY DB ? 44  ? 127.255 159.550 131.277 1 100.0      340  3  1 
ATOM 2680  C CA  . GLY DB ? 44  ? 128.165 160.677 131.160 1 100.0      340  3  1 
ATOM 2681  C C   . GLY DB ? 44  ? 129.602 160.260 130.910 1 100.0      340  3  1 
ATOM 2682  O O   . GLY DB ? 44  ? 130.048 159.223 131.406 1 100.0      340  3  1 
ATOM 2683  N N   . SER DB ? 45  ? 130.275 160.959 129.976 1 100.0      341  3  1 
ATOM 2684  C CA  . SER DB ? 45  ? 131.671 160.676 129.658 1 100.0      341  3  1 
ATOM 2685  C C   . SER DB ? 45  ? 132.546 161.907 129.870 1 100.0      341  3  1 
ATOM 2686  O O   . SER DB ? 45  ? 132.176 163.014 129.473 1 100.0      341  3  1 
ATOM 2687  C CB  . SER DB ? 45  ? 131.805 160.186 128.216 1 100.0      341  3  1 
ATOM 2688  O OG  . SER DB ? 45  ? 133.100 159.756 127.949 1 100.0      341  3  1 
ATOM 2689  N N   . GLY DB ? 46  ? 133.980 161.935 129.797 1 97.969475  342  3  1 
ATOM 2690  C CA  . GLY DB ? 46  ? 134.779 162.580 130.827 1 97.969475  342  3  1 
ATOM 2691  C C   . GLY DB ? 46  ? 135.770 163.585 130.270 1 97.969475  342  3  1 
ATOM 2692  O O   . GLY DB ? 46  ? 135.803 163.832 129.068 1 97.969475  342  3  1 
ATOM 2693  N N   . SER DB ? 47  ? 136.635 163.955 130.622 1 100.0      343  3  1 
ATOM 2694  C CA  . SER DB ? 47  ? 137.921 164.381 131.163 1 100.0      343  3  1 
ATOM 2695  C C   . SER DB ? 47  ? 138.025 165.902 131.209 1 100.0      343  3  1 
ATOM 2696  O O   . SER DB ? 47  ? 137.297 166.601 130.502 1 100.0      343  3  1 
ATOM 2697  C CB  . SER DB ? 47  ? 139.069 163.808 130.331 1 100.0      343  3  1 
ATOM 2698  O OG  . SER DB ? 47  ? 139.795 164.846 129.694 1 100.0      343  3  1 
ATOM 2699  N N   . GLY DB ? 48  ? 138.390 166.497 132.346 1 100.0      344  3  1 
ATOM 2700  C CA  . GLY DB ? 48  ? 139.099 167.659 132.857 1 100.0      344  3  1 
ATOM 2701  C C   . GLY DB ? 48  ? 138.400 168.969 132.545 1 100.0      344  3  1 
ATOM 2702  O O   . GLY DB ? 48  ? 137.219 169.137 132.852 1 100.0      344  3  1 
ATOM 2703  N N   . THR DB ? 49  ? 138.188 169.280 131.367 1 100.0      345  3  1 
ATOM 2704  C CA  . THR DB ? 49  ? 137.461 170.446 130.878 1 100.0      345  3  1 
ATOM 2705  C C   . THR DB ? 49  ? 136.219 170.022 130.100 1 100.0      345  3  1 
ATOM 2706  O O   . THR DB ? 49  ? 135.236 170.763 130.037 1 100.0      345  3  1 
ATOM 2707  C CB  . THR DB ? 49  ? 138.354 171.327 129.985 1 100.0      345  3  1 
ATOM 2708  O OG1 . THR DB ? 49  ? 139.200 170.539 129.240 1 100.0      345  3  1 
ATOM 2709  C CG2 . THR DB ? 49  ? 139.171 172.256 130.769 1 100.0      345  3  1 
ATOM 2710  N N   . GLU DB ? 50  ? 136.251 168.883 129.477 1 100.0      346  3  1 
ATOM 2711  C CA  . GLU DB ? 50  ? 135.161 168.490 128.590 1 100.0      346  3  1 
ATOM 2712  C C   . GLU DB ? 50  ? 134.466 167.228 129.094 1 100.0      346  3  1 
ATOM 2713  O O   . GLU DB ? 50  ? 135.062 166.149 129.110 1 100.0      346  3  1 
ATOM 2714  C CB  . GLU DB ? 50  ? 135.678 168.272 127.165 1 100.0      346  3  1 
ATOM 2715  C CG  . GLU DB ? 50  ? 134.577 168.049 126.139 1 100.0      346  3  1 
ATOM 2716  C CD  . GLU DB ? 50  ? 135.075 168.103 124.703 1 100.0      346  3  1 
ATOM 2717  O OE1 . GLU DB ? 50  ? 136.287 168.336 124.490 1 100.0      346  3  1 
ATOM 2718  O OE2 . GLU DB ? 50  ? 134.247 167.911 123.785 1 100.0      346  3  1 
ATOM 2719  N N   . TYR DB ? 51  ? 133.111 167.466 129.089 1 100.0      347  3  1 
ATOM 2720  C CA  . TYR DB ? 51  ? 132.237 166.414 129.597 1 100.0      347  3  1 
ATOM 2721  C C   . TYR DB ? 51  ? 131.027 166.225 128.690 1 100.0      347  3  1 
ATOM 2722  O O   . TYR DB ? 51  ? 130.590 167.166 128.024 1 100.0      347  3  1 
ATOM 2723  C CB  . TYR DB ? 51  ? 131.776 166.739 131.021 1 100.0      347  3  1 
ATOM 2724  C CG  . TYR DB ? 51  ? 132.908 166.869 132.011 1 100.0      347  3  1 
ATOM 2725  C CD1 . TYR DB ? 51  ? 133.534 165.740 132.535 1 100.0      347  3  1 
ATOM 2726  C CD2 . TYR DB ? 51  ? 133.354 168.120 132.424 1 100.0      347  3  1 
ATOM 2727  C CE1 . TYR DB ? 51  ? 134.576 165.855 133.449 1 100.0      347  3  1 
ATOM 2728  C CE2 . TYR DB ? 51  ? 134.396 168.246 133.337 1 100.0      347  3  1 
ATOM 2729  C CZ  . TYR DB ? 51  ? 135.000 167.110 133.843 1 100.0      347  3  1 
ATOM 2730  O OH  . TYR DB ? 51  ? 136.031 167.230 134.747 1 100.0      347  3  1 
ATOM 2731  N N   . THR DB ? 52  ? 130.300 165.148 128.749 1 100.0      348  3  1 
ATOM 2732  C CA  . THR DB ? 52  ? 129.242 164.864 127.785 1 100.0      348  3  1 
ATOM 2733  C C   . THR DB ? 52  ? 128.106 164.086 128.442 1 100.0      348  3  1 
ATOM 2734  O O   . THR DB ? 52  ? 128.348 163.116 129.164 1 100.0      348  3  1 
ATOM 2735  C CB  . THR DB ? 52  ? 129.782 164.071 126.580 1 100.0      348  3  1 
ATOM 2736  O OG1 . THR DB ? 52  ? 130.895 164.773 126.014 1 100.0      348  3  1 
ATOM 2737  C CG2 . THR DB ? 52  ? 128.709 163.896 125.511 1 100.0      348  3  1 
ATOM 2738  N N   . LEU DB ? 53  ? 127.006 164.436 128.249 1 100.0      349  3  1 
ATOM 2739  C CA  . LEU DB ? 53  ? 125.876 163.618 128.674 1 100.0      349  3  1 
ATOM 2740  C C   . LEU DB ? 53  ? 125.209 162.947 127.478 1 100.0      349  3  1 
ATOM 2741  O O   . LEU DB ? 53  ? 124.828 163.619 126.517 1 100.0      349  3  1 
ATOM 2742  C CB  . LEU DB ? 53  ? 124.853 164.468 129.433 1 100.0      349  3  1 
ATOM 2743  C CG  . LEU DB ? 53  ? 123.549 163.772 129.824 1 100.0      349  3  1 
ATOM 2744  C CD1 . LEU DB ? 53  ? 123.799 162.774 130.950 1 100.0      349  3  1 
ATOM 2745  C CD2 . LEU DB ? 53  ? 122.497 164.797 130.235 1 100.0      349  3  1 
ATOM 2746  N N   . LYS DB ? 54  ? 125.078 161.724 127.530 1 100.0      350  3  1 
ATOM 2747  C CA  . LYS DB ? 54  ? 124.372 161.075 126.430 1 100.0      350  3  1 
ATOM 2748  C C   . LYS DB ? 54  ? 123.128 160.345 126.929 1 100.0      350  3  1 
ATOM 2749  O O   . LYS DB ? 54  ? 123.159 159.703 127.981 1 100.0      350  3  1 
ATOM 2750  C CB  . LYS DB ? 54  ? 125.296 160.098 125.701 1 100.0      350  3  1 
ATOM 2751  C CG  . LYS DB ? 54  ? 126.423 160.769 124.930 1 100.0      350  3  1 
ATOM 2752  C CD  . LYS DB ? 54  ? 127.091 159.802 123.961 1 100.0      350  3  1 
ATOM 2753  C CE  . LYS DB ? 54  ? 128.137 160.501 123.104 1 100.0      350  3  1 
ATOM 2754  N NZ  . LYS DB ? 54  ? 128.542 159.666 121.933 1 100.0      350  3  1 
ATOM 2755  N N   . ILE DB ? 55  ? 122.067 160.614 126.112 1 100.0      351  3  1 
ATOM 2756  C CA  . ILE DB ? 55  ? 120.796 159.901 126.191 1 100.0      351  3  1 
ATOM 2757  C C   . ILE DB ? 55  ? 120.669 158.941 125.010 1 100.0      351  3  1 
ATOM 2758  O O   . ILE DB ? 55  ? 120.609 159.372 123.856 1 100.0      351  3  1 
ATOM 2759  C CB  . ILE DB ? 55  ? 119.600 160.879 126.218 1 100.0      351  3  1 
ATOM 2760  C CG1 . ILE DB ? 55  ? 119.736 161.856 127.392 1 100.0      351  3  1 
ATOM 2761  C CG2 . ILE DB ? 55  ? 118.277 160.112 126.294 1 100.0      351  3  1 
ATOM 2762  C CD1 . ILE DB ? 55  ? 118.726 162.995 127.369 1 100.0      351  3  1 
ATOM 2763  N N   . SER DB ? 56  ? 120.654 157.782 125.187 1 100.0      352  3  1 
ATOM 2764  C CA  . SER DB ? 56  ? 120.372 156.781 124.163 1 100.0      352  3  1 
ATOM 2765  C C   . SER DB ? 56  ? 118.881 156.473 124.086 1 100.0      352  3  1 
ATOM 2766  O O   . SER DB ? 56  ? 118.270 156.084 125.084 1 100.0      352  3  1 
ATOM 2767  C CB  . SER DB ? 56  ? 121.153 155.496 124.441 1 100.0      352  3  1 
ATOM 2768  O OG  . SER DB ? 56  ? 120.826 154.974 125.717 1 100.0      352  3  1 
ATOM 2769  N N   . LYS DB ? 57  ? 118.373 156.942 122.805 1 100.0      353  3  1 
ATOM 2770  C CA  . LYS DB ? 57  ? 116.959 156.581 122.856 1 100.0      353  3  1 
ATOM 2771  C C   . LYS DB ? 57  ? 116.164 157.588 123.682 1 100.0      353  3  1 
ATOM 2772  O O   . LYS DB ? 57  ? 115.698 157.270 124.777 1 100.0      353  3  1 
ATOM 2773  C CB  . LYS DB ? 57  ? 116.784 155.176 123.433 1 100.0      353  3  1 
ATOM 2774  C CG  . LYS DB ? 57  ? 116.999 154.060 122.422 1 100.0      353  3  1 
ATOM 2775  C CD  . LYS DB ? 57  ? 116.506 152.720 122.953 1 100.0      353  3  1 
ATOM 2776  C CE  . LYS DB ? 57  ? 117.337 151.565 122.417 1 100.0      353  3  1 
ATOM 2777  N NZ  . LYS DB ? 57  ? 117.000 150.278 123.096 1 100.0      353  3  1 
ATOM 2778  N N   . ILE DB ? 58  ? 115.656 158.462 122.956 1 100.0      354  3  1 
ATOM 2779  C CA  . ILE DB ? 58  ? 115.069 159.557 123.721 1 100.0      354  3  1 
ATOM 2780  C C   . ILE DB ? 58  ? 113.598 159.260 124.002 1 100.0      354  3  1 
ATOM 2781  O O   . ILE DB ? 58  ? 112.783 159.199 123.078 1 100.0      354  3  1 
ATOM 2782  C CB  . ILE DB ? 58  ? 115.212 160.905 122.980 1 100.0      354  3  1 
ATOM 2783  C CG1 . ILE DB ? 58  ? 116.692 161.255 122.789 1 100.0      354  3  1 
ATOM 2784  C CG2 . ILE DB ? 58  ? 114.480 162.017 123.737 1 100.0      354  3  1 
ATOM 2785  C CD1 . ILE DB ? 58  ? 116.961 162.744 122.629 1 100.0      354  3  1 
ATOM 2786  N N   . GLU DB ? 59  ? 113.157 158.939 125.011 1 100.0      355  3  1 
ATOM 2787  C CA  . GLU DB ? 59  ? 111.776 158.724 125.435 1 100.0      355  3  1 
ATOM 2788  C C   . GLU DB ? 59  ? 111.083 160.047 125.749 1 100.0      355  3  1 
ATOM 2789  O O   . GLU DB ? 59  ? 111.744 161.067 125.953 1 100.0      355  3  1 
ATOM 2790  C CB  . GLU DB ? 59  ? 111.726 157.801 126.655 1 100.0      355  3  1 
ATOM 2791  C CG  . GLU DB ? 59  ? 112.235 156.393 126.382 1 100.0      355  3  1 
ATOM 2792  C CD  . GLU DB ? 59  ? 112.093 155.462 127.576 1 100.0      355  3  1 
ATOM 2793  O OE1 . GLU DB ? 59  ? 111.663 155.923 128.657 1 100.0      355  3  1 
ATOM 2794  O OE2 . GLU DB ? 59  ? 112.416 154.262 127.429 1 100.0      355  3  1 
ATOM 2795  N N   . ALA DB ? 60  ? 109.863 160.032 125.808 1 100.0      356  3  1 
ATOM 2796  C CA  . ALA DB ? 60  ? 109.091 161.234 126.115 1 100.0      356  3  1 
ATOM 2797  C C   . ALA DB ? 60  ? 109.265 161.638 127.576 1 100.0      356  3  1 
ATOM 2798  O O   . ALA DB ? 60  ? 109.023 162.792 127.940 1 100.0      356  3  1 
ATOM 2799  C CB  . ALA DB ? 60  ? 107.614 161.013 125.799 1 100.0      356  3  1 
ATOM 2800  N N   . GLU DB ? 61  ? 109.680 160.755 128.456 1 100.0      357  3  1 
ATOM 2801  C CA  . GLU DB ? 61  ? 109.979 161.176 129.821 1 100.0      357  3  1 
ATOM 2802  C C   . GLU DB ? 61  ? 111.314 161.914 129.890 1 100.0      357  3  1 
ATOM 2803  O O   . GLU DB ? 61  ? 111.673 162.461 130.935 1 100.0      357  3  1 
ATOM 2804  C CB  . GLU DB ? 61  ? 109.995 159.972 130.765 1 100.0      357  3  1 
ATOM 2805  C CG  . GLU DB ? 61  ? 110.089 158.639 130.061 1 100.0      357  3  1 
ATOM 2806  C CD  . GLU DB ? 61  ? 110.083 157.452 131.009 1 100.0      357  3  1 
ATOM 2807  O OE1 . GLU DB ? 61  ? 110.034 157.655 132.234 1 100.0      357  3  1 
ATOM 2808  O OE2 . GLU DB ? 61  ? 110.129 156.310 130.524 1 100.0      357  3  1 
ATOM 2809  N N   . ASP DB ? 62  ? 111.994 162.086 128.909 1 100.0      358  3  1 
ATOM 2810  C CA  . ASP DB ? 62  ? 113.305 162.725 128.849 1 100.0      358  3  1 
ATOM 2811  C C   . ASP DB ? 62  ? 113.206 164.127 128.252 1 100.0      358  3  1 
ATOM 2812  O O   . ASP DB ? 62  ? 114.225 164.759 127.965 1 100.0      358  3  1 
ATOM 2813  C CB  . ASP DB ? 62  ? 114.280 161.874 128.032 1 100.0      358  3  1 
ATOM 2814  C CG  . ASP DB ? 62  ? 114.513 160.499 128.633 1 100.0      358  3  1 
ATOM 2815  O OD1 . ASP DB ? 62  ? 114.421 160.350 129.871 1 100.0      358  3  1 
ATOM 2816  O OD2 . ASP DB ? 62  ? 114.794 159.555 127.863 1 100.0      358  3  1 
ATOM 2817  N N   . VAL DB ? 63  ? 112.372 164.790 128.305 1 100.0      359  3  1 
ATOM 2818  C CA  . VAL DB ? 63  ? 112.081 166.157 127.885 1 100.0      359  3  1 
ATOM 2819  C C   . VAL DB ? 63  ? 112.319 167.117 129.048 1 100.0      359  3  1 
ATOM 2820  O O   . VAL DB ? 63  ? 111.634 167.046 130.070 1 100.0      359  3  1 
ATOM 2821  C CB  . VAL DB ? 63  ? 110.632 166.295 127.367 1 100.0      359  3  1 
ATOM 2822  C CG1 . VAL DB ? 63  ? 110.349 167.731 126.931 1 100.0      359  3  1 
ATOM 2823  C CG2 . VAL DB ? 63  ? 110.383 165.324 126.214 1 100.0      359  3  1 
ATOM 2824  N N   . GLY DB ? 64  ? 112.974 168.086 129.093 1 100.0      360  3  1 
ATOM 2825  C CA  . GLY DB ? 64  ? 113.424 168.918 130.197 1 100.0      360  3  1 
ATOM 2826  C C   . GLY DB ? 64  ? 114.560 169.850 129.818 1 100.0      360  3  1 
ATOM 2827  O O   . GLY DB ? 64  ? 114.868 170.013 128.638 1 100.0      360  3  1 
ATOM 2828  N N   . ILE DB ? 65  ? 115.061 170.387 130.960 1 100.0      361  3  1 
ATOM 2829  C CA  . ILE DB ? 65  ? 116.301 171.150 131.038 1 100.0      361  3  1 
ATOM 2830  C C   . ILE DB ? 65  ? 117.357 170.343 131.790 1 100.0      361  3  1 
ATOM 2831  O O   . ILE DB ? 65  ? 117.116 169.886 132.910 1 100.0      361  3  1 
ATOM 2832  C CB  . ILE DB ? 65  ? 116.082 172.517 131.724 1 100.0      361  3  1 
ATOM 2833  C CG1 . ILE DB ? 65  ? 115.044 173.341 130.953 1 100.0      361  3  1 
ATOM 2834  C CG2 . ILE DB ? 65  ? 117.405 173.279 131.846 1 100.0      361  3  1 
ATOM 2835  C CD1 . ILE DB ? 65  ? 114.657 174.645 131.636 1 100.0      361  3  1 
ATOM 2836  N N   . TYR DB ? 66  ? 118.426 170.081 131.280 1 100.0      362  3  1 
ATOM 2837  C CA  . TYR DB ? 66  ? 119.576 169.402 131.865 1 100.0      362  3  1 
ATOM 2838  C C   . TYR DB ? 66  ? 120.678 170.395 132.211 1 100.0      362  3  1 
ATOM 2839  O O   . TYR DB ? 66  ? 121.052 171.230 131.384 1 100.0      362  3  1 
ATOM 2840  C CB  . TYR DB ? 66  ? 120.116 168.335 130.908 1 100.0      362  3  1 
ATOM 2841  C CG  . TYR DB ? 66  ? 119.106 167.271 130.553 1 100.0      362  3  1 
ATOM 2842  C CD1 . TYR DB ? 66  ? 118.838 166.218 131.425 1 100.0      362  3  1 
ATOM 2843  C CD2 . TYR DB ? 66  ? 118.418 167.316 129.345 1 100.0      362  3  1 
ATOM 2844  C CE1 . TYR DB ? 66  ? 117.910 165.234 131.101 1 100.0      362  3  1 
ATOM 2845  C CE2 . TYR DB ? 66  ? 117.487 166.337 129.011 1 100.0      362  3  1 
ATOM 2846  C CZ  . TYR DB ? 66  ? 117.240 165.302 129.894 1 100.0      362  3  1 
ATOM 2847  O OH  . TYR DB ? 66  ? 116.320 164.331 129.568 1 100.0      362  3  1 
ATOM 2848  N N   . TYR DB ? 67  ? 121.061 170.490 133.337 1 100.0      363  3  1 
ATOM 2849  C CA  . TYR DB ? 67  ? 122.109 171.345 133.883 1 100.0      363  3  1 
ATOM 2850  C C   . TYR DB ? 67  ? 123.334 170.526 134.272 1 100.0      363  3  1 
ATOM 2851  O O   . TYR DB ? 67  ? 123.209 169.377 134.702 1 100.0      363  3  1 
ATOM 2852  C CB  . TYR DB ? 67  ? 121.592 172.121 135.098 1 100.0      363  3  1 
ATOM 2853  C CG  . TYR DB ? 67  ? 120.428 173.030 134.789 1 100.0      363  3  1 
ATOM 2854  C CD1 . TYR DB ? 67  ? 120.626 174.260 134.166 1 100.0      363  3  1 
ATOM 2855  C CD2 . TYR DB ? 67  ? 119.128 172.661 135.119 1 100.0      363  3  1 
ATOM 2856  C CE1 . TYR DB ? 67  ? 119.556 175.102 133.880 1 100.0      363  3  1 
ATOM 2857  C CE2 . TYR DB ? 67  ? 118.051 173.495 134.838 1 100.0      363  3  1 
ATOM 2858  C CZ  . TYR DB ? 67  ? 118.274 174.711 134.219 1 100.0      363  3  1 
ATOM 2859  O OH  . TYR DB ? 67  ? 117.211 175.540 133.938 1 100.0      363  3  1 
ATOM 2860  N N   . CYS DB ? 68  ? 124.492 170.937 134.078 1 100.0      364  3  1 
ATOM 2861  C CA  . CYS DB ? 68  ? 125.724 170.404 134.648 1 100.0      364  3  1 
ATOM 2862  C C   . CYS DB ? 68  ? 126.227 171.287 135.783 1 100.0      364  3  1 
ATOM 2863  O O   . CYS DB ? 68  ? 125.996 172.498 135.782 1 100.0      364  3  1 
ATOM 2864  C CB  . CYS DB ? 68  ? 126.802 170.278 133.572 1 100.0      364  3  1 
ATOM 2865  S SG  . CYS DB ? 68  ? 127.409 171.866 132.960 1 100.0      364  3  1 
ATOM 2866  N N   . MET DB ? 69  ? 126.486 170.674 136.718 1 100.0      365  3  1 
ATOM 2867  C CA  . MET DB ? 69  ? 126.981 171.409 137.879 1 100.0      365  3  1 
ATOM 2868  C C   . MET DB ? 69  ? 128.392 170.960 138.245 1 100.0      365  3  1 
ATOM 2869  O O   . MET DB ? 69  ? 128.677 169.762 138.280 1 100.0      365  3  1 
ATOM 2870  C CB  . MET DB ? 69  ? 126.045 171.220 139.074 1 100.0      365  3  1 
ATOM 2871  C CG  . MET DB ? 69  ? 126.392 172.094 140.268 1 100.0      365  3  1 
ATOM 2872  S SD  . MET DB ? 69  ? 125.501 171.598 141.785 1 100.0      365  3  1 
ATOM 2873  C CE  . MET DB ? 69  ? 126.852 170.850 142.721 1 100.0      365  3  1 
ATOM 2874  N N   . GLN DB ? 70  ? 129.154 171.862 138.736 1 100.0      366  3  1 
ATOM 2875  C CA  . GLN DB ? 70  ? 130.438 171.453 139.297 1 100.0      366  3  1 
ATOM 2876  C C   . GLN DB ? 70  ? 130.549 171.855 140.765 1 100.0      366  3  1 
ATOM 2877  O O   . GLN DB ? 70  ? 129.856 172.767 141.219 1 100.0      366  3  1 
ATOM 2878  C CB  . GLN DB ? 70  ? 131.592 172.061 138.498 1 100.0      366  3  1 
ATOM 2879  C CG  . GLN DB ? 70  ? 131.665 173.579 138.580 1 100.0      366  3  1 
ATOM 2880  C CD  . GLN DB ? 70  ? 132.749 174.065 139.513 1 100.0      366  3  1 
ATOM 2881  O OE1 . GLN DB ? 70  ? 133.578 173.281 139.975 1 100.0      366  3  1 
ATOM 2882  N NE2 . GLN DB ? 70  ? 132.752 175.363 139.798 1 100.0      366  3  1 
ATOM 2883  N N   . GLY DB ? 71  ? 130.466 171.299 141.484 1 100.0      367  3  1 
ATOM 2884  C CA  . GLY DB ? 71  ? 130.470 171.133 142.929 1 100.0      367  3  1 
ATOM 2885  C C   . GLY DB ? 71  ? 131.849 171.281 143.543 1 100.0      367  3  1 
ATOM 2886  O O   . GLY DB ? 71  ? 132.015 171.699 144.618 1 100.0      367  3  1 
ATOM 2887  N N   . SER DB ? 72  ? 132.861 171.316 142.734 1 100.0      368  3  1 
ATOM 2888  C CA  . SER DB ? 72  ? 134.155 170.858 143.228 1 100.0      368  3  1 
ATOM 2889  C C   . SER DB ? 72  ? 134.926 171.993 143.893 1 100.0      368  3  1 
ATOM 2890  O O   . SER DB ? 72  ? 135.859 171.751 144.661 1 100.0      368  3  1 
ATOM 2891  C CB  . SER DB ? 72  ? 134.985 170.266 142.088 1 100.0      368  3  1 
ATOM 2892  O OG  . SER DB ? 72  ? 135.355 171.269 141.162 1 100.0      368  3  1 
ATOM 2893  N N   . VAL EB ? 1   ? 182.465 88.316  118.989 1 100.0      369  4  1 
ATOM 2894  C CA  . VAL EB ? 1   ? 182.371 87.364  120.090 1 100.0      369  4  1 
ATOM 2895  C C   . VAL EB ? 1   ? 181.863 88.072  121.344 1 100.0      369  4  1 
ATOM 2896  O O   . VAL EB ? 1   ? 182.368 89.136  121.711 1 100.0      369  4  1 
ATOM 2897  C CB  . VAL EB ? 1   ? 183.731 86.687  120.374 1 100.0      369  4  1 
ATOM 2898  C CG1 . VAL EB ? 1   ? 183.607 85.687  121.522 1 100.0      369  4  1 
ATOM 2899  C CG2 . VAL EB ? 1   ? 184.256 85.998  119.115 1 100.0      369  4  1 
ATOM 2900  N N   . GLY EB ? 2   ? 181.191 87.683  121.846 1 99.84368   370  4  1 
ATOM 2901  C CA  . GLY EB ? 2   ? 180.593 88.289  123.025 1 99.84368   370  4  1 
ATOM 2902  C C   . GLY EB ? 2   ? 179.712 87.333  123.806 1 99.84368   370  4  1 
ATOM 2903  O O   . GLY EB ? 2   ? 179.117 86.419  123.231 1 99.84368   370  4  1 
ATOM 2904  N N   . LEU EB ? 3   ? 179.067 87.712  124.639 1 100.0      371  4  1 
ATOM 2905  C CA  . LEU EB ? 3   ? 178.277 86.981  125.624 1 100.0      371  4  1 
ATOM 2906  C C   . LEU EB ? 3   ? 176.885 87.588  125.763 1 100.0      371  4  1 
ATOM 2907  O O   . LEU EB ? 3   ? 176.743 88.808  125.874 1 100.0      371  4  1 
ATOM 2908  C CB  . LEU EB ? 3   ? 178.984 86.980  126.983 1 100.0      371  4  1 
ATOM 2909  C CG  . LEU EB ? 3   ? 179.756 85.716  127.343 1 100.0      371  4  1 
ATOM 2910  C CD1 . LEU EB ? 3   ? 181.141 86.068  127.855 1 100.0      371  4  1 
ATOM 2911  C CD2 . LEU EB ? 3   ? 179.001 84.904  128.375 1 100.0      371  4  1 
ATOM 2912  N N   . LEU EB ? 4   ? 175.872 86.998  125.882 1 100.0      372  4  1 
ATOM 2913  C CA  . LEU EB ? 4   ? 174.585 87.549  126.292 1 100.0      372  4  1 
ATOM 2914  C C   . LEU EB ? 4   ? 174.232 87.110  127.709 1 100.0      372  4  1 
ATOM 2915  O O   . LEU EB ? 4   ? 174.155 85.912  127.992 1 100.0      372  4  1 
ATOM 2916  C CB  . LEU EB ? 4   ? 173.483 87.115  125.322 1 100.0      372  4  1 
ATOM 2917  C CG  . LEU EB ? 4   ? 172.059 87.549  125.675 1 100.0      372  4  1 
ATOM 2918  C CD1 . LEU EB ? 4   ? 171.835 89.005  125.281 1 100.0      372  4  1 
ATOM 2919  C CD2 . LEU EB ? 4   ? 171.039 86.642  124.995 1 100.0      372  4  1 
ATOM 2920  N N   . VAL EB ? 5   ? 174.133 88.040  128.586 1 100.0      373  4  1 
ATOM 2921  C CA  . VAL EB ? 5   ? 173.782 87.758  129.974 1 100.0      373  4  1 
ATOM 2922  C C   . VAL EB ? 5   ? 172.310 88.088  130.212 1 100.0      373  4  1 
ATOM 2923  O O   . VAL EB ? 5   ? 171.873 89.215  129.967 1 100.0      373  4  1 
ATOM 2924  C CB  . VAL EB ? 5   ? 174.672 88.552  130.957 1 100.0      373  4  1 
ATOM 2925  C CG1 . VAL EB ? 5   ? 174.267 88.267  132.402 1 100.0      373  4  1 
ATOM 2926  C CG2 . VAL EB ? 5   ? 176.145 88.213  130.734 1 100.0      373  4  1 
ATOM 2927  N N   . LYS EB ? 6   ? 171.665 87.210  130.804 1 100.0      374  4  1 
ATOM 2928  C CA  . LYS EB ? 6   ? 170.211 87.342  130.854 1 100.0      374  4  1 
ATOM 2929  C C   . LYS EB ? 6   ? 169.666 86.903  132.210 1 100.0      374  4  1 
ATOM 2930  O O   . LYS EB ? 6   ? 170.196 85.978  132.828 1 100.0      374  4  1 
ATOM 2931  C CB  . LYS EB ? 6   ? 169.559 86.526  129.737 1 100.0      374  4  1 
ATOM 2932  C CG  . LYS EB ? 6   ? 168.134 86.939  129.421 1 100.0      374  4  1 
ATOM 2933  C CD  . LYS EB ? 6   ? 167.626 86.271  128.150 1 100.0      374  4  1 
ATOM 2934  C CE  . LYS EB ? 6   ? 166.140 86.473  127.965 1 100.0      374  4  1 
ATOM 2935  N NZ  . LYS EB ? 6   ? 165.655 85.907  126.673 1 100.0      374  4  1 
ATOM 2936  N N   . ASP EB ? 7   ? 168.906 87.394  132.803 1 100.0      375  4  1 
ATOM 2937  C CA  . ASP EB ? 7   ? 168.050 87.827  133.903 1 100.0      375  4  1 
ATOM 2938  C C   . ASP EB ? 7   ? 168.860 88.029  135.182 1 100.0      375  4  1 
ATOM 2939  O O   . ASP EB ? 7   ? 169.288 87.066  135.811 1 100.0      375  4  1 
ATOM 2940  C CB  . ASP EB ? 7   ? 166.931 86.812  134.144 1 100.0      375  4  1 
ATOM 2941  C CG  . ASP EB ? 7   ? 165.843 86.867  133.088 1 100.0      375  4  1 
ATOM 2942  O OD1 . ASP EB ? 7   ? 165.666 87.927  132.450 1 100.0      375  4  1 
ATOM 2943  O OD2 . ASP EB ? 7   ? 165.154 85.843  132.893 1 100.0      375  4  1 
ATOM 2944  N N   . TRP EB ? 8   ? 169.197 88.998  135.622 1 100.0      376  4  1 
ATOM 2945  C CA  . TRP EB ? 8   ? 169.678 89.215  136.982 1 100.0      376  4  1 
ATOM 2946  C C   . TRP EB ? 8   ? 168.811 90.237  137.710 1 100.0      376  4  1 
ATOM 2947  O O   . TRP EB ? 8   ? 168.181 91.062  137.115 1 100.0      376  4  1 
ATOM 2948  C CB  . TRP EB ? 8   ? 171.136 89.682  136.969 1 100.0      376  4  1 
ATOM 2949  C CG  . TRP EB ? 8   ? 171.518 90.455  135.862 1 100.0      376  4  1 
ATOM 2950  C CD1 . TRP EB ? 8   ? 170.910 91.338  135.345 1 100.0      376  4  1 
ATOM 2951  C CD2 . TRP EB ? 8   ? 172.595 90.410  135.135 1 100.0      376  4  1 
ATOM 2952  N NE1 . TRP EB ? 8   ? 171.544 91.846  134.338 1 100.0      376  4  1 
ATOM 2953  C CE2 . TRP EB ? 8   ? 172.581 91.292  134.189 1 100.0      376  4  1 
ATOM 2954  C CE3 . TRP EB ? 8   ? 173.571 89.708  135.190 1 100.0      376  4  1 
ATOM 2955  C CZ2 . TRP EB ? 8   ? 173.507 91.492  133.306 1 100.0      376  4  1 
ATOM 2956  C CZ3 . TRP EB ? 8   ? 174.492 89.908  134.310 1 100.0      376  4  1 
ATOM 2957  C CH2 . TRP EB ? 8   ? 174.451 90.793  133.382 1 100.0      376  4  1 
ATOM 2958  N N   . PHE EB ? 9   ? 168.434 90.294  138.790 1 96.76782   377  4  1 
ATOM 2959  C CA  . PHE EB ? 9   ? 167.749 91.384  139.473 1 96.76782   377  4  1 
ATOM 2960  C C   . PHE EB ? 9   ? 168.725 92.187  140.325 1 96.76782   377  4  1 
ATOM 2961  O O   . PHE EB ? 9   ? 168.398 93.256  140.812 1 96.76782   377  4  1 
ATOM 2962  C CB  . PHE EB ? 9   ? 166.612 90.843  140.347 1 96.76782   377  4  1 
ATOM 2963  C CG  . PHE EB ? 9   ? 165.978 91.883  141.231 1 96.76782   377  4  1 
ATOM 2964  C CD1 . PHE EB ? 9   ? 165.143 92.854  140.695 1 96.76782   377  4  1 
ATOM 2965  C CD2 . PHE EB ? 9   ? 166.218 91.888  142.598 1 96.76782   377  4  1 
ATOM 2966  C CE1 . PHE EB ? 9   ? 164.555 93.818  141.511 1 96.76782   377  4  1 
ATOM 2967  C CE2 . PHE EB ? 9   ? 165.634 92.847  143.420 1 96.76782   377  4  1 
ATOM 2968  C CZ  . PHE EB ? 9   ? 164.804 93.812  142.874 1 96.76782   377  4  1 
ATOM 2969  N N   . SER EB ? 10  ? 169.311 92.379  140.975 1 84.40831   378  4  1 
ATOM 2970  C CA  . SER EB ? 10  ? 170.141 93.462  141.492 1 84.40831   378  4  1 
ATOM 2971  C C   . SER EB ? 10  ? 171.087 93.993  140.420 1 84.40831   378  4  1 
ATOM 2972  O O   . SER EB ? 10  ? 172.151 94.498  140.718 1 84.40831   378  4  1 
ATOM 2973  C CB  . SER EB ? 10  ? 170.945 92.991  142.704 1 84.40831   378  4  1 
ATOM 2974  O OG  . SER EB ? 10  ? 171.851 91.965  142.340 1 84.40831   378  4  1 
ATOM 2975  N N   . CYS EB ? 11  ? 170.966 94.707  139.391 1 100.0      379  4  1 
ATOM 2976  C CA  . CYS EB ? 11  ? 171.555 95.261  138.178 1 100.0      379  4  1 
ATOM 2977  C C   . CYS EB ? 11  ? 172.873 95.964  138.483 1 100.0      379  4  1 
ATOM 2978  O O   . CYS EB ? 11  ? 172.899 97.096  138.885 1 100.0      379  4  1 
ATOM 2979  C CB  . CYS EB ? 11  ? 170.588 96.239  137.510 1 100.0      379  4  1 
ATOM 2980  S SG  . CYS EB ? 11  ? 170.476 96.072  135.760 1 100.0      379  4  1 
ATOM 2981  N N   . PRO EB ? 12  ? 173.880 95.640  138.870 1 97.632675  380  4  1 
ATOM 2982  C CA  . PRO EB ? 12  ? 175.271 95.720  138.419 1 97.632675  380  4  1 
ATOM 2983  C C   . PRO EB ? 12  ? 175.939 94.351  138.320 1 97.632675  380  4  1 
ATOM 2984  O O   . PRO EB ? 12  ? 176.504 93.863  139.301 1 97.632675  380  4  1 
ATOM 2985  C CB  . PRO EB ? 12  ? 175.942 96.579  139.494 1 97.632675  380  4  1 
ATOM 2986  C CG  . PRO EB ? 12  ? 175.096 96.395  140.712 1 97.632675  380  4  1 
ATOM 2987  C CD  . PRO EB ? 12  ? 173.702 96.050  140.277 1 97.632675  380  4  1 
ATOM 2988  N N   . CYS EB ? 13  ? 176.072 93.845  137.305 1 92.29167   381  4  1 
ATOM 2989  C CA  . CYS EB ? 13  ? 176.860 92.689  136.892 1 92.29167   381  4  1 
ATOM 2990  C C   . CYS EB ? 13  ? 177.918 93.086  135.870 1 92.29167   381  4  1 
ATOM 2991  O O   . CYS EB ? 13  ? 177.609 93.736  134.871 1 92.29167   381  4  1 
ATOM 2992  C CB  . CYS EB ? 13  ? 175.954 91.605  136.307 1 92.29167   381  4  1 
ATOM 2993  S SG  . CYS EB ? 13  ? 176.462 90.511  135.646 1 92.29167   381  4  1 
ATOM 2994  N N   . THR EB ? 14  ? 179.188 92.554  136.357 1 98.50002   382  4  1 
ATOM 2995  C CA  . THR EB ? 14  ? 180.368 93.010  135.631 1 98.50002   382  4  1 
ATOM 2996  C C   . THR EB ? 14  ? 181.037 91.848  134.902 1 98.50002   382  4  1 
ATOM 2997  O O   . THR EB ? 14  ? 181.107 90.737  135.427 1 98.50002   382  4  1 
ATOM 2998  C CB  . THR EB ? 14  ? 181.382 93.679  136.577 1 98.50002   382  4  1 
ATOM 2999  O OG1 . THR EB ? 14  ? 181.915 93.129  137.162 1 98.50002   382  4  1 
ATOM 3000  C CG2 . THR EB ? 14  ? 181.089 94.372  137.296 1 98.50002   382  4  1 
ATOM 3001  N N   . VAL EB ? 15  ? 181.096 92.161  133.503 1 100.0      383  4  1 
ATOM 3002  C CA  . VAL EB ? 15  ? 181.687 91.163  132.618 1 100.0      383  4  1 
ATOM 3003  C C   . VAL EB ? 15  ? 183.166 91.473  132.404 1 100.0      383  4  1 
ATOM 3004  O O   . VAL EB ? 15  ? 183.515 92.520  131.854 1 100.0      383  4  1 
ATOM 3005  C CB  . VAL EB ? 15  ? 180.953 91.104  131.259 1 100.0      383  4  1 
ATOM 3006  C CG1 . VAL EB ? 15  ? 181.598 90.066  130.342 1 100.0      383  4  1 
ATOM 3007  C CG2 . VAL EB ? 15  ? 179.472 90.791  131.467 1 100.0      383  4  1 
ATOM 3008  N N   . THR EB ? 16  ? 184.011 90.662  132.699 1 100.0      384  4  1 
ATOM 3009  C CA  . THR EB ? 16  ? 185.397 90.860  132.292 1 100.0      384  4  1 
ATOM 3010  C C   . THR EB ? 16  ? 185.843 89.756  131.337 1 100.0      384  4  1 
ATOM 3011  O O   . THR EB ? 16  ? 185.728 88.570  131.655 1 100.0      384  4  1 
ATOM 3012  C CB  . THR EB ? 16  ? 186.337 90.900  133.510 1 100.0      384  4  1 
ATOM 3013  O OG1 . THR EB ? 16  ? 185.623 91.412  134.641 1 100.0      384  4  1 
ATOM 3014  C CG2 . THR EB ? 16  ? 187.546 91.789  133.244 1 100.0      384  4  1 
ATOM 3015  N N   . TRP EB ? 17  ? 186.488 90.013  130.394 1 100.0      385  4  1 
ATOM 3016  C CA  . TRP EB ? 17  ? 186.941 89.023  129.422 1 100.0      385  4  1 
ATOM 3017  C C   . TRP EB ? 17  ? 188.413 88.688  129.633 1 100.0      385  4  1 
ATOM 3018  O O   . TRP EB ? 17  ? 189.274 89.568  129.556 1 100.0      385  4  1 
ATOM 3019  C CB  . TRP EB ? 17  ? 186.718 89.529  127.994 1 100.0      385  4  1 
ATOM 3020  C CG  . TRP EB ? 17  ? 185.294 89.446  127.534 1 100.0      385  4  1 
ATOM 3021  C CD1 . TRP EB ? 17  ? 184.328 90.404  127.667 1 100.0      385  4  1 
ATOM 3022  C CD2 . TRP EB ? 17  ? 184.674 88.341  126.869 1 100.0      385  4  1 
ATOM 3023  N NE1 . TRP EB ? 17  ? 183.144 89.961  127.124 1 100.0      385  4  1 
ATOM 3024  C CE2 . TRP EB ? 17  ? 183.329 88.698  126.628 1 100.0      385  4  1 
ATOM 3025  C CE3 . TRP EB ? 17  ? 185.126 87.081  126.453 1 100.0      385  4  1 
ATOM 3026  C CZ2 . TRP EB ? 17  ? 182.431 87.840  125.989 1 100.0      385  4  1 
ATOM 3027  C CZ3 . TRP EB ? 17  ? 184.231 86.229  125.817 1 100.0      385  4  1 
ATOM 3028  C CH2 . TRP EB ? 17  ? 182.900 86.615  125.592 1 100.0      385  4  1 
ATOM 3029  N N   . TYR EB ? 18  ? 188.499 87.402  129.747 1 87.82669   386  4  1 
ATOM 3030  C CA  . TYR EB ? 18  ? 189.847 86.845  129.775 1 87.82669   386  4  1 
ATOM 3031  C C   . TYR EB ? 18  ? 189.978 85.685  128.795 1 87.82669   386  4  1 
ATOM 3032  O O   . TYR EB ? 18  ? 190.430 84.599  129.165 1 87.82669   386  4  1 
ATOM 3033  C CB  . TYR EB ? 18  ? 190.205 86.377  131.189 1 87.82669   386  4  1 
ATOM 3034  C CG  . TYR EB ? 18  ? 190.235 87.490  132.208 1 87.82669   386  4  1 
ATOM 3035  C CD1 . TYR EB ? 18  ? 191.132 88.549  132.086 1 87.82669   386  4  1 
ATOM 3036  C CD2 . TYR EB ? 18  ? 189.367 87.485  133.294 1 87.82669   386  4  1 
ATOM 3037  C CE1 . TYR EB ? 18  ? 191.164 89.576  133.023 1 87.82669   386  4  1 
ATOM 3038  C CE2 . TYR EB ? 18  ? 189.390 88.507  134.238 1 87.82669   386  4  1 
ATOM 3039  C CZ  . TYR EB ? 18  ? 190.290 89.546  134.094 1 87.82669   386  4  1 
ATOM 3040  O OH  . TYR EB ? 18  ? 190.317 90.560  135.025 1 87.82669   386  4  1 
ATOM 3041  N N   . GLY FB ? 1   ? 97.043  177.229 111.250 1 66.353676  387  5  1 
ATOM 3042  C CA  . GLY FB ? 1   ? 95.777  177.844 110.883 1 66.353676  387  5  1 
ATOM 3043  C C   . GLY FB ? 1   ? 95.519  179.154 111.604 1 66.353676  387  5  1 
ATOM 3044  O O   . GLY FB ? 1   ? 95.857  179.298 112.780 1 66.353676  387  5  1 
ATOM 3045  N N   . VAL FB ? 2   ? 95.317  180.197 110.748 1 100.0      388  5  1 
ATOM 3046  C CA  . VAL FB ? 2   ? 95.252  181.454 111.487 1 100.0      388  5  1 
ATOM 3047  C C   . VAL FB ? 2   ? 93.795  181.818 111.760 1 100.0      388  5  1 
ATOM 3048  O O   . VAL FB ? 2   ? 93.008  182.001 110.828 1 100.0      388  5  1 
ATOM 3049  C CB  . VAL FB ? 2   ? 95.953  182.598 110.722 1 100.0      388  5  1 
ATOM 3050  C CG1 . VAL FB ? 2   ? 95.830  183.914 111.488 1 100.0      388  5  1 
ATOM 3051  C CG2 . VAL FB ? 2   ? 97.421  182.254 110.476 1 100.0      388  5  1 
ATOM 3052  N N   . HIS FB ? 3   ? 93.504  182.167 113.113 1 100.0      389  5  1 
ATOM 3053  C CA  . HIS FB ? 3   ? 92.141  182.586 113.419 1 100.0      389  5  1 
ATOM 3054  C C   . HIS FB ? 3   ? 92.131  183.871 114.241 1 100.0      389  5  1 
ATOM 3055  O O   . HIS FB ? 3   ? 92.733  183.930 115.315 1 100.0      389  5  1 
ATOM 3056  C CB  . HIS FB ? 3   ? 91.396  181.479 114.167 1 100.0      389  5  1 
ATOM 3057  C CG  . HIS FB ? 3   ? 91.496  180.139 113.511 1 100.0      389  5  1 
ATOM 3058  N ND1 . HIS FB ? 3   ? 91.201  179.938 112.180 1 100.0      389  5  1 
ATOM 3059  C CD2 . HIS FB ? 3   ? 91.862  178.933 114.005 1 100.0      389  5  1 
ATOM 3060  C CE1 . HIS FB ? 3   ? 91.382  178.662 111.884 1 100.0      389  5  1 
ATOM 3061  N NE2 . HIS FB ? 3   ? 91.783  178.030 112.973 1 100.0      389  5  1 
ATOM 3062  N N   . ILE FB ? 4   ? 92.004  184.827 113.839 1 100.0      390  5  1 
ATOM 3063  C CA  . ILE FB ? 4   ? 91.979  186.187 114.364 1 100.0      390  5  1 
ATOM 3064  C C   . ILE FB ? 4   ? 90.626  186.464 115.017 1 100.0      390  5  1 
ATOM 3065  O O   . ILE FB ? 4   ? 89.583  186.353 114.368 1 100.0      390  5  1 
ATOM 3066  C CB  . ILE FB ? 4   ? 92.262  187.227 113.256 1 100.0      390  5  1 
ATOM 3067  C CG1 . ILE FB ? 4   ? 93.682  187.048 112.706 1 100.0      390  5  1 
ATOM 3068  C CG2 . ILE FB ? 4   ? 92.054  188.649 113.784 1 100.0      390  5  1 
ATOM 3069  C CD1 . ILE FB ? 4   ? 94.061  188.057 111.631 1 100.0      390  5  1 
ATOM 3070  N N   . PHE FB ? 5   ? 90.452  186.895 116.049 1 100.0      391  5  1 
ATOM 3071  C CA  . PHE FB ? 5   ? 89.244  187.287 116.765 1 100.0      391  5  1 
ATOM 3072  C C   . PHE FB ? 5   ? 89.214  188.794 116.991 1 100.0      391  5  1 
ATOM 3073  O O   . PHE FB ? 5   ? 90.185  189.373 117.482 1 100.0      391  5  1 
ATOM 3074  C CB  . PHE FB ? 5   ? 89.151  186.553 118.106 1 100.0      391  5  1 
ATOM 3075  C CG  . PHE FB ? 5   ? 89.310  185.061 117.994 1 100.0      391  5  1 
ATOM 3076  C CD1 . PHE FB ? 5   ? 88.351  184.293 117.346 1 100.0      391  5  1 
ATOM 3077  C CD2 . PHE FB ? 5   ? 90.419  184.426 118.538 1 100.0      391  5  1 
ATOM 3078  C CE1 . PHE FB ? 5   ? 88.496  182.911 117.240 1 100.0      391  5  1 
ATOM 3079  C CE2 . PHE FB ? 5   ? 90.571  183.046 118.436 1 100.0      391  5  1 
ATOM 3080  C CZ  . PHE FB ? 5   ? 89.608  182.291 117.788 1 100.0      391  5  1 
ATOM 3081  N N   . PRO FB ? 6   ? 88.307  189.492 116.229 1 100.0      392  5  1 
ATOM 3082  C CA  . PRO FB ? 6   ? 88.251  190.919 116.554 1 100.0      392  5  1 
ATOM 3083  C C   . PRO FB ? 6   ? 87.450  191.204 117.823 1 100.0      392  5  1 
ATOM 3084  O O   . PRO FB ? 6   ? 86.420  190.570 118.062 1 100.0      392  5  1 
ATOM 3085  C CB  . PRO FB ? 6   ? 87.570  191.533 115.329 1 100.0      392  5  1 
ATOM 3086  C CG  . PRO FB ? 6   ? 86.983  190.371 114.595 1 100.0      392  5  1 
ATOM 3087  C CD  . PRO FB ? 6   ? 87.634  189.113 115.095 1 100.0      392  5  1 
ATOM 3088  N N   . ALA FB ? 7   ? 87.981  192.600 117.977 1 96.44433   393  5  1 
ATOM 3089  C CA  . ALA FB ? 7   ? 87.846  193.245 119.280 1 96.44433   393  5  1 
ATOM 3090  C C   . ALA FB ? 7   ? 86.427  193.098 119.821 1 96.44433   393  5  1 
ATOM 3091  O O   . ALA FB ? 7   ? 85.455  193.215 119.071 1 96.44433   393  5  1 
ATOM 3092  C CB  . ALA FB ? 7   ? 88.226  194.721 119.186 1 96.44433   393  5  1 
ATOM 3093  N N   . ASP FB ? 8   ? 85.996  192.646 120.892 1 88.068924  394  5  1 
ATOM 3094  C CA  . ASP FB ? 8   ? 84.594  192.459 121.254 1 88.068924  394  5  1 
ATOM 3095  C C   . ASP FB ? 8   ? 83.916  193.798 121.536 1 88.068924  394  5  1 
ATOM 3096  O O   . ASP FB ? 8   ? 84.477  194.649 122.229 1 88.068924  394  5  1 
ATOM 3097  C CB  . ASP FB ? 8   ? 84.472  191.541 122.472 1 88.068924  394  5  1 
ATOM 3098  C CG  . ASP FB ? 8   ? 83.032  191.290 122.883 1 88.068924  394  5  1 
ATOM 3099  O OD1 . ASP FB ? 8   ? 82.108  191.679 122.137 1 88.068924  394  5  1 
ATOM 3100  O OD2 . ASP FB ? 8   ? 82.820  190.700 123.965 1 88.068924  394  5  1 
ATOM 3101  N N   . GLU FB ? 9   ? 83.429  194.442 121.722 1 88.069     395  5  1 
ATOM 3102  C CA  . GLU FB ? 9   ? 82.865  195.763 121.984 1 88.069     395  5  1 
ATOM 3103  C C   . GLU FB ? 9   ? 83.054  196.165 123.444 1 88.069     395  5  1 
ATOM 3104  O O   . GLU FB ? 9   ? 83.116  197.354 123.763 1 88.069     395  5  1 
ATOM 3105  C CB  . GLU FB ? 9   ? 81.379  195.796 121.617 1 88.069     395  5  1 
ATOM 3106  C CG  . GLU FB ? 9   ? 81.101  195.501 120.151 1 88.069     395  5  1 
ATOM 3107  C CD  . GLU FB ? 9   ? 80.476  194.134 119.921 1 88.069     395  5  1 
ATOM 3108  O OE1 . GLU FB ? 9   ? 80.197  193.421 120.911 1 88.069     395  5  1 
ATOM 3109  O OE2 . GLU FB ? 9   ? 80.266  193.773 118.742 1 88.069     395  5  1 
ATOM 3110  N N   . LYS FB ? 10  ? 82.816  194.876 124.290 1 100.0      396  5  1 
ATOM 3111  C CA  . LYS FB ? 10  ? 82.817  194.730 125.743 1 100.0      396  5  1 
ATOM 3112  C C   . LYS FB ? 10  ? 84.045  195.393 126.361 1 100.0      396  5  1 
ATOM 3113  O O   . LYS FB ? 10  ? 83.979  195.917 127.475 1 100.0      396  5  1 
ATOM 3114  C CB  . LYS FB ? 10  ? 82.767  193.252 126.134 1 100.0      396  5  1 
ATOM 3115  C CG  . LYS FB ? 10  ? 81.365  192.729 126.397 1 100.0      396  5  1 
ATOM 3116  C CD  . LYS FB ? 10  ? 81.392  191.321 126.977 1 100.0      396  5  1 
ATOM 3117  C CE  . LYS FB ? 10  ? 80.041  190.654 126.893 1 100.0      396  5  1 
ATOM 3118  N NZ  . LYS FB ? 10  ? 80.093  189.229 127.334 1 100.0      396  5  1 
ATOM 3119  N N   . ARG FB ? 11  ? 85.155  194.986 126.022 1 100.0      397  5  1 
ATOM 3120  C CA  . ARG FB ? 11  ? 86.457  195.622 126.193 1 100.0      397  5  1 
ATOM 3121  C C   . ARG FB ? 11  ? 86.420  197.076 125.735 1 100.0      397  5  1 
ATOM 3122  O O   . ARG FB ? 11  ? 87.236  197.891 126.169 1 100.0      397  5  1 
ATOM 3123  C CB  . ARG FB ? 11  ? 87.535  194.858 125.422 1 100.0      397  5  1 
ATOM 3124  C CG  . ARG FB ? 11  ? 88.207  193.759 126.229 1 100.0      397  5  1 
ATOM 3125  C CD  . ARG FB ? 11  ? 89.209  192.976 125.392 1 100.0      397  5  1 
ATOM 3126  N NE  . ARG FB ? 11  ? 90.167  193.856 124.735 1 100.0      397  5  1 
ATOM 3127  C CZ  . ARG FB ? 11  ? 91.132  193.449 123.916 1 100.0      397  5  1 
ATOM 3128  N NH1 . ARG FB ? 11  ? 91.287  192.161 123.636 1 100.0      397  5  1 
ATOM 3129  N NH2 . ARG FB ? 11  ? 91.949  194.335 123.373 1 100.0      397  5  1 
ATOM 3130  N N   . LEU FB ? 12  ? 85.706  196.849 124.252 1 100.0      398  5  1 
ATOM 3131  C CA  . LEU FB ? 12  ? 85.725  198.042 123.412 1 100.0      398  5  1 
ATOM 3132  C C   . LEU FB ? 12  ? 85.233  199.260 124.187 1 100.0      398  5  1 
ATOM 3133  O O   . LEU FB ? 12  ? 85.788  200.353 124.052 1 100.0      398  5  1 
ATOM 3134  C CB  . LEU FB ? 12  ? 84.863  197.834 122.165 1 100.0      398  5  1 
ATOM 3135  C CG  . LEU FB ? 12  ? 85.570  197.988 120.818 1 100.0      398  5  1 
ATOM 3136  C CD1 . LEU FB ? 12  ? 85.384  196.735 119.975 1 100.0      398  5  1 
ATOM 3137  C CD2 . LEU FB ? 12  ? 85.052  199.214 120.080 1 100.0      398  5  1 
ATOM 3138  N N   . LYS FB ? 13  ? 84.222  198.917 125.101 1 100.0      399  5  1 
ATOM 3139  C CA  . LYS FB ? 13  ? 83.575  200.046 125.764 1 100.0      399  5  1 
ATOM 3140  C C   . LYS FB ? 13  ? 84.492  200.667 126.813 1 100.0      399  5  1 
ATOM 3141  O O   . LYS FB ? 13  ? 84.432  201.873 127.063 1 100.0      399  5  1 
ATOM 3142  C CB  . LYS FB ? 13  ? 82.260  199.608 126.410 1 100.0      399  5  1 
ATOM 3143  C CG  . LYS FB ? 13  ? 81.126  199.388 125.419 1 100.0      399  5  1 
ATOM 3144  C CD  . LYS FB ? 13  ? 79.782  199.267 126.126 1 100.0      399  5  1 
ATOM 3145  C CE  . LYS FB ? 13  ? 78.766  198.522 125.273 1 100.0      399  5  1 
ATOM 3146  N NZ  . LYS FB ? 13  ? 77.491  198.281 126.013 1 100.0      399  5  1 
ATOM 3147  N N   . GLU FB ? 14  ? 84.909  199.443 127.682 1 96.876396  400  5  1 
ATOM 3148  C CA  . GLU FB ? 14  ? 85.643  199.845 128.878 1 96.876396  400  5  1 
ATOM 3149  C C   . GLU FB ? 14  ? 86.806  200.769 128.527 1 96.876396  400  5  1 
ATOM 3150  O O   . GLU FB ? 14  ? 87.169  201.645 129.315 1 96.876396  400  5  1 
ATOM 3151  C CB  . GLU FB ? 14  ? 86.157  198.616 129.631 1 96.876396  400  5  1 
ATOM 3152  C CG  . GLU FB ? 14  ? 85.107  197.948 130.508 1 96.876396  400  5  1 
ATOM 3153  C CD  . GLU FB ? 14  ? 85.645  196.761 131.290 1 96.876396  400  5  1 
ATOM 3154  O OE1 . GLU FB ? 14  ? 86.851  196.449 131.167 1 96.876396  400  5  1 
ATOM 3155  O OE2 . GLU FB ? 14  ? 84.854  196.136 132.031 1 96.876396  400  5  1 
ATOM 3156  N N   . GLY FB ? 15  ? 87.620  200.658 128.184 1 81.10839   401  5  1 
ATOM 3157  C CA  . GLY FB ? 15  ? 88.949  201.247 128.223 1 81.10839   401  5  1 
ATOM 3158  C C   . GLY FB ? 15  ? 89.606  201.327 126.858 1 81.10839   401  5  1 
ATOM 3159  O O   . GLY FB ? 15  ? 90.688  201.900 126.716 1 81.10839   401  5  1 
ATOM 3160  N N   . CYS FB ? 16  ? 88.875  200.751 125.808 1 74.32939   402  5  1 
ATOM 3161  C CA  . CYS FB ? 16  ? 89.720  200.462 124.655 1 74.32939   402  5  1 
ATOM 3162  C C   . CYS FB ? 16  ? 90.390  201.729 124.138 1 74.32939   402  5  1 
ATOM 3163  O O   . CYS FB ? 16  ? 89.779  202.797 124.122 1 74.32939   402  5  1 
ATOM 3164  C CB  . CYS FB ? 16  ? 88.900  199.815 123.538 1 74.32939   402  5  1 
ATOM 3165  S SG  . CYS FB ? 16  ? 89.276  198.293 123.147 1 74.32939   402  5  1 
ATOM 3166  N N   . ASN FB ? 17  ? 91.873  201.794 123.854 1 54.57661   403  5  1 
ATOM 3167  C CA  . ASN FB ? 17  ? 91.866  203.180 123.396 1 54.57661   403  5  1 
ATOM 3168  C C   . ASN FB ? 17  ? 91.188  203.317 122.036 1 54.57661   403  5  1 
ATOM 3169  O O   . ASN FB ? 17  ? 91.014  202.329 121.321 1 54.57661   403  5  1 
ATOM 3170  C CB  . ASN FB ? 17  ? 93.291  203.734 123.337 1 54.57661   403  5  1 
ATOM 3171  C CG  . ASN FB ? 17  ? 94.341  202.642 123.309 1 54.57661   403  5  1 
ATOM 3172  O OD1 . ASN FB ? 17  ? 94.016  201.454 123.254 1 54.57661   403  5  1 
ATOM 3173  N ND2 . ASN FB ? 17  ? 95.608  203.037 123.344 1 54.57661   403  5  1 
ATOM 3174  N N   . ASP FB ? 18  ? 91.062  204.377 121.678 1 67.47422   404  5  1 
ATOM 3175  C CA  . ASP FB ? 18  ? 90.444  205.025 120.525 1 67.47422   404  5  1 
ATOM 3176  C C   . ASP FB ? 18  ? 91.139  204.617 119.228 1 67.47422   404  5  1 
ATOM 3177  O O   . ASP FB ? 18  ? 90.646  204.906 118.136 1 67.47422   404  5  1 
ATOM 3178  C CB  . ASP FB ? 18  ? 90.477  206.547 120.683 1 67.47422   404  5  1 
ATOM 3179  C CG  . ASP FB ? 18  ? 89.151  207.124 121.145 1 67.47422   404  5  1 
ATOM 3180  O OD1 . ASP FB ? 18  ? 88.161  206.368 121.253 1 67.47422   404  5  1 
ATOM 3181  O OD2 . ASP FB ? 18  ? 89.094  208.346 121.400 1 67.47422   404  5  1 
ATOM 3182  N N   . ARG FB ? 19  ? 92.390  204.467 119.140 1 50.93386   405  5  1 
ATOM 3183  C CA  . ARG FB ? 19  ? 92.959  203.941 117.903 1 50.93386   405  5  1 
ATOM 3184  C C   . ARG FB ? 19  ? 91.946  203.077 117.159 1 50.93386   405  5  1 
ATOM 3185  O O   . ARG FB ? 19  ? 92.018  202.941 115.936 1 50.93386   405  5  1 
ATOM 3186  C CB  . ARG FB ? 19  ? 94.224  203.131 118.195 1 50.93386   405  5  1 
ATOM 3187  C CG  . ARG FB ? 19  ? 95.048  202.810 116.958 1 50.93386   405  5  1 
ATOM 3188  C CD  . ARG FB ? 19  ? 96.419  202.261 117.321 1 50.93386   405  5  1 
ATOM 3189  N NE  . ARG FB ? 19  ? 97.490  203.123 116.837 1 50.93386   405  5  1 
ATOM 3190  C CZ  . ARG FB ? 19  ? 98.693  203.214 117.380 1 50.93386   405  5  1 
ATOM 3191  N NH1 . ARG FB ? 19  ? 99.003  202.494 118.441 1 50.93386   405  5  1 
ATOM 3192  N NH2 . ARG FB ? 19  ? 99.593  204.031 116.859 1 50.93386   405  5  1 
ATOM 3193  N N   . TRP FB ? 20  ? 91.398  201.979 117.801 1 41.94505   406  5  1 
ATOM 3194  C CA  . TRP FB ? 20  ? 90.639  200.952 117.094 1 41.94505   406  5  1 
ATOM 3195  C C   . TRP FB ? 20  ? 89.437  201.560 116.379 1 41.94505   406  5  1 
ATOM 3196  O O   . TRP FB ? 20  ? 89.057  201.109 115.296 1 41.94505   406  5  1 
ATOM 3197  C CB  . TRP FB ? 20  ? 90.174  199.863 118.064 1 41.94505   406  5  1 
ATOM 3198  C CG  . TRP FB ? 20  ? 89.301  198.819 117.435 1 41.94505   406  5  1 
ATOM 3199  C CD1 . TRP FB ? 20  ? 88.242  198.200 117.967 1 41.94505   406  5  1 
ATOM 3200  C CD2 . TRP FB ? 20  ? 89.416  198.269 116.154 1 41.94505   406  5  1 
ATOM 3201  N NE1 . TRP FB ? 20  ? 87.691  197.298 117.094 1 41.94505   406  5  1 
ATOM 3202  C CE2 . TRP FB ? 20  ? 88.392  197.321 115.974 1 41.94505   406  5  1 
ATOM 3203  C CE3 . TRP FB ? 20  ? 90.285  198.486 115.140 1 41.94505   406  5  1 
ATOM 3204  C CZ2 . TRP FB ? 20  ? 88.214  196.590 114.819 1 41.94505   406  5  1 
ATOM 3205  C CZ3 . TRP FB ? 20  ? 90.107  197.758 113.991 1 41.94505   406  5  1 
ATOM 3206  C CH2 . TRP FB ? 20  ? 89.078  196.822 113.843 1 41.94505   406  5  1 
ATOM 3207  N N   . ASP FB ? 21  ? 88.930  202.789 116.723 1 3.9043937  407  5  1 
ATOM 3208  C CA  . ASP FB ? 21  ? 88.198  203.256 115.549 1 3.9043937  407  5  1 
ATOM 3209  C C   . ASP FB ? 21  ? 89.027  204.257 114.747 1 3.9043937  407  5  1 
ATOM 3210  O O   . ASP FB ? 21  ? 88.816  204.422 113.544 1 3.9043937  407  5  1 
ATOM 3211  C CB  . ASP FB ? 21  ? 86.867  203.887 115.963 1 3.9043937  407  5  1 
ATOM 3212  C CG  . ASP FB ? 21  ? 85.710  202.904 115.934 1 3.9043937  407  5  1 
ATOM 3213  O OD1 . ASP FB ? 21  ? 85.894  201.759 115.469 1 3.9043937  407  5  1 
ATOM 3214  O OD2 . ASP FB ? 21  ? 84.604  203.279 116.379 1 3.9043937  407  5  1 
ATOM 3215  N N   . GLY FB ? 22  ? 90.724  204.523 115.817 1 0.0        408  5  1 
ATOM 3216  C CA  . GLY FB ? 22  ? 90.942  205.670 114.949 1 0.0        408  5  1 
ATOM 3217  C C   . GLY FB ? 22  ? 91.001  205.302 113.478 1 0.0        408  5  1 
ATOM 3218  O O   . GLY FB ? 22  ? 90.997  206.157 112.619 1 0.0        408  5  1 
ATOM 3219  N N   . ASP GB ? 1   ? 151.627 160.724 167.322 1 100.0      409  6  1 
ATOM 3220  C CA  . ASP GB ? 1   ? 151.521 162.011 168.001 1 100.0      409  6  1 
ATOM 3221  C C   . ASP GB ? 1   ? 152.523 163.015 167.434 1 100.0      409  6  1 
ATOM 3222  O O   . ASP GB ? 1   ? 152.681 163.757 167.342 1 100.0      409  6  1 
ATOM 3223  C CB  . ASP GB ? 1   ? 151.739 161.844 169.506 1 100.0      409  6  1 
ATOM 3224  C CG  . ASP GB ? 1   ? 151.904 163.080 170.223 1 100.0      409  6  1 
ATOM 3225  O OD1 . ASP GB ? 1   ? 151.403 164.043 169.748 1 100.0      409  6  1 
ATOM 3226  O OD2 . ASP GB ? 1   ? 152.543 163.092 171.270 1 100.0      409  6  1 
ATOM 3227  N N   . VAL GB ? 2   ? 152.962 163.406 167.066 1 100.0      410  6  1 
ATOM 3228  C CA  . VAL GB ? 2   ? 152.804 164.619 166.270 1 100.0      410  6  1 
ATOM 3229  C C   . VAL GB ? 2   ? 152.224 164.269 164.902 1 100.0      410  6  1 
ATOM 3230  O O   . VAL GB ? 2   ? 152.873 163.635 164.090 1 100.0      410  6  1 
ATOM 3231  C CB  . VAL GB ? 2   ? 154.146 165.367 166.104 1 100.0      410  6  1 
ATOM 3232  C CG1 . VAL GB ? 2   ? 153.946 166.671 165.338 1 100.0      410  6  1 
ATOM 3233  C CG2 . VAL GB ? 2   ? 154.778 165.637 167.467 1 100.0      410  6  1 
ATOM 3234  N N   . VAL GB ? 3   ? 150.937 164.823 164.690 1 100.0      411  6  1 
ATOM 3235  C CA  . VAL GB ? 3   ? 150.257 164.544 163.430 1 100.0      411  6  1 
ATOM 3236  C C   . VAL GB ? 3   ? 150.983 165.244 162.284 1 100.0      411  6  1 
ATOM 3237  O O   . VAL GB ? 3   ? 151.154 166.465 162.303 1 100.0      411  6  1 
ATOM 3238  C CB  . VAL GB ? 3   ? 148.777 164.987 163.474 1 100.0      411  6  1 
ATOM 3239  C CG1 . VAL GB ? 3   ? 148.181 165.017 162.068 1 100.0      411  6  1 
ATOM 3240  C CG2 . VAL GB ? 3   ? 147.970 164.061 164.380 1 100.0      411  6  1 
ATOM 3241  N N   . SER GB ? 4   ? 151.446 164.343 161.292 1 100.0      412  6  1 
ATOM 3242  C CA  . SER GB ? 4   ? 152.393 164.830 160.294 1 100.0      412  6  1 
ATOM 3243  C C   . SER GB ? 4   ? 151.671 165.458 159.107 1 100.0      412  6  1 
ATOM 3244  O O   . SER GB ? 4   ? 150.456 165.305 158.960 1 100.0      412  6  1 
ATOM 3245  C CB  . SER GB ? 4   ? 153.294 163.694 159.810 1 100.0      412  6  1 
ATOM 3246  O OG  . SER GB ? 4   ? 152.526 162.553 159.470 1 100.0      412  6  1 
ATOM 3247  N N   . THR GB ? 5   ? 152.370 166.126 158.208 1 100.0      413  6  1 
ATOM 3248  C CA  . THR GB ? 5   ? 151.749 166.759 157.050 1 100.0      413  6  1 
ATOM 3249  C C   . THR GB ? 5   ? 151.452 165.729 155.964 1 100.0      413  6  1 
ATOM 3250  O O   . THR GB ? 5   ? 150.820 166.047 154.955 1 100.0      413  6  1 
ATOM 3251  C CB  . THR GB ? 5   ? 152.645 167.872 156.474 1 100.0      413  6  1 
ATOM 3252  O OG1 . THR GB ? 5   ? 153.949 167.340 156.213 1 100.0      413  6  1 
ATOM 3253  C CG2 . THR GB ? 5   ? 152.769 169.038 157.448 1 100.0      413  6  1 
ATOM 3254  N N   . TYR GB ? 6   ? 151.758 164.470 156.220 1 100.0      414  6  1 
ATOM 3255  C CA  . TYR GB ? 6   ? 151.275 163.411 155.340 1 100.0      414  6  1 
ATOM 3256  C C   . TYR GB ? 6   ? 149.936 162.869 155.824 1 100.0      414  6  1 
ATOM 3257  O O   . TYR GB ? 6   ? 149.245 162.158 155.090 1 100.0      414  6  1 
ATOM 3258  C CB  . TYR GB ? 6   ? 152.298 162.274 155.256 1 100.0      414  6  1 
ATOM 3259  C CG  . TYR GB ? 6   ? 153.591 162.669 154.585 1 100.0      414  6  1 
ATOM 3260  C CD1 . TYR GB ? 6   ? 153.648 162.879 153.209 1 100.0      414  6  1 
ATOM 3261  C CD2 . TYR GB ? 6   ? 154.757 162.832 155.324 1 100.0      414  6  1 
ATOM 3262  C CE1 . TYR GB ? 6   ? 154.837 163.242 152.586 1 100.0      414  6  1 
ATOM 3263  C CE2 . TYR GB ? 6   ? 155.952 163.194 154.711 1 100.0      414  6  1 
ATOM 3264  C CZ  . TYR GB ? 6   ? 155.982 163.397 153.344 1 100.0      414  6  1 
ATOM 3265  O OH  . TYR GB ? 6   ? 157.162 163.756 152.732 1 100.0      414  6  1 
ATOM 3266  N N   . MET GB ? 7   ? 149.693 163.072 157.193 1 100.0      415  6  1 
ATOM 3267  C CA  . MET GB ? 7   ? 148.431 162.611 157.765 1 100.0      415  6  1 
ATOM 3268  C C   . MET GB ? 7   ? 147.333 163.652 157.570 1 100.0      415  6  1 
ATOM 3269  O O   . MET GB ? 7   ? 146.158 163.304 157.440 1 100.0      415  6  1 
ATOM 3270  C CB  . MET GB ? 7   ? 148.597 162.299 159.254 1 100.0      415  6  1 
ATOM 3271  C CG  . MET GB ? 7   ? 149.630 161.222 159.542 1 100.0      415  6  1 
ATOM 3272  S SD  . MET GB ? 7   ? 148.961 159.531 159.332 1 100.0      415  6  1 
ATOM 3273  C CE  . MET GB ? 7   ? 149.487 158.787 160.842 1 100.0      415  6  1 
ATOM 3274  N N   . LEU GB ? 8   ? 147.844 164.929 157.571 1 100.0      416  6  1 
ATOM 3275  C CA  . LEU GB ? 8   ? 146.825 165.962 157.420 1 100.0      416  6  1 
ATOM 3276  C C   . LEU GB ? 8   ? 147.445 167.272 156.945 1 100.0      416  6  1 
ATOM 3277  O O   . LEU GB ? 8   ? 148.023 168.014 157.740 1 100.0      416  6  1 
ATOM 3278  C CB  . LEU GB ? 8   ? 146.086 166.184 158.743 1 100.0      416  6  1 
ATOM 3279  C CG  . LEU GB ? 8   ? 144.733 166.891 158.653 1 100.0      416  6  1 
ATOM 3280  C CD1 . LEU GB ? 8   ? 143.752 166.056 157.838 1 100.0      416  6  1 
ATOM 3281  C CD2 . LEU GB ? 8   ? 144.180 167.165 160.046 1 100.0      416  6  1 
ATOM 3282  N N   . THR GB ? 9   ? 147.397 167.452 155.530 1 100.0      417  6  1 
ATOM 3283  C CA  . THR GB ? 9   ? 148.125 168.615 155.035 1 100.0      417  6  1 
ATOM 3284  C C   . THR GB ? 9   ? 147.581 169.899 155.656 1 100.0      417  6  1 
ATOM 3285  O O   . THR GB ? 9   ? 146.543 169.881 156.321 1 100.0      417  6  1 
ATOM 3286  C CB  . THR GB ? 9   ? 148.047 168.711 153.500 1 100.0      417  6  1 
ATOM 3287  O OG1 . THR GB ? 9   ? 146.680 168.879 153.106 1 100.0      417  6  1 
ATOM 3288  C CG2 . THR GB ? 9   ? 148.603 167.453 152.842 1 100.0      417  6  1 
ATOM 3289  N N   . GLU GB ? 10  ? 148.383 170.961 155.503 1 100.0      418  6  1 
ATOM 3290  C CA  . GLU GB ? 10  ? 148.078 172.154 156.286 1 100.0      418  6  1 
ATOM 3291  C C   . GLU GB ? 10  ? 146.740 172.760 155.870 1 100.0      418  6  1 
ATOM 3292  O O   . GLU GB ? 10  ? 145.957 173.190 156.720 1 100.0      418  6  1 
ATOM 3293  C CB  . GLU GB ? 10  ? 149.193 173.193 156.140 1 100.0      418  6  1 
ATOM 3294  C CG  . GLU GB ? 10  ? 148.986 174.441 156.986 1 100.0      418  6  1 
ATOM 3295  C CD  . GLU GB ? 10  ? 150.253 174.926 157.660 1 100.0      418  6  1 
ATOM 3296  O OE1 . GLU GB ? 10  ? 151.346 174.427 157.317 1 100.0      418  6  1 
ATOM 3297  O OE2 . GLU GB ? 10  ? 150.153 175.810 158.538 1 100.0      418  6  1 
ATOM 3298  N N   . SER GB ? 11  ? 146.487 172.669 154.493 1 100.0      419  6  1 
ATOM 3299  C CA  . SER GB ? 11  ? 145.202 173.106 153.956 1 100.0      419  6  1 
ATOM 3300  C C   . SER GB ? 11  ? 144.061 172.240 154.478 1 100.0      419  6  1 
ATOM 3301  O O   . SER GB ? 11  ? 142.944 172.725 154.671 1 100.0      419  6  1 
ATOM 3302  C CB  . SER GB ? 11  ? 145.221 173.072 152.427 1 100.0      419  6  1 
ATOM 3303  O OG  . SER GB ? 11  ? 145.353 171.742 151.956 1 100.0      419  6  1 
ATOM 3304  N N   . ASP GB ? 12  ? 144.299 170.929 154.638 1 100.0      420  6  1 
ATOM 3305  C CA  . ASP GB ? 12  ? 143.290 170.026 155.182 1 100.0      420  6  1 
ATOM 3306  C C   . ASP GB ? 12  ? 143.044 170.305 156.663 1 100.0      420  6  1 
ATOM 3307  O O   . ASP GB ? 12  ? 141.904 170.252 157.129 1 100.0      420  6  1 
ATOM 3308  C CB  . ASP GB ? 12  ? 143.712 168.568 154.984 1 100.0      420  6  1 
ATOM 3309  C CG  . ASP GB ? 12  ? 143.811 168.173 153.521 1 100.0      420  6  1 
ATOM 3310  O OD1 . ASP GB ? 12  ? 143.209 168.854 152.663 1 100.0      420  6  1 
ATOM 3311  O OD2 . ASP GB ? 12  ? 144.496 167.171 153.224 1 100.0      420  6  1 
ATOM 3312  N N   . LEU GB ? 13  ? 144.107 170.641 157.417 1 100.0      421  6  1 
ATOM 3313  C CA  . LEU GB ? 13  ? 143.958 170.955 158.834 1 100.0      421  6  1 
ATOM 3314  C C   . LEU GB ? 13  ? 143.201 172.265 159.024 1 100.0      421  6  1 
ATOM 3315  O O   . LEU GB ? 13  ? 142.348 172.372 159.908 1 100.0      421  6  1 
ATOM 3316  C CB  . LEU GB ? 13  ? 145.328 171.041 159.511 1 100.0      421  6  1 
ATOM 3317  C CG  . LEU GB ? 13  ? 145.324 171.280 161.022 1 100.0      421  6  1 
ATOM 3318  C CD1 . LEU GB ? 13  ? 144.643 170.120 161.740 1 100.0      421  6  1 
ATOM 3319  C CD2 . LEU GB ? 13  ? 146.746 171.474 161.536 1 100.0      421  6  1 
ATOM 3320  N N   . LEU GB ? 14  ? 143.459 173.260 158.145 1 100.0      422  6  1 
ATOM 3321  C CA  . LEU GB ? 14  ? 142.745 174.528 158.240 1 100.0      422  6  1 
ATOM 3322  C C   . LEU GB ? 14  ? 141.277 174.355 157.866 1 100.0      422  6  1 
ATOM 3323  O O   . LEU GB ? 14  ? 140.402 174.992 158.457 1 100.0      422  6  1 
ATOM 3324  C CB  . LEU GB ? 14  ? 143.394 175.579 157.335 1 100.0      422  6  1 
ATOM 3325  C CG  . LEU GB ? 14  ? 144.712 176.178 157.828 1 100.0      422  6  1 
ATOM 3326  C CD1 . LEU GB ? 14  ? 145.276 177.144 156.792 1 100.0      422  6  1 
ATOM 3327  C CD2 . LEU GB ? 14  ? 144.512 176.880 159.167 1 100.0      422  6  1 
ATOM 3328  N N   . SER GB ? 15  ? 141.046 173.572 156.829 1 100.0      423  6  1 
ATOM 3329  C CA  . SER GB ? 15  ? 139.673 173.301 156.416 1 100.0      423  6  1 
ATOM 3330  C C   . SER GB ? 15  ? 138.926 172.496 157.474 1 100.0      423  6  1 
ATOM 3331  O O   . SER GB ? 15  ? 137.746 172.742 157.731 1 100.0      423  6  1 
ATOM 3332  C CB  . SER GB ? 15  ? 139.651 172.551 155.084 1 100.0      423  6  1 
ATOM 3333  O OG  . SER GB ? 15  ? 138.323 172.389 154.619 1 100.0      423  6  1 
ATOM 3334  N N   . LEU GB ? 16  ? 139.672 171.625 158.170 1 100.0      424  6  1 
ATOM 3335  C CA  . LEU GB ? 16  ? 139.064 170.831 159.233 1 100.0      424  6  1 
ATOM 3336  C C   . LEU GB ? 16  ? 138.747 171.699 160.446 1 100.0      424  6  1 
ATOM 3337  O O   . LEU GB ? 16  ? 137.721 171.506 161.102 1 100.0      424  6  1 
ATOM 3338  C CB  . LEU GB ? 16  ? 139.990 169.682 159.640 1 100.0      424  6  1 
ATOM 3339  C CG  . LEU GB ? 16  ? 139.449 168.717 160.696 1 100.0      424  6  1 
ATOM 3340  C CD1 . LEU GB ? 16  ? 138.235 167.968 160.158 1 100.0      424  6  1 
ATOM 3341  C CD2 . LEU GB ? 16  ? 140.535 167.740 161.135 1 100.0      424  6  1 
ATOM 3342  N N   . ILE GB ? 17  ? 139.594 172.726 160.717 1 100.0      425  6  1 
ATOM 3343  C CA  . ILE GB ? 17  ? 139.325 173.563 161.881 1 100.0      425  6  1 
ATOM 3344  C C   . ILE GB ? 17  ? 138.106 174.442 161.613 1 100.0      425  6  1 
ATOM 3345  O O   . ILE GB ? 17  ? 137.264 174.632 162.493 1 100.0      425  6  1 
ATOM 3346  C CB  . ILE GB ? 17  ? 140.547 174.437 162.243 1 100.0      425  6  1 
ATOM 3347  C CG1 . ILE GB ? 17  ? 141.689 173.563 162.775 1 100.0      425  6  1 
ATOM 3348  C CG2 . ILE GB ? 17  ? 140.158 175.511 163.263 1 100.0      425  6  1 
ATOM 3349  C CD1 . ILE GB ? 17  ? 142.995 174.316 162.990 1 100.0      425  6  1 
ATOM 3350  N N   . ASN GB ? 18  ? 137.944 174.873 160.301 1 100.0      426  6  1 
ATOM 3351  C CA  . ASN GB ? 18  ? 136.809 175.700 159.905 1 100.0      426  6  1 
ATOM 3352  C C   . ASN GB ? 18  ? 135.517 174.890 159.855 1 100.0      426  6  1 
ATOM 3353  O O   . ASN GB ? 18  ? 134.438 175.419 160.129 1 100.0      426  6  1 
ATOM 3354  C CB  . ASN GB ? 18  ? 137.074 176.362 158.551 1 100.0      426  6  1 
ATOM 3355  C CG  . ASN GB ? 18  ? 136.099 177.483 158.248 1 100.0      426  6  1 
ATOM 3356  O OD1 . ASN GB ? 18  ? 135.548 178.105 159.160 1 100.0      426  6  1 
ATOM 3357  N ND2 . ASN GB ? 18  ? 135.880 177.748 156.966 1 100.0      426  6  1 
ATOM 3358  N N   . ASP GB ? 19  ? 135.661 173.602 159.596 1 100.0      427  6  1 
ATOM 3359  C CA  . ASP GB ? 19  ? 134.487 172.751 159.426 1 100.0      427  6  1 
ATOM 3360  C C   . ASP GB ? 19  ? 134.045 172.153 160.759 1 100.0      427  6  1 
ATOM 3361  O O   . ASP GB ? 19  ? 133.088 171.378 160.811 1 100.0      427  6  1 
ATOM 3362  C CB  . ASP GB ? 19  ? 134.774 171.636 158.418 1 100.0      427  6  1 
ATOM 3363  C CG  . ASP GB ? 19  ? 134.992 172.153 157.007 1 100.0      427  6  1 
ATOM 3364  O OD1 . ASP GB ? 19  ? 134.537 173.274 156.691 1 100.0      427  6  1 
ATOM 3365  O OD2 . ASP GB ? 19  ? 135.623 171.433 156.204 1 100.0      427  6  1 
ATOM 3366  N N   . MET GB ? 20  ? 134.618 172.485 161.887 1 100.0      428  6  1 
ATOM 3367  C CA  . MET GB ? 20  ? 134.159 171.984 163.179 1 100.0      428  6  1 
ATOM 3368  C C   . MET GB ? 20  ? 132.965 172.788 163.682 1 100.0      428  6  1 
ATOM 3369  O O   . MET GB ? 20  ? 132.895 173.999 163.473 1 100.0      428  6  1 
ATOM 3370  C CB  . MET GB ? 20  ? 135.291 172.029 164.207 1 100.0      428  6  1 
ATOM 3371  C CG  . MET GB ? 20  ? 136.415 171.046 163.926 1 100.0      428  6  1 
ATOM 3372  S SD  . MET GB ? 20  ? 137.770 171.155 165.158 1 100.0      428  6  1 
ATOM 3373  C CE  . MET GB ? 20  ? 138.385 170.244 165.039 1 100.0      428  6  1 
ATOM 3374  N N   . PRO GB ? 21  ? 132.224 172.212 164.598 1 100.0      429  6  1 
ATOM 3375  C CA  . PRO GB ? 21  ? 131.165 173.035 165.188 1 100.0      429  6  1 
ATOM 3376  C C   . PRO GB ? 21  ? 131.626 173.783 166.437 1 100.0      429  6  1 
ATOM 3377  O O   . PRO GB ? 21  ? 130.994 173.692 167.483 1 100.0      429  6  1 
ATOM 3378  C CB  . PRO GB ? 21  ? 130.077 172.016 165.532 1 100.0      429  6  1 
ATOM 3379  C CG  . PRO GB ? 21  ? 130.794 170.709 165.628 1 100.0      429  6  1 
ATOM 3380  C CD  . PRO GB ? 21  ? 132.050 170.793 164.812 1 100.0      429  6  1 
ATOM 3381  N N   . ILE GB ? 22  ? 132.562 174.531 166.581 1 100.0      430  6  1 
ATOM 3382  C CA  . ILE GB ? 22  ? 133.096 175.263 167.724 1 100.0      430  6  1 
ATOM 3383  C C   . ILE GB ? 22  ? 132.892 176.763 167.518 1 100.0      430  6  1 
ATOM 3384  O O   . ILE GB ? 22  ? 132.497 177.198 166.434 1 100.0      430  6  1 
ATOM 3385  C CB  . ILE GB ? 22  ? 134.593 174.952 167.945 1 100.0      430  6  1 
ATOM 3386  C CG1 . ILE GB ? 22  ? 135.405 175.316 166.697 1 100.0      430  6  1 
ATOM 3387  C CG2 . ILE GB ? 22  ? 134.789 173.478 168.315 1 100.0      430  6  1 
ATOM 3388  C CD1 . ILE GB ? 22  ? 136.912 175.242 166.895 1 100.0      430  6  1 
ATOM 3389  N N   . SER GB ? 23  ? 133.212 177.626 168.426 1 100.0      431  6  1 
ATOM 3390  C CA  . SER GB ? 23  ? 132.958 179.056 168.286 1 100.0      431  6  1 
ATOM 3391  C C   . SER GB ? 23  ? 134.032 179.729 167.438 1 100.0      431  6  1 
ATOM 3392  O O   . SER GB ? 23  ? 135.048 179.112 167.111 1 100.0      431  6  1 
ATOM 3393  C CB  . SER GB ? 23  ? 132.888 179.725 169.660 1 100.0      431  6  1 
ATOM 3394  O OG  . SER GB ? 23  ? 134.120 179.591 170.347 1 100.0      431  6  1 
ATOM 3395  N N   . LEU GB ? 24  ? 133.951 180.943 167.079 1 100.0      432  6  1 
ATOM 3396  C CA  . LEU GB ? 24  ? 134.871 181.561 166.130 1 100.0      432  6  1 
ATOM 3397  C C   . LEU GB ? 24  ? 136.181 181.940 166.811 1 100.0      432  6  1 
ATOM 3398  O O   . LEU GB ? 24  ? 137.238 181.940 166.176 1 100.0      432  6  1 
ATOM 3399  C CB  . LEU GB ? 24  ? 134.234 182.800 165.496 1 100.0      432  6  1 
ATOM 3400  C CG  . LEU GB ? 24  ? 133.102 182.547 164.499 1 100.0      432  6  1 
ATOM 3401  C CD1 . LEU GB ? 24  ? 132.587 183.867 163.936 1 100.0      432  6  1 
ATOM 3402  C CD2 . LEU GB ? 24  ? 133.573 181.628 163.377 1 100.0      432  6  1 
ATOM 3403  N N   . GLU GB ? 25  ? 136.068 182.071 168.251 1 100.0      433  6  1 
ATOM 3404  C CA  . GLU GB ? 25  ? 137.309 182.327 168.976 1 100.0      433  6  1 
ATOM 3405  C C   . GLU GB ? 25  ? 138.225 181.107 168.950 1 100.0      433  6  1 
ATOM 3406  O O   . GLU GB ? 25  ? 139.450 181.244 168.911 1 100.0      433  6  1 
ATOM 3407  C CB  . GLU GB ? 25  ? 137.014 182.732 170.422 1 100.0      433  6  1 
ATOM 3408  C CG  . GLU GB ? 25  ? 136.267 184.052 170.551 1 100.0      433  6  1 
ATOM 3409  C CD  . GLU GB ? 25  ? 135.373 184.118 171.779 1 100.0      433  6  1 
ATOM 3410  O OE1 . GLU GB ? 25  ? 135.252 183.100 172.497 1 100.0      433  6  1 
ATOM 3411  O OE2 . GLU GB ? 25  ? 134.789 185.197 172.025 1 100.0      433  6  1 
ATOM 3412  N N   . GLN GB ? 26  ? 137.556 179.920 169.152 1 100.0      434  6  1 
ATOM 3413  C CA  . GLN GB ? 26  ? 138.349 178.696 169.101 1 100.0      434  6  1 
ATOM 3414  C C   . GLN GB ? 26  ? 138.931 178.476 167.707 1 100.0      434  6  1 
ATOM 3415  O O   . GLN GB ? 26  ? 140.087 178.070 167.569 1 100.0      434  6  1 
ATOM 3416  C CB  . GLN GB ? 26  ? 137.503 177.490 169.513 1 100.0      434  6  1 
ATOM 3417  C CG  . GLN GB ? 26  ? 137.150 177.464 170.994 1 100.0      434  6  1 
ATOM 3418  C CD  . GLN GB ? 26  ? 136.151 176.376 171.339 1 100.0      434  6  1 
ATOM 3419  O OE1 . GLN GB ? 26  ? 135.750 175.586 170.479 1 100.0      434  6  1 
ATOM 3420  N NE2 . GLN GB ? 26  ? 135.741 176.327 172.602 1 100.0      434  6  1 
ATOM 3421  N N   . LYS GB ? 27  ? 138.138 178.843 166.640 1 100.0      435  6  1 
ATOM 3422  C CA  . LYS GB ? 27  ? 138.639 178.545 165.302 1 100.0      435  6  1 
ATOM 3423  C C   . LYS GB ? 27  ? 139.770 179.492 164.914 1 100.0      435  6  1 
ATOM 3424  O O   . LYS GB ? 27  ? 140.726 179.087 164.248 1 100.0      435  6  1 
ATOM 3425  C CB  . LYS GB ? 27  ? 137.509 178.630 164.274 1 100.0      435  6  1 
ATOM 3426  C CG  . LYS GB ? 27  ? 136.606 177.405 164.244 1 100.0      435  6  1 
ATOM 3427  C CD  . LYS GB ? 27  ? 135.646 177.448 163.062 1 100.0      435  6  1 
ATOM 3428  C CE  . LYS GB ? 27  ? 134.394 176.623 163.328 1 100.0      435  6  1 
ATOM 3429  N NZ  . LYS GB ? 27  ? 133.397 176.757 162.224 1 100.0      435  6  1 
ATOM 3430  N N   . LYS GB ? 28  ? 139.650 180.741 165.389 1 100.0      436  6  1 
ATOM 3431  C CA  . LYS GB ? 28  ? 140.660 181.757 165.109 1 100.0      436  6  1 
ATOM 3432  C C   . LYS GB ? 28  ? 141.960 181.459 165.850 1 100.0      436  6  1 
ATOM 3433  O O   . LYS GB ? 28  ? 143.049 181.619 165.294 1 100.0      436  6  1 
ATOM 3434  C CB  . LYS GB ? 28  ? 140.146 183.146 165.491 1 100.0      436  6  1 
ATOM 3435  C CG  . LYS GB ? 28  ? 141.122 184.273 165.189 1 100.0      436  6  1 
ATOM 3436  C CD  . LYS GB ? 28  ? 140.464 185.638 165.340 1 100.0      436  6  1 
ATOM 3437  C CE  . LYS GB ? 28  ? 140.674 186.210 166.736 1 100.0      436  6  1 
ATOM 3438  N NZ  . LYS GB ? 28  ? 140.113 187.588 166.860 1 100.0      436  6  1 
ATOM 3439  N N   . LEU GB ? 29  ? 141.739 180.947 167.158 1 100.0      437  6  1 
ATOM 3440  C CA  . LEU GB ? 29  ? 142.910 180.555 167.934 1 100.0      437  6  1 
ATOM 3441  C C   . LEU GB ? 29  ? 143.626 179.377 167.281 1 100.0      437  6  1 
ATOM 3442  O O   . LEU GB ? 29  ? 144.857 179.354 167.214 1 100.0      437  6  1 
ATOM 3443  C CB  . LEU GB ? 29  ? 142.507 180.191 169.366 1 100.0      437  6  1 
ATOM 3444  C CG  . LEU GB ? 29  ? 143.566 179.478 170.208 1 100.0      437  6  1 
ATOM 3445  C CD1 . LEU GB ? 29  ? 144.656 180.456 170.630 1 100.0      437  6  1 
ATOM 3446  C CD2 . LEU GB ? 29  ? 142.927 178.823 171.428 1 100.0      437  6  1 
ATOM 3447  N N   . LYS GB ? 30  ? 142.847 178.431 166.824 1 100.0      438  6  1 
ATOM 3448  C CA  . LYS GB ? 30  ? 143.443 177.228 166.251 1 100.0      438  6  1 
ATOM 3449  C C   . LYS GB ? 30  ? 144.106 177.528 164.910 1 100.0      438  6  1 
ATOM 3450  O O   . LYS GB ? 30  ? 145.150 176.959 164.586 1 100.0      438  6  1 
ATOM 3451  C CB  . LYS GB ? 30  ? 142.388 176.134 166.081 1 100.0      438  6  1 
ATOM 3452  C CG  . LYS GB ? 30  ? 142.026 175.417 167.373 1 100.0      438  6  1 
ATOM 3453  C CD  . LYS GB ? 30  ? 141.066 174.261 167.122 1 100.0      438  6  1 
ATOM 3454  C CE  . LYS GB ? 30  ? 140.673 173.567 168.418 1 100.0      438  6  1 
ATOM 3455  N NZ  . LYS GB ? 30  ? 139.748 172.420 168.174 1 100.0      438  6  1 
ATOM 3456  N N   . GLU GB ? 31  ? 143.418 178.403 164.067 1 100.0      439  6  1 
ATOM 3457  C CA  . GLU GB ? 31  ? 143.959 178.660 162.736 1 100.0      439  6  1 
ATOM 3458  C C   . GLU GB ? 31  ? 145.241 179.484 162.810 1 100.0      439  6  1 
ATOM 3459  O O   . GLU GB ? 31  ? 146.114 179.363 161.948 1 100.0      439  6  1 
ATOM 3460  C CB  . GLU GB ? 31  ? 142.925 179.374 161.863 1 100.0      439  6  1 
ATOM 3461  C CG  . GLU GB ? 31  ? 141.730 178.507 161.491 1 100.0      439  6  1 
ATOM 3462  C CD  . GLU GB ? 31  ? 140.888 179.095 160.369 1 100.0      439  6  1 
ATOM 3463  O OE1 . GLU GB ? 31  ? 141.116 180.265 159.989 1 100.0      439  6  1 
ATOM 3464  O OE2 . GLU GB ? 31  ? 139.993 178.379 159.868 1 100.0      439  6  1 
ATOM 3465  N N   . LEU GB ? 32  ? 145.482 180.208 163.894 1 100.0      440  6  1 
ATOM 3466  C CA  . LEU GB ? 32  ? 146.642 181.084 164.022 1 100.0      440  6  1 
ATOM 3467  C C   . LEU GB ? 32  ? 147.813 180.346 164.662 1 100.0      440  6  1 
ATOM 3468  O O   . LEU GB ? 32  ? 148.966 180.552 164.277 1 100.0      440  6  1 
ATOM 3469  C CB  . LEU GB ? 32  ? 146.289 182.322 164.851 1 100.0      440  6  1 
ATOM 3470  C CG  . LEU GB ? 32  ? 145.289 183.296 164.225 1 100.0      440  6  1 
ATOM 3471  C CD1 . LEU GB ? 32  ? 145.012 184.455 165.176 1 100.0      440  6  1 
ATOM 3472  C CD2 . LEU GB ? 32  ? 145.808 183.808 162.886 1 100.0      440  6  1 
ATOM 3473  N N   . CYS GB ? 33  ? 147.417 179.377 165.523 1 100.0      441  6  1 
ATOM 3474  C CA  . CYS GB ? 33  ? 148.482 178.581 166.124 1 100.0      441  6  1 
ATOM 3475  C C   . CYS GB ? 33  ? 148.405 177.131 165.662 1 100.0      441  6  1 
ATOM 3476  O O   . CYS GB ? 33  ? 148.455 176.211 166.480 1 100.0      441  6  1 
ATOM 3477  C CB  . CYS GB ? 33  ? 148.404 178.646 167.649 1 100.0      441  6  1 
ATOM 3478  S SG  . CYS GB ? 33  ? 148.379 180.327 168.306 1 100.0      441  6  1 
ATOM 3479  N N   . ILE GB ? 34  ? 148.627 176.831 164.184 1 100.0      442  6  1 
ATOM 3480  C CA  . ILE GB ? 34  ? 148.270 175.557 163.569 1 100.0      442  6  1 
ATOM 3481  C C   . ILE GB ? 34  ? 149.313 174.501 163.928 1 100.0      442  6  1 
ATOM 3482  O O   . ILE GB ? 34  ? 148.990 173.317 164.052 1 100.0      442  6  1 
ATOM 3483  C CB  . ILE GB ? 34  ? 148.143 175.686 162.035 1 100.0      442  6  1 
ATOM 3484  C CG1 . ILE GB ? 34  ? 147.422 174.464 161.454 1 100.0      442  6  1 
ATOM 3485  C CG2 . ILE GB ? 34  ? 149.521 175.865 161.392 1 100.0      442  6  1 
ATOM 3486  C CD1 . ILE GB ? 34  ? 145.956 174.704 161.134 1 100.0      442  6  1 
ATOM 3487  N N   . GLU GB ? 35  ? 150.532 175.023 164.195 1 100.0      443  6  1 
ATOM 3488  C CA  . GLU GB ? 35  ? 151.664 174.151 164.494 1 100.0      443  6  1 
ATOM 3489  C C   . GLU GB ? 35  ? 151.583 173.608 165.918 1 100.0      443  6  1 
ATOM 3490  O O   . GLU GB ? 35  ? 152.045 172.499 166.193 1 100.0      443  6  1 
ATOM 3491  C CB  . GLU GB ? 35  ? 152.986 174.896 164.290 1 100.0      443  6  1 
ATOM 3492  C CG  . GLU GB ? 35  ? 153.197 176.051 165.258 1 100.0      443  6  1 
ATOM 3493  C CD  . GLU GB ? 35  ? 152.715 177.386 164.713 1 100.0      443  6  1 
ATOM 3494  O OE1 . GLU GB ? 35  ? 151.968 177.397 163.708 1 100.0      443  6  1 
ATOM 3495  O OE2 . GLU GB ? 35  ? 153.088 178.429 165.295 1 100.0      443  6  1 
ATOM 3496  N N   . ILE GB ? 36  ? 150.871 174.251 166.822 1 100.0      444  6  1 
ATOM 3497  C CA  . ILE GB ? 36  ? 150.617 173.754 168.170 1 100.0      444  6  1 
ATOM 3498  C C   . ILE GB ? 36  ? 149.480 172.736 168.138 1 100.0      444  6  1 
ATOM 3499  O O   . ILE GB ? 36  ? 149.525 171.723 168.841 1 100.0      444  6  1 
ATOM 3500  C CB  . ILE GB ? 36  ? 150.278 174.906 169.143 1 100.0      444  6  1 
ATOM 3501  C CG1 . ILE GB ? 36  ? 151.436 175.909 169.208 1 100.0      444  6  1 
ATOM 3502  C CG2 . ILE GB ? 36  ? 149.949 174.358 170.535 1 100.0      444  6  1 
ATOM 3503  C CD1 . ILE GB ? 36  ? 152.721 175.333 169.785 1 100.0      444  6  1 
ATOM 3504  N N   . VAL GB ? 37  ? 148.548 172.912 167.233 1 100.0      445  6  1 
ATOM 3505  C CA  . VAL GB ? 37  ? 147.450 171.979 167.007 1 100.0      445  6  1 
ATOM 3506  C C   . VAL GB ? 37  ? 147.998 170.652 166.486 1 100.0      445  6  1 
ATOM 3507  O O   . VAL GB ? 37  ? 147.521 169.582 166.871 1 100.0      445  6  1 
ATOM 3508  C CB  . VAL GB ? 37  ? 146.412 172.552 166.016 1 100.0      445  6  1 
ATOM 3509  C CG1 . VAL GB ? 37  ? 145.363 171.499 165.663 1 100.0      445  6  1 
ATOM 3510  C CG2 . VAL GB ? 37  ? 145.748 173.797 166.602 1 100.0      445  6  1 
ATOM 3511  N N   . ARG GB ? 38  ? 149.027 170.745 165.503 1 100.0      446  6  1 
ATOM 3512  C CA  . ARG GB ? 38  ? 149.685 169.543 165.003 1 100.0      446  6  1 
ATOM 3513  C C   . ARG GB ? 38  ? 150.371 168.783 166.133 1 100.0      446  6  1 
ATOM 3514  O O   . ARG GB ? 38  ? 150.403 167.551 166.130 1 100.0      446  6  1 
ATOM 3515  C CB  . ARG GB ? 38  ? 150.704 169.900 163.918 1 100.0      446  6  1 
ATOM 3516  C CG  . ARG GB ? 38  ? 150.478 169.204 162.608 1 100.0      446  6  1 
ATOM 3517  C CD  . ARG GB ? 38  ? 151.332 169.778 161.499 1 100.0      446  6  1 
ATOM 3518  N NE  . ARG GB ? 38  ? 150.555 170.462 160.530 1 100.0      446  6  1 
ATOM 3519  C CZ  . ARG GB ? 38  ? 149.921 169.894 159.555 1 100.0      446  6  1 
ATOM 3520  N NH1 . ARG GB ? 38  ? 149.960 168.615 159.400 1 100.0      446  6  1 
ATOM 3521  N NH2 . ARG GB ? 38  ? 149.244 170.609 158.729 1 100.0      446  6  1 
ATOM 3522  N N   . GLN GB ? 39  ? 150.931 169.560 167.137 1 100.0      447  6  1 
ATOM 3523  C CA  . GLN GB ? 39  ? 151.695 168.922 168.204 1 100.0      447  6  1 
ATOM 3524  C C   . GLN GB ? 39  ? 150.771 168.263 169.223 1 100.0      447  6  1 
ATOM 3525  O O   . GLN GB ? 39  ? 151.147 167.280 169.865 1 100.0      447  6  1 
ATOM 3526  C CB  . GLN GB ? 39  ? 152.602 169.939 168.898 1 100.0      447  6  1 
ATOM 3527  C CG  . GLN GB ? 39  ? 153.866 170.270 168.116 1 100.0      447  6  1 
ATOM 3528  C CD  . GLN GB ? 39  ? 154.789 171.214 168.864 1 100.0      447  6  1 
ATOM 3529  O OE1 . GLN GB ? 39  ? 154.442 171.724 169.934 1 100.0      447  6  1 
ATOM 3530  N NE2 . GLN GB ? 39  ? 155.971 171.453 168.307 1 100.0      447  6  1 
ATOM 3531  N N   . GLN GB ? 40  ? 149.550 168.849 169.387 1 100.0      448  6  1 
ATOM 3532  C CA  . GLN GB ? 40  ? 148.677 168.346 170.442 1 100.0      448  6  1 
ATOM 3533  C C   . GLN GB ? 40  ? 147.813 167.194 169.938 1 100.0      448  6  1 
ATOM 3534  O O   . GLN GB ? 40  ? 147.329 166.382 170.729 1 100.0      448  6  1 
ATOM 3535  C CB  . GLN GB ? 40  ? 147.791 169.467 170.987 1 100.0      448  6  1 
ATOM 3536  C CG  . GLN GB ? 40  ? 148.569 170.616 171.615 1 100.0      448  6  1 
ATOM 3537  C CD  . GLN GB ? 40  ? 147.727 171.445 172.566 1 100.0      448  6  1 
ATOM 3538  O OE1 . GLN GB ? 40  ? 146.506 171.279 172.641 1 100.0      448  6  1 
ATOM 3539  N NE2 . GLN GB ? 40  ? 148.374 172.344 173.300 1 100.0      448  6  1 
ATOM 3540  N N   . ALA GB ? 41  ? 147.813 167.009 168.543 1 100.0      449  6  1 
ATOM 3541  C CA  . ALA GB ? 41  ? 146.879 166.064 167.937 1 100.0      449  6  1 
ATOM 3542  C C   . ALA GB ? 41  ? 147.486 164.666 167.861 1 100.0      449  6  1 
ATOM 3543  O O   . ALA GB ? 41  ? 148.696 164.516 167.684 1 100.0      449  6  1 
ATOM 3544  C CB  . ALA GB ? 41  ? 146.469 166.539 166.545 1 100.0      449  6  1 
ATOM 3545  N N   . TYR GB ? 42  ? 146.577 163.696 167.519 1 100.0      450  6  1 
ATOM 3546  C CA  . TYR GB ? 42  ? 146.938 162.301 167.294 1 100.0      450  6  1 
ATOM 3547  C C   . TYR GB ? 42  ? 146.359 161.793 165.979 1 100.0      450  6  1 
ATOM 3548  O O   . TYR GB ? 42  ? 145.289 162.234 165.553 1 100.0      450  6  1 
ATOM 3549  C CB  . TYR GB ? 42  ? 146.451 161.426 168.452 1 100.0      450  6  1 
ATOM 3550  C CG  . TYR GB ? 42  ? 147.165 161.690 169.755 1 100.0      450  6  1 
ATOM 3551  C CD1 . TYR GB ? 42  ? 148.435 161.168 169.994 1 100.0      450  6  1 
ATOM 3552  C CD2 . TYR GB ? 42  ? 146.573 162.459 170.750 1 100.0      450  6  1 
ATOM 3553  C CE1 . TYR GB ? 42  ? 149.096 161.407 171.193 1 100.0      450  6  1 
ATOM 3554  C CE2 . TYR GB ? 42  ? 147.225 162.704 171.954 1 100.0      450  6  1 
ATOM 3555  C CZ  . TYR GB ? 42  ? 148.485 162.176 172.166 1 100.0      450  6  1 
ATOM 3556  O OH  . TYR GB ? 42  ? 149.135 162.415 173.355 1 100.0      450  6  1 
ATOM 3557  N N   . SER GB ? 43  ? 146.921 160.921 165.360 1 100.0      451  6  1 
ATOM 3558  C CA  . SER GB ? 43  ? 146.447 160.122 164.235 1 100.0      451  6  1 
ATOM 3559  C C   . SER GB ? 43  ? 146.400 158.640 164.591 1 100.0      451  6  1 
ATOM 3560  O O   . SER GB ? 43  ? 147.420 158.051 164.955 1 100.0      451  6  1 
ATOM 3561  C CB  . SER GB ? 43  ? 147.342 160.333 163.013 1 100.0      451  6  1 
ATOM 3562  O OG  . SER GB ? 43  ? 146.890 159.555 161.918 1 100.0      451  6  1 
ATOM 3563  N N   . ILE GB ? 44  ? 145.131 158.151 164.547 1 100.0      452  6  1 
ATOM 3564  C CA  . ILE GB ? 44  ? 144.895 156.767 164.942 1 100.0      452  6  1 
ATOM 3565  C C   . ILE GB ? 44  ? 144.541 155.932 163.713 1 100.0      452  6  1 
ATOM 3566  O O   . ILE GB ? 44  ? 143.640 156.289 162.951 1 100.0      452  6  1 
ATOM 3567  C CB  . ILE GB ? 44  ? 143.773 156.665 166.000 1 100.0      452  6  1 
ATOM 3568  C CG1 . ILE GB ? 44  ? 144.160 157.439 167.265 1 100.0      452  6  1 
ATOM 3569  C CG2 . ILE GB ? 44  ? 143.469 155.200 166.326 1 100.0      452  6  1 
ATOM 3570  C CD1 . ILE GB ? 44  ? 142.978 157.818 168.146 1 100.0      452  6  1 
ATOM 3571  N N   . MET GB ? 45  ? 145.248 154.730 163.500 1 100.0      453  6  1 
ATOM 3572  C CA  . MET GB ? 45  ? 144.909 153.953 162.312 1 100.0      453  6  1 
ATOM 3573  C C   . MET GB ? 45  ? 143.740 153.014 162.591 1 100.0      453  6  1 
ATOM 3574  O O   . MET GB ? 45  ? 143.842 152.122 163.435 1 100.0      453  6  1 
ATOM 3575  C CB  . MET GB ? 45  ? 146.118 153.151 161.828 1 100.0      453  6  1 
ATOM 3576  C CG  . MET GB ? 45  ? 145.809 152.208 160.678 1 100.0      453  6  1 
ATOM 3577  S SD  . MET GB ? 45  ? 145.452 153.099 159.115 1 100.0      453  6  1 
ATOM 3578  C CE  . MET GB ? 45  ? 145.540 151.724 157.935 1 100.0      453  6  1 
ATOM 3579  N N   . SER GB ? 46  ? 142.661 153.304 161.805 1 100.0      454  6  1 
ATOM 3580  C CA  . SER GB ? 46  ? 141.513 152.509 162.230 1 100.0      454  6  1 
ATOM 3581  C C   . SER GB ? 46  ? 141.206 151.402 161.227 1 100.0      454  6  1 
ATOM 3582  O O   . SER GB ? 46  ? 140.909 150.270 161.616 1 100.0      454  6  1 
ATOM 3583  C CB  . SER GB ? 46  ? 140.283 153.399 162.412 1 100.0      454  6  1 
ATOM 3584  O OG  . SER GB ? 46  ? 140.266 153.980 163.684 1 100.0      454  6  1 
ATOM 3585  N N   . ILE GB ? 47  ? 141.033 151.526 160.077 1 100.0      455  6  1 
ATOM 3586  C CA  . ILE GB ? 47  ? 140.327 150.498 159.320 1 100.0      455  6  1 
ATOM 3587  C C   . ILE GB ? 47  ? 141.006 150.296 157.967 1 100.0      455  6  1 
ATOM 3588  O O   . ILE GB ? 47  ? 141.548 151.241 157.390 1 100.0      455  6  1 
ATOM 3589  C CB  . ILE GB ? 47  ? 138.839 150.865 159.122 1 100.0      455  6  1 
ATOM 3590  C CG1 . ILE GB ? 47  ? 138.058 149.658 158.590 1 100.0      455  6  1 
ATOM 3591  C CG2 . ILE GB ? 47  ? 138.698 152.065 158.182 1 100.0      455  6  1 
ATOM 3592  C CD1 . ILE GB ? 47  ? 136.559 149.727 158.848 1 100.0      455  6  1 
ATOM 3593  N N   . ASN GB ? 48  ? 141.273 149.181 157.551 1 100.0      456  6  1 
ATOM 3594  C CA  . ASN GB ? 48  ? 141.659 148.841 156.186 1 100.0      456  6  1 
ATOM 3595  C C   . ASN GB ? 48  ? 140.782 147.731 155.615 1 100.0      456  6  1 
ATOM 3596  O O   . ASN GB ? 48  ? 141.063 146.548 155.815 1 100.0      456  6  1 
ATOM 3597  C CB  . ASN GB ? 48  ? 143.133 148.436 156.130 1 100.0      456  6  1 
ATOM 3598  C CG  . ASN GB ? 48  ? 143.704 148.500 154.727 1 100.0      456  6  1 
ATOM 3599  O OD1 . ASN GB ? 48  ? 142.977 148.735 153.758 1 100.0      456  6  1 
ATOM 3600  N ND2 . ASN GB ? 48  ? 145.010 148.294 154.608 1 100.0      456  6  1 
ATOM 3601  N N   . GLU GB ? 49  ? 139.697 147.972 155.337 1 100.0      457  6  1 
ATOM 3602  C CA  . GLU GB ? 49  ? 138.570 147.120 154.971 1 100.0      457  6  1 
ATOM 3603  C C   . GLU GB ? 49  ? 137.852 147.654 153.736 1 100.0      457  6  1 
ATOM 3604  O O   . GLU GB ? 49  ? 137.739 148.868 153.553 1 100.0      457  6  1 
ATOM 3605  C CB  . GLU GB ? 49  ? 137.588 146.997 156.139 1 100.0      457  6  1 
ATOM 3606  C CG  . GLU GB ? 49  ? 136.800 145.713 156.148 1 100.0      457  6  1 
ATOM 3607  C CD  . GLU GB ? 49  ? 135.870 145.581 157.343 1 100.0      457  6  1 
ATOM 3608  O OE1 . GLU GB ? 49  ? 135.804 146.505 158.166 1 100.0      457  6  1 
ATOM 3609  O OE2 . GLU GB ? 49  ? 135.202 144.543 157.457 1 100.0      457  6  1 
ATOM 3610  N N   . GLU GB ? 50  ? 137.385 147.042 152.971 1 100.0      458  6  1 
ATOM 3611  C CA  . GLU GB ? 50  ? 136.531 147.118 151.789 1 100.0      458  6  1 
ATOM 3612  C C   . GLU GB ? 50  ? 136.949 148.269 150.879 1 100.0      458  6  1 
ATOM 3613  O O   . GLU GB ? 50  ? 136.101 149.015 150.384 1 100.0      458  6  1 
ATOM 3614  C CB  . GLU GB ? 50  ? 135.063 147.274 152.195 1 100.0      458  6  1 
ATOM 3615  C CG  . GLU GB ? 50  ? 134.483 146.049 152.887 1 100.0      458  6  1 
ATOM 3616  C CD  . GLU GB ? 50  ? 133.011 146.197 153.235 1 100.0      458  6  1 
ATOM 3617  O OE1 . GLU GB ? 50  ? 132.476 147.326 153.142 1 100.0      458  6  1 
ATOM 3618  O OE2 . GLU GB ? 50  ? 132.387 145.178 153.604 1 100.0      458  6  1 
ATOM 3619  N N   . GLU GB ? 51  ? 138.383 148.183 150.680 1 100.0      459  6  1 
ATOM 3620  C CA  . GLU GB ? 51  ? 138.959 149.176 149.779 1 100.0      459  6  1 
ATOM 3621  C C   . GLU GB ? 51  ? 139.004 150.555 150.433 1 100.0      459  6  1 
ATOM 3622  O O   . GLU GB ? 51  ? 138.821 151.572 149.761 1 100.0      459  6  1 
ATOM 3623  C CB  . GLU GB ? 51  ? 138.166 149.240 148.471 1 100.0      459  6  1 
ATOM 3624  C CG  . GLU GB ? 51  ? 138.365 148.028 147.572 1 100.0      459  6  1 
ATOM 3625  C CD  . GLU GB ? 51  ? 137.696 148.172 146.215 1 100.0      459  6  1 
ATOM 3626  O OE1 . GLU GB ? 51  ? 136.929 149.142 146.016 1 100.0      459  6  1 
ATOM 3627  O OE2 . GLU GB ? 51  ? 137.940 147.308 145.343 1 100.0      459  6  1 
ATOM 3628  N N   . VAL GB ? 52  ? 138.949 150.621 151.696 1 100.0      460  6  1 
ATOM 3629  C CA  . VAL GB ? 52  ? 139.057 151.930 152.332 1 100.0      460  6  1 
ATOM 3630  C C   . VAL GB ? 52  ? 140.113 151.883 153.434 1 100.0      460  6  1 
ATOM 3631  O O   . VAL GB ? 52  ? 140.289 150.855 154.091 1 100.0      460  6  1 
ATOM 3632  C CB  . VAL GB ? 52  ? 137.702 152.393 152.912 1 100.0      460  6  1 
ATOM 3633  C CG1 . VAL GB ? 52  ? 137.576 152.060 154.323 1 100.0      460  6  1 
ATOM 3634  C CG2 . VAL GB ? 52  ? 137.506 153.823 152.732 1 100.0      460  6  1 
ATOM 3635  N N   . LEU GB ? 53  ? 140.988 152.868 153.422 1 100.0      461  6  1 
ATOM 3636  C CA  . LEU GB ? 53  ? 141.904 153.164 154.517 1 100.0      461  6  1 
ATOM 3637  C C   . LEU GB ? 53  ? 141.435 154.384 155.304 1 100.0      461  6  1 
ATOM 3638  O O   . LEU GB ? 53  ? 141.319 155.478 154.748 1 100.0      461  6  1 
ATOM 3639  C CB  . LEU GB ? 53  ? 143.319 153.400 153.984 1 100.0      461  6  1 
ATOM 3640  C CG  . LEU GB ? 53  ? 144.344 153.928 154.989 1 100.0      461  6  1 
ATOM 3641  C CD1 . LEU GB ? 53  ? 144.766 152.820 155.948 1 100.0      461  6  1 
ATOM 3642  C CD2 . LEU GB ? 53  ? 145.555 154.507 154.265 1 100.0      461  6  1 
ATOM 3643  N N   . ALA GB ? 54  ? 141.051 154.096 156.471 1 100.0      462  6  1 
ATOM 3644  C CA  . ALA GB ? 54  ? 140.569 155.209 157.286 1 100.0      462  6  1 
ATOM 3645  C C   . ALA GB ? 54  ? 141.446 155.406 158.519 1 100.0      462  6  1 
ATOM 3646  O O   . ALA GB ? 54  ? 141.857 154.434 159.158 1 100.0      462  6  1 
ATOM 3647  C CB  . ALA GB ? 54  ? 139.118 154.977 157.699 1 100.0      462  6  1 
ATOM 3648  N N   . TYR GB ? 55  ? 141.776 156.477 158.848 1 100.0      463  6  1 
ATOM 3649  C CA  . TYR GB ? 55  ? 142.405 156.782 160.128 1 100.0      463  6  1 
ATOM 3650  C C   . TYR GB ? 55  ? 141.777 158.017 160.763 1 100.0      463  6  1 
ATOM 3651  O O   . TYR GB ? 55  ? 141.171 158.839 160.071 1 100.0      463  6  1 
ATOM 3652  C CB  . TYR GB ? 55  ? 143.911 156.996 159.949 1 100.0      463  6  1 
ATOM 3653  C CG  . TYR GB ? 55  ? 144.257 158.117 158.999 1 100.0      463  6  1 
ATOM 3654  C CD1 . TYR GB ? 55  ? 144.310 157.899 157.624 1 100.0      463  6  1 
ATOM 3655  C CD2 . TYR GB ? 55  ? 144.531 159.395 159.473 1 100.0      463  6  1 
ATOM 3656  C CE1 . TYR GB ? 55  ? 144.630 158.929 156.745 1 100.0      463  6  1 
ATOM 3657  C CE2 . TYR GB ? 55  ? 144.852 160.432 158.604 1 100.0      463  6  1 
ATOM 3658  C CZ  . TYR GB ? 55  ? 144.898 160.190 157.243 1 100.0      463  6  1 
ATOM 3659  O OH  . TYR GB ? 55  ? 145.215 161.212 156.377 1 100.0      463  6  1 
ATOM 3660  N N   . VAL GB ? 56  ? 141.720 158.003 161.959 1 100.0      464  6  1 
ATOM 3661  C CA  . VAL GB ? 56  ? 140.991 158.919 162.830 1 100.0      464  6  1 
ATOM 3662  C C   . VAL GB ? 56  ? 141.937 159.996 163.356 1 100.0      464  6  1 
ATOM 3663  O O   . VAL GB ? 56  ? 142.968 159.687 163.956 1 100.0      464  6  1 
ATOM 3664  C CB  . VAL GB ? 56  ? 140.326 158.173 164.009 1 100.0      464  6  1 
ATOM 3665  C CG1 . VAL GB ? 56  ? 139.561 159.147 164.902 1 100.0      464  6  1 
ATOM 3666  C CG2 . VAL GB ? 56  ? 139.397 157.077 163.489 1 100.0      464  6  1 
ATOM 3667  N N   . VAL GB ? 57  ? 141.684 161.257 163.042 1 100.0      465  6  1 
ATOM 3668  C CA  . VAL GB ? 57  ? 142.514 162.327 163.585 1 100.0      465  6  1 
ATOM 3669  C C   . VAL GB ? 57  ? 141.875 162.882 164.856 1 100.0      465  6  1 
ATOM 3670  O O   . VAL GB ? 57  ? 140.689 163.219 164.866 1 100.0      465  6  1 
ATOM 3671  C CB  . VAL GB ? 57  ? 142.725 163.459 162.556 1 100.0      465  6  1 
ATOM 3672  C CG1 . VAL GB ? 57  ? 143.625 164.551 163.131 1 100.0      465  6  1 
ATOM 3673  C CG2 . VAL GB ? 57  ? 143.317 162.901 161.263 1 100.0      465  6  1 
ATOM 3674  N N   . GLN GB ? 58  ? 142.536 162.937 165.853 1 100.0      466  6  1 
ATOM 3675  C CA  . GLN GB ? 58  ? 142.098 163.490 167.130 1 100.0      466  6  1 
ATOM 3676  C C   . GLN GB ? 58  ? 142.697 164.874 167.365 1 100.0      466  6  1 
ATOM 3677  O O   . GLN GB ? 58  ? 143.916 165.015 167.489 1 100.0      466  6  1 
ATOM 3678  C CB  . GLN GB ? 58  ? 142.474 162.553 168.279 1 100.0      466  6  1 
ATOM 3679  C CG  . GLN GB ? 58  ? 141.740 162.845 169.575 1 100.0      466  6  1 
ATOM 3680  C CD  . GLN GB ? 58  ? 142.129 161.900 170.697 1 100.0      466  6  1 
ATOM 3681  O OE1 . GLN GB ? 58  ? 142.942 160.994 170.510 1 100.0      466  6  1 
ATOM 3682  N NE2 . GLN GB ? 58  ? 141.549 162.103 171.871 1 100.0      466  6  1 
ATOM 3683  N N   . LEU GB ? 59  ? 141.810 165.893 167.188 1 100.0      467  6  1 
ATOM 3684  C CA  . LEU GB ? 59  ? 142.297 167.265 167.272 1 100.0      467  6  1 
ATOM 3685  C C   . LEU GB ? 59  ? 141.950 167.883 168.622 1 100.0      467  6  1 
ATOM 3686  O O   . LEU GB ? 59  ? 140.911 167.570 169.205 1 100.0      467  6  1 
ATOM 3687  C CB  . LEU GB ? 59  ? 141.706 168.114 166.143 1 100.0      467  6  1 
ATOM 3688  C CG  . LEU GB ? 59  ? 142.147 167.756 164.724 1 100.0      467  6  1 
ATOM 3689  C CD1 . LEU GB ? 59  ? 141.405 168.615 163.705 1 100.0      467  6  1 
ATOM 3690  C CD2 . LEU GB ? 59  ? 143.654 167.924 164.575 1 100.0      467  6  1 
ATOM 3691  N N   . PRO GB ? 60  ? 142.763 168.855 169.114 1 100.0      468  6  1 
ATOM 3692  C CA  . PRO GB ? 60  ? 142.374 169.351 170.436 1 100.0      468  6  1 
ATOM 3693  C C   . PRO GB ? 60  ? 141.265 170.399 170.371 1 100.0      468  6  1 
ATOM 3694  O O   . PRO GB ? 60  ? 141.220 171.198 169.432 1 100.0      468  6  1 
ATOM 3695  C CB  . PRO GB ? 60  ? 143.669 169.960 170.980 1 100.0      468  6  1 
ATOM 3696  C CG  . PRO GB ? 60  ? 144.560 170.089 169.787 1 100.0      468  6  1 
ATOM 3697  C CD  . PRO GB ? 60  ? 144.016 169.222 168.688 1 100.0      468  6  1 
ATOM 3698  N N   . LEU GB ? 61  ? 140.255 170.394 171.174 1 100.0      469  6  1 
ATOM 3699  C CA  . LEU GB ? 61  ? 139.322 171.505 171.330 1 100.0      469  6  1 
ATOM 3700  C C   . LEU GB ? 61  ? 139.745 172.414 172.479 1 100.0      469  6  1 
ATOM 3701  O O   . LEU GB ? 61  ? 139.974 171.943 173.596 1 100.0      469  6  1 
ATOM 3702  C CB  . LEU GB ? 61  ? 137.903 170.984 171.571 1 100.0      469  6  1 
ATOM 3703  C CG  . LEU GB ? 61  ? 137.286 170.150 170.448 1 100.0      469  6  1 
ATOM 3704  C CD1 . LEU GB ? 61  ? 135.921 169.617 170.870 1 100.0      469  6  1 
ATOM 3705  C CD2 . LEU GB ? 61  ? 137.172 170.974 169.170 1 100.0      469  6  1 
ATOM 3706  N N   . TRP GB ? 62  ? 139.973 173.602 172.250 1 100.0      470  6  1 
ATOM 3707  C CA  . TRP GB ? 62  ? 140.362 174.538 173.298 1 100.0      470  6  1 
ATOM 3708  C C   . TRP GB ? 62  ? 139.143 175.257 173.867 1 100.0      470  6  1 
ATOM 3709  O O   . TRP GB ? 62  ? 138.563 176.123 173.211 1 100.0      470  6  1 
ATOM 3710  C CB  . TRP GB ? 62  ? 141.367 175.561 172.760 1 100.0      470  6  1 
ATOM 3711  C CG  . TRP GB ? 62  ? 142.505 174.952 171.997 1 100.0      470  6  1 
ATOM 3712  C CD1 . TRP GB ? 62  ? 142.599 174.797 170.642 1 100.0      470  6  1 
ATOM 3713  C CD2 . TRP GB ? 62  ? 143.711 174.412 172.547 1 100.0      470  6  1 
ATOM 3714  N NE1 . TRP GB ? 62  ? 143.791 174.193 170.316 1 100.0      470  6  1 
ATOM 3715  C CE2 . TRP GB ? 62  ? 144.492 173.947 171.466 1 100.0      470  6  1 
ATOM 3716  C CE3 . TRP GB ? 62  ? 144.208 174.278 173.850 1 100.0      470  6  1 
ATOM 3717  C CZ2 . TRP GB ? 62  ? 145.744 173.356 171.649 1 100.0      470  6  1 
ATOM 3718  C CZ3 . TRP GB ? 62  ? 145.454 173.690 174.030 1 100.0      470  6  1 
ATOM 3719  C CH2 . TRP GB ? 62  ? 146.207 173.237 172.934 1 100.0      470  6  1 
ATOM 3720  N N   . GLY GB ? 63  ? 138.592 174.978 174.919 1 100.0      471  6  1 
ATOM 3721  C CA  . GLY GB ? 63  ? 137.351 175.459 175.506 1 100.0      471  6  1 
ATOM 3722  C C   . GLY GB ? 63  ? 137.562 176.563 176.525 1 100.0      471  6  1 
ATOM 3723  O O   . GLY GB ? 63  ? 136.735 177.467 176.649 1 100.0      471  6  1 
ATOM 3724  N N   . VAL GB ? 64  ? 138.794 176.551 177.056 1 100.0      472  6  1 
ATOM 3725  C CA  . VAL GB ? 64  ? 139.119 177.693 177.905 1 100.0      472  6  1 
ATOM 3726  C C   . VAL GB ? 64  ? 140.188 178.550 177.232 1 100.0      472  6  1 
ATOM 3727  O O   . VAL GB ? 64  ? 141.384 178.292 177.381 1 100.0      472  6  1 
ATOM 3728  C CB  . VAL GB ? 64  ? 139.599 177.242 179.303 1 100.0      472  6  1 
ATOM 3729  C CG1 . VAL GB ? 64  ? 139.881 178.451 180.192 1 100.0      472  6  1 
ATOM 3730  C CG2 . VAL GB ? 64  ? 138.563 176.327 179.953 1 100.0      472  6  1 
ATOM 3731  N N   . LEU GB ? 65  ? 139.876 179.349 176.410 1 100.0      473  6  1 
ATOM 3732  C CA  . LEU GB ? 65  ? 140.613 180.129 175.422 1 100.0      473  6  1 
ATOM 3733  C C   . LEU GB ? 65  ? 140.717 181.589 175.851 1 100.0      473  6  1 
ATOM 3734  O O   . LEU GB ? 65  ? 139.754 182.159 176.368 1 100.0      473  6  1 
ATOM 3735  C CB  . LEU GB ? 65  ? 139.938 180.035 174.051 1 100.0      473  6  1 
ATOM 3736  C CG  . LEU GB ? 65  ? 140.666 180.711 172.889 1 100.0      473  6  1 
ATOM 3737  C CD1 . LEU GB ? 65  ? 141.815 179.834 172.402 1 100.0      473  6  1 
ATOM 3738  C CD2 . LEU GB ? 65  ? 139.696 181.010 171.751 1 100.0      473  6  1 
ATOM 3739  N N   . ASP GB ? 66  ? 141.507 182.250 176.025 1 100.0      474  6  1 
ATOM 3740  C CA  . ASP GB ? 66  ? 142.103 183.530 176.395 1 100.0      474  6  1 
ATOM 3741  C C   . ASP GB ? 66  ? 141.872 183.837 177.872 1 100.0      474  6  1 
ATOM 3742  O O   . ASP GB ? 66  ? 141.329 184.889 178.216 1 100.0      474  6  1 
ATOM 3743  C CB  . ASP GB ? 66  ? 141.535 184.657 175.529 1 100.0      474  6  1 
ATOM 3744  C CG  . ASP GB ? 66  ? 141.915 184.528 174.064 1 100.0      474  6  1 
ATOM 3745  O OD1 . ASP GB ? 66  ? 142.980 183.950 173.759 1 100.0      474  6  1 
ATOM 3746  O OD2 . ASP GB ? 66  ? 141.143 185.010 173.208 1 100.0      474  6  1 
ATOM 3747  N N   . ASN GB ? 67  ? 142.371 183.307 178.784 1 100.0      475  6  1 
ATOM 3748  C CA  . ASN GB ? 67  ? 142.294 183.709 180.184 1 100.0      475  6  1 
ATOM 3749  C C   . ASN GB ? 67  ? 143.674 184.030 180.752 1 100.0      475  6  1 
ATOM 3750  O O   . ASN GB ? 67  ? 144.692 183.679 180.155 1 100.0      475  6  1 
ATOM 3751  C CB  . ASN GB ? 67  ? 141.617 182.620 181.019 1 100.0      475  6  1 
ATOM 3752  C CG  . ASN GB ? 67  ? 142.126 181.232 180.691 1 100.0      475  6  1 
ATOM 3753  O OD1 . ASN GB ? 67  ? 143.180 181.076 180.073 1 100.0      475  6  1 
ATOM 3754  N ND2 . ASN GB ? 67  ? 141.382 180.214 181.104 1 100.0      475  6  1 
ATOM 3755  N N   . PRO GB ? 68  ? 143.859 184.527 182.005 1 100.0      476  6  1 
ATOM 3756  C CA  . PRO GB ? 68  ? 145.210 184.850 182.470 1 100.0      476  6  1 
ATOM 3757  C C   . PRO GB ? 68  ? 145.962 183.629 182.994 1 100.0      476  6  1 
ATOM 3758  O O   . PRO GB ? 68  ? 145.421 182.864 183.796 1 100.0      476  6  1 
ATOM 3759  C CB  . PRO GB ? 68  ? 144.964 185.863 183.591 1 100.0      476  6  1 
ATOM 3760  C CG  . PRO GB ? 68  ? 143.480 185.884 183.768 1 100.0      476  6  1 
ATOM 3761  C CD  . PRO GB ? 68  ? 142.859 185.043 182.690 1 100.0      476  6  1 
ATOM 3762  N N   . CYS GB ? 69  ? 147.073 183.478 182.327 1 100.0      477  6  1 
ATOM 3763  C CA  . CYS GB ? 69  ? 148.016 182.463 182.782 1 100.0      477  6  1 
ATOM 3764  C C   . CYS GB ? 69  ? 149.249 183.104 183.408 1 100.0      477  6  1 
ATOM 3765  O O   . CYS GB ? 69  ? 149.579 184.251 183.104 1 100.0      477  6  1 
ATOM 3766  C CB  . CYS GB ? 69  ? 148.433 181.560 181.621 1 100.0      477  6  1 
ATOM 3767  S SG  . CYS GB ? 69  ? 147.071 180.613 180.910 1 100.0      477  6  1 
ATOM 3768  N N   . TRP GB ? 70  ? 149.977 182.406 184.227 1 92.49453   478  6  1 
ATOM 3769  C CA  . TRP GB ? 70  ? 151.292 182.865 184.663 1 92.49453   478  6  1 
ATOM 3770  C C   . TRP GB ? 70  ? 152.354 181.803 184.400 1 92.49453   478  6  1 
ATOM 3771  O O   . TRP GB ? 70  ? 152.037 180.621 184.257 1 92.49453   478  6  1 
ATOM 3772  C CB  . TRP GB ? 70  ? 151.270 183.226 186.151 1 92.49453   478  6  1 
ATOM 3773  C CG  . TRP GB ? 70  ? 150.739 182.162 187.028 1 92.49453   478  6  1 
ATOM 3774  C CD1 . TRP GB ? 70  ? 151.442 181.213 187.671 1 92.49453   478  6  1 
ATOM 3775  C CD2 . TRP GB ? 70  ? 149.389 181.936 187.353 1 92.49453   478  6  1 
ATOM 3776  N NE1 . TRP GB ? 70  ? 150.610 180.411 188.378 1 92.49453   478  6  1 
ATOM 3777  C CE2 . TRP GB ? 70  ? 149.346 180.833 188.200 1 92.49453   478  6  1 
ATOM 3778  C CE3 . TRP GB ? 70  ? 148.211 182.561 187.011 1 92.49453   478  6  1 
ATOM 3779  C CZ2 . TRP GB ? 70  ? 148.169 180.341 188.710 1 92.49453   478  6  1 
ATOM 3780  C CZ3 . TRP GB ? 70  ? 147.041 182.070 187.519 1 92.49453   478  6  1 
ATOM 3781  C CH2 . TRP GB ? 70  ? 147.030 180.971 188.360 1 92.49453   478  6  1 
ATOM 3782  N N   . LYS GB ? 71  ? 153.497 181.751 184.999 1 100.0      479  6  1 
ATOM 3783  C CA  . LYS GB ? 71  ? 154.494 180.714 185.251 1 100.0      479  6  1 
ATOM 3784  C C   . LYS GB ? 71  ? 155.277 181.003 186.529 1 100.0      479  6  1 
ATOM 3785  O O   . LYS GB ? 71  ? 155.880 182.069 186.666 1 100.0      479  6  1 
ATOM 3786  C CB  . LYS GB ? 71  ? 155.452 180.590 184.066 1 100.0      479  6  1 
ATOM 3787  C CG  . LYS GB ? 71  ? 156.581 179.594 184.284 1 100.0      479  6  1 
ATOM 3788  C CD  . LYS GB ? 71  ? 157.055 178.994 182.989 1 100.0      479  6  1 
ATOM 3789  C CE  . LYS GB ? 71  ? 158.170 177.983 183.207 1 100.0      479  6  1 
ATOM 3790  N NZ  . LYS GB ? 71  ? 157.943 176.752 182.523 1 100.0      479  6  1 
ATOM 3791  N N   . ASN GB ? 72  ? 155.373 180.038 187.337 1 100.0      480  6  1 
ATOM 3792  C CA  . ASN GB ? 72  ? 156.069 180.223 188.606 1 100.0      480  6  1 
ATOM 3793  C C   . ASN GB ? 72  ? 157.507 179.719 188.536 1 100.0      480  6  1 
ATOM 3794  O O   . ASN GB ? 72  ? 157.742 178.519 188.384 1 100.0      480  6  1 
ATOM 3795  C CB  . ASN GB ? 72  ? 155.315 179.522 189.739 1 100.0      480  6  1 
ATOM 3796  C CG  . ASN GB ? 72  ? 155.811 179.932 191.111 1 100.0      480  6  1 
ATOM 3797  O OD1 . ASN GB ? 72  ? 156.906 180.483 191.251 1 100.0      480  6  1 
ATOM 3798  N ND2 . ASN GB ? 72  ? 155.008 179.668 192.135 1 100.0      480  6  1 
ATOM 3799  N N   . HIS GB ? 73  ? 158.506 180.336 188.381 1 100.0      481  6  1 
ATOM 3800  C CA  . HIS GB ? 73  ? 159.899 179.903 188.340 1 100.0      481  6  1 
ATOM 3801  C C   . HIS GB ? 73  ? 160.499 179.845 189.741 1 100.0      481  6  1 
ATOM 3802  O O   . HIS GB ? 73  ? 160.332 180.775 190.531 1 100.0      481  6  1 
ATOM 3803  C CB  . HIS GB ? 73  ? 160.724 180.837 187.453 1 100.0      481  6  1 
ATOM 3804  C CG  . HIS GB ? 73  ? 160.244 180.901 186.038 1 100.0      481  6  1 
ATOM 3805  N ND1 . HIS GB ? 73  ? 160.503 179.908 185.119 1 100.0      481  6  1 
ATOM 3806  C CD2 . HIS GB ? 73  ? 159.517 181.839 185.388 1 100.0      481  6  1 
ATOM 3807  C CE1 . HIS GB ? 73  ? 159.956 180.235 183.961 1 100.0      481  6  1 
ATOM 3808  N NE2 . HIS GB ? 73  ? 159.352 181.402 184.097 1 100.0      481  6  1 
ATOM 3809  N N   . ARG GB ? 74  ? 161.090 178.948 190.202 1 100.0      482  6  1 
ATOM 3810  C CA  . ARG GB ? 74  ? 161.638 178.849 191.551 1 100.0      482  6  1 
ATOM 3811  C C   . ARG GB ? 74  ? 163.114 178.466 191.515 1 100.0      482  6  1 
ATOM 3812  O O   . ARG GB ? 74  ? 163.556 177.761 190.606 1 100.0      482  6  1 
ATOM 3813  C CB  . ARG GB ? 74  ? 160.852 177.829 192.378 1 100.0      482  6  1 
ATOM 3814  C CG  . ARG GB ? 74  ? 159.351 178.037 192.348 1 100.0      482  6  1 
ATOM 3815  C CD  . ARG GB ? 74  ? 158.614 176.961 193.131 1 100.0      482  6  1 
ATOM 3816  N NE  . ARG GB ? 74  ? 159.444 175.952 193.570 1 100.0      482  6  1 
ATOM 3817  C CZ  . ARG GB ? 74  ? 159.069 174.924 194.316 1 100.0      482  6  1 
ATOM 3818  N NH1 . ARG GB ? 74  ? 157.865 174.748 194.723 1 100.0      482  6  1 
ATOM 3819  N NH2 . ARG GB ? 74  ? 159.904 174.065 194.659 1 100.0      482  6  1 
ATOM 3820  N N   . SER GB ? 75  ? 163.777 179.070 192.508 1 100.0      483  6  1 
ATOM 3821  C CA  . SER GB ? 75  ? 165.181 178.702 192.651 1 100.0      483  6  1 
ATOM 3822  C C   . SER GB ? 75  ? 165.545 178.471 194.114 1 100.0      483  6  1 
ATOM 3823  O O   . SER GB ? 75  ? 164.988 179.112 195.007 1 100.0      483  6  1 
ATOM 3824  C CB  . SER GB ? 75  ? 166.083 179.785 192.058 1 100.0      483  6  1 
ATOM 3825  O OG  . SER GB ? 75  ? 167.448 179.451 192.225 1 100.0      483  6  1 
ATOM 3826  N N   . PRO GB ? 76  ? 166.393 177.727 194.550 1 100.0      484  6  1 
ATOM 3827  C CA  . PRO GB ? 76  ? 166.590 177.542 195.990 1 100.0      484  6  1 
ATOM 3828  C C   . PRO GB ? 76  ? 167.082 178.809 196.685 1 100.0      484  6  1 
ATOM 3829  O O   . PRO GB ? 76  ? 167.797 179.612 196.081 1 100.0      484  6  1 
ATOM 3830  C CB  . PRO GB ? 76  ? 167.645 176.435 196.061 1 100.0      484  6  1 
ATOM 3831  C CG  . PRO GB ? 76  ? 168.014 176.166 194.638 1 100.0      484  6  1 
ATOM 3832  C CD  . PRO GB ? 76  ? 167.144 177.009 193.752 1 100.0      484  6  1 
ATOM 3833  N N   . LEU GB ? 77  ? 166.539 178.919 197.866 1 100.0      485  6  1 
ATOM 3834  C CA  . LEU GB ? 77  ? 166.681 180.019 198.813 1 100.0      485  6  1 
ATOM 3835  C C   . LEU GB ? 77  ? 167.529 179.600 200.009 1 100.0      485  6  1 
ATOM 3836  O O   . LEU GB ? 77  ? 167.096 178.787 200.828 1 100.0      485  6  1 
ATOM 3837  C CB  . LEU GB ? 77  ? 165.307 180.498 199.288 1 100.0      485  6  1 
ATOM 3838  C CG  . LEU GB ? 77  ? 165.303 181.545 200.404 1 100.0      485  6  1 
ATOM 3839  C CD1 . LEU GB ? 77  ? 165.670 182.916 199.846 1 100.0      485  6  1 
ATOM 3840  C CD2 . LEU GB ? 77  ? 163.942 181.589 201.091 1 100.0      485  6  1 
ATOM 3841  N N   . CYS GB ? 78  ? 168.729 179.670 200.057 1 100.0      486  6  1 
ATOM 3842  C CA  . CYS GB ? 78  ? 169.599 179.099 201.080 1 100.0      486  6  1 
ATOM 3843  C C   . CYS GB ? 78  ? 170.114 180.179 202.023 1 100.0      486  6  1 
ATOM 3844  O O   . CYS GB ? 78  ? 169.940 181.368 201.766 1 100.0      486  6  1 
ATOM 3845  C CB  . CYS GB ? 78  ? 170.776 178.368 200.435 1 100.0      486  6  1 
ATOM 3846  S SG  . CYS GB ? 78  ? 170.289 176.977 199.395 1 100.0      486  6  1 
ATOM 3847  N N   . GLU GB ? 79  ? 170.615 179.763 203.186 1 100.0      487  6  1 
ATOM 3848  C CA  . GLU GB ? 79  ? 171.286 180.721 204.059 1 100.0      487  6  1 
ATOM 3849  C C   . GLU GB ? 79  ? 172.753 180.885 203.675 1 100.0      487  6  1 
ATOM 3850  O O   . GLU GB ? 79  ? 173.440 179.901 203.394 1 100.0      487  6  1 
ATOM 3851  C CB  . GLU GB ? 79  ? 171.170 180.288 205.523 1 100.0      487  6  1 
ATOM 3852  C CG  . GLU GB ? 79  ? 170.727 181.385 206.456 1 100.0      487  6  1 
ATOM 3853  C CD  . GLU GB ? 79  ? 170.587 180.933 207.900 1 100.0      487  6  1 
ATOM 3854  O OE1 . GLU GB ? 79  ? 170.801 179.745 208.187 1 100.0      487  6  1 
ATOM 3855  O OE2 . GLU GB ? 79  ? 170.260 181.773 208.752 1 100.0      487  6  1 
ATOM 3856  N N   . CYS GB ? 80  ? 173.349 181.895 203.491 1 100.0      488  6  1 
ATOM 3857  C CA  . CYS GB ? 80  ? 174.767 182.028 203.175 1 100.0      488  6  1 
ATOM 3858  C C   . CYS GB ? 80  ? 175.611 182.027 204.444 1 100.0      488  6  1 
ATOM 3859  O O   . CYS GB ? 80  ? 176.104 183.071 204.868 1 100.0      488  6  1 
ATOM 3860  C CB  . CYS GB ? 80  ? 175.022 183.311 202.384 1 100.0      488  6  1 
ATOM 3861  S SG  . CYS GB ? 80  ? 174.357 183.275 200.707 1 100.0      488  6  1 
ATOM 3862  N N   . LYS GB ? 81  ? 175.673 181.138 205.115 1 94.92732   489  6  1 
ATOM 3863  C CA  . LYS GB ? 81  ? 176.395 180.902 206.363 1 94.92732   489  6  1 
ATOM 3864  C C   . LYS GB ? 81  ? 177.866 180.599 206.097 1 94.92732   489  6  1 
ATOM 3865  O O   . LYS GB ? 81  ? 178.208 179.997 205.078 1 94.92732   489  6  1 
ATOM 3866  C CB  . LYS GB ? 81  ? 175.755 179.753 207.144 1 94.92732   489  6  1 
ATOM 3867  C CG  . LYS GB ? 81  ? 175.202 180.129 208.456 1 94.92732   489  6  1 
ATOM 3868  C CD  . LYS GB ? 81  ? 174.690 178.958 209.228 1 94.92732   489  6  1 
ATOM 3869  C CE  . LYS GB ? 81  ? 174.371 179.289 210.626 1 94.92732   489  6  1 
ATOM 3870  N NZ  . LYS GB ? 81  ? 173.820 178.157 211.373 1 94.92732   489  6  1 
ATOM 3871  N N   . ASP GB ? 82  ? 178.613 181.090 206.780 1 100.0      490  6  1 
ATOM 3872  C CA  . ASP GB ? 82  ? 180.044 181.297 206.575 1 100.0      490  6  1 
ATOM 3873  C C   . ASP GB ? 82  ? 180.780 179.964 206.458 1 100.0      490  6  1 
ATOM 3874  O O   . ASP GB ? 82  ? 181.842 179.888 205.836 1 100.0      490  6  1 
ATOM 3875  C CB  . ASP GB ? 82  ? 180.636 182.127 207.716 1 100.0      490  6  1 
ATOM 3876  C CG  . ASP GB ? 82  ? 179.971 183.484 207.869 1 100.0      490  6  1 
ATOM 3877  O OD1 . ASP GB ? 82  ? 179.491 184.045 206.861 1 100.0      490  6  1 
ATOM 3878  O OD2 . ASP GB ? 82  ? 179.929 183.997 209.008 1 100.0      490  6  1 
ATOM 3879  N N   . ARG GB ? 83  ? 180.459 179.253 207.584 1 92.773636  491  6  1 
ATOM 3880  C CA  . ARG GB ? 83  ? 180.912 177.867 207.544 1 92.773636  491  6  1 
ATOM 3881  C C   . ARG GB ? 83  ? 180.254 177.108 206.396 1 92.773636  491  6  1 
ATOM 3882  O O   . ARG GB ? 83  ? 179.161 176.569 206.548 1 92.773636  491  6  1 
ATOM 3883  C CB  . ARG GB ? 83  ? 180.619 177.166 208.872 1 92.773636  491  6  1 
ATOM 3884  C CG  . ARG GB ? 83  ? 181.406 175.882 209.078 1 92.773636  491  6  1 
ATOM 3885  C CD  . ARG GB ? 83  ? 180.729 174.960 210.083 1 92.773636  491  6  1 
ATOM 3886  N NE  . ARG GB ? 83  ? 180.068 173.839 209.426 1 92.773636  491  6  1 
ATOM 3887  C CZ  . ARG GB ? 83  ? 179.190 173.030 210.007 1 92.773636  491  6  1 
ATOM 3888  N NH1 . ARG GB ? 83  ? 178.847 173.204 211.274 1 92.773636  491  6  1 
ATOM 3889  N NH2 . ARG GB ? 83  ? 178.649 172.041 209.315 1 92.773636  491  6  1 
ATOM 3890  N N   . SER GB ? 84  ? 180.926 176.989 205.352 1 89.74492   492  6  1 
ATOM 3891  C CA  . SER GB ? 84  ? 180.357 176.678 204.045 1 89.74492   492  6  1 
ATOM 3892  C C   . SER GB ? 84  ? 179.900 175.224 203.973 1 89.74492   492  6  1 
ATOM 3893  O O   . SER GB ? 84  ? 179.087 174.866 203.120 1 89.74492   492  6  1 
ATOM 3894  C CB  . SER GB ? 84  ? 181.374 176.956 202.937 1 89.74492   492  6  1 
ATOM 3895  O OG  . SER GB ? 84  ? 182.637 176.568 203.305 1 89.74492   492  6  1 
ATOM 3896  N N   . LYS GB ? 85  ? 180.546 174.196 204.519 1 89.67685   493  6  1 
ATOM 3897  C CA  . LYS GB ? 85  ? 180.018 172.929 204.022 1 89.67685   493  6  1 
ATOM 3898  C C   . LYS GB ? 85  ? 178.950 172.372 204.959 1 89.67685   493  6  1 
ATOM 3899  O O   . LYS GB ? 85  ? 178.247 171.425 204.616 1 89.67685   493  6  1 
ATOM 3900  C CB  . LYS GB ? 85  ? 181.144 171.909 203.846 1 89.67685   493  6  1 
ATOM 3901  C CG  . LYS GB ? 85  ? 182.209 172.329 202.845 1 89.67685   493  6  1 
ATOM 3902  C CD  . LYS GB ? 85  ? 182.127 171.521 201.571 1 89.67685   493  6  1 
ATOM 3903  C CE  . LYS GB ? 85  ? 183.136 171.997 200.536 1 89.67685   493  6  1 
ATOM 3904  N NZ  . LYS GB ? 85  ? 182.894 171.390 199.208 1 89.67685   493  6  1 
ATOM 3905  N N   . GLY GB ? 86  ? 178.308 172.459 205.646 1 89.127106  494  6  1 
ATOM 3906  C CA  . GLY GB ? 86  ? 177.243 171.755 206.342 1 89.127106  494  6  1 
ATOM 3907  C C   . GLY GB ? 86  ? 176.261 172.686 207.028 1 89.127106  494  6  1 
ATOM 3908  O O   . GLY GB ? 86  ? 175.234 172.242 207.544 1 89.127106  494  6  1 
ATOM 3909  N N   . GLU GB ? 87  ? 176.720 173.990 207.380 1 96.8243    495  6  1 
ATOM 3910  C CA  . GLU GB ? 87  ? 175.664 174.438 208.282 1 96.8243    495  6  1 
ATOM 3911  C C   . GLU GB ? 87  ? 174.506 175.063 207.509 1 96.8243    495  6  1 
ATOM 3912  O O   . GLU GB ? 87  ? 173.770 175.890 208.043 1 96.8243    495  6  1 
ATOM 3913  C CB  . GLU GB ? 87  ? 176.215 175.438 209.302 1 96.8243    495  6  1 
ATOM 3914  C CG  . GLU GB ? 87  ? 177.450 175.922 209.083 1 96.8243    495  6  1 
ATOM 3915  C CD  . GLU GB ? 87  ? 178.092 176.504 210.012 1 96.8243    495  6  1 
ATOM 3916  O OE1 . GLU GB ? 87  ? 177.565 176.585 210.828 1 96.8243    495  6  1 
ATOM 3917  O OE2 . GLU GB ? 87  ? 179.131 176.883 209.922 1 96.8243    495  6  1 
ATOM 3918  N N   . ARG GB ? 88  ? 174.520 175.322 206.134 1 100.0      496  6  1 
ATOM 3919  C CA  . ARG GB ? 88  ? 173.308 176.099 205.891 1 100.0      496  6  1 
ATOM 3920  C C   . ARG GB ? 88  ? 172.159 175.198 205.453 1 100.0      496  6  1 
ATOM 3921  O O   . ARG GB ? 88  ? 172.384 174.126 204.888 1 100.0      496  6  1 
ATOM 3922  C CB  . ARG GB ? 88  ? 173.562 177.176 204.834 1 100.0      496  6  1 
ATOM 3923  C CG  . ARG GB ? 88  ? 174.936 177.513 204.615 1 100.0      496  6  1 
ATOM 3924  C CD  . ARG GB ? 88  ? 175.151 178.440 203.432 1 100.0      496  6  1 
ATOM 3925  N NE  . ARG GB ? 88  ? 175.469 177.812 202.335 1 100.0      496  6  1 
ATOM 3926  C CZ  . ARG GB ? 88  ? 175.598 178.370 201.158 1 100.0      496  6  1 
ATOM 3927  N NH1 . ARG GB ? 88  ? 175.440 179.586 200.903 1 100.0      496  6  1 
ATOM 3928  N NH2 . ARG GB ? 88  ? 175.889 177.708 200.230 1 100.0      496  6  1 
ATOM 3929  N N   . ASN GB ? 89  ? 170.946 175.778 205.618 1 100.0      497  6  1 
ATOM 3930  C CA  . ASN GB ? 89  ? 169.742 175.090 205.166 1 100.0      497  6  1 
ATOM 3931  C C   . ASN GB ? 89  ? 169.065 175.837 204.021 1 100.0      497  6  1 
ATOM 3932  O O   . ASN GB ? 89  ? 169.225 177.052 203.886 1 100.0      497  6  1 
ATOM 3933  C CB  . ASN GB ? 89  ? 168.764 174.901 206.328 1 100.0      497  6  1 
ATOM 3934  C CG  . ASN GB ? 89  ? 168.675 176.123 207.221 1 100.0      497  6  1 
ATOM 3935  O OD1 . ASN GB ? 89  ? 169.138 177.207 206.858 1 100.0      497  6  1 
ATOM 3936  N ND2 . ASN GB ? 89  ? 168.078 175.957 208.395 1 100.0      497  6  1 
ATOM 3937  N N   . THR GB ? 90  ? 168.490 174.970 203.112 1 100.0      498  6  1 
ATOM 3938  C CA  . THR GB ? 90  ? 167.980 175.444 201.830 1 100.0      498  6  1 
ATOM 3939  C C   . THR GB ? 90  ? 166.464 175.285 201.758 1 100.0      498  6  1 
ATOM 3940  O O   . THR GB ? 90  ? 165.920 174.267 202.191 1 100.0      498  6  1 
ATOM 3941  C CB  . THR GB ? 90  ? 168.634 174.690 200.657 1 100.0      498  6  1 
ATOM 3942  O OG1 . THR GB ? 90  ? 170.055 174.857 200.722 1 100.0      498  6  1 
ATOM 3943  C CG2 . THR GB ? 90  ? 168.134 175.218 199.317 1 100.0      498  6  1 
ATOM 3944  N N   . LEU GB ? 91  ? 165.826 176.092 201.109 1 100.0      499  6  1 
ATOM 3945  C CA  . LEU GB ? 91  ? 164.378 176.032 200.944 1 100.0      499  6  1 
ATOM 3946  C C   . LEU GB ? 91  ? 163.970 176.490 199.548 1 100.0      499  6  1 
ATOM 3947  O O   . LEU GB ? 91  ? 164.427 177.533 199.074 1 100.0      499  6  1 
ATOM 3948  C CB  . LEU GB ? 91  ? 163.682 176.894 202.000 1 100.0      499  6  1 
ATOM 3949  C CG  . LEU GB ? 91  ? 162.171 177.070 201.844 1 100.0      499  6  1 
ATOM 3950  C CD1 . LEU GB ? 91  ? 161.441 175.809 202.296 1 100.0      499  6  1 
ATOM 3951  C CD2 . LEU GB ? 91  ? 161.689 178.284 202.631 1 100.0      499  6  1 
ATOM 3952  N N   . VAL GB ? 92  ? 163.179 175.612 198.917 1 100.0      500  6  1 
ATOM 3953  C CA  . VAL GB ? 92  ? 162.738 175.867 197.549 1 100.0      500  6  1 
ATOM 3954  C C   . VAL GB ? 92  ? 161.223 175.702 197.455 1 100.0      500  6  1 
ATOM 3955  O O   . VAL GB ? 92  ? 160.659 174.762 198.021 1 100.0      500  6  1 
ATOM 3956  C CB  . VAL GB ? 92  ? 163.440 174.930 196.542 1 100.0      500  6  1 
ATOM 3957  C CG1 . VAL GB ? 92  ? 162.896 175.147 195.131 1 100.0      500  6  1 
ATOM 3958  C CG2 . VAL GB ? 92  ? 164.952 175.149 196.574 1 100.0      500  6  1 
ATOM 3959  N N   . LYS GB ? 93  ? 160.588 176.643 196.497 1 100.0      501  6  1 
ATOM 3960  C CA  . LYS GB ? 93  ? 159.189 176.358 196.191 1 100.0      501  6  1 
ATOM 3961  C C   . LYS GB ? 93  ? 159.065 175.174 195.238 1 100.0      501  6  1 
ATOM 3962  O O   . LYS GB ? 93  ? 159.670 175.168 194.164 1 100.0      501  6  1 
ATOM 3963  C CB  . LYS GB ? 93  ? 158.510 177.589 195.590 1 100.0      501  6  1 
ATOM 3964  C CG  . LYS GB ? 93  ? 158.209 178.686 196.601 1 100.0      501  6  1 
ATOM 3965  C CD  . LYS GB ? 93  ? 157.573 179.900 195.936 1 100.0      501  6  1 
ATOM 3966  C CE  . LYS GB ? 93  ? 156.086 179.985 196.231 1 100.0      501  6  1 
ATOM 3967  N NZ  . LYS GB ? 93  ? 155.460 181.177 195.587 1 100.0      501  6  1 
ATOM 3968  N N   . THR GB ? 94  ? 158.236 174.284 195.408 1 100.0      502  6  1 
ATOM 3969  C CA  . THR GB ? 94  ? 158.168 173.090 194.573 1 100.0      502  6  1 
ATOM 3970  C C   . THR GB ? 94  ? 157.103 173.245 193.492 1 100.0      502  6  1 
ATOM 3971  O O   . THR GB ? 94  ? 157.048 172.454 192.548 1 100.0      502  6  1 
ATOM 3972  C CB  . THR GB ? 94  ? 157.870 171.836 195.416 1 100.0      502  6  1 
ATOM 3973  O OG1 . THR GB ? 94  ? 156.640 172.026 196.126 1 100.0      502  6  1 
ATOM 3974  C CG2 . THR GB ? 94  ? 158.987 171.569 196.419 1 100.0      502  6  1 
ATOM 3975  N N   . SER GB ? 95  ? 156.299 174.009 193.385 1 100.0      503  6  1 
ATOM 3976  C CA  . SER GB ? 95  ? 155.369 174.147 192.269 1 100.0      503  6  1 
ATOM 3977  C C   . SER GB ? 95  ? 155.955 175.019 191.164 1 100.0      503  6  1 
ATOM 3978  O O   . SER GB ? 95  ? 155.739 176.228 191.140 1 100.0      503  6  1 
ATOM 3979  C CB  . SER GB ? 95  ? 154.042 174.738 192.747 1 100.0      503  6  1 
ATOM 3980  O OG  . SER GB ? 95  ? 154.218 176.070 193.196 1 100.0      503  6  1 
ATOM 3981  N N   . ARG GB ? 96  ? 156.284 174.561 190.257 1 100.0      504  6  1 
ATOM 3982  C CA  . ARG GB ? 96  ? 156.741 175.326 189.101 1 100.0      504  6  1 
ATOM 3983  C C   . ARG GB ? 96  ? 155.855 175.066 187.887 1 100.0      504  6  1 
ATOM 3984  O O   . ARG GB ? 96  ? 155.583 173.915 187.546 1 100.0      504  6  1 
ATOM 3985  C CB  . ARG GB ? 96  ? 158.196 174.984 188.770 1 100.0      504  6  1 
ATOM 3986  C CG  . ARG GB ? 96  ? 159.198 175.515 189.782 1 100.0      504  6  1 
ATOM 3987  C CD  . ARG GB ? 96  ? 160.625 175.147 189.408 1 100.0      504  6  1 
ATOM 3988  N NE  . ARG GB ? 96  ? 161.342 174.706 190.386 1 100.0      504  6  1 
ATOM 3989  C CZ  . ARG GB ? 96  ? 162.486 174.099 190.291 1 100.0      504  6  1 
ATOM 3990  N NH1 . ARG GB ? 96  ? 163.070 173.847 189.256 1 100.0      504  6  1 
ATOM 3991  N NH2 . ARG GB ? 96  ? 163.053 173.741 191.238 1 100.0      504  6  1 
ATOM 3992  N N   . GLY GB ? 97  ? 155.669 175.633 187.218 1 100.0      505  6  1 
ATOM 3993  C CA  . GLY GB ? 97  ? 154.894 175.433 186.003 1 100.0      505  6  1 
ATOM 3994  C C   . GLY GB ? 97  ? 153.972 176.595 185.686 1 100.0      505  6  1 
ATOM 3995  O O   . GLY GB ? 97  ? 154.145 177.694 186.215 1 100.0      505  6  1 
ATOM 3996  N N   . TRP GB ? 98  ? 153.200 176.263 184.802 1 100.0      506  6  1 
ATOM 3997  C CA  . TRP GB ? 98  ? 152.136 177.144 184.332 1 100.0      506  6  1 
ATOM 3998  C C   . TRP GB ? 98  ? 150.886 176.995 185.191 1 100.0      506  6  1 
ATOM 3999  O O   . TRP GB ? 98  ? 150.426 175.879 185.442 1 100.0      506  6  1 
ATOM 4000  C CB  . TRP GB ? 98  ? 151.802 176.850 182.867 1 100.0      506  6  1 
ATOM 4001  C CG  . TRP GB ? 98  ? 152.890 177.221 181.907 1 100.0      506  6  1 
ATOM 4002  C CD1 . TRP GB ? 98  ? 153.902 176.421 181.462 1 100.0      506  6  1 
ATOM 4003  C CD2 . TRP GB ? 98  ? 153.077 178.489 181.278 1 100.0      506  6  1 
ATOM 4004  N NE1 . TRP GB ? 98  ? 154.707 177.117 180.593 1 100.0      506  6  1 
ATOM 4005  C CE2 . TRP GB ? 98  ? 154.223 178.387 180.463 1 100.0      506  6  1 
ATOM 4006  C CE3 . TRP GB ? 98  ? 152.385 179.704 181.325 1 100.0      506  6  1 
ATOM 4007  C CZ2 . TRP GB ? 98  ? 154.693 179.455 179.699 1 100.0      506  6  1 
ATOM 4008  C CZ3 . TRP GB ? 98  ? 152.854 180.765 180.564 1 100.0      506  6  1 
ATOM 4009  C CH2 . TRP GB ? 98  ? 153.997 180.632 179.763 1 100.0      506  6  1 
ATOM 4010  N N   . TYR GB ? 99  ? 150.455 178.131 185.698 1 100.0      507  6  1 
ATOM 4011  C CA  . TYR GB ? 99  ? 149.220 178.275 186.460 1 100.0      507  6  1 
ATOM 4012  C C   . TYR GB ? 99  ? 148.169 179.033 185.657 1 100.0      507  6  1 
ATOM 4013  O O   . TYR GB ? 99  ? 148.499 179.949 184.901 1 100.0      507  6  1 
ATOM 4014  C CB  . TYR GB ? 99  ? 149.486 178.997 187.785 1 100.0      507  6  1 
ATOM 4015  C CG  . TYR GB ? 99  ? 150.224 178.155 188.797 1 100.0      507  6  1 
ATOM 4016  C CD1 . TYR GB ? 99  ? 149.699 176.944 189.240 1 100.0      507  6  1 
ATOM 4017  C CD2 . TYR GB ? 99  ? 151.446 178.569 189.313 1 100.0      507  6  1 
ATOM 4018  C CE1 . TYR GB ? 99  ? 150.374 176.165 190.174 1 100.0      507  6  1 
ATOM 4019  C CE2 . TYR GB ? 99  ? 152.131 177.798 190.247 1 100.0      507  6  1 
ATOM 4020  C CZ  . TYR GB ? 99  ? 151.588 176.600 190.671 1 100.0      507  6  1 
ATOM 4021  O OH  . TYR GB ? 99  ? 152.260 175.834 191.596 1 100.0      507  6  1 
ATOM 4022  N N   . CYS GB ? 100 ? 147.080 178.570 185.118 1 100.0      508  6  1 
ATOM 4023  C CA  . CYS GB ? 100 ? 146.126 179.235 184.238 1 100.0      508  6  1 
ATOM 4024  C C   . CYS GB ? 100 ? 144.764 179.366 184.909 1 100.0      508  6  1 
ATOM 4025  O O   . CYS GB ? 100 ? 144.350 178.482 185.661 1 100.0      508  6  1 
ATOM 4026  C CB  . CYS GB ? 100 ? 145.984 178.467 182.924 1 100.0      508  6  1 
ATOM 4027  S SG  . CYS GB ? 100 ? 147.456 178.535 181.879 1 100.0      508  6  1 
ATOM 4028  N N   . GLU GB ? 101 ? 144.092 180.353 184.696 1 100.0      509  6  1 
ATOM 4029  C CA  . GLU GB ? 101 ? 142.813 180.508 185.382 1 100.0      509  6  1 
ATOM 4030  C C   . GLU GB ? 101 ? 141.685 179.834 184.605 1 100.0      509  6  1 
ATOM 4031  O O   . GLU GB ? 101 ? 141.425 180.182 183.451 1 100.0      509  6  1 
ATOM 4032  C CB  . GLU GB ? 101 ? 142.493 181.990 185.594 1 100.0      509  6  1 
ATOM 4033  C CG  . GLU GB ? 101 ? 143.134 182.585 186.838 1 100.0      509  6  1 
ATOM 4034  C CD  . GLU GB ? 101 ? 142.581 183.953 187.202 1 100.0      509  6  1 
ATOM 4035  O OE1 . GLU GB ? 101 ? 141.740 184.489 186.446 1 100.0      509  6  1 
ATOM 4036  O OE2 . GLU GB ? 101 ? 142.992 184.495 188.252 1 100.0      509  6  1 
ATOM 4037  N N   . GLN GB ? 102 ? 141.037 179.011 185.248 1 100.0      510  6  1 
ATOM 4038  C CA  . GLN GB ? 102 ? 139.995 178.257 184.560 1 100.0      510  6  1 
ATOM 4039  C C   . GLN GB ? 102 ? 138.787 178.035 185.466 1 100.0      510  6  1 
ATOM 4040  O O   . GLN GB ? 102 ? 138.930 177.572 186.598 1 100.0      510  6  1 
ATOM 4041  C CB  . GLN GB ? 102 ? 140.538 176.914 184.071 1 100.0      510  6  1 
ATOM 4042  C CG  . GLN GB ? 102 ? 139.538 176.108 183.253 1 100.0      510  6  1 
ATOM 4043  C CD  . GLN GB ? 102 ? 140.178 174.939 182.530 1 100.0      510  6  1 
ATOM 4044  O OE1 . GLN GB ? 102 ? 141.360 174.641 182.728 1 100.0      510  6  1 
ATOM 4045  N NE2 . GLN GB ? 102 ? 139.404 174.268 181.684 1 100.0      510  6  1 
ATOM 4046  N N   . ALA GB ? 103 ? 137.698 178.235 185.062 1 100.0      511  6  1 
ATOM 4047  C CA  . ALA GB ? 103 ? 136.352 178.363 185.615 1 100.0      511  6  1 
ATOM 4048  C C   . ALA GB ? 103 ? 136.389 178.979 187.011 1 100.0      511  6  1 
ATOM 4049  O O   . ALA GB ? 103 ? 135.557 178.657 187.861 1 100.0      511  6  1 
ATOM 4050  C CB  . ALA GB ? 103 ? 135.662 177.002 185.657 1 100.0      511  6  1 
ATOM 4051  N N   . GLY GB ? 104 ? 137.086 179.723 187.571 1 100.0      512  6  1 
ATOM 4052  C CA  . GLY GB ? 104 ? 137.027 180.138 188.963 1 100.0      512  6  1 
ATOM 4053  C C   . GLY GB ? 104 ? 138.001 179.387 189.851 1 100.0      512  6  1 
ATOM 4054  O O   . GLY GB ? 104 ? 138.133 179.696 191.037 1 100.0      512  6  1 
ATOM 4055  N N   . ASP GB ? 105 ? 138.483 178.424 189.624 1 100.0      513  6  1 
ATOM 4056  C CA  . ASP GB ? 105 ? 139.658 177.715 190.121 1 100.0      513  6  1 
ATOM 4057  C C   . ASP GB ? 105 ? 140.818 177.816 189.133 1 100.0      513  6  1 
ATOM 4058  O O   . ASP GB ? 105 ? 140.605 177.878 187.921 1 100.0      513  6  1 
ATOM 4059  C CB  . ASP GB ? 105 ? 139.324 176.247 190.392 1 100.0      513  6  1 
ATOM 4060  C CG  . ASP GB ? 105 ? 138.505 176.048 191.655 1 100.0      513  6  1 
ATOM 4061  O OD1 . ASP GB ? 105 ? 138.534 176.926 192.544 1 100.0      513  6  1 
ATOM 4062  O OD2 . ASP GB ? 105 ? 137.828 175.003 191.764 1 100.0      513  6  1 
ATOM 4063  N N   . THR GB ? 106 ? 141.965 177.659 189.611 1 100.0      514  6  1 
ATOM 4064  C CA  . THR GB ? 106 ? 143.080 177.745 188.675 1 100.0      514  6  1 
ATOM 4065  C C   . THR GB ? 106 ? 143.538 176.354 188.249 1 100.0      514  6  1 
ATOM 4066  O O   . THR GB ? 106 ? 143.473 175.406 189.034 1 100.0      514  6  1 
ATOM 4067  C CB  . THR GB ? 106 ? 144.266 178.514 189.287 1 100.0      514  6  1 
ATOM 4068  O OG1 . THR GB ? 106 ? 144.770 177.784 190.413 1 100.0      514  6  1 
ATOM 4069  C CG2 . THR GB ? 106 ? 143.842 179.905 189.746 1 100.0      514  6  1 
ATOM 4070  N N   . VAL GB ? 107 ? 144.050 176.247 187.026 1 100.0      515  6  1 
ATOM 4071  C CA  . VAL GB ? 107 ? 144.641 174.972 186.630 1 100.0      515  6  1 
ATOM 4072  C C   . VAL GB ? 107 ? 146.135 174.976 186.943 1 100.0      515  6  1 
ATOM 4073  O O   . VAL GB ? 107 ? 146.859 175.886 186.533 1 100.0      515  6  1 
ATOM 4074  C CB  . VAL GB ? 107 ? 144.410 174.682 185.130 1 100.0      515  6  1 
ATOM 4075  C CG1 . VAL GB ? 107 ? 144.970 173.312 184.754 1 100.0      515  6  1 
ATOM 4076  C CG2 . VAL GB ? 107 ? 142.923 174.765 184.793 1 100.0      515  6  1 
ATOM 4077  N N   . PHE GB ? 108 ? 146.794 174.083 187.675 1 100.0      516  6  1 
ATOM 4078  C CA  . PHE GB ? 108 ? 148.247 173.992 187.764 1 100.0      516  6  1 
ATOM 4079  C C   . PHE GB ? 108 ? 148.784 172.938 186.803 1 100.0      516  6  1 
ATOM 4080  O O   . PHE GB ? 108 ? 148.389 171.773 186.867 1 100.0      516  6  1 
ATOM 4081  C CB  . PHE GB ? 108 ? 148.680 173.666 189.196 1 100.0      516  6  1 
ATOM 4082  C CG  . PHE GB ? 108 ? 150.157 173.425 189.344 1 100.0      516  6  1 
ATOM 4083  C CD1 . PHE GB ? 108 ? 151.055 174.484 189.310 1 100.0      516  6  1 
ATOM 4084  C CD2 . PHE GB ? 108 ? 150.650 172.140 189.518 1 100.0      516  6  1 
ATOM 4085  C CE1 . PHE GB ? 108 ? 152.423 174.264 189.447 1 100.0      516  6  1 
ATOM 4086  C CE2 . PHE GB ? 108 ? 152.016 171.913 189.655 1 100.0      516  6  1 
ATOM 4087  C CZ  . PHE GB ? 108 ? 152.901 172.976 189.618 1 100.0      516  6  1 
ATOM 4088  N N   . PHE GB ? 109 ? 149.722 173.214 186.020 1 100.0      517  6  1 
ATOM 4089  C CA  . PHE GB ? 109 ? 150.421 172.330 185.095 1 100.0      517  6  1 
ATOM 4090  C C   . PHE GB ? 109 ? 151.873 172.143 185.517 1 100.0      517  6  1 
ATOM 4091  O O   . PHE GB ? 109 ? 152.734 172.956 185.175 1 100.0      517  6  1 
ATOM 4092  C CB  . PHE GB ? 109 ? 150.356 172.882 183.668 1 100.0      517  6  1 
ATOM 4093  C CG  . PHE GB ? 109 ? 148.955 173.087 183.159 1 100.0      517  6  1 
ATOM 4094  C CD1 . PHE GB ? 109 ? 148.202 172.012 182.703 1 100.0      517  6  1 
ATOM 4095  C CD2 . PHE GB ? 109 ? 148.389 174.355 183.138 1 100.0      517  6  1 
ATOM 4096  C CE1 . PHE GB ? 109 ? 146.905 172.198 182.232 1 100.0      517  6  1 
ATOM 4097  C CE2 . PHE GB ? 109 ? 147.094 174.549 182.668 1 100.0      517  6  1 
ATOM 4098  C CZ  . PHE GB ? 109 ? 146.353 173.470 182.215 1 100.0      517  6  1 
ATOM 4099  N N   . PRO GB ? 110 ? 152.158 171.104 186.161 1 100.0      518  6  1 
ATOM 4100  C CA  . PRO GB ? 110 ? 153.415 170.994 186.905 1 100.0      518  6  1 
ATOM 4101  C C   . PRO GB ? 110 ? 154.593 170.596 186.019 1 100.0      518  6  1 
ATOM 4102  O O   . PRO GB ? 110 ? 155.749 170.829 186.380 1 100.0      518  6  1 
ATOM 4103  C CB  . PRO GB ? 110 ? 153.118 169.906 187.940 1 100.0      518  6  1 
ATOM 4104  C CG  . PRO GB ? 110 ? 152.000 169.111 187.349 1 100.0      518  6  1 
ATOM 4105  C CD  . PRO GB ? 110 ? 151.240 169.991 186.399 1 100.0      518  6  1 
ATOM 4106  N N   . LEU GB ? 111 ? 154.160 169.801 184.832 1 100.0      519  6  1 
ATOM 4107  C CA  . LEU GB ? 111 ? 155.209 169.321 183.940 1 100.0      519  6  1 
ATOM 4108  C C   . LEU GB ? 111 ? 155.391 170.266 182.756 1 100.0      519  6  1 
ATOM 4109  O O   . LEU GB ? 111 ? 154.429 170.884 182.296 1 100.0      519  6  1 
ATOM 4110  C CB  . LEU GB ? 111 ? 154.884 167.912 183.438 1 100.0      519  6  1 
ATOM 4111  C CG  . LEU GB ? 111 ? 154.678 166.841 184.510 1 100.0      519  6  1 
ATOM 4112  C CD1 . LEU GB ? 111 ? 154.031 165.601 183.903 1 100.0      519  6  1 
ATOM 4113  C CD2 . LEU GB ? 111 ? 156.004 166.487 185.173 1 100.0      519  6  1 
ATOM 4114  N N   . THR GB ? 112 ? 156.663 170.344 182.305 1 100.0      520  6  1 
ATOM 4115  C CA  . THR GB ? 112 ? 157.090 171.359 181.349 1 100.0      520  6  1 
ATOM 4116  C C   . THR GB ? 112 ? 156.563 171.043 179.952 1 100.0      520  6  1 
ATOM 4117  O O   . THR GB ? 112 ? 156.398 171.942 179.127 1 100.0      520  6  1 
ATOM 4118  C CB  . THR GB ? 112 ? 158.625 171.476 181.307 1 100.0      520  6  1 
ATOM 4119  O OG1 . THR GB ? 112 ? 159.136 170.626 180.288 1 100.0      520  6  1 
ATOM 4120  C CG2 . THR GB ? 112 ? 159.244 171.080 182.630 1 100.0      520  6  1 
ATOM 4121  N N   . GLU GB ? 113 ? 156.546 169.828 179.630 1 100.0      521  6  1 
ATOM 4122  C CA  . GLU GB ? 113 ? 156.170 169.267 178.335 1 100.0      521  6  1 
ATOM 4123  C C   . GLU GB ? 113 ? 154.669 169.394 178.094 1 100.0      521  6  1 
ATOM 4124  O O   . GLU GB ? 113 ? 154.201 169.241 176.964 1 100.0      521  6  1 
ATOM 4125  C CB  . GLU GB ? 113 ? 156.596 167.800 178.240 1 100.0      521  6  1 
ATOM 4126  C CG  . GLU GB ? 113 ? 157.936 167.505 178.899 1 100.0      521  6  1 
ATOM 4127  C CD  . GLU GB ? 113 ? 158.320 166.035 178.844 1 100.0      521  6  1 
ATOM 4128  O OE1 . GLU GB ? 113 ? 157.529 165.220 178.317 1 100.0      521  6  1 
ATOM 4129  O OE2 . GLU GB ? 113 ? 159.421 165.695 179.333 1 100.0      521  6  1 
ATOM 4130  N N   . THR GB ? 114 ? 154.024 169.770 179.335 1 100.0      522  6  1 
ATOM 4131  C CA  . THR GB ? 114 ? 152.587 169.770 179.082 1 100.0      522  6  1 
ATOM 4132  C C   . THR GB ? 114 ? 152.184 170.987 178.253 1 100.0      522  6  1 
ATOM 4133  O O   . THR GB ? 114 ? 151.357 170.880 177.346 1 100.0      522  6  1 
ATOM 4134  C CB  . THR GB ? 114 ? 151.788 169.754 180.398 1 100.0      522  6  1 
ATOM 4135  O OG1 . THR GB ? 114 ? 152.185 168.619 181.178 1 100.0      522  6  1 
ATOM 4136  C CG2 . THR GB ? 114 ? 150.289 169.673 180.130 1 100.0      522  6  1 
ATOM 4137  N N   . CYS GB ? 115 ? 153.157 172.101 178.597 1 100.0      523  6  1 
ATOM 4138  C CA  . CYS GB ? 115 ? 152.646 173.385 178.132 1 100.0      523  6  1 
ATOM 4139  C C   . CYS GB ? 115 ? 153.533 173.960 177.034 1 100.0      523  6  1 
ATOM 4140  O O   . CYS GB ? 115 ? 154.758 173.845 177.095 1 100.0      523  6  1 
ATOM 4141  C CB  . CYS GB ? 115 ? 152.549 174.375 179.292 1 100.0      523  6  1 
ATOM 4142  S SG  . CYS GB ? 115 ? 151.230 173.995 180.466 1 100.0      523  6  1 
ATOM 4143  N N   . LYS GB ? 116 ? 152.951 174.515 176.009 1 100.0      524  6  1 
ATOM 4144  C CA  . LYS GB ? 116 ? 153.667 175.124 174.892 1 100.0      524  6  1 
ATOM 4145  C C   . LYS GB ? 116 ? 153.404 176.626 174.824 1 100.0      524  6  1 
ATOM 4146  O O   . LYS GB ? 116 ? 152.261 177.054 174.652 1 100.0      524  6  1 
ATOM 4147  C CB  . LYS GB ? 116 ? 153.268 174.462 173.573 1 100.0      524  6  1 
ATOM 4148  C CG  . LYS GB ? 116 ? 153.651 172.993 173.477 1 100.0      524  6  1 
ATOM 4149  C CD  . LYS GB ? 116 ? 153.168 172.373 172.172 1 100.0      524  6  1 
ATOM 4150  C CE  . LYS GB ? 116 ? 153.750 170.982 171.964 1 100.0      524  6  1 
ATOM 4151  N NZ  . LYS GB ? 116 ? 153.000 169.960 172.653 1 100.0      524  6  1 
ATOM 4152  N N   . VAL GB ? 117 ? 154.445 177.431 175.102 1 100.0      525  6  1 
ATOM 4153  C CA  . VAL GB ? 117 ? 154.258 178.871 174.959 1 100.0      525  6  1 
ATOM 4154  C C   . VAL GB ? 117 ? 154.536 179.287 173.516 1 100.0      525  6  1 
ATOM 4155  O O   . VAL GB ? 117 ? 155.659 179.144 173.027 1 100.0      525  6  1 
ATOM 4156  C CB  . VAL GB ? 117 ? 155.168 179.661 175.926 1 100.0      525  6  1 
ATOM 4157  C CG1 . VAL GB ? 117 ? 154.992 181.165 175.726 1 100.0      525  6  1 
ATOM 4158  C CG2 . VAL GB ? 117 ? 154.872 179.272 177.373 1 100.0      525  6  1 
ATOM 4159  N N   . GLN GB ? 118 ? 153.480 179.717 172.799 1 100.0      526  6  1 
ATOM 4160  C CA  . GLN GB ? 118 ? 153.646 180.393 171.517 1 100.0      526  6  1 
ATOM 4161  C C   . GLN GB ? 118 ? 153.323 181.880 171.633 1 100.0      526  6  1 
ATOM 4162  O O   . GLN GB ? 118 ? 152.155 182.269 171.632 1 100.0      526  6  1 
ATOM 4163  C CB  . GLN GB ? 118 ? 152.762 179.746 170.449 1 100.0      526  6  1 
ATOM 4164  C CG  . GLN GB ? 118 ? 152.776 180.477 169.114 1 100.0      526  6  1 
ATOM 4165  C CD  . GLN GB ? 118 ? 153.858 179.977 168.183 1 100.0      526  6  1 
ATOM 4166  O OE1 . GLN GB ? 118 ? 154.426 178.904 168.395 1 100.0      526  6  1 
ATOM 4167  N NE2 . GLN GB ? 118 ? 154.153 180.751 167.145 1 100.0      526  6  1 
ATOM 4168  N N   . ASP GB ? 119 ? 153.621 182.916 171.432 1 100.0      527  6  1 
ATOM 4169  C CA  . ASP GB ? 119 ? 154.124 184.254 171.730 1 100.0      527  6  1 
ATOM 4170  C C   . ASP GB ? 119 ? 153.446 184.832 172.971 1 100.0      527  6  1 
ATOM 4171  O O   . ASP GB ? 119 ? 153.980 185.740 173.610 1 100.0      527  6  1 
ATOM 4172  C CB  . ASP GB ? 119 ? 153.914 185.185 170.534 1 100.0      527  6  1 
ATOM 4173  C CG  . ASP GB ? 119 ? 155.214 185.602 169.871 1 100.0      527  6  1 
ATOM 4174  O OD1 . ASP GB ? 119 ? 156.298 185.234 170.372 1 100.0      527  6  1 
ATOM 4175  O OD2 . ASP GB ? 119 ? 155.155 186.307 168.841 1 100.0      527  6  1 
ATOM 4176  N N   . ASN GB ? 120 ? 152.443 184.943 173.281 1 100.0      528  6  1 
ATOM 4177  C CA  . ASN GB ? 120 ? 151.889 185.332 174.573 1 100.0      528  6  1 
ATOM 4178  C C   . ASN GB ? 120 ? 150.954 184.260 175.127 1 100.0      528  6  1 
ATOM 4179  O O   . ASN GB ? 120 ? 150.361 184.438 176.192 1 100.0      528  6  1 
ATOM 4180  C CB  . ASN GB ? 120 ? 151.156 186.670 174.463 1 100.0      528  6  1 
ATOM 4181  C CG  . ASN GB ? 120 ? 150.243 186.931 175.585 1 100.0      528  6  1 
ATOM 4182  O OD1 . ASN GB ? 120 ? 150.251 186.190 176.532 1 100.0      528  6  1 
ATOM 4183  N ND2 . ASN GB ? 120 ? 149.450 187.986 175.488 1 100.0      528  6  1 
ATOM 4184  N N   . ARG GB ? 121 ? 150.690 183.297 174.112 1 100.0      529  6  1 
ATOM 4185  C CA  . ARG GB ? 121 ? 149.665 182.273 174.291 1 100.0      529  6  1 
ATOM 4186  C C   . ARG GB ? 121 ? 150.264 180.993 174.864 1 100.0      529  6  1 
ATOM 4187  O O   . ARG GB ? 121 ? 151.221 180.448 174.311 1 100.0      529  6  1 
ATOM 4188  C CB  . ARG GB ? 121 ? 148.965 181.976 172.963 1 100.0      529  6  1 
ATOM 4189  C CG  . ARG GB ? 121 ? 147.764 181.053 173.093 1 100.0      529  6  1 
ATOM 4190  C CD  . ARG GB ? 121 ? 146.551 181.782 173.650 1 100.0      529  6  1 
ATOM 4191  N NE  . ARG GB ? 121 ? 146.076 182.806 172.742 1 100.0      529  6  1 
ATOM 4192  C CZ  . ARG GB ? 121 ? 145.104 183.667 173.015 1 100.0      529  6  1 
ATOM 4193  N NH1 . ARG GB ? 121 ? 144.483 183.645 174.180 1 100.0      529  6  1 
ATOM 4194  N NH2 . ARG GB ? 121 ? 144.751 184.559 172.116 1 100.0      529  6  1 
ATOM 4195  N N   . VAL GB ? 122 ? 149.765 180.511 175.945 1 100.0      530  6  1 
ATOM 4196  C CA  . VAL GB ? 122 ? 150.219 179.270 176.564 1 100.0      530  6  1 
ATOM 4197  C C   . VAL GB ? 122 ? 149.242 178.143 176.240 1 100.0      530  6  1 
ATOM 4198  O O   . VAL GB ? 122 ? 148.060 178.220 176.584 1 100.0      530  6  1 
ATOM 4199  C CB  . VAL GB ? 122 ? 150.371 179.421 178.094 1 100.0      530  6  1 
ATOM 4200  C CG1 . VAL GB ? 122 ? 150.850 178.113 178.721 1 100.0      530  6  1 
ATOM 4201  C CG2 . VAL GB ? 122 ? 151.334 180.560 178.425 1 100.0      530  6  1 
ATOM 4202  N N   . PHE GB ? 123 ? 149.707 177.139 175.417 1 100.0      531  6  1 
ATOM 4203  C CA  . PHE GB ? 123 ? 148.802 176.053 175.059 1 100.0      531  6  1 
ATOM 4204  C C   . PHE GB ? 123 ? 148.983 174.866 175.997 1 100.0      531  6  1 
ATOM 4205  O O   . PHE GB ? 123 ? 150.042 174.236 176.013 1 100.0      531  6  1 
ATOM 4206  C CB  . PHE GB ? 123 ? 149.032 175.617 173.609 1 100.0      531  6  1 
ATOM 4207  C CG  . PHE GB ? 123 ? 148.567 176.623 172.591 1 100.0      531  6  1 
ATOM 4208  C CD1 . PHE GB ? 123 ? 147.233 176.677 172.206 1 100.0      531  6  1 
ATOM 4209  C CD2 . PHE GB ? 123 ? 149.464 177.515 172.019 1 100.0      531  6  1 
ATOM 4210  C CE1 . PHE GB ? 123 ? 146.800 177.608 171.264 1 100.0      531  6  1 
ATOM 4211  C CE2 . PHE GB ? 123 ? 149.039 178.448 171.077 1 100.0      531  6  1 
ATOM 4212  C CZ  . PHE GB ? 123 ? 147.706 178.491 170.700 1 100.0      531  6  1 
ATOM 4213  N N   . CYS GB ? 124 ? 148.183 174.592 176.822 1 100.0      532  6  1 
ATOM 4214  C CA  . CYS GB ? 124 ? 148.343 173.648 177.922 1 100.0      532  6  1 
ATOM 4215  C C   . CYS GB ? 124 ? 147.229 172.608 177.915 1 100.0      532  6  1 
ATOM 4216  O O   . CYS GB ? 124 ? 146.102 172.902 177.513 1 100.0      532  6  1 
ATOM 4217  C CB  . CYS GB ? 124 ? 148.357 174.383 179.262 1 100.0      532  6  1 
ATOM 4218  S SG  . CYS GB ? 124 ? 149.681 175.601 179.410 1 100.0      532  6  1 
ATOM 4219  N N   . ASP GB ? 125 ? 147.562 171.359 178.078 1 100.0      533  6  1 
ATOM 4220  C CA  . ASP GB ? 125 ? 146.628 170.237 178.047 1 100.0      533  6  1 
ATOM 4221  C C   . ASP GB ? 125 ? 146.032 169.981 179.429 1 100.0      533  6  1 
ATOM 4222  O O   . ASP GB ? 125 ? 146.765 169.796 180.403 1 100.0      533  6  1 
ATOM 4223  C CB  . ASP GB ? 125 ? 147.323 168.975 177.532 1 100.0      533  6  1 
ATOM 4224  C CG  . ASP GB ? 125 ? 146.357 167.834 177.266 1 100.0      533  6  1 
ATOM 4225  O OD1 . ASP GB ? 125 ? 145.149 167.978 177.551 1 100.0      533  6  1 
ATOM 4226  O OD2 . ASP GB ? 125 ? 146.809 166.780 176.768 1 100.0      533  6  1 
ATOM 4227  N N   . THR GB ? 126 ? 144.771 169.850 179.482 1 100.0      534  6  1 
ATOM 4228  C CA  . THR GB ? 126 ? 144.212 169.892 180.828 1 100.0      534  6  1 
ATOM 4229  C C   . THR GB ? 126 ? 144.186 168.497 181.446 1 100.0      534  6  1 
ATOM 4230  O O   . THR GB ? 126 ? 143.835 168.336 182.615 1 100.0      534  6  1 
ATOM 4231  C CB  . THR GB ? 126 ? 142.790 170.481 180.826 1 100.0      534  6  1 
ATOM 4232  O OG1 . THR GB ? 126 ? 142.084 170.017 181.880 1 100.0      534  6  1 
ATOM 4233  C CG2 . THR GB ? 126 ? 142.059 170.149 179.630 1 100.0      534  6  1 
ATOM 4234  N N   . GLN GB ? 127 ? 144.612 167.478 180.717 1 100.0      535  6  1 
ATOM 4235  C CA  . GLN GB ? 127 ? 144.813 166.139 181.261 1 100.0      535  6  1 
ATOM 4236  C C   . GLN GB ? 127 ? 145.964 166.119 182.263 1 100.0      535  6  1 
ATOM 4237  O O   . GLN GB ? 127 ? 145.981 165.295 183.180 1 100.0      535  6  1 
ATOM 4238  C CB  . GLN GB ? 127 ? 145.078 165.136 180.137 1 100.0      535  6  1 
ATOM 4239  C CG  . GLN GB ? 127 ? 144.973 163.683 180.572 1 100.0      535  6  1 
ATOM 4240  C CD  . GLN GB ? 127 ? 145.234 162.709 179.438 1 100.0      535  6  1 
ATOM 4241  O OE1 . GLN GB ? 127 ? 145.543 163.114 178.313 1 100.0      535  6  1 
ATOM 4242  N NE2 . GLN GB ? 127 ? 145.111 161.419 179.723 1 100.0      535  6  1 
ATOM 4243  N N   . GLU GB ? 128 ? 146.852 166.981 182.167 1 100.0      536  6  1 
ATOM 4244  C CA  . GLU GB ? 128 ? 148.042 167.117 183.003 1 100.0      536  6  1 
ATOM 4245  C C   . GLU GB ? 128 ? 147.862 168.219 184.043 1 100.0      536  6  1 
ATOM 4246  O O   . GLU GB ? 128 ? 148.793 168.535 184.787 1 100.0      536  6  1 
ATOM 4247  C CB  . GLU GB ? 128 ? 149.274 167.403 182.141 1 100.0      536  6  1 
ATOM 4248  C CG  . GLU GB ? 128 ? 149.866 166.164 181.485 1 100.0      536  6  1 
ATOM 4249  C CD  . GLU GB ? 128 ? 149.336 165.917 180.082 1 100.0      536  6  1 
ATOM 4250  O OE1 . GLU GB ? 128 ? 148.491 166.708 179.604 1 100.0      536  6  1 
ATOM 4251  O OE2 . GLU GB ? 128 ? 149.768 164.924 179.455 1 100.0      536  6  1 
ATOM 4252  N N   . SER GB ? 129 ? 146.773 168.487 184.410 1 100.0      537  6  1 
ATOM 4253  C CA  . SER GB ? 129 ? 146.450 169.619 185.272 1 100.0      537  6  1 
ATOM 4254  C C   . SER GB ? 129 ? 145.991 169.152 186.649 1 100.0      537  6  1 
ATOM 4255  O O   . SER GB ? 129 ? 145.318 168.127 186.770 1 100.0      537  6  1 
ATOM 4256  C CB  . SER GB ? 129 ? 145.368 170.489 184.632 1 100.0      537  6  1 
ATOM 4257  O OG  . SER GB ? 129 ? 144.557 171.089 185.617 1 100.0      537  6  1 
ATOM 4258  N N   . LEU GB ? 130 ? 146.317 170.028 187.562 1 100.0      538  6  1 
ATOM 4259  C CA  . LEU GB ? 130 ? 145.675 169.994 188.871 1 100.0      538  6  1 
ATOM 4260  C C   . LEU GB ? 130 ? 144.790 171.219 189.075 1 100.0      538  6  1 
ATOM 4261  O O   . LEU GB ? 130 ? 145.218 172.348 188.822 1 100.0      538  6  1 
ATOM 4262  C CB  . LEU GB ? 130 ? 146.727 169.919 189.982 1 100.0      538  6  1 
ATOM 4263  C CG  . LEU GB ? 130 ? 147.653 168.702 189.958 1 100.0      538  6  1 
ATOM 4264  C CD1 . LEU GB ? 130 ? 148.835 168.918 190.897 1 100.0      538  6  1 
ATOM 4265  C CD2 . LEU GB ? 130 ? 146.887 167.439 190.336 1 100.0      538  6  1 
ATOM 4266  N N   . VAL GB ? 131 ? 143.556 170.994 189.447 1 100.0      539  6  1 
ATOM 4267  C CA  . VAL GB ? 131 ? 142.633 172.097 189.690 1 100.0      539  6  1 
ATOM 4268  C C   . VAL GB ? 131 ? 142.824 172.628 191.108 1 100.0      539  6  1 
ATOM 4269  O O   . VAL GB ? 131 ? 142.572 171.917 192.083 1 100.0      539  6  1 
ATOM 4270  C CB  . VAL GB ? 131 ? 141.165 171.667 189.475 1 100.0      539  6  1 
ATOM 4271  C CG1 . VAL GB ? 131 ? 140.215 172.832 189.749 1 100.0      539  6  1 
ATOM 4272  C CG2 . VAL GB ? 131 ? 140.967 171.135 188.057 1 100.0      539  6  1 
ATOM 4273  N N   . LEU GB ? 132 ? 143.278 173.832 191.217 1 100.0      540  6  1 
ATOM 4274  C CA  . LEU GB ? 132 ? 143.490 174.338 192.569 1 100.0      540  6  1 
ATOM 4275  C C   . LEU GB ? 132 ? 142.589 175.536 192.850 1 100.0      540  6  1 
ATOM 4276  O O   . LEU GB ? 132 ? 142.132 176.205 191.920 1 100.0      540  6  1 
ATOM 4277  C CB  . LEU GB ? 132 ? 144.956 174.729 192.771 1 100.0      540  6  1 
ATOM 4278  C CG  . LEU GB ? 132 ? 145.993 173.640 192.494 1 100.0      540  6  1 
ATOM 4279  C CD1 . LEU GB ? 132 ? 147.401 174.222 192.552 1 100.0      540  6  1 
ATOM 4280  C CD2 . LEU GB ? 132 ? 145.842 172.493 193.487 1 100.0      540  6  1 
ATOM 4281  N N   . PRO GB ? 133 ? 142.328 175.718 194.207 1 100.0      541  6  1 
ATOM 4282  C CA  . PRO GB ? 133 ? 141.617 176.956 194.534 1 100.0      541  6  1 
ATOM 4283  C C   . PRO GB ? 133 ? 142.397 178.207 194.135 1 100.0      541  6  1 
ATOM 4284  O O   . PRO GB ? 133 ? 143.630 178.183 194.090 1 100.0      541  6  1 
ATOM 4285  C CB  . PRO GB ? 133 ? 141.452 176.877 196.054 1 100.0      541  6  1 
ATOM 4286  C CG  . PRO GB ? 133 ? 142.165 175.625 196.451 1 100.0      541  6  1 
ATOM 4287  C CD  . PRO GB ? 133 ? 142.653 174.939 195.208 1 100.0      541  6  1 
ATOM 4288  N N   . ASP GB ? 134 ? 141.742 179.201 193.759 1 100.0      542  6  1 
ATOM 4289  C CA  . ASP GB ? 134 ? 142.345 180.386 193.157 1 100.0      542  6  1 
ATOM 4290  C C   . ASP GB ? 134 ? 143.227 181.124 194.162 1 100.0      542  6  1 
ATOM 4291  O O   . ASP GB ? 134 ? 144.124 181.876 193.774 1 100.0      542  6  1 
ATOM 4292  C CB  . ASP GB ? 134 ? 141.263 181.324 192.617 1 100.0      542  6  1 
ATOM 4293  C CG  . ASP GB ? 134 ? 139.955 181.184 193.315 1 100.0      542  6  1 
ATOM 4294  O OD1 . ASP GB ? 134 ? 139.844 180.302 194.167 1 100.0      542  6  1 
ATOM 4295  O OD2 . ASP GB ? 134 ? 139.027 181.961 193.008 1 100.0      542  6  1 
ATOM 4296  N N   . GLU GB ? 135 ? 143.273 180.554 195.395 1 100.0      543  6  1 
ATOM 4297  C CA  . GLU GB ? 135 ? 144.111 181.227 196.383 1 100.0      543  6  1 
ATOM 4298  C C   . GLU GB ? 135 ? 145.573 180.813 196.240 1 100.0      543  6  1 
ATOM 4299  O O   . GLU GB ? 135 ? 146.389 181.081 197.124 1 100.0      543  6  1 
ATOM 4300  C CB  . GLU GB ? 135 ? 143.616 180.927 197.800 1 100.0      543  6  1 
ATOM 4301  C CG  . GLU GB ? 135 ? 142.415 181.762 198.222 1 100.0      543  6  1 
ATOM 4302  C CD  . GLU GB ? 135 ? 141.084 181.095 197.914 1 100.0      543  6  1 
ATOM 4303  O OE1 . GLU GB ? 135 ? 141.082 179.956 197.395 1 100.0      543  6  1 
ATOM 4304  O OE2 . GLU GB ? 135 ? 140.035 181.717 198.194 1 100.0      543  6  1 
ATOM 4305  N N   . ILE GB ? 136 ? 145.893 180.211 195.049 1 100.0      544  6  1 
ATOM 4306  C CA  . ILE GB ? 136 ? 147.277 179.804 194.835 1 100.0      544  6  1 
ATOM 4307  C C   . ILE GB ? 136 ? 148.127 181.024 194.487 1 100.0      544  6  1 
ATOM 4308  O O   . ILE GB ? 136 ? 149.352 180.995 194.626 1 100.0      544  6  1 
ATOM 4309  C CB  . ILE GB ? 136 ? 147.388 178.738 193.722 1 100.0      544  6  1 
ATOM 4310  C CG1 . ILE GB ? 136 ? 146.885 179.305 192.389 1 100.0      544  6  1 
ATOM 4311  C CG2 . ILE GB ? 136 ? 146.614 177.474 194.106 1 100.0      544  6  1 
ATOM 4312  C CD1 . ILE GB ? 136 ? 147.264 178.465 191.177 1 100.0      544  6  1 
ATOM 4313  N N   . ARG GB ? 137 ? 147.497 182.147 194.214 1 100.0      545  6  1 
ATOM 4314  C CA  . ARG GB ? 137 ? 148.210 183.399 193.983 1 100.0      545  6  1 
ATOM 4315  C C   . ARG GB ? 137 ? 148.738 183.979 195.291 1 100.0      545  6  1 
ATOM 4316  O O   . ARG GB ? 137 ? 149.633 184.826 195.284 1 100.0      545  6  1 
ATOM 4317  C CB  . ARG GB ? 137 ? 147.301 184.415 193.289 1 100.0      545  6  1 
ATOM 4318  C CG  . ARG GB ? 137 ? 147.273 184.285 191.776 1 100.0      545  6  1 
ATOM 4319  C CD  . ARG GB ? 137 ? 148.489 184.930 191.133 1 100.0      545  6  1 
ATOM 4320  N NE  . ARG GB ? 137 ? 148.440 184.842 189.677 1 100.0      545  6  1 
ATOM 4321  C CZ  . ARG GB ? 137 ? 149.395 185.267 188.860 1 100.0      545  6  1 
ATOM 4322  N NH1 . ARG GB ? 137 ? 150.498 185.821 189.342 1 100.0      545  6  1 
ATOM 4323  N NH2 . ARG GB ? 137 ? 149.248 185.137 187.551 1 100.0      545  6  1 
ATOM 4324  N N   . ASN GB ? 138 ? 147.987 183.607 196.405 1 100.0      546  6  1 
ATOM 4325  C CA  . ASN GB ? 138 ? 148.369 184.207 197.679 1 100.0      546  6  1 
ATOM 4326  C C   . ASN GB ? 138 ? 149.741 183.723 198.138 1 100.0      546  6  1 
ATOM 4327  O O   . ASN GB ? 138 ? 150.418 184.405 198.910 1 100.0      546  6  1 
ATOM 4328  C CB  . ASN GB ? 138 ? 147.316 183.910 198.749 1 100.0      546  6  1 
ATOM 4329  C CG  . ASN GB ? 138 ? 146.000 184.615 198.485 1 100.0      546  6  1 
ATOM 4330  O OD1 . ASN GB ? 138 ? 145.945 185.592 197.734 1 100.0      546  6  1 
ATOM 4331  N ND2 . ASN GB ? 138 ? 144.930 184.124 199.100 1 100.0      546  6  1 
ATOM 4332  N N   . CYS GB ? 139 ? 150.208 182.668 197.557 1 100.0      547  6  1 
ATOM 4333  C CA  . CYS GB ? 139 ? 151.527 182.174 197.936 1 100.0      547  6  1 
ATOM 4334  C C   . CYS GB ? 139 ? 152.626 183.084 197.401 1 100.0      547  6  1 
ATOM 4335  O O   . CYS GB ? 139 ? 153.767 183.023 197.860 1 100.0      547  6  1 
ATOM 4336  C CB  . CYS GB ? 139 ? 151.735 180.750 197.420 1 100.0      547  6  1 
ATOM 4337  S SG  . CYS GB ? 139 ? 151.055 179.476 198.504 1 100.0      547  6  1 
ATOM 4338  N N   . LYS GB ? 140 ? 152.111 183.627 196.069 1 100.0      548  6  1 
ATOM 4339  C CA  . LYS GB ? 140 ? 153.124 184.396 195.351 1 100.0      548  6  1 
ATOM 4340  C C   . LYS GB ? 140 ? 153.330 185.766 195.990 1 100.0      548  6  1 
ATOM 4341  O O   . LYS GB ? 140 ? 154.427 186.325 195.934 1 100.0      548  6  1 
ATOM 4342  C CB  . LYS GB ? 140 ? 152.734 184.557 193.881 1 100.0      548  6  1 
ATOM 4343  C CG  . LYS GB ? 140 ? 152.768 183.261 193.085 1 100.0      548  6  1 
ATOM 4344  C CD  . LYS GB ? 140 ? 152.438 183.496 191.618 1 100.0      548  6  1 
ATOM 4345  C CE  . LYS GB ? 140 ? 152.608 182.227 190.794 1 100.0      548  6  1 
ATOM 4346  N NZ  . LYS GB ? 140 ? 151.919 182.327 189.474 1 100.0      548  6  1 
ATOM 4347  N N   . THR GB ? 141 ? 152.357 186.336 196.583 1 100.0      549  6  1 
ATOM 4348  C CA  . THR GB ? 141 ? 152.486 187.613 197.276 1 100.0      549  6  1 
ATOM 4349  C C   . THR GB ? 141 ? 152.757 187.398 198.762 1 100.0      549  6  1 
ATOM 4350  O O   . THR GB ? 141 ? 153.637 188.042 199.337 1 100.0      549  6  1 
ATOM 4351  C CB  . THR GB ? 141 ? 151.220 188.473 197.102 1 100.0      549  6  1 
ATOM 4352  O OG1 . THR GB ? 141 ? 150.132 187.640 196.725 1 100.0      549  6  1 
ATOM 4353  C CG2 . THR GB ? 141 ? 151.415 189.531 196.039 1 100.0      549  6  1 
ATOM 4354  N N   . ASP GB ? 142 ? 152.247 186.374 199.415 1 100.0      550  6  1 
ATOM 4355  C CA  . ASP GB ? 142 ? 152.487 186.117 200.831 1 100.0      550  6  1 
ATOM 4356  C C   . ASP GB ? 142 ? 152.573 184.618 201.111 1 100.0      550  6  1 
ATOM 4357  O O   . ASP GB ? 142 ? 151.682 183.858 200.728 1 100.0      550  6  1 
ATOM 4358  C CB  . ASP GB ? 142 ? 151.386 186.749 201.686 1 100.0      550  6  1 
ATOM 4359  C CG  . ASP GB ? 142 ? 151.715 186.753 203.168 1 100.0      550  6  1 
ATOM 4360  O OD1 . ASP GB ? 142 ? 152.841 186.362 203.544 1 100.0      550  6  1 
ATOM 4361  O OD2 . ASP GB ? 142 ? 150.839 187.148 203.968 1 100.0      550  6  1 
ATOM 4362  N N   . ILE GB ? 143 ? 153.813 184.186 201.666 1 100.0      551  6  1 
ATOM 4363  C CA  . ILE GB ? 143 ? 153.928 182.732 201.720 1 100.0      551  6  1 
ATOM 4364  C C   . ILE GB ? 143 ? 153.163 182.198 202.928 1 100.0      551  6  1 
ATOM 4365  O O   . ILE GB ? 143 ? 152.738 181.040 202.940 1 100.0      551  6  1 
ATOM 4366  C CB  . ILE GB ? 143 ? 155.406 182.285 201.780 1 100.0      551  6  1 
ATOM 4367  C CG1 . ILE GB ? 143 ? 155.674 181.188 200.755 1 100.0      551  6  1 
ATOM 4368  C CG2 . ILE GB ? 143 ? 155.771 181.816 203.183 1 100.0      551  6  1 
ATOM 4369  C CD1 . ILE GB ? 143 ? 156.094 181.702 199.400 1 100.0      551  6  1 
ATOM 4370  N N   . PHE GB ? 144 ? 153.289 182.802 204.023 1 100.0      552  6  1 
ATOM 4371  C CA  . PHE GB ? 144 ? 152.722 182.401 205.305 1 100.0      552  6  1 
ATOM 4372  C C   . PHE GB ? 144 ? 151.249 182.782 205.388 1 100.0      552  6  1 
ATOM 4373  O O   . PHE GB ? 144 ? 150.754 183.140 206.459 1 100.0      552  6  1 
ATOM 4374  C CB  . PHE GB ? 144 ? 153.497 183.041 206.461 1 100.0      552  6  1 
ATOM 4375  C CG  . PHE GB ? 144 ? 154.945 182.635 206.520 1 100.0      552  6  1 
ATOM 4376  C CD1 . PHE GB ? 144 ? 155.303 181.324 206.807 1 100.0      552  6  1 
ATOM 4377  C CD2 . PHE GB ? 144 ? 155.948 183.566 206.288 1 100.0      552  6  1 
ATOM 4378  C CE1 . PHE GB ? 144 ? 156.642 180.946 206.862 1 100.0      552  6  1 
ATOM 4379  C CE2 . PHE GB ? 144 ? 157.289 183.196 206.341 1 100.0      552  6  1 
ATOM 4380  C CZ  . PHE GB ? 144 ? 157.634 181.886 206.629 1 100.0      552  6  1 
ATOM 4381  N N   . ALA GB ? 145 ? 150.552 182.994 204.094 1 100.0      553  6  1 
ATOM 4382  C CA  . ALA GB ? 145 ? 149.147 183.381 204.203 1 100.0      553  6  1 
ATOM 4383  C C   . ALA GB ? 145 ? 148.304 182.233 204.751 1 100.0      553  6  1 
ATOM 4384  O O   . ALA GB ? 145 ? 148.643 181.062 204.566 1 100.0      553  6  1 
ATOM 4385  C CB  . ALA GB ? 145 ? 148.612 183.829 202.845 1 100.0      553  6  1 
ATOM 4386  N N   . PRO GB ? 146 ? 147.178 182.344 205.172 1 100.0      554  6  1 
ATOM 4387  C CA  . PRO GB ? 146 ? 146.505 181.166 205.725 1 100.0      554  6  1 
ATOM 4388  C C   . PRO GB ? 146 ? 145.648 180.437 204.692 1 100.0      554  6  1 
ATOM 4389  O O   . PRO GB ? 146 ? 145.352 179.252 204.857 1 100.0      554  6  1 
ATOM 4390  C CB  . PRO GB ? 146 ? 145.636 181.749 206.842 1 100.0      554  6  1 
ATOM 4391  C CG  . PRO GB ? 146 ? 145.671 183.227 206.622 1 100.0      554  6  1 
ATOM 4392  C CD  . PRO GB ? 146 ? 146.729 183.532 205.601 1 100.0      554  6  1 
ATOM 4393  N N   . LYS GB ? 147 ? 145.453 180.931 203.644 1 100.0      555  6  1 
ATOM 4394  C CA  . LYS GB ? 147 ? 144.406 180.461 202.743 1 100.0      555  6  1 
ATOM 4395  C C   . LYS GB ? 147 ? 144.889 179.279 201.908 1 100.0      555  6  1 
ATOM 4396  O O   . LYS GB ? 147 ? 144.192 178.285 201.766 1 100.0      555  6  1 
ATOM 4397  C CB  . LYS GB ? 147 ? 143.937 181.592 201.827 1 100.0      555  6  1 
ATOM 4398  C CG  . LYS GB ? 147 ? 143.598 182.882 202.561 1 100.0      555  6  1 
ATOM 4399  C CD  . LYS GB ? 147 ? 142.151 183.281 202.351 1 100.0      555  6  1 
ATOM 4400  C CE  . LYS GB ? 147 ? 141.821 184.591 203.053 1 100.0      555  6  1 
ATOM 4401  N NZ  . LYS GB ? 147 ? 140.355 184.831 203.118 1 100.0      555  6  1 
ATOM 4402  N N   . PHE GB ? 148 ? 145.766 179.447 201.076 1 100.0      556  6  1 
ATOM 4403  C CA  . PHE GB ? 148 ? 146.412 178.273 200.502 1 100.0      556  6  1 
ATOM 4404  C C   . PHE GB ? 148 ? 147.792 178.061 201.112 1 100.0      556  6  1 
ATOM 4405  O O   . PHE GB ? 148 ? 148.623 178.964 201.110 1 100.0      556  6  1 
ATOM 4406  C CB  . PHE GB ? 148 ? 146.527 178.412 198.980 1 100.0      556  6  1 
ATOM 4407  C CG  . PHE GB ? 148 ? 147.081 177.192 198.300 1 100.0      556  6  1 
ATOM 4408  C CD1 . PHE GB ? 148 ? 146.318 176.040 198.180 1 100.0      556  6  1 
ATOM 4409  C CD2 . PHE GB ? 148 ? 148.367 177.198 197.780 1 100.0      556  6  1 
ATOM 4410  C CE1 . PHE GB ? 148 ? 146.829 174.909 197.550 1 100.0      556  6  1 
ATOM 4411  C CE2 . PHE GB ? 148 ? 148.885 176.072 197.149 1 100.0      556  6  1 
ATOM 4412  C CZ  . PHE GB ? 148 ? 148.114 174.929 197.037 1 100.0      556  6  1 
ATOM 4413  N N   . THR GB ? 149 ? 148.257 176.777 201.667 1 100.0      557  6  1 
ATOM 4414  C CA  . THR GB ? 149 ? 149.520 176.226 202.145 1 100.0      557  6  1 
ATOM 4415  C C   . THR GB ? 149 ? 150.511 176.068 200.995 1 100.0      557  6  1 
ATOM 4416  O O   . THR GB ? 149 ? 150.223 175.385 200.010 1 100.0      557  6  1 
ATOM 4417  C CB  . THR GB ? 149 ? 149.310 174.865 202.835 1 100.0      557  6  1 
ATOM 4418  O OG1 . THR GB ? 149 ? 148.569 174.020 201.997 1 100.0      557  6  1 
ATOM 4419  C CG2 . THR GB ? 149 ? 148.578 175.012 204.128 1 100.0      557  6  1 
ATOM 4420  N N   . CYS GB ? 150 ? 151.518 176.363 200.984 1 100.0      558  6  1 
ATOM 4421  C CA  . CYS GB ? 150 ? 152.412 176.432 199.834 1 100.0      558  6  1 
ATOM 4422  C C   . CYS GB ? 150 ? 153.482 175.349 199.909 1 100.0      558  6  1 
ATOM 4423  O O   . CYS GB ? 150 ? 154.081 175.135 200.965 1 100.0      558  6  1 
ATOM 4424  C CB  . CYS GB ? 150 ? 153.072 177.808 199.749 1 100.0      558  6  1 
ATOM 4425  S SG  . CYS GB ? 150 ? 151.920 179.145 199.365 1 100.0      558  6  1 
ATOM 4426  N N   . LYS GB ? 151 ? 153.892 174.697 198.964 1 100.0      559  6  1 
ATOM 4427  C CA  . LYS GB ? 151 ? 154.761 173.552 198.712 1 100.0      559  6  1 
ATOM 4428  C C   . LYS GB ? 151 ? 156.223 173.980 198.627 1 100.0      559  6  1 
ATOM 4429  O O   . LYS GB ? 151 ? 156.657 174.528 197.613 1 100.0      559  6  1 
ATOM 4430  C CB  . LYS GB ? 151 ? 154.348 172.837 197.425 1 100.0      559  6  1 
ATOM 4431  C CG  . LYS GB ? 151 ? 152.933 172.279 197.453 1 100.0      559  6  1 
ATOM 4432  C CD  . LYS GB ? 151 ? 152.594 171.551 196.159 1 100.0      559  6  1 
ATOM 4433  C CE  . LYS GB ? 151 ? 151.109 171.224 196.073 1 100.0      559  6  1 
ATOM 4434  N NZ  . LYS GB ? 151 ? 150.679 170.965 194.669 1 100.0      559  6  1 
ATOM 4435  N N   . VAL GB ? 152 ? 156.970 173.636 199.761 1 100.0      560  6  1 
ATOM 4436  C CA  . VAL GB ? 152 ? 158.389 173.954 199.879 1 100.0      560  6  1 
ATOM 4437  C C   . VAL GB ? 152 ? 159.188 172.673 200.109 1 100.0      560  6  1 
ATOM 4438  O O   . VAL GB ? 152 ? 158.689 171.723 200.715 1 100.0      560  6  1 
ATOM 4439  C CB  . VAL GB ? 152 ? 158.652 174.959 201.022 1 100.0      560  6  1 
ATOM 4440  C CG1 . VAL GB ? 152 ? 158.070 176.329 200.682 1 100.0      560  6  1 
ATOM 4441  C CG2 . VAL GB ? 152 ? 158.069 174.439 202.334 1 100.0      560  6  1 
ATOM 4442  N N   . GLN GB ? 153 ? 160.295 172.649 199.576 1 100.0      561  6  1 
ATOM 4443  C CA  . GLN GB ? 153 ? 161.275 171.570 199.645 1 100.0      561  6  1 
ATOM 4444  C C   . GLN GB ? 153 ? 162.504 171.993 200.444 1 100.0      561  6  1 
ATOM 4445  O O   . GLN GB ? 153 ? 163.139 173.000 200.129 1 100.0      561  6  1 
ATOM 4446  C CB  . GLN GB ? 153 ? 161.688 171.129 198.240 1 100.0      561  6  1 
ATOM 4447  C CG  . GLN GB ? 153 ? 162.682 169.977 198.225 1 100.0      561  6  1 
ATOM 4448  C CD  . GLN GB ? 153 ? 163.162 169.633 196.832 1 100.0      561  6  1 
ATOM 4449  O OE1 . GLN GB ? 153 ? 162.786 170.286 195.858 1 100.0      561  6  1 
ATOM 4450  N NE2 . GLN GB ? 153 ? 163.995 168.605 196.727 1 100.0      561  6  1 
ATOM 4451  N N   . CYS GB ? 154 ? 162.790 171.342 201.447 1 100.0      562  6  1 
ATOM 4452  C CA  . CYS GB ? 154 ? 163.813 171.730 202.412 1 100.0      562  6  1 
ATOM 4453  C C   . CYS GB ? 154 ? 165.037 170.828 202.301 1 100.0      562  6  1 
ATOM 4454  O O   . CYS GB ? 154 ? 164.948 169.622 202.535 1 100.0      562  6  1 
ATOM 4455  C CB  . CYS GB ? 154 ? 163.257 171.677 203.834 1 100.0      562  6  1 
ATOM 4456  S SG  . CYS GB ? 154 ? 162.880 173.278 204.529 1 100.0      562  6  1 
ATOM 4457  N N   . SER GB ? 155 ? 166.100 171.221 201.977 1 100.0      563  6  1 
ATOM 4458  C CA  . SER GB ? 155 ? 167.240 170.312 201.933 1 100.0      563  6  1 
ATOM 4459  C C   . SER GB ? 155 ? 168.490 170.964 202.514 1 100.0      563  6  1 
ATOM 4460  O O   . SER GB ? 155 ? 168.468 172.139 202.886 1 100.0      563  6  1 
ATOM 4461  C CB  . SER GB ? 155 ? 167.511 169.861 200.497 1 100.0      563  6  1 
ATOM 4462  O OG  . SER GB ? 155 ? 167.886 170.961 199.686 1 100.0      563  6  1 
ATOM 4463  N N   . GLU GB ? 156 ? 169.508 170.408 202.610 1 100.0      564  6  1 
ATOM 4464  C CA  . GLU GB ? 156 ? 170.701 170.964 203.242 1 100.0      564  6  1 
ATOM 4465  C C   . GLU GB ? 156 ? 171.758 171.328 202.203 1 100.0      564  6  1 
ATOM 4466  O O   . GLU GB ? 156 ? 172.824 171.841 202.548 1 100.0      564  6  1 
ATOM 4467  C CB  . GLU GB ? 156 ? 171.281 169.976 204.258 1 100.0      564  6  1 
ATOM 4468  C CG  . GLU GB ? 156 ? 170.479 169.879 205.548 1 100.0      564  6  1 
ATOM 4469  C CD  . GLU GB ? 156 ? 171.210 169.137 206.655 1 100.0      564  6  1 
ATOM 4470  O OE1 . GLU GB ? 156 ? 172.237 168.480 206.369 1 100.0      564  6  1 
ATOM 4471  O OE2 . GLU GB ? 156 ? 170.752 169.211 207.816 1 100.0      564  6  1 
ATOM 4472  N N   . VAL GB ? 157 ? 171.576 171.007 201.089 1 100.0      565  6  1 
ATOM 4473  C CA  . VAL GB ? 157 ? 172.447 171.098 199.923 1 100.0      565  6  1 
ATOM 4474  C C   . VAL GB ? 157 ? 172.520 172.546 199.443 1 100.0      565  6  1 
ATOM 4475  O O   . VAL GB ? 157 ? 171.490 173.170 199.174 1 100.0      565  6  1 
ATOM 4476  C CB  . VAL GB ? 157 ? 171.962 170.181 198.778 1 100.0      565  6  1 
ATOM 4477  C CG1 . VAL GB ? 157 ? 172.733 170.469 197.491 1 100.0      565  6  1 
ATOM 4478  C CG2 . VAL GB ? 157 ? 172.106 168.713 199.173 1 100.0      565  6  1 
ATOM 4479  N N   . LYS GB ? 158 ? 173.396 173.201 199.348 1 100.0      566  6  1 
ATOM 4480  C CA  . LYS GB ? 158 ? 173.591 174.531 198.778 1 100.0      566  6  1 
ATOM 4481  C C   . LYS GB ? 158 ? 174.333 174.455 197.447 1 100.0      566  6  1 
ATOM 4482  O O   . LYS GB ? 158 ? 175.555 174.605 197.402 1 100.0      566  6  1 
ATOM 4483  C CB  . LYS GB ? 158 ? 174.355 175.427 199.753 1 100.0      566  6  1 
ATOM 4484  C CG  . LYS GB ? 158 ? 173.551 175.835 200.979 1 100.0      566  6  1 
ATOM 4485  C CD  . LYS GB ? 158 ? 174.177 177.026 201.687 1 100.0      566  6  1 
ATOM 4486  C CE  . LYS GB ? 158 ? 175.125 176.692 202.611 1 100.0      566  6  1 
ATOM 4487  N NZ  . LYS GB ? 158 ? 175.783 177.858 203.265 1 100.0      566  6  1 
ATOM 4488  N N   . THR GB ? 159 ? 173.810 174.408 196.408 1 100.0      567  6  1 
ATOM 4489  C CA  . THR GB ? 159 ? 174.571 174.441 195.163 1 100.0      567  6  1 
ATOM 4490  C C   . THR GB ? 159 ? 174.317 175.743 194.408 1 100.0      567  6  1 
ATOM 4491  O O   . THR GB ? 159 ? 173.250 176.345 194.540 1 100.0      567  6  1 
ATOM 4492  C CB  . THR GB ? 159 ? 174.219 173.244 194.261 1 100.0      567  6  1 
ATOM 4493  O OG1 . THR GB ? 159 ? 173.011 172.674 194.684 1 100.0      567  6  1 
ATOM 4494  C CG2 . THR GB ? 159 ? 175.278 172.194 194.302 1 100.0      567  6  1 
ATOM 4495  N N   . SER GB ? 160 ? 175.033 176.039 193.494 1 100.0      568  6  1 
ATOM 4496  C CA  . SER GB ? 160 ? 174.828 177.289 192.770 1 100.0      568  6  1 
ATOM 4497  C C   . SER GB ? 160 ? 174.209 177.040 191.399 1 100.0      568  6  1 
ATOM 4498  O O   . SER GB ? 160 ? 174.810 176.380 190.551 1 100.0      568  6  1 
ATOM 4499  C CB  . SER GB ? 160 ? 176.151 178.040 192.611 1 100.0      568  6  1 
ATOM 4500  O OG  . SER GB ? 160 ? 176.697 178.321 193.646 1 100.0      568  6  1 
ATOM 4501  N N   . THR GB ? 161 ? 173.050 177.468 191.169 1 100.0      569  6  1 
ATOM 4502  C CA  . THR GB ? 161 ? 172.238 177.184 189.992 1 100.0      569  6  1 
ATOM 4503  C C   . THR GB ? 161 ? 171.535 178.448 189.502 1 100.0      569  6  1 
ATOM 4504  O O   . THR GB ? 161 ? 171.406 179.421 190.248 1 100.0      569  6  1 
ATOM 4505  C CB  . THR GB ? 161 ? 171.191 176.093 190.285 1 100.0      569  6  1 
ATOM 4506  O OG1 . THR GB ? 161 ? 170.237 176.595 191.229 1 100.0      569  6  1 
ATOM 4507  C CG2 . THR GB ? 161 ? 171.848 174.842 190.859 1 100.0      569  6  1 
ATOM 4508  N N   . ALA GB ? 162 ? 171.219 178.583 188.373 1 100.0      570  6  1 
ATOM 4509  C CA  . ALA GB ? 162 ? 170.479 179.661 187.721 1 100.0      570  6  1 
ATOM 4510  C C   . ALA GB ? 162 ? 169.215 179.131 187.051 1 100.0      570  6  1 
ATOM 4511  O O   . ALA GB ? 162 ? 169.261 178.137 186.322 1 100.0      570  6  1 
ATOM 4512  C CB  . ALA GB ? 162 ? 171.363 180.370 186.697 1 100.0      570  6  1 
ATOM 4513  N N   . VAL GB ? 163 ? 168.095 179.692 187.266 1 100.0      571  6  1 
ATOM 4514  C CA  . VAL GB ? 163 ? 166.849 179.403 186.563 1 100.0      571  6  1 
ATOM 4515  C C   . VAL GB ? 163 ? 166.606 180.458 185.486 1 100.0      571  6  1 
ATOM 4516  O O   . VAL GB ? 163 ? 166.441 181.640 185.793 1 100.0      571  6  1 
ATOM 4517  C CB  . VAL GB ? 163 ? 165.649 179.348 187.535 1 100.0      571  6  1 
ATOM 4518  C CG1 . VAL GB ? 163 ? 164.358 179.032 186.782 1 100.0      571  6  1 
ATOM 4519  C CG2 . VAL GB ? 163 ? 165.898 178.313 188.632 1 100.0      571  6  1 
ATOM 4520  N N   . ILE GB ? 164 ? 166.545 180.170 184.199 1 100.0      572  6  1 
ATOM 4521  C CA  . ILE GB ? 164 ? 166.367 181.253 183.238 1 100.0      572  6  1 
ATOM 4522  C C   . ILE GB ? 164 ? 164.885 181.604 183.125 1 100.0      572  6  1 
ATOM 4523  O O   . ILE GB ? 164 ? 164.115 180.877 182.494 1 100.0      572  6  1 
ATOM 4524  C CB  . ILE GB ? 164 ? 166.936 180.877 181.851 1 100.0      572  6  1 
ATOM 4525  C CG1 . ILE GB ? 164 ? 168.417 180.497 181.967 1 100.0      572  6  1 
ATOM 4526  C CG2 . ILE GB ? 164 ? 166.742 182.027 180.858 1 100.0      572  6  1 
ATOM 4527  C CD1 . ILE GB ? 164 ? 169.336 181.672 182.270 1 100.0      572  6  1 
ATOM 4528  N N   . THR GB ? 165 ? 164.406 182.661 183.462 1 100.0      573  6  1 
ATOM 4529  C CA  . THR GB ? 165 ? 162.972 182.928 183.451 1 100.0      573  6  1 
ATOM 4530  C C   . THR GB ? 165 ? 162.535 183.478 182.096 1 100.0      573  6  1 
ATOM 4531  O O   . THR GB ? 165 ? 163.367 183.700 181.213 1 100.0      573  6  1 
ATOM 4532  C CB  . THR GB ? 165 ? 162.579 183.920 184.561 1 100.0      573  6  1 
ATOM 4533  O OG1 . THR GB ? 165 ? 163.274 185.156 184.357 1 100.0      573  6  1 
ATOM 4534  C CG2 . THR GB ? 165 ? 162.934 183.372 185.939 1 100.0      573  6  1 
ATOM 4535  N N   . SER GB ? 166 ? 161.476 184.191 181.832 1 100.0      574  6  1 
ATOM 4536  C CA  . SER GB ? 166 ? 161.212 184.634 180.466 1 100.0      574  6  1 
ATOM 4537  C C   . SER GB ? 166 ? 161.819 186.008 180.204 1 100.0      574  6  1 
ATOM 4538  O O   . SER GB ? 166 ? 162.099 186.360 179.056 1 100.0      574  6  1 
ATOM 4539  C CB  . SER GB ? 166 ? 159.708 184.671 180.195 1 100.0      574  6  1 
ATOM 4540  O OG  . SER GB ? 166 ? 159.136 185.863 180.699 1 100.0      574  6  1 
ATOM 4541  N N   . LEU GB ? 167 ? 161.798 186.835 181.309 1 100.0      575  6  1 
ATOM 4542  C CA  . LEU GB ? 167 ? 162.436 188.146 181.270 1 100.0      575  6  1 
ATOM 4543  C C   . LEU GB ? 167 ? 163.695 188.164 182.130 1 100.0      575  6  1 
ATOM 4544  O O   . LEU GB ? 167 ? 164.171 189.232 182.520 1 100.0      575  6  1 
ATOM 4545  C CB  . LEU GB ? 167 ? 161.465 189.230 181.744 1 100.0      575  6  1 
ATOM 4546  C CG  . LEU GB ? 167 ? 160.203 189.426 180.902 1 100.0      575  6  1 
ATOM 4547  C CD1 . LEU GB ? 167 ? 159.300 190.479 181.536 1 100.0      575  6  1 
ATOM 4548  C CD2 . LEU GB ? 167 ? 160.569 189.818 179.474 1 100.0      575  6  1 
ATOM 4549  N N   . GLY GB ? 168 ? 164.333 187.391 182.427 1 100.0      576  6  1 
ATOM 4550  C CA  . GLY GB ? 168 ? 165.630 187.452 183.082 1 100.0      576  6  1 
ATOM 4551  C C   . GLY GB ? 168 ? 166.173 186.086 183.456 1 100.0      576  6  1 
ATOM 4552  O O   . GLY GB ? 168 ? 165.717 185.067 182.937 1 100.0      576  6  1 
ATOM 4553  N N   . ALA GB ? 169 ? 166.850 186.121 184.534 1 100.0      577  6  1 
ATOM 4554  C CA  . ALA GB ? 169 ? 167.438 184.903 185.087 1 100.0      577  6  1 
ATOM 4555  C C   . ALA GB ? 169 ? 167.566 184.996 186.604 1 100.0      577  6  1 
ATOM 4556  O O   . ALA GB ? 169 ? 167.803 186.077 187.149 1 100.0      577  6  1 
ATOM 4557  C CB  . ALA GB ? 169 ? 168.802 184.637 184.455 1 100.0      577  6  1 
ATOM 4558  N N   . ILE GB ? 170 ? 167.100 183.973 187.391 1 100.0      578  6  1 
ATOM 4559  C CA  . ILE GB ? 170 ? 167.352 183.851 188.823 1 100.0      578  6  1 
ATOM 4560  C C   . ILE GB ? 170 ? 168.683 183.141 189.054 1 100.0      578  6  1 
ATOM 4561  O O   . ILE GB ? 170 ? 168.871 182.003 188.617 1 100.0      578  6  1 
ATOM 4562  C CB  . ILE GB ? 170 ? 166.209 183.093 189.535 1 100.0      578  6  1 
ATOM 4563  C CG1 . ILE GB ? 170 ? 164.884 183.847 189.370 1 100.0      578  6  1 
ATOM 4564  C CG2 . ILE GB ? 170 ? 166.540 182.885 191.016 1 100.0      578  6  1 
ATOM 4565  C CD1 . ILE GB ? 170 ? 163.676 183.104 189.925 1 100.0      578  6  1 
ATOM 4566  N N   . VAL GB ? 171 ? 169.509 183.749 189.794 1 100.0      579  6  1 
ATOM 4567  C CA  . VAL GB ? 171 ? 170.824 183.149 189.995 1 100.0      579  6  1 
ATOM 4568  C C   . VAL GB ? 171 ? 171.038 182.856 191.478 1 100.0      579  6  1 
ATOM 4569  O O   . VAL GB ? 171 ? 170.931 183.755 192.316 1 100.0      579  6  1 
ATOM 4570  C CB  . VAL GB ? 171 ? 171.952 184.062 189.464 1 100.0      579  6  1 
ATOM 4571  C CG1 . VAL GB ? 171 ? 173.319 183.418 189.688 1 100.0      579  6  1 
ATOM 4572  C CG2 . VAL GB ? 171 ? 171.738 184.367 187.982 1 100.0      579  6  1 
ATOM 4573  N N   . VAL GB ? 172 ? 171.147 181.764 191.898 1 100.0      580  6  1 
ATOM 4574  C CA  . VAL GB ? 172 ? 171.430 181.346 193.268 1 100.0      580  6  1 
ATOM 4575  C C   . VAL GB ? 172 ? 172.911 180.998 193.405 1 100.0      580  6  1 
ATOM 4576  O O   . VAL GB ? 172 ? 173.365 179.976 192.887 1 100.0      580  6  1 
ATOM 4577  C CB  . VAL GB ? 172 ? 170.558 180.142 193.686 1 100.0      580  6  1 
ATOM 4578  C CG1 . VAL GB ? 172 ? 170.876 179.717 195.119 1 100.0      580  6  1 
ATOM 4579  C CG2 . VAL GB ? 172 ? 169.076 180.481 193.542 1 100.0      580  6  1 
ATOM 4580  N N   . CYS GB ? 173 ? 173.621 181.915 194.004 1 100.0      581  6  1 
ATOM 4581  C CA  . CYS GB ? 173 ? 175.077 181.843 194.051 1 100.0      581  6  1 
ATOM 4582  C C   . CYS GB ? 173 ? 175.551 181.281 195.386 1 100.0      581  6  1 
ATOM 4583  O O   . CYS GB ? 173 ? 175.641 182.010 196.375 1 100.0      581  6  1 
ATOM 4584  C CB  . CYS GB ? 173 ? 175.690 183.224 193.823 1 100.0      581  6  1 
ATOM 4585  S SG  . CYS GB ? 173 ? 177.341 183.176 193.093 1 100.0      581  6  1 
ATOM 4586  N N   . TYR GB ? 174 ? 176.032 180.302 195.681 1 100.0      582  6  1 
ATOM 4587  C CA  . TYR GB ? 174 ? 176.399 179.828 197.011 1 100.0      582  6  1 
ATOM 4588  C C   . TYR GB ? 174 ? 177.834 179.317 197.032 1 100.0      582  6  1 
ATOM 4589  O O   . TYR GB ? 174 ? 178.400 178.995 195.984 1 100.0      582  6  1 
ATOM 4590  C CB  . TYR GB ? 174 ? 175.444 178.722 197.470 1 100.0      582  6  1 
ATOM 4591  C CG  . TYR GB ? 174 ? 174.025 179.193 197.677 1 100.0      582  6  1 
ATOM 4592  C CD1 . TYR GB ? 174 ? 173.683 179.979 198.775 1 100.0      582  6  1 
ATOM 4593  C CD2 . TYR GB ? 174 ? 173.022 178.852 196.775 1 100.0      582  6  1 
ATOM 4594  C CE1 . TYR GB ? 174 ? 172.377 180.413 198.970 1 100.0      582  6  1 
ATOM 4595  C CE2 . TYR GB ? 174 ? 171.712 179.280 196.961 1 100.0      582  6  1 
ATOM 4596  C CZ  . TYR GB ? 174 ? 171.400 180.059 198.059 1 100.0      582  6  1 
ATOM 4597  O OH  . TYR GB ? 174 ? 170.104 180.486 198.248 1 100.0      582  6  1 
ATOM 4598  N N   . GLY GB ? 175 ? 178.570 179.453 197.991 1 92.93165   583  6  1 
ATOM 4599  C CA  . GLY GB ? 175 ? 179.798 180.031 198.512 1 92.93165   583  6  1 
ATOM 4600  C C   . GLY GB ? 175 ? 181.019 179.685 197.681 1 92.93165   583  6  1 
ATOM 4601  O O   . GLY GB ? 175 ? 181.870 179.242 197.973 1 92.93165   583  6  1 
ATOM 4602  N N   . ASP GB ? 176 ? 181.672 179.322 197.350 1 100.0      584  6  1 
ATOM 4603  C CA  . ASP GB ? 176 ? 182.928 179.232 196.612 1 100.0      584  6  1 
ATOM 4604  C C   . ASP GB ? 176 ? 182.698 179.409 195.113 1 100.0      584  6  1 
ATOM 4605  O O   . ASP GB ? 176 ? 183.636 179.314 194.320 1 100.0      584  6  1 
ATOM 4606  C CB  . ASP GB ? 176 ? 183.615 177.892 196.883 1 100.0      584  6  1 
ATOM 4607  C CG  . ASP GB ? 176 ? 184.311 177.845 198.230 1 100.0      584  6  1 
ATOM 4608  O OD1 . ASP GB ? 176 ? 184.571 178.915 198.819 1 100.0      584  6  1 
ATOM 4609  O OD2 . ASP GB ? 176 ? 184.604 176.727 198.707 1 100.0      584  6  1 
ATOM 4610  N N   . SER GB ? 177 ? 181.598 179.300 194.546 1 100.0      585  6  1 
ATOM 4611  C CA  . SER GB ? 177 ? 181.216 179.395 193.141 1 100.0      585  6  1 
ATOM 4612  C C   . SER GB ? 177 ? 181.093 180.850 192.699 1 100.0      585  6  1 
ATOM 4613  O O   . SER GB ? 177 ? 180.446 181.655 193.371 1 100.0      585  6  1 
ATOM 4614  C CB  . SER GB ? 177 ? 179.896 178.665 192.893 1 100.0      585  6  1 
ATOM 4615  O OG  . SER GB ? 177 ? 179.979 177.316 193.320 1 100.0      585  6  1 
ATOM 4616  N N   . GLU GB ? 178 ? 181.779 181.218 191.727 1 100.0      586  6  1 
ATOM 4617  C CA  . GLU GB ? 178 ? 181.719 182.519 191.068 1 100.0      586  6  1 
ATOM 4618  C C   . GLU GB ? 178 ? 180.524 182.604 190.122 1 100.0      586  6  1 
ATOM 4619  O O   . GLU GB ? 178 ? 180.387 181.786 189.211 1 100.0      586  6  1 
ATOM 4620  C CB  . GLU GB ? 178 ? 183.016 182.795 190.303 1 100.0      586  6  1 
ATOM 4621  C CG  . GLU GB ? 178 ? 184.172 183.215 191.185 1 100.0      586  6  1 
ATOM 4622  C CD  . GLU GB ? 178 ? 184.650 184.597 190.929 1 100.0      586  6  1 
ATOM 4623  O OE1 . GLU GB ? 178 ? 184.216 185.180 189.943 1 100.0      586  6  1 
ATOM 4624  O OE2 . GLU GB ? 178 ? 185.466 185.099 191.721 1 100.0      586  6  1 
ATOM 4625  N N   . ASP GB ? 179 ? 179.719 183.524 190.370 1 100.0      587  6  1 
ATOM 4626  C CA  . ASP GB ? 179 ? 178.560 183.788 189.522 1 100.0      587  6  1 
ATOM 4627  C C   . ASP GB ? 179 ? 178.614 185.200 188.942 1 100.0      587  6  1 
ATOM 4628  O O   . ASP GB ? 179 ? 178.910 186.159 189.656 1 100.0      587  6  1 
ATOM 4629  C CB  . ASP GB ? 179 ? 177.263 183.594 190.311 1 100.0      587  6  1 
ATOM 4630  C CG  . ASP GB ? 179 ? 177.143 182.210 190.923 1 100.0      587  6  1 
ATOM 4631  O OD1 . ASP GB ? 179 ? 177.847 181.282 190.473 1 100.0      587  6  1 
ATOM 4632  O OD2 . ASP GB ? 179 ? 176.335 182.046 191.862 1 100.0      587  6  1 
ATOM 4633  N N   . THR GB ? 180 ? 178.339 185.278 187.614 1 100.0      588  6  1 
ATOM 4634  C CA  . THR GB ? 180 ? 178.385 186.600 186.999 1 100.0      588  6  1 
ATOM 4635  C C   . THR GB ? 180 ? 177.330 186.724 185.904 1 100.0      588  6  1 
ATOM 4636  O O   . THR GB ? 180 ? 176.868 185.718 185.363 1 100.0      588  6  1 
ATOM 4637  C CB  . THR GB ? 180 ? 179.777 186.893 186.411 1 100.0      588  6  1 
ATOM 4638  O OG1 . THR GB ? 180 ? 180.069 185.934 185.388 1 100.0      588  6  1 
ATOM 4639  C CG2 . THR GB ? 180 ? 180.856 186.818 187.485 1 100.0      588  6  1 
ATOM 4640  N N   . ALA GB ? 181 ? 176.859 187.979 185.690 1 100.0      589  6  1 
ATOM 4641  C CA  . ALA GB ? 181 ? 176.054 188.238 184.499 1 100.0      589  6  1 
ATOM 4642  C C   . ALA GB ? 181 ? 176.815 189.105 183.501 1 100.0      589  6  1 
ATOM 4643  O O   . ALA GB ? 181 ? 177.489 190.063 183.888 1 100.0      589  6  1 
ATOM 4644  C CB  . ALA GB ? 181 ? 174.736 188.905 184.883 1 100.0      589  6  1 
ATOM 4645  N N   . SER GB ? 182 ? 176.642 188.757 182.255 1 100.0      590  6  1 
ATOM 4646  C CA  . SER GB ? 182 ? 177.515 189.389 181.271 1 100.0      590  6  1 
ATOM 4647  C C   . SER GB ? 182 ? 176.716 189.924 180.087 1 100.0      590  6  1 
ATOM 4648  O O   . SER GB ? 182 ? 175.677 189.366 179.730 1 100.0      590  6  1 
ATOM 4649  C CB  . SER GB ? 182 ? 178.572 188.401 180.778 1 100.0      590  6  1 
ATOM 4650  O OG  . SER GB ? 182 ? 179.490 188.090 181.812 1 100.0      590  6  1 
ATOM 4651  N N   . ASN GB ? 183 ? 177.124 190.952 179.528 1 100.0      591  6  1 
ATOM 4652  C CA  . ASN GB ? 183 ? 176.588 191.514 178.293 1 100.0      591  6  1 
ATOM 4653  C C   . ASN GB ? 183 ? 177.453 191.151 177.090 1 100.0      591  6  1 
ATOM 4654  O O   . ASN GB ? 183 ? 178.660 190.949 177.225 1 100.0      591  6  1 
ATOM 4655  C CB  . ASN GB ? 183 ? 176.453 193.034 178.410 1 100.0      591  6  1 
ATOM 4656  C CG  . ASN GB ? 183 ? 175.545 193.623 177.348 1 100.0      591  6  1 
ATOM 4657  O OD1 . ASN GB ? 183 ? 175.234 192.970 176.348 1 100.0      591  6  1 
ATOM 4658  N ND2 . ASN GB ? 183 ? 175.112 194.860 177.558 1 100.0      591  6  1 
ATOM 4659  N N   . ARG GB ? 184 ? 177.214 191.266 175.890 1 100.0      592  6  1 
ATOM 4660  C CA  . ARG GB ? 184 ? 178.179 190.794 174.902 1 100.0      592  6  1 
ATOM 4661  C C   . ARG GB ? 184 ? 179.298 191.811 174.701 1 100.0      592  6  1 
ATOM 4662  O O   . ARG GB ? 184 ? 180.450 191.436 174.471 1 100.0      592  6  1 
ATOM 4663  C CB  . ARG GB ? 184 ? 177.486 190.507 173.568 1 100.0      592  6  1 
ATOM 4664  C CG  . ARG GB ? 184 ? 178.305 189.647 172.621 1 100.0      592  6  1 
ATOM 4665  C CD  . ARG GB ? 184 ? 177.597 189.441 171.289 1 100.0      592  6  1 
ATOM 4666  N NE  . ARG GB ? 184 ? 178.516 189.407 170.189 1 100.0      592  6  1 
ATOM 4667  C CZ  . ARG GB ? 184 ? 178.213 189.705 168.937 1 100.0      592  6  1 
ATOM 4668  N NH1 . ARG GB ? 184 ? 177.003 190.068 168.601 1 100.0      592  6  1 
ATOM 4669  N NH2 . ARG GB ? 184 ? 179.127 189.641 168.014 1 100.0      592  6  1 
ATOM 4670  N N   . HIS GB ? 185 ? 178.757 193.177 174.890 1 100.0      593  6  1 
ATOM 4671  C CA  . HIS GB ? 185 ? 179.726 194.195 174.502 1 100.0      593  6  1 
ATOM 4672  C C   . HIS GB ? 185 ? 180.600 194.603 175.684 1 100.0      593  6  1 
ATOM 4673  O O   . HIS GB ? 185 ? 181.772 194.941 175.508 1 100.0      593  6  1 
ATOM 4674  C CB  . HIS GB ? 185 ? 179.015 195.421 173.927 1 100.0      593  6  1 
ATOM 4675  C CG  . HIS GB ? 185 ? 178.167 195.118 172.733 1 100.0      593  6  1 
ATOM 4676  N ND1 . HIS GB ? 185 ? 178.694 194.666 171.542 1 100.0      593  6  1 
ATOM 4677  C CD2 . HIS GB ? 185 ? 176.828 195.199 172.550 1 100.0      593  6  1 
ATOM 4678  C CE1 . HIS GB ? 185 ? 177.712 194.484 170.675 1 100.0      593  6  1 
ATOM 4679  N NE2 . HIS GB ? 185 ? 176.570 194.799 171.262 1 100.0      593  6  1 
ATOM 4680  N N   . ARG GB ? 186 ? 179.949 194.865 176.845 1 100.0      594  6  1 
ATOM 4681  C CA  . ARG GB ? 186 ? 180.729 195.255 178.016 1 100.0      594  6  1 
ATOM 4682  C C   . ARG GB ? 186 ? 181.311 194.032 178.718 1 100.0      594  6  1 
ATOM 4683  O O   . ARG GB ? 186 ? 182.208 194.150 179.540 1 100.0      594  6  1 
ATOM 4684  C CB  . ARG GB ? 186 ? 179.868 196.059 178.993 1 100.0      594  6  1 
ATOM 4685  C CG  . ARG GB ? 186 ? 179.630 197.497 178.564 1 100.0      594  6  1 
ATOM 4686  C CD  . ARG GB ? 186 ? 178.898 198.292 179.635 1 100.0      594  6  1 
ATOM 4687  N NE  . ARG GB ? 186 ? 177.624 197.680 179.982 1 100.0      594  6  1 
ATOM 4688  C CZ  . ARG GB ? 186 ? 176.777 198.158 180.888 1 100.0      594  6  1 
ATOM 4689  N NH1 . ARG GB ? 186 ? 177.054 199.268 181.558 1 100.0      594  6  1 
ATOM 4690  N NH2 . ARG GB ? 186 ? 175.645 197.522 181.125 1 100.0      594  6  1 
ATOM 4691  N N   . GLY GB ? 187 ? 181.204 193.029 178.769 1 100.0      595  6  1 
ATOM 4692  C CA  . GLY GB ? 187 ? 181.701 191.955 179.614 1 100.0      595  6  1 
ATOM 4693  C C   . GLY GB ? 187 ? 180.749 191.592 180.739 1 100.0      595  6  1 
ATOM 4694  O O   . GLY GB ? 187 ? 179.547 191.613 180.573 1 100.0      595  6  1 
ATOM 4695  N N   . ILE GB ? 188 ? 181.525 191.526 181.898 1 100.0      596  6  1 
ATOM 4696  C CA  . ILE GB ? 188 ? 180.952 191.084 183.164 1 100.0      596  6  1 
ATOM 4697  C C   . ILE GB ? 188 ? 180.329 192.274 183.892 1 100.0      596  6  1 
ATOM 4698  O O   . ILE GB ? 188 ? 181.013 193.258 184.184 1 100.0      596  6  1 
ATOM 4699  C CB  . ILE GB ? 188 ? 182.013 190.405 184.058 1 100.0      596  6  1 
ATOM 4700  C CG1 . ILE GB ? 188 ? 182.561 189.146 183.375 1 100.0      596  6  1 
ATOM 4701  C CG2 . ILE GB ? 188 ? 181.427 190.071 185.433 1 100.0      596  6  1 
ATOM 4702  C CD1 . ILE GB ? 188 ? 183.687 188.467 184.141 1 100.0      596  6  1 
ATOM 4703  N N   . THR GB ? 189 ? 178.976 192.545 183.578 1 100.0      597  6  1 
ATOM 4704  C CA  . THR GB ? 189 ? 178.256 193.691 184.120 1 100.0      597  6  1 
ATOM 4705  C C   . THR GB ? 189 ? 177.938 193.481 185.598 1 100.0      597  6  1 
ATOM 4706  O O   . THR GB ? 189 ? 177.688 194.442 186.328 1 100.0      597  6  1 
ATOM 4707  C CB  . THR GB ? 189 ? 176.951 193.950 183.344 1 100.0      597  6  1 
ATOM 4708  O OG1 . THR GB ? 189 ? 176.029 192.884 183.603 1 100.0      597  6  1 
ATOM 4709  C CG2 . THR GB ? 189 ? 177.211 194.028 181.843 1 100.0      597  6  1 
ATOM 4710  N N   . LYS GB ? 190 ? 177.725 192.273 185.942 1 100.0      598  6  1 
ATOM 4711  C CA  . LYS GB ? 190 ? 177.347 192.051 187.335 1 100.0      598  6  1 
ATOM 4712  C C   . LYS GB ? 190 ? 178.041 190.817 187.903 1 100.0      598  6  1 
ATOM 4713  O O   . LYS GB ? 190 ? 178.179 189.803 187.215 1 100.0      598  6  1 
ATOM 4714  C CB  . LYS GB ? 190 ? 175.830 191.904 187.462 1 100.0      598  6  1 
ATOM 4715  C CG  . LYS GB ? 190 ? 175.341 191.746 188.895 1 100.0      598  6  1 
ATOM 4716  C CD  . LYS GB ? 190 ? 173.854 192.049 189.015 1 100.0      598  6  1 
ATOM 4717  C CE  . LYS GB ? 190 ? 173.384 191.983 190.462 1 100.0      598  6  1 
ATOM 4718  N NZ  . LYS GB ? 190 ? 172.358 193.026 190.759 1 100.0      598  6  1 
ATOM 4719  N N   . THR GB ? 191 ? 178.503 190.864 189.131 1 100.0      599  6  1 
ATOM 4720  C CA  . THR GB ? 191 ? 178.926 189.762 189.989 1 100.0      599  6  1 
ATOM 4721  C C   . THR GB ? 191 ? 177.947 189.569 191.143 1 100.0      599  6  1 
ATOM 4722  O O   . THR GB ? 191 ? 177.648 190.515 191.875 1 100.0      599  6  1 
ATOM 4723  C CB  . THR GB ? 191 ? 180.342 190.000 190.546 1 100.0      599  6  1 
ATOM 4724  O OG1 . THR GB ? 191 ? 181.227 190.320 189.466 1 100.0      599  6  1 
ATOM 4725  C CG2 . THR GB ? 191 ? 180.864 188.762 191.267 1 100.0      599  6  1 
ATOM 4726  N N   . PHE GB ? 192 ? 177.479 188.391 191.163 1 100.0      600  6  1 
ATOM 4727  C CA  . PHE GB ? 192 ? 176.454 187.999 192.123 1 100.0      600  6  1 
ATOM 4728  C C   . PHE GB ? 192 ? 177.070 187.719 193.489 1 100.0      600  6  1 
ATOM 4729  O O   . PHE GB ? 192 ? 178.121 187.081 193.583 1 100.0      600  6  1 
ATOM 4730  C CB  . PHE GB ? 192 ? 175.695 186.764 191.627 1 100.0      600  6  1 
ATOM 4731  C CG  . PHE GB ? 192 ? 174.917 186.998 190.360 1 100.0      600  6  1 
ATOM 4732  C CD1 . PHE GB ? 192 ? 173.781 187.797 190.363 1 100.0      600  6  1 
ATOM 4733  C CD2 . PHE GB ? 192 ? 175.323 186.419 189.165 1 100.0      600  6  1 
ATOM 4734  C CE1 . PHE GB ? 192 ? 173.059 188.016 189.192 1 100.0      600  6  1 
ATOM 4735  C CE2 . PHE GB ? 192 ? 174.607 186.632 187.991 1 100.0      600  6  1 
ATOM 4736  C CZ  . PHE GB ? 192 ? 173.475 187.431 188.007 1 100.0      600  6  1 
ATOM 4737  N N   . GLU GB ? 193 ? 176.659 188.347 194.435 1 100.0      601  6  1 
ATOM 4738  C CA  . GLU GB ? 193 ? 176.992 188.130 195.840 1 100.0      601  6  1 
ATOM 4739  C C   . GLU GB ? 193 ? 176.548 186.747 196.305 1 100.0      601  6  1 
ATOM 4740  O O   . GLU GB ? 193 ? 175.684 186.126 195.687 1 100.0      601  6  1 
ATOM 4741  C CB  . GLU GB ? 193 ? 176.353 189.211 196.716 1 100.0      601  6  1 
ATOM 4742  C CG  . GLU GB ? 193 ? 176.851 190.617 196.421 1 100.0      601  6  1 
ATOM 4743  C CD  . GLU GB ? 193 ? 175.762 191.592 196.135 1 100.0      601  6  1 
ATOM 4744  O OE1 . GLU GB ? 193 ? 174.601 191.177 196.147 1 100.0      601  6  1 
ATOM 4745  O OE2 . GLU GB ? 193 ? 176.072 192.779 195.897 1 100.0      601  6  1 
ATOM 4746  N N   . ARG GB ? 194 ? 176.571 186.204 197.102 1 100.0      602  6  1 
ATOM 4747  C CA  . ARG GB ? 194 ? 176.141 184.963 197.738 1 100.0      602  6  1 
ATOM 4748  C C   . ARG GB ? 194 ? 174.682 185.048 198.174 1 100.0      602  6  1 
ATOM 4749  O O   . ARG GB ? 194 ? 174.337 185.840 199.053 1 100.0      602  6  1 
ATOM 4750  C CB  . ARG GB ? 194 ? 177.029 184.638 198.941 1 100.0      602  6  1 
ATOM 4751  C CG  . ARG GB ? 194 ? 177.624 183.267 198.916 1 100.0      602  6  1 
ATOM 4752  C CD  . ARG GB ? 194 ? 178.525 183.009 200.104 1 100.0      602  6  1 
ATOM 4753  N NE  . ARG GB ? 194 ? 178.134 181.888 200.846 1 100.0      602  6  1 
ATOM 4754  C CZ  . ARG GB ? 194 ? 178.932 180.979 201.323 1 100.0      602  6  1 
ATOM 4755  N NH1 . ARG GB ? 194 ? 180.187 181.042 201.144 1 100.0      602  6  1 
ATOM 4756  N NH2 . ARG GB ? 194 ? 178.473 180.001 201.985 1 100.0      602  6  1 
ATOM 4757  N N   . GLY GB ? 195 ? 173.744 184.788 197.992 1 100.0      603  6  1 
ATOM 4758  C CA  . GLY GB ? 195 ? 172.293 184.701 198.031 1 100.0      603  6  1 
ATOM 4759  C C   . GLY GB ? 195 ? 171.669 184.516 196.661 1 100.0      603  6  1 
ATOM 4760  O O   . GLY GB ? 195 ? 172.380 184.408 195.659 1 100.0      603  6  1 
ATOM 4761  N N   . CYS GB ? 196 ? 170.321 184.615 196.676 1 100.0      604  6  1 
ATOM 4762  C CA  . CYS GB ? 196 ? 169.463 184.520 195.500 1 100.0      604  6  1 
ATOM 4763  C C   . CYS GB ? 196 ? 169.168 185.902 194.928 1 100.0      604  6  1 
ATOM 4764  O O   . CYS GB ? 196 ? 168.752 186.804 195.656 1 100.0      604  6  1 
ATOM 4765  C CB  . CYS GB ? 196 ? 168.154 183.812 195.846 1 100.0      604  6  1 
ATOM 4766  S SG  . CYS GB ? 196 ? 167.029 183.634 194.445 1 100.0      604  6  1 
ATOM 4767  N N   . ASP GB ? 197 ? 169.445 185.967 193.572 1 100.0      605  6  1 
ATOM 4768  C CA  . ASP GB ? 197 ? 169.377 187.290 192.958 1 100.0      605  6  1 
ATOM 4769  C C   . ASP GB ? 197 ? 168.836 187.208 191.533 1 100.0      605  6  1 
ATOM 4770  O O   . ASP GB ? 197 ? 169.091 186.235 190.821 1 100.0      605  6  1 
ATOM 4771  C CB  . ASP GB ? 197 ? 170.756 187.954 192.960 1 100.0      605  6  1 
ATOM 4772  C CG  . ASP GB ? 197 ? 170.691 189.457 192.754 1 100.0      605  6  1 
ATOM 4773  O OD1 . ASP GB ? 197 ? 169.589 189.992 192.511 1 100.0      605  6  1 
ATOM 4774  O OD2 . ASP GB ? 197 ? 171.753 190.111 192.831 1 100.0      605  6  1 
ATOM 4775  N N   . PHE GB ? 198 ? 168.236 188.064 191.003 1 100.0      606  6  1 
ATOM 4776  C CA  . PHE GB ? 198 ? 167.532 188.195 189.733 1 100.0      606  6  1 
ATOM 4777  C C   . PHE GB ? 198 ? 168.181 189.264 188.862 1 100.0      606  6  1 
ATOM 4778  O O   . PHE GB ? 198 ? 168.365 190.401 189.300 1 100.0      606  6  1 
ATOM 4779  C CB  . PHE GB ? 198 ? 166.056 188.533 189.967 1 100.0      606  6  1 
ATOM 4780  C CG  . PHE GB ? 198 ? 165.258 188.676 188.701 1 100.0      606  6  1 
ATOM 4781  C CD1 . PHE GB ? 198 ? 164.861 187.555 187.983 1 100.0      606  6  1 
ATOM 4782  C CD2 . PHE GB ? 198 ? 164.904 189.932 188.227 1 100.0      606  6  1 
ATOM 4783  C CE1 . PHE GB ? 198 ? 164.122 187.684 186.810 1 100.0      606  6  1 
ATOM 4784  C CE2 . PHE GB ? 198 ? 164.165 190.069 187.056 1 100.0      606  6  1 
ATOM 4785  C CZ  . PHE GB ? 198 ? 163.776 188.944 186.348 1 100.0      606  6  1 
ATOM 4786  N N   . VAL GB ? 199 ? 168.436 188.920 187.580 1 100.0      607  6  1 
ATOM 4787  C CA  . VAL GB ? 199 ? 168.838 189.974 186.654 1 100.0      607  6  1 
ATOM 4788  C C   . VAL GB ? 199 ? 167.935 189.954 185.423 1 100.0      607  6  1 
ATOM 4789  O O   . VAL GB ? 199 ? 167.493 188.889 184.987 1 100.0      607  6  1 
ATOM 4790  C CB  . VAL GB ? 199 ? 170.317 189.825 186.233 1 100.0      607  6  1 
ATOM 4791  C CG1 . VAL GB ? 199 ? 171.247 190.148 187.399 1 100.0      607  6  1 
ATOM 4792  C CG2 . VAL GB ? 199 ? 170.583 188.417 185.709 1 100.0      607  6  1 
ATOM 4793  N N   . SER GB ? 200 ? 167.529 191.123 184.928 1 100.0      608  6  1 
ATOM 4794  C CA  . SER GB ? 200 ? 166.625 191.312 183.798 1 100.0      608  6  1 
ATOM 4795  C C   . SER GB ? 200 ? 167.339 191.069 182.472 1 100.0      608  6  1 
ATOM 4796  O O   . SER GB ? 200 ? 168.559 191.221 182.382 1 100.0      608  6  1 
ATOM 4797  C CB  . SER GB ? 200 ? 166.031 192.721 183.816 1 100.0      608  6  1 
ATOM 4798  O OG  . SER GB ? 200 ? 165.553 193.048 185.090 1 100.0      608  6  1 
ATOM 4799  N N   . ARG GB ? 201 ? 166.469 190.960 181.381 1 100.0      609  6  1 
ATOM 4800  C CA  . ARG GB ? 201 ? 167.111 190.455 180.172 1 100.0      609  6  1 
ATOM 4801  C C   . ARG GB ? 201 ? 167.690 191.595 179.342 1 100.0      609  6  1 
ATOM 4802  O O   . ARG GB ? 201 ? 168.531 191.371 178.470 1 100.0      609  6  1 
ATOM 4803  C CB  . ARG GB ? 201 ? 166.118 189.647 179.333 1 100.0      609  6  1 
ATOM 4804  C CG  . ARG GB ? 201 ? 165.886 190.154 177.997 1 100.0      609  6  1 
ATOM 4805  C CD  . ARG GB ? 201 ? 164.707 189.502 177.308 1 100.0      609  6  1 
ATOM 4806  N NE  . ARG GB ? 201 ? 163.863 190.363 176.791 1 100.0      609  6  1 
ATOM 4807  C CZ  . ARG GB ? 201 ? 162.847 190.080 176.068 1 100.0      609  6  1 
ATOM 4808  N NH1 . ARG GB ? 201 ? 162.526 188.948 175.759 1 100.0      609  6  1 
ATOM 4809  N NH2 . ARG GB ? 201 ? 162.144 190.936 175.649 1 100.0      609  6  1 
ATOM 4810  N N   . LYS GB ? 202 ? 167.295 192.984 180.178 1 100.0      610  6  1 
ATOM 4811  C CA  . LYS GB ? 202 ? 167.644 194.235 179.512 1 100.0      610  6  1 
ATOM 4812  C C   . LYS GB ? 202 ? 169.156 194.442 179.488 1 100.0      610  6  1 
ATOM 4813  O O   . LYS GB ? 202 ? 169.697 194.993 178.529 1 100.0      610  6  1 
ATOM 4814  C CB  . LYS GB ? 202 ? 166.964 195.418 180.202 1 100.0      610  6  1 
ATOM 4815  C CG  . LYS GB ? 202 ? 165.445 195.356 180.184 1 100.0      610  6  1 
ATOM 4816  C CD  . LYS GB ? 202 ? 164.842 196.589 179.538 1 100.0      610  6  1 
ATOM 4817  C CE  . LYS GB ? 202 ? 163.333 196.466 179.392 1 100.0      610  6  1 
ATOM 4818  N NZ  . LYS GB ? 202 ? 162.755 197.610 178.638 1 100.0      610  6  1 
ATOM 4819  N N   . GLY GB ? 203 ? 169.916 194.467 179.881 1 100.0      611  6  1 
ATOM 4820  C CA  . GLY GB ? 203 ? 171.353 194.662 179.776 1 100.0      611  6  1 
ATOM 4821  C C   . GLY GB ? 203 ? 172.137 193.365 179.840 1 100.0      611  6  1 
ATOM 4822  O O   . GLY GB ? 203 ? 173.337 193.345 179.559 1 100.0      611  6  1 
ATOM 4823  N N   . VAL GB ? 204 ? 171.519 192.270 180.489 1 100.0      612  6  1 
ATOM 4824  C CA  . VAL GB ? 204 ? 172.295 191.034 180.485 1 100.0      612  6  1 
ATOM 4825  C C   . VAL GB ? 204 ? 172.014 190.251 179.204 1 100.0      612  6  1 
ATOM 4826  O O   . VAL GB ? 204 ? 170.862 190.143 178.776 1 100.0      612  6  1 
ATOM 4827  C CB  . VAL GB ? 204 ? 171.982 190.163 181.722 1 100.0      612  6  1 
ATOM 4828  C CG1 . VAL GB ? 204 ? 172.796 188.871 181.693 1 100.0      612  6  1 
ATOM 4829  C CG2 . VAL GB ? 204 ? 172.256 190.943 183.006 1 100.0      612  6  1 
ATOM 4830  N N   . ASP GB ? 205 ? 173.009 189.362 178.882 1 100.0      613  6  1 
ATOM 4831  C CA  . ASP GB ? 205 ? 172.894 188.519 177.696 1 100.0      613  6  1 
ATOM 4832  C C   . ASP GB ? 205 ? 173.304 187.081 178.002 1 100.0      613  6  1 
ATOM 4833  O O   . ASP GB ? 205 ? 172.835 186.144 177.352 1 100.0      613  6  1 
ATOM 4834  C CB  . ASP GB ? 205 ? 173.747 189.078 176.556 1 100.0      613  6  1 
ATOM 4835  C CG  . ASP GB ? 205 ? 173.206 190.382 175.994 1 100.0      613  6  1 
ATOM 4836  O OD1 . ASP GB ? 205 ? 172.002 190.668 176.169 1 100.0      613  6  1 
ATOM 4837  O OD2 . ASP GB ? 205 ? 173.990 191.127 175.368 1 100.0      613  6  1 
ATOM 4838  N N   . THR GB ? 206 ? 174.000 186.903 179.004 1 100.0      614  6  1 
ATOM 4839  C CA  . THR GB ? 206 ? 174.391 185.601 179.531 1 100.0      614  6  1 
ATOM 4840  C C   . THR GB ? 206 ? 174.564 185.660 181.046 1 100.0      614  6  1 
ATOM 4841  O O   . THR GB ? 206 ? 174.923 186.703 181.595 1 100.0      614  6  1 
ATOM 4842  C CB  . THR GB ? 206 ? 175.697 185.105 178.882 1 100.0      614  6  1 
ATOM 4843  O OG1 . THR GB ? 206 ? 176.563 186.129 178.723 1 100.0      614  6  1 
ATOM 4844  C CG2 . THR GB ? 206 ? 175.478 184.513 177.588 1 100.0      614  6  1 
ATOM 4845  N N   . VAL GB ? 207 ? 174.334 184.646 181.691 1 100.0      615  6  1 
ATOM 4846  C CA  . VAL GB ? 207 ? 174.668 184.460 183.099 1 100.0      615  6  1 
ATOM 4847  C C   . VAL GB ? 207 ? 175.713 183.356 183.241 1 100.0      615  6  1 
ATOM 4848  O O   . VAL GB ? 207 ? 175.525 182.246 182.738 1 100.0      615  6  1 
ATOM 4849  C CB  . VAL GB ? 207 ? 173.417 184.122 183.940 1 100.0      615  6  1 
ATOM 4850  C CG1 . VAL GB ? 207 ? 173.790 183.931 185.409 1 100.0      615  6  1 
ATOM 4851  C CG2 . VAL GB ? 207 ? 172.362 185.216 183.791 1 100.0      615  6  1 
ATOM 4852  N N   . SER GB ? 208 ? 176.675 183.505 183.949 1 100.0      616  6  1 
ATOM 4853  C CA  . SER GB ? 208 ? 177.653 182.471 184.270 1 100.0      616  6  1 
ATOM 4854  C C   . SER GB ? 208 ? 177.535 182.031 185.725 1 100.0      616  6  1 
ATOM 4855  O O   . SER GB ? 208 ? 177.778 182.821 186.640 1 100.0      616  6  1 
ATOM 4856  C CB  . SER GB ? 208 ? 179.072 182.971 183.994 1 100.0      616  6  1 
ATOM 4857  O OG  . SER GB ? 208 ? 179.627 182.316 182.873 1 100.0      616  6  1 
ATOM 4858  N N   . VAL GB ? 209 ? 177.039 180.934 185.961 1 100.0      617  6  1 
ATOM 4859  C CA  . VAL GB ? 209 ? 176.993 180.394 187.316 1 100.0      617  6  1 
ATOM 4860  C C   . VAL GB ? 209 ? 177.916 179.182 187.421 1 100.0      617  6  1 
ATOM 4861  O O   . VAL GB ? 209 ? 177.517 178.060 187.101 1 100.0      617  6  1 
ATOM 4862  C CB  . VAL GB ? 209 ? 175.554 180.005 187.723 1 100.0      617  6  1 
ATOM 4863  C CG1 . VAL GB ? 209 ? 175.527 179.454 189.148 1 100.0      617  6  1 
ATOM 4864  C CG2 . VAL GB ? 209 ? 174.620 181.206 187.593 1 100.0      617  6  1 
ATOM 4865  N N   . GLY GB ? 210 ? 179.430 179.555 187.802 1 98.57386   618  6  1 
ATOM 4866  C CA  . GLY GB ? 210 ? 180.210 178.366 188.108 1 98.57386   618  6  1 
ATOM 4867  C C   . GLY GB ? 210 ? 180.696 177.637 186.870 1 98.57386   618  6  1 
ATOM 4868  O O   . GLY GB ? 210 ? 181.583 178.032 186.218 1 98.57386   618  6  1 
ATOM 4869  N N   . ASN GB ? 211 ? 180.702 176.970 186.300 1 100.0      619  6  1 
ATOM 4870  C CA  . ASN GB ? 211 ? 181.236 176.467 185.039 1 100.0      619  6  1 
ATOM 4871  C C   . ASN GB ? 211 ? 180.179 176.480 183.938 1 100.0      619  6  1 
ATOM 4872  O O   . ASN GB ? 211 ? 180.436 176.032 182.820 1 100.0      619  6  1
[truncated: 1,264,689 more chars]
