# Supplementary material for: A Handle on Mass Coincidence Errors in De Novo Sequencing of Antibodies by Bottom-up Proteomics
Source: J Proteome Res. 2024 Jun 27;23(8):3552–9. doi: 10.1021/acs.jproteome.4c00188 (PMC11301774; doi:10.1021/acs.jproteome.4c00188)
Supplement: Supplementary file 1 — pr4c00188_si_001.zip [file pr4c00188_si_001.zip › supplementary data/mass-based-benchmark/bin/datasets/COVID19_IgG_14_DENOVO_5.csv]

Fraction	Source File	Feature	Peptide	Scan	Tag Length	Denovo Score	ALC (%)	length	m/z	z	RT	Predict RT	Area	Mass	ppm	PTM	local confidence (%)	tag (>=0%)	mode
3	20200515_F1_Ag6_Peng0013_SA_IgG_14_ela.raw	F3:14483	VLQSSGLYSLS	F3:8160	11	99	99	11	577.3109	2	45.54	-	6.4619E5	1152.6025	4.1		100 100 100 100 100 100 100 100 100 100 100	VLQSSGLYSLS	ETHCD
3	20200515_F1_Ag6_Peng0013_SA_IgG_14_ela.raw	F3:2993	FNRGEC(+58.01)	F3:2960	6	99	99	6	392.1605	2	16.39	-	9.1836E5	782.3017	6.0	Carboxymethyl	100 100 100 100 100 100	FNRGEC(+58.01)	ETHCD
4	20200515_F1_Ag6_Peng0013_SA_IgG_14_thermo.raw	F4:2263	KQTALVELLK	F4:7579	10	99	99	10	381.5787	3	42.40	-	1.6832E6	1141.7070	6.4		100 100 100 100 100 100 100 100 100 100	KQTALVELLK	ETHCD
3	20200515_F1_Ag6_Peng0013_SA_IgG_14_ela.raw	F3:18089	HLVDEPQNLLK	F3:5917	11	99	99	11	653.3651	2	32.98	-	4.1895E6	1304.7087	5.2		100 100 100 100 100 100 100 100 100 100 100	HLVDEPQNLLK	ETHCD
3	20200515_F1_Ag6_Peng0013_SA_IgG_14_ela.raw	F3:14871	ELVLTQSPATL	F3:8667	11	99	99	11	586.3349	2	48.20	-	5.3503E6	1170.6497	4.8		100 100 100 100 100 100 100 100 100 100 100	ELVLTQSPATL	ETHCD
2	20200515_F1_Ag6_Peng0013_SA_IgG_14_chymo.raw	F2:23888	TLSKADYEKHKVY	F2:3261	13	99	99	13	791.4209	2	18.22	-	1.5013E8	1580.8198	4.7		100 100 100 100 100 100 100 100 100 100 100 100 100	TLSKADYEKHKVY	HCD
3	20200515_F1_Ag6_Peng0013_SA_IgG_14_ela.raw	F3:14709	LVNELTEFAK	F3:8007	10	99	99	10	582.3224	2	44.77	-	2.2989E6	1162.6233	6.1		100 100 100 100 100 100 100 100 100 100	LVNELTEFAK	HCD
4	20200515_F1_Ag6_Peng0013_SA_IgG_14_thermo.raw	F4:17568	ELVLTQSPATLS	F4:7771	12	99	99	12	629.8511	2	43.29	-	1.6117E6	1257.6816	4.7		100 100 100 100 100 99 100 100 100 100 100 100	ELVLTQSPATLS	ETHCD
4	20200515_F1_Ag6_Peng0013_SA_IgG_14_thermo.raw	-	FKDLGEEHFK	F4:4564	10	99	99	10	417.2139	3	25.36	-	0	1248.6138	5.0		100 100 100 100 100 100 100 100 100 100	FKDLGEEHFK	HCD
4	20200515_F1_Ag6_Peng0013_SA_IgG_14_thermo.raw	F4:15267	LVNELTEFAK	F4:8044	10	99	99	10	582.3215	2	44.74	-	4.9081E6	1162.6233	4.4		100 100 100 100 100 100 100 100 100 100	LVNELTEFAK	HCD
4	20200515_F1_Ag6_Peng0013_SA_IgG_14_thermo.raw	F4:1176	FDAVGVK	F4:4452	7	99	99	7	368.2071	2	24.79	-	1.1052E5	734.3962	4.5		99 100 100 100 100 100 100	FDAVGVK	ETHCD
4	20200515_F1_Ag6_Peng0013_SA_IgG_14_thermo.raw	F4:14723	KQTALVELLK	F4:7572	10	99	99	10	571.8635	2	42.40	-	5.9734E6	1141.7070	4.8		100 99 100 100 100 100 100 100 100 100	KQTALVELLK	HCD
4	20200515_F1_Ag6_Peng0013_SA_IgG_14_thermo.raw	F4:14723	KQTALVELLK	F4:7627	10	99	99	10	571.8635	2	42.40	-	5.9734E6	1141.7070	4.8		100 98 100 100 100 100 100 100 100 100	KQTALVELLK	HCD
3	20200515_F1_Ag6_Peng0013_SA_IgG_14_ela.raw	F3:9132	STVFDKLK	F3:5894	8	99	99	8	469.2732	2	32.69	-	1.1321E5	936.5280	4.1		100 100 100 100 100 99 100 99	STVFDKLK	ETHCD
4	20200515_F1_Ag6_Peng0013_SA_IgG_14_thermo.raw	F4:4290	LLSQGGTH	F4:2924	8	99	99	8	406.7184	2	16.19	-	1.206E5	811.4188	4.3		100 100 100 99 99 100 100 100	LLSQGGTH	ETHCD
2	20200515_F1_Ag6_Peng0013_SA_IgG_14_chymo.raw	F2:9363	TLSKADYEKHKVY	F2:3326	13	99	99	13	527.9508	3	18.22	-	6.5262E8	1580.8198	6.8		100 100 100 100 100 100 100 100 98 98 100 100 100	TLSKADYEKHKVY	ETHCD
4	20200515_F1_Ag6_Peng0013_SA_IgG_14_thermo.raw	F4:4553	LSSPVTKS	F4:3319	8	99	99	8	409.7368	2	18.42	-	3.101E6	817.4545	5.4		99 99 100 100 100 100 100 100	LSSPVTKS	ETHCD
2	20200515_F1_Ag6_Peng0013_SA_IgG_14_chymo.raw	F2:14775	AC(+58.01)EVTHQGLSSPVTKSF	F2:6101	17	99	99	17	616.9688	3	34.84	-	1.0828E9	1847.8723	6.6	Carboxymethyl	100 100 100 100 100 98 98 99 100 100 100 100 100 100 100 100 100	AC(+58.01)EVTHQGLSSPVTKSF	HCD
4	20200515_F1_Ag6_Peng0013_SA_IgG_14_thermo.raw	F4:9361	STVFDKLK	F4:5834	8	99	99	8	469.2737	2	32.67	-	4.6103E5	936.5280	5.1		100 100 100 100 100 100 99 99	STVFDKLK	HCD
4	20200515_F1_Ag6_Peng0013_SA_IgG_14_thermo.raw	F4:18615	HLVDEPQNLLK	F4:5875	11	99	99	11	653.3657	2	32.97	-	8.5526E6	1304.7087	6.2		100 100 100 100 100 99 98 99 100 100 100	HLVDEPQNLLK	HCD
2	20200515_F1_Ag6_Peng0013_SA_IgG_14_chymo.raw	F2:505	RRDQTLRF	F2:4321	8	99	99	8	364.5425	3	24.59	-	4.6876E6	1090.5996	5.5		99 100 100 99 100 100 100 100	RRDQTLRF	ETHCD
2	20200515_F1_Ag6_Peng0013_SA_IgG_14_chymo.raw	-	KLAKVF	F2:4548	6	99	99	6	353.2383	2	25.97	-	0	704.4584	5.1		100 100 100 99 100 100	KLAKVF	HCD
3	20200515_F1_Ag6_Peng0013_SA_IgG_14_ela.raw	F3:1122	KTSFNRGEC(+58.01)	F3:2872	9	99	99	9	367.1681	3	15.91	-	3.9088E4	1098.4763	5.5	Carboxymethyl	99 100 100 100 100 99 99 100 100	KTSFNRGEC(+58.01)	ETHCD
4	20200515_F1_Ag6_Peng0013_SA_IgG_14_thermo.raw	F4:3281	LVTDLTK	F4:4533	7	99	99	7	395.2415	2	25.23	-	1.2743E5	788.4644	5.1		100 99 99 99 100 100 100	LVTDLTK	HCD
4	20200515_F1_Ag6_Peng0013_SA_IgG_14_thermo.raw	F4:18095	TFPAVLQSSGLY	F4:10696	12	99	99	12	641.8414	2	59.58	-	1.9808E6	1281.6604	6.2		100 99 99 97 99 100 100 100 100 100 100 100	TFPAVLQSSGLY	ETHCD
2	20200515_F1_Ag6_Peng0013_SA_IgG_14_chymo.raw	F2:16246	TFPAVLQSSGLY	F2:10383	12	99	99	12	641.8415	2	59.94	-	9.266E8	1281.6604	6.3		100 97 99 99 100 100 100 100 100 100 100 100	TFPAVLQSSGLY	ETHCD
3	20200515_F1_Ag6_Peng0013_SA_IgG_14_ela.raw	F3:14709	LVNELTEFAK	F3:8060	10	99	99	10	582.3224	2	44.77	-	2.2989E6	1162.6233	6.1		100 99 99 100 100 100 100 99 99 100	LVNELTEFAK	HCD
4	20200515_F1_Ag6_Peng0013_SA_IgG_14_thermo.raw	F4:11578	QTALVELLK	F4:9079	9	99	99	9	507.8162	2	50.68	-	3.6117E6	1013.6121	5.6		96 100 100 100 100 100 100 100 100	QTALVELLK	HCD
2	20200515_F1_Ag6_Peng0013_SA_IgG_14_chymo.raw	F2:9780	C(+58.01)SSVM(+15.99)HEALHNHY	F2:3567	13	99	99	13	534.5562	3	20.08	-	1.2889E7	1600.6399	4.2	Carboxymethyl; Oxidation (M)	97 99 100 100 100 100 100 100 100 100 99 99 100	C(+58.01)SSVM(+15.99)HEALHNHY	ETHCD
3	20200515_F1_Ag6_Peng0013_SA_IgG_14_ela.raw	-	KQTALVELLK	F3:7580	10	99	99	10	571.8640	2	42.30	-	0	1141.7070	5.6		100 98 99 99 99 99 100 100 100 100	KQTALVELLK	HCD
2	20200515_F1_Ag6_Peng0013_SA_IgG_14_chymo.raw	F2:9363	TLSKADYEKHKVY	F2:3260	13	99	99	13	527.9508	3	18.22	-	6.5262E8	1580.8198	6.8		99 99 99 99 99 99 100 100 100 99 100 100 100	TLSKADYEKHKVY	HCD
2	20200515_F1_Ag6_Peng0013_SA_IgG_14_chymo.raw	F2:9511	TVVHQDWLDGKEY	F2:6680	13	99	99	13	530.5940	3	38.21	-	1.1055E7	1588.7522	5.0		97 98 100 100 99 100 100 100 100 100 100 100 99	TVVHQDWLDGKEY	ETHCD
2	20200515_F1_Ag6_Peng0013_SA_IgG_14_chymo.raw	F2:4247	ELKRTVAAPSVF	F2:6184	12	99	99	12	439.9243	3	34.99	-	1.3082E8	1316.7451	4.6		97 98 100 99 100 100 100 99 99 100 100 100	ELKRTVAAPSVF	ETHCD
2	20200515_F1_Ag6_Peng0013_SA_IgG_14_chymo.raw	F2:1790	SC(+58.01)SVMHEALHNRF	F2:6087	13	99	99	13	397.9328	4	34.84	-	1.4913E6	1587.6921	6.2	Carboxymethyl	96 100 100 100 100 100 100 100 100 99 99 98 100	SC(+58.01)SVMHEALHNRF	HCD
3	20200515_F1_Ag6_Peng0013_SA_IgG_14_ela.raw	F3:2615	AWKADSSPVKA	F3:4094	11	99	99	11	387.2104	3	22.66	-	9.6253E5	1158.6033	5.2		99 99 100 100 100 100 98 98 100 100 100	AWKADSSPVKA	ETHCD
2	20200515_F1_Ag6_Peng0013_SA_IgG_14_chymo.raw	F2:14627	TLKLSGVVEAEDVGVYY	F2:7597	17	99	99	17	614.6624	3	43.12	-	5.7725E7	1840.9458	10.6		99 99 100 100 100 98 98 100 99 98 99 100 100 100 100 100 100	TLKLSGVVEAEDVGVYY	ETHCD
4	20200515_F1_Ag6_Peng0013_SA_IgG_14_thermo.raw	F4:14584	DLQLTQSPSF	F4:8566	10	99	99	10	568.2874	2	47.62	-	6.9924E5	1134.5557	4.0		98 97 99 100 100 100 100 100 100 100	DLQLTQSPSF	ETHCD
4	20200515_F1_Ag6_Peng0013_SA_IgG_14_thermo.raw	F4:17231	ELVLTQSGPTLS	F4:7427	12	99	99	12	622.8433	2	41.38	-	2.4004E6	1243.6660	4.8		99 99 100 100 100 100 100 96 97 100 100 100	ELVLTQSGPTLS	ETHCD
4	20200515_F1_Ag6_Peng0013_SA_IgG_14_thermo.raw	F4:3069	LDVVAHE	F4:4046	7	99	99	7	391.7079	2	22.53	-	8.0698E5	781.3970	5.4		97 99 100 100 100 100 100	LDVVAHE	ETHCD
3	20200515_F1_Ag6_Peng0013_SA_IgG_14_ela.raw	F3:18894	SSLGTQTYLC(+58.01)NV	F3:8070	12	99	99	12	672.3143	2	44.84	-	3.115E6	1342.6074	5.0	Carboxymethyl	97 96 99 100 100 100 100 100 100 100 100 100	SSLGTQTYLC(+58.01)NV	ETHCD
2	20200515_F1_Ag6_Peng0013_SA_IgG_14_chymo.raw	F2:2324	SKLTVDKSRW	F2:4312	10	99	99	10	407.2336	3	24.54	-	3.7376E7	1218.6721	5.6		98 99 100 100 100 100 99 97 99 100	SKLTVDKSRW	HCD
3	20200515_F1_Ag6_Peng0013_SA_IgG_14_ela.raw	F3:11302	GATALVELLK	F3:9079	10	99	99	10	507.8162	2	50.66	-	1.5912E6	1013.6121	5.6		97 99 100 100 100 99 100 100 100 98	GATALVELLK	ETHCD
2	20200515_F1_Ag6_Peng0013_SA_IgG_14_chymo.raw	F2:978	HNHYTQKSL	F2:2824	9	99	99	9	376.5255	3	15.56	-	5.1326E5	1126.5520	2.3		97 98 100 100 100 99 100 100 100	HNHYTQKSL	ETHCD
3	20200515_F1_Ag6_Peng0013_SA_IgG_14_ela.raw	F3:31585	TGAALGC(+58.01)LVKMM(+15.99)FPEPVTV	F3:12442	19	99	99	19	1019.5184	2	69.10	-	2.8776E6	2036.9985	11.7	Carboxymethyl; Oxidation (M)	95 96 100 100 100 100 100 100 100 99 97 99 100 100 100 100 100 100 100	TGAALGC(+58.01)LVKMM(+15.99)FPEPVTV	ETHCD
2	20200515_F1_Ag6_Peng0013_SA_IgG_14_chymo.raw	F2:10949	LYEASTLESGVPSRF	F2:8041	15	99	99	15	552.6168	3	45.99	-	6.861E5	1654.8203	5.0		98 98 100 100 100 100 100 100 100 100 98 97 98 99 100	LYEASTLESGVPSRF	ETHCD
4	20200515_F1_Ag6_Peng0013_SA_IgG_14_thermo.raw	F4:10336	ANKNPDWE	F4:4155	8	99	99	8	487.2252	2	23.01	-	4.6867E6	972.4301	5.8		98 98 99 99 100 100 100 100	ANKNPDWE	HCD
2	20200515_F1_Ag6_Peng0013_SA_IgG_14_chymo.raw	F2:22925	LVNGEEAVPGSWPW	F2:11255	14	99	99	14	770.8802	2	65.12	-	6.9722E7	1539.7358	6.5		99 99 98 99 99 100 97 98 100 99 100 100 100 100	LVNGEEAVPGSWPW	ETHCD
3	20200515_F1_Ag6_Peng0013_SA_IgG_14_ela.raw	F3:13966	STKGPSVFPLAPSSKST	F3:6498	17	99	99	17	564.3079	3	36.28	-	3.4366E5	1689.8938	4.7		97 98 100 98 99 100 100 99 100 100 99 98 99 100 100 100 100	STKGPSVFPLAPSSKST	ETHCD
2	20200515_F1_Ag6_Peng0013_SA_IgG_14_chymo.raw	F2:23650	NSGALTSGVHTFPAVL	F2:9299	16	99	99	16	785.9198	2	53.63	-	6.7164E8	1569.8152	6.3		98 99 100 100 100 100 100 97 99 97 100 100 100 100 100 97	NSGALTSGVHTFPAVL	HCD
4	20200515_F1_Ag6_Peng0013_SA_IgG_14_thermo.raw	F4:17138	LTGTSTVGVGVGGVLGDQKN	F4:5170	20	99	99	20	620.3400	3	28.85	-	3.77E5	1857.9795	10.0		99 100 100 100 100 99 99 100 99 99 95 96 99 100 100 100 100 100 100 99	LTGTSTVGVGVGGVLGDQKN	ETHCD
2	20200515_F1_Ag6_Peng0013_SA_IgG_14_chymo.raw	F2:3673	SLTPEQW	F2:7971	7	99	99	7	430.7133	2	45.47	-	5.0128E6	859.4076	5.2		97 98 100 100 100 100 100	SLTPEQW	ETHCD
2	20200515_F1_Ag6_Peng0013_SA_IgG_14_chymo.raw	-	TFPAVLQSSGLY	F2:10782	12	99	99	12	641.8400	2	62.24	-	0	1281.6604	3.9		99 97 98 97 99 100 100 100 100 100 100 100	TFPAVLQSSGLY	ETHCD
4	20200515_F1_Ag6_Peng0013_SA_IgG_14_thermo.raw	F4:11671	GFQNALLVR	F4:7382	9	99	99	9	509.2978	2	41.36	-	1.3587E6	1016.5767	4.3		100 99 99 100 100 100 100 97 98	GFQNALLVR	ETHCD
4	20200515_F1_Ag6_Peng0013_SA_IgG_14_thermo.raw	F4:12788	LSSPVTKSFDRGEC(+58.01)	F4:4984	14	99	99	14	528.5895	3	27.71	-	9.3606E5	1582.7297	10.7	Carboxymethyl	95 95 98 99 100 100 100 99 99 100 100 100 100 100	LSSPVTKSFDRGEC(+58.01)	ETHCD
2	20200515_F1_Ag6_Peng0013_SA_IgG_14_chymo.raw	F2:11192	LYKASNLESGVPSRF	F2:6520	15	99	99	15	556.6321	3	37.18	-	3.5345E6	1666.8679	3.9		98 99 100 100 100 99 100 100 100 100 100 99 98 96 97	LYKASNLESGVPSRF	ETHCD
4	20200515_F1_Ag6_Peng0013_SA_IgG_14_thermo.raw	F4:13849	LSGGLN(+.98)VVAHE	F4:5883	11	99	99	11	548.7889	2	32.97	-	1.0948E6	1095.5559	6.8	Deamidation (NQ)	100 100 100 100 100 100 100 100 100 92 98	LSGGLN(+.98)VVAHE	HCD
2	20200515_F1_Ag6_Peng0013_SA_IgG_14_chymo.raw	F2:9959	SC(+58.01)SVMHEALHDHYTQKSL	F2:5327	18	99	99	18	536.7466	4	30.47	-	2.3212E7	2142.9463	5.1	Carboxymethyl	97 100 99 99 99 100 100 100 100 100 100 99 99 95 95 100 100 100	SC(+58.01)SVMHEALHDHYTQKSL	HCD
3	20200515_F1_Ag6_Peng0013_SA_IgG_14_ela.raw	F3:6709	AYNRGEC(+58.01)	F3:3182	7	99	99	7	435.6766	2	17.61	-	1.3076E5	869.3337	5.7	Carboxymethyl	99 99 100 98 99 100 100	AYNRGEC(+58.01)	ETHCD
3	20200515_F1_Ag6_Peng0013_SA_IgG_14_ela.raw	F3:3225	LVTDLTK	F3:4559	7	99	99	7	395.2412	2	25.20	-	6.2404E4	788.4644	4.5		100 99 97 98 100 100 100	LVTDLTK	HCD
4	20200515_F1_Ag6_Peng0013_SA_IgG_14_thermo.raw	F4:11675	MTALVELLK	F4:9076	9	99	99	9	509.3093	2	50.21	-	3.1551E6	1016.5940	9.8		95 97 99 100 100 100 100 100 100	MTALVELLK	HCD
4	20200515_F1_Ag6_Peng0013_SA_IgG_14_thermo.raw	F4:4551	LSSPVTKS	F4:3270	8	98	98	8	409.7366	2	18.28	-	5.7827E5	817.4545	5.1		99 100 100 100 100 100 96 97	LSSPVTKS	HCD
4	20200515_F1_Ag6_Peng0013_SA_IgG_14_thermo.raw	F4:18095	TFPAVLQSSGLY	F4:10646	12	98	98	12	641.8414	2	59.58	-	1.9808E6	1281.6604	6.2		100 99 97 93 99 100 100 100 100 100 100 100	TFPAVLQSSGLY	ETHCD
2	20200515_F1_Ag6_Peng0013_SA_IgG_14_chymo.raw	-	TLSKADYEKHKVY	F2:3406	13	98	98	13	527.9493	3	19.09	-	0	1580.8198	3.9		99 100 99 98 98 99 100 100 100 95 98 100 100	TLSKADYEKHKVY	HCD
2	20200515_F1_Ag6_Peng0013_SA_IgG_14_chymo.raw	F2:1750	SC(+58.01)K(+58.01)MHEALHNHY	F2:5131	12	98	98	12	397.1700	4	29.25	-	6.8643E7	1584.6450	3.7	Carboxymethyl; Carboxymethyl (KW X@N-term)	97 96 98 99 100 99 99 100 99 99 100 100	SC(+58.01)K(+58.01)MHEALHNHY	HCD
4	20200515_F1_Ag6_Peng0013_SA_IgG_14_thermo.raw	F4:8917	AEFVEVTK	F4:5039	8	98	98	8	461.7499	2	28.05	-	3.3111E5	921.4807	5.0		99 99 100 99 99 98 98 99	AEFVEVTK	HCD
3	20200515_F1_Ag6_Peng0013_SA_IgG_14_ela.raw	F3:14189	KQTALVELLK	F3:7632	10	98	98	10	571.8639	2	42.43	-	1.9471E6	1141.7070	5.4		100 96 97 98 99 100 100 100 100 100	KQTALVELLK	HCD
3	20200515_F1_Ag6_Peng0013_SA_IgG_14_ela.raw	F3:5155	KFDLGEEHFK	F3:4541	10	98	98	10	417.2139	3	25.18	-	1.559E6	1248.6138	5.0		92 97 100 100 100 100 100 100 100 100	KFDLGEEHFK	ETHCD
3	20200515_F1_Ag6_Peng0013_SA_IgG_14_ela.raw	F3:1939	AWKADGSPVKA	F3:4102	11	98	98	11	377.2067	3	22.68	-	1.48E5	1128.5928	4.9		99 99 100 99 98 99 96 98 100 100 100	AWKADGSPVKA	ETHCD
2	20200515_F1_Ag6_Peng0013_SA_IgG_14_chymo.raw	F2:5029	K(+58.01)M(+15.99)HEALHNHY	F2:2947	10	98	98	10	451.8741	3	16.36	-	9.64E5	1352.5933	5.3	Carboxymethyl (KW X@N-term); Oxidation (M)	97 98 98 98 99 100 99 99 99 100	K(+58.01)M(+15.99)HEALHNHY	HCD
4	20200515_F1_Ag6_Peng0013_SA_IgG_14_thermo.raw	F4:18095	TFPAVLQSSGLY	F4:10745	12	98	98	12	641.8414	2	59.58	-	1.9808E6	1281.6604	6.2		99 97 97 96 98 100 100 100 100 100 100 100	TFPAVLQSSGLY	ETHCD
2	20200515_F1_Ag6_Peng0013_SA_IgG_14_chymo.raw	F2:5051	TLSRDNAKSSLY	F2:3933	12	98	98	12	452.2393	3	22.31	-	1.0895E6	1353.6887	5.5		97 98 98 97 99 99 100 100 99 99 99 99	TLSRDNAKSSLY	ETHCD
4	20200515_F1_Ag6_Peng0013_SA_IgG_14_thermo.raw	F4:13792	DLQMTQSPSS	F4:4328	10	98	98	10	547.2477	2	24.02	-	1.0401E5	1092.4758	4.6		97 95 97 99 100 100 100 100 100 100	DLQMTQSPSS	ETHCD
4	20200515_F1_Ag6_Peng0013_SA_IgG_14_thermo.raw	F4:17231	ELVLTQSGPTLS	F4:7377	12	98	98	12	622.8433	2	41.38	-	2.4004E6	1243.6660	4.8		99 99 100 100 100 100 100 94 94 99 100 100	ELVLTQSGPTLS	ETHCD
4	20200515_F1_Ag6_Peng0013_SA_IgG_14_thermo.raw	F4:16900	TPGTHEGSTVEKTVAPTQ	F4:4681	18	98	98	18	613.9775	3	26.05	-	2.3479E6	1838.9009	5.4		93 96 97 99 100 100 100 100 100 100 100 99 100 100 100 100 99 95	TPGTHEGSTVEKTVAPTQ	ETHCD
4	20200515_F1_Ag6_Peng0013_SA_IgG_14_thermo.raw	F4:3122	FDRGEC(+58.01)	F4:3163	6	98	98	6	392.6523	2	17.51	-	4.2707E4	783.2857	5.4	Carboxymethyl	96 98 99 100 100 100	FDRGEC(+58.01)	ETHCD
2	20200515_F1_Ag6_Peng0013_SA_IgG_14_chymo.raw	F2:15108	TFTDYYLHW	F2:10506	9	98	98	9	623.2855	2	60.58	-	3.9606E5	1244.5503	5.0		99 99 97 98 99 98 99 100 100	TFTDYYLHW	ETHCD
4	20200515_F1_Ag6_Peng0013_SA_IgG_14_thermo.raw	F4:13103	VTYDYYKN	F4:4665	8	98	98	8	533.2505	2	26.03	-	1.8758E5	1064.4814	4.8		94 97 100 100 100 100 100 100	VTYDYYKN	ETHCD
2	20200515_F1_Ag6_Peng0013_SA_IgG_14_chymo.raw	F2:604	YADSVKDRF	F2:4488	9	98	98	9	367.5186	3	25.59	-	1.0742E5	1099.5298	3.9		98 99 100 99 99 98 99 97 99	YADSVKDRF	HCD
2	20200515_F1_Ag6_Peng0013_SA_IgG_14_chymo.raw	F2:5478	AASRLQSGVPSRF	F2:5182	13	98	98	13	459.2556	3	29.57	-	2.1886E6	1374.7368	5.8		100 100 98 90 99 99 100 100 100 99 99 98 99	AASRLQSGVPSRF	ETHCD
2	20200515_F1_Ag6_Peng0013_SA_IgG_14_chymo.raw	F2:11510	LYDASKLETGVPSRF	F2:7231	15	98	98	15	561.6328	3	41.29	-	7.8731E5	1681.8674	5.5		98 96 99 100 100 100 100 100 100 100 99 98 97 97 96	LYDASKLETGVPSRF	ETHCD
3	20200515_F1_Ag6_Peng0013_SA_IgG_14_ela.raw	F3:6966	HYTQKRMLSPG	F3:4663	11	98	98	11	439.9003	3	25.67	-	3.5279E6	1316.6660	10.0		98 99 100 100 100 96 92 99 100 100 100	HYTQKRMLSPG	ETHCD
2	20200515_F1_Ag6_Peng0013_SA_IgG_14_chymo.raw	F2:6995	LSLTPEQW	F2:9696	8	98	98	8	487.2563	2	55.66	-	7.7696E7	972.4916	6.5		97 95 99 100 100 100 99 100	LSLTPEQW	HCD
2	20200515_F1_Ag6_Peng0013_SA_IgG_14_chymo.raw	F2:22101	KTTPPVLDSDGSFF	F2:9162	14	98	98	14	755.8787	2	52.70	-	3.5107E8	1509.7351	5.1		90 94 99 99 100 100 99 99 100 100 100 100 100 100	KTTPPVLDSDGSFF	ETHCD
2	20200515_F1_Ag6_Peng0013_SA_IgG_14_chymo.raw	F2:1846	TLSKADY	F2:3587	7	98	98	7	399.2075	2	20.29	-	5.8255E6	796.3967	4.6		99 99 99 97 95 99 100	TLSKADY	HCD
2	20200515_F1_Ag6_Peng0013_SA_IgG_14_chymo.raw	F2:19550	KTTPPVLDSDGSFFLYSKL	F2:10448	19	98	98	19	705.7081	3	60.37	-	1.8816E7	2114.0935	4.3		82 94 99 99 99 99 100 100 100 100 100 100 100 100 100 100 100 100 100	KTTPPVLDSDGSFFLYSKL	HCD
4	20200515_F1_Ag6_Peng0013_SA_IgG_14_thermo.raw	F4:20904	E(-18.01)VQLVQSGAEVKKPGASVSLL	F4:5734	21	98	98	21	707.7422	3	32.09	-	2.2926E6	2120.1841	9.7	Pyro-glu from E	100 100 100 100 100 100 100 100 100 100 100 100 100 100 100 100 100 100 91 89 90	E(-18.01)VQLVQSGAEVKKPGASVSLL	ETHCD
4	20200515_F1_Ag6_Peng0013_SA_IgG_14_thermo.raw	F4:14584	DLQLTQSPSF	F4:8517	10	98	98	10	568.2874	2	47.62	-	6.9924E5	1134.5557	4.0		96 96 98 100 100 99 98 99 99 100	DLQLTQSPSF	ETHCD
4	20200515_F1_Ag6_Peng0013_SA_IgG_14_thermo.raw	F4:563	LTLSKADYEKHK	F4:3232	12	98	98	12	358.9517	4	17.89	-	2.7381E4	1431.7722	3.7		99 92 96 96 100 100 100 100 100 99 100 100	LTLSKADYEKHK	ETHCD
2	20200515_F1_Ag6_Peng0013_SA_IgG_14_chymo.raw	F2:8717	RVVSVLTVLHQDW	F2:10215	13	98	98	13	517.9622	3	58.82	-	1.2447E6	1550.8569	5.1		95 98 100 100 100 100 100 100 100 98 93 97 99	RVVSVLTVLHQDW	ETHCD
2	20200515_F1_Ag6_Peng0013_SA_IgG_14_chymo.raw	F2:7666	C(+58.01)SVMHEALHNHY	F2:5142	12	98	98	12	500.2141	3	29.30	-	1.6777E7	1497.6130	4.9	Carboxymethyl	95 99 100 99 99 99 98 99 97 98 99 99	C(+58.01)SVMHEALHNHY	HCD
2	20200515_F1_Ag6_Peng0013_SA_IgG_14_chymo.raw	F2:9485	SC(+58.01)SVMHEALHNRF	F2:6098	13	98	98	13	530.2410	3	34.84	-	8.3316E6	1587.6921	5.6	Carboxymethyl	96 100 100 100 100 100 100 100 100 99 99 89 98	SC(+58.01)SVMHEALHNRF	HCD
2	20200515_F1_Ag6_Peng0013_SA_IgG_14_chymo.raw	F2:21028	NSGALTSRHERMVLQSSGLY	F2:10184	20	98	98	20	736.0466	3	58.61	-	3.374E8	2205.0959	9.9		99 100 100 100 100 100 100 99 98 96 90 92 100 100 100 100 100 99 98 98	NSGALTSRHERMVLQSSGLY	ETHCD
2	20200515_F1_Ag6_Peng0013_SA_IgG_14_chymo.raw	F2:10896	LYDASKLEAGVPSRF	F2:7496	15	98	98	15	551.6294	3	42.71	-	8.8919E5	1651.8569	5.7		99 99 100 100 100 100 100 100 99 99 99 96 93 94 98	LYDASKLEAGVPSRF	HCD
2	20200515_F1_Ag6_Peng0013_SA_IgG_14_chymo.raw	F2:2908	FKDLGEEHKF	F2:4409	10	98	98	10	417.2141	3	25.12	-	7.0939E6	1248.6138	5.4		92 98 100 100 99 99 99 99 98 99	FKDLGEEHKF	HCD
2	20200515_F1_Ag6_Peng0013_SA_IgG_14_chymo.raw	F2:21028	NSGALTSGVHAHHAVLQSSGLY	F2:10247	22	98	98	22	736.0466	3	58.61	-	3.374E8	2205.0925	11.5		96 97 99 100 100 100 100 100 100 100 98 89 93 99 100 100 100 100 100 98 98 97	NSGALTSGVHAHHAVLQSSGLY	ETHCD
2	20200515_F1_Ag6_Peng0013_SA_IgG_14_chymo.raw	F2:907	LYSKLTVDKSRW	F2:5664	12	98	98	12	374.7138	4	32.31	-	4.9576E5	1494.8193	4.5		98 96 98 100 100 99 99 100 99 98 96 96	LYSKLTVDKSRW	ETHCD
4	20200515_F1_Ag6_Peng0013_SA_IgG_14_thermo.raw	F4:15289	VYAC(+58.01)EVTHQG	F4:4120	10	98	98	10	582.7573	2	22.97	-	1.2735E6	1163.4917	7.1	Carboxymethyl	99 99 100 100 99 95 94 98 100 99	VYAC(+58.01)EVTHQG	ETHCD
2	20200515_F1_Ag6_Peng0013_SA_IgG_14_chymo.raw	F2:5300	SKADYEKHKVY	F2:3258	11	98	98	11	456.5724	3	18.22	-	1.3395E8	1366.6880	5.4		98 98 99 100 100 100 94 93 98 100 100	SKADYEKHKVY	ETHCD
3	20200515_F1_Ag6_Peng0013_SA_IgG_14_ela.raw	F3:9855	YLC(+58.01)NVNHKPSNT	F3:3309	12	98	98	12	483.2279	3	18.29	-	3.9424E5	1446.6562	3.9	Carboxymethyl	96 97 99 96 97 100 100 98 97 99 100 99	YLC(+58.01)NVNHKPSNT	ETHCD
2	20200515_F1_Ag6_Peng0013_SA_IgG_14_chymo.raw	F2:3997	LFPPKPKDTPY	F2:4939	11	98	98	11	434.9111	3	28.36	-	3.0284E6	1301.7019	7.4		99 96 99 99 98 98 97 99 98 98 97	LFPPKPKDTPY	ETHCD
4	20200515_F1_Ag6_Peng0013_SA_IgG_14_thermo.raw	F4:2791	LSKADYEKHKVYA	F4:3186	13	98	98	13	388.7119	4	17.68	-	1.492E5	1550.8093	5.8		91 92 99 100 100 100 100 100 100 100 99 99 95	LSKADYEKHKVYA	ETHCD
4	20200515_F1_Ag6_Peng0013_SA_IgG_14_thermo.raw	F4:7054	HYTQKRMLSPG	F4:4595	11	98	98	11	439.9003	3	25.69	-	2.5744E6	1316.6660	9.8		98 99 100 100 100 97 92 96 95 100 100	HYTQKRMLSPG	ETHCD
2	20200515_F1_Ag6_Peng0013_SA_IgG_14_chymo.raw	F2:20323	QQLPGTAPKLLLY	F2:9135	13	98	98	13	721.4283	2	52.33	-	8.2878E6	1440.8340	5.7		90 90 99 99 99 99 100 99 99 100 100 100 100	QQLPGTAPKLLLY	ETHCD
2	20200515_F1_Ag6_Peng0013_SA_IgG_14_chymo.raw	F2:3623	LFPPKPKDTPF	F2:6372	11	98	98	11	429.5797	3	37.11	-	3.8887E7	1285.7070	8.1		97 92 97 98 96 99 100 100 99 100 100	LFPPKPKDTPF	ETHCD
2	20200515_F1_Ag6_Peng0013_SA_IgG_14_chymo.raw	F2:1629	HRPDVY	F2:3087	6	98	98	6	393.6999	2	17.10	-	1.0332E6	785.3820	4.0		99 96 94 99 100 100	HRPDVY	ETHCD
2	20200515_F1_Ag6_Peng0013_SA_IgG_14_chymo.raw	F2:5357	YQQKPGKAPKLL	F2:4065	12	98	98	12	457.6127	3	23.06	-	1.0072E8	1369.8081	5.9		96 98 98 99 100 100 100 100 100 100 100 86	YQQKPGKAPKLL	ETHCD
4	20200515_F1_Ag6_Peng0013_SA_IgG_14_thermo.raw	F4:13169	TVLHQDWLNK(+58.01)QY	F4:7325	12	98	98	12	534.9377	3	41.01	-	1.5542E6	1601.7837	4.8	Carboxymethyl (KW X@N-term)	98 99 100 100 100 100 100 100 98 90 92 99	TVLHQDWLNK(+58.01)QY	ETHCD
2	20200515_F1_Ag6_Peng0013_SA_IgG_14_chymo.raw	F2:5160	YQQKSGKAPKLL	F2:3827	12	97	97	12	454.2720	3	21.68	-	9.4129E5	1359.7874	5.0		97 97 99 100 100 100 100 100 100 100 100 84	YQQKSGKAPKLL	ETHCD
4	20200515_F1_Ag6_Peng0013_SA_IgG_14_thermo.raw	F4:33487	VQK(+58.01)QVDNALQSGNSQESVTEQDSKDSTYS	F4:6541	29	97	97	29	1077.4998	3	36.67	-	3.1084E6	3229.4495	8.7	Carboxymethyl (KW X@N-term)	89 89 94 97 99 100 99 100 100 100 100 100 100 100 99 100 97 97 100 100 100 100 100 98 98 97 97 97 94	VQK(+58.01)QVDNALQSGNSQESVTEQDSKDSTYS	ETHCD
2	20200515_F1_Ag6_Peng0013_SA_IgG_14_chymo.raw	F2:16377	TLPPSREEMTLEQVSTL	F2:5032	17	97	97	17	644.3383	3	28.17	-	5.3116E7	1929.9717	11.0		98 98 99 99 100 100 100 100 100 99 94 93 93 94 97 100 100	TLPPSREEMTLEQVSTL	ETHCD
3	20200515_F1_Ag6_Peng0013_SA_IgG_14_ela.raw	F3:6854	GPPPPGKPQ	F3:2720	9	97	97	9	437.7450	2	15.06	-	4.1747E4	873.4708	5.4		99 100 100 100 97 95 97 98 96	GPPPPGKPQ	ETHCD
2	20200515_F1_Ag6_Peng0013_SA_IgG_14_chymo.raw	F2:5688	TLSRDNSKSTLY	F2:3896	12	97	97	12	462.2430	3	22.11	-	1.6089E6	1383.6995	5.5		99 99 96 85 97 99 100 100 100 100 100 100	TLSRDNSKSTLY	ETHCD
2	20200515_F1_Ag6_Peng0013_SA_IgG_14_chymo.raw	F2:299	YADSVRGRF	F2:4320	9	97	97	9	357.5187	3	24.59	-	2.8983E6	1069.5305	3.6		95 96 100 97 95 99 99 100 100	YADSVRGRF	ETHCD
3	20200515_F1_Ag6_Peng0013_SA_IgG_14_ela.raw	F3:10205	NM(+15.99)VADESHQC(+58.01)QK	F3:2764	12	97	97	12	488.5371	3	15.30	-	9.3602E4	1462.5818	5.3	Oxidation (M); Carboxymethyl	89 94 100 99 99 100 100 100 100 98 98 98	NM(+15.99)VADESHQC(+58.01)QK	ETHCD
2	20200515_F1_Ag6_Peng0013_SA_IgG_14_chymo.raw	F2:10776	YQQKPGKAPELLLY	F2:7734	14	97	97	14	549.9778	3	44.11	-	2.3228E6	1646.9031	5.1		96 95 98 96 98 99 100 92 95 100 100 100 100 100	YQQKPGKAPELLLY	ETHCD
2	20200515_F1_Ag6_Peng0013_SA_IgG_14_chymo.raw	F2:12936	ALVNWVQQTL	F2:11110	10	97	97	10	586.3300	2	64.38	-	4.3144E6	1170.6396	5.0		98 98 99 96 91 98 99 99 100 100	ALVNWVQQTL	ETHCD
4	20200515_F1_Ag6_Peng0013_SA_IgG_14_thermo.raw	F4:8422	RMTLTLSKADYEKHK	F4:4305	15	97	97	15	456.0021	4	23.96	-	5.8831E5	1819.9614	9.9		91 84 97 100 100 100 100 100 100 100 100 100 98 98 100	RMTLTLSKADYEKHK	ETHCD
2	20200515_F1_Ag6_Peng0013_SA_IgG_14_chymo.raw	F2:3623	LFPPKPKDTPF	F2:6726	11	97	97	11	429.5797	3	37.11	-	3.8887E7	1285.7070	8.1		97 93 97 98 95 99 99 99 99 100 100	LFPPKPKDTPF	ETHCD
4	20200515_F1_Ag6_Peng0013_SA_IgG_14_thermo.raw	-	RWNKAPLAPLEKT	F4:4773	13	97	97	13	508.6337	3	26.55	-	0	1522.8621	11.3		96 88 99 99 99 96 98 99 100 100 100 100 99	RWNKAPLAPLEKT	ETHCD
3	20200515_F1_Ag6_Peng0013_SA_IgG_14_ela.raw	F3:16297	WRQSVFPLAPSSKSTSG	F3:6366	17	97	97	17	612.3259	3	35.52	-	8.6583E5	1833.9373	10.2		96 82 86 99 100 99 99 100 100 100 100 100 100 100 100 100 100	WRQSVFPLAPSSKSTSG	ETHCD
2	20200515_F1_Ag6_Peng0013_SA_IgG_14_chymo.raw	F2:18666	TVTRQTHQPPAPNSLLGVF	F2:6915	19	97	97	19	688.3794	3	39.53	-	7.0188E6	2062.0959	9.9		94 93 95 89 96 100 100 97 99 100 99 98 99 99 99 100 99 100 100	TVTRQTHQPPAPNSLLGVF	ETHCD
2	20200515_F1_Ag6_Peng0013_SA_IgG_14_chymo.raw	F2:16377	TLPPSREEMTLEQVSTL	F2:4949	17	97	97	17	644.3383	3	28.17	-	5.3116E7	1929.9717	11.0		97 97 99 100 100 100 100 100 100 99 92 91 95 94 97 100 100	TLPPSREEMTLEQVSTL	ETHCD
2	20200515_F1_Ag6_Peng0013_SA_IgG_14_chymo.raw	F2:7938	SSSVMHEALHNHY	F2:4173	13	97	97	13	504.5637	3	23.69	-	2.2255E6	1510.6624	4.6		79 100 99 99 100 100 100 99 99 99 98 99 100	SSSVMHEALHNHY	ETHCD
2	20200515_F1_Ag6_Peng0013_SA_IgG_14_chymo.raw	F2:11695	RVVSVLTVLHQDWLNGKEY	F2:10305	19	97	97	19	564.8123	4	59.41	-	2.4067E7	2255.2061	6.1		93 85 90 93 99 100 100 100 100 100 99 100 100 100 99 99 98 100 100	RVVSVLTVLHQDWLNGKEY	HCD
3	20200515_F1_Ag6_Peng0013_SA_IgG_14_ela.raw	F3:20126	P(+58.01)TTHQGLSK(+58.01)PTKSFNVDQ	F3:5845	18	97	97	18	701.0186	3	32.57	-	2.3008E6	2100.0122	10.3	Carboxymethyl (KW X@N-term)	92 94 99 100 100 98 99 100 95 98 100 100 100 100 100 91 94 99	P(+58.01)TTHQGLSK(+58.01)PTKSFNVDQ	ETHCD
4	20200515_F1_Ag6_Peng0013_SA_IgG_14_thermo.raw	F4:22444	LSSTLTLSKAMM(+15.99)EKHKVYAC(+58.01)EVTHQG	F4:5577	26	97	97	26	742.3732	4	31.12	-	1.9502E7	2965.4346	9.8	Oxidation (M); Carboxymethyl	97 98 100 100 100 100 100 100 100 99 96 95 98 98 100 100 90 80 95 100 100 99 99 98 97 97	LSSTLTLSKAMM(+15.99)EKHKVYAC(+58.01)EVTHQG	ETHCD
4	20200515_F1_Ag6_Peng0013_SA_IgG_14_thermo.raw	F4:14829	YTGTQN(+.98)W(+15.99)YV	F4:2812	9	97	97	9	574.7549	2	15.56	-	4.327E4	1147.4822	11.4	Deamidation (NQ); Oxidation (HW)	99 99 100 99 97 96 93 97 97	YTGTQN(+.98)W(+15.99)YV	ETHCD
2	20200515_F1_Ag6_Peng0013_SA_IgG_14_chymo.raw	F2:5761	DASKRATGLPARF	F2:4875	13	97	97	13	463.9271	3	27.84	-	1.5657E6	1388.7524	5.1		94 94 100 98 99 100 99 97 97 96 96 99 100	DASKRATGLPARF	ETHCD
2	20200515_F1_Ag6_Peng0013_SA_IgG_14_chymo.raw	F2:14077	EPVKFNWYVDGVTTY	F2:9117	15	97	97	15	606.6362	3	52.28	-	1.715E6	1816.8672	10.8		99 99 100 100 100 100 100 100 100 100 100 99 90 90 88	EPVKFNWYVDGVTTY	ETHCD
2	20200515_F1_Ag6_Peng0013_SA_IgG_14_chymo.raw	F2:20410	LYSKLTVDKSVGWQQGNVF	F2:7220	19	97	97	19	723.7238	3	41.29	-	1.4099E7	2168.1265	10.6		100 100 100 100 100 100 100 100 100 99 80 82 96 98 99 100 100 100 100	LYSKLTVDKSVGWQQGNVF	ETHCD
2	20200515_F1_Ag6_Peng0013_SA_IgG_14_chymo.raw	F2:4239	TLVGLVNY	F2:10671	8	97	97	8	439.7548	2	61.63	-	2.7708E5	877.4909	4.8		99 99 98 90 95 100 100 100	TLVGLVNY	ETHCD
3	20200515_F1_Ag6_Peng0013_SA_IgG_14_ela.raw	F3:15828	NLTHEGSVTRW(+15.99)VAPTQ	F3:3467	16	97	97	16	604.6448	3	19.05	-	1.0195E6	1810.8962	9.1	Oxidation (HW)	91 97 100 100 100 100 100 98 98 92 91 99 99 99 100 96	NLTHEGSVTRW(+15.99)VAPTQ	ETHCD
4	20200515_F1_Ag6_Peng0013_SA_IgG_14_thermo.raw	-	KFDLGEEHFK	F4:4513	10	97	97	10	417.2142	3	25.07	-	0	1248.6138	5.7		85 90 100 100 100 100 100 100 100 100	KFDLGEEHFK	ETHCD
2	20200515_F1_Ag6_Peng0013_SA_IgG_14_chymo.raw	F2:22068	NSGALTSGVH(+15.99)H(+15.99)HPAVLQSSGLY	F2:10631	22	97	97	22	755.3823	3	61.32	-	3.4663E6	2263.0981	11.9	Oxidation (HW)	98 99 100 100 100 100 100 99 98 92 85 90 97 96 98 100 99 100 99 98 99 98	NSGALTSGVH(+15.99)H(+15.99)HPAVLQSSGLY	ETHCD
2	20200515_F1_Ag6_Peng0013_SA_IgG_14_chymo.raw	F2:4352	FYPREAKVQW	F2:6696	10	97	97	10	441.9014	3	38.32	-	1.7641E6	1322.6770	4.0		95 94 97 93 99 98 99 100 100 100	FYPREAKVQW	ETHCD
2	20200515_F1_Ag6_Peng0013_SA_IgG_14_chymo.raw	F2:4247	ELKRTVAAPSVF	F2:6249	12	97	97	12	439.9243	3	34.99	-	1.3082E8	1316.7451	4.6		91 95 100 96 99 100 100 96 95 98 100 100	ELKRTVAAPSVF	ETHCD
4	20200515_F1_Ag6_Peng0013_SA_IgG_14_thermo.raw	F4:13799	KVPQVSTPTLVEVSVG	F4:6491	16	97	97	16	547.3198	3	36.30	-	2.005E6	1638.9192	11.3		100 100 100 100 100 100 100 100 100 100 100 100 100 99 83 79	KVPQVSTPTLVEVSVG	ETHCD
4	20200515_F1_Ag6_Peng0013_SA_IgG_14_thermo.raw	F4:18902	TSSGGTAALGC(+58.01)LVK	F4:7094	14	97	97	14	661.8383	2	39.71	-	1.4726E5	1321.6548	5.4	Carboxymethyl	95 97 100 99 99 99 99 99 99 95 94 94 97 99	TSSGGTAALGC(+58.01)LVK	HCD
2	20200515_F1_Ag6_Peng0013_SA_IgG_14_chymo.raw	F2:15012	VRQAPGQGLEW	F2:7311	11	97	97	11	620.8281	2	41.92	-	3.0128E7	1239.6360	4.5		96 94 95 97 98 99 96 97 99 100 100	VRQAPGQGLEW	ETHCD
4	20200515_F1_Ag6_Peng0013_SA_IgG_14_thermo.raw	F4:7150	LYQNESGA	F4:3208	8	97	97	8	441.2059	2	17.79	-	3.8426E4	880.3926	5.2		91 92 98 99 100 100 100 99	LYQNESGA	ETHCD
3	20200515_F1_Ag6_Peng0013_SA_IgG_14_ela.raw	F3:25067	EW(+15.99)VKDYFPEPVTV	F3:10332	13	97	97	13	812.9044	2	57.49	-	5.7137E6	1623.7820	7.6	Oxidation (HW)	82 86 99 100 100 100 100 100 100 100 100 100 100	EW(+15.99)VKDYFPEPVTV	ETHCD
4	20200515_F1_Ag6_Peng0013_SA_IgG_14_thermo.raw	F4:24855	LSSPVTKSFNRGEC(+58.01)	F4:4885	14	97	97	14	791.8829	2	27.25	-	7.0266E7	1581.7456	3.6	Carboxymethyl	100 100 100 100 100 100 100 100 100 99 91 80 95 100	LSSPVTKSFNRGEC(+58.01)	HCD
2	20200515_F1_Ag6_Peng0013_SA_IgG_14_chymo.raw	F2:10358	YLDSVKGRF	F2:5413	9	97	97	9	542.7946	2	30.96	-	7.0334E5	1083.5713	3.1		98 99 100 100 99 99 98 94 90	YLDSVKGRF	HCD
2	20200515_F1_Ag6_Peng0013_SA_IgG_14_chymo.raw	F2:8848	VRQAPGKGLEWVAF	F2:9192	14	97	97	14	519.9592	3	52.76	-	1.5606E7	1556.8462	6.2		90 84 97 99 100 100 100 99 99 99 98 99 100 100	VRQAPGKGLEWVAF	ETHCD
2	20200515_F1_Ag6_Peng0013_SA_IgG_14_chymo.raw	F2:4995	VANLKQN(+.98)GSEKY	F2:3302	12	97	97	12	451.2355	3	18.38	-	1.0653E6	1350.6780	5.0	Deamidation (NQ)	99 99 98 99 100 98 98 92 88 98 100 100	VANLKQN(+.98)GSEKY	HCD
2	20200515_F1_Ag6_Peng0013_SA_IgG_14_chymo.raw	F2:3623	LFPPKPKDTPF	F2:6653	11	97	97	11	429.5797	3	37.11	-	3.8887E7	1285.7070	8.1		97 92 97 98 94 97 98 99 99 99 100	LFPPKPKDTPF	ETHCD
4	20200515_F1_Ag6_Peng0013_SA_IgG_14_thermo.raw	F4:18661	VYAC(+58.01)EVTHQGLSWVTRG	F4:5567	17	97	97	17	655.3226	3	31.07	-	2.993E6	1962.9258	10.3	Carboxymethyl	100 100 100 100 100 100 100 100 100 100 100 100 80 81 96 99 99	VYAC(+58.01)EVTHQGLSWVTRG	ETHCD
2	20200515_F1_Ag6_Peng0013_SA_IgG_14_chymo.raw	F2:16246	TFPAVLQSSGLY	F2:10441	12	97	97	12	641.8415	2	59.94	-	9.266E8	1281.6604	6.3		96 91 93 92 99 100 99 100 99 99 100 100	TFPAVLQSSGLY	HCD
2	20200515_F1_Ag6_Peng0013_SA_IgG_14_chymo.raw	F2:12791	QQLPGTAPKLL	F2:7136	11	97	97	11	583.3531	2	40.93	-	2.2691E7	1164.6865	4.5		97 99 98 97 97 99 99 100 100 100 85	QQLPGTAPKLL	ETHCD
2	20200515_F1_Ag6_Peng0013_SA_IgG_14_chymo.raw	F2:20416	ELVLTQSPGTLSLSPGETVQL	F2:9051	21	97	97	21	723.7344	3	51.98	-	2.7304E7	2168.1575	11.0		86 90 99 100 100 99 100 100 99 100 100 100 100 98 98 98 100 91 91 97 100	ELVLTQSPGTLSLSPGETVQL	ETHCD
2	20200515_F1_Ag6_Peng0013_SA_IgG_14_chymo.raw	F2:13374	ELLLTQSPATL	F2:9161	11	97	97	11	593.3427	2	52.55	-	1.957E6	1184.6653	4.7		99 99 100 100 99 97 99 99 100 100 79	ELLLTQSPATL	ETHCD
2	20200515_F1_Ag6_Peng0013_SA_IgG_14_chymo.raw	F2:13997	LRQPPGKGLEWLGSLY	F2:9534	16	97	97	16	605.3398	3	54.66	-	2.5852E6	1812.9885	5.1		96 94 86 93 98 100 99 98 99 99 99 100 99 99 99 97	LRQPPGKGLEWLGSLY	ETHCD
2	20200515_F1_Ag6_Peng0013_SA_IgG_14_chymo.raw	F2:9492	TVVHQDWLNGPHW	F2:6509	13	97	97	13	530.2662	3	37.18	-	3.2832E8	1587.7583	11.7		95 98 100 100 99 100 100 100 100 100 92 88 93	TVVHQDWLNGPHW	ETHCD
2	20200515_F1_Ag6_Peng0013_SA_IgG_14_chymo.raw	F2:5106	YQQKPGKAPKVL	F2:3365	12	97	97	12	452.9406	3	18.81	-	5.0949E6	1355.7925	5.5		95 96 98 98 99 100 100 99 99 100 100 82	YQQKPGKAPKVL	ETHCD
4	20200515_F1_Ag6_Peng0013_SA_IgG_14_thermo.raw	F4:14323	LHNHYTQKSLSLSGP	F4:4405	15	97	97	15	561.2959	3	24.35	-	4.8773E6	1680.8584	4.4		100 100 100 100 100 100 99 97 90 95 95 99 97 95 93	LHNHYTQKSLSLSGP	ETHCD
3	20200515_F1_Ag6_Peng0013_SA_IgG_14_ela.raw	F3:3262	LTSKADYEKHKVY	F3:3313	13	97	97	13	396.2143	4	18.32	-	8.1046E4	1580.8198	5.2		92 94 99 99 100 100 99 100 100 99 99 95 88	LTSKADYEKHKVY	ETHCD
2	20200515_F1_Ag6_Peng0013_SA_IgG_14_chymo.raw	F2:16268	GFYPSDLAVEW	F2:11703	11	97	97	11	642.3038	2	67.90	-	1.8926E6	1282.5869	4.8		99 98 91 90 92 99 99 100 100 100 100	GFYPSDLAVEW	ETHCD
2	20200515_F1_Ag6_Peng0013_SA_IgG_14_chymo.raw	F2:5931	YQQKPGKAPRLL	F2:4144	12	97	97	12	466.9476	3	23.64	-	1.9261E7	1397.8142	4.9		97 95 97 99 99 95 96 99 97 98 99 95	YQQKPGKAPRLL	HCD
4	20200515_F1_Ag6_Peng0013_SA_IgG_14_thermo.raw	F4:21086	E(-18.01)VQLVQSGAEVKKPGSSVLTV	F4:5609	21	97	97	21	713.0741	3	31.39	-	1.9416E6	2136.1790	10.1	Pyro-glu from E	100 100 100 100 100 100 100 100 100 99 100 100 100 100 100 100 100 100 94 73 75	E(-18.01)VQLVQSGAEVKKPGSSVLTV	ETHCD
2	20200515_F1_Ag6_Peng0013_SA_IgG_14_chymo.raw	F2:2297	VRQAPGKGLEY	F2:3984	11	97	97	11	406.5616	3	22.64	-	8.5272E5	1216.6562	5.6		95 85 93 98 100 100 100 99 99 100 100	VRQAPGKGLEY	ETHCD
2	20200515_F1_Ag6_Peng0013_SA_IgG_14_chymo.raw	F2:11123	LNNFYPREAKVQW	F2:7740	13	97	97	13	555.6264	3	44.21	-	1.4896E8	1663.8469	6.3		95 94 99 100 95 90 93 98 99 100 100 100 100	LNNFYPREAKVQW	ETHCD
2	20200515_F1_Ag6_Peng0013_SA_IgG_14_chymo.raw	F2:4020	DLKRTVAAPSVF	F2:6695	12	97	97	12	435.2530	3	38.32	-	9.3796E6	1302.7295	5.9		79 90 100 99 100 100 100 99 99 99 100 100	DLKRTVAAPSVF	ETHCD
2	20200515_F1_Ag6_Peng0013_SA_IgG_14_chymo.raw	F2:17003	C(+58.01)GVPALQPVLSGL	F2:10999	13	97	97	13	656.3562	2	63.80	-	3.0654E7	1310.6904	5.7	Carboxymethyl	92 95 98 100 99 99 97 98 99 100 100 100 83	C(+58.01)GVPALQPVLSGL	ETHCD
2	20200515_F1_Ag6_Peng0013_SA_IgG_14_chymo.raw	F2:1218	C(+58.01)ARTPY	F2:3538	6	97	97	6	384.6731	2	19.86	-	2.5995E5	767.3272	5.8	Carboxymethyl	95 96 97 98 98 97	C(+58.01)ARTPY	HCD
2	20200515_F1_Ag6_Peng0013_SA_IgG_14_chymo.raw	-	TFPAVLQSSGLY	F2:10903	12	96	96	12	641.8407	2	62.99	-	0	1281.6604	5.0		99 95 94 85 91 100 99 100 100 100 100 100	TFPAVLQSSGLY	ETHCD
2	20200515_F1_Ag6_Peng0013_SA_IgG_14_chymo.raw	F2:2218	L(+58.01)FPPKPKDTL	F2:6365	10	96	96	10	405.2342	3	36.83	-	2.0847E6	1212.6753	4.6	Carboxymethyl (KW X@N-term)	94 92 97 99 99 95 95 98 100 100	L(+58.01)FPPKPKDTL	ETHCD
4	20200515_F1_Ag6_Peng0013_SA_IgG_14_thermo.raw	F4:5357	LAPAPLEK	F4:4796	8	96	96	8	419.7574	2	26.52	-	3.7123E5	837.4960	5.2		99 99 100 92 92 97 99 97	LAPAPLEK	ETHCD
2	20200515_F1_Ag6_Peng0013_SA_IgG_14_chymo.raw	F2:462	RGGVERAQKVVTF	F2:3561	13	96	96	13	362.4639	4	19.97	-	4.4874E5	1445.8103	11.2		98 97 91 86 99 99 99 98 98 97 97 99 99	RGGVERAQKVVTF	ETHCD
2	20200515_F1_Ag6_Peng0013_SA_IgG_14_chymo.raw	F2:5864	LTSRDNAKNTLY	F2:4109	12	96	96	12	465.9148	3	23.32	-	7.6108E6	1394.7153	5.2		95 97 100 87 92 95 99 99 99 99 100 100	LTSRDNAKNTLY	ETHCD
3	20200515_F1_Ag6_Peng0013_SA_IgG_14_ela.raw	F3:28783	AEW(+15.99)LVKDYFPEPVTV	F3:11762	15	96	96	15	904.9646	2	65.33	-	1.4975E6	1807.9031	6.4	Oxidation (HW)	92 84 83 99 100 100 100 100 100 99 98 98 99 100 100	AEW(+15.99)LVKDYFPEPVTV	ETHCD
2	20200515_F1_Ag6_Peng0013_SA_IgG_14_chymo.raw	F2:5071	FQQKPGKAPKLL	F2:4387	12	96	96	12	452.2806	3	24.96	-	3.3346E6	1353.8132	5.0		95 97 97 97 99 100 100 99 99 100 100 78	FQQKPGKAPKLL	ETHCD
2	20200515_F1_Ag6_Peng0013_SA_IgG_14_chymo.raw	F2:26208	YLQKPGQPPQLLLY	F2:9300	14	96	96	14	829.4728	2	53.35	-	9.9309E5	1656.9238	4.3		95 96 97 99 96 90 90 98 97 96 100 100 100 100	YLQKPGQPPQLLLY	ETHCD
2	20200515_F1_Ag6_Peng0013_SA_IgG_14_chymo.raw	F2:1274	LFPPKPKDTL	F2:5456	10	96	96	10	385.8992	3	30.47	-	7.0749E8	1154.6699	5.1		99 97 99 100 98 99 99 99 99 76	LFPPKPKDTL	ETHCD
2	20200515_F1_Ag6_Peng0013_SA_IgG_14_chymo.raw	F2:3204	VRQPPGKGLEW	F2:5948	11	96	96	11	422.9051	3	33.93	-	2.6178E6	1265.6880	4.3		91 84 93 99 100 100 100 99 99 100 100	VRQPPGKGLEW	ETHCD
3	20200515_F1_Ag6_Peng0013_SA_IgG_14_ela.raw	F3:6959	LPPPRLGK	F3:7830	8	96	96	8	439.2837	2	43.48	-	2.5761E6	876.5545	-2.0		100 98 99 98 94 91 97 97	LPPPRLGK	ETHCD
4	20200515_F1_Ag6_Peng0013_SA_IgG_14_thermo.raw	F4:16352	NLTHEGSTVRW(+15.99)VAPTQ	F4:3449	16	96	96	16	604.6456	3	19.10	-	5.5744E5	1810.8962	10.3	Oxidation (HW)	90 97 100 100 100 100 100 98 93 82 87 100 100 100 100 99	NLTHEGSTVRW(+15.99)VAPTQ	ETHCD
2	20200515_F1_Ag6_Peng0013_SA_IgG_14_chymo.raw	F2:7315	KVSNRDSGVPDRF	F2:4028	13	96	96	13	492.9259	3	23.01	-	2.9908E6	1475.7480	5.3		93 92 96 92 93 99 100 100 95 97 99 99 100	KVSNRDSGVPDRF	ETHCD
3	20200515_F1_Ag6_Peng0013_SA_IgG_14_ela.raw	F3:14603	ELVLTQSGPTL	F3:8405	11	96	96	11	579.3268	2	46.70	-	1.1368E6	1156.6340	4.4		80 89 99 100 99 99 100 98 99 100 100	ELVLTQSGPTL	ETHCD
2	20200515_F1_Ag6_Peng0013_SA_IgG_14_chymo.raw	F2:10504	TFGQGTRLELKGVTVAAPSVF	F2:7475	21	96	96	21	545.3087	4	42.71	-	1.0653E7	2177.1843	9.8		96 95 97 97 99 100 100 100 100 100 99 95 95 96 96 96 86 89 95 98 99	TFGQGTRLELKGVTVAAPSVF	ETHCD
4	20200515_F1_Ag6_Peng0013_SA_IgG_14_thermo.raw	F4:9574	LSHTLFGDESWK	F4:8080	12	96	96	12	473.9050	3	45.17	-	5.2277E6	1418.6831	7.0		98 98 100 100 100 100 100 100 100 84 80 100	LSHTLFGDESWK	ETHCD
2	20200515_F1_Ag6_Peng0013_SA_IgG_14_chymo.raw	F2:19550	KTTPPVLDSDGSFFLYSKL	F2:10512	19	96	96	19	705.7081	3	60.37	-	1.8816E7	2114.0935	4.3		77 87 96 95 92 95 96 100 99 99 100 100 100 100 100 100 100 100 100	KTTPPVLDSDGSFFLYSKL	HCD
2	20200515_F1_Ag6_Peng0013_SA_IgG_14_chymo.raw	F2:33718	KADSSPVKAGPMTTTPSKQSNNKYAASSY	F2:3667	29	96	96	29	1006.1714	3	20.66	-	1.0465E8	3015.4607	10.5		82 82 95 99 89 83 91 100 99 93 94 97 100 100 99 99 100 100 100 100 99 100 100 100 100 100 100 100 100	KADSSPVKAGPMTTTPSKQSNNKYAASSY	ETHCD
4	20200515_F1_Ag6_Peng0013_SA_IgG_14_thermo.raw	F4:22856	P(+58.01)TTHQGLSSPVTKS	F4:4716	14	96	96	14	749.3843	2	26.13	-	2.6381E6	1496.7471	4.6	Carboxymethyl (KW X@N-term)	78 83 100 100 99 95 98 100 100 100 100 100 100 99	P(+58.01)TTHQGLSSPVTKS	HCD
4	20200515_F1_Ag6_Peng0013_SA_IgG_14_thermo.raw	F4:5437	F(+58.01)NRGEC(+58.01)	F4:3212	6	96	96	6	421.1630	2	17.83	-	2.1004E5	840.3072	5.1	Carboxymethyl (KW X@N-term); Carboxymethyl	89 92 99 100 100 100	F(+58.01)NRGEC(+58.01)	ETHCD
4	20200515_F1_Ag6_Peng0013_SA_IgG_14_thermo.raw	F4:14601	FSNKNPDWE	F4:4629	9	96	96	9	568.7568	2	25.79	-	1.3117E5	1135.4934	4.9		88 90 96 98 98 99 100 100 100	FSNKNPDWE	ETHCD
2	20200515_F1_Ag6_Peng0013_SA_IgG_14_chymo.raw	F2:462	RGGVERAQKVVTF	F2:3553	13	96	96	13	362.4639	4	19.97	-	4.4874E5	1445.8103	11.2		99 99 88 78 99 99 99 98 99 98 99 100 100	RGGVERAQKVVTF	ETHCD
2	20200515_F1_Ag6_Peng0013_SA_IgG_14_chymo.raw	F2:18677	KTKC(+58.01)EVTHQGLSSPVTKGC(+58.01)DAQRY	F2:5329	24	96	96	24	688.8388	4	30.42	-	1.9674E7	2751.2957	11.1	Carboxymethyl	89 86 94 100 100 100 100 100 99 99 100 100 100 99 100 100 99 93 92 94 92 92 92 97	KTKC(+58.01)EVTHQGLSSPVTKGC(+58.01)DAQRY	HCD
2	20200515_F1_Ag6_Peng0013_SA_IgG_14_chymo.raw	F2:1274	LFPPKPKDTL	F2:5807	10	96	96	10	385.8992	3	30.47	-	7.0749E8	1154.6699	5.1		99 98 99 99 98 99 100 100 99 76	LFPPKPKDTL	ETHCD
2	20200515_F1_Ag6_Peng0013_SA_IgG_14_chymo.raw	F2:30996	FEVEPNVVTC(+58.01)VVVDVSHEDPEVQF	F2:9927	24	96	96	24	925.4433	3	57.09	-	1.4908E7	2773.2791	10.5	Carboxymethyl	80 88 97 96 95 92 96 100 98 94 98 100 100 100 100 100 100 100 94 92 97 98 100 100	FEVEPNVVTC(+58.01)VVVDVSHEDPEVQF	ETHCD
2	20200515_F1_Ag6_Peng0013_SA_IgG_14_chymo.raw	F2:2752	VRQVPGKGLVW	F2:6942	11	96	96	11	413.5856	3	39.68	-	4.1248E5	1237.7295	4.4		97 93 98 95 93 97 99 92 96 100 100	VRQVPGKGLVW	ETHCD
2	20200515_F1_Ag6_Peng0013_SA_IgG_14_chymo.raw	-	TLSKADYEPAPKVY	F2:3369	14	96	96	14	396.2141	4	18.87	-	0	1580.8086	11.7		99 99 100 100 100 100 99 99 88 80 90 98 100 100	TLSKADYEPAPKVY	ETHCD
2	20200515_F1_Ag6_Peng0013_SA_IgG_14_chymo.raw	F2:10774	YQQKPGEAPKLLLY	F2:7572	14	96	96	14	549.9774	3	43.17	-	1.4791E6	1646.9031	4.5		92 95 97 89 90 97 99 95 97 99 100 100 100 100	YQQKPGEAPKLLLY	ETHCD
2	20200515_F1_Ag6_Peng0013_SA_IgG_14_chymo.raw	F2:29465	QVELVESGGGLVQPGGSLVGLSC(+58.01)AASGF	F2:10049	28	96	96	28	892.7865	3	57.72	-	4.6254E7	2675.3110	10.0	Carboxymethyl	77 77 93 100 100 100 100 100 100 100 100 100 97 97 96 95 98 100 95 96 100 100 99 97 97 95 96 95	QVELVESGGGLVQPGGSLVGLSC(+58.01)AASGF	ETHCD
2	20200515_F1_Ag6_Peng0013_SA_IgG_14_chymo.raw	F2:1784	E(-18.01)QKPGKAPKLL	F2:4663	11	96	96	11	397.5823	3	26.70	-	3.8439E6	1189.7183	5.7	Pyro-glu from E	99 94 96 98 100 100 99 97 99 100 77	E(-18.01)QKPGKAPKLL	ETHCD
3	20200515_F1_Ag6_Peng0013_SA_IgG_14_ela.raw	F3:9238	NSGALTDKH	F3:3456	9	96	96	9	471.7381	2	19.08	-	3.0246E4	941.4567	5.2		91 93 96 98 98 96 97 98 99	NSGALTDKH	ETHCD
4	20200515_F1_Ag6_Peng0013_SA_IgG_14_thermo.raw	F4:2377	LPGVRPK	F4:8256	7	96	96	7	383.7477	2	42.66	-	2.3399E6	765.4861	-6.9		100 99 95 93 93 98 96	LPGVRPK	ETHCD
2	20200515_F1_Ag6_Peng0013_SA_IgG_14_chymo.raw	F2:3704	GASTRATGVPARF	F2:4606	13	96	96	13	430.9034	3	26.27	-	1.314E6	1289.6841	3.4		98 98 97 90 94 99 99 99 99 99 90 93 96	GASTRATGVPARF	ETHCD
2	20200515_F1_Ag6_Peng0013_SA_IgG_14_chymo.raw	F2:4034	QSTRATGLPARF	F2:5339	12	96	96	12	435.5760	3	30.52	-	9.8798E6	1303.6997	4.9		95 98 98 99 99 99 99 100 98 96 82 94	QSTRATGLPARF	HCD
4	20200515_F1_Ag6_Peng0013_SA_IgG_14_thermo.raw	F4:29340	MRSVVTVPSSSLGTQTY	F4:8753	17	96	96	17	906.9689	2	48.65	-	5.5544E6	1811.9087	8.1		86 88 91 97 100 100 97 92 91 99 99 99 98 99 100 100 100	MRSVVTVPSSSLGTQTY	ETHCD
2	20200515_F1_Ag6_Peng0013_SA_IgG_14_chymo.raw	F2:1274	LFPPKPKDTL	F2:5394	10	96	96	10	385.8992	3	30.47	-	7.0749E8	1154.6699	5.1		99 95 98 99 98 99 100 100 99 77	LFPPKPKDTL	ETHCD
3	20200515_F1_Ag6_Peng0013_SA_IgG_14_ela.raw	F3:2441	DYEKHKVYA	F3:2963	9	96	96	9	384.8630	3	16.39	-	2.6727E4	1151.5610	5.3		82 86 99 99 100 100 100 100 100	DYEKHKVYA	ETHCD
2	20200515_F1_Ag6_Peng0013_SA_IgG_14_chymo.raw	F2:27250	KADSSPVKAGVETTTPSKQSNNKY	F2:3085	24	96	96	24	846.4364	3	17.33	-	2.4898E8	2536.2769	4.1		65 68 96 100 98 96 99 100 100 100 100 100 99 97 94 99 100 100 100 100 100 100 100 100	KADSSPVKAGVETTTPSKQSNNKY	ETHCD
3	20200515_F1_Ag6_Peng0013_SA_IgG_14_ela.raw	F3:15311	A(+58.01)LLLTQSPATL	F3:9466	11	96	96	11	593.3436	2	52.68	-	1.9277E5	1184.6653	6.3	Carboxymethyl (KW X@N-term)	100 100 100 96 79 89 99 98 97 100 100	A(+58.01)LLLTQSPATL	ETHCD
2	20200515_F1_Ag6_Peng0013_SA_IgG_14_chymo.raw	F2:2216	L(+58.01)FPPKPKDTL	F2:6167	10	96	96	10	405.2339	3	35.32	-	2.4054E6	1212.6753	3.9	Carboxymethyl (KW X@N-term)	90 89 95 99 98 98 95 97 100 100	L(+58.01)FPPKPKDTL	ETHCD
2	20200515_F1_Ag6_Peng0013_SA_IgG_14_chymo.raw	F2:3520	LYEASKRPSGVFW(+58.01)L	F2:3981	14	96	96	14	428.4807	4	22.59	-	7.2252E5	1709.8777	9.4	Carboxymethyl (KW X@N-term)	99 99 100 97 96 96 96 94 96 96 98 97 86 95	LYEASKRPSGVFW(+58.01)L	HCD
3	20200515_F1_Ag6_Peng0013_SA_IgG_14_ela.raw	F3:31873	SWNSGALTAPPDTFPAVLQS	F3:10032	20	96	96	20	1030.0208	2	55.78	-	1.091E6	2058.0059	10.2		83 78 97 100 99 100 100 100 99 97 91 94 97 98 98 98 100 100 98 94	SWNSGALTAPPDTFPAVLQS	ETHCD
4	20200515_F1_Ag6_Peng0013_SA_IgG_14_thermo.raw	F4:6633	YGDPDHY	F4:3734	7	96	96	7	433.6716	2	20.81	-	2.5685E5	865.3242	5.0		92 94 99 94 95 99 99	YGDPDHY	ETHCD
2	20200515_F1_Ag6_Peng0013_SA_IgG_14_chymo.raw	F2:35021	NSLTLNNN(+.98)LTLLKLSTAASF	F2:11716	20	96	96	20	1068.5867	2	67.98	-	4.9728E6	2135.1472	5.4	Deamidation (NQ)	65 63 96 100 100 100 100 100 100 100 100 100 100 100 100 99 99 100 100 100	NSLTLNNN(+.98)LTLLKLSTAASF	HCD
2	20200515_F1_Ag6_Peng0013_SA_IgG_14_chymo.raw	F2:28875	LVNGEEAVPGSWPADQK(+58.01)LQDKTGF	F2:11425	24	96	96	24	882.1109	3	66.54	-	2.1999E7	2643.2815	11.1	Carboxymethyl (KW X@N-term)	85 82 94 96 98 100 100 99 99 100 100 98 96 92 94 87 90 100 99 100 98 98 100 99	LVNGEEAVPGSWPADQK(+58.01)LQDKTGF	ETHCD
3	20200515_F1_Ag6_Peng0013_SA_IgG_14_ela.raw	F3:14649	W(+15.99)(+58.01)VVDVSHED	F3:5117	9	96	96	9	580.2534	2	28.43	-	5.2041E5	1158.4829	8.0	Oxidation (HW); Carboxymethyl (KW X@N-term)	100 100 100 99 99 99 80 92 96	W(+15.99)(+58.01)VVDVSHED	HCD
2	20200515_F1_Ag6_Peng0013_SA_IgG_14_chymo.raw	F2:9353	LTSKADYEKHKVY	F2:3855	13	96	96	13	527.9489	3	21.47	-	3.6822E6	1580.8198	3.2		93 92 94 93 97 98 98 96 93 96 99 99 99	LTSKADYEKHKVY	ETHCD
2	20200515_F1_Ag6_Peng0013_SA_IgG_14_chymo.raw	F2:19213	FTGQGTTVDLKGVTVAAPSVF	F2:8190	21	96	96	21	699.0483	3	46.83	-	2.8226E6	2094.0996	11.3		97 96 99 99 100 100 99 99 97 97 97 76 70 95 100 100 99 98 98 100 100	FTGQGTTVDLKGVTVAAPSVF	ETHCD
2	20200515_F1_Ag6_Peng0013_SA_IgG_14_chymo.raw	-	TFPAVLQSSGLY	F2:11138	12	96	96	12	641.8409	2	64.43	-	0	1281.6604	5.4		99 95 90 82 91 99 98 99 98 99 100 100	TFPAVLQSSGLY	ETHCD
2	20200515_F1_Ag6_Peng0013_SA_IgG_14_chymo.raw	F2:16246	TFPAVLQSSGLY	F2:10507	12	96	96	12	641.8415	2	59.94	-	9.266E8	1281.6604	6.3		95 90 97 96 100 100 99 99 89 86 100 100	TFPAVLQSSGLY	HCD
2	20200515_F1_Ag6_Peng0013_SA_IgG_14_chymo.raw	F2:17003	C(+58.01)GVPALQPVLSGL	F2:11078	13	95	95	13	656.3562	2	63.80	-	3.0654E7	1310.6904	5.7	Carboxymethyl	87 90 96 100 99 99 97 98 99 100 100 100 82	C(+58.01)GVPALQPVLSGL	ETHCD
3	20200515_F1_Ag6_Peng0013_SA_IgG_14_ela.raw	F3:2615	AWKADSSPVKA	F3:4143	11	95	95	11	387.2104	3	22.66	-	9.6253E5	1158.6033	5.2		92 90 99 98 98 99 90 90 98 100 100	AWKADSSPVKA	ETHCD
3	20200515_F1_Ag6_Peng0013_SA_IgG_14_ela.raw	F3:11383	GFQNALLVR	F3:7399	9	95	95	9	509.2986	2	41.34	-	4.3462E5	1016.5767	5.9		85 82 98 99 100 100 100 100 100	GFQNALLVR	HCD
2	20200515_F1_Ag6_Peng0013_SA_IgG_14_chymo.raw	-	TLSKADYEKHKVY	F2:3550	13	95	95	13	527.9499	3	19.95	-	0	1580.8198	5.1		97 99 100 98 95 98 98 99 97 81 87 97 100	TLSKADYEKHKVY	HCD
2	20200515_F1_Ag6_Peng0013_SA_IgG_14_chymo.raw	F2:29535	KTTPPVLN(+.98)SDGSFFLY	F2:10810	16	95	95	16	893.9535	2	62.36	-	3.2717E8	1785.8826	5.5	Deamidation (NQ)	77 96 100 100 97 98 99 99 89 95 91 96 99 100 100 100	KTTPPVLN(+.98)SDGSFFLY	HCD
2	20200515_F1_Ag6_Peng0013_SA_IgG_14_chymo.raw	-	RK(+58.01)NALQC(+58.01)PSQESVTEQDSKDSTY	F2:4566	23	95	95	23	910.7531	3	26.08	-	0	2729.2085	10.6	Carboxymethyl (KW X@N-term); Carboxymethyl	73 78 98 99 100 99 89 94 99 99 100 96 97 100 100 98 100 100 100 100 100 100 86	RK(+58.01)NALQC(+58.01)PSQESVTEQDSKDSTY	ETHCD
2	20200515_F1_Ag6_Peng0013_SA_IgG_14_chymo.raw	F2:3228	AAPVQGRF	F2:4457	8	95	95	8	423.2373	2	25.49	-	9.9604E5	844.4555	5.5		92 96 97 98 94 92 97 100	AAPVQGRF	ETHCD
4	20200515_F1_Ag6_Peng0013_SA_IgG_14_thermo.raw	F4:18778	DLHQGLSPK(+58.01)TKSFNNLN	F4:5590	17	95	95	17	657.6765	3	31.12	-	1.7569E6	1969.9856	11.1	Carboxymethyl (KW X@N-term)	65 80 99 100 100 100 100 99 98 100 100 100 100 100 98 96 96	DLHQGLSPK(+58.01)TKSFNNLN	ETHCD
2	20200515_F1_Ag6_Peng0013_SA_IgG_14_chymo.raw	F2:20757	VTPVTPGEPASLSC(+58.01)GVSSQSLL	F2:8534	22	95	95	22	729.7068	3	48.82	-	2.6369E6	2186.0776	9.6	Carboxymethyl	90 89 97 99 98 97 97 95 98 99 100 100 99 98 80 82 98 98 96 98 100 100	VTPVTPGEPASLSC(+58.01)GVSSQSLL	ETHCD
4	20200515_F1_Ag6_Peng0013_SA_IgG_14_thermo.raw	F4:3325	LTSKADYEKHKVY	F4:2902	13	95	95	13	396.2143	4	16.06	-	7.3651E4	1580.8198	5.2		87 92 99 100 100 100 99 99 99 99 98 92 82	LTSKADYEKHKVY	ETHCD
2	20200515_F1_Ag6_Peng0013_SA_IgG_14_chymo.raw	F2:9733	AGVVTALVNWVQQTL	F2:11544	15	95	95	15	533.6410	3	66.86	-	1.7949E6	1597.8828	11.5		84 79 82 95 99 100 100 100 100 100 100 99 99 100 100	AGVVTALVNWVQQTL	ETHCD
2	20200515_F1_Ag6_Peng0013_SA_IgG_14_chymo.raw	F2:369	YNPSLKSRL	F2:4513	9	95	95	9	359.8748	3	25.77	-	1.1554E5	1076.5979	4.4		98 96 99 99 100 100 100 99 71	YNPSLKSRL	ETHCD
2	20200515_F1_Ag6_Peng0013_SA_IgG_14_chymo.raw	F2:945	SSLKASDTGPY	F2:3713	11	95	95	11	375.8535	3	20.92	-	1.1377E5	1124.5349	3.4		94 97 99 99 98 97 96 94 86 94 99	SSLKASDTGPY	HCD
2	20200515_F1_Ag6_Peng0013_SA_IgG_14_chymo.raw	F2:20317	VLQNSDEQLKSGTASVVC(+58.01)LL	F2:10977	20	95	95	20	721.3768	3	62.36	-	3.5652E7	2161.0935	7.0	Carboxymethyl	90 90 84 82 91 100 100 99 100 100 99 95 94 99 100 100 98 97 99 100	VLQNSDEQLKSGTASVVC(+58.01)LL	ETHCD
2	20200515_F1_Ag6_Peng0013_SA_IgG_14_chymo.raw	F2:209	KALPAPLRW(+15.99)	F2:3750	9	95	95	9	356.5542	3	21.16	-	4.1943E5	1066.6287	11.3	Oxidation (HW)	87 89 93 97 99 99 100 100 99	KALPAPLRW(+15.99)	ETHCD
2	20200515_F1_Ag6_Peng0013_SA_IgG_14_chymo.raw	F2:10538	LFN(+.98)AALW(+58.01)TGLPARF	F2:7259	14	95	95	14	545.9611	3	41.50	-	3.4301E6	1634.8457	9.6	Deamidation (NQ); Carboxymethyl (KW X@N-term)	100 100 100 99 86 90 90 96 98 99 95 94 97 98	LFN(+.98)AALW(+58.01)TGLPARF	HCD
2	20200515_F1_Ag6_Peng0013_SA_IgG_14_chymo.raw	F2:2266	QHKPGKAPKLL	F2:3173	11	95	95	11	406.2572	3	17.70	-	2.0839E6	1215.7451	3.8		97 98 99 99 100 100 96 92 97 100 75	QHKPGKAPKLL	ETHCD
2	20200515_F1_Ag6_Peng0013_SA_IgG_14_chymo.raw	F2:4195	LSNTNC(+58.01)KKYW	F2:5171	10	95	95	10	438.8787	3	29.46	-	6.2084E6	1313.6074	5.1	Carboxymethyl	88 86 96 99 97 96 97 100 100 100	LSNTNC(+58.01)KKYW	ETHCD
4	20200515_F1_Ag6_Peng0013_SA_IgG_14_thermo.raw	F4:21569	P(+58.01)TTHQGLSSPVTKSFPW(+58.01)K(+58.01)	F4:5882	18	95	95	18	724.6973	3	32.91	-	6.3684E5	2171.0535	7.6	Carboxymethyl (KW X@N-term)	82 86 99 99 100 100 100 100 100 100 100 100 100 97 95 93 80 92	P(+58.01)TTHQGLSSPVTKSFPW(+58.01)K(+58.01)	HCD
4	20200515_F1_Ag6_Peng0013_SA_IgG_14_thermo.raw	F4:29445	VYAC(+58.01)EVTHQGLSSVPTKSFNDNLC(+58.01)	F4:6607	24	95	95	24	910.0876	3	36.87	-	7.996E6	2727.2156	9.3	Carboxymethyl	100 100 100 100 100 100 100 100 100 100 100 100 100 100 99 100 100 100 98 95 76 59 74 99	VYAC(+58.01)EVTHQGLSSVPTKSFNDNLC(+58.01)	HCD
2	20200515_F1_Ag6_Peng0013_SA_IgG_14_chymo.raw	-	YQQKPGKAPKLL	F2:4136	12	95	95	12	457.6124	3	23.51	-	0	1369.8081	5.2		96 96 98 96 98 99 99 96 98 100 100 72	YQQKPGKAPKLL	ETHCD
2	20200515_F1_Ag6_Peng0013_SA_IgG_14_chymo.raw	F2:12791	QQLPGTAPKLL	F2:7211	11	95	95	11	583.3531	2	40.93	-	2.2691E7	1164.6865	4.5		97 97 95 92 96 99 99 99 100 100 78	QQLPGTAPKLL	ETHCD
4	20200515_F1_Ag6_Peng0013_SA_IgG_14_thermo.raw	F4:9481	NSGALTSGVH	F4:3429	10	95	95	10	471.7380	2	19.05	-	8.2561E4	941.4567	5.2		71 91 100 100 100 100 99 98 99 99	NSGALTSGVH	HCD
2	20200515_F1_Ag6_Peng0013_SA_IgG_14_chymo.raw	F2:4483	FQQKPGKPAKSL	F2:3021	12	95	95	12	443.5968	3	16.83	-	7.6587E5	1327.7612	5.5		90 94 97 97 98 100 100 98 96 100 100 78	FQQKPGKPAKSL	ETHCD
2	20200515_F1_Ag6_Peng0013_SA_IgG_14_chymo.raw	F2:11134	SLRADDTAVY	F2:4902	10	95	95	10	555.7778	2	28.06	-	1.4031E6	1109.5352	5.4		96 95 91 91 93 96 95 99 100 100	SLRADDTAVY	ETHCD
3	20200515_F1_Ag6_Peng0013_SA_IgG_14_ela.raw	F3:21082	SNFGTQTYTC(+58.01)NVN(+.98)PPAPSGGT	F3:4770	21	95	95	21	724.6517	3	26.41	-	2.2758E5	2170.9114	10.0	Carboxymethyl; Deamidation (NQ)	88 93 100 100 100 100 100 100 100 98 96 97 97 86 96 98 94 97 90 89 88	SNFGTQTYTC(+58.01)NVN(+.98)PPAPSGGT	HCD
2	20200515_F1_Ag6_Peng0013_SA_IgG_14_chymo.raw	F2:3623	LFPPKPKDTPF	F2:6835	11	95	95	11	429.5797	3	37.11	-	3.8887E7	1285.7070	8.1		94 85 92 95 93 98 98 99 99 99 99	LFPPKPKDTPF	ETHCD
2	20200515_F1_Ag6_Peng0013_SA_IgG_14_chymo.raw	F2:8597	SLSPGERATL	F2:4901	10	95	95	10	515.7832	2	27.95	-	3.351E8	1029.5454	6.3		95 98 100 99 94 97 95 98 100 80	SLSPGERATL	ETHCD
2	20200515_F1_Ag6_Peng0013_SA_IgG_14_chymo.raw	F2:20317	VLQNSDEQLKSGTASVVC(+58.01)LL	F2:10859	20	95	95	20	721.3768	3	62.36	-	3.5652E7	2161.0935	7.0	Carboxymethyl	97 95 84 80 87 99 99 99 100 100 99 96 97 100 100 99 91 91 98 100	VLQNSDEQLKSGTASVVC(+58.01)LL	ETHCD
2	20200515_F1_Ag6_Peng0013_SA_IgG_14_chymo.raw	F2:10998	LFGGGTKLTVL	F2:8951	11	95	95	11	553.3375	2	51.29	-	2.0008E6	1104.6543	5.6		100 100 100 96 86 92 99 100 100 100 78	LFGGGTKLTVL	ETHCD
2	20200515_F1_Ag6_Peng0013_SA_IgG_14_chymo.raw	F2:5866	LTSRDNSKNTLF	F2:5602	12	95	95	12	465.9150	3	31.90	-	5.2502E6	1394.7153	5.7		98 97 96 78 95 96 99 94 92 99 100 100	LTSRDNSKNTLF	ETHCD
2	20200515_F1_Ag6_Peng0013_SA_IgG_14_chymo.raw	F2:8206	K(+58.01)SPGERATL	F2:4273	9	95	95	9	508.7744	2	24.17	-	7.4973E7	1015.5298	4.4	Carboxymethyl (KW X@N-term)	99 100 100 97 97 81 92 98 93	K(+58.01)SPGERATL	HCD
2	20200515_F1_Ag6_Peng0013_SA_IgG_14_chymo.raw	F2:5472	DASNRATGLPARF	F2:5745	13	95	95	13	459.2430	3	32.78	-	3.6132E6	1374.7004	4.9		91 91 99 96 94 99 100 100 95 91 91 94 98	DASNRATGLPARF	ETHCD
2	20200515_F1_Ag6_Peng0013_SA_IgG_14_chymo.raw	F2:6624	NFM(+15.99)LGVEAKVQW	F2:7124	12	95	95	12	479.9165	3	40.65	-	2.9452E7	1436.7122	10.8	Oxidation (M)	98 98 87 83 88 93 100 99 99 100 100 100	NFM(+15.99)LGVEAKVQW	ETHCD
2	20200515_F1_Ag6_Peng0013_SA_IgG_14_chymo.raw	F2:304	YTDSVKGRF	F2:4054	9	95	95	9	358.1869	3	23.06	-	1.1847E6	1071.5349	3.7		99 99 100 99 99 99 96 75 90	YTDSVKGRF	HCD
4	20200515_F1_Ag6_Peng0013_SA_IgG_14_thermo.raw	F4:29744	PTGTHEGMREKTVAPTQ	F4:4683	17	95	95	17	920.4629	2	26.05	-	2.2468E6	1838.8945	9.1		67 79 95 100 100 100 99 88 96 100 100 100 100 100 100 99 98	PTGTHEGMREKTVAPTQ	HCD
2	20200515_F1_Ag6_Peng0013_SA_IgG_14_chymo.raw	F2:14212	SLTLNNDLTLL	F2:10940	11	95	95	11	608.8459	2	63.16	-	1.3818E6	1215.6711	5.1		91 96 95 97 94 97 98 99 100 100 79	SLTLNNDLTLL	ETHCD
2	20200515_F1_Ag6_Peng0013_SA_IgG_14_chymo.raw	F2:30389	E(-18.01)VQLQESGPGLVKPSGTL	F2:8585	18	95	95	18	910.9955	2	49.09	-	9.8109E6	1819.9680	4.6	Pyro-glu from E	96 82 97 100 99 100 100 100 100 100 100 100 100 86 73 89 94 99	E(-18.01)VQLQESGPGLVKPSGTL	HCD
2	20200515_F1_Ag6_Peng0013_SA_IgG_14_chymo.raw	F2:2241	VTTPEQWKSHRSY	F2:4462	13	95	95	13	405.4565	4	25.49	-	1.0313E6	1617.7900	4.3		86 88 100 100 100 97 97 97 98 94 88 94 99	VTTPEQWKSHRSY	HCD
2	20200515_F1_Ag6_Peng0013_SA_IgG_14_chymo.raw	F2:1969	SC(+58.01)K(+58.01)M(+15.99)HEALHNHY	F2:3487	12	95	95	12	401.1696	4	19.60	-	5.2106E6	1600.6399	5.8	Carboxymethyl; Carboxymethyl (KW X@N-term); Oxidation (M)	78 72 99 99 99 99 99 100 99 99 100 100	SC(+58.01)K(+58.01)M(+15.99)HEALHNHY	HCD
4	20200515_F1_Ag6_Peng0013_SA_IgG_14_thermo.raw	F4:10444	M(+15.99)NVADESHQC(+58.01)QK	F4:2764	12	95	95	12	488.5371	3	15.31	-	2.551E5	1462.5818	5.3	Oxidation (M); Carboxymethyl	90 94 99 91 92 99 99 100 97 95 95 90	M(+15.99)NVADESHQC(+58.01)QK	ETHCD
4	20200515_F1_Ag6_Peng0013_SA_IgG_14_thermo.raw	F4:6634	YGDPDHY	F4:3783	7	95	95	7	433.6716	2	20.86	-	5.3873E5	865.3242	5.0		90 93 98 93 94 99 98	YGDPDHY	ETHCD
2	20200515_F1_Ag6_Peng0013_SA_IgG_14_chymo.raw	F2:2155	VRQAPGKGLVW	F2:6517	11	95	95	11	404.2416	3	37.29	-	3.5857E6	1209.6982	4.0		92 81 93 97 99 100 100 92 93 100 100	VRQAPGKGLVW	ETHCD
4	20200515_F1_Ag6_Peng0013_SA_IgG_14_thermo.raw	F4:9912	LSHTLFGDEW(+15.99)SK	F4:7876	12	95	95	12	479.2368	3	43.83	-	2.2764E6	1434.6780	7.3	Oxidation (HW)	99 99 100 100 100 100 99 100 99 77 76 93	LSHTLFGDEW(+15.99)SK	ETHCD
3	20200515_F1_Ag6_Peng0013_SA_IgG_14_ela.raw	F3:13857	HLNHYTQKMRLSGP	F3:4387	14	95	95	14	561.2959	3	24.31	-	7.4784E5	1680.8518	8.4		97 99 100 100 100 100 100 100 82 72 96 98 93 93	HLNHYTQKMRLSGP	ETHCD
2	20200515_F1_Ag6_Peng0013_SA_IgG_14_chymo.raw	F2:22101	KTTPPVLN(+.98)SDGSFF	F2:9298	14	95	95	14	755.8787	2	52.70	-	3.5107E8	1509.7351	5.1	Deamidation (NQ)	69 95 100 100 100 100 100 100 89 89 92 100 100 100	KTTPPVLN(+.98)SDGSFF	HCD
3	20200515_F1_Ag6_Peng0013_SA_IgG_14_ela.raw	F3:343	LH(+15.99)KAVK	F3:7812	6	95	95	6	356.2278	2	43.80	-	8.8268E5	710.4439	-4.1	Oxidation (HW)	99 91 91 92 99 98	LH(+15.99)KAVK	ETHCD
2	20200515_F1_Ag6_Peng0013_SA_IgG_14_chymo.raw	F2:7123	LSLTPEGNF	F2:8943	9	95	95	9	489.2534	2	51.24	-	4.7202E6	976.4865	5.8		100 99 100 100 99 98 79 83 98	LSLTPEGNF	ETHCD
2	20200515_F1_Ag6_Peng0013_SA_IgG_14_chymo.raw	F2:300	YVDSVKGRF	F2:4472	9	95	95	9	357.5276	3	25.54	-	6.5881E6	1069.5557	4.8		95 97 100 100 100 99 98 97 70	YVDSVKGRF	ETHCD
3	20200515_F1_Ag6_Peng0013_SA_IgG_14_ela.raw	F3:5332	LAPAPLEK	F3:4785	8	95	95	8	419.7576	2	26.49	-	1.1671E5	837.4960	5.7		83 83 99 99 98 99 99 99	LAPAPLEK	HCD
3	20200515_F1_Ag6_Peng0013_SA_IgG_14_ela.raw	F3:10086	VTHNALSSPVTKSFNRGQ	F3:4243	18	95	95	18	486.5103	4	23.46	-	1.037E6	1942.0020	5.1		71 82 96 95 97 100 100 97 97 98 100 100 100 100 99 93 93 92	VTHNALSSPVTKSFNRGQ	ETHCD
2	20200515_F1_Ag6_Peng0013_SA_IgG_14_chymo.raw	F2:2994	SFGQGTKL	F2:5106	8	95	95	8	419.2286	2	29.06	-	2.6254E6	836.4392	4.2		95 98 99 95 91 95 95 92	SFGQGTKL	HCD
2	20200515_F1_Ag6_Peng0013_SA_IgG_14_chymo.raw	F2:32953	YKTTRHLN(+.98)SDGSFFLY	F2:11120	16	95	95	16	975.4849	2	64.22	-	1.1777E6	1948.9319	12.0	Deamidation (NQ)	92 89 97 97 89 85 97 99 96 94 89 95 100 100 100 100	YKTTRHLN(+.98)SDGSFFLY	ETHCD
2	20200515_F1_Ag6_Peng0013_SA_IgG_14_chymo.raw	F2:6458	Y(+58.01)QQKPGKAPKLL	F2:4674	12	95	95	12	476.9478	3	26.75	-	2.9338E6	1427.8135	5.6	Carboxymethyl (KW X@N-term)	89 89 97 99 96 94 97 99 97 97 94 90	Y(+58.01)QQKPGKAPKLL	HCD
2	20200515_F1_Ag6_Peng0013_SA_IgG_14_chymo.raw	-	YSDSVKGRF	F2:4010	9	95	95	9	353.5150	3	22.78	-	0	1057.5193	3.6		98 98 100 99 99 99 98 96 68	YSDSVKGRF	ETHCD
2	20200515_F1_Ag6_Peng0013_SA_IgG_14_chymo.raw	F2:1780	SC(+58.01)K(+58.01)MHEALHDHY	F2:5376	12	95	95	12	397.4167	4	30.69	-	3.6799E5	1585.6289	5.7	Carboxymethyl; Carboxymethyl (KW X@N-term)	74 73 99 99 99 100 100 100 98 100 99 100	SC(+58.01)K(+58.01)MHEALHDHY	HCD
3	20200515_F1_Ag6_Peng0013_SA_IgG_14_ela.raw	-	E(-18.01)HGPTHEGSTVEKTVAPTEC(+58.01)S	F3:5283	21	95	95	21	1118.5044	2	29.26	-	0	2234.9749	8.7	Pyro-glu from E; Carboxymethyl	98 75 86 89 99 94 99 97 95 86 86 99 99 96 98 100 100 99 100 99 99	E(-18.01)HGPTHEGSTVEKTVAPTEC(+58.01)S	HCD
3	20200515_F1_Ag6_Peng0013_SA_IgG_14_ela.raw	F3:2310	LPVGRPK	F3:8295	7	94	94	7	383.7477	2	46.00	-	1.0016E6	765.4861	-6.9		100 99 91 87 92 98 97	LPVGRPK	ETHCD
3	20200515_F1_Ag6_Peng0013_SA_IgG_14_ela.raw	F3:10352	SSVPTKSFNVNEC(+58.01)	F3:3799	13	94	94	13	490.5630	3	20.89	-	3.21E5	1468.6504	11.4	Carboxymethyl	100 99 96 98 100 100 100 100 99 75 71 98 98	SSVPTKSFNVNEC(+58.01)	ETHCD
2	20200515_F1_Ag6_Peng0013_SA_IgG_14_chymo.raw	F2:2680	QKKPGQAPRLL	F2:3938	11	94	94	11	412.5929	3	22.31	-	7.8057E5	1234.7510	4.8		88 90 98 98 96 95 98 97 96 96 91	QKKPGQAPRLL	HCD
2	20200515_F1_Ag6_Peng0013_SA_IgG_14_chymo.raw	-	L(+58.01)FPPKPKDTL	F2:6634	10	94	94	10	405.2337	3	37.93	-	0	1212.6753	3.3	Carboxymethyl (KW X@N-term)	92 90 96 96 90 91 96 98 99 100	L(+58.01)FPPKPKDTL	ETHCD
3	20200515_F1_Ag6_Peng0013_SA_IgG_14_ela.raw	F3:20435	SLHTLFGDEAW(+15.99)K	F3:8097	12	94	94	12	710.3531	2	45.21	-	8.4954E5	1418.6831	6.1	Oxidation (HW)	88 95 100 100 100 100 100 100 100 92 66 97	SLHTLFGDEAW(+15.99)K	HCD
2	20200515_F1_Ag6_Peng0013_SA_IgG_14_chymo.raw	-	SSPVTKSFNDW(+15.99)W	F2:3658	12	94	94	12	490.5635	3	20.64	-	0	1468.6624	4.3	Oxidation (HW)	98 98 99 100 100 100 100 100 97 71 77 98	SSPVTKSFNDW(+15.99)W	ETHCD
2	20200515_F1_Ag6_Peng0013_SA_IgG_14_chymo.raw	F2:5558	SSPVTKSFK(+58.01)PW(+58.01)	F2:3523	11	94	94	11	460.5707	3	19.76	-	6.5423E5	1378.6768	9.9	Carboxymethyl (KW X@N-term)	97 95 97 99 100 100 99 98 71 88 99	SSPVTKSFK(+58.01)PW(+58.01)	ETHCD
2	20200515_F1_Ag6_Peng0013_SA_IgG_14_chymo.raw	F2:9121	LALLYWDDDKRY	F2:9080	12	94	94	12	524.2710	3	51.97	-	6.5082E5	1569.7827	5.4		88 96 99 100 99 99 100 99 98 97 71 92	LALLYWDDDKRY	HCD
4	20200515_F1_Ag6_Peng0013_SA_IgG_14_thermo.raw	F4:5357	LAPPALEK	F4:4747	8	94	94	8	419.7574	2	26.52	-	3.7123E5	837.4960	5.2		98 99 100 98 82 86 98 96	LAPPALEK	ETHCD
2	20200515_F1_Ag6_Peng0013_SA_IgG_14_chymo.raw	F2:6413	YQQRPGQAPRLL	F2:5341	12	94	94	12	476.2710	3	30.42	-	2.5702E7	1425.7839	5.1		99 94 94 95 95 94 94 98 95 93 93 92	YQQRPGQAPRLL	HCD
2	20200515_F1_Ag6_Peng0013_SA_IgG_14_chymo.raw	F2:9471	LRQPAGKGLEWVSF	F2:9089	14	94	94	14	529.9618	3	52.08	-	2.9238E5	1586.8569	4.2		90 83 98 97 93 98 99 96 97 98 90 90 99 100	LRQPAGKGLEWVSF	ETHCD
2	20200515_F1_Ag6_Peng0013_SA_IgG_14_chymo.raw	F2:4884	YQQKQKAPKLL	F2:3969	11	94	94	11	448.9402	3	22.48	-	5.3512E5	1343.7925	4.7		94 95 97 100 98 100 95 94 98 100 71	YQQKQKAPKLL	ETHCD
2	20200515_F1_Ag6_Peng0013_SA_IgG_14_chymo.raw	F2:18614	SC(+58.01)QVTHEGSTVEKTGPRW	F2:4244	18	94	94	18	687.3273	3	24.17	-	1.6143E7	2058.9429	8.3	Carboxymethyl	90 90 97 100 100 100 100 100 100 100 100 100 100 99 81 75 85 88	SC(+58.01)QVTHEGSTVEKTGPRW	ETHCD
4	20200515_F1_Ag6_Peng0013_SA_IgG_14_thermo.raw	F4:16609	NWYVDGVEVH	F4:7854	10	94	94	10	609.2858	2	43.86	-	2.4801E5	1216.5513	4.7		99 99 100 100 99 74 77 99 100 100	NWYVDGVEVH	ETHCD
4	20200515_F1_Ag6_Peng0013_SA_IgG_14_thermo.raw	F4:16999	C(+58.01)AEVTHQGLSWPVLGHG	F4:6342	17	94	94	17	616.9675	3	35.23	-	1.1057E6	1847.8625	9.9	Carboxymethyl	97 98 100 100 99 98 99 100 100 100 93 94 94 92 74 77 95	C(+58.01)AEVTHQGLSWPVLGHG	ETHCD
2	20200515_F1_Ag6_Peng0013_SA_IgG_14_chymo.raw	F2:1274	LFPPKPKDTL	F2:5972	10	94	94	10	385.8992	3	30.47	-	7.0749E8	1154.6699	5.1		97 90 96 99 97 98 97 99 98 75	LFPPKPKDTL	ETHCD
4	20200515_F1_Ag6_Peng0013_SA_IgG_14_thermo.raw	F4:7047	LPPPRLGK	F4:7796	8	94	94	8	439.2836	2	43.44	-	2.4743E6	876.5545	-2.0		100 99 99 98 88 83 95 95	LPPPRLGK	ETHCD
4	20200515_F1_Ag6_Peng0013_SA_IgG_14_thermo.raw	F4:7966	YRTTLPGS	F4:4431	8	94	94	8	447.7399	2	24.51	-	1.2582E6	893.4606	5.1		95 83 87 96 98 99 100 100	YRTTLPGS	ETHCD
2	20200515_F1_Ag6_Peng0013_SA_IgG_14_chymo.raw	-	KQTALVELKL	F2:7404	10	94	94	10	381.5779	3	42.27	-	0	1141.7070	4.1		93 96 98 99 100 100 99 99 99 62	KQTALVELKL	ETHCD
2	20200515_F1_Ag6_Peng0013_SA_IgG_14_chymo.raw	F2:28855	LSVGTPEVTC(+58.01)VVVDVSHEDPEVKF	F2:9124	24	94	94	24	881.7742	3	52.34	-	2.5521E8	2642.2786	8.4	Carboxymethyl	90 77 70 73 74 88 100 100 99 99 100 100 100 100 100 100 100 100 99 99 100 100 100 100	LSVGTPEVTC(+58.01)VVVDVSHEDPEVKF	ETHCD
3	20200515_F1_Ag6_Peng0013_SA_IgG_14_ela.raw	F3:19744	DLTHQGLSPK(+58.01)TKSFNNVQ	F3:4539	18	94	94	18	691.3586	3	25.04	-	2.8537E6	2071.0334	9.9	Carboxymethyl (KW X@N-term)	56 63 89 97 100 99 99 99 99 99 100 100 100 100 100 99 100 100	DLTHQGLSPK(+58.01)TKSFNNVQ	ETHCD
2	20200515_F1_Ag6_Peng0013_SA_IgG_14_chymo.raw	F2:13816	GNTKVDLKK(+58.01)AVAAPSVF	F2:6292	17	94	94	17	601.6784	3	35.94	-	1.0217E6	1801.9937	11.0	Carboxymethyl (KW X@N-term)	89 76 93 99 100 100 98 97 95 91 97 99 90 90 95 98 98	GNTKVDLKK(+58.01)AVAAPSVF	ETHCD
2	20200515_F1_Ag6_Peng0013_SA_IgG_14_chymo.raw	F2:26268	SLSSTLKVDNALQSGNSQEWTQEDSKDSTY	F2:6539	30	94	94	30	830.3962	4	37.29	-	6.4356E6	3317.5171	11.7		79 84 93 99 99 99 96 94 97 94 95 98 96 99 98 93 94 91 98 98 96 84 92 99 100 98 97 97 99 72	SLSSTLKVDNALQSGNSQEWTQEDSKDSTY	ETHCD
2	20200515_F1_Ag6_Peng0013_SA_IgG_14_chymo.raw	F2:6418	GQGTKLELKEKVAAPSVF	F2:6318	18	94	94	18	476.2774	4	36.14	-	8.9796E6	1901.0623	9.6		90 90 95 98 100 100 100 99 96 78 78 95 96 92 95 98 99 100	GQGTKLELKEKVAAPSVF	ETHCD
2	20200515_F1_Ag6_Peng0013_SA_IgG_14_chymo.raw	F2:5619	TLSRDDAKNSLY	F2:4233	12	94	94	12	461.5712	3	24.06	-	1.7298E6	1381.6838	5.7		97 98 96 92 99 99 97 84 80 90 100 100	TLSRDDAKNSLY	ETHCD
2	20200515_F1_Ag6_Peng0013_SA_IgG_14_chymo.raw	F2:11477	RVVSVLTVVHQDADLNGKEY	F2:9368	20	94	94	20	561.3075	4	53.78	-	7.4631E6	2241.1753	11.4		86 96 99 99 97 99 100 100 100 99 94 95 61 70 99 98 99 98 99 99	RVVSVLTVVHQDADLNGKEY	ETHCD
3	20200515_F1_Ag6_Peng0013_SA_IgG_14_ela.raw	F3:6419	PVTKSFNW(+15.99)W(+58.01)G	F3:3289	10	94	94	10	432.5422	3	18.21	-	2.1089E5	1294.5981	5.2	Oxidation (HW); Carboxymethyl (KW X@N-term)	82 81 94 97 99 99 100 98 97 98	PVTKSFNW(+15.99)W(+58.01)G	ETHCD
2	20200515_F1_Ag6_Peng0013_SA_IgG_14_chymo.raw	F2:3186	GEQKPGKAPKLL	F2:4322	12	94	94	12	422.5928	3	24.59	-	5.5367E5	1264.7502	4.9		88 88 93 95 98 100 100 98 95 98 100 79	GEQKPGKAPKLL	ETHCD
2	20200515_F1_Ag6_Peng0013_SA_IgG_14_chymo.raw	F2:605	YEDSVKGRF	F2:4165	9	94	94	9	367.5187	3	23.64	-	9.4802E4	1099.5298	4.2		96 96 97 94 95 97 95 92 86	YEDSVKGRF	HCD
3	20200515_F1_Ag6_Peng0013_SA_IgG_14_ela.raw	F3:24084	Q(-17.03)YVKDYFPEPVTV	F3:10426	13	94	94	13	784.3929	2	57.95	-	3.0099E6	1566.7605	6.9	Pyro-glu from Q	69 73 98 95 97 99 100 100 100 100 100 99 99	Q(-17.03)YVKDYFPEPVTV	HCD
2	20200515_F1_Ag6_Peng0013_SA_IgG_14_chymo.raw	F2:20179	ELVLTQSPGTVTVSPGELSQL	F2:8486	21	94	94	21	719.0612	3	48.55	-	1.5598E6	2154.1418	9.2		89 92 99 100 99 97 95 98 99 97 95 94 97 98 96 82 89 85 82 98 100	ELVLTQSPGTVTVSPGELSQL	ETHCD
4	20200515_F1_Ag6_Peng0013_SA_IgG_14_thermo.raw	F4:13809	L(+58.01)SPK(+58.01)TKSFNRGEC(+58.01)	F4:5688	13	94	94	13	547.5941	3	31.70	-	2.4834E6	1639.7512	5.7	Carboxymethyl (KW X@N-term); Carboxymethyl	94 90 88 92 100 100 100 100 100 92 86 95 90	L(+58.01)SPK(+58.01)TKSFNRGEC(+58.01)	ETHCD
4	20200515_F1_Ag6_Peng0013_SA_IgG_14_thermo.raw	F4:6788	HLVDEPQNLLK	F4:5891	11	94	94	11	435.9131	3	32.97	-	1.0492E6	1304.7087	6.8		57 88 96 99 100 100 99 99 100 100 100	HLVDEPQNLLK	HCD
3	20200515_F1_Ag6_Peng0013_SA_IgG_14_ela.raw	F3:12174	M(+15.99)NVPLVTC(+58.01)V	F3:5010	9	94	94	9	525.2532	2	27.77	-	3.5008E5	1048.4934	-1.4	Oxidation (M); Carboxymethyl	87 86 82 93 99 100 100 100 100	M(+15.99)NVPLVTC(+58.01)V	ETHCD
3	20200515_F1_Ag6_Peng0013_SA_IgG_14_ela.raw	F3:19689	SYLSLTPEWQKSHFPFT	F3:6752	17	94	94	17	690.0161	3	37.76	-	4.3453E5	2067.0100	8.0		100 99 99 99 100 100 99 99 82 80 88 87 96 94 93 95 93	SYLSLTPEWQKSHFPFT	ETHCD
2	20200515_F1_Ag6_Peng0013_SA_IgG_14_chymo.raw	F2:9816	TVLHQDWLNGHPW	F2:7126	13	94	94	13	534.9382	3	40.71	-	9.6598E8	1601.7739	11.8		98 98 100 100 99 100 100 100 99 99 75 79 77	TVLHQDWLNGHPW	ETHCD
3	20200515_F1_Ag6_Peng0013_SA_IgG_14_ela.raw	F3:3221	SRTPEVT	F3:3047	7	94	94	7	395.2107	2	16.76	-	1.4003E5	788.4028	5.1		86 86 91 96 99 100 100	SRTPEVT	ETHCD
3	20200515_F1_Ag6_Peng0013_SA_IgG_14_ela.raw	F3:17310	HQGLSPK(+58.01)TKSFNNVEC(+58.01)	F3:4665	16	94	94	16	635.6387	3	25.70	-	3.9741E6	1903.8733	11.0	Carboxymethyl (KW X@N-term); Carboxymethyl	98 99 100 100 100 91 87 100 100 100 100 100 75 65 95 99	HQGLSPK(+58.01)TKSFNNVEC(+58.01)	ETHCD
2	20200515_F1_Ag6_Peng0013_SA_IgG_14_chymo.raw	F2:2765	TLSKADYEKHKVSF	F2:3231	14	94	94	14	413.9737	4	18.06	-	3.6097E6	1651.8569	5.4		98 98 99 100 99 99 99 100 96 94 96 93 73 75	TLSKADYEKHKVSF	ETHCD
2	20200515_F1_Ag6_Peng0013_SA_IgG_14_chymo.raw	F2:1274	LMLPKPKDTL	F2:5592	10	94	94	10	385.8992	3	30.47	-	7.0749E8	1154.6733	2.1		96 85 92 98 96 99 99 100 99 79	LMLPKPKDTL	ETHCD
2	20200515_F1_Ag6_Peng0013_SA_IgG_14_chymo.raw	F2:17478	SNLTLNNDLTLL	F2:10680	12	94	94	12	665.8674	2	61.63	-	1.0104E8	1329.7139	4.8		82 86 98 100 99 92 92 99 100 100 100 82	SNLTLNNDLTLL	ETHCD
2	20200515_F1_Ag6_Peng0013_SA_IgG_14_chymo.raw	F2:9780	C(+58.01)SSVM(+15.99)HEALHDPW(+15.99)	F2:3551	13	94	94	13	534.5562	3	20.08	-	1.2889E7	1600.6287	11.2	Carboxymethyl; Oxidation (M); Oxidation (HW)	98 99 97 96 99 100 98 93 94 93 87 84 87	C(+58.01)SSVM(+15.99)HEALHDPW(+15.99)	ETHCD
2	20200515_F1_Ag6_Peng0013_SA_IgG_14_chymo.raw	F2:6091	YHQKPGQAPRLL	F2:4341	12	94	94	12	469.9361	3	24.75	-	2.5876E6	1406.7783	5.9		88 92 97 96 97 99 99 95 95 98 99 74	YHQKPGQAPRLL	ETHCD
2	20200515_F1_Ag6_Peng0013_SA_IgG_14_chymo.raw	F2:7412	RATGLPARF	F2:5124	9	94	94	9	494.7902	2	29.21	-	3.6007E6	987.5613	4.6		98 95 95 94 85 85 95 99 100	RATGLPARF	ETHCD
2	20200515_F1_Ag6_Peng0013_SA_IgG_14_chymo.raw	F2:1549	GAHLPGTAPKLL	F2:5973	12	94	94	12	392.2381	3	34.09	-	8.3375E5	1173.6870	4.6		81 85 93 96 98 100 100 100 99 100 100 77	GAHLPGTAPKLL	ETHCD
2	20200515_F1_Ag6_Peng0013_SA_IgG_14_chymo.raw	F2:14644	FQQKPGQPPKLLLYW	F2:10238	15	94	94	15	615.0171	3	58.92	-	1.27E6	1842.0190	5.6		69 71 90 97 97 98 94 97 99 98 100 100 100 100 100	FQQKPGQPPKLLLYW	ETHCD
2	20200515_F1_Ag6_Peng0013_SA_IgG_14_chymo.raw	F2:5382	YQQKAGQAPRLL	F2:5149	12	94	94	12	458.2636	3	29.36	-	1.81E6	1371.7622	5.0		89 93 96 99 99 98 97 98 92 89 90 88	YQQKAGQAPRLL	HCD
3	20200515_F1_Ag6_Peng0013_SA_IgG_14_ela.raw	F3:20075	C(+58.01)LLNNMYLTTPG	F3:9426	12	94	94	12	699.3330	2	52.57	-	1.7612E6	1396.6367	10.6	Carboxymethyl	100 100 100 100 100 99 99 99 92 78 80 81	C(+58.01)LLNNMYLTTPG	ETHCD
4	20200515_F1_Ag6_Peng0013_SA_IgG_14_thermo.raw	F4:15872	PGSVFPLAPSSK	F4:7681	12	94	94	12	593.8298	2	42.97	-	6.8815E5	1185.6394	4.7		65 72 98 100 100 99 99 99 99 99 99 99	PGSVFPLAPSSK	HCD
2	20200515_F1_Ag6_Peng0013_SA_IgG_14_chymo.raw	F2:30068	H(+58.01)MLALQSGNSQESVTEQDSKDSTY	F2:4555	24	94	94	24	905.0757	3	26.02	-	5.0508E6	2712.1819	8.7	Carboxymethyl (KW X@N-term)	61 55 67 93 99 99 100 100 100 100 99 100 99 99 100 100 99 100 100 99 99 100 100 90	H(+58.01)MLALQSGNSQESVTEQDSKDSTY	ETHCD
2	20200515_F1_Ag6_Peng0013_SA_IgG_14_chymo.raw	F2:22014	KADSSPVKAGVEMATPSKQSDNKYAASSY	F2:3791	29	94	94	29	755.1267	4	21.62	-	8.1899E7	3016.4446	11.0		95 96 99 94 97 94 96 100 99 96 97 99 65 88 94 96 96 96 94 95 97 94 76 79 97 98 99 100 100	KADSSPVKAGVEMATPSKQSDNKYAASSY	HCD
2	20200515_F1_Ag6_Peng0013_SA_IgG_14_chymo.raw	F2:9353	TLSKADYEKGPLPY	F2:3752	14	94	94	14	527.9489	3	21.47	-	3.6822E6	1580.8086	10.3		100 100 100 100 100 99 99 99 97 65 67 91 100 100	TLSKADYEKGPLPY	ETHCD
2	20200515_F1_Ag6_Peng0013_SA_IgG_14_chymo.raw	F2:15701	SLSSVVTVPSSSL	F2:8577	13	94	94	13	631.8489	2	48.87	-	2.1072E7	1261.6765	5.3		94 95 99 99 100 100 100 100 99 99 99 74 62	SLSSVVTVPSSSL	ETHCD
2	20200515_F1_Ag6_Peng0013_SA_IgG_14_chymo.raw	F2:30875	MRTPVPLDSDGSFFLY	F2:11498	16	94	94	16	922.9559	2	66.54	-	5.1773E6	1843.8813	8.7		63 70 81 98 95 99 100 100 99 99 98 100 100 100 100 100	MRTPVPLDSDGSFFLY	ETHCD
2	20200515_F1_Ag6_Peng0013_SA_IgG_14_chymo.raw	F2:1805	LQKPGKAPKLL	F2:4643	11	94	94	11	398.2660	3	26.54	-	6.7097E5	1191.7703	4.9		88 80 93 97 99 100 98 98 100 100 79	LQKPGKAPKLL	ETHCD
2	20200515_F1_Ag6_Peng0013_SA_IgG_14_chymo.raw	F2:1274	LMLPKPKDTL	F2:5728	10	94	94	10	385.8992	3	30.47	-	7.0749E8	1154.6733	2.1		95 83 92 98 96 99 100 100 99 78	LMLPKPKDTL	ETHCD
2	20200515_F1_Ag6_Peng0013_SA_IgG_14_chymo.raw	-	VRQAPGKGLEWVSLLY	F2:10600	16	94	94	16	606.0115	3	61.13	-	0	1815.0042	4.8		92 90 96 89 90 93 93 92 96 99 89 91 96 99 99 99	VRQAPGKGLEWVSLLY	ETHCD
2	20200515_F1_Ag6_Peng0013_SA_IgG_14_chymo.raw	F2:1275	C(+58.01)SSVYGEALHNRF	F2:3822	13	94	94	13	385.9312	4	21.63	-	1.6236E6	1539.6775	11.8	Carboxymethyl	92 97 96 91 74 79 99 99 98 98 99 100 100	C(+58.01)SSVYGEALHNRF	ETHCD
2	20200515_F1_Ag6_Peng0013_SA_IgG_14_chymo.raw	F2:5752	YQQKSGQAPRLL	F2:4966	12	94	94	12	463.5960	3	28.43	-	2.2818E6	1387.7571	6.5		93 93 97 99 98 93 93 98 92 91 91 89	YQQKSGQAPRLL	HCD
2	20200515_F1_Ag6_Peng0013_SA_IgG_14_chymo.raw	F2:8140	KADGSPVKAREW(+15.99)KPSKQSNNKY	F2:2805	22	93	93	22	507.6728	5	15.61	-	2.5375E8	2533.3037	9.4	Oxidation (HW)	99 99 100 95 98 99 99 99 99 92 93 71 97 97 83 77 92 91 92 95 99 100	KADGSPVKAREW(+15.99)KPSKQSNNKY	HCD
2	20200515_F1_Ag6_Peng0013_SA_IgG_14_chymo.raw	F2:29444	EVQLVQSGGGLVQPGGSLGVLSC(+58.01)AASGF	F2:9891	28	93	93	28	892.4565	3	56.83	-	3.3026E6	2674.3271	7.7	Carboxymethyl	77 71 83 100 100 100 100 100 100 100 100 98 95 96 93 90 93 98 93 94 98 97 100 99 94 86 89 85	EVQLVQSGGGLVQPGGSLGVLSC(+58.01)AASGF	ETHCD
2	20200515_F1_Ag6_Peng0013_SA_IgG_14_chymo.raw	F2:31958	EW(+15.99)VKDYFPEPVTVSW	F2:11506	15	93	93	15	949.4614	2	66.15	-	5.2222E8	1896.8933	7.9	Oxidation (HW)	68 66 90 97 98 96 97 99 99 98 99 100 100 100 100	EW(+15.99)VKDYFPEPVTVSW	ETHCD
2	20200515_F1_Ag6_Peng0013_SA_IgG_14_chymo.raw	-	QQKAGKAPKLL	F2:3656	11	93	93	11	394.5856	3	20.62	-	0	1180.7292	4.8		84 96 99 99 99 99 94 93 98 99 71	QQKAGKAPKLL	ETHCD
4	20200515_F1_Ag6_Peng0013_SA_IgG_14_thermo.raw	F4:29074	SQEK(+58.01)TEQDSKDSTYS	F4:3300	15	93	93	15	895.8840	2	18.31	-	6.5383E4	1789.7490	2.5	Carboxymethyl (KW X@N-term)	81 83 97 88 96 95 91 94 93 92 98 99 99 100 99	SQEK(+58.01)TEQDSKDSTYS	ETHCD
3	20200515_F1_Ag6_Peng0013_SA_IgG_14_ela.raw	F3:46	VLAVLRVGLL	F3:4891	10	93	93	10	351.5790	3	26.87	-	7.5308E5	1051.7117	3.4		96 97 87 79 91 98 99 97 97 96	VLAVLRVGLL	ETHCD
3	20200515_F1_Ag6_Peng0013_SA_IgG_14_ela.raw	-	AW(+15.99)NSGALTVPW(+15.99)TEPA	F3:8730	15	93	93	15	816.3982	2	48.63	-	0	1630.7627	11.7	Oxidation (HW)	93 95 100 100 100 99 99 95 88 84 79 80 95 100 100	AW(+15.99)NSGALTVPW(+15.99)TEPA	ETHCD
2	20200515_F1_Ag6_Peng0013_SA_IgG_14_chymo.raw	F2:4699	DFKRTVAPASVF	F2:7207	12	93	93	12	446.5818	3	41.14	-	3.2746E5	1336.7139	7.4		89 88 96 91 96 96 97 90 86 96 100 100	DFKRTVAPASVF	ETHCD
2	20200515_F1_Ag6_Peng0013_SA_IgG_14_chymo.raw	F2:23185	VGVSNKALPAPLEKTLSKAKGQTQYSKVY	F2:5777	29	93	93	29	777.1937	4	32.98	-	6.3733E6	3104.7231	7.3		95 86 90 88 77 96 99 100 100 100 100 100 100 100 100 99 99 99 99 99 95 94 86 83 87 61 89 100 100	VGVSNKALPAPLEKTLSKAKGQTQYSKVY	HCD
2	20200515_F1_Ag6_Peng0013_SA_IgG_14_chymo.raw	F2:5932	YQQKPGKVPKLL	F2:4899	12	93	93	12	466.9565	3	28.22	-	4.3791E6	1397.8394	6.0		91 88 92 98 95 89 93 98 97 97 97 90	YQQKPGKVPKLL	HCD
3	20200515_F1_Ag6_Peng0013_SA_IgG_14_ela.raw	F3:29573	AAFYAK(+58.01)VLQSSGLYSLS	F3:10539	17	93	93	17	931.9908	2	58.62	-	7.0129E5	1861.9460	11.3	Carboxymethyl (KW X@N-term)	63 82 83 94 91 93 99 100 100 100 100 97 99 100 98 97 97	AAFYAK(+58.01)VLQSSGLYSLS	ETHCD
3	20200515_F1_Ag6_Peng0013_SA_IgG_14_ela.raw	F3:19095	E(-18.01)VQLVQSGAEVLPLSAK(+58.01)KV	F3:6437	19	93	93	19	679.0601	3	35.92	-	3.8615E5	2034.1360	11.0	Pyro-glu from E; Carboxymethyl (KW X@N-term)	100 99 100 100 100 100 100 99 98 93 91 97 70 57 79 100 99 100 100	E(-18.01)VQLVQSGAEVLPLSAK(+58.01)KV	ETHCD
4	20200515_F1_Ag6_Peng0013_SA_IgG_14_thermo.raw	F4:9982	RHPEYAVSVLLR	F4:6956	12	93	93	12	480.6118	3	39.04	-	5.0158E5	1438.8044	6.4		85 83 93 100 100 99 98 98 94 94 94 86	RHPEYAVSVLLR	ETHCD
2	20200515_F1_Ag6_Peng0013_SA_IgG_14_chymo.raw	F2:1817	QQKPGKAPNLL	F2:4723	11	93	93	11	398.5733	3	27.00	-	1.6709E6	1192.6929	4.4		77 81 93 100 100 100 99 98 100 100 82	QQKPGKAPNLL	ETHCD
4	20200515_F1_Ag6_Peng0013_SA_IgG_14_thermo.raw	F4:15262	QNVSLTFPEK	F4:7896	10	93	93	10	581.8135	2	44.11	-	3.8259E5	1161.6030	8.2		88 93 99 97 97 95 85 89 95 98	QNVSLTFPEK	ETHCD
3	20200515_F1_Ag6_Peng0013_SA_IgG_14_ela.raw	F3:14485	E(-18.01)VLLTQSPATL	F3:10596	11	93	93	11	577.3295	2	58.92	-	4.8926E5	1152.6389	4.8	Pyro-glu from E	43 92 100 100 100 99 100 99 99 100 100	E(-18.01)VLLTQSPATL	ETHCD
2	20200515_F1_Ag6_Peng0013_SA_IgG_14_chymo.raw	F2:17306	MRSVVTVPSSNF	F2:8953	12	93	93	12	662.3469	2	50.61	-	9.5149E7	1322.6653	10.5		88 88 78 83 96 98 98 97 98 100 100 100	MRSVVTVPSSNF	ETHCD
2	20200515_F1_Ag6_Peng0013_SA_IgG_14_chymo.raw	F2:30298	KTTPNNLDSDGSFFLY	F2:11095	16	93	93	16	909.9387	2	64.02	-	8.3183E6	1817.8472	8.6		67 82 90 90 85 92 100 99 96 99 99 100 100 100 100 100	KTTPNNLDSDGSFFLY	ETHCD
4	20200515_F1_Ag6_Peng0013_SA_IgG_14_thermo.raw	F4:33811	E(-18.01)FALTSGLEQNPAVLQSSGLY	F4:10526	21	93	93	21	1103.5652	2	58.47	-	2.3583E6	2205.0952	9.3	Pyro-glu from E	93 93 98 100 100 99 87 82 82 65 71 97 100 100 100 100 100 100 100 100 99	E(-18.01)FALTSGLEQNPAVLQSSGLY	ETHCD
4	20200515_F1_Ag6_Peng0013_SA_IgG_14_thermo.raw	F4:520	SHAW(+15.99)AEVEK	F4:3128	9	93	93	9	358.1761	3	17.33	-	2.684E4	1071.4985	7.5	Oxidation (HW)	97 90 71 85 100 100 100 100 99	SHAW(+15.99)AEVEK	ETHCD
2	20200515_F1_Ag6_Peng0013_SA_IgG_14_chymo.raw	F2:2549	E(-18.01)HKPGQAPRLL	F2:4919	11	93	93	11	409.9053	3	28.11	-	8.0028E5	1226.6882	4.7	Pyro-glu from E	99 99 100 100 100 99 93 91 93 94 61	E(-18.01)HKPGQAPRLL	ETHCD
2	20200515_F1_Ag6_Peng0013_SA_IgG_14_chymo.raw	F2:2314	E(-18.01)QKPGRAPKLL	F2:3810	11	93	93	11	406.9177	3	21.57	-	1.6564E6	1217.7244	5.7	Pyro-glu from E	97 95 93 95 99 99 93 93 98 99 68	E(-18.01)QKPGRAPKLL	ETHCD
2	20200515_F1_Ag6_Peng0013_SA_IgG_14_chymo.raw	F2:1042	SSSVMHEALHNHY	F2:4176	13	93	93	13	378.6749	4	23.69	-	2.0792E5	1510.6624	5.4		43 85 98 98 99 100 99 98 100 99 99 100 100	SSSVMHEALHNHY	HCD
2	20200515_F1_Ag6_Peng0013_SA_IgG_14_chymo.raw	F2:21693	RVVSLVTVVHQDADLDGKEY	F2:9559	20	93	93	20	748.4012	3	54.93	-	2.3888E6	2242.1592	10.1		85 95 93 92 85 90 99 100 100 100 99 100 61 71 100 100 100 100 100 100	RVVSLVTVVHQDADLDGKEY	ETHCD
2	20200515_F1_Ag6_Peng0013_SA_IgG_14_chymo.raw	F2:14628	VRQPPGKGLEWLGELY	F2:9595	16	93	93	16	614.6721	3	55.19	-	2.831E6	1840.9834	5.9		91 82 88 97 99 95 95 89 92 95 81 93 98 99 100 100	VRQPPGKGLEWLGELY	ETHCD
2	20200515_F1_Ag6_Peng0013_SA_IgG_14_chymo.raw	F2:1274	LMLPKPKDTL	F2:5892	10	93	93	10	385.8992	3	30.47	-	7.0749E8	1154.6733	2.1		96 81 90 97 96 99 99 100 99 78	LMLPKPKDTL	ETHCD
2	20200515_F1_Ag6_Peng0013_SA_IgG_14_chymo.raw	F2:16686	KEAPPVYAC(+58.01)Q(+.98)VTHQGLSSPVTKSFEW(+58.01)W(+58.01)	F2:5110	27	93	93	27	650.9141	5	29.15	-	9.1547E6	3249.4963	11.6	Carboxymethyl; Deamidation (NQ); Carboxymethyl (KW X@N-term)	71 79 72 74 92 100 100 100 100 100 100 100 100 99 100 100 100 100 100 99 100 99 98 92 74 77 98	KEAPPVYAC(+58.01)Q(+.98)VTHQGLSSPVTKSFEW(+58.01)W(+58.01)	HCD
3	20200515_F1_Ag6_Peng0013_SA_IgG_14_ela.raw	F3:19924	SNFTGQTYTC(+58.01)NV	F3:6863	12	93	93	12	696.7932	2	38.37	-	1.2991E5	1391.5664	3.9	Carboxymethyl	100 100 95 63 67 98 100 100 100 100 100 100	SNFTGQTYTC(+58.01)NV	ETHCD
2	20200515_F1_Ag6_Peng0013_SA_IgG_14_chymo.raw	F2:26065	LYDASNLQSGVPSRF	F2:7577	15	93	93	15	827.4192	2	43.33	-	8.3568E5	1652.8157	4.9		99 98 100 100 100 99 100 98 97 94 96 79 75 77 90	LYDASNLQSGVPSRF	HCD
3	20200515_F1_Ag6_Peng0013_SA_IgG_14_ela.raw	F3:16997	RETW(+15.99)PSKQSNNKYAAS	F3:2907	16	93	93	16	628.3126	3	16.12	-	2.6493E5	1881.8970	10.1	Oxidation (HW)	63 75 86 88 93 95 99 99 99 100 100 100 100 100 100 99	RETW(+15.99)PSKQSNNKYAAS	ETHCD
2	20200515_F1_Ag6_Peng0013_SA_IgG_14_chymo.raw	-	YQQKPGQAPRLL	F2:5340	12	93	93	12	466.9366	3	30.51	-	0	1397.7778	7.2		93 95 97 98 98 98 98 86 86 95 99 77	YQQKPGQAPRLL	ETHCD
2	20200515_F1_Ag6_Peng0013_SA_IgG_14_chymo.raw	F2:2937	GAQKPGKAPKRL	F2:2657	12	93	93	12	417.5967	3	14.67	-	2.0889E5	1249.7617	5.3		85 87 96 98 99 100 100 97 93 96 97 71	GAQKPGKAPKRL	ETHCD
4	20200515_F1_Ag6_Peng0013_SA_IgG_14_thermo.raw	F4:15360	P(+58.01)SPSLSKQTYHPKAPG	F4:4551	16	93	93	16	584.9755	3	25.27	-	1.7593E5	1751.8843	11.7	Carboxymethyl (KW X@N-term)	96 95 87 77 89 90 98 100 100 99 99 96 81 88 99 99	P(+58.01)SPSLSKQTYHPKAPG	ETHCD
2	20200515_F1_Ag6_Peng0013_SA_IgG_14_chymo.raw	F2:6065	LNSLQDKTGFHF	F2:7689	12	93	93	12	469.5762	3	43.90	-	9.6399E5	1405.6990	5.6		69 70 95 98 97 100 100 100 99 95 99 100	LNSLQDKTGFHF	ETHCD
2	20200515_F1_Ag6_Peng0013_SA_IgG_14_chymo.raw	F2:20128	TFGQGTELELKEKVAAPSVF	F2:8793	20	93	93	20	717.7219	3	50.35	-	7.362E5	2150.1257	8.4		99 99 100 98 99 99 100 99 96 96 98 67 49 81 99 97 96 96 99 100	TFGQGTELELKEKVAAPSVF	ETHCD
3	20200515_F1_Ag6_Peng0013_SA_IgG_14_ela.raw	F3:11817	EVTHQGLSSPVTKSFDRSP	F3:4506	19	93	93	19	518.7715	4	25.04	-	3.7475E6	2071.0334	11.3		95 90 88 88 98 100 100 100 96 95 99 99 95 90 91 89 90 85 86	EVTHQGLSSPVTKSFDRSP	ETHCD
2	20200515_F1_Ag6_Peng0013_SA_IgG_14_chymo.raw	F2:15871	KADSSPVKAGVETTTPSKQSNNKY	F2:3114	24	93	93	24	635.0803	4	17.33	-	7.4735E8	2536.2769	6.0		96 95 90 91 94 85 92 100 99 98 98 99 99 100 99 98 77 70 90 91 90 91 97 100	KADSSPVKAGVETTTPSKQSNNKY	HCD
2	20200515_F1_Ag6_Peng0013_SA_IgG_14_chymo.raw	F2:5591	TLSRDNSKNTVF	F2:4515	12	93	93	12	461.2430	3	25.79	-	8.1449E5	1380.6997	5.5		91 94 95 82 97 98 98 84 84 97 99 100	TLSRDNSKNTVF	ETHCD
2	20200515_F1_Ag6_Peng0013_SA_IgG_14_chymo.raw	F2:11745	QQGNVFSC(+58.01)K(+58.01)MHEALHNHY	F2:8004	18	93	93	18	565.5012	4	45.78	-	9.3439E6	2257.9631	5.6	Carboxymethyl; Carboxymethyl (KW X@N-term)	65 65 73 85 100 100 100 100 100 100 100 100 98 100 99 99 99 100	QQGNVFSC(+58.01)K(+58.01)MHEALHNHY	HCD
3	20200515_F1_Ag6_Peng0013_SA_IgG_14_ela.raw	F3:2311	LPRGVPK	F3:7629	7	93	93	7	383.7487	2	42.73	-	1.5566E6	765.4861	-4.3		100 100 95 83 82 97 95	LPRGVPK	ETHCD
3	20200515_F1_Ag6_Peng0013_SA_IgG_14_ela.raw	F3:18262	HYTAGKSLSLSPG	F3:4667	13	93	93	13	659.3468	2	25.67	-	5.6522E6	1316.6724	5.1		99 100 100 98 97 93 77 70 82 98 100 99 99	HYTAGKSLSLSPG	HCD
2	20200515_F1_Ag6_Peng0013_SA_IgG_14_chymo.raw	-	KANGHFKAGVETTPKSKQSDNKYAASSY	F2:3351	28	93	93	28	754.3858	4	18.75	-	0	3013.4893	8.2		95 91 88 84 69 80 98 97 95 97 99 99 99 91 89 99 99 98 95 96 87 95 99 90 86 95 100 100	KANGHFKAGVETTPKSKQSDNKYAASSY	ETHCD
2	20200515_F1_Ag6_Peng0013_SA_IgG_14_chymo.raw	-	SKLTVDKSRDAQPW(+15.99)	F2:3695	14	93	93	14	549.6275	3	20.86	-	0	1645.8423	11.2	Oxidation (HW)	95 97 100 99 97 97 98 98 96 68 68 93 99 100	SKLTVDKSRDAQPW(+15.99)	ETHCD
2	20200515_F1_Ag6_Peng0013_SA_IgG_14_chymo.raw	F2:28979	KALPAPLEKTLSKAKGQPVGEPQVY	F2:5123	25	93	93	25	883.8451	3	29.42	-	1.5789E8	2648.4900	8.9		86 94 99 100 100 99 99 100 100 100 100 100 100 100 100 100 97 96 68 65 85 82 79 87 97	KALPAPLEKTLSKAKGQPVGEPQVY	ETHCD
2	20200515_F1_Ag6_Peng0013_SA_IgG_14_chymo.raw	F2:2313	E(-18.01)QKPGRAPKLL	F2:4767	11	93	93	11	406.9176	3	27.32	-	1.1588E6	1217.7244	5.4	Pyro-glu from E	100 97 97 98 100 99 79 82 98 100 76	E(-18.01)QKPGRAPKLL	ETHCD
4	20200515_F1_Ag6_Peng0013_SA_IgG_14_thermo.raw	F4:9829	LTLKSADYEKHK	F4:3225	12	93	93	12	478.2673	3	17.90	-	4.8662E4	1431.7722	5.5		100 99 96 70 67 95 98 98 98 98 100 100	LTLKSADYEKHK	ETHCD
2	20200515_F1_Ag6_Peng0013_SA_IgG_14_chymo.raw	F2:20150	TFGQGTKLELW(+15.99)K(+58.01)VAAPSVF	F2:9656	19	93	93	19	718.3887	3	55.45	-	6.679E5	2152.1204	11.2	Oxidation (HW); Carboxymethyl (KW X@N-term)	98 95 88 82 97 100 100 100 100 100 71 69 92 99 94 92 96 99 100	TFGQGTKLELW(+15.99)K(+58.01)VAAPSVF	ETHCD
2	20200515_F1_Ag6_Peng0013_SA_IgG_14_chymo.raw	F2:1750	C(+58.01)SK(+58.01)MHEALHDPW(+15.99)	F2:5199	12	93	93	12	397.1700	4	29.25	-	6.8643E7	1584.6338	10.8	Carboxymethyl; Carboxymethyl (KW X@N-term); Oxidation (HW)	90 92 93 98 99 99 98 96 93 90 86 82	C(+58.01)SK(+58.01)MHEALHDPW(+15.99)	ETHCD
2	20200515_F1_Ag6_Peng0013_SA_IgG_14_chymo.raw	F2:1973	KGQPREPQVY	F2:3606	10	93	93	10	401.2180	3	20.02	-	6.1435E7	1200.6250	5.9		89 88 81 90 96 95 95 97 100 100	KGQPREPQVY	ETHCD
3	20200515_F1_Ag6_Peng0013_SA_IgG_14_ela.raw	F3:16901	FKDLGEEHFK	F3:4547	10	93	93	10	625.3163	2	25.18	-	2.5655E5	1248.6138	3.4		85 82 92 94 93 98 97 97 97 95	FKDLGEEHFK	ETHCD
3	20200515_F1_Ag6_Peng0013_SA_IgG_14_ela.raw	-	EVTHQGLSSPVTKSFNDVQC(+58.01)	F3:5087	20	93	93	20	559.2709	4	28.17	-	0	2233.0320	10.1	Carboxymethyl	95 92 93 95 99 100 100 100 90 86 92 99 100 100 100 97 68 61 95 99	EVTHQGLSSPVTKSFNDVQC(+58.01)	ETHCD
2	20200515_F1_Ag6_Peng0013_SA_IgG_14_chymo.raw	F2:10694	SC(+58.01)SVMHEALW(+15.99)W(+58.01)Y	F2:5824	12	93	93	12	548.5604	3	33.03	-	8.6451E6	1642.6433	9.7	Carboxymethyl; Oxidation (HW); Carboxymethyl (KW X@N-term)	95 99 98 98 99 100 100 100 98 56 74 100	SC(+58.01)SVMHEALW(+15.99)W(+58.01)Y	HCD
2	20200515_F1_Ag6_Peng0013_SA_IgG_14_chymo.raw	F2:21319	V(+58.01)W(+15.99)VN(+.98)VSHEDPEVKFNWY	F2:9864	17	93	93	17	741.6771	3	56.72	-	2.1365E5	2221.9956	6.3	Carboxymethyl (KW X@N-term); Oxidation (HW); Deamidation (NQ)	89 86 90 81 79 95 98 97 90 92 100 100 96 94 96 99 100	V(+58.01)W(+15.99)VN(+.98)VSHEDPEVKFNWY	ETHCD
2	20200515_F1_Ag6_Peng0013_SA_IgG_14_chymo.raw	F2:22004	KAN(+.98)SSPVKAGVETTTPSKQSNELYAASSY	F2:3648	29	93	93	29	754.8809	4	20.67	-	4.3054E8	3015.4670	9.1	Deamidation (NQ)	97 97 99 98 98 92 93 99 99 98 98 99 99 100 100 97 96 95 93 92 56 63 62 80 98 99 100 100 100	KAN(+.98)SSPVKAGVETTTPSKQSNELYAASSY	HCD
3	20200515_F1_Ag6_Peng0013_SA_IgG_14_ela.raw	F3:29187	PTGTHEGRMEKTVAPTQ	F3:4706	17	93	93	17	920.4620	2	26.02	-	4.8946E6	1838.8945	8.1		54 70 93 100 100 100 100 85 83 100 100 100 100 100 100 100 98	PTGTHEGRMEKTVAPTQ	HCD
2	20200515_F1_Ag6_Peng0013_SA_IgG_14_chymo.raw	F2:452	YAESVRGRF	F2:4250	9	93	93	9	362.1905	3	24.17	-	1.0999E5	1083.5461	3.2		99 99 99 92 87 82 86 94 99	YAESVRGRF	HCD
2	20200515_F1_Ag6_Peng0013_SA_IgG_14_chymo.raw	F2:10874	GNTKVELKVGTKSKY	F2:5825	15	93	93	15	551.3235	3	33.19	-	2.3023E7	1650.9304	11.0		84 65 89 99 100 100 99 97 90 89 95 95 94 99 100	GNTKVELKVGTKSKY	ETHCD
2	20200515_F1_Ag6_Peng0013_SA_IgG_14_chymo.raw	F2:4206	SC(+58.01)RASQSVRTY	F2:3238	11	93	93	11	439.2090	3	18.06	-	6.5471E5	1314.5986	5.0	Carboxymethyl	84 79 91 100 100 100 99 97 77 95 100	SC(+58.01)RASQSVRTY	ETHCD
2	20200515_F1_Ag6_Peng0013_SA_IgG_14_chymo.raw	F2:12259	KSDSDKQQGSGVPSVGF	F2:3753	17	93	93	17	574.9539	3	21.16	-	8.7266E5	1721.8220	10.4		94 96 100 100 100 100 97 97 99 100 100 96 92 82 56 74 97	KSDSDKQQGSGVPSVGF	ETHCD
4	20200515_F1_Ag6_Peng0013_SA_IgG_14_thermo.raw	F4:10336	ANKNPDWE	F4:4208	8	92	92	8	487.2252	2	23.01	-	4.6867E6	972.4301	5.8		94 92 88 82 91 97 100 100	ANKNPDWE	HCD
4	20200515_F1_Ag6_Peng0013_SA_IgG_14_thermo.raw	F4:7054	HYTQKRMLSPG	F4:4648	11	92	92	11	439.9003	3	25.69	-	2.5744E6	1316.6660	9.8		98 99 100 100 99 75 56 95 100 100 100	HYTQKRMLSPG	ETHCD
4	20200515_F1_Ag6_Peng0013_SA_IgG_14_thermo.raw	-	KFDLGEEHFK	F4:4516	10	92	92	10	625.3176	2	25.09	-	0	1248.6138	5.6		80 88 99 94 89 95 98 98 95 92	KFDLGEEHFK	ETHCD
2	20200515_F1_Ag6_Peng0013_SA_IgG_14_chymo.raw	F2:16378	KADSSPVKAGVETTTRHF	F2:2951	18	92	92	18	644.3439	3	16.51	-	4.8437E6	1929.9907	10.0		90 91 97 99 99 88 89 98 99 97 98 99 99 100 99 74 61 94	KADSSPVKAGVETTTRHF	HCD
2	20200515_F1_Ag6_Peng0013_SA_IgG_14_chymo.raw	F2:16634	WWSSVPKAGVETTTPSKQLDTNY	F2:3372	23	92	92	23	649.5810	4	18.76	-	2.5829E7	2594.2651	11.5		91 65 83 92 90 93 100 100 98 98 99 99 100 100 98 97 96 90 70 91 87 97 100	WWSSVPKAGVETTTPSKQLDTNY	HCD
2	20200515_F1_Ag6_Peng0013_SA_IgG_14_chymo.raw	F2:14777	QYQKSGQPPKLLLYW	F2:10032	15	92	92	15	617.0066	3	57.66	-	3.0841E5	1847.9934	2.5		68 74 95 99 99 99 93 96 95 95 97 97 96 95 92	QYQKSGQPPKLLLYW	ETHCD
3	20200515_F1_Ag6_Peng0013_SA_IgG_14_ela.raw	F3:2311	LGPPVRK	F3:7889	7	92	92	7	383.7487	2	42.73	-	1.5566E6	765.4861	-4.3		99 95 98 93 81 88 95	LGPPVRK	ETHCD
2	20200515_F1_Ag6_Peng0013_SA_IgG_14_chymo.raw	F2:20351	QQKPGQAPSLLLY	F2:8613	13	92	92	13	721.9064	2	49.25	-	5.5178E5	1441.7930	3.7		87 82 92 96 84 92 95 89 92 99 100 100 100	QQKPGQAPSLLLY	ETHCD
2	20200515_F1_Ag6_Peng0013_SA_IgG_14_chymo.raw	F2:11442	TC(+58.01)NVNHKPSNTKVDKRVEL	F2:3265	19	92	92	19	560.7949	4	18.23	-	2.2043E7	2239.1379	5.6	Carboxymethyl	100 100 99 100 98 97 99 99 98 98 99 99 99 99 96 65 57 67 93	TC(+58.01)NVNHKPSNTKVDKRVEL	HCD
4	20200515_F1_Ag6_Peng0013_SA_IgG_14_thermo.raw	F4:3328	LTC(+58.01)LVKG	F4:5215	7	92	92	7	396.2221	2	29.10	-	7.8538E4	790.4258	4.8	Carboxymethyl	100 100 100 99 97 74 79	LTC(+58.01)LVKG	HCD
4	20200515_F1_Ag6_Peng0013_SA_IgG_14_thermo.raw	F4:8192	TVRQAEVV	F4:3267	8	92	92	8	451.2614	2	17.98	-	4.3914E5	900.5029	5.9		99 98 96 76 77 98 99 99	TVRQAEVV	ETHCD
4	20200515_F1_Ag6_Peng0013_SA_IgG_14_thermo.raw	F4:2211	W(+58.01)(+58.01)PK(+58.01)R	F4:6092	4	92	92	4	380.6878	2	34.11	-	3.3255E3	759.3551	7.8	Carboxymethyl (KW X@N-term)	82 91 98 100	W(+58.01)(+58.01)PK(+58.01)R	ETHCD
4	20200515_F1_Ag6_Peng0013_SA_IgG_14_thermo.raw	F4:4684	GPPPTKLL	F4:8284	8	92	92	8	411.7618	2	46.11	-	1.5742E6	821.5010	9.7		97 98 100 99 94 78 86 90	GPPPTKLL	ETHCD
3	20200515_F1_Ag6_Peng0013_SA_IgG_14_ela.raw	F3:10247	STLTLSKADYEKHKVYA	F3:4676	17	92	92	17	489.2655	4	25.87	-	2.4897E5	1953.0208	6.2		95 97 100 98 95 96 100 100 97 95 100 72 62 95 94 93 88	STLTLSKADYEKHKVYA	ETHCD
2	20200515_F1_Ag6_Peng0013_SA_IgG_14_chymo.raw	F2:5354	YQQKPGQAPKLL	F2:5121	12	92	92	12	457.6000	3	29.21	-	4.6416E6	1369.7717	4.7		93 92 96 98 90 80 87 97 96 96 95 90	YQQKPGQAPKLL	HCD
3	20200515_F1_Ag6_Peng0013_SA_IgG_14_ela.raw	-	KQTALVELLK	F3:7594	10	92	92	10	381.5781	3	42.38	-	0	1141.7070	4.7		79 66 87 96 100 100 100 100 100 100	KQTALVELLK	HCD
4	20200515_F1_Ag6_Peng0013_SA_IgG_14_thermo.raw	F4:13809	L(+58.01)SPK(+58.01)TKSFNRGEC(+58.01)	F4:5631	13	92	92	13	547.5941	3	31.70	-	2.4834E6	1639.7512	5.7	Carboxymethyl (KW X@N-term); Carboxymethyl	94 90 77 71 98 100 100 100 100 96 92 96 90	L(+58.01)SPK(+58.01)TKSFNRGEC(+58.01)	ETHCD
3	20200515_F1_Ag6_Peng0013_SA_IgG_14_ela.raw	F3:13337	KVPQVSTPTLVEVSR	F3:6462	15	92	92	15	547.3210	3	36.28	-	2.1727E6	1638.9304	6.6		92 84 69 70 88 95 100 100 100 100 100 99 97 98 98	KVPQVSTPTLVEVSR	HCD
4	20200515_F1_Ag6_Peng0013_SA_IgG_14_thermo.raw	F4:7316	LYSGTSQE	F4:3615	8	92	92	8	442.7059	2	20.12	-	5.3056E4	883.3923	5.6		99 96 82 77 90 98 99 99	LYSGTSQE	ETHCD
2	20200515_F1_Ag6_Peng0013_SA_IgG_14_chymo.raw	F2:5691	YQQKPGQAPRVL	F2:4257	12	92	92	12	462.2638	3	24.22	-	4.9889E5	1383.7622	5.3		95 96 97 98 98 99 95 85 88 95 98 68	YQQKPGQAPRVL	ETHCD
2	20200515_F1_Ag6_Peng0013_SA_IgG_14_chymo.raw	F2:19899	LSDFYPQVTVAW	F2:11585	12	92	92	12	713.3599	2	67.22	-	5.9898E6	1424.6975	5.4		75 73 92 95 99 93 90 98 98 99 100 100	LSDFYPQVTVAW	HCD
2	20200515_F1_Ag6_Peng0013_SA_IgG_14_chymo.raw	F2:6368	LLSRDNSKNTLY	F2:4342	12	92	92	12	475.2592	3	24.86	-	9.8327E5	1422.7466	6.4		100 99 93 89 98 96 95 81 81 93 96 91	LLSRDNSKNTLY	ETHCD
2	20200515_F1_Ag6_Peng0013_SA_IgG_14_chymo.raw	F2:3045	TLFPPKPKDTL	F2:6028	11	92	92	11	419.5817	3	34.48	-	1.2012E6	1255.7175	4.6		98 98 93 93 93 84 82 86 92 98 100	TLFPPKPKDTL	ETHCD
2	20200515_F1_Ag6_Peng0013_SA_IgG_14_chymo.raw	F2:6380	YQQKPGQPPRLL	F2:5396	12	92	92	12	475.6076	3	30.91	-	1.2543E7	1423.7935	5.3		90 92 95 98 98 95 92 97 95 94 99 65	YQQKPGQPPRLL	ETHCD
3	20200515_F1_Ag6_Peng0013_SA_IgG_14_ela.raw	F3:4562	TSLTLSKA	F3:4595	8	92	92	8	410.7443	2	25.43	-	1.0266E5	819.4702	4.8		87 93 100 100 100 99 78 84	TSLTLSKA	HCD
2	20200515_F1_Ag6_Peng0013_SA_IgG_14_chymo.raw	F2:21563	SSQVTHEGSTVEKTVAPC(+58.01)MW	F2:4072	20	92	92	20	745.6776	3	23.11	-	1.1481E7	2233.9983	5.7	Carboxymethyl	100 99 96 99 100 100 98 97 99 97 97 99 99 98 99 98 74 45 63 98	SSQVTHEGSTVEKTVAPC(+58.01)MW	ETHCD
4	20200515_F1_Ag6_Peng0013_SA_IgG_14_thermo.raw	F4:16568	SLVSMTPPSVVV	F4:4996	12	92	92	12	608.3417	2	27.87	-	1.9558E5	1214.6580	8.9		97 98 98 94 77 74 86 96 97 97 99 98	SLVSMTPPSVVV	ETHCD
2	20200515_F1_Ag6_Peng0013_SA_IgG_14_chymo.raw	F2:29449	QVGALVESGGGLVKPNSLQC(+58.01)K(+58.01)LASGF	F2:10439	26	92	92	26	892.4694	3	60.27	-	4.1154E6	2674.3635	8.5	Carboxymethyl; Carboxymethyl (KW X@N-term)	75 75 79 89 100 100 100 100 100 99 99 100 100 100 99 95 94 95 83 91 67 73 96 99 100 100	QVGALVESGGGLVKPNSLQC(+58.01)K(+58.01)LASGF	HCD
2	20200515_F1_Ag6_Peng0013_SA_IgG_14_chymo.raw	F2:9192	VGVQAPGKGLEWVAY	F2:7588	15	92	92	15	525.2898	3	43.28	-	1.3556E6	1572.8301	11.1		79 67 70 94 97 99 100 100 96 96 98 97 98 99 99	VGVQAPGKGLEWVAY	ETHCD
2	20200515_F1_Ag6_Peng0013_SA_IgG_14_chymo.raw	F2:20293	QLDLVQSGAEVKKPGESLKLSSW(+15.99)GSGY	F2:5621	27	92	92	27	720.6292	4	32.11	-	8.9612E6	2878.4712	5.8	Oxidation (HW)	66 71 86 99 100 99 99 95 95 99 99 100 100 97 92 97 97 99 99 99 96 71 74 85 92 97 95	QLDLVQSGAEVKKPGESLKLSSW(+15.99)GSGY	HCD
2	20200515_F1_Ag6_Peng0013_SA_IgG_14_chymo.raw	F2:2582	TLSKADYEKPEPVY	F2:3361	14	92	92	14	410.7155	4	18.81	-	1.07E6	1638.8140	11.5		97 98 100 100 100 100 100 100 95 61 60 89 98 100	TLSKADYEKPEPVY	ETHCD
2	20200515_F1_Ag6_Peng0013_SA_IgG_14_chymo.raw	F2:2944	AGQKPGQSPRLL	F2:4514	12	92	92	12	417.9125	3	25.79	-	1.1952E6	1250.7095	4.9		82 82 96 99 100 100 99 89 90 97 99 77	AGQKPGQSPRLL	ETHCD
2	20200515_F1_Ag6_Peng0013_SA_IgG_14_chymo.raw	F2:5889	YQQKPGQPPKLL	F2:5340	12	92	92	12	466.2726	3	30.21	-	1.6996E7	1395.7874	6.1		94 95 97 95 92 91 96 95 96 96 98 63	YQQKPGQPPKLL	ETHCD
4	20200515_F1_Ag6_Peng0013_SA_IgG_14_thermo.raw	F4:26259	KVPQVSTPTLVEVSVG	F4:6494	16	92	92	16	820.4754	2	36.30	-	4.7576E5	1638.9192	10.4		100 100 99 97 100 100 100 99 98 97 96 97 92 87 50 67	KVPQVSTPTLVEVSVG	HCD
3	20200515_F1_Ag6_Peng0013_SA_IgG_14_ela.raw	F3:33628	AFAYTSK(+58.01)KQSEEQESVTEQDSKDSTYSLS	F3:7096	29	92	92	29	1111.1838	3	39.58	-	1.5928E6	3330.4897	12.0	Carboxymethyl (KW X@N-term)	49 82 83 93 95 95 81 85 99 99 93 91 97 100 100 99 100 99 99 100 99 91 88 77 91 100 99 99 98	AFAYTSK(+58.01)KQSEEQESVTEQDSKDSTYSLS	ETHCD
3	20200515_F1_Ag6_Peng0013_SA_IgG_14_ela.raw	F3:24734	KNC(+58.01)THQGLSSPVTKSFW(+58.01)W(+58.01)E	F3:6129	19	92	92	19	803.7074	3	33.92	-	7.0673E6	2408.0742	10.9	Carboxymethyl; Carboxymethyl (KW X@N-term)	71 66 84 100 100 99 100 100 100 100 100 100 100 100 98 93 62 88 100	KNC(+58.01)THQGLSSPVTKSFW(+58.01)W(+58.01)E	HCD
2	20200515_F1_Ag6_Peng0013_SA_IgG_14_chymo.raw	F2:15229	LDQLTQSPSFL	F2:10186	11	92	92	11	624.8303	2	58.56	-	3.0086E7	1247.6396	5.2		55 73 92 99 99 99 100 100 100 100 100	LDQLTQSPSFL	HCD
2	20200515_F1_Ag6_Peng0013_SA_IgG_14_chymo.raw	F2:16433	KSTLADYEKPAPVYAC(+58.01)EVTHQGL	F2:4842	23	92	92	23	645.3241	4	27.74	-	8.0028E7	2577.2419	9.8	Carboxymethyl	82 76 79 97 91 94 93 91 98 78 73 81 99 100 100 100 100 100 100 98 95 99 100	KSTLADYEKPAPVYAC(+58.01)EVTHQGL	HCD
2	20200515_F1_Ag6_Peng0013_SA_IgG_14_chymo.raw	-	GNTKVTVL	F2:5162	8	92	92	8	416.2523	2	29.45	-	0	830.4861	4.7		95 90 94 94 96 98 98 73	GNTKVTVL	ETHCD
2	20200515_F1_Ag6_Peng0013_SA_IgG_14_chymo.raw	F2:24883	GKGTTVRMSASTKGPSVFPLH(+15.99)TSKSTSRW(+15.99)L	F2:7168	30	92	92	30	809.9358	4	40.97	-	3.9235E6	3235.6770	11.5	Oxidation (HW)	99 96 97 99 99 98 96 92 96 84 88 98 97 81 88 98 99 92 95 99 82 78 98 99 98 98 95 71 70 92	GKGTTVRMSASTKGPSVFPLH(+15.99)TSKSTSRW(+15.99)L	ETHCD
3	20200515_F1_Ag6_Peng0013_SA_IgG_14_ela.raw	F3:13118	C(+58.01)LLNNFM(+15.99)LVGEAKV	F3:8905	14	92	92	14	542.2802	3	49.58	-	1.2243E6	1623.8000	11.4	Carboxymethyl; Oxidation (M)	99 99 100 100 100 100 99 98 60 50 92 99 99 98	C(+58.01)LLNNFM(+15.99)LVGEAKV	ETHCD
2	20200515_F1_Ag6_Peng0013_SA_IgG_14_chymo.raw	F2:6242	NAGTKVELKRTVAAPSVF	F2:5798	18	92	92	18	472.7739	4	33.13	-	4.8217E7	1887.0576	4.6		75 76 85 95 97 98 98 97 95 88 86 94 96 93 95 97 99 99	NAGTKVELKRTVAAPSVF	ETHCD
3	20200515_F1_Ag6_Peng0013_SA_IgG_14_ela.raw	F3:32299	E(-18.01)K(+58.01)LTQPPSVSGAAKQK(+58.01)QVP	F3:7887	19	92	92	19	1046.0688	2	43.96	-	1.5083E6	2090.1006	10.8	Pyro-glu from E; Carboxymethyl (KW X@N-term)	96 96 100 100 100 100 100 99 99 97 93 94 90 90 98 85 74 70 74	E(-18.01)K(+58.01)LTQPPSVSGAAKQK(+58.01)QVP	ETHCD
2	20200515_F1_Ag6_Peng0013_SA_IgG_14_chymo.raw	F2:21895	RVVSVLTVLHQDWLNGKEY	F2:10309	19	92	92	19	752.7470	3	59.41	-	7.0822E7	2255.2061	5.8		92 70 75 73 85 94 97 99 100 100 97 96 91 92 98 99 97 99 100	RVVSVLTVLHQDWLNGKEY	HCD
2	20200515_F1_Ag6_Peng0013_SA_IgG_14_chymo.raw	F2:30156	RMK(+58.01)VTVPSSSLGTQTY	F2:13965	16	92	92	16	906.9693	2	80.38	-	3.6437E6	1811.9087	8.5	Carboxymethyl (KW X@N-term)	80 75 89 98 99 99 97 95 89 83 88 92 94 99 100 100	RMK(+58.01)VTVPSSSLGTQTY	ETHCD
4	20200515_F1_Ag6_Peng0013_SA_IgG_14_thermo.raw	F4:34163	ELVLTQSGPTLSLSEQTLGKGP	F4:8773	22	92	92	22	1128.1222	2	48.77	-	3.0225E6	2254.2056	10.8		90 95 100 100 100 99 99 94 95 99 100 100 99 99 97 95 94 94 75 70 67 71	ELVLTQSGPTLSLSEQTLGKGP	ETHCD
4	20200515_F1_Ag6_Peng0013_SA_IgG_14_thermo.raw	F4:8084	AW(+15.99)VLHEK	F4:3796	7	92	92	7	449.7471	2	21.13	-	3.1421E5	897.4708	9.9	Oxidation (HW)	69 82 99 99 98 100 100	AW(+15.99)VLHEK	HCD
3	20200515_F1_Ag6_Peng0013_SA_IgG_14_ela.raw	F3:4608	LHVVQVK	F3:7570	7	92	92	7	411.7622	2	42.29	-	1.4498E6	821.5123	-3.0		98 88 94 86 86 97 96	LHVVQVK	ETHCD
2	20200515_F1_Ag6_Peng0013_SA_IgG_14_chymo.raw	F2:11712	GVVVSVLTVLHQDWLDK(+58.01)QY	F2:10519	19	92	92	19	565.0573	4	60.64	-	1.9429E6	2256.1790	9.3	Carboxymethyl (KW X@N-term)	74 79 96 96 93 87 96 100 100 98 75 81 99 99 99 97 89 96 98	GVVVSVLTVLHQDWLDK(+58.01)QY	ETHCD
3	20200515_F1_Ag6_Peng0013_SA_IgG_14_ela.raw	F3:6959	LPKHVVGK	F3:7800	8	92	92	8	439.2837	2	43.48	-	2.5761E6	876.5545	-2.0		100 100 92 80 80 90 98 98	LPKHVVGK	ETHCD
2	20200515_F1_Ag6_Peng0013_SA_IgG_14_chymo.raw	F2:2131	GAQKPGKAPKLL	F2:3795	12	92	92	12	403.2579	3	21.05	-	2.8832E7	1206.7449	5.9		79 85 94 95 98 100 100 97 95 97 98 68	GAQKPGKAPKLL	ETHCD
4	20200515_F1_Ag6_Peng0013_SA_IgG_14_thermo.raw	-	QAPQALKW(+15.99)DGSFFLY	F4:11162	15	92	92	15	893.9521	2	61.99	-	0	1785.8726	9.6	Oxidation (HW)	84 79 92 88 91 88 85 85 95 95 99 100 100 100 100	QAPQALKW(+15.99)DGSFFLY	ETHCD
2	20200515_F1_Ag6_Peng0013_SA_IgG_14_chymo.raw	F2:603	Y(+58.01)ADSVKGRF	F2:4765	9	92	92	9	367.5183	3	27.16	-	2.3084E5	1099.5298	3.0	Carboxymethyl (KW X@N-term)	84 90 100 100 100 98 96 96 66	Y(+58.01)ADSVKGRF	ETHCD
3	20200515_F1_Ag6_Peng0013_SA_IgG_14_ela.raw	F3:9766	RHPEYAVSVLLR	F3:6999	12	92	92	12	480.6112	3	39.10	-	6.85E4	1438.8044	5.1		82 65 75 93 100 100 100 98 97 98 99 99	RHPEYAVSVLLR	HCD
2	20200515_F1_Ag6_Peng0013_SA_IgG_14_chymo.raw	F2:31134	ADALKLVNWVQETQQL	F2:12294	16	92	92	16	928.5096	2	71.02	-	1.3608E7	1854.9839	11.2		90 94 99 98 89 94 94 96 99 100 97 98 94 73 75 85	ADALKLVNWVQETQQL	ETHCD
2	20200515_F1_Ag6_Peng0013_SA_IgG_14_chymo.raw	F2:3061	C(+58.01)SSVYGEALHDHYTQKSL	F2:3865	18	92	92	18	419.9979	5	21.89	-	4.3519E6	2094.9316	10.3	Carboxymethyl	86 97 99 98 57 51 82 98 99 98 100 99 99 98 97 100 100 100	C(+58.01)SSVYGEALHDHYTQKSL	ETHCD
2	20200515_F1_Ag6_Peng0013_SA_IgG_14_chymo.raw	F2:2508	GAQKSGQAPRLL	F2:4633	12	92	92	12	409.2408	3	26.49	-	4.8035E5	1224.6938	5.4		81 83 97 99 100 100 99 88 88 96 99 75	GAQKSGQAPRLL	ETHCD
2	20200515_F1_Ag6_Peng0013_SA_IgG_14_chymo.raw	F2:1588	SM(+15.99)M(+15.99)GTM(+15.99)EALHGGHY	F2:3348	14	92	92	14	393.1624	4	18.71	-	1.1383E6	1568.6057	9.5	Oxidation (M)	99 85 71 55 95 95 95 97 100 98 99 99 100 100	SM(+15.99)M(+15.99)GTM(+15.99)EALHGGHY	HCD
2	20200515_F1_Ag6_Peng0013_SA_IgG_14_chymo.raw	-	QSTRAPGVPARF	F2:5028	12	92	92	12	429.5728	3	28.74	-	0	1285.6890	5.8		91 90 85 87 96 95 97 99 95 90 85 95	QSTRAPGVPARF	HCD
2	20200515_F1_Ag6_Peng0013_SA_IgG_14_chymo.raw	F2:1241	C(+58.01)SSVGYEALHNHY	F2:3149	13	92	92	13	385.1693	4	17.33	-	6.9401E7	1536.6304	11.6	Carboxymethyl	93 96 95 89 66 69 99 99 99 96 97 99 99	C(+58.01)SSVGYEALHNHY	ETHCD
2	20200515_F1_Ag6_Peng0013_SA_IgG_14_chymo.raw	F2:9094	FTGPGTKVDLKEKLGAPSVF	F2:7410	20	92	92	20	523.5483	4	42.43	-	4.0505E7	2090.1411	11.1		94 91 89 94 99 99 99 99 100 99 98 80 76 85 82 85 88 88 96 100	FTGPGTKVDLKEKLGAPSVF	ETHCD
2	20200515_F1_Ag6_Peng0013_SA_IgG_14_chymo.raw	F2:12383	AC(+58.01)Q(+.98)VTHQGLSSPVTKNQQVGY	F2:4926	21	92	92	21	576.7842	4	28.22	-	4.3373E6	2303.0852	9.7	Carboxymethyl; Deamidation (NQ)	100 100 100 100 100 99 98 90 95 100 99 97 98 99 97 67 57 86 87 67 98	AC(+58.01)Q(+.98)VTHQGLSSPVTKNQQVGY	HCD
2	20200515_F1_Ag6_Peng0013_SA_IgG_14_chymo.raw	-	HNRFTQKSL	F2:3190	9	92	92	9	377.5418	3	17.84	-	0	1129.5991	4.0		78 77 82 97 98 98 99 100 100	HNRFTQKSL	ETHCD
2	20200515_F1_Ag6_Peng0013_SA_IgG_14_chymo.raw	-	DGSQLAVVAW	F2:3110	10	92	92	10	523.2695	2	17.37	-	0	1044.5239	0.6		96 98 100 99 96 88 84 83 90 87	DGSQLAVVAW	ETHCD
2	20200515_F1_Ag6_Peng0013_SA_IgG_14_chymo.raw	F2:5567	YQQHPGKAPKLL	F2:4108	12	92	92	12	460.6002	3	23.32	-	5.025E6	1378.7720	5.0		94 79 83 93 97 94 95 98 90 90 98 91	YQQHPGKAPKLL	HCD
4	20200515_F1_Ag6_Peng0013_SA_IgG_14_thermo.raw	F4:20662	P(+58.01)TTHQGLSSPVTKSFNGVGQ	F4:5608	20	92	92	20	700.6915	3	31.23	-	1.9765E7	2099.0283	11.6	Carboxymethyl (KW X@N-term)	54 55 82 100 100 95 97 100 89 88 99 100 100 100 100 100 96 89 97 98	P(+58.01)TTHQGLSSPVTKSFNGVGQ	ETHCD
4	20200515_F1_Ag6_Peng0013_SA_IgG_14_thermo.raw	F4:6783	YANRGEC(+58.01)	F4:3157	7	92	92	7	435.6766	2	17.53	-	1.137E5	869.3337	5.6	Carboxymethyl	82 82 92 90 96 99 99	YANRGEC(+58.01)	ETHCD
4	20200515_F1_Ag6_Peng0013_SA_IgG_14_thermo.raw	-	DLVLTQSPAT	F4:5278	10	91	91	10	522.7847	2	29.43	-	0	1043.5498	4.8		52 73 99 99 99 100 100 99 99 99	DLVLTQSPAT	ETHCD
2	20200515_F1_Ag6_Peng0013_SA_IgG_14_chymo.raw	F2:6210	YQQKLGQAPVGLL	F2:6254	13	91	91	13	472.2788	3	35.73	-	9.0862E5	1413.7979	11.8		95 97 99 100 100 99 98 89 84 79 83 96 73	YQQKLGQAPVGLL	ETHCD
3	20200515_F1_Ag6_Peng0013_SA_IgG_14_ela.raw	F3:9694	LSHTLFGDEW(+15.99)SK	F3:7845	12	91	91	12	479.2367	3	43.91	-	1.0468E6	1434.6780	7.2	Oxidation (HW)	99 97 99 100 100 100 98 99 99 57 59 94	LSHTLFGDEW(+15.99)SK	ETHCD
3	20200515_F1_Ag6_Peng0013_SA_IgG_14_ela.raw	F3:17262	NQC(+58.01)FLSHKDDSPDLPK	F3:5279	16	91	91	16	634.6309	3	29.32	-	1.41E5	1900.8625	4.4	Carboxymethyl	87 85 96 99 99 99 98 99 94 92 95 51 76 99 99 99	NQC(+58.01)FLSHKDDSPDLPK	HCD
4	20200515_F1_Ag6_Peng0013_SA_IgG_14_thermo.raw	F4:2383	LPRGVPK	F4:7625	7	91	91	7	383.7487	2	41.36	-	2.1754E6	765.4861	-4.2		100 99 90 78 81 98 96	LPRGVPK	ETHCD
3	20200515_F1_Ag6_Peng0013_SA_IgG_14_ela.raw	F3:33877	ELVLTQSGPTLSLSEQTKQPV	F3:8783	21	91	91	21	1128.1202	2	48.77	-	3.2959E6	2254.2056	9.0		95 94 98 99 99 98 100 98 98 99 100 100 99 99 97 97 98 89 62 59 49	ELVLTQSGPTLSLSEQTKQPV	ETHCD
2	20200515_F1_Ag6_Peng0013_SA_IgG_14_chymo.raw	F2:11411	VFGGGTRLTVL	F2:8596	11	91	91	11	560.3325	2	49.25	-	4.709E6	1118.6448	5.1		100 100 100 99 94 92 67 79 87 99 94	VFGGGTRLTVL	HCD
2	20200515_F1_Ag6_Peng0013_SA_IgG_14_chymo.raw	F2:30790	Q(-17.03)YVKDYFPEVPTVSW	F2:11558	15	91	91	15	920.9500	2	66.96	-	1.3013E7	1839.8718	7.4	Pyro-glu from Q	57 56 93 86 95 100 100 99 99 96 96 100 100 100 100	Q(-17.03)YVKDYFPEVPTVSW	HCD
2	20200515_F1_Ag6_Peng0013_SA_IgG_14_chymo.raw	-	TFPGLLQSSGLY	F2:10983	12	91	91	12	641.8411	2	63.46	-	0	1281.6604	5.6		98 93 81 56 78 98 99 99 98 99 100 100	TFPGLLQSSGLY	ETHCD
2	20200515_F1_Ag6_Peng0013_SA_IgG_14_chymo.raw	F2:10431	LSKTKGQPVGEPQVY	F2:3277	15	91	91	15	544.3044	3	18.28	-	1.5317E7	1629.8726	11.5		97 98 100 100 100 100 88 85 59 66 92 94 97 100 100	LSKTKGQPVGEPQVY	ETHCD
3	20200515_F1_Ag6_Peng0013_SA_IgG_14_ela.raw	F3:6957	LLFLFPK	F3:8645	7	91	91	7	439.2831	2	47.74	-	1.8502E6	876.5472	5.0		99 88 82 92 90 95 96	LLFLFPK	ETHCD
4	20200515_F1_Ag6_Peng0013_SA_IgG_14_thermo.raw	F4:22953	A(+58.01)YEATLEEC(+58.01)RW(+15.99)	F4:4710	11	91	91	11	751.8137	2	26.25	-	3.2062E5	1501.6030	6.6	Carboxymethyl (KW X@N-term); Carboxymethyl; Oxidation (HW)	50 75 100 100 100 100 100 97 92 97 98	A(+58.01)YEATLEEC(+58.01)RW(+15.99)	ETHCD
2	20200515_F1_Ag6_Peng0013_SA_IgG_14_chymo.raw	F2:5995	LQQRPGQPPRLL	F2:5525	12	91	91	12	468.2838	3	31.53	-	5.7914E6	1401.8203	6.6		98 94 95 95 88 82 94 97 92 85 89 91	LQQRPGQPPRLL	HCD
2	20200515_F1_Ag6_Peng0013_SA_IgG_14_chymo.raw	F2:33921	LLC(+58.01)VVSFATGSGFGVHHEL	F2:13880	19	91	91	19	1016.0132	2	78.89	-	3.2887E7	2029.9932	9.2	Carboxymethyl	99 99 100 100 99 98 99 99 98 97 98 63 87 92 97 85 54 84 92	LLC(+58.01)VVSFATGSGFGVHHEL	HCD
2	20200515_F1_Ag6_Peng0013_SA_IgG_14_chymo.raw	F2:4089	SC(+58.01)RASQY	F2:3060	7	91	91	7	436.6842	2	17.12	-	1.3311E4	871.3494	5.1	Carboxymethyl	88 88 89 92 88 97 100	SC(+58.01)RASQY	ETHCD
2	20200515_F1_Ag6_Peng0013_SA_IgG_14_chymo.raw	F2:11984	SLLHQDWLW(+15.99)KW(+15.99)Y	F2:6913	12	91	91	12	569.6199	3	39.48	-	1.0884E6	1705.8252	7.4	Oxidation (HW)	88 92 99 99 99 99 98 99 82 59 85 100	SLLHQDWLW(+15.99)KW(+15.99)Y	ETHCD
2	20200515_F1_Ag6_Peng0013_SA_IgG_14_chymo.raw	F2:29624	EVHLVESGGGLVQPGGSLGVLSC(+58.01)AASGF	F2:9259	28	91	91	28	895.7858	3	53.13	-	3.5953E6	2684.3115	8.9	Carboxymethyl	30 26 56 100 99 100 100 100 100 100 100 99 97 98 97 94 96 99 91 95 99 99 100 100 95 95 100 100	EVHLVESGGGLVQPGGSLGVLSC(+58.01)AASGF	ETHCD
2	20200515_F1_Ag6_Peng0013_SA_IgG_14_chymo.raw	F2:33577	VMRSASTKGPSVFPLAPC(+58.01)SKDTSESTAAL	F2:8422	29	91	91	29	999.5049	3	48.18	-	6.4208E6	2995.4629	10.0	Carboxymethyl	99 78 86 92 90 95 100 100 93 91 99 99 97 98 99 97 90 87 94 50 59 92 97 96 95 97 100 100 82	VMRSASTKGPSVFPLAPC(+58.01)SKDTSESTAAL	ETHCD
2	20200515_F1_Ag6_Peng0013_SA_IgG_14_chymo.raw	F2:10002	TLSKADYEAPPGVVY	F2:4000	15	91	91	15	537.2812	3	22.73	-	3.0083E6	1608.8035	11.5		98 99 100 100 100 100 99 99 78 69 70 74 85 100 100	TLSKADYEAPPGVVY	ETHCD
3	20200515_F1_Ag6_Peng0013_SA_IgG_14_ela.raw	-	V(+58.01)AALVELLK	F3:9117	9	91	91	9	507.3175	2	50.78	-	0	1012.6168	3.5	Carboxymethyl (KW X@N-term)	67 68 96 98 98 99 98 99 100	V(+58.01)AALVELLK	HCD
4	20200515_F1_Ag6_Peng0013_SA_IgG_14_thermo.raw	F4:16624	LSASVGDRSKVV	F4:5633	12	91	91	12	609.3486	2	31.44	-	8.9523E5	1216.6775	4.2		100 100 100 100 100 99 98 71 76 73 82 97	LSASVGDRSKVV	HCD
2	20200515_F1_Ag6_Peng0013_SA_IgG_14_chymo.raw	F2:2581	HFTPRY	F2:3974	6	91	91	6	410.7108	2	22.59	-	4.7383E5	819.4028	5.3		90 92 91 86 91 97	HFTPRY	HCD
2	20200515_F1_Ag6_Peng0013_SA_IgG_14_chymo.raw	F2:3634	SSLKASDPGTYY	F2:4938	12	91	91	12	430.2089	3	28.17	-	4.3999E5	1287.5981	5.2		83 82 92 99 99 97 97 84 76 85 99 100	SSLKASDPGTYY	ETHCD
2	20200515_F1_Ag6_Peng0013_SA_IgG_14_chymo.raw	F2:5159	ERKRTVAAPSVF	F2:4921	12	91	91	12	454.2639	3	28.17	-	9.7418E5	1359.7622	5.6		97 98 100 91 84 90 92 74 79 92 99 100	ERKRTVAAPSVF	ETHCD
2	20200515_F1_Ag6_Peng0013_SA_IgG_14_chymo.raw	F2:16379	GQGTRLELELGK(+58.01)AAPSVF	F2:8014	18	91	91	18	644.3531	3	45.78	-	2.1731E6	1930.0159	11.3	Carboxymethyl (KW X@N-term)	95 92 88 90 99 100 100 100 100 87 59 60 90 96 93 96 100 100	GQGTRLELELGK(+58.01)AAPSVF	ETHCD
4	20200515_F1_Ag6_Peng0013_SA_IgG_14_thermo.raw	F4:4214	M(+15.99)ADPAKY	F4:3798	7	91	91	7	406.1878	2	21.09	-	6.9362E4	810.3582	3.5	Oxidation (M)	79 85 97 88 90 100 100	M(+15.99)ADPAKY	ETHCD
3	20200515_F1_Ag6_Peng0013_SA_IgG_14_ela.raw	F3:13887	SLHEGSTVRW(+15.99)VAPTQ	F3:3291	15	91	91	15	561.9587	3	18.29	-	5.9776E5	1682.8376	10.0	Oxidation (HW)	55 79 97 99 99 100 100 98 79 74 95 95 98 100 99	SLHEGSTVRW(+15.99)VAPTQ	ETHCD
3	20200515_F1_Ag6_Peng0013_SA_IgG_14_ela.raw	F3:2763	VVVVVGVVPSVL	F3:6192	12	91	91	12	389.2556	3	34.16	-	1.0989E7	1164.7480	-2.8		91 86 90 86 89 94 98 95 91 81 93 98	VVVVVGVVPSVL	ETHCD
2	20200515_F1_Ag6_Peng0013_SA_IgG_14_chymo.raw	F2:1241	SC(+58.01)APTHEALHNHY	F2:3094	13	91	91	13	385.1693	4	17.33	-	6.9401E7	1536.6416	4.3	Carboxymethyl	86 84 70 74 80 98 100 100 99 97 98 100 100	SC(+58.01)APTHEALHNHY	ETHCD
2	20200515_F1_Ag6_Peng0013_SA_IgG_14_chymo.raw	F2:3136	QQRPGAGAPRLL	F2:4945	12	91	91	12	421.9160	3	28.33	-	7.9628E6	1262.7207	4.4		80 86 95 96 97 76 79 99 99 99 98 91	QQRPGAGAPRLL	HCD
2	20200515_F1_Ag6_Peng0013_SA_IgG_14_chymo.raw	F2:29748	K(+58.01)VVKGFYPSDLAVEW	F2:11196	15	91	91	15	898.4714	2	64.74	-	4.7742E5	1794.9192	5.0	Carboxymethyl (KW X@N-term)	71 84 99 98 79 70 79 96 97 98 99 99 100 100 100	K(+58.01)VVKGFYPSDLAVEW	ETHCD
2	20200515_F1_Ag6_Peng0013_SA_IgG_14_chymo.raw	F2:7622	GTSVMHEALHNHY	F2:4283	13	91	91	13	499.2318	3	24.28	-	2.3106E6	1494.6675	4.0		56 57 96 96 97 99 99 96 99 96 98 97 99	GTSVMHEALHNHY	HCD
2	20200515_F1_Ag6_Peng0013_SA_IgG_14_chymo.raw	F2:9435	LSLHQDWLNPAEY	F2:7448	13	91	91	13	529.2630	3	42.66	-	7.441E6	1584.7573	6.2		94 93 100 100 99 100 100 100 84 66 61 95 94	LSLHQDWLNPAEY	ETHCD
4	20200515_F1_Ag6_Peng0013_SA_IgG_14_thermo.raw	-	YVLTQPPSVSVAPGKVFVPV	F4:6746	20	91	91	20	695.4040	3	37.74	-	0	2083.1716	8.9		87 94 100 100 99 100 100 99 99 99 99 100 99 98 97 83 67 88 45 70	YVLTQPPSVSVAPGKVFVPV	HCD
3	20200515_F1_Ag6_Peng0013_SA_IgG_14_ela.raw	F3:20364	SSLGTQTYLC(+58.01)NVNPPAPSSQ	F3:5342	20	91	91	20	708.0042	3	29.69	-	3.429E6	2120.9683	10.5	Carboxymethyl	99 99 100 100 100 100 100 100 100 99 97 97 92 60 71 96 68 60 91 94	SSLGTQTYLC(+58.01)NVNPPAPSSQ	HCD
4	20200515_F1_Ag6_Peng0013_SA_IgG_14_thermo.raw	F4:21300	LSSTLTLSKADYEKHVFLT	F4:5011	19	91	91	19	718.3953	3	27.96	-	6.7833E5	2152.1414	10.5		97 98 100 100 100 100 100 100 100 100 99 100 100 100 100 94 52 50 43	LSSTLTLSKADYEKHVFLT	ETHCD
4	20200515_F1_Ag6_Peng0013_SA_IgG_14_thermo.raw	F4:15289	VYAC(+58.01)EVTHQG	F4:4172	10	91	91	10	582.7573	2	22.97	-	1.2735E6	1163.4917	7.1	Carboxymethyl	99 100 100 84 85 99 100 97 68 79	VYAC(+58.01)EVTHQG	HCD
2	20200515_F1_Ag6_Peng0013_SA_IgG_14_chymo.raw	F2:11749	LAPAPLEKTLSKAKGQTPFVY	F2:5263	21	91	91	21	565.5791	4	30.11	-	3.4154E6	2258.2673	8.8		69 76 99 100 98 98 99 99 96 98 98 98 99 99 95 92 90 50 65 95 99	LAPAPLEKTLSKAKGQTPFVY	HCD
2	20200515_F1_Ag6_Peng0013_SA_IgG_14_chymo.raw	F2:5977	Q(+58.01)SGVPSRF	F2:5403	8	91	91	8	468.2356	2	30.96	-	6.6146E5	934.4508	6.2	Carboxymethyl (KW X@N-term)	80 90 94 96 93 92 89 94	Q(+58.01)SGVPSRF	HCD
2	20200515_F1_Ag6_Peng0013_SA_IgG_14_chymo.raw	F2:18795	S(+58.01)LSSVVTVSPSNF	F2:9330	13	91	91	13	691.3486	2	53.40	-	1.0607E6	1380.6772	4.0	Carboxymethyl (KW X@N-term)	91 88 86 87 94 98 98 90 69 86 95 100 100	S(+58.01)LSSVVTVSPSNF	ETHCD
3	20200515_F1_Ag6_Peng0013_SA_IgG_14_ela.raw	F3:7932	W(+15.99)AVLHEK	F3:3812	7	91	91	7	449.7466	2	21.07	-	2.9196E4	897.4708	8.8	Oxidation (HW)	72 79 98 98 95 98 97	W(+15.99)AVLHEK	ETHCD
4	20200515_F1_Ag6_Peng0013_SA_IgG_14_thermo.raw	F4:15267	LVNELTEFAK	F4:7993	10	91	91	10	582.3215	2	44.74	-	4.9081E6	1162.6233	4.4		100 99 100 100 98 92 91 65 70 95	LVNELTEFAK	ETHCD
3	20200515_F1_Ag6_Peng0013_SA_IgG_14_ela.raw	-	A(+58.01)LVLTQSPGTLSLSEEQKPAK	F3:8731	21	91	91	21	1128.1206	2	48.64	-	0	2254.2056	9.4	Carboxymethyl (KW X@N-term)	88 95 100 100 100 99 100 99 97 98 100 100 100 99 97 72 51 61 80 89 89	A(+58.01)LVLTQSPGTLSLSEEQKPAK	ETHCD
3	20200515_F1_Ag6_Peng0013_SA_IgG_14_ela.raw	F3:21	LPGKRVRLL	F3:4267	9	91	91	9	351.2442	3	23.39	-	1.6997E6	1050.7026	7.8		84 92 98 90 91 95 89 89 90	LPGKRVRLL	ETHCD
4	20200515_F1_Ag6_Peng0013_SA_IgG_14_thermo.raw	F4:20991	LSSPVTKSFNRGQ	F4:4301	13	91	91	13	710.8843	2	23.82	-	1.5313E6	1419.7471	4.9		99 99 100 100 100 100 100 100 99 92 50 50 94	LSSPVTKSFNRGQ	HCD
3	20200515_F1_Ag6_Peng0013_SA_IgG_14_ela.raw	F3:14602	VEVLTQSPATL	F3:7918	11	91	91	11	579.3268	2	44.21	-	3.1171E5	1156.6340	4.4		38 68 97 100 100 99 99 99 100 100 100	VEVLTQSPATL	HCD
3	20200515_F1_Ag6_Peng0013_SA_IgG_14_ela.raw	F3:13335	VASK(+58.01)PTKSFNVDQC(+58.01)	F3:5351	14	91	91	14	547.2656	3	29.54	-	8.0996E5	1638.7559	11.7	Carboxymethyl (KW X@N-term); Carboxymethyl	90 93 99 86 93 100 100 100 100 96 56 71 92 98	VASK(+58.01)PTKSFNVDQC(+58.01)	ETHCD
2	20200515_F1_Ag6_Peng0013_SA_IgG_14_chymo.raw	F2:15729	NWPPTSGNTRVELKVGTVAAPSVF	F2:7715	24	91	91	24	632.5938	4	44.06	-	5.3781E6	2526.3230	9.1		75 49 67 76 97 99 99 97 99 98 100 100 100 99 93 88 90 94 97 84 88 96 99 99	NWPPTSGNTRVELKVGTVAAPSVF	ETHCD
2	20200515_F1_Ag6_Peng0013_SA_IgG_14_chymo.raw	F2:18651	FTGPGTLVDVKVGTVAAPK(+58.01)F	F2:9239	20	91	91	20	688.0525	3	53.08	-	1.0793E6	2061.1145	10.3	Carboxymethyl (KW X@N-term)	98 95 95 96 97 90 79 73 88 87 95 85 82 84 94 98 97 95 92 99	FTGPGTLVDVKVGTVAAPK(+58.01)F	ETHCD
2	20200515_F1_Ag6_Peng0013_SA_IgG_14_chymo.raw	F2:23483	KLADSSPVKAGVETTTPSKQEK(+58.01)QYAASSY	F2:4008	29	91	91	29	783.1512	4	22.80	-	2.2423E7	3128.5513	7.9	Carboxymethyl (KW X@N-term)	91 93 99 94 94 100 92 92 99 99 98 99 100 100 100 99 95 85 79 85 59 41 51 95 97 99 99 100 100	KLADSSPVKAGVETTTPSKQEK(+58.01)QYAASSY	HCD
2	20200515_F1_Ag6_Peng0013_SA_IgG_14_chymo.raw	F2:19515	Q(-17.03)VQLVQSGAEVKKPQSVKVM(+15.99)RH(+15.99)YY	F2:6288	24	91	91	24	705.1290	4	35.94	-	6.5743E6	2816.4641	8.1	Pyro-glu from Q; Oxidation (M); Oxidation (HW)	98 94 98 100 100 99 99 97 97 99 99 100 100 94 90 96 97 98 97 57 45 49 79 99	Q(-17.03)VQLVQSGAEVKKPQSVKVM(+15.99)RH(+15.99)YY	HCD
2	20200515_F1_Ag6_Peng0013_SA_IgG_14_chymo.raw	F2:5625	YQQKPGQPPKVL	F2:4369	12	91	91	12	461.6002	3	24.91	-	1.1376E6	1381.7717	5.0		96 95 96 90 89 85 79 93 95 99 100 75	YQQKPGQPPKVL	ETHCD
4	20200515_F1_Ag6_Peng0013_SA_IgG_14_thermo.raw	F4:15439	RHPEYAVSVL	F4:6617	10	91	91	10	585.8196	2	37.11	-	3.7003E6	1169.6194	4.6		93 79 71 79 88 98 99 100 100 100	RHPEYAVSVL	HCD
2	20200515_F1_Ag6_Peng0013_SA_IgG_14_chymo.raw	F2:1266	W(+58.01)(+58.01)NTHEALHDHY	F2:3309	11	91	91	11	385.4155	4	18.49	-	3.0774E5	1537.6223	6.8	Carboxymethyl (KW X@N-term)	66 68 91 99 99 98 95 90 97 98 98	W(+58.01)(+58.01)NTHEALHDHY	ETHCD
2	20200515_F1_Ag6_Peng0013_SA_IgG_14_chymo.raw	F2:17343	KALPAPLEKTLSKAKGQEEHVLVY	F2:5169	24	90	90	24	663.1365	4	29.46	-	7.1628E8	2648.4900	10.1		96 97 99 100 100 99 98 99 100 100 100 99 99 99 98 90 89 72 63 30 61 96 100 100	KALPAPLEKTLSKAKGQEEHVLVY	HCD
3	20200515_F1_Ag6_Peng0013_SA_IgG_14_ela.raw	F3:20366	E(-18.01)VQLVQGSAEVKKPGASTRR	F3:5961	20	90	90	20	708.0705	3	33.18	-	2.186E5	2121.1653	11.5	Pyro-glu from E	100 100 99 99 99 98 69 48 79 86 88 98 88 85 91 97 98 97 98 100	E(-18.01)VQLVQGSAEVKKPGASTRR	ETHCD
4	20200515_F1_Ag6_Peng0013_SA_IgG_14_thermo.raw	F4:9595	LSSPVTKSFNRGQ	F4:4291	13	90	90	13	474.2587	3	23.85	-	5.7642E6	1419.7471	5.1		100 100 100 100 100 100 100 100 100 92 48 48 93	LSSPVTKSFNRGQ	HCD
4	20200515_F1_Ag6_Peng0013_SA_IgG_14_thermo.raw	-	KVPQVSTPTLVEVSR	F4:6440	15	90	90	15	547.3201	3	36.04	-	0	1638.9304	5.0		93 83 59 55 79 99 100 100 100 100 100 100 98 98 98	KVPQVSTPTLVEVSR	HCD
2	20200515_F1_Ag6_Peng0013_SA_IgG_14_chymo.raw	F2:2583	TLSK(+58.01)ADPHWHKVY	F2:3602	13	90	90	13	410.7159	4	19.87	-	1.2724E7	1638.8154	11.6	Carboxymethyl (KW X@N-term)	94 94 90 70 93 98 90 79 79 96 99 100 100	TLSK(+58.01)ADPHWHKVY	ETHCD
2	20200515_F1_Ag6_Peng0013_SA_IgG_14_chymo.raw	F2:21194	EPGTK(+58.01)LVTC(+58.01)VVVDVSHEN(+.98)PEVQFKW	F2:10243	25	90	90	25	740.1181	4	59.04	-	3.0135E6	2956.4163	9.1	Carboxymethyl (KW X@N-term); Carboxymethyl; Deamidation (NQ)	79 60 60 60 67 87 93 100 100 100 100 100 100 98 97 96 99 93 86 97 100 99 99 99 99	EPGTK(+58.01)LVTC(+58.01)VVVDVSHEN(+.98)PEVQFKW	HCD
2	20200515_F1_Ag6_Peng0013_SA_IgG_14_chymo.raw	F2:30434	DLQLVESGGMPVQPGGSLRLSC(+58.01)AASGF	F2:10069	27	90	90	27	912.1202	3	57.98	-	3.8678E6	2733.3101	10.5	Carboxymethyl	51 51 74 99 99 100 98 99 100 95 95 95 91 88 89 95 99 99 86 82 82 95 97 98 97 99 97	DLQLVESGGMPVQPGGSLRLSC(+58.01)AASGF	ETHCD
2	20200515_F1_Ag6_Peng0013_SA_IgG_14_chymo.raw	F2:27157	LTTLRMQSEDFALY	F2:11362	14	90	90	14	844.4296	2	65.80	-	7.0388E5	1686.8286	9.5		81 94 99 97 71 60 88 91 94 98 98 100 100 100	LTTLRMQSEDFALY	ETHCD
2	20200515_F1_Ag6_Peng0013_SA_IgG_14_chymo.raw	F2:20130	Q(-17.03)VLLTQSPGTLSLSPGELNTL	F2:10513	21	90	90	21	717.7299	3	60.58	-	1.1776E6	2150.1470	9.7	Pyro-glu from Q	50 72 95 99 100 97 97 97 95 96 99 100 100 99 97 88 93 84 51 96 100	Q(-17.03)VLLTQSPGTLSLSPGELNTL	HCD
3	20200515_F1_Ag6_Peng0013_SA_IgG_14_ela.raw	F3:362	L(+58.01)LH(+15.99)KK	F3:9800	5	90	90	5	356.7240	2	54.58	-	3.3852E5	711.4279	7.9	Carboxymethyl (KW X@N-term); Oxidation (HW)	94 92 90 91 87	L(+58.01)LH(+15.99)KK	ETHCD
4	20200515_F1_Ag6_Peng0013_SA_IgG_14_thermo.raw	F4:4681	LHVNLVK	F4:8073	7	90	90	7	411.7617	2	44.13	-	1.1392E6	821.5123	-4.2		99 98 98 72 77 96 94	LHVNLVK	ETHCD
2	20200515_F1_Ag6_Peng0013_SA_IgG_14_chymo.raw	F2:7944	QQKPGQAPRLLLY	F2:7350	13	90	90	13	504.6313	3	41.97	-	1.9166E7	1510.8621	6.5		67 72 95 99 100 98 86 86 82 92 100 100 100	QQKPGQAPRLLLY	ETHCD
4	20200515_F1_Ag6_Peng0013_SA_IgG_14_thermo.raw	F4:10962	LSSPVTKSFNREQ	F4:4676	13	90	90	13	498.2662	3	25.94	-	2.3724E6	1491.7681	5.8		94 93 99 99 100 100 100 100 100 99 82 68 45	LSSPVTKSFNREQ	ETHCD
2	20200515_F1_Ag6_Peng0013_SA_IgG_14_chymo.raw	F2:17982	ASSNLQSGVPSRF	F2:6004	13	90	90	13	675.3468	2	34.42	-	2.3184E6	1348.6736	4.1		60 71 99 98 99 97 97 94 98 94 91 89 92	ASSNLQSGVPSRF	HCD
4	20200515_F1_Ag6_Peng0013_SA_IgG_14_thermo.raw	F4:18615	HLVDEPQNLLK	F4:5929	11	90	90	11	653.3657	2	32.97	-	8.5526E6	1304.7087	6.2		98 100 100 100 100 59 49 93 99 100 100	HLVDEPQNLLK	HCD
2	20200515_F1_Ag6_Peng0013_SA_IgG_14_chymo.raw	F2:11632	TFSNFGMHW	F2:9934	9	90	90	9	563.7467	2	57.09	-	2.7639E4	1125.4702	7.7		69 72 98 97 96 96 92 95 99	TFSNFGMHW	HCD
2	20200515_F1_Ag6_Peng0013_SA_IgG_14_chymo.raw	F2:6997	R(+58.01)SKGVPSGVDPRF	F2:4618	13	90	90	13	487.2625	3	26.38	-	9.5752E5	1458.7578	5.3	Carboxymethyl (KW X@N-term)	81 93 94 96 96 94 92 94 96 77 65 98 100	R(+58.01)SKGVPSGVDPRF	HCD
2	20200515_F1_Ag6_Peng0013_SA_IgG_14_chymo.raw	F2:10224	C(+58.01)SSVM(+15.99)HEALHDPW(+15.99)TQKSL	F2:3995	18	90	90	18	540.4993	4	22.69	-	5.1826E6	2157.9458	10.3	Carboxymethyl; Oxidation (M); Oxidation (HW)	89 94 90 79 88 99 100 99 99 98 87 56 59 98 98 100 100 100	C(+58.01)SSVM(+15.99)HEALHDPW(+15.99)TQKSL	ETHCD
3	20200515_F1_Ag6_Peng0013_SA_IgG_14_ela.raw	F3:14853	LTSPHM(+15.99)AVSVL	F3:6656	11	90	90	11	585.8196	2	37.13	-	1.2869E6	1169.6113	11.5	Oxidation (M)	81 81 93 86 70 85 100 100 100 100 100	LTSPHM(+15.99)AVSVL	ETHCD
3	20200515_F1_Ag6_Peng0013_SA_IgG_14_ela.raw	F3:10767	Q(+58.01)PLVELLK	F3:11924	8	90	90	8	499.3024	2	66.26	-	9.1413E4	996.5855	4.7	Carboxymethyl (KW X@N-term)	62 74 94 99 99 98 99 99	Q(+58.01)PLVELLK	ETHCD
2	20200515_F1_Ag6_Peng0013_SA_IgG_14_chymo.raw	F2:6371	YQHKPGQSPRLL	F2:3950	12	90	90	12	475.2676	3	22.43	-	5.2158E5	1422.7732	5.6		89 91 99 96 93 91 97 86 86 95 97 65	YQHKPGQSPRLL	ETHCD
2	20200515_F1_Ag6_Peng0013_SA_IgG_14_chymo.raw	F2:29694	A(+58.01)VQLVESGGGLLSHMALRLSC(+58.01)AASGF	F2:10406	26	90	90	26	897.4578	3	60.00	-	5.0752E6	2689.3203	11.7	Carboxymethyl (KW X@N-term); Carboxymethyl	90 87 96 100 100 100 100 100 100 100 100 97 63 45 30 48 99 100 100 100 100 100 100 100 100 100	A(+58.01)VQLVESGGGLLSHMALRLSC(+58.01)AASGF	ETHCD
3	20200515_F1_Ag6_Peng0013_SA_IgG_14_ela.raw	F3:2984	VVRAPLAG	F3:10780	8	90	90	8	391.7433	2	60.52	-	4.2548E5	781.4810	-11.5		100 99 97 73 73 89 95 97	VVRAPLAG	ETHCD
2	20200515_F1_Ag6_Peng0013_SA_IgG_14_chymo.raw	-	AGQKPGQTPRLL	F2:4912	12	90	90	12	422.5845	3	28.10	-	0	1264.7251	5.2		70 70 90 90 97 100 99 95 97 100 100 79	AGQKPGQTPRLL	ETHCD
3	20200515_F1_Ag6_Peng0013_SA_IgG_14_ela.raw	F3:32191	VEQLVQ(+.98)SGGGLVQPGGSLEKV	F3:8927	21	90	90	21	1041.5684	2	49.73	-	4.6922E5	2081.1003	10.5	Deamidation (NQ)	62 76 98 100 100 100 100 100 100 100 100 100 100 97 95 94 97 95 67 46 71	VEQLVQ(+.98)SGGGLVQPGGSLEKV	HCD
2	20200515_F1_Ag6_Peng0013_SA_IgG_14_chymo.raw	F2:2115	AGQQPGKAPKLL	F2:4627	12	90	90	12	403.2451	3	26.33	-	3.3904E5	1206.7085	4.2		78 78 85 89 96 99 100 96 94 98 100 73	AGQQPGKAPKLL	ETHCD
2	20200515_F1_Ag6_Peng0013_SA_IgG_14_chymo.raw	F2:6410	YQQRPGQSPPRL	F2:3564	12	90	90	12	476.2592	3	20.08	-	3.3367E6	1425.7476	5.7		96 95 94 90 94 99 97 91 95 94 82 57	YQQRPGQSPPRL	ETHCD
2	20200515_F1_Ag6_Peng0013_SA_IgG_14_chymo.raw	F2:33323	Q(-17.03)VQLQQWGAGLLKPSETL	F2:11975	18	90	90	18	990.0386	2	69.49	-	3.2903E6	1978.0522	5.2	Pyro-glu from Q	90 56 65 82 97 98 100 100 99 99 100 100 100 79 70 96 97 99	Q(-17.03)VQLQQWGAGLLKPSETL	HCD
2	20200515_F1_Ag6_Peng0013_SA_IgG_14_chymo.raw	F2:11052	AAQ(+.98)VTHQGLSSPVTKSWPVGY	F2:4521	21	90	90	21	554.2893	4	25.90	-	3.4449E6	2213.1116	7.5	Deamidation (NQ)	100 100 100 100 100 99 99 85 91 99 98 96 97 99 98 95 55 43 86 61 98	AAQ(+.98)VTHQGLSSPVTKSWPVGY	HCD
2	20200515_F1_Ag6_Peng0013_SA_IgG_14_chymo.raw	-	LTSKADYEKHKVY	F2:3413	13	90	90	13	791.4197	2	19.12	-	0	1580.8198	3.2		75 76 97 97 98 99 79 80 92 85 96 100 100	LTSKADYEKHKVY	HCD
4	20200515_F1_Ag6_Peng0013_SA_IgG_14_thermo.raw	F4:23044	W(+15.99)H(+15.99)HQGLSPK(+58.01)TKSFNRGEC(+58.01)	F4:7007	18	90	90	18	754.0186	3	39.22	-	1.75E6	2259.0127	9.4	Oxidation (HW); Carboxymethyl (KW X@N-term); Carboxymethyl	80 79 95 100 100 100 99 76 57 92 100 100 100 99 72 77 99 100	W(+15.99)H(+15.99)HQGLSPK(+58.01)TKSFNRGEC(+58.01)	ETHCD
2	20200515_F1_Ag6_Peng0013_SA_IgG_14_chymo.raw	F2:14902	TLKLSRVEAEDVGLYY	F2:8043	16	90	90	16	619.3353	3	45.89	-	9.0218E6	1854.9727	6.2		99 99 99 94 55 34 75 93 99 100 100 100 99 99 100 100	TLKLSRVEAEDVGLYY	ETHCD
2	20200515_F1_Ag6_Peng0013_SA_IgG_14_chymo.raw	F2:16640	TLPSPREEM(+15.99)TELQK(+58.01)TL	F2:4155	16	90	90	16	649.6702	3	23.37	-	4.3354E6	1945.9666	11.4	Oxidation (M); Carboxymethyl (KW X@N-term)	93 88 82 78 97 100 100 100 99 94 67 65 89 95 99 100	TLPSPREEM(+15.99)TELQK(+58.01)TL	ETHCD
4	20200515_F1_Ag6_Peng0013_SA_IgG_14_thermo.raw	F4:18095	FTPAVLQSSGLY	F4:10814	12	90	90	12	641.8414	2	59.58	-	1.9808E6	1281.6604	6.2		87 83 72 60 87 100 100 99 96 99 100 100	FTPAVLQSSGLY	ETHCD
3	20200515_F1_Ag6_Peng0013_SA_IgG_14_ela.raw	F3:18781	THQGLSSPVTKSFEW(+58.01)W(+58.01)	F3:4666	16	90	90	16	669.3212	3	25.96	-	2.0398E6	2004.9216	10.0	Carboxymethyl (KW X@N-term)	89 72 98 98 98 99 99 97 99 100 99 94 83 51 69 99	THQGLSSPVTKSFEW(+58.01)W(+58.01)	HCD
2	20200515_F1_Ag6_Peng0013_SA_IgG_14_chymo.raw	F2:7622	ASSVMHEALHNHY	F2:4270	13	90	90	13	499.2318	3	24.28	-	2.3106E6	1494.6675	4.0		90 89 79 74 84 93 96 86 89 97 98 99 99	ASSVMHEALHNHY	ETHCD
4	20200515_F1_Ag6_Peng0013_SA_IgG_14_thermo.raw	F4:12737	LSPSVTKSFNRGEC(+58.01)	F4:4890	14	90	90	14	528.2586	3	27.24	-	2.408E8	1581.7456	5.3	Carboxymethyl	99 98 100 100 100 100 100 100 100 97 46 52 80 93	LSPSVTKSFNRGEC(+58.01)	ETHCD
3	20200515_F1_Ag6_Peng0013_SA_IgG_14_ela.raw	F3:21	LPGKRVRLL	F3:4222	9	90	90	9	351.2442	3	23.39	-	1.6997E6	1050.7026	7.8		77 86 95 86 92 97 93 93 94	LPGKRVRLL	ETHCD
3	20200515_F1_Ag6_Peng0013_SA_IgG_14_ela.raw	F3:18242	YAC(+58.01)EVTHQGLSSPVTKSYPQC(+58.01)NT	F3:6173	23	90	90	23	658.0505	4	34.22	-	5.4826E6	2628.1472	9.7	Carboxymethyl	100 100 100 100 100 100 100 99 98 99 100 100 99 100 100 100 97 60 48 57 63 70 86	YAC(+58.01)EVTHQGLSSPVTKSYPQC(+58.01)NT	HCD
2	20200515_F1_Ag6_Peng0013_SA_IgG_14_chymo.raw	F2:24323	ARVTALVNWVQQTL	F2:11532	14	90	90	14	799.9586	2	66.86	-	6.6468E7	1597.8940	5.4		57 52 72 88 99 100 100 99 100 100 98 98 100 100	ARVTALVNWVQQTL	HCD
2	20200515_F1_Ag6_Peng0013_SA_IgG_14_chymo.raw	F2:15765	AAM(+15.99)KVSELALPAPLEKTL	F2:5122	18	90	90	18	633.3669	3	29.15	-	2.6596E6	1897.0593	10.4	Oxidation (M)	46 51 79 100 100 96 80 90 100 99 99 98 92 92 100 100 100 100	AAM(+15.99)KVSELALPAPLEKTL	ETHCD
2	20200515_F1_Ag6_Peng0013_SA_IgG_14_chymo.raw	F2:11769	RVVSVLTVLHQDTTTNGKEY	F2:9575	20	90	90	20	565.8104	4	55.04	-	1.8524E6	2259.1858	11.9		52 57 70 83 96 100 100 100 100 99 97 98 90 90 88 96 93 95 99 99	RVVSVLTVLHQDTTTNGKEY	HCD
3	20200515_F1_Ag6_Peng0013_SA_IgG_14_ela.raw	F3:31234	K(+58.01)VTVARW(+58.01)GTQTYLC(+58.01)NV	F3:9433	16	90	90	16	1007.0007	2	52.46	-	4.2107E6	2011.9673	9.8	Carboxymethyl (KW X@N-term); Carboxymethyl	96 99 100 100 60 38 54 99 100 100 100 100 100 100 100 100	K(+58.01)VTVARW(+58.01)GTQTYLC(+58.01)NV	ETHCD
2	20200515_F1_Ag6_Peng0013_SA_IgG_14_chymo.raw	F2:10102	TFGQGTKLELKVGTVAAPSVF	F2:7439	21	90	90	21	538.3074	4	42.18	-	4.3735E7	2149.1782	10.3		96 95 98 90 91 99 99 99 99 99 98 56 49 79 88 92 90 92 90 95 98	TFGQGTKLELKVGTVAAPSVF	ETHCD
2	20200515_F1_Ag6_Peng0013_SA_IgG_14_chymo.raw	-	GAQKPGKVPKLL	F2:4531	12	90	90	12	412.6015	3	25.87	-	0	1234.7761	5.2		75 72 88 90 96 100 100 95 94 99 100 72	GAQKPGKVPKLL	ETHCD
2	20200515_F1_Ag6_Peng0013_SA_IgG_14_chymo.raw	F2:3139	LLWPGQAPRLL	F2:4057	11	90	90	11	421.9287	3	23.06	-	1.3834E6	1262.7500	11.3		89 87 90 98 98 97 99 95 75 75 89	LLWPGQAPRLL	HCD
3	20200515_F1_Ag6_Peng0013_SA_IgG_14_ela.raw	F3:18238	V(+58.01)AHQGLSSPVTKSFPGVW(+15.99)	F3:5630	18	90	90	18	657.6761	3	31.15	-	2.5439E6	1969.9897	8.5	Carboxymethyl (KW X@N-term); Oxidation (HW)	59 82 100 99 97 99 100 100 100 100 100 100 99 96 63 55 91 81	V(+58.01)AHQGLSSPVTKSFPGVW(+15.99)	HCD
2	20200515_F1_Ag6_Peng0013_SA_IgG_14_chymo.raw	F2:13104	LFSN(+.98)NFLHW	F2:11446	9	90	90	9	589.7874	2	66.27	-	1.225E5	1177.5557	3.9	Deamidation (NQ)	99 99 98 95 57 69 97 97 99	LFSN(+.98)NFLHW	HCD
2	20200515_F1_Ag6_Peng0013_SA_IgG_14_chymo.raw	F2:11328	YQQKPGQAPRLLLY	F2:7664	14	90	90	14	558.9843	3	43.23	-	6.571E7	1673.9253	3.5		76 81 94 97 98 99 95 77 76 72 96 99 100 100	YQQKPGQAPRLLLY	ETHCD
2	20200515_F1_Ag6_Peng0013_SA_IgG_14_chymo.raw	F2:31958	GC(+58.01)LVKDYFPEVPTVSW	F2:11420	16	90	90	16	949.4614	2	66.15	-	5.2222E8	1896.8967	6.1	Carboxymethyl	46 51 78 99 99 99 100 100 99 99 85 85 100 100 100 100	GC(+58.01)LVKDYFPEVPTVSW	HCD
3	20200515_F1_Ag6_Peng0013_SA_IgG_14_ela.raw	F3:4606	GPPPTKLL	F3:8429	8	90	90	8	411.7618	2	46.15	-	2.0281E6	821.5010	9.7		93 97 100 97 90 73 84 86	GPPPTKLL	ETHCD
4	20200515_F1_Ag6_Peng0013_SA_IgG_14_thermo.raw	F4:10336	GQKNPDWE	F4:4103	8	90	90	8	487.2252	2	23.01	-	4.6867E6	972.4301	5.8		65 71 95 97 95 97 100 100	GQKNPDWE	ETHCD
3	20200515_F1_Ag6_Peng0013_SA_IgG_14_ela.raw	F3:33893	A(+58.01)LVLTQSGPTPSLSGSETLVLQ	F3:8816	22	90	90	22	1128.6154	2	49.14	-	1.2917E5	2255.1895	11.8	Carboxymethyl (KW X@N-term)	69 85 99 100 100 100 100 79 60 65 95 96 98 100 99 93 90 89 95 98 90 83	A(+58.01)LVLTQSGPTPSLSGSETLVLQ	ETHCD
4	20200515_F1_Ag6_Peng0013_SA_IgG_14_thermo.raw	-	L(+58.01)LPRLKA	F4:5096	7	90	90	7	434.7825	2	28.40	-	0	867.5541	-4.3	Carboxymethyl (KW X@N-term)	100 100 86 68 91 93 92	L(+58.01)LPRLKA	ETHCD
2	20200515_F1_Ag6_Peng0013_SA_IgG_14_chymo.raw	F2:322	SLSRGDRATL	F2:3572	10	90	90	10	359.2016	3	20.08	-	5.8614E4	1074.5781	4.5		87 92 97 97 98 98 92 89 91 59	SLSRGDRATL	ETHCD
2	20200515_F1_Ag6_Peng0013_SA_IgG_14_chymo.raw	F2:5613	GPGTKVDLKGVTVAAPSVF	F2:6252	19	90	90	19	461.5185	4	35.73	-	1.9725E6	1842.0251	10.6		93 99 99 99 97 98 100 99 86 52 60 75 91 94 86 86 95 99 100	GPGTKVDLKGVTVAAPSVF	ETHCD
2	20200515_F1_Ag6_Peng0013_SA_IgG_14_chymo.raw	F2:21709	NSGALTSGVHTC(+58.01)THRSTLSAW	F2:10172	21	90	90	21	748.6948	3	58.56	-	7.8418E6	2243.0388	10.5	Carboxymethyl	94 94 98 99 100 100 100 99 75 63 89 85 83 78 80 87 95 93 91 90 92	NSGALTSGVHTC(+58.01)THRSTLSAW	ETHCD
2	20200515_F1_Ag6_Peng0013_SA_IgG_14_chymo.raw	F2:8728	N(+58.01)GFM(+15.99)LVGEAKVQW	F2:7906	13	90	90	13	518.2589	3	45.20	-	3.0895E6	1551.7390	10.1	Carboxymethyl (KW X@N-term); Oxidation (M)	68 87 99 94 86 65 75 99 98 99 100 99 100	N(+58.01)GFM(+15.99)LVGEAKVQW	ETHCD
2	20200515_F1_Ag6_Peng0013_SA_IgG_14_chymo.raw	F2:2976	LRQPAGKGLEW	F2:6168	11	90	90	11	418.9052	3	34.78	-	1.2823E7	1253.6880	4.6		82 71 89 91 81 88 98 95 95 99 99	LRQPAGKGLEW	ETHCD
4	20200515_F1_Ag6_Peng0013_SA_IgG_14_thermo.raw	F4:8191	TVRQAEVV	F4:3218	8	90	90	8	451.2614	2	17.90	-	1.0505E5	900.5029	5.9		97 95 94 68 69 97 98 99	TVRQAEVV	ETHCD
4	20200515_F1_Ag6_Peng0013_SA_IgG_14_thermo.raw	F4:23875	E(+58.01)VTHQGLSSPVTKSFNDARC(+58.01)	F4:6005	20	90	90	20	764.6943	3	33.62	-	2.8705E5	2291.0488	5.3	Carboxymethyl (KW X@N-term); Carboxymethyl	99 99 100 100 99 100 100 100 100 100 100 100 100 99 97 88 45 33 46 96	E(+58.01)VTHQGLSSPVTKSFNDARC(+58.01)	HCD
2	20200515_F1_Ag6_Peng0013_SA_IgG_14_chymo.raw	F2:9160	VRQQPKGLEWLAF	F2:10231	13	90	90	13	524.6306	3	58.77	-	9.0285E5	1570.8621	5.1		92 88 92 60 70 95 95 96 96 91 97 98 98	VRQQPKGLEWLAF	ETHCD
3	20200515_F1_Ag6_Peng0013_SA_IgG_14_ela.raw	F3:19415	LC(+58.01)VKDYFPEPV	F3:9912	11	90	90	11	684.3345	2	55.16	-	1.7205E6	1366.6479	4.7	Carboxymethyl	50 60 99 96 98 98 100 100 100 93 95	LC(+58.01)VKDYFPEPV	HCD
3	20200515_F1_Ag6_Peng0013_SA_IgG_14_ela.raw	F3:15323	PGSVFPLAPSSK	F3:7694	12	89	89	12	593.8300	2	43.00	-	2.2769E5	1185.6394	5.0		68 81 99 100 100 82 75 95 94 94 93 95	PGSVFPLAPSSK	HCD
2	20200515_F1_Ag6_Peng0013_SA_IgG_14_chymo.raw	F2:7048	EVSKRPSGVFPPY	F2:3383	13	89	89	13	488.2661	3	18.91	-	3.2579E5	1461.7615	10.2		94 96 99 99 98 94 93 94 97 96 60 54 93	EVSKRPSGVFPPY	HCD
2	20200515_F1_Ag6_Peng0013_SA_IgG_14_chymo.raw	F2:49	YAESVKGRF	F2:4081	9	89	89	9	352.8552	3	23.17	-	4.5693E5	1055.5400	3.4		98 99 100 99 99 99 96 62 56	YAESVKGRF	HCD
2	20200515_F1_Ag6_Peng0013_SA_IgG_14_chymo.raw	F2:30374	WRNALQSGNSQESVTEQDSKDSTY	F2:4272	24	89	89	24	910.7568	3	24.33	-	3.0641E9	2729.2163	11.8		57 75 99 100 100 100 92 82 68 71 89 100 75 65 94 100 100 100 100 100 100 100 100 90	WRNALQSGNSQESVTEQDSKDSTY	ETHCD
2	20200515_F1_Ag6_Peng0013_SA_IgG_14_chymo.raw	F2:6682	RHPEYAVSVLRL	F2:6736	12	89	89	12	480.6113	3	38.53	-	4.0496E5	1438.8044	5.2		77 59 74 98 100 100 100 99 97 98 89 87	RHPEYAVSVLRL	HCD
3	20200515_F1_Ag6_Peng0013_SA_IgG_14_ela.raw	F3:2310	LGVPRPK	F3:8281	7	89	89	7	383.7477	2	46.00	-	1.0016E6	765.4861	-6.9		98 82 72 81 97 99 98	LGVPRPK	ETHCD
2	20200515_F1_Ag6_Peng0013_SA_IgG_14_chymo.raw	-	TFGQGTKVELKGVTVAAPSVF	F2:6941	21	89	89	21	534.8035	4	39.71	-	0	2135.1626	10.4		94 93 97 90 93 99 99 98 98 96 93 60 45 70 91 95 88 90 95 98 99	TFGQGTKVELKGVTVAAPSVF	ETHCD
3	20200515_F1_Ag6_Peng0013_SA_IgG_14_ela.raw	-	QHVH(+15.99)PWVYAC(+58.01)EVTHQGLSSPVTKSFNNEVC(+58.01)	F3:5791	30	89	89	30	706.5329	5	32.18	-	0	3527.5874	11.5	Oxidation (HW); Carboxymethyl	38 24 51 60 63 86 99 100 100 99 99 100 100 99 99 100 100 100 100 100 100 100 100 99 98 98 84 99 97 100	QHVH(+15.99)PWVYAC(+58.01)EVTHQGLSSPVTKSFNNEVC(+58.01)	HCD
2	20200515_F1_Ag6_Peng0013_SA_IgG_14_chymo.raw	F2:7359	HQQQPEKGPRYL	F2:3566	12	89	89	12	494.2634	3	20.02	-	2.0759E6	1479.7583	6.7		79 78 85 90 98 99 100 99 92 89 75 92	HQQQPEKGPRYL	HCD
2	20200515_F1_Ag6_Peng0013_SA_IgG_14_chymo.raw	F2:33756	LTSKAN(+.98)YEKHKVYAC(+58.01)EVTHQGLSSVPTKSFH(+15.99)W(+58.01)GY	F2:5480	34	89	89	34	1007.9878	4	31.49	-	4.2539E8	4027.9050	4.2	Deamidation (NQ); Carboxymethyl; Oxidation (HW); Carboxymethyl (KW X@N-term)	93 95 100 100 100 100 92 95 96 95 100 100 100 99 99 99 95 97 98 97 97 98 98 98 82 77 96 96 94 90 44 35 32 63	LTSKAN(+.98)YEKHKVYAC(+58.01)EVTHQGLSSVPTKSFH(+15.99)W(+58.01)GY	HCD
2	20200515_F1_Ag6_Peng0013_SA_IgG_14_chymo.raw	F2:7713	LSSPGERAAL	F2:4894	10	89	89	10	500.7776	2	27.95	-	2.7572E6	999.5349	5.7		85 87 99 99 91 92 82 93 99 69	LSSPGERAAL	ETHCD
2	20200515_F1_Ag6_Peng0013_SA_IgG_14_chymo.raw	F2:20984	SSPVTKSFNC(+58.01)NDL	F2:3709	13	89	89	13	735.3403	2	20.87	-	1.9459E7	1468.6504	10.7	Carboxymethyl	100 100 100 100 100 100 100 98 93 83 43 62 86	SSPVTKSFNC(+58.01)NDL	HCD
4	20200515_F1_Ag6_Peng0013_SA_IgG_14_thermo.raw	F4:4763	P(+58.01)LVVGKPG	F4:8334	8	89	89	8	412.7481	2	46.31	-	3.7613E4	823.4803	1.7	Carboxymethyl (KW X@N-term)	99 98 90 79 79 89 91 90	P(+58.01)LVVGKPG	ETHCD
2	20200515_F1_Ag6_Peng0013_SA_IgG_14_chymo.raw	F2:20869	A(+58.01)LVLTQSPGTLSLSPGEVGVTL	F2:9778	22	89	89	22	733.0770	3	56.14	-	7.2126E5	2196.1887	9.3	Carboxymethyl (KW X@N-term)	97 97 99 99 100 98 91 92 95 96 99 99 99 87 84 85 95 55 52 86 95 69	A(+58.01)LVLTQSPGTLSLSPGEVGVTL	ETHCD
2	20200515_F1_Ag6_Peng0013_SA_IgG_14_chymo.raw	F2:27010	LLTLMRQPDDFATY	F2:11302	14	89	89	14	842.4316	2	65.39	-	4.0039E5	1682.8337	8.9		99 98 95 89 59 68 86 88 94 92 89 97 100 100	LLTLMRQPDDFATY	ETHCD
2	20200515_F1_Ag6_Peng0013_SA_IgG_14_chymo.raw	F2:14584	AFK(+58.01)LFPN(+.98)SW(+58.01)	F2:13571	9	89	89	9	613.7948	2	78.02	-	6.6397E5	1225.5654	7.8	Carboxymethyl (KW X@N-term); Deamidation (NQ)	71 70 89 99 93 92 97 97 97	AFK(+58.01)LFPN(+.98)SW(+58.01)	ETHCD
4	20200515_F1_Ag6_Peng0013_SA_IgG_14_thermo.raw	F4:23063	T(+58.01)PTHQGLSSPVTKSFC(+58.01)EMVP	F4:6087	20	89	89	20	754.6903	3	33.96	-	3.7249E6	2261.0344	6.5	Carboxymethyl (KW X@N-term); Carboxymethyl	82 83 100 100 100 100 100 100 100 100 100 100 100 100 99 97 90 31 45 65	T(+58.01)PTHQGLSSPVTKSFC(+58.01)EMVP	HCD
3	20200515_F1_Ag6_Peng0013_SA_IgG_14_ela.raw	F3:21430	Q(+58.01)KVQQTC(+58.01)VVVDV	F3:8326	12	89	89	12	731.3698	2	46.26	-	9.684E5	1460.7180	4.7	Carboxymethyl (KW X@N-term); Carboxymethyl	56 65 88 90 91 96 92 96 100 100 100 100	Q(+58.01)KVQQTC(+58.01)VVVDV	ETHCD
4	20200515_F1_Ag6_Peng0013_SA_IgG_14_thermo.raw	F4:2377	LYKKSK	F4:8405	6	89	89	6	383.7477	2	42.66	-	2.3399E6	765.4749	7.8		99 92 91 85 77 93	LYKKSK	ETHCD
3	20200515_F1_Ag6_Peng0013_SA_IgG_14_ela.raw	F3:6958	LPHGVKVK	F3:8645	8	89	89	8	439.2831	2	46.59	-	3.9417E6	876.5545	-3.3		100 98 98 98 91 70 72 86	LPHGVKVK	ETHCD
2	20200515_F1_Ag6_Peng0013_SA_IgG_14_chymo.raw	F2:663	KK(+58.01)NRDSGVPDRF	F2:4049	12	89	89	12	369.9461	4	22.95	-	9.0904E4	1475.7480	4.9	Carboxymethyl (KW X@N-term)	72 75 88 91 94 96 99 88 83 89 99 99	KK(+58.01)NRDSGVPDRF	ETHCD
2	20200515_F1_Ag6_Peng0013_SA_IgG_14_chymo.raw	F2:10862	LYN(+.98)FSPPATGLPARF	F2:6421	15	89	89	15	551.2924	3	36.51	-	6.0292E7	1650.8406	8.9	Deamidation (NQ)	99 99 99 96 55 52 72 96 94 95 98 96 96 95 99	LYN(+.98)FSPPATGLPARF	HCD
2	20200515_F1_Ag6_Peng0013_SA_IgG_14_chymo.raw	F2:22103	VPPTTFSGDSDLKF	F2:9298	14	89	89	14	755.8796	2	53.29	-	4.136E8	1509.7351	6.4		77 59 72 80 93 98 98 97 96 92 97 96 97 98	VPPTTFSGDSDLKF	HCD
2	20200515_F1_Ag6_Peng0013_SA_IgG_14_chymo.raw	F2:1583	Q(-17.03)QKPGKAPKVL	F2:3778	11	89	89	11	392.9099	3	21.31	-	2.6886E5	1175.7026	4.5	Pyro-glu from Q	98 89 82 86 97 99 93 89 95 96 59	Q(-17.03)QKPGKAPKVL	ETHCD
2	20200515_F1_Ag6_Peng0013_SA_IgG_14_chymo.raw	F2:5880	LTSRDDAKNLTY	F2:4333	12	89	89	12	466.2430	3	24.59	-	1.5641E5	1395.6995	5.5		71 71 88 94 100 94 89 88 86 93 99 100	LTSRDDAKNLTY	ETHCD
2	20200515_F1_Ag6_Peng0013_SA_IgG_14_chymo.raw	F2:11269	GHMLLGGPSVF	F2:12742	11	89	89	11	557.7955	2	73.66	-	1.3446E6	1113.5640	11.2		59 60 79 97 99 99 97 96 97 100 100	GHMLLGGPSVF	ETHCD
4	20200515_F1_Ag6_Peng0013_SA_IgG_14_thermo.raw	F4:4685	LHVVQVK	F4:7449	7	89	89	7	411.7618	2	42.19	-	2.7693E6	821.5123	-4.0		97 80 86 82 86 97 95	LHVVQVK	ETHCD
2	20200515_F1_Ag6_Peng0013_SA_IgG_14_chymo.raw	F2:15695	EC(+58.01)Q(+.98)VTHQGLSSPVTKSM(+15.99)QGDPGY	F2:5764	23	89	89	23	631.7858	4	33.29	-	5.2695E6	2523.0894	9.8	Carboxymethyl; Deamidation (NQ); Oxidation (M)	100 100 100 100 100 100 100 100 100 100 100 100 100 100 100 99 56 49 46 92 50 68 97	EC(+58.01)Q(+.98)VTHQGLSSPVTKSM(+15.99)QGDPGY	HCD
2	20200515_F1_Ag6_Peng0013_SA_IgG_14_chymo.raw	F2:12721	TLSKADYYQQHKVY	F2:3278	14	89	89	14	581.9673	3	18.16	-	3.5917E6	1742.8628	9.9		99 99 100 99 95 96 99 95 51 43 77 99 100 100	TLSKADYYQQHKVY	ETHCD
2	20200515_F1_Ag6_Peng0013_SA_IgG_14_chymo.raw	F2:6154	LTSRDSNKNTLY	F2:4115	12	89	89	12	471.2466	3	22.59	-	3.6618E7	1410.7102	5.6		94 92 96 90 97 78 70 74 88 99 97 96	LTSRDSNKNTLY	ETHCD
4	20200515_F1_Ag6_Peng0013_SA_IgG_14_thermo.raw	F4:14323	HLNHYTQKSLSLSPG	F4:4355	15	89	89	15	561.2959	3	24.35	-	4.8773E6	1680.8584	4.4		86 93 99 100 100 100 100 99 95 95 89 92 61 67 62	HLNHYTQKSLSLSPG	ETHCD
2	20200515_F1_Ag6_Peng0013_SA_IgG_14_chymo.raw	F2:2131	QQKPGKAPKLL	F2:3715	11	89	89	11	403.2579	3	21.05	-	2.8832E7	1206.7449	5.9		52 56 95 97 97 98 99 99 98 98 92	QQKPGKAPKLL	HCD
2	20200515_F1_Ag6_Peng0013_SA_IgG_14_chymo.raw	F2:8222	ELVMTQSPL	F2:7992	9	89	89	9	509.2708	2	45.78	-	8.2788E5	1016.5212	5.6		95 95 98 98 99 92 81 86 60	ELVMTQSPL	ETHCD
3	20200515_F1_Ag6_Peng0013_SA_IgG_14_ela.raw	F3:10892	THQGLSSPVTKSFNDRAC(+58.01)	F3:4677	18	89	89	18	502.2427	4	25.94	-	1.1943E6	2004.9324	4.7	Carboxymethyl	85 67 85 93 99 100 100 100 100 100 100 100 97 91 57 43 91 98	THQGLSSPVTKSFNDRAC(+58.01)	HCD
2	20200515_F1_Ag6_Peng0013_SA_IgG_14_chymo.raw	F2:12869	LNSGAEVKELPTVKVSC(+58.01)KASGY	F2:3529	22	89	89	22	585.3100	4	19.86	-	4.2499E6	2337.1885	9.6	Carboxymethyl	62 62 93 98 99 100 100 99 75 60 65 73 99 99 95 93 97 99 98 98 99 99	LNSGAEVKELPTVKVSC(+58.01)KASGY	ETHCD
2	20200515_F1_Ag6_Peng0013_SA_IgG_14_chymo.raw	F2:2677	QQKPGQAPRLL	F2:4874	11	89	89	11	412.5812	3	27.90	-	5.2908E7	1234.7146	5.8		50 56 99 99 99 98 99 98 95 95 92	QQKPGQAPRLL	HCD
2	20200515_F1_Ag6_Peng0013_SA_IgG_14_chymo.raw	-	S(+58.01)LLGPQDWPGGGKEY	F2:7860	15	89	89	15	554.6045	3	44.88	-	0	1660.7732	11.1	Carboxymethyl (KW X@N-term)	96 98 98 73 72 74 84 79 93 88 89 95 97 100 100	S(+58.01)LLGPQDWPGGGKEY	ETHCD
2	20200515_F1_Ag6_Peng0013_SA_IgG_14_chymo.raw	-	SFGGGTKVELKGVTVAAPSVF	F2:6751	21	89	89	21	513.5396	4	38.60	-	0	2050.1099	9.4		84 81 93 95 97 100 100 100 100 100 98 61 50 80 94 95 75 79 92 98 99	SFGGGTKVELKGVTVAAPSVF	ETHCD
3	20200515_F1_Ag6_Peng0013_SA_IgG_14_ela.raw	F3:4372	K(+58.01)(+58.01)KRLR	F3:7783	5	89	89	5	408.7588	2	43.42	-	4.8301E3	815.4977	6.6	Carboxymethyl (KW X@N-term)	85 85 91 94 91	K(+58.01)(+58.01)KRLR	ETHCD
2	20200515_F1_Ag6_Peng0013_SA_IgG_14_chymo.raw	F2:11157	C(+58.01)QQSSRTPF	F2:4902	9	89	89	9	556.2505	2	28.01	-	1.9519E5	1110.4763	9.1	Carboxymethyl	79 86 90 95 87 86 93 93 90	C(+58.01)QQSSRTPF	ETHCD
2	20200515_F1_Ag6_Peng0013_SA_IgG_14_chymo.raw	F2:17744	KALPAPLEKTLSKTKGQM(+15.99)TFLVVY	F2:4873	24	89	89	24	670.6393	4	27.95	-	2.0069E7	2678.5081	7.5	Oxidation (M)	93 97 99 100 100 99 99 99 98 99 99 97 96 97 96 89 85 43 44 50 66 92 100 100	KALPAPLEKTLSKTKGQM(+15.99)TFLVVY	HCD
2	20200515_F1_Ag6_Peng0013_SA_IgG_14_chymo.raw	F2:22370	YLQKPGQSPQLLF	F2:9339	13	89	89	13	759.9238	2	53.56	-	7.8629E5	1517.8242	5.8		56 67 85 97 91 90 95 91 90 96 100 100 99	YLQKPGQSPQLLF	ETHCD
2	20200515_F1_Ag6_Peng0013_SA_IgG_14_chymo.raw	F2:14787	THQVAC(+58.01)EGLSSPVTKC(+58.01)GGQERY	F2:5307	22	89	89	22	617.2853	4	30.47	-	4.3973E8	2465.0950	6.9	Carboxymethyl	78 56 71 71 75 80 98 90 94 99 100 100 100 100 99 94 89 86 89 95 95 99	THQVAC(+58.01)EGLSSPVTKC(+58.01)GGQERY	HCD
2	20200515_F1_Ag6_Peng0013_SA_IgG_14_chymo.raw	F2:21646	RVVSVLTVVHQDWLNGKEY	F2:9361	19	89	89	19	748.0742	3	53.78	-	2.0616E7	2241.1904	4.6		90 52 62 68 85 95 97 99 100 100 97 99 79 77 95 97 97 99 100	RVVSVLTVVHQDWLNGKEY	HCD
2	20200515_F1_Ag6_Peng0013_SA_IgG_14_chymo.raw	F2:1645	QQTPGKAPKLL	F2:4738	11	89	89	11	394.2411	3	27.16	-	8.6808E5	1179.6975	3.4		51 56 95 97 95 96 99 99 99 99 92	QQTPGKAPKLL	HCD
2	20200515_F1_Ag6_Peng0013_SA_IgG_14_chymo.raw	F2:2753	QQKQGKPAKLL	F2:3600	11	89	89	11	413.5933	3	20.24	-	1.5518E5	1237.7505	6.1		87 94 96 98 99 98 79 67 94 99 65	QQKQGKPAKLL	ETHCD
2	20200515_F1_Ag6_Peng0013_SA_IgG_14_chymo.raw	F2:5861	TLSRDNARNK(+58.01)Y	F2:3456	11	89	89	11	465.9065	3	19.44	-	5.1914E4	1394.6902	5.4	Carboxymethyl (KW X@N-term)	90 89 66 66 95 92 93 95 95 97 99	TLSRDNARNK(+58.01)Y	ETHCD
3	20200515_F1_Ag6_Peng0013_SA_IgG_14_ela.raw	F3:22764	WAKADSK(+58.01)PKAGVETTFHKESNNKYTQ	F3:4135	26	89	89	26	756.6350	4	22.76	-	3.38E6	3022.4783	10.8	Carboxymethyl (KW X@N-term)	77 88 98 100 100 100 78 72 85 89 89 97 100 100 99 84 70 87 93 99 99 99 97 89 65 60	WAKADSK(+58.01)PKAGVETTFHKESNNKYTQ	ETHCD
4	20200515_F1_Ag6_Peng0013_SA_IgG_14_thermo.raw	F4:15736	LSKADYEKHKVYAC(+58.01)HH(+15.99)M(+15.99)LT	F4:3868	19	89	89	19	591.7902	4	21.32	-	1.5033E7	2363.1038	11.8	Carboxymethyl; Oxidation (HW); Oxidation (M)	80 77 93 99 99 99 100 97 97 100 92 87 93 97 66 51 66 98 98	LSKADYEKHKVYAC(+58.01)HH(+15.99)M(+15.99)LT	ETHCD
3	20200515_F1_Ag6_Peng0013_SA_IgG_14_ela.raw	F3:25654	A(+58.01)LVLTQSPSSTDSVTPKEKVKK(+58.01)	F3:7981	22	89	89	22	820.4556	3	44.49	-	4.4928E5	2458.3167	11.5	Carboxymethyl (KW X@N-term)	86 95 100 100 100 100 96 81 69 66 49 70 98 98 94 94 96 100 99 99 89 76	A(+58.01)LVLTQSPSSTDSVTPKEKVKK(+58.01)	ETHCD
2	20200515_F1_Ag6_Peng0013_SA_IgG_14_chymo.raw	F2:21323	KESPGTLVPKTRWTLTC(+58.01)TF	F2:8865	19	88	88	19	741.7269	3	50.77	-	1.5544E6	2222.1404	8.3	Carboxymethyl	85 95 98 93 91 99 100 99 73 56 80 68 56 95 100 99 99 100 100	KESPGTLVPKTRWTLTC(+58.01)TF	ETHCD
3	20200515_F1_Ag6_Peng0013_SA_IgG_14_ela.raw	F3:4606	LHVNLVK	F3:8306	7	88	88	7	411.7618	2	46.15	-	2.0281E6	821.5123	-4.0		99 93 92 68 77 96 96	LHVNLVK	ETHCD
2	20200515_F1_Ag6_Peng0013_SA_IgG_14_chymo.raw	F2:2148	QQKAGQAPRLL	F2:4785	11	88	88	11	403.9085	3	27.32	-	3.4234E5	1208.6990	3.8		85 90 95 98 99 98 80 78 90 97 66	QQKAGQAPRLL	ETHCD
2	20200515_F1_Ag6_Peng0013_SA_IgG_14_chymo.raw	F2:31714	Q(+58.01)FLGVGFYPSDLAVEW	F2:11653	16	88	88	16	943.4598	2	67.65	-	3.7765E7	1884.8933	6.3	Carboxymethyl (KW X@N-term)	59 59 61 83 86 91 96 95 98 98 99 99 99 99 100 100	Q(+58.01)FLGVGFYPSDLAVEW	ETHCD
2	20200515_F1_Ag6_Peng0013_SA_IgG_14_chymo.raw	F2:17343	KALPAPLEKTLSKAKGQEVGPPQVY	F2:5230	25	88	88	25	663.1365	4	29.46	-	7.1628E8	2648.4900	10.1		98 99 100 100 100 98 96 99 100 100 99 98 98 99 98 91 88 55 39 41 65 76 88 100 100	KALPAPLEKTLSKAKGQEVGPPQVY	HCD
4	20200515_F1_Ag6_Peng0013_SA_IgG_14_thermo.raw	F4:27935	KSAKQWYEKHKVYAC(+58.01)EVTHQG	F4:4760	21	88	88	21	860.0956	3	26.54	-	8.6261E5	2577.2434	8.3	Carboxymethyl	82 74 79 71 68 88 61 79 95 90 98 100 100 99 98 99 99 100 99 90 95	KSAKQWYEKHKVYAC(+58.01)EVTHQG	HCD
2	20200515_F1_Ag6_Peng0013_SA_IgG_14_chymo.raw	F2:8339	KDTERPSGLPERF	F2:4969	13	88	88	13	511.2695	3	28.38	-	2.722E6	1530.7791	5.0		67 79 95 99 81 91 94 93 71 85 100 100 100	KDTERPSGLPERF	ETHCD
2	20200515_F1_Ag6_Peng0013_SA_IgG_14_chymo.raw	F2:11903	YQQRQQPPRLLLY	F2:7665	13	88	88	13	568.3212	3	43.64	-	3.6516E6	1701.9314	6.0		85 90 92 73 65 74 87 94 96 98 100 100 100	YQQRQQPPRLLLY	ETHCD
3	20200515_F1_Ag6_Peng0013_SA_IgG_14_ela.raw	F3:2249	PTELGC(+58.01)S	F3:3063	7	88	88	7	382.6619	2	16.97	-	3.2399E4	763.3058	4.4	Carboxymethyl	87 88 99 74 74 100 100	PTELGC(+58.01)S	ETHCD
4	20200515_F1_Ag6_Peng0013_SA_IgG_14_thermo.raw	F4:9574	LSHTLFGDEWSK	F4:8130	12	88	88	12	473.9050	3	45.17	-	5.2277E6	1418.6831	7.0		96 96 100 100 100 100 100 100 96 40 57 79	LSHTLFGDEWSK	ETHCD
4	20200515_F1_Ag6_Peng0013_SA_IgG_14_thermo.raw	F4:28890	QSYLQQW(+15.99)W(+15.99)DEHVK	F4:5995	13	88	88	13	889.9163	2	33.58	-	1.1204E5	1777.8059	6.8	Oxidation (HW)	60 83 100 100 99 96 59 65 98 99 97 99 100	QSYLQQW(+15.99)W(+15.99)DEHVK	HCD
2	20200515_F1_Ag6_Peng0013_SA_IgG_14_chymo.raw	F2:6785	Q(+58.01)NKPRSGVSNRF	F2:3228	12	88	88	12	483.2538	3	18.01	-	8.44E4	1446.7327	4.9	Carboxymethyl (KW X@N-term)	79 82 93 82 80 97 92 85 86 95 97 95	Q(+58.01)NKPRSGVSNRF	ETHCD
2	20200515_F1_Ag6_Peng0013_SA_IgG_14_chymo.raw	F2:16012	YC(+58.01)QQSSRTPF	F2:5373	10	88	88	10	637.7799	2	30.74	-	3.4232E5	1273.5398	4.3	Carboxymethyl	88 93 94 93 91 82 77 84 90 95	YC(+58.01)QQSSRTPF	HCD
2	20200515_F1_Ag6_Peng0013_SA_IgG_14_chymo.raw	F2:3095	HQKPGQSPRLL	F2:3721	11	88	88	11	420.9124	3	20.94	-	2.3511E5	1259.7097	4.5		79 73 86 93 96 98 91 91 98 99 71	HQKPGQSPRLL	ETHCD
3	20200515_F1_Ag6_Peng0013_SA_IgG_14_ela.raw	F3:27456	SKSTSGGTAAW(+15.99)QGRKDYFPEPVTV	F3:11722	24	88	88	24	862.4362	3	65.16	-	9.2029E6	2584.2556	12.0	Oxidation (HW)	86 98 100 100 100 98 98 100 100 100 94 18 8 34 100 100 100 100 99 99 100 100 100 100	SKSTSGGTAAW(+15.99)QGRKDYFPEPVTV	ETHCD
2	20200515_F1_Ag6_Peng0013_SA_IgG_14_chymo.raw	F2:16667	SKFAVLQSSGLY	F2:10452	12	88	88	12	650.3538	2	59.94	-	2.2356E7	1298.6870	4.6		65 74 88 93 94 97 91 94 96 92 90 89	SKFAVLQSSGLY	ETHCD
2	20200515_F1_Ag6_Peng0013_SA_IgG_14_chymo.raw	F2:21155	AAEVTHQGLSSPVTKSFPGVW(+15.99)	F2:4554	21	88	88	21	738.7169	3	25.90	-	4.3638E6	2213.1116	7.8	Oxidation (HW)	92 86 93 96 100 99 97 91 96 100 100 99 99 100 99 94 88 38 37 85 73	AAEVTHQGLSSPVTKSFPGVW(+15.99)	HCD
2	20200515_F1_Ag6_Peng0013_SA_IgG_14_chymo.raw	F2:30522	Q(-17.03)VQLVESGGGVVQFWWFYRLASGF	F2:10026	24	88	88	24	915.1362	3	57.57	-	7.5015E6	2742.3594	10.0	Pyro-glu from Q	94 80 88 100 100 100 100 100 99 99 99 98 96 76 70 86 45 46 85 74 95 97 99 100	Q(-17.03)VQLVESGGGVVQFWWFYRLASGF	HCD
2	20200515_F1_Ag6_Peng0013_SA_IgG_14_chymo.raw	F2:16811	TFPAVLYTETY	F2:10400	11	88	88	11	652.8317	2	59.94	-	4.8223E6	1303.6335	11.7		98 99 100 100 100 98 94 61 60 67 99	TFPAVLYTETY	HCD
4	20200515_F1_Ag6_Peng0013_SA_IgG_14_thermo.raw	F4:29494	PSH(+15.99)FRKSGNSQESVTEQDSKDSTY	F4:4417	24	88	88	24	910.7544	3	24.46	-	3.0438E6	2729.2163	9.2	Oxidation (HW)	56 49 48 45 52 88 100 100 100 100 100 100 98 96 98 100 100 100 100 100 100 99 99 99	PSH(+15.99)FRKSGNSQESVTEQDSKDSTY	ETHCD
2	20200515_F1_Ag6_Peng0013_SA_IgG_14_chymo.raw	F2:27156	LTTLMRQSEDFALY	F2:11241	14	88	88	14	844.4290	2	65.07	-	9.2358E5	1686.8286	8.7		84 93 97 88 55 62 82 89 94 98 99 100 100 100	LTTLMRQSEDFALY	ETHCD
2	20200515_F1_Ag6_Peng0013_SA_IgG_14_chymo.raw	F2:6185	YQQKPGKAPKRL	F2:2683	12	88	88	12	471.9525	3	14.78	-	1.52E5	1412.8252	7.3		93 89 93 97 96 94 97 99 96 94 55 60	YQQKPGKAPKRL	HCD
2	20200515_F1_Ag6_Peng0013_SA_IgG_14_chymo.raw	F2:31074	STRANKK(+58.01)SEDFAVRW	F2:11329	15	88	88	15	926.9672	2	65.64	-	1.8356E6	1851.9226	-1.5	Carboxymethyl (KW X@N-term)	80 71 81 82 89 86 75 86 94 97 98 95 95 98 98	STRANKK(+58.01)SEDFAVRW	ETHCD
2	20200515_F1_Ag6_Peng0013_SA_IgG_14_chymo.raw	F2:11870	YQQKPGQPPGVLLLY	F2:7691	15	88	88	15	567.6569	3	43.74	-	3.669E6	1699.9297	11.2		92 91 95 95 94 97 79 84 82 61 61 98 100 100 100	YQQKPGQPPGVLLLY	ETHCD
2	20200515_F1_Ag6_Peng0013_SA_IgG_14_chymo.raw	F2:10621	TLSKADYEKHK(+58.01)VY	F2:3590	13	88	88	13	547.2856	3	19.86	-	3.3447E7	1638.8252	5.9	Carboxymethyl (KW X@N-term)	99 100 100 100 99 93 88 88 62 66 59 95 100	TLSKADYEKHK(+58.01)VY	ETHCD
2	20200515_F1_Ag6_Peng0013_SA_IgG_14_chymo.raw	F2:22100	A(+58.01)ASSYLSLTPEQW	F2:11088	13	88	88	13	755.8604	2	64.12	-	7.3114E5	1509.6987	4.9	Carboxymethyl (KW X@N-term)	68 60 70 96 99 100 98 98 97 79 85 100 100	A(+58.01)ASSYLSLTPEQW	ETHCD
4	20200515_F1_Ag6_Peng0013_SA_IgG_14_thermo.raw	F4:19840	VYAC(+58.01)EVTHQGLSSPVTKSC(+58.01)KC(+58.01)AKD	F4:6563	24	88	88	24	682.8174	4	36.87	-	1.0737E7	2727.2190	7.9	Carboxymethyl	100 100 100 100 99 100 100 100 98 90 96 100 100 99 100 100 99 89 37 38 52 73 68 86	VYAC(+58.01)EVTHQGLSSPVTKSC(+58.01)KC(+58.01)AKD	HCD
2	20200515_F1_Ag6_Peng0013_SA_IgG_14_chymo.raw	-	VTAALDLMLDLALSPGEVQTL	F2:9065	21	88	88	21	724.0674	3	51.95	-	0	2169.1602	9.3		92 93 99 99 99 80 76 92 92 85 84 86 97 89 90 93 96 67 55 90 100	VTAALDLMLDLALSPGEVQTL	ETHCD
2	20200515_F1_Ag6_Peng0013_SA_IgG_14_chymo.raw	F2:11499	GVVVSVLTVVHQDWLDGKEY	F2:9323	20	88	88	20	561.5540	4	53.56	-	1.3966E6	2242.1633	10.4		61 57 78 89 87 77 93 100 100 100 99 98 99 99 100 99 95 81 85 70	GVVVSVLTVVHQDWLDGKEY	ETHCD
2	20200515_F1_Ag6_Peng0013_SA_IgG_14_chymo.raw	F2:21204	FH(+15.99)LRQSPSNVLEWLGRTY	F2:8659	18	88	88	18	740.3911	3	49.51	-	8.6442E5	2218.1282	10.4	Oxidation (HW)	69 74 92 93 93 67 77 95 69 70 98 98 96 100 100 100 100 100	FH(+15.99)LRQSPSNVLEWLGRTY	ETHCD
2	20200515_F1_Ag6_Peng0013_SA_IgG_14_chymo.raw	-	LYDSSNRAVGPK(+58.01)RF	F2:6211	14	88	88	14	556.6249	3	35.51	-	0	1666.8428	6.0	Carboxymethyl (KW X@N-term)	85 86 99 100 97 90 82 88 93 96 85 76 82 78	LYDSSNRAVGPK(+58.01)RF	ETHCD
2	20200515_F1_Ag6_Peng0013_SA_IgG_14_chymo.raw	F2:5050	TLPTLC(+58.01)AKSSLY	F2:4042	12	88	88	12	452.2393	3	22.95	-	1.2609E6	1353.6851	8.2	Carboxymethyl	99 98 66 74 80 82 97 96 89 81 98 100	TLPTLC(+58.01)AKSSLY	HCD
4	20200515_F1_Ag6_Peng0013_SA_IgG_14_thermo.raw	F4:9285	GPRVVHRL	F4:8169	8	88	88	8	467.2960	2	44.11	-	5.5662E6	932.5668	11.4		98 98 98 99 95 84 68 65	GPRVVHRL	ETHCD
4	20200515_F1_Ag6_Peng0013_SA_IgG_14_thermo.raw	F4:17	LLTLLPRLL	F4:4217 4218	9	88	88	9	351.2448	3	23.13	-	1.0243E6	1050.7166	-3.8		98 98 98 97 93 80 68 77 85	LLTLLPRLL	ETHCD/HCD
4	20200515_F1_Ag6_Peng0013_SA_IgG_14_thermo.raw	F4:8912	PSVTKSFNW(+15.99)W(+58.01)G	F4:3610	11	88	88	11	461.5529	3	20.11	-	2.9408E5	1381.6301	4.9	Oxidation (HW); Carboxymethyl (KW X@N-term)	67 57 66 90 99 100 100 99 96 97 99	PSVTKSFNW(+15.99)W(+58.01)G	ETHCD
2	20200515_F1_Ag6_Peng0013_SA_IgG_14_chymo.raw	F2:9822	VTLHQDWPMGRTY	F2:7580	13	88	88	13	535.2661	3	42.71	-	6.9337E7	1602.7612	9.4		95 96 100 99 98 98 86 71 74 80 70 80 99	VTLHQDWPMGRTY	ETHCD
3	20200515_F1_Ag6_Peng0013_SA_IgG_14_ela.raw	F3:2311	LPGVRPK	F3:7678	7	88	88	7	383.7487	2	42.73	-	1.5566E6	765.4861	-4.3		100 99 94 75 68 90 91	LPGVRPK	ETHCD
3	20200515_F1_Ag6_Peng0013_SA_IgG_14_ela.raw	F3:20530	GC(+58.01)LVKDYFPQ(+.98)PV	F3:9838	12	88	88	12	712.8453	2	54.84	-	3.7234E6	1423.6692	4.9	Carboxymethyl; Deamidation (NQ)	44 54 90 100 98 99 99 100 100 100 88 88	GC(+58.01)LVKDYFPQ(+.98)PV	HCD
4	20200515_F1_Ag6_Peng0013_SA_IgG_14_thermo.raw	-	LRVVGLLGLL	F4:4823	10	88	88	10	351.5793	3	26.84	-	0	1051.7117	4.3		73 71 91 99 95 96 95 88 86 86	LRVVGLLGLL	ETHCD
2	20200515_F1_Ag6_Peng0013_SA_IgG_14_chymo.raw	F2:9114	FTGGGTKVELRRPRWSVF	F2:6872	18	88	88	18	524.0455	4	39.32	-	7.4503E6	2092.1328	9.5		95 92 95 97 98 98 88 86 98 99 96 95 66 52 60 79 94 99	FTGGGTKVELRRPRWSVF	ETHCD
2	20200515_F1_Ag6_Peng0013_SA_IgG_14_chymo.raw	F2:1298	KRPSGVPDRF	F2:3905	10	88	88	10	386.8857	3	22.15	-	1.2383E6	1157.6304	4.1		89 50 57 95 99 100 98 98 97 99	KRPSGVPDRF	HCD
2	20200515_F1_Ag6_Peng0013_SA_IgG_14_chymo.raw	F2:7189	SSPVTKSFNWDW(+15.99)	F2:3719	12	88	88	12	490.5626	3	20.87	-	4.5401E7	1468.6624	2.5	Oxidation (HW)	98 98 100 100 100 100 99 99 86 35 56 86	SSPVTKSFNWDW(+15.99)	HCD
2	20200515_F1_Ag6_Peng0013_SA_IgG_14_chymo.raw	F2:26881	E(-18.01)QKPGQPPKLLLYW	F2:11094	14	88	88	14	839.9734	2	64.16	-	3.2586E5	1677.9243	4.7	Pyro-glu from E	70 69 72 85 80 80 92 94 93 98 100 100 100 100	E(-18.01)QKPGQPPKLLLYW	ETHCD
3	20200515_F1_Ag6_Peng0013_SA_IgG_14_ela.raw	-	QTH(+15.99)H(+15.99)HKVYAC(+58.01)EVTHQGLSSPVTKSFNNEVC(+58.01)	F3:5792	30	88	88	30	882.9131	4	32.19	-	0	3527.5833	11.3	Oxidation (HW); Carboxymethyl	20 19 33 89 99 100 98 96 91 95 98 100 100 97 92 94 98 100 100 100 100 100 100 98 96 95 65 94 79 97	QTH(+15.99)H(+15.99)HKVYAC(+58.01)EVTHQGLSSPVTKSFNNEVC(+58.01)	HCD
4	20200515_F1_Ag6_Peng0013_SA_IgG_14_thermo.raw	F4:5185	LSGDSLRS	F4:3428	8	88	88	8	417.7220	2	19.04	-	7.8765E4	833.4243	6.1		99 97 79 77 88 87 83 93	LSGDSLRS	ETHCD
4	20200515_F1_Ag6_Peng0013_SA_IgG_14_thermo.raw	-	MVRLRAAAPSVF	F4:6346	12	88	88	12	439.9244	3	35.52	-	0	1316.7388	9.6		79 83 90 87 86 97 99 79 72 85 98 100	MVRLRAAAPSVF	ETHCD
2	20200515_F1_Ag6_Peng0013_SA_IgG_14_chymo.raw	F2:5639	YQQKPGLAPRLL	F2:6500	12	88	88	12	461.9440	3	37.18	-	6.2238E6	1382.8035	4.8		96 91 97 99 98 94 97 99 90 86 52 56	YQQKPGLAPRLL	HCD
2	20200515_F1_Ag6_Peng0013_SA_IgG_14_chymo.raw	F2:6305	EGSKRPSGVSNRF	F2:3227	13	88	88	13	474.2499	3	18.06	-	3.6328E5	1419.7219	4.3		75 76 95 98 79 73 90 89 88 88 95 98 99	EGSKRPSGVSNRF	ETHCD
3	20200515_F1_Ag6_Peng0013_SA_IgG_14_ela.raw	F3:20050	E(-18.01)K(+58.01)LTQPPSASGTKAQQK(+58.01)PV	F3:7201	19	88	88	19	698.3740	3	40.20	-	1.1028E6	2092.0798	9.8	Pyro-glu from E; Carboxymethyl (KW X@N-term)	95 95 100 100 98 92 93 99 100 100 100 100 100 99 97 70 44 49 41	E(-18.01)K(+58.01)LTQPPSASGTKAQQK(+58.01)PV	ETHCD
4	20200515_F1_Ag6_Peng0013_SA_IgG_14_thermo.raw	F4:2383	LPRGVPK	F4:7675	7	88	88	7	383.7487	2	41.36	-	2.1754E6	765.4861	-4.2		100 99 90 73 71 94 89	LPRGVPK	ETHCD
2	20200515_F1_Ag6_Peng0013_SA_IgG_14_chymo.raw	-	QLSRATGLAPRF	F2:6390	12	88	88	12	439.5879	3	36.54	-	0	1315.7361	4.3		79 85 87 92 93 80 84 95 82 84 96 98	QLSRATGLAPRF	ETHCD
2	20200515_F1_Ag6_Peng0013_SA_IgG_14_chymo.raw	F2:1951	Q(-17.03)HKPGKRPRL	F2:3786	10	88	88	10	400.5708	3	21.31	-	1.9619E5	1198.7046	-11.7	Pyro-glu from Q	99 98 98 98 99 99 93 83 59 51	Q(-17.03)HKPGKRPRL	ETHCD
2	20200515_F1_Ag6_Peng0013_SA_IgG_14_chymo.raw	F2:2751	LFPPKPKDPSL	F2:5026	11	88	88	11	413.5796	3	27.84	-	1.5991E8	1237.7070	7.9		95 96 99 99 99 90 88 93 45 69 93	LFPPKPKDPSL	HCD
2	20200515_F1_Ag6_Peng0013_SA_IgG_14_chymo.raw	F2:11614	LHQRLDFTRLLLY	F2:6707	13	88	88	13	563.3324	3	38.27	-	4.0055E6	1686.9570	10.9		100 99 96 52 48 68 90 95 97 99 100 100 100	LHQRLDFTRLLLY	ETHCD
2	20200515_F1_Ag6_Peng0013_SA_IgG_14_chymo.raw	F2:5247	LTSRDNAKKK(+58.01)F	F2:3634	11	88	88	11	455.9233	3	20.50	-	8.2211E4	1364.7412	5.1	Carboxymethyl (KW X@N-term)	82 77 83 84 97 97 92 88 79 88 98	LTSRDNAKKK(+58.01)F	ETHCD
3	20200515_F1_Ag6_Peng0013_SA_IgG_14_ela.raw	-	LVRVVLAGLL	F3:4183 4184	10	88	88	10	351.5794	3	23.06	-	0	1051.7117	4.6		92 86 96 99 81 69 80 86 92 95	LVRVVLAGLL	ETHCD/HCD
4	20200515_F1_Ag6_Peng0013_SA_IgG_14_thermo.raw	F4:4806	YGDPDHYSKR	F4:2800	10	88	88	10	413.1935	3	15.49	-	3.9058E4	1236.5522	5.3		54 56 73 95 100 100 100 100 100 100	YGDPDHYSKR	ETHCD
2	20200515_F1_Ag6_Peng0013_SA_IgG_14_chymo.raw	F2:20063	KTTPPMLDSDGSFFLYSKL	F2:10683	19	87	87	19	716.3651	3	61.63	-	5.1007E5	2146.0654	3.8		61 78 93 91 74 60 84 99 92 96 63 81 100 100 100 99 99 99 99	KTTPPMLDSDGSFFLYSKL	HCD
2	20200515_F1_Ag6_Peng0013_SA_IgG_14_chymo.raw	F2:9001	SLDKSRWQQGNVF	F2:6298	13	87	87	13	522.2701	3	35.73	-	7.0232E8	1563.7793	5.9		63 82 99 97 60 52 95 97 97 100 100 100 100	SLDKSRWQQGNVF	ETHCD
2	20200515_F1_Ag6_Peng0013_SA_IgG_14_chymo.raw	F2:6793	GQGTKLELVGRTVAAPSVF	F2:6467	19	87	87	19	483.2790	4	36.61	-	2.7207E7	1929.0684	9.7		81 80 88 90 96 99 98 96 61 59 89 94 95 95 82 82 88 96 98	GQGTKLELVGRTVAAPSVF	ETHCD
2	20200515_F1_Ag6_Peng0013_SA_IgG_14_chymo.raw	F2:21116	AASSYLHWPEQW	F2:10606	12	87	87	12	737.8481	2	61.26	-	3.0927E5	1473.6677	9.4		77 77 97 93 96 97 67 70 89 95 96 99	AASSYLHWPEQW	HCD
2	20200515_F1_Ag6_Peng0013_SA_IgG_14_chymo.raw	F2:16690	Q(+58.01)KTLNNW(+15.99)KKPKNSKY	F2:8525	15	87	87	15	651.0250	3	48.71	-	9.6816E5	1950.0322	10.7	Carboxymethyl (KW X@N-term); Oxidation (HW)	56 79 99 89 80 92 63 68 95 99 100 99 98 99 100	Q(+58.01)KTLNNW(+15.99)KKPKNSKY	ETHCD
2	20200515_F1_Ag6_Peng0013_SA_IgG_14_chymo.raw	F2:19993	SAQVTHEGSNSKQTVAPTDW	F2:3677	20	87	87	20	715.0125	3	20.72	-	8.5246E5	2141.9978	8.3		78 79 79 92 98 100 100 100 100 81 49 55 84 94 96 92 92 94 97 94	SAQVTHEGSNSKQTVAPTDW	ETHCD
2	20200515_F1_Ag6_Peng0013_SA_IgG_14_chymo.raw	F2:13525	SMAKVSNKALPAPLRW(+15.99)	F2:3666	16	87	87	16	595.6724	3	20.61	-	1.1945E7	1783.9766	10.6	Oxidation (HW)	40 27 56 99 100 100 100 100 100 99 98 95 95 96 100 99	SMAKVSNKALPAPLRW(+15.99)	ETHCD
4	20200515_F1_Ag6_Peng0013_SA_IgG_14_thermo.raw	F4:20972	LSHTLFGDEW(+15.99)AK	F4:8078	12	87	87	12	710.3535	2	45.17	-	1.9908E6	1418.6831	6.6	Oxidation (HW)	86 65 74 99 100 94 78 79 83 95 98 99	LSHTLFGDEW(+15.99)AK	ETHCD
2	20200515_F1_Ag6_Peng0013_SA_IgG_14_chymo.raw	F2:15237	VGVQAPGKAVEWVAVLSY	F2:9761	18	87	87	18	625.0187	3	56.09	-	1.3461E6	1872.0144	10.6		79 62 73 92 82 91 98 92 63 60 95 95 97 99 100 100 100 100	VGVQAPGKAVEWVAVLSY	ETHCD
4	20200515_F1_Ag6_Peng0013_SA_IgG_14_thermo.raw	F4:7046	LPHGVKVK	F4:8496	8	87	87	8	439.2831	2	46.51	-	2.8841E6	876.5545	-3.3		100 100 98 95 82 67 69 89	LPHGVKVK	ETHCD
4	20200515_F1_Ag6_Peng0013_SA_IgG_14_thermo.raw	-	LTRAVPRA	F4:11142	8	87	87	8	442.2802	2	61.88	-	0	882.5399	6.6		83 83 94 82 79 90 91 98	LTRAVPRA	ETHCD
2	20200515_F1_Ag6_Peng0013_SA_IgG_14_chymo.raw	F2:11491	VFGTGTKVTVL	F2:7741	11	87	87	11	561.3351	2	44.27	-	4.6528E7	1120.6492	5.8		100 100 99 99 90 79 61 74 94 99 69	VFGTGTKVTVL	ETHCD
2	20200515_F1_Ag6_Peng0013_SA_IgG_14_chymo.raw	F2:5825	GPGTKVELKVGTVAAPSVF	F2:5953	19	87	87	19	465.0220	4	33.99	-	8.6329E5	1856.0408	9.8		63 95 98 99 96 96 100 100 92 52 46 77 93 95 85 85 95 99 100	GPGTKVELKVGTVAAPSVF	ETHCD
2	20200515_F1_Ag6_Peng0013_SA_IgG_14_chymo.raw	F2:6200	YQQKPGQSPRLL	F2:4861	12	87	87	12	472.2671	3	27.84	-	7.1019E6	1413.7727	4.8		95 92 97 99 99 96 93 96 88 54 55 87	YQQKPGQSPRLL	HCD
2	20200515_F1_Ag6_Peng0013_SA_IgG_14_chymo.raw	F2:2751	LFPPKPKDPSL	F2:5395	11	87	87	11	413.5796	3	27.84	-	1.5991E8	1237.7070	7.9		98 92 97 98 97 97 92 94 65 59 76	LFPPKPKDPSL	ETHCD
2	20200515_F1_Ag6_Peng0013_SA_IgG_14_chymo.raw	F2:21694	KELAVLTVVHQDWLDGKEY	F2:9326	19	87	87	19	748.4027	3	53.56	-	4.8821E6	2242.1633	10.2		44 54 49 55 82 94 95 99 100 100 98 99 99 100 100 99 99 100 100	KELAVLTVVHQDWLDGKEY	HCD
2	20200515_F1_Ag6_Peng0013_SA_IgG_14_chymo.raw	-	TFPGLLQSSGLY	F2:11077	12	87	87	12	641.8407	2	64.04	-	0	1281.6604	5.0		94 87 76 49 71 96 97 92 90 98 100 100	TFPGLLQSSGLY	ETHCD
3	20200515_F1_Ag6_Peng0013_SA_IgG_14_ela.raw	F3:8704	EAFVEVTK	F3:5072	8	87	87	8	461.7500	2	28.04	-	9.622E4	921.4807	5.1		78 67 95 95 96 92 85 92	EAFVEVTK	HCD
2	20200515_F1_Ag6_Peng0013_SA_IgG_14_chymo.raw	F2:23665	E(-18.01)APSYKTTLSQSMF	F2:10525	14	87	87	14	786.3768	2	60.64	-	3.4425E5	1570.7336	3.5	Pyro-glu from E	100 73 59 55 56 89 98 98 99 99 99 100 100 100	E(-18.01)APSYKTTLSQSMF	ETHCD
3	20200515_F1_Ag6_Peng0013_SA_IgG_14_ela.raw	F3:2001	GTRLLPV	F3:12148	7	87	87	7	378.2393	2	67.57	-	2.0014E5	754.4701	-7.9		83 84 97 98 94 83 72	GTRLLPV	ETHCD
2	20200515_F1_Ag6_Peng0013_SA_IgG_14_chymo.raw	-	YLVYGAAPRLVLY	F2:6501	13	87	87	13	499.9583	3	37.15	-	0	1496.8391	9.4		74 86 87 90 95 94 63 68 90 96 94 98 99	YLVYGAAPRLVLY	ETHCD
2	20200515_F1_Ag6_Peng0013_SA_IgG_14_chymo.raw	-	SC(+58.01)NLTHEGSTVEKTVANC(+58.01)H(+15.99)F	F2:4668	20	87	87	20	770.3390	3	26.68	-	0	2307.9736	9.3	Carboxymethyl; Oxidation (HW)	93 91 83 93 100 100 100 100 99 82 86 100 98 93 92 89 55 46 62 84	SC(+58.01)NLTHEGSTVEKTVANC(+58.01)H(+15.99)F	ETHCD
2	20200515_F1_Ag6_Peng0013_SA_IgG_14_chymo.raw	F2:2355	AGQPKGLAPRLL	F2:6183	12	87	87	12	407.5894	3	35.37	-	8.545E5	1219.7400	5.3		82 87 98 99 99 100 100 75 60 79 97 73	AGQPKGLAPRLL	ETHCD
4	20200515_F1_Ag6_Peng0013_SA_IgG_14_thermo.raw	-	L(+58.01)AVLTQSPAT	F4:6089	10	87	87	10	529.7929	2	34.08	-	0	1057.5654	5.5	Carboxymethyl (KW X@N-term)	43 49 88 99 99 98 100 100 100 100	L(+58.01)AVLTQSPAT	HCD
3	20200515_F1_Ag6_Peng0013_SA_IgG_14_ela.raw	F3:22794	A(+58.01)LVLTQSPATLSLSPGEGVKDK	F3:9070	22	87	87	22	757.0883	3	50.39	-	2.2599E6	2268.2212	9.7	Carboxymethyl (KW X@N-term)	94 96 100 100 100 100 97 96 99 100 100 100 100 100 99 99 98 67 51 39 46 41	A(+58.01)LVLTQSPATLSLSPGEGVKDK	ETHCD
2	20200515_F1_Ag6_Peng0013_SA_IgG_14_chymo.raw	F2:14437	LDQM(+15.99)TQSPSSL	F2:5125	11	87	87	11	611.7867	2	29.21	-	3.7962E6	1221.5547	3.5	Oxidation (M)	52 62 88 94 97 97 97 97 99 100 77	LDQM(+15.99)TQSPSSL	ETHCD
2	20200515_F1_Ag6_Peng0013_SA_IgG_14_chymo.raw	F2:1274	LFPPKPKDTL	F2:6182	10	87	87	10	385.8992	3	30.47	-	7.0749E8	1154.6699	5.1		96 97 100 100 99 96 63 72 63 86	LFPPKPKDTL	HCD
3	20200515_F1_Ag6_Peng0013_SA_IgG_14_ela.raw	F3:23408	SSVLPMTWMLLAPS	F3:8124	14	87	87	14	766.9037	2	45.21	-	1.3177E6	1531.7778	9.8		99 86 67 71 76 87 95 95 82 74 90 100 100 99	SSVLPMTWMLLAPS	ETHCD
2	20200515_F1_Ag6_Peng0013_SA_IgG_14_chymo.raw	F2:25387	YQQRPGQAPVLVLY	F2:8731	14	87	87	14	816.4535	2	50.03	-	1.1793E6	1630.8831	5.7		84 86 92 92 74 71 78 83 81 82 99 100 100 100	YQQRPGQAPVLVLY	ETHCD
2	20200515_F1_Ag6_Peng0013_SA_IgG_14_chymo.raw	F2:31322	LTTLTSLQPEDFATYY	F2:11613	16	87	87	16	931.9611	2	67.22	-	1.7755E6	1861.8984	4.9		84 89 96 97 97 96 96 83 45 49 72 98 97 99 100 100	LTTLTSLQPEDFATYY	ETHCD
4	20200515_F1_Ag6_Peng0013_SA_IgG_14_thermo.raw	F4:11982	TK(+58.01)NK(+58.01)HLAT	F4:3952	8	87	87	8	514.7687	2	21.90	-	3.949E5	1027.5298	-6.8	Carboxymethyl (KW X@N-term)	82 78 88 86 78 92 98 98	TK(+58.01)NK(+58.01)HLAT	ETHCD
3	20200515_F1_Ag6_Peng0013_SA_IgG_14_ela.raw	F3:27506	R(+58.01)C(+58.01)LK(+58.01)K(+58.01)PTYLC(+58.01)RG	F3:8460	12	87	87	12	864.4138	2	47.03	-	1.134E6	1726.8018	6.6	Carboxymethyl (KW X@N-term); Carboxymethyl	44 73 96 85 71 82 98 100 100 100 100 99	R(+58.01)C(+58.01)LK(+58.01)K(+58.01)PTYLC(+58.01)RG	ETHCD
2	20200515_F1_Ag6_Peng0013_SA_IgG_14_chymo.raw	F2:10156	M(+15.99)KQKPGKAPLNLLY	F2:7647	14	87	87	14	539.6467	3	43.54	-	3.2323E5	1615.9119	3.9	Oxidation (M)	56 62 90 95 96 99 98 77 78 87 87 98 99 98	M(+15.99)KQKPGKAPLNLLY	ETHCD
3	20200515_F1_Ag6_Peng0013_SA_IgG_14_ela.raw	F3:23808	Q(-17.03)VQLQESGPGLVKPS	F3:7277	15	87	87	15	775.4167	2	40.61	-	3.2778E5	1548.8147	2.7	Pyro-glu from Q	76 40 67 100 99 100 100 100 79 75 92 100 100 89 91	Q(-17.03)VQLQESGPGLVKPS	HCD
2	20200515_F1_Ag6_Peng0013_SA_IgG_14_chymo.raw	F2:29847	L(+58.01)GPTEK(+58.01)VTC(+58.01)VVVDVSHEDPEVKF	F2:9663	23	87	87	23	901.1107	3	55.50	-	5.3579E6	2700.2839	9.8	Carboxymethyl (KW X@N-term); Carboxymethyl	96 49 55 57 60 51 75 88 92 97 100 99 96 99 100 99 100 100 95 98 100 100 100	L(+58.01)GPTEK(+58.01)VTC(+58.01)VVVDVSHEDPEVKF	HCD
2	20200515_F1_Ag6_Peng0013_SA_IgG_14_chymo.raw	F2:26941	LAPAPLEKTLSKAKGQPPSTPQVY	F2:6285	24	87	87	24	841.1467	3	35.57	-	1.2361E8	2520.3950	9.3		84 92 100 100 100 99 99 99 99 100 100 100 100 99 95 94 70 43 40 48 60 77 99 100	LAPAPLEKTLSKAKGQPPSTPQVY	HCD
2	20200515_F1_Ag6_Peng0013_SA_IgG_14_chymo.raw	F2:15696	Y(+58.01)C(+58.01)EVTHQGLSSPVTKSFFSQY	F2:5517	21	87	87	21	631.7859	4	31.33	-	1.495E7	2523.1262	-4.6	Carboxymethyl (KW X@N-term); Carboxymethyl	99 99 100 99 99 98 97 61 77 98 99 95 96 98 98 97 90 44 34 54 99	Y(+58.01)C(+58.01)EVTHQGLSSPVTKSFFSQY	HCD
2	20200515_F1_Ag6_Peng0013_SA_IgG_14_chymo.raw	F2:3096	YQQKPGKPAKFLLY	F2:6772	14	87	87	14	420.9943	4	38.69	-	2.5676E5	1679.9399	4.8		86 89 87 66 77 97 98 87 81 96 97 97 97 65	YQQKPGKPAKFLLY	ETHCD
2	20200515_F1_Ag6_Peng0013_SA_IgG_14_chymo.raw	F2:2434	LSKTKGQPGVEPQVY	F2:3273	15	87	87	15	408.4801	4	18.23	-	3.4601E6	1629.8726	11.6		92 92 98 100 100 99 79 78 69 62 72 75 93 99 99	LSKTKGQPGVEPQVY	ETHCD
2	20200515_F1_Ag6_Peng0013_SA_IgG_14_chymo.raw	F2:17965	KADGYANKPAGVETTKPSKQSNNKY	F2:2818	25	87	87	25	674.8530	4	15.56	-	2.8051E6	2695.3564	9.9		91 91 97 95 82 50 43 44 65 88 92 98 99 98 97 79 85 99 98 97 98 98 98 99 99	KADGYANKPAGVETTKPSKQSNNKY	ETHCD
2	20200515_F1_Ag6_Peng0013_SA_IgG_14_chymo.raw	F2:12752	M(+15.99)KQRPGQSPVGRLLY	F2:4678	15	87	87	15	582.6592	3	26.75	-	4.606E6	1744.9407	8.6	Oxidation (M)	82 82 86 83 92 99 92 62 71 78 86 97 99 100 99	M(+15.99)KQRPGQSPVGRLLY	ETHCD
2	20200515_F1_Ag6_Peng0013_SA_IgG_14_chymo.raw	F2:4257	AAFLDLPTPARF	F2:5350	12	87	87	12	440.2477	3	30.53	-	9.5116E5	1317.7080	10.1		100 99 96 54 62 93 92 93 95 92 80 90	AAFLDLPTPARF	HCD
2	20200515_F1_Ag6_Peng0013_SA_IgG_14_chymo.raw	F2:9553	FRQAPGKGLEADRF	F2:9282	14	87	87	14	531.2870	3	53.29	-	2.6072E6	1590.8267	7.8		88 65 90 96 99 100 100 96 96 99 48 50 95 100	FRQAPGKGLEADRF	ETHCD
3	20200515_F1_Ag6_Peng0013_SA_IgG_14_ela.raw	F3:10064	GPPPPPGKPQ	F3:2873	10	87	87	10	486.2713	2	15.94	-	2.5678E5	970.5236	4.6		73 95 100 100 100 76 57 89 90 92	GPPPPPGKPQ	HCD
2	20200515_F1_Ag6_Peng0013_SA_IgG_14_chymo.raw	F2:38915	KADSSPVKAGVEMATPSKQSNNKY	F2:3092	24	87	87	24	1269.1509	2	17.33	-	2.4682E7	2536.2590	11.1		89 41 72 99 100 97 95 100 99 90 85 95 30 54 96 96 96 95 93 93 91 94 94 99	KADSSPVKAGVEMATPSKQSNNKY	HCD
2	20200515_F1_Ag6_Peng0013_SA_IgG_14_chymo.raw	F2:15979	SLRADDTAVYY	F2:6122	11	87	87	11	637.3087	2	34.94	-	2.8505E6	1272.5986	3.3		93 91 54 54 72 97 99 99 100 100 100	SLRADDTAVYY	ETHCD
2	20200515_F1_Ag6_Peng0013_SA_IgG_14_chymo.raw	-	VTLHQDWLNK(+58.01)QY	F2:7449	12	87	87	12	534.9380	3	42.53	-	0	1601.7837	5.4	Carboxymethyl (KW X@N-term)	91 88 98 98 98 100 99 99 69 52 71 81	VTLHQDWLNK(+58.01)QY	ETHCD
4	20200515_F1_Ag6_Peng0013_SA_IgG_14_thermo.raw	F4:6610	LVK(+58.01)K(+58.01)VY	F4:9503	6	87	87	6	433.2586	2	52.96	-	3.6351E5	864.4957	8.2	Carboxymethyl (KW X@N-term)	77 73 87 91 98 97	LVK(+58.01)K(+58.01)VY	ETHCD
2	20200515_F1_Ag6_Peng0013_SA_IgG_14_chymo.raw	F2:1274	LFPPKPKDTL	F2:5330	10	87	87	10	385.8992	3	30.47	-	7.0749E8	1154.6699	5.1		97 98 100 100 99 97 63 70 60 87	LFPPKPKDTL	HCD
3	20200515_F1_Ag6_Peng0013_SA_IgG_14_ela.raw	F3:17014	L(+58.01)NW(+15.99)ERKQSDNKYAAS	F3:2982	15	87	87	15	628.6406	3	16.52	-	1.1577E5	1882.8809	10.2	Carboxymethyl (KW X@N-term); Oxidation (HW)	59 60 61 59 70 99 100 100 100 100 100 100 100 100 99	L(+58.01)NW(+15.99)ERKQSDNKYAAS	ETHCD
2	20200515_F1_Ag6_Peng0013_SA_IgG_14_chymo.raw	F2:1782	NPSLKSRPEY	F2:3002	10	87	87	10	397.5466	3	16.67	-	7.1433E5	1189.6091	7.4		97 99 100 100 99 96 80 48 60 92	NPSLKSRPEY	ETHCD
4	20200515_F1_Ag6_Peng0013_SA_IgG_14_thermo.raw	F4:15337	M(+15.99)(+58.01)EDHGDLLEC(+58.01)ADNVG	F4:5077	15	87	87	15	583.8957	3	28.32	-	1.2328E6	1748.6506	8.4	Oxidation (M); Carboxymethyl (KW X@N-term); Carboxymethyl	51 63 92 100 100 100 100 100 100 99 98 97 75 61 69	M(+15.99)(+58.01)EDHGDLLEC(+58.01)ADNVG	ETHCD
3	20200515_F1_Ag6_Peng0013_SA_IgG_14_ela.raw	F3:21752	GM(+15.99)AQHQGLSK(+58.01)PTKSMKNTEA	F3:5767	20	87	87	20	740.0331	3	32.17	-	2.8329E6	2217.0518	11.7	Oxidation (M); Carboxymethyl (KW X@N-term)	93 83 70 81 99 100 100 100 100 98 99 100 100 95 48 41 62 88 95 90	GM(+15.99)AQHQGLSK(+58.01)PTKSMKNTEA	ETHCD
4	20200515_F1_Ag6_Peng0013_SA_IgG_14_thermo.raw	F4:13478	GPKATLPAKVP	F4:9207	11	87	87	11	539.8351	2	51.32	-	7.4364E6	1077.6545	1.0		70 87 94 96 86 75 85 96 95 87 86	GPKATLPAKVP	ETHCD
2	20200515_F1_Ag6_Peng0013_SA_IgG_14_chymo.raw	F2:18094	K(+58.01)ALPAPLEKTLSKAKGQPPSTPQVY	F2:5693	25	87	87	25	677.6368	4	32.41	-	2.2678E7	2706.4954	8.5	Carboxymethyl (KW X@N-term)	93 96 99 99 99 97 95 97 98 99 99 98 97 98 98 91 90 61 49 51 52 45 73 100 100	K(+58.01)ALPAPLEKTLSKAKGQPPSTPQVY	HCD
2	20200515_F1_Ag6_Peng0013_SA_IgG_14_chymo.raw	F2:4302	DQGSSSEKLQKL	F2:3812	12	87	87	12	440.5674	3	21.47	-	7.1323E5	1318.6729	5.7		56 46 85 97 100 96 97 96 97 98 100 74	DQGSSSEKLQKL	ETHCD
2	20200515_F1_Ag6_Peng0013_SA_IgG_14_chymo.raw	F2:6776	RRGEQVQKVVTF	F2:3565	12	87	87	12	482.9496	3	19.97	-	3.9669E5	1445.8103	11.6		92 73 76 97 77 74 92 92 88 89 95 99	RRGEQVQKVVTF	ETHCD
3	20200515_F1_Ag6_Peng0013_SA_IgG_14_ela.raw	F3:25449	AW(+15.99)NSGALTSVGGRDGPA	F3:8676	17	87	87	17	816.3982	2	48.40	-	3.5356E6	1630.7700	7.2	Oxidation (HW)	93 95 100 100 100 100 100 100 100 98 94 45 35 49 72 100 100	AW(+15.99)NSGALTSVGGRDGPA	ETHCD
4	20200515_F1_Ag6_Peng0013_SA_IgG_14_thermo.raw	F4:3647	VTKSFNRGEC(+58.01)	F4:2997	10	87	87	10	400.1906	3	16.61	-	5.709E4	1197.5449	4.2	Carboxymethyl	50 68 93 100 100 100 88 82 95 92	VTKSFNRGEC(+58.01)	ETHCD
3	20200515_F1_Ag6_Peng0013_SA_IgG_14_ela.raw	F3:27948	YAC(+58.01)EVTHQGLSSPVTKSFW(+58.01)EW(+58.01)	F3:6177	21	87	87	21	877.0642	3	34.22	-	5.125E6	2628.1477	8.8	Carboxymethyl; Carboxymethyl (KW X@N-term)	100 99 95 97 99 98 79 86 56 72 81 91 99 99 99 98 93 81 33 73 98	YAC(+58.01)EVTHQGLSSPVTKSFW(+58.01)EW(+58.01)	HCD
4	20200515_F1_Ag6_Peng0013_SA_IgG_14_thermo.raw	F4:26418	FTHADLTAW(+15.99)PDTEK	F4:6176	14	87	87	14	824.3903	2	34.59	-	5.9303E4	1646.7576	5.2	Oxidation (HW)	71 75 94 100 100 99 74 66 74 95 97 88 92 92	FTHADLTAW(+15.99)PDTEK	ETHCD
2	20200515_F1_Ag6_Peng0013_SA_IgG_14_chymo.raw	F2:15508	AW(+15.99)LVGQPPGKGLEWLGY	F2:9460	17	87	87	17	629.6719	3	54.25	-	2.9041E6	1885.9727	11.3	Oxidation (HW)	68 65 82 67 66 66 79 94 100 100 97 97 99 100 100 100 100	AW(+15.99)LVGQPPGKGLEWLGY	ETHCD
2	20200515_F1_Ag6_Peng0013_SA_IgG_14_chymo.raw	F2:31201	ADALKLVNFAAQQTQQL	F2:11377	17	87	87	17	930.0149	2	65.90	-	3.4497E6	1857.9949	11.0		73 83 96 99 97 97 97 92 70 71 90 94 93 89 77 77 83	ADALKLVNFAAQQTQQL	ETHCD
2	20200515_F1_Ag6_Peng0013_SA_IgG_14_chymo.raw	F2:1628	VQKPGKAPKLL	F2:4099	11	87	87	11	393.5938	3	23.37	-	2.3322E5	1177.7546	4.1		76 69 60 76 98 100 99 98 100 100 80	VQKPGKAPKLL	ETHCD
4	20200515_F1_Ag6_Peng0013_SA_IgG_14_thermo.raw	F4:17421	VYAC(+58.01)EVTHQGLSWLRG	F4:5585	16	87	87	16	626.3117	3	31.17	-	2.5376E5	1875.8938	10.4	Carboxymethyl	80 84 96 99 99 99 99 100 98 97 96 69 26 57 93 97	VYAC(+58.01)EVTHQGLSWLRG	ETHCD
2	20200515_F1_Ag6_Peng0013_SA_IgG_14_chymo.raw	F2:21645	Q(-17.03)QGNVFSC(+58.01)K(+58.01)MHEALWW(+15.99)Y	F2:9013	17	87	87	17	747.9895	3	51.61	-	9.9002E5	2240.9294	7.7	Pyro-glu from Q; Carboxymethyl; Carboxymethyl (KW X@N-term); Oxidation (HW)	90 54 70 82 100 100 99 98 97 98 99 97 78 92 57 69 98	Q(-17.03)QGNVFSC(+58.01)K(+58.01)MHEALWW(+15.99)Y	HCD
2	20200515_F1_Ag6_Peng0013_SA_IgG_14_chymo.raw	F2:6698	SRLTVDKSGVWQEGNVF	F2:6633	17	87	87	17	481.2552	4	38.00	-	1.2079E6	1920.9692	11.8		94 94 99 89 91 100 99 91 46 40 63 90 95 95 94 98 98	SRLTVDKSGVWQEGNVF	ETHCD
2	20200515_F1_Ag6_Peng0013_SA_IgG_14_chymo.raw	F2:30675	SLSSVVTHMPNLGTQTY	F2:8586	17	86	86	17	917.9594	2	48.98	-	1.0392E7	1833.8931	6.0		80 91 99 98 99 100 100 82 48 55 61 88 88 92 95 100 100	SLSSVVTHMPNLGTQTY	ETHCD
2	20200515_F1_Ag6_Peng0013_SA_IgG_14_chymo.raw	F2:8136	QHKPGQAPRLLLY	F2:6290	13	86	86	13	507.6312	3	35.89	-	1.3291E6	1519.8623	6.2		87 91 96 96 95 90 79 69 57 69 97 100 100	QHKPGQAPRLLLY	ETHCD
2	20200515_F1_Ag6_Peng0013_SA_IgG_14_chymo.raw	F2:5918	DASHRATGLPARF	F2:4967	13	86	86	13	466.9153	3	28.44	-	2.2838E5	1397.7163	5.6		72 61 56 79 98 98 89 89 96 97 95 97 98	DASHRATGLPARF	ETHCD
4	20200515_F1_Ag6_Peng0013_SA_IgG_14_thermo.raw	F4:25230	TVLHQDWLNGKEY	F4:7322	13	86	86	13	801.9020	2	41.01	-	5.9071E5	1601.7837	3.6		76 69 96 89 72 88 90 88 95 96 78 91 99	TVLHQDWLNGKEY	HCD
2	20200515_F1_Ag6_Peng0013_SA_IgG_14_chymo.raw	F2:13132	LAWYQQKPGQAPRLL	F2:8524	15	86	86	15	590.3368	3	48.71	-	2.9282E6	1767.9783	5.8		94 97 99 99 98 98 100 98 91 90 94 87 49 48 57	LAWYQQKPGQAPRLL	HCD
2	20200515_F1_Ag6_Peng0013_SA_IgG_14_chymo.raw	F2:6577	EGTKRPSGVFPPY	F2:3288	13	86	86	13	478.9221	3	18.28	-	1.1983E6	1433.7302	10.0		94 94 99 99 99 95 94 93 96 95 43 38 89	EGTKRPSGVFPPY	HCD
2	20200515_F1_Ag6_Peng0013_SA_IgG_14_chymo.raw	F2:33038	NGMSVFQMFPEPVTVSW	F2:12130	17	86	86	17	978.4631	2	70.25	-	7.421E6	1954.8958	8.2		83 78 73 79 90 68 56 55 95 100 100 99 99 100 100 100 100	NGMSVFQMFPEPVTVSW	ETHCD
2	20200515_F1_Ag6_Peng0013_SA_IgG_14_chymo.raw	-	Q(+58.01)AM(+15.99)ASQK(+58.01)SSRYLAW	F2:7908	14	86	86	14	586.9489	3	45.19	-	0	1757.8042	11.8	Carboxymethyl (KW X@N-term); Oxidation (M)	44 45 52 95 93 90 98 99 100 99 99 100 100 100	Q(+58.01)AM(+15.99)ASQK(+58.01)SSRYLAW	ETHCD
2	20200515_F1_Ag6_Peng0013_SA_IgG_14_chymo.raw	F2:30439	L(+58.01)GQLVESGGDLVKEAPSQVW(+15.99)K(+58.01)ASGF	F2:9265	25	86	86	25	912.1330	3	53.13	-	1.8138E6	2733.3496	10.1	Carboxymethyl (KW X@N-term); Oxidation (HW)	48 45 91 99 100 100 100 99 97 99 99 100 100 95 87 93 62 56 56 78 82 86 94 100 100	L(+58.01)GQLVESGGDLVKEAPSQVW(+15.99)K(+58.01)ASGF	HCD
4	20200515_F1_Ag6_Peng0013_SA_IgG_14_thermo.raw	F4:12008	SLSKSAH(+15.99)ATL	F4:4960	10	86	86	10	515.7824	2	28.02	-	3.3473E5	1029.5454	4.7	Oxidation (HW)	88 95 99 94 56 55 86 97 99 99	SLSKSAH(+15.99)ATL	ETHCD
4	20200515_F1_Ag6_Peng0013_SA_IgG_14_thermo.raw	F4:12812	DSSPVTKSM(+15.99)AMK(+58.01)DN(+.98)	F4:5296	14	86	86	14	529.2253	3	29.60	-	2.796E5	1584.6648	-6.8	Oxidation (M); Carboxymethyl (KW X@N-term); Deamidation (NQ)	99 100 100 99 100 100 99 98 73 46 44 67 98 92	DSSPVTKSM(+15.99)AMK(+58.01)DN(+.98)	HCD
4	20200515_F1_Ag6_Peng0013_SA_IgG_14_thermo.raw	F4:2379	LPVGRPK	F4:8336	7	86	86	7	383.7481	2	46.00	-	6.7831E5	765.4861	-5.8		97 86 83 87 79 84 90	LPVGRPK	ETHCD
4	20200515_F1_Ag6_Peng0013_SA_IgG_14_thermo.raw	F4:11983	SLH(+15.99)TKQTPT	F4:3854	9	86	86	9	514.7690	2	21.50	-	3.6032E5	1027.5298	-6.1	Oxidation (HW)	92 94 90 63 60 85 97 99 98	SLH(+15.99)TKQTPT	ETHCD
2	20200515_F1_Ag6_Peng0013_SA_IgG_14_chymo.raw	F2:16667	SKFAVLQSSGLY	F2:10523	12	86	86	12	650.3538	2	59.94	-	2.2356E7	1298.6870	4.6		60 69 86 92 93 95 89 92 95 90 88 88	SKFAVLQSSGLY	ETHCD
3	20200515_F1_Ag6_Peng0013_SA_IgG_14_ela.raw	F3:4874	SVNW(+58.01)YT	F3:3019	6	86	86	6	414.1843	2	16.68	-	2.6926E4	826.3497	5.1	Carboxymethyl (KW X@N-term)	99 97 86 66 77 96	SVNW(+58.01)YT	ETHCD
2	20200515_F1_Ag6_Peng0013_SA_IgG_14_chymo.raw	F2:13499	LNWYQQKPGKPAKLL	F2:7096	15	86	86	15	595.3483	3	40.50	-	5.3447E5	1783.0144	4.8		85 82 95 98 95 96 68 71 89 98 85 79 96 99 62	LNWYQQKPGKPAKLL	ETHCD
2	20200515_F1_Ag6_Peng0013_SA_IgG_14_chymo.raw	F2:21909	RVVSVLTVLHQDWLDGKEY	F2:10360	19	86	86	19	753.0757	3	59.58	-	1.3988E7	2256.1902	6.7		52 54 62 69 85 94 96 98 100 99 96 98 74 76 98 97 98 99 100	RVVSVLTVLHQDWLDGKEY	HCD
3	20200515_F1_Ag6_Peng0013_SA_IgG_14_ela.raw	F3:1667	K(+58.01)(+58.01)K(+58.01)PKA	F3:5196	5	86	86	5	373.2111	2	29.18	-	4.3743E5	744.4017	8.0	Carboxymethyl (KW X@N-term)	91 90 93 82 77	K(+58.01)(+58.01)K(+58.01)PKA	ETHCD
2	20200515_F1_Ag6_Peng0013_SA_IgG_14_chymo.raw	F2:5308	E(-18.01)VQLQQW	F2:9693	7	86	86	7	456.7352	2	55.66	-	1.2016E6	911.4501	6.2	Pyro-glu from E	89 55 86 94 86 95 100	E(-18.01)VQLQQW	HCD
4	20200515_F1_Ag6_Peng0013_SA_IgG_14_thermo.raw	F4:10339	Q(+58.01)ELLVQW	F4:9885	7	86	86	7	487.2556	2	55.18	-	1.6431E5	972.4916	5.2	Carboxymethyl (KW X@N-term)	63 73 82 92 95 100 100	Q(+58.01)ELLVQW	ETHCD
4	20200515_F1_Ag6_Peng0013_SA_IgG_14_thermo.raw	F4:22962	ELVLTQSPGLTSLC(+58.01)RQPRAK	F4:8779	20	86	86	20	752.4160	3	48.77	-	2.8071E6	2254.2102	7.0	Carboxymethyl	84 81 94 100 100 100 100 98 84 75 85 100 100 68 61 71 95 91 75 70	ELVLTQSPGLTSLC(+58.01)RQPRAK	ETHCD
2	20200515_F1_Ag6_Peng0013_SA_IgG_14_chymo.raw	F2:3670	APTHEALHGGHY	F2:3101	12	86	86	12	430.5411	3	17.33	-	2.3986E7	1288.5950	5.1		41 49 70 91 95 97 100 99 98 98 99 100	APTHEALHGGHY	HCD
2	20200515_F1_Ag6_Peng0013_SA_IgG_14_chymo.raw	F2:1136	QAGKPGKAPKRLLY	F2:3339	14	86	86	14	382.4861	4	18.71	-	2.252E6	1525.9092	4.0		46 48 85 96 98 97 98 99 98 96 69 85 96 100	QAGKPGKAPKRLLY	HCD
4	20200515_F1_Ag6_Peng0013_SA_IgG_14_thermo.raw	F4:12169	GAPTNPGGLSSPVTKSHAAHK(+58.01)	F4:4489	21	86	86	21	518.7714	4	25.03	-	2.2279E6	2071.0447	5.8	Carboxymethyl (KW X@N-term)	92 89 86 82 93 85 88 98 100 100 92 91 98 99 96 90 90 79 52 48 69	GAPTNPGGLSSPVTKSHAAHK(+58.01)	ETHCD
3	20200515_F1_Ag6_Peng0013_SA_IgG_14_ela.raw	F3:4221	PLAAVKTL	F3:10674	8	86	86	8	406.7664	2	59.72	-	2.3711E6	811.5167	1.8		76 85 95 98 93 86 78 81	PLAAVKTL	ETHCD
2	20200515_F1_Ag6_Peng0013_SA_IgG_14_chymo.raw	F2:7650	KALPAPLEKTTSKL	F2:4676	14	86	86	14	499.6423	3	26.80	-	9.7089E5	1495.8972	5.3		87 90 92 97 99 98 97 95 92 92 89 85 43 55	KALPAPLEKTTSKL	HCD
4	20200515_F1_Ag6_Peng0013_SA_IgG_14_thermo.raw	F4:2502	VKPKALL	F4:3646	7	86	86	7	384.7739	2	20.16	-	1.2409E6	767.5269	8.2		84 81 78 76 91 98 97	VKPKALL	ETHCD
4	20200515_F1_Ag6_Peng0013_SA_IgG_14_thermo.raw	F4:12008	LSSPGERATL	F4:5030	10	86	86	10	515.7824	2	28.02	-	3.3473E5	1029.5454	4.7		67 86 100 100 95 96 66 62 93 98	LSSPGERATL	HCD
2	20200515_F1_Ag6_Peng0013_SA_IgG_14_chymo.raw	F2:2751	LFPPKPKDSPL	F2:4707	11	86	86	11	413.5796	3	27.84	-	1.5991E8	1237.7070	7.9		96 97 100 99 99 88 85 92 46 56 92	LFPPKPKDSPL	HCD
2	20200515_F1_Ag6_Peng0013_SA_IgG_14_chymo.raw	F2:18662	NYLDWYLQKPGQSPQLL	F2:11260	17	86	86	17	688.3621	3	65.17	-	2.0247E5	2062.0522	5.9		74 68 77 85 97 98 98 97 88 72 65 91 90 92 98 100 79	NYLDWYLQKPGQSPQLL	ETHCD
4	20200515_F1_Ag6_Peng0013_SA_IgG_14_thermo.raw	F4:36	LVRVLAVGLL	F4:4503	10	86	86	10	351.5790	3	24.73	-	7.7575E5	1051.7117	3.4		86 77 92 90 77 65 86 96 97 96	LVRVLAVGLL	ETHCD
3	20200515_F1_Ag6_Peng0013_SA_IgG_14_ela.raw	F3:29067	VTSWNSGALTSRHTEK(+58.01)	F3:9291	16	86	86	16	916.4563	2	51.67	-	9.842E5	1830.8860	6.6	Carboxymethyl (KW X@N-term)	68 82 100 100 100 100 100 100 100 100 100 90 31 46 77 91	VTSWNSGALTSRHTEK(+58.01)	HCD
2	20200515_F1_Ag6_Peng0013_SA_IgG_14_chymo.raw	F2:11146	LYEASGRGATGLPAGVF	F2:6238	17	86	86	17	555.9645	3	35.58	-	4.4116E6	1664.8521	11.9		100 100 100 100 97 78 70 79 96 96 96 96 86 78 34 67 99	LYEASGRGATGLPAGVF	HCD
3	20200515_F1_Ag6_Peng0013_SA_IgG_14_ela.raw	-	EVTHQGLSSPVTKSFNDRAC(+58.01)	F3:5091	20	86	86	20	745.3583	3	28.19	-	0	2233.0432	4.4	Carboxymethyl	61 62 99 99 99 99 100 100 100 100 100 100 100 99 97 90 46 28 52 98	EVTHQGLSSPVTKSFNDRAC(+58.01)	HCD
4	20200515_F1_Ag6_Peng0013_SA_IgG_14_thermo.raw	F4:35104	SQEK(+58.01)TEQDVHH(+15.99)EYSLSSTLT	F4:6852	20	86	86	20	1197.0509	2	38.38	-	3.6314E5	2392.0667	8.6	Carboxymethyl (KW X@N-term); Oxidation (HW)	98 98 100 94 97 82 67 86 82 59 44 54 79 100 100 100 97 96 98 97	SQEK(+58.01)TEQDVHH(+15.99)EYSLSSTLT	ETHCD
3	20200515_F1_Ag6_Peng0013_SA_IgG_14_ela.raw	F3:15646	C(+58.01)EVTHQGLSSPVTKSFDNC(+58.01)QV	F3:5605	21	86	86	21	599.5242	4	31.09	-	4.3417E5	2394.0466	8.9	Carboxymethyl	94 95 98 99 99 99 98 99 100 100 99 99 100 99 95 86 46 33 41 54 78	C(+58.01)EVTHQGLSSPVTKSFDNC(+58.01)QV	HCD
2	20200515_F1_Ag6_Peng0013_SA_IgG_14_chymo.raw	F2:9317	FAGQGTKVELKEKVAAPSVF	F2:6818	20	86	86	20	527.3000	4	39.00	-	1.9815E6	2105.1519	9.1		90 92 96 90 96 99 99 99 99 92 82 80 72 72 70 50 72 86 92 95	FAGQGTKVELKEKVAAPSVF	ETHCD
2	20200515_F1_Ag6_Peng0013_SA_IgG_14_chymo.raw	F2:1274	LFPPKPKDTL	F2:6108	10	86	86	10	385.8992	3	30.47	-	7.0749E8	1154.6699	5.1		98 98 100 100 99 97 61 68 55 86	LFPPKPKDTL	HCD
3	20200515_F1_Ag6_Peng0013_SA_IgG_14_ela.raw	-	SPVGKTSSAFPLAPS	F3:8164	15	86	86	15	723.3886	2	45.51	-	0	1444.7561	4.5		39 63 89 96 98 93 82 65 80 100 98 99 100 96 96	SPVGKTSSAFPLAPS	HCD
2	20200515_F1_Ag6_Peng0013_SA_IgG_14_chymo.raw	F2:13625	KALPAPLEKTLSKAKGQQSTKY	F2:4357	22	86	86	22	597.6028	4	24.55	-	7.5227E6	2386.3582	10.1		92 95 98 99 100 99 99 99 99 99 99 97 97 98 98 49 44 80 41 45 71 99	KALPAPLEKTLSKAKGQQSTKY	HCD
2	20200515_F1_Ag6_Peng0013_SA_IgG_14_chymo.raw	F2:9533	FTGLGTKVEKLVGTVAAPK(+58.01)F	F2:8036	20	86	86	20	531.0602	4	45.94	-	7.6821E5	2120.1880	11.3	Carboxymethyl (KW X@N-term)	91 90 95 94 94 100 100 99 99 85 84 50 49 77 88 90 75 79 88 97	FTGLGTKVEKLVGTVAAPK(+58.01)F	ETHCD
3	20200515_F1_Ag6_Peng0013_SA_IgG_14_ela.raw	F3:20774	LSHTLMGMH(+15.99)GHAK	F3:7850	13	86	86	13	718.3513	2	43.91	-	4.029E5	1434.6860	1.4	Oxidation (HW)	99 80 85 98 93 79 68 70 83 88 90 94 94	LSHTLMGMH(+15.99)GHAK	ETHCD
2	20200515_F1_Ag6_Peng0013_SA_IgG_14_chymo.raw	-	RRPAPLEKTLSKAKGQPREPQVY	F2:5184	23	86	86	23	442.4269	6	29.57	-	0	2648.4873	11.4		97 89 90 81 76 79 99 99 99 99 100 99 99 99 99 60 56 59 50 65 93 98 99	RRPAPLEKTLSKAKGQPREPQVY	ETHCD
2	20200515_F1_Ag6_Peng0013_SA_IgG_14_chymo.raw	F2:12479	Y(+58.01)QQKPGQAPGVLLLY	F2:8386	15	86	86	15	578.3204	3	47.96	-	1.5729E6	1731.9194	11.5	Carboxymethyl (KW X@N-term)	51 69 94 95 94 95 94 85 85 67 67 98 100 100 100	Y(+58.01)QQKPGQAPGVLLLY	ETHCD
2	20200515_F1_Ag6_Peng0013_SA_IgG_14_chymo.raw	F2:29084	E(-18.01)VQLVESGGGLVKPGGDH(+15.99)QVHRASGF	F2:10438	26	86	86	26	886.7946	3	60.27	-	1.4633E7	2657.3308	11.7	Pyro-glu from E; Oxidation (HW)	94 79 82 100 100 100 100 100 99 93 97 100 100 97 88 82 91 69 43 43 31 60 96 100 100 100	E(-18.01)VQLVESGGGLVKPGGDH(+15.99)QVHRASGF	HCD
2	20200515_F1_Ag6_Peng0013_SA_IgG_14_chymo.raw	F2:13101	APLAELSVKC(+58.01)KTAPAPL	F2:5151	17	86	86	17	589.6684	3	29.25	-	2.8357E7	1765.9648	10.5	Carboxymethyl	96 95 97 87 83 57 86 89 86 88 96 96 72 73 95 95 72	APLAELSVKC(+58.01)KTAPAPL	HCD
4	20200515_F1_Ag6_Peng0013_SA_IgG_14_thermo.raw	F4:15736	LSKADYEKHKVYAC(+58.01)M(+15.99)YRQG	F4:3818	19	86	86	19	591.7902	4	21.32	-	1.5033E7	2363.1038	11.8	Carboxymethyl; Oxidation (M)	79 77 95 100 100 100 100 99 99 100 88 78 90 90 61 50 56 83 90	LSKADYEKHKVYAC(+58.01)M(+15.99)YRQG	ETHCD
2	20200515_F1_Ag6_Peng0013_SA_IgG_14_chymo.raw	-	QGTPDRLQQASLPL	F2:7671	14	86	86	14	508.6136	3	43.77	-	0	1522.8103	5.7		63 65 74 81 85 82 97 99 99 98 99 98 97 69	QGTPDRLQQASLPL	ETHCD
2	20200515_F1_Ag6_Peng0013_SA_IgG_14_chymo.raw	-	GFK(+58.01)YPEGFPEPVTVSW	F2:11577	16	86	86	16	949.4604	2	67.04	-	0	1896.8933	6.8	Carboxymethyl (KW X@N-term)	74 70 72 65 73 70 74 97 99 98 96 97 97 98 99 98	GFK(+58.01)YPEGFPEPVTVSW	ETHCD
2	20200515_F1_Ag6_Peng0013_SA_IgG_14_chymo.raw	F2:11292	ASQ(+.98)VTHQVASSPVTKWSPGVY	F2:4484	21	86	86	21	558.2882	4	25.64	-	9.5744E5	2229.1064	7.8	Deamidation (NQ)	99 99 100 99 99 98 97 61 66 98 98 98 99 99 98 86 51 43 48 72 98	ASQ(+.98)VTHQVASSPVTKWSPGVY	HCD
2	20200515_F1_Ag6_Peng0013_SA_IgG_14_chymo.raw	F2:23194	LSGVPTEVTC(+58.01)VVVDVSHEDPEVKM(+15.99)K(+58.01)NY	F2:10367	27	86	86	27	777.3796	4	59.62	-	2.6295E7	3105.4521	11.9	Carboxymethyl; Oxidation (M); Carboxymethyl (KW X@N-term)	77 60 59 66 66 67 97 96 95 93 96 99 100 99 97 97 99 99 86 84 98 99 97 82 50 66 98	LSGVPTEVTC(+58.01)VVVDVSHEDPEVKM(+15.99)K(+58.01)NY	ETHCD
2	20200515_F1_Ag6_Peng0013_SA_IgG_14_chymo.raw	F2:1292	RNNQSGPVGVPDRF	F2:4088	14	86	86	14	386.4542	4	23.22	-	4.0802E5	1541.7698	11.7		90 88 94 95 95 92 67 60 91 77 74 85 96 99	RNNQSGPVGVPDRF	ETHCD
3	20200515_F1_Ag6_Peng0013_SA_IgG_14_ela.raw	F3:20075	C(+58.01)LLNNFYPKNN	F3:9477	11	86	86	11	699.3330	2	52.57	-	1.7612E6	1396.6445	5.0	Carboxymethyl	92 94 100 99 99 100 100 99 69 37 57	C(+58.01)LLNNFYPKNN	HCD
3	20200515_F1_Ag6_Peng0013_SA_IgG_14_ela.raw	F3:20947	C(+58.01)LK(+58.01)EFYGPAVTV	F3:12337	12	86	86	12	721.8507	2	68.44	-	1.1777E6	1441.6799	4.8	Carboxymethyl; Carboxymethyl (KW X@N-term)	79 73 50 71 98 99 86 85 99 100 98 94	C(+58.01)LK(+58.01)EFYGPAVTV	ETHCD
2	20200515_F1_Ag6_Peng0013_SA_IgG_14_chymo.raw	F2:32502	E(-18.01)VTLKESGPVLVRW(+15.99)PTLTLTC(+58.01)TK(+58.01)GF	F2:10992	25	86	86	25	963.8480	3	63.53	-	2.9862E6	2888.4993	8.0	Pyro-glu from E; Oxidation (HW); Carboxymethyl; Carboxymethyl (KW X@N-term)	93 65 66 85 81 96 99 85 86 95 99 98 52 33 48 89 100 100 100 99 98 92 92 100 100	E(-18.01)VTLKESGPVLVRW(+15.99)PTLTLTC(+58.01)TK(+58.01)GF	ETHCD
2	20200515_F1_Ag6_Peng0013_SA_IgG_14_chymo.raw	F2:8214	AAEVTHQGLAARVW(+15.99)	F2:3723	14	86	86	14	508.9406	3	20.94	-	6.2194E5	1523.7844	10.3	Oxidation (HW)	100 100 100 100 99 98 97 96 98 82 52 37 78 67	AAEVTHQGLAARVW(+15.99)	HCD
2	20200515_F1_Ag6_Peng0013_SA_IgG_14_chymo.raw	F2:18389	LFMQHEQLKSGTASVVC(+58.01)L	F2:9042	18	86	86	18	683.6818	3	52.28	-	1.3719E7	2048.0071	8.0	Carboxymethyl	99 91 51 41 41 86 95 96 95 96 89 86 95 99 98 92 95 99	LFMQHEQLKSGTASVVC(+58.01)L	ETHCD
4	20200515_F1_Ag6_Peng0013_SA_IgG_14_thermo.raw	F4:31812	SLGPEQPASVSGSLGESLPK(+58.01)	F4:7931	20	86	86	20	999.5159	2	44.16	-	2.0154E6	1996.9954	10.9	Carboxymethyl (KW X@N-term)	97 92 84 88 96 97 98 98 98 97 99 100 97 81 50 55 54 81 80 75	SLGPEQPASVSGSLGESLPK(+58.01)	ETHCD
4	20200515_F1_Ag6_Peng0013_SA_IgG_14_thermo.raw	F4:19841	LLNNFYPREAK	F4:6336	11	86	86	11	682.8726	2	35.43	-	1.7045E5	1363.7249	4.2		100 99 98 98 99 99 88 29 46 93 95	LLNNFYPREAK	HCD
2	20200515_F1_Ag6_Peng0013_SA_IgG_14_chymo.raw	F2:1274	LFPPKPKDTL	F2:5658	10	86	86	10	385.8992	3	30.47	-	7.0749E8	1154.6699	5.1		97 98 100 100 99 96 61 68 55 85	LFPPKPKDTL	HCD
2	20200515_F1_Ag6_Peng0013_SA_IgG_14_chymo.raw	-	Q(+58.01)SRTATGLPARF	F2:6054	12	86	86	12	454.9119	3	34.61	-	0	1361.7051	6.5	Carboxymethyl (KW X@N-term)	83 90 51 55 90 90 93 99 95 92 93 99	Q(+58.01)SRTATGLPARF	HCD
2	20200515_F1_Ag6_Peng0013_SA_IgG_14_chymo.raw	F2:15678	KADSSVPKAGVEMGTPSKQSNNKY	F2:3049	24	86	86	24	631.5756	4	17.00	-	2.5627E6	2522.2434	11.8		91 84 92 74 92 98 97 99 97 66 75 95 41 45 90 93 94 92 88 87 86 90 97 99	KADSSVPKAGVEMGTPSKQSNNKY	HCD
3	20200515_F1_Ag6_Peng0013_SA_IgG_14_ela.raw	F3:4607	LHVVQVK	F3:8102	7	86	86	7	411.7618	2	44.30	-	8.9424E5	821.5123	-4.0		100 97 86 56 70 97 95	LHVVQVK	ETHCD
4	20200515_F1_Ag6_Peng0013_SA_IgG_14_thermo.raw	F4:10945	LLYQNESQ	F4:4916	8	86	86	8	497.7477	2	27.46	-	9.4882E5	993.4767	4.2		95 95 90 59 57 92 100 100	LLYQNESQ	HCD
2	20200515_F1_Ag6_Peng0013_SA_IgG_14_chymo.raw	F2:23180	KW(+15.99)SVSNKALPAPLEKTLSKAKGQQPPGDL	F2:4277	29	86	86	29	776.9406	4	24.59	-	1.1477E7	3103.7029	9.7	Oxidation (HW)	96 52 60 66 92 70 84 99 100 100 100 99 96 95 93 98 99 97 96 96 96 90 87 89 88 63 56 62 71	KW(+15.99)SVSNKALPAPLEKTLSKAKGQQPPGDL	HCD
2	20200515_F1_Ag6_Peng0013_SA_IgG_14_chymo.raw	F2:21993	GVVVK(+58.01)LTVLHGWRM(+15.99)DGKEY	F2:9741	19	86	86	19	754.4052	3	55.98	-	6.5635E5	2260.1672	11.8	Carboxymethyl (KW X@N-term); Oxidation (M)	77 83 97 94 86 96 98 99 100 98 75 43 52 54 87 96 98 99 100	GVVVK(+58.01)LTVLHGWRM(+15.99)DGKEY	ETHCD
2	20200515_F1_Ag6_Peng0013_SA_IgG_14_chymo.raw	F2:31203	R(+58.01)WNALQSGNSQESVTEQDSQRM(+15.99)Y	F2:4568	23	86	86	23	930.0870	3	25.96	-	8.6414E6	2787.2153	8.5	Carboxymethyl (KW X@N-term); Oxidation (M)	74 51 75 86 98 98 95 94 92 90 86 96 97 98 100 99 95 99 98 51 40 61 99	R(+58.01)WNALQSGNSQESVTEQDSQRM(+15.99)Y	ETHCD
2	20200515_F1_Ag6_Peng0013_SA_IgG_14_chymo.raw	F2:6834	C(+58.01)SVTTM(+15.99)ALHGGHY	F2:3102	13	85	85	13	484.2127	3	17.33	-	5.2067E7	1449.6018	10.0	Carboxymethyl; Oxidation (M)	99 94 73 41 33 78 99 100 100 99 99 100 100	C(+58.01)SVTTM(+15.99)ALHGGHY	HCD
2	20200515_F1_Ag6_Peng0013_SA_IgG_14_chymo.raw	F2:18389	SRMANPEQLKSGTASVVC(+58.01)L	F2:9231	19	85	85	19	683.6818	3	52.28	-	1.3719E7	2048.0029	10.0	Carboxymethyl	69 69 49 41 55 95 97 96 99 99 99 95 89 96 98 95 90 97 100	SRMANPEQLKSGTASVVC(+58.01)L	ETHCD
2	20200515_F1_Ag6_Peng0013_SA_IgG_14_chymo.raw	F2:1949	W(+58.01)(+58.01)PPAKKPLF	F2:3956	9	85	85	9	400.5526	3	22.37	-	3.6507E4	1198.6387	-2.4	Carboxymethyl (KW X@N-term)	93 95 94 81 69 69 87 93 90	W(+58.01)(+58.01)PPAKKPLF	ETHCD
2	20200515_F1_Ag6_Peng0013_SA_IgG_14_chymo.raw	-	LYDPLMELNSAKKF	F2:6511	14	85	85	14	556.9643	3	37.21	-	0	1667.8591	7.2		87 88 97 82 46 41 92 94 90 93 93 98 100 100	LYDPLMELNSAKKF	ETHCD
2	20200515_F1_Ag6_Peng0013_SA_IgG_14_chymo.raw	F2:23674	DSGALTSGPLLC(+58.01)PAVL	F2:10189	16	85	85	16	786.4108	2	58.45	-	7.6976E6	1570.7913	10.0	Carboxymethyl	96 94 98 100 100 100 99 88 68 46 55 65 92 99 100 73	DSGALTSGPLLC(+58.01)PAVL	ETHCD
2	20200515_F1_Ag6_Peng0013_SA_IgG_14_chymo.raw	F2:3058	TNYADSVKGRF	F2:5251	11	85	85	11	419.8806	3	29.95	-	2.228E6	1256.6150	3.9		77 90 98 99 99 98 97 98 89 48 51	TNYADSVKGRF	HCD
3	20200515_F1_Ag6_Peng0013_SA_IgG_14_ela.raw	F3:5976	GPLTVVRD	F3:10442	8	85	85	8	428.7457	2	58.19	-	5.9014E5	855.4814	-5.3		75 86 94 89 85 80 83 92	GPLTVVRD	ETHCD
3	20200515_F1_Ag6_Peng0013_SA_IgG_14_ela.raw	F3:849	LTLKHL	F3:10181	6	85	85	6	362.7391	2	56.74	-	1.3889E6	723.4643	-0.8		73 81 97 92 85 86	LTLKHL	ETHCD
2	20200515_F1_Ag6_Peng0013_SA_IgG_14_chymo.raw	F2:29474	MPKLVESGNLVQPGGSLRLSC(+58.01)AASGF	F2:9241	26	85	85	26	892.7969	3	52.50	-	3.3305E7	2675.3411	10.4	Carboxymethyl	99 98 96 93 73 79 85 78 76 93 93 89 86 89 90 94 98 90 61 49 73 77 87 92 95 93	MPKLVESGNLVQPGGSLRLSC(+58.01)AASGF	ETHCD
4	20200515_F1_Ag6_Peng0013_SA_IgG_14_thermo.raw	F4:9300	T(+58.01)EQLPFDEHVK	F4:4644	11	85	85	11	467.5619	3	25.89	-	5.0237E5	1399.6619	1.5	Carboxymethyl (KW X@N-term)	50 61 57 78 99 99 100 100 99 100 100	T(+58.01)EQLPFDEHVK	HCD
3	20200515_F1_Ag6_Peng0013_SA_IgG_14_ela.raw	F3:1984	LLGQPVK	F3:9156	7	85	85	7	377.7447	2	50.95	-	4.5194E4	753.4749	0.0		100 96 82 70 79 82 90	LLGQPVK	ETHCD
2	20200515_F1_Ag6_Peng0013_SA_IgG_14_chymo.raw	F2:29745	GSTKLVESGGGLVQPNSLGVLSC(+58.01)AASGF	F2:10041	28	85	85	28	898.4609	3	57.72	-	7.4251E6	2692.3376	8.7	Carboxymethyl	77 70 69 86 99 99 99 99 99 100 99 99 94 70 69 49 62 79 83 90 98 92 90 90 86 79 85 85	GSTKLVESGGGLVQPNSLGVLSC(+58.01)AASGF	ETHCD
3	20200515_F1_Ag6_Peng0013_SA_IgG_14_ela.raw	-	E(-18.01)KLKAVKA	F3:5445	8	85	85	8	434.7824	2	30.19	-	0	867.5541	-4.5	Pyro-glu from E	95 84 83 79 82 94 87 81	E(-18.01)KLKAVKA	ETHCD
2	20200515_F1_Ag6_Peng0013_SA_IgG_14_chymo.raw	F2:405	VTKSSSL	F2:3472	7	85	85	7	361.2104	2	19.76	-	6.6884E5	720.4017	6.4		92 93 98 99 99 65 54	VTKSSSL	ETHCD
2	20200515_F1_Ag6_Peng0013_SA_IgG_14_chymo.raw	-	TLQNALQSGDSQEWTEQNSASDGSPPAMRTL	F2:7134	31	85	85	31	1107.1882	3	40.79	-	0	3318.5059	11.2		43 50 51 95 98 99 98 99 99 99 98 97 100 98 98 98 94 96 96 82 80 87 90 99 95 80 51 43 56 87 95	TLQNALQSGDSQEWTEQNSASDGSPPAMRTL	ETHCD
2	20200515_F1_Ag6_Peng0013_SA_IgG_14_chymo.raw	F2:5628	FQKKPGQAPRLL	F2:4418	12	85	85	12	461.6161	3	25.17	-	1.4379E6	1381.8193	5.3		90 96 100 100 99 97 96 97 84 44 46 79	FQKKPGQAPRLL	HCD
2	20200515_F1_Ag6_Peng0013_SA_IgG_14_chymo.raw	F2:529	YQQKVNQAPRLL	F2:4120	12	85	85	12	365.2152	4	23.47	-	4.0149E5	1456.8149	11.5		92 93 96 99 66 55 90 80 85 96 99 74	YQQKVNQAPRLL	ETHCD
2	20200515_F1_Ag6_Peng0013_SA_IgG_14_chymo.raw	F2:1274	LFPPKPKDTL	F2:6041	10	85	85	10	385.8992	3	30.47	-	7.0749E8	1154.6699	5.1		98 98 100 100 99 93 60 67 55 86	LFPPKPKDTL	HCD
3	20200515_F1_Ag6_Peng0013_SA_IgG_14_ela.raw	F3:2165	QRPKC(+58.01)A	F3:7245	6	85	85	6	380.6890	2	40.51	-	1.0365E6	759.3698	-8.2	Carboxymethyl	74 78 84 85 96 96	QRPKC(+58.01)A	ETHCD
4	20200515_F1_Ag6_Peng0013_SA_IgG_14_thermo.raw	F4:13493	LWADADNQF	F4:9049	9	85	85	9	540.2461	2	50.27	-	6.7534E5	1078.4719	5.3		98 90 70 65 63 90 93 100 100	LWADADNQF	ETHCD
3	20200515_F1_Ag6_Peng0013_SA_IgG_14_ela.raw	-	Q(-17.03)TSTHQGLSSPVTKSFNNEVC(+58.01)	F3:6176	21	85	85	21	769.0257	3	34.39	-	0	2304.0327	9.8	Pyro-glu from Q; Carboxymethyl	56 46 85 100 100 99 96 99 100 100 100 100 100 100 98 96 91 45 52 44 89	Q(-17.03)TSTHQGLSSPVTKSFNNEVC(+58.01)	HCD
3	20200515_F1_Ag6_Peng0013_SA_IgG_14_ela.raw	-	RRQRVG	F3:8347	6	85	85	6	386.2407	2	46.50	-	0	770.4623	5.9		95 93 90 85 76 74	RRQRVG	ETHCD
2	20200515_F1_Ag6_Peng0013_SA_IgG_14_chymo.raw	F2:5464	DSDRPSGLPERF	F2:5855	12	85	85	12	459.2274	3	33.40	-	3.8914E5	1374.6528	5.4		71 56 76 70 88 100 100 89 81 97 99 100	DSDRPSGLPERF	ETHCD
2	20200515_F1_Ag6_Peng0013_SA_IgG_14_chymo.raw	F2:2751	LFPPKPKDSPL	F2:5240	11	85	85	11	413.5796	3	27.84	-	1.5991E8	1237.7070	7.9		96 97 100 99 98 91 89 92 46 48 84	LFPPKPKDSPL	HCD
4	20200515_F1_Ag6_Peng0013_SA_IgG_14_thermo.raw	F4:17	LPGKRVRLL	F4:4202 4203	9	85	85	9	351.2448	3	23.13	-	1.0243E6	1050.7026	9.4		76 85 94 82 86 92 82 81 90	LPGKRVRLL	ETHCD/HCD
3	20200515_F1_Ag6_Peng0013_SA_IgG_14_ela.raw	F3:21430	SQVVLW(+58.01)C(+58.01)VVVDV	F3:8275	12	85	85	12	731.3698	2	46.26	-	9.684E5	1460.7222	1.9	Carboxymethyl (KW X@N-term); Carboxymethyl	59 66 93 86 74 70 87 94 100 100 100 99	SQVVLW(+58.01)C(+58.01)VVVDV	ETHCD
3	20200515_F1_Ag6_Peng0013_SA_IgG_14_ela.raw	F3:4700	GPK(+58.01)VVLPG	F3:8306	8	85	85	8	412.7482	2	46.27	-	4.139E4	823.4803	1.8	Carboxymethyl (KW X@N-term)	77 81 79 92 91 86 87 89	GPK(+58.01)VVLPG	ETHCD
2	20200515_F1_Ag6_Peng0013_SA_IgG_14_chymo.raw	F2:9132	QLQKPGKAPKSLLY	F2:4466	14	85	85	14	524.3182	3	25.44	-	4.7832E5	1569.9243	5.5		59 70 84 86 91 98 95 79 78 83 89 94 95 93	QLQKPGKAPKSLLY	ETHCD
4	20200515_F1_Ag6_Peng0013_SA_IgG_14_thermo.raw	-	E(-18.01)LKVVK(+58.01)L	F4:5496	7	85	85	7	434.7823	2	30.65	-	0	867.5429	8.3	Pyro-glu from E; Carboxymethyl (KW X@N-term)	95 92 90 93 92 69 66	E(-18.01)LKVVK(+58.01)L	ETHCD
2	20200515_F1_Ag6_Peng0013_SA_IgG_14_chymo.raw	F2:1274	LFPPKPKDTL	F2:5524	10	85	85	10	385.8992	3	30.47	-	7.0749E8	1154.6699	5.1		97 98 100 100 99 96 59 66 55 85	LFPPKPKDTL	HCD
2	20200515_F1_Ag6_Peng0013_SA_IgG_14_chymo.raw	F2:2581	HYPRTF	F2:3985	6	85	85	6	410.7108	2	22.59	-	4.7383E5	819.4028	5.3		91 83 76 71 94 96	HYPRTF	ETHCD
2	20200515_F1_Ag6_Peng0013_SA_IgG_14_chymo.raw	F2:5244	TLPTLC(+58.01)AKNALY	F2:4214	12	85	85	12	455.9113	3	23.96	-	1.2387E6	1364.7009	8.3	Carboxymethyl	99 98 96 90 90 59 67 84 66 77 99 100	TLPTLC(+58.01)AKNALY	HCD
4	20200515_F1_Ag6_Peng0013_SA_IgG_14_thermo.raw	F4:348	QPVVKAA	F4:5902	7	85	85	7	356.7223	2	32.97	-	1.9638E4	711.4279	3.1		91 87 84 82 79 89 86	QPVVKAA	ETHCD
2	20200515_F1_Ag6_Peng0013_SA_IgG_14_chymo.raw	-	TLPPSREEM(+15.99)TKDVDVL	F2:4508	16	85	85	16	615.9873	3	25.73	-	0	1844.9189	11.5	Oxidation (M)	93 91 96 92 88 96 99 97 95 97 93 81 40 57 88 62	TLPPSREEM(+15.99)TKDVDVL	ETHCD
2	20200515_F1_Ag6_Peng0013_SA_IgG_14_chymo.raw	F2:10758	YQQKPGKAPKLLLY	F2:6099	14	85	85	14	549.6622	3	34.78	-	3.0993E7	1645.9556	5.7		88 83 92 97 90 85 92 96 61 44 69 99 100 100	YQQKPGKAPKLLLY	HCD
2	20200515_F1_Ag6_Peng0013_SA_IgG_14_chymo.raw	F2:3335	LYEGAQAVVSGVSNRF	F2:3874	16	85	85	16	424.9767	4	21.94	-	1.0095E6	1695.8579	11.7		89 88 98 97 94 76 62 60 63 90 86 81 88 94 99 99	LYEGAQAVVSGVSNRF	ETHCD
2	20200515_F1_Ag6_Peng0013_SA_IgG_14_chymo.raw	F2:6671	LRQPSSGVGLEWLGRTY	F2:7468	17	85	85	17	480.5143	4	42.55	-	4.5552E5	1918.0061	11.6		79 78 90 66 57 85 72 73 97 98 99 99 98 91 84 89 95	LRQPSSGVGLEWLGRTY	ETHCD
3	20200515_F1_Ag6_Peng0013_SA_IgG_14_ela.raw	F3:15526	L(+58.01)GQMTQSPSSV	F3:5784	11	85	85	11	596.7809	2	32.12	-	8.37E4	1191.5442	2.6	Carboxymethyl (KW X@N-term)	82 80 81 77 78 85 93 85 82 98 97	L(+58.01)GQMTQSPSSV	ETHCD
2	20200515_F1_Ag6_Peng0013_SA_IgG_14_chymo.raw	F2:13774	KHSPGGLKMVF	F2:10773	11	85	85	11	600.8368	2	62.09	-	3.1733E5	1199.6484	8.8		62 62 84 93 89 88 90 83 90 98 98	KHSPGGLKMVF	ETHCD
4	20200515_F1_Ag6_Peng0013_SA_IgG_14_thermo.raw	-	LEVLTQSPAT	F4:6146	10	85	85	10	529.7930	2	34.38	-	0	1057.5654	5.6		35 51 85 99 94 90 100 100 100 100	LEVLTQSPAT	HCD
2	20200515_F1_Ag6_Peng0013_SA_IgG_14_chymo.raw	F2:5641	GGGTKVELGVRTVAAPSVF	F2:5962	19	85	85	19	462.0158	4	33.99	-	7.1199E6	1844.0156	10.1		59 83 88 95 97 99 100 100 68 51 65 94 91 91 70 78 93 99 100	GGGTKVELGVRTVAAPSVF	ETHCD
3	20200515_F1_Ag6_Peng0013_SA_IgG_14_ela.raw	F3:527	TTRGPPK(+58.01)KK	F3:7659	9	85	85	9	357.5520	3	42.72	-	1.2345E5	1069.6243	9.2	Carboxymethyl (KW X@N-term)	90 72 76 85 98 85 75 91 95	TTRGPPK(+58.01)KK	ETHCD
2	20200515_F1_Ag6_Peng0013_SA_IgG_14_chymo.raw	F2:17321	LKADGSPVKAGVEW(+15.99)KPSKQSMPKY	F2:3052	24	85	85	24	662.6096	4	16.99	-	5.7174E6	2646.3838	9.7	Oxidation (HW)	92 95 98 99 99 89 78 86 99 99 100 100 100 94 71 81 98 99 96 70 7 14 86 97	LKADGSPVKAGVEW(+15.99)KPSKQSMPKY	ETHCD
2	20200515_F1_Ag6_Peng0013_SA_IgG_14_chymo.raw	F2:2751	LFPPKPKDPSL	F2:5331	11	85	85	11	413.5796	3	27.84	-	1.5991E8	1237.7070	7.9		95 89 95 97 98 97 89 91 67 55 66	LFPPKPKDPSL	ETHCD
3	20200515_F1_Ag6_Peng0013_SA_IgG_14_ela.raw	F3:19867	VYLTGAPPSVSVAPGKKAVGK(+58.01)	F3:6699	21	85	85	21	695.4036	3	37.56	-	1.147E6	2083.1677	10.1	Carboxymethyl (KW X@N-term)	90 96 100 100 97 98 100 100 99 98 98 96 96 96 99 99 75 35 28 31 60	VYLTGAPPSVSVAPGKKAVGK(+58.01)	HCD
2	20200515_F1_Ag6_Peng0013_SA_IgG_14_chymo.raw	-	EEALTLNH(+15.99)TFPAVLQSSGLY	F2:10444	20	85	85	20	1103.5675	2	60.21	-	0	2205.0952	11.4	Oxidation (HW)	65 72 92 96 94 71 56 54 62 73 93 99 100 100 99 99 94 93 97 97	EEALTLNH(+15.99)TFPAVLQSSGLY	ETHCD
2	20200515_F1_Ag6_Peng0013_SA_IgG_14_chymo.raw	F2:2751	LFPPKPKDPSL	F2:4634	11	85	85	11	413.5796	3	27.84	-	1.5991E8	1237.7070	7.9		95 97 100 99 98 88 85 91 37 59 89	LFPPKPKDPSL	HCD
2	20200515_F1_Ag6_Peng0013_SA_IgG_14_chymo.raw	F2:11462	TC(+58.01)NVDHKPSNTKVVRKGHY	F2:3417	19	85	85	19	561.0410	4	19.08	-	1.6591E6	2240.1121	10.2	Carboxymethyl	89 95 97 99 99 99 99 98 93 92 95 98 98 96 51 45 40 39 96	TC(+58.01)NVDHKPSNTKVVRKGHY	HCD
2	20200515_F1_Ag6_Peng0013_SA_IgG_14_chymo.raw	F2:3065	LHGVHNGVPSGVSDRF	F2:3460	16	85	85	16	420.2213	4	19.39	-	2.9068E5	1676.8384	10.6		100 99 100 100 97 62 50 56 85 88 78 84 93 97 81 91	LHGVHNGVPSGVSDRF	HCD
4	20200515_F1_Ag6_Peng0013_SA_IgG_14_thermo.raw	F4:24696	LSSPVTKSFDM(+15.99)W(+58.01)T	F4:4997	13	85	85	13	786.8732	2	27.92	-	1.6836E6	1571.7178	8.9	Oxidation (M); Carboxymethyl (KW X@N-term)	100 100 100 99 99 100 100 99 91 76 43 43 59	LSSPVTKSFDM(+15.99)W(+58.01)T	ETHCD
2	20200515_F1_Ag6_Peng0013_SA_IgG_14_chymo.raw	F2:2751	LFPPKPKDPSL	F2:5457	11	85	85	11	413.5796	3	27.84	-	1.5991E8	1237.7070	7.9		98 92 97 98 98 96 82 87 67 55 65	LFPPKPKDPSL	ETHCD
2	20200515_F1_Ag6_Peng0013_SA_IgG_14_chymo.raw	F2:4149	RFSGSKSGNTASL	F2:3453	13	85	85	13	437.8950	3	19.29	-	2.6671E5	1310.6580	4.0		82 97 99 100 100 98 61 46 54 93 98 100 79	RFSGSKSGNTASL	ETHCD
2	20200515_F1_Ag6_Peng0013_SA_IgG_14_chymo.raw	F2:19706	KSPSVEPDEHSVDVVVC(+58.01)TVWGMVKF	F2:9019	25	85	85	25	708.8461	4	52.08	-	1.3214E8	2831.3508	1.5	Carboxymethyl	63 55 50 65 95 96 94 99 99 92 92 96 98 90 98 99 95 93 92 56 50 61 98 100 100	KSPSVEPDEHSVDVVVC(+58.01)TVWGMVKF	HCD
2	20200515_F1_Ag6_Peng0013_SA_IgG_14_chymo.raw	F2:22925	NGEEAVLVSGPWPW	F2:11328	14	85	85	14	770.8802	2	65.12	-	6.9722E7	1539.7358	6.5		48 56 85 91 85 89 98 100 98 69 73 100 100 100	NGEEAVLVSGPWPW	HCD
3	20200515_F1_Ag6_Peng0013_SA_IgG_14_ela.raw	-	C(+58.01)LKNRRFW(+58.01)LK(+58.01)S	F3:8856	11	85	85	11	542.2794	3	49.32	-	0	1623.8191	-1.6	Carboxymethyl; Carboxymethyl (KW X@N-term)	69 77 77 71 71 82 98 98 99 98 96	C(+58.01)LKNRRFW(+58.01)LK(+58.01)S	ETHCD
2	20200515_F1_Ag6_Peng0013_SA_IgG_14_chymo.raw	-	LYFVEPATGLRLW(+15.99)	F2:6508	13	85	85	13	527.6254	3	37.20	-	0	1579.8398	9.2	Oxidation (HW)	99 99 98 54 59 52 91 91 90 96 92 92 93	LYFVEPATGLRLW(+15.99)	HCD
2	20200515_F1_Ag6_Peng0013_SA_IgG_14_chymo.raw	F2:9494	LKADGK(+58.01)PKAGVETTKPSKESNLQY	F2:3038	24	85	85	24	530.2898	5	16.99	-	6.064E6	2646.3862	10.0	Carboxymethyl (KW X@N-term)	98 95 93 97 97 67 71 93 95 96 97 100 100 99 82 81 82 78 81 78 77 70 59 59	LKADGK(+58.01)PKAGVETTKPSKESNLQY	ETHCD
3	20200515_F1_Ag6_Peng0013_SA_IgG_14_ela.raw	F3:20371	SSLGTQTHM(+15.99)H(+15.99)NVDHKDLNG	F3:5435	19	85	85	19	708.3323	3	30.10	-	3.7482E5	2121.9497	11.9	Oxidation (M); Oxidation (HW)	93 84 79 82 97 99 100 82 68 86 99 99 100 99 76 54 68 68 83	SSLGTQTHM(+15.99)H(+15.99)NVDHKDLNG	ETHCD
2	20200515_F1_Ag6_Peng0013_SA_IgG_14_chymo.raw	F2:13833	SPKAPQKGLEWVSTLY	F2:8914	16	85	85	16	601.9995	3	51.02	-	1.7168E5	1802.9565	11.2		52 60 57 82 74 68 95 93 95 98 96 95 96 99 100 100	SPKAPQKGLEWVSTLY	ETHCD
2	20200515_F1_Ag6_Peng0013_SA_IgG_14_chymo.raw	F2:20317	LFH(+15.99)QW(+58.01)QLKSTQSVVC(+58.01)LL	F2:11305	17	85	85	17	721.3768	3	62.36	-	3.5652E7	2161.0876	9.7	Oxidation (HW); Carboxymethyl (KW X@N-term); Carboxymethyl	92 77 45 34 41 96 100 99 97 95 95 97 93 92 94 98 99	LFH(+15.99)QW(+58.01)QLKSTQSVVC(+58.01)LL	ETHCD
2	20200515_F1_Ag6_Peng0013_SA_IgG_14_chymo.raw	F2:18012	L(+58.01)SRTPEVTC(+58.01)VVVDVSHEH(+15.99)GMVKF	F2:9645	23	85	85	23	676.0837	4	55.50	-	6.0516E6	2700.2886	6.4	Carboxymethyl (KW X@N-term); Carboxymethyl; Oxidation (HW)	97 70 76 79 72 89 100 100 100 100 100 100 99 99 98 90 95 35 23 34 99 100 100	L(+58.01)SRTPEVTC(+58.01)VVVDVSHEH(+15.99)GMVKF	HCD
2	20200515_F1_Ag6_Peng0013_SA_IgG_14_chymo.raw	F2:20317	LNQK(+58.01)DEQLKSTQK(+58.01)VC(+58.01)LL	F2:11191	17	85	85	17	721.3768	3	62.36	-	3.5652E7	2161.0935	7.0	Carboxymethyl (KW X@N-term); Carboxymethyl	93 46 37 51 98 99 96 100 99 98 86 80 84 89 92 99 99	LNQK(+58.01)DEQLKSTQK(+58.01)VC(+58.01)LL	ETHCD
2	20200515_F1_Ag6_Peng0013_SA_IgG_14_chymo.raw	F2:31670	EW(+15.99)VKDYFPEPVTVSWNSGALTH(+15.99)NL	F2:10485	24	85	85	24	941.1260	3	60.53	-	4.8714E7	2820.3394	5.9	Oxidation (HW)	48 38 90 81 90 92 99 90 94 98 99 100 100 100 99 99 99 98 98 99 97 43 34 54	EW(+15.99)VKDYFPEPVTVSWNSGALTH(+15.99)NL	HCD
2	20200515_F1_Ag6_Peng0013_SA_IgG_14_chymo.raw	F2:11711	RVVSVLTVLHEDGQLDK(+58.01)QY	F2:10597	19	85	85	19	565.0571	4	61.16	-	1.2419E6	2256.1748	10.8	Carboxymethyl (KW X@N-term)	91 92 98 93 85 96 99 97 96 69 69 72 34 46 99 97 88 95 99	RVVSVLTVLHEDGQLDK(+58.01)QY	ETHCD
2	20200515_F1_Ag6_Peng0013_SA_IgG_14_chymo.raw	F2:15817	KADGK(+58.01)PKAGVETTKPSKTNDQLY	F2:2810	23	85	85	23	634.3389	4	15.61	-	2.8657E8	2533.3022	9.5	Carboxymethyl (KW X@N-term)	84 84 93 96 63 76 96 92 94 95 99 98 96 87 92 99 93 60 56 85 63 73 80	KADGK(+58.01)PKAGVETTKPSKTNDQLY	ETHCD
2	20200515_F1_Ag6_Peng0013_SA_IgG_14_chymo.raw	F2:23544	LFAASSLQSGVDKML	F2:8497	15	85	85	15	783.9213	2	48.66	-	1.2592E6	1565.8123	10.0		99 99 100 100 100 100 99 98 99 97 97 57 29 18 85	LFAASSLQSGVDKML	HCD
2	20200515_F1_Ag6_Peng0013_SA_IgG_14_chymo.raw	F2:22547	TPEVTC(+58.01)VVVDPPEEDEPVKF	F2:9588	20	85	85	20	763.0349	3	55.09	-	1.0883E6	2286.0613	9.5	Carboxymethyl	99 97 99 99 100 100 100 100 99 98 51 19 25 78 95 75 67 100 100 100	TPEVTC(+58.01)VVVDPPEEDEPVKF	HCD
3	20200515_F1_Ag6_Peng0013_SA_IgG_14_ela.raw	F3:6957	LPHGVVKK	F3:8513	8	85	85	8	439.2831	2	47.74	-	1.8502E6	876.5545	-3.3		100 98 98 96 81 56 61 90	LPHGVVKK	ETHCD
3	20200515_F1_Ag6_Peng0013_SA_IgG_14_ela.raw	F3:16372	PTGTHEGSTVRW(+15.99)VAPQT	F3:4694	17	85	85	17	613.9775	3	26.02	-	5.4405E6	1838.8911	10.7	Oxidation (HW)	67 63 81 98 100 100 100 100 100 76 16 46 100 100 100 99 99	PTGTHEGSTVRW(+15.99)VAPQT	ETHCD
4	20200515_F1_Ag6_Peng0013_SA_IgG_14_thermo.raw	F4:12361	EWVNNLGSGGSLRSS	F4:3122	15	85	85	15	521.5954	3	17.31	-	8.3069E4	1561.7485	10.1		49 32 74 85 89 98 98 99 97 93 86 91 93 95 97	EWVNNLGSGGSLRSS	ETHCD
4	20200515_F1_Ag6_Peng0013_SA_IgG_14_thermo.raw	F4:12246	VSFWYAPAV	F4:6635	9	85	85	9	520.2717	2	37.11	-	2.6843E5	1038.5175	11.0		91 91 94 85 95 93 67 63 85	VSFWYAPAV	HCD
2	20200515_F1_Ag6_Peng0013_SA_IgG_14_chymo.raw	F2:5569	YGAHKPGKAPKLL	F2:3375	13	85	85	13	460.6125	3	18.91	-	1.0643E6	1378.8083	5.4		66 46 95 99 100 96 60 69 97 95 95 96 90	YGAHKPGKAPKLL	HCD
2	20200515_F1_Ag6_Peng0013_SA_IgG_14_chymo.raw	F2:12818	GC(+58.01)FMM(+15.99)DLLEW(+15.99)DH(+15.99)F	F2:4940	13	85	85	13	583.8954	3	28.17	-	1.2027E6	1748.6521	7.1	Carboxymethyl; Oxidation (M); Oxidation (HW)	74 70 70 62 82 99 100 100 99 82 80 86 98	GC(+58.01)FMM(+15.99)DLLEW(+15.99)DH(+15.99)F	ETHCD
2	20200515_F1_Ag6_Peng0013_SA_IgG_14_chymo.raw	F2:1785	E(-18.01)QKPGKAPKLL	F2:3714	11	85	85	11	397.5833	3	21.05	-	5.5052E6	1189.7183	8.1	Pyro-glu from E	66 46 95 94 81 90 99 95 88 96 83	E(-18.01)QKPGKAPKLL	HCD
3	20200515_F1_Ag6_Peng0013_SA_IgG_14_ela.raw	F3:10585	QLPALPRVP	F3:8801	9	85	85	9	495.8089	2	48.88	-	4.8662E6	989.6022	1.1		70 69 84 89 93 97 95 83 82	QLPALPRVP	ETHCD
3	20200515_F1_Ag6_Peng0013_SA_IgG_14_ela.raw	F3:22411	WRQSVFPLASPSW(+15.99)LM(+15.99)RAAL	F3:7716	19	85	85	19	750.0688	3	42.92	-	9.8984E5	2247.1621	10.1	Oxidation (HW); Oxidation (M)	63 70 73 92 93 86 91 98 97 86 90 99 87 82 67 72 91 89 86	WRQSVFPLASPSW(+15.99)LM(+15.99)RAAL	ETHCD
2	20200515_F1_Ag6_Peng0013_SA_IgG_14_chymo.raw	F2:7022	KASNLERGDVKML	F2:4516	13	85	85	13	487.6066	3	25.79	-	5.2957E5	1459.7817	11.2		90 95 99 99 100 100 100 99 71 51 68 59 72	KASNLERGDVKML	ETHCD
3	20200515_F1_Ag6_Peng0013_SA_IgG_14_ela.raw	F3:7120	LVGLK(+58.01)VPV	F3:6008	8	85	85	8	441.7904	2	33.59	-	4.8091E6	881.5586	8.7	Carboxymethyl (KW X@N-term)	80 86 96 95 91 88 77 65	LVGLK(+58.01)VPV	ETHCD
3	20200515_F1_Ag6_Peng0013_SA_IgG_14_ela.raw	F3:4607	LHVVQVK	F3:8051	7	85	85	7	411.7618	2	44.30	-	8.9424E5	821.5123	-4.0		96 82 88 70 69 95 94	LHVVQVK	ETHCD
3	20200515_F1_Ag6_Peng0013_SA_IgG_14_ela.raw	F3:4156	ARGLLGKP	F3:5313	8	85	85	8	406.2588	2	29.42	-	6.9877E4	810.5075	-5.5		78 83 93 90 89 85 80 79	ARGLLGKP	ETHCD
2	20200515_F1_Ag6_Peng0013_SA_IgG_14_chymo.raw	F2:38248	E(-18.01)PGAFNW(+58.01)PATLTSLQPDDFATY	F2:11807	22	84	84	22	1241.0743	2	68.63	-	1.3737E7	2480.1172	6.8	Pyro-glu from E; Carboxymethyl (KW X@N-term)	100 96 86 90 93 57 55 78 83 90 93 88 83 91 69 51 66 98 98 99 100 100	E(-18.01)PGAFNW(+58.01)PATLTSLQPDDFATY	ETHCD
2	20200515_F1_Ag6_Peng0013_SA_IgG_14_chymo.raw	F2:11404	TLKLSRVEAEDVGVY	F2:6690	15	84	84	15	560.3083	3	38.10	-	3.8651E7	1677.8938	5.6		97 97 99 96 11 7 78 95 95 98 100 100 100 100 100	TLKLSRVEAEDVGVY	ETHCD
2	20200515_F1_Ag6_Peng0013_SA_IgG_14_chymo.raw	F2:13764	M(+15.99)DTLSQH(+15.99)SSY	F2:4091	10	84	84	10	600.7487	2	23.22	-	2.9768E4	1199.4766	5.2	Oxidation (M); Oxidation (HW)	61 72 92 95 89 78 75 90 97 97	M(+15.99)DTLSQH(+15.99)SSY	ETHCD
4	20200515_F1_Ag6_Peng0013_SA_IgG_14_thermo.raw	F4:2484	GQVPLLAA	F4:7025	8	84	84	8	384.7376	2	35.04	-	4.652E6	767.4541	8.5		97 86 79 63 67 90 96 98	GQVPLLAA	ETHCD
2	20200515_F1_Ag6_Peng0013_SA_IgG_14_chymo.raw	F2:2323	SLKTVDKSRW	F2:4456	10	84	84	10	407.2325	3	25.22	-	3.638E5	1218.6721	3.0		76 78 77 85 74 81 86 92 99 99	SLKTVDKSRW	ETHCD
2	20200515_F1_Ag6_Peng0013_SA_IgG_14_chymo.raw	F2:27582	R(+58.01)GKTVNHQGHKSVMC(+58.01)MTLHQGLSSVPTKSF	F2:5889	30	84	84	30	853.6821	4	33.34	-	2.9317E8	3410.6646	10.2	Carboxymethyl (KW X@N-term); Carboxymethyl	56 48 59 91 91 89 73 79 86 96 99 97 95 55 61 48 74 97 96 96 80 88 98 99 92 93 100 100 100 100	R(+58.01)GKTVNHQGHKSVMC(+58.01)MTLHQGLSSVPTKSF	HCD
2	20200515_F1_Ag6_Peng0013_SA_IgG_14_chymo.raw	F2:2841	QHKPGQAPRLL	F2:4016	11	84	84	11	415.5807	3	22.53	-	7.1818E6	1243.7148	4.5		51 41 94 98 96 95 97 91 90 89 86	QHKPGQAPRLL	HCD
3	20200515_F1_Ag6_Peng0013_SA_IgG_14_ela.raw	-	PTGTHEGSTVEKTVAPTE	F3:4797	18	84	84	18	614.3064	3	26.51	-	0	1839.8850	6.7		28 41 71 94 95 98 90 85 85 93 100 82 72 88 100 99 99 100	PTGTHEGSTVEKTVAPTE	HCD
2	20200515_F1_Ag6_Peng0013_SA_IgG_14_chymo.raw	-	Q(-17.03)KGLVVFALPAPLEKTLSKAKGQPPGNLEVY	F2:4764	31	84	84	31	819.7252	4	27.23	-	0	3274.8328	11.9	Pyro-glu from Q	59 59 69 82 76 65 67 95 99 100 100 99 98 99 98 98 98 98 98 99 99 96 95 79 69 52 51 51 73 99 100	Q(-17.03)KGLVVFALPAPLEKTLSKAKGQPPGNLEVY	HCD
3	20200515_F1_Ag6_Peng0013_SA_IgG_14_ela.raw	F3:426	ASALGVPV	F3:7995	8	84	84	8	357.2165	2	44.56	-	5.3279E6	712.4119	9.0		85 81 77 80 84 94 91 85	ASALGVPV	ETHCD
2	20200515_F1_Ag6_Peng0013_SA_IgG_14_chymo.raw	-	YVDSVKGRF	F2:4530	9	84	84	9	357.5273	3	25.87	-	0	1069.5557	4.0		95 97 99 96 96 97 62 45 73	YVDSVKGRF	HCD
2	20200515_F1_Ag6_Peng0013_SA_IgG_14_chymo.raw	F2:17343	KAPLAPLEKTLSKAKGQPGVEPQVY	F2:5099	25	84	84	25	663.1365	4	29.46	-	7.1628E8	2648.4900	10.1		88 85 86 88 74 89 97 100 99 98 99 100 100 100 100 98 60 61 50 46 59 59 82 97 97	KAPLAPLEKTLSKAKGQPGVEPQVY	ETHCD
3	20200515_F1_Ag6_Peng0013_SA_IgG_14_ela.raw	F3:21	LPGKRVRLL	F3:4260	9	84	84	9	351.2442	3	23.39	-	1.6997E6	1050.7026	7.8		59 69 82 83 92 97 92 92 93	LPGKRVRLL	ETHCD
3	20200515_F1_Ag6_Peng0013_SA_IgG_14_ela.raw	F3:7235	ATKAVPLK(+58.01)	F3:8304	8	84	84	8	443.2686	2	46.37	-	9.442E5	884.5331	-11.7	Carboxymethyl (KW X@N-term)	63 75 92 88 86 92 94 85	ATKAVPLK(+58.01)	ETHCD
3	20200515_F1_Ag6_Peng0013_SA_IgG_14_ela.raw	F3:1552	TPRRGR	F3:5637	6	84	84	6	371.7295	2	31.36	-	5.5245E5	741.4358	11.7		68 69 79 93 98 99	TPRRGR	ETHCD
2	20200515_F1_Ag6_Peng0013_SA_IgG_14_chymo.raw	F2:21192	D(+58.01)PALTSRVGDNPAVLQSSGLY	F2:10867	21	84	84	21	740.0465	3	62.78	-	1.195E6	2217.0913	11.9	Carboxymethyl (KW X@N-term)	95 95 91 97 100 99 91 60 52 63 63 52 44 78 100 99 100 100 99 98 97	D(+58.01)PALTSRVGDNPAVLQSSGLY	ETHCD
2	20200515_F1_Ag6_Peng0013_SA_IgG_14_chymo.raw	-	A(+58.01)VSKRPSGVPDRF	F2:4313	13	84	84	13	491.9345	3	24.57	-	0	1472.7734	5.6	Carboxymethyl (KW X@N-term)	39 49 80 90 75 84 99 99 92 93 99 100 100	A(+58.01)VSKRPSGVPDRF	ETHCD
4	20200515_F1_Ag6_Peng0013_SA_IgG_14_thermo.raw	F4:9482	NSQLTKDH	F4:3037	8	84	84	8	471.7385	2	16.80	-	3.6615E4	941.4567	6.1		82 86 96 98 91 54 72 97	NSQLTKDH	ETHCD
2	20200515_F1_Ag6_Peng0013_SA_IgG_14_chymo.raw	F2:13253	AGHHC(+58.01)DAEVTHQGLSSPVTKSF	F2:4927	22	84	84	22	592.2799	4	28.22	-	1.1448E7	2365.0757	6.3	Carboxymethyl	66 51 49 40 45 57 69 99 100 98 91 98 99 99 100 100 100 100 100 99 99 100	AGHHC(+58.01)DAEVTHQGLSSPVTKSF	HCD
2	20200515_F1_Ag6_Peng0013_SA_IgG_14_chymo.raw	F2:5056	AAPVKDRF	F2:3574	8	84	84	8	452.2579	2	20.08	-	2.6159E5	902.4974	4.3		65 74 86 96 91 82 81 98	AAPVKDRF	ETHCD
2	20200515_F1_Ag6_Peng0013_SA_IgG_14_chymo.raw	F2:15863	GQGTRLELTEKVAAPSVF	F2:7934	18	84	84	18	635.0212	3	45.30	-	6.3079E5	1902.0210	10.9		82 74 69 77 98 96 98 100 96 49 34 81 98 89 85 92 99 100	GQGTRLELTEKVAAPSVF	ETHCD
3	20200515_F1_Ag6_Peng0013_SA_IgG_14_ela.raw	F3:20486	HM(+15.99)LW(+58.01)PSPSLSHG	F3:4620	12	84	84	12	711.8280	2	25.43	-	2.7005E5	1421.6399	1.1	Oxidation (M); Carboxymethyl (KW X@N-term)	60 69 93 85 88 63 70 90 97 97 99 99	HM(+15.99)LW(+58.01)PSPSLSHG	ETHCD
3	20200515_F1_Ag6_Peng0013_SA_IgG_14_ela.raw	F3:26552	P(+58.01)SK(+58.01)KSKC(+58.01)M(+15.99)NHYTQKFRPSPG	F3:7139	20	84	84	20	837.7390	3	39.83	-	8.8942E5	2510.1682	10.7	Carboxymethyl (KW X@N-term); Carboxymethyl; Oxidation (M)	79 83 60 71 90 79 63 83 100 100 100 100 100 98 59 52 72 97 100 99	P(+58.01)SK(+58.01)KSKC(+58.01)M(+15.99)NHYTQKFRPSPG	ETHCD
4	20200515_F1_Ag6_Peng0013_SA_IgG_14_thermo.raw	F4:34257	L(+58.01)AVLTQSPATLSLSYK(+58.01)PPAVP	F4:9072	21	84	84	21	1135.1290	2	50.41	-	1.8246E6	2268.2251	8.1	Carboxymethyl (KW X@N-term)	57 69 97 100 100 100 100 100 100 100 100 99 99 98 90 48 41 73 73 54 74	L(+58.01)AVLTQSPATLSLSYK(+58.01)PPAVP	HCD
2	20200515_F1_Ag6_Peng0013_SA_IgG_14_chymo.raw	F2:9507	FTPNTRVDKLVGTVAAPK(+58.01)F	F2:7523	19	84	84	19	530.5490	4	42.96	-	4.2575E6	2118.1472	9.2	Carboxymethyl (KW X@N-term)	88 80 74 73 98 99 98 98 71 70 57 61 86 88 88 88 92 93 98	FTPNTRVDKLVGTVAAPK(+58.01)F	ETHCD
3	20200515_F1_Ag6_Peng0013_SA_IgG_14_ela.raw	F3:10800	H(+15.99)LAKHPLAP	F3:8449	9	84	84	9	500.2861	2	47.19	-	3.1966E4	998.5661	-8.5	Oxidation (HW)	77 80 86 92 95 89 86 74 78	H(+15.99)LAKHPLAP	ETHCD
2	20200515_F1_Ag6_Peng0013_SA_IgG_14_chymo.raw	F2:3921	TLSKTKGQPVGEPQVY	F2:3356	16	84	84	16	433.7421	4	18.76	-	1.4852E6	1730.9202	11.1		94 95 98 99 100 100 99 73 69 50 50 63 68 93 99 99	TLSKTKGQPVGEPQVY	ETHCD
2	20200515_F1_Ag6_Peng0013_SA_IgG_14_chymo.raw	F2:11402	LFN(+.98)APN(+.98)FLLLPDRF	F2:8746	14	84	84	14	560.3048	3	50.08	-	3.9101E5	1677.8765	9.6	Deamidation (NQ)	99 98 98 90 41 41 38 91 99 99 92 96 98 99	LFN(+.98)APN(+.98)FLLLPDRF	HCD
3	20200515_F1_Ag6_Peng0013_SA_IgG_14_ela.raw	-	LRVVGLLAVL	F3:4762 4763	10	84	84	10	351.5797	3	26.31	-	0	1051.7117	5.4		85 86 93 92 73 79 85 85 77 87	LRVVGLLAVL	ETHCD/HCD
2	20200515_F1_Ag6_Peng0013_SA_IgG_14_chymo.raw	F2:11498	GVVVSLVTVVHQDWLDGKEY	F2:9563	20	84	84	20	561.5538	4	54.98	-	6.5137E5	2242.1633	10.2		39 41 54 91 89 79 76 96 97 98 99 97 99 88 92 98 96 88 92 76	GVVVSLVTVVHQDWLDGKEY	ETHCD
2	20200515_F1_Ag6_Peng0013_SA_IgG_14_chymo.raw	F2:27019	KC(+58.01)VKSNKALPAPLEKTLSKAKGQPVHHHVY	F2:5050	30	84	84	30	842.4730	4	28.82	-	1.1372E9	3365.8394	6.9	Carboxymethyl	51 56 74 76 72 70 84 100 100 100 100 92 82 98 97 98 98 98 98 97 97 94 93 65 61 37 45 94 100 100	KC(+58.01)VKSNKALPAPLEKTLSKAKGQPVHHHVY	HCD
4	20200515_F1_Ag6_Peng0013_SA_IgG_14_thermo.raw	F4:417	ASVLPAR	F4:7926	7	84	84	7	357.2159	2	44.53	-	5.2304E6	712.4232	-8.3		96 94 88 78 72 77 84	ASVLPAR	ETHCD
3	20200515_F1_Ag6_Peng0013_SA_IgG_14_ela.raw	F3:2385	RKK(+58.01)PPRRR	F3:7629	8	84	84	8	384.5834	3	42.56	-	9.6887E3	1150.7158	10.9	Carboxymethyl (KW X@N-term)	65 51 69 93 100 99 99 98	RKK(+58.01)PPRRR	ETHCD
3	20200515_F1_Ag6_Peng0013_SA_IgG_14_ela.raw	F3:2311	LPRVGPK	F3:7728	7	84	84	7	383.7487	2	42.73	-	1.5566E6	765.4861	-4.3		100 100 91 59 54 92 94	LPRVGPK	ETHCD
3	20200515_F1_Ag6_Peng0013_SA_IgG_14_ela.raw	F3:33964	LEVLTQSPATLSLSK(+58.01)NSVGAPV	F3:9068	22	84	84	22	1135.1282	2	50.38	-	2.6095E6	2268.2212	9.1	Carboxymethyl (KW X@N-term)	77 76 91 100 100 100 100 100 100 100 100 100 100 100 62 41 81 65 80 68 39 71	LEVLTQSPATLSLSK(+58.01)NSVGAPV	HCD
3	20200515_F1_Ag6_Peng0013_SA_IgG_14_ela.raw	F3:6958	LPVGVKHK	F3:8235	8	84	84	8	439.2831	2	46.59	-	3.9417E6	876.5545	-3.3		100 99 95 90 75 60 63 90	LPVGVKHK	ETHCD
2	20200515_F1_Ag6_Peng0013_SA_IgG_14_chymo.raw	F2:5193	Q(+58.01)W(+58.01)LATGVPARF	F2:4965	11	84	84	11	454.5706	3	28.32	-	8.2656E5	1360.6775	9.2	Carboxymethyl (KW X@N-term)	80 34 48 90 97 88 93 98 98 99 100	Q(+58.01)W(+58.01)LATGVPARF	HCD
3	20200515_F1_Ag6_Peng0013_SA_IgG_14_ela.raw	F3:24443	SKSTSGGTAAPMLAMKDYFPEPV	F3:11486	23	84	84	23	795.7296	3	63.80	-	3.9409E6	2384.1392	11.7		98 100 100 100 100 99 98 100 100 100 93 25 8 5 20 100 100 100 100 100 100 100 99	SKSTSGGTAAPMLAMKDYFPEPV	ETHCD
2	20200515_F1_Ag6_Peng0013_SA_IgG_14_chymo.raw	F2:6291	LSHTLFGDMRGW	F2:7905	12	84	84	12	473.9050	3	45.00	-	5.3461E6	1418.6765	11.7		90 89 98 100 100 99 99 100 72 54 54 56	LSHTLFGDMRGW	ETHCD
2	20200515_F1_Ag6_Peng0013_SA_IgG_14_chymo.raw	F2:6363	T(+58.01)VDKSRW	F2:4084	7	84	84	7	475.2426	2	23.32	-	5.0329E5	948.4665	4.3	Carboxymethyl (KW X@N-term)	79 88 94 90 88 65 85	T(+58.01)VDKSRW	HCD
2	20200515_F1_Ag6_Peng0013_SA_IgG_14_chymo.raw	F2:38829	TPEVTC(+58.01)VVVDVSHEDPEVKFNWYVDGVEVHAEL	F2:9944	33	84	84	33	1266.9429	3	57.14	-	2.3745E7	3797.7769	7.9	Carboxymethyl	99 95 89 79 67 66 73 93 100 100 56 37 67 83 38 30 55 94 100 100 99 97 98 99 100 99 99 99 99 95 75 96 100	TPEVTC(+58.01)VVVDVSHEDPEVKFNWYVDGVEVHAEL	ETHCD
2	20200515_F1_Ag6_Peng0013_SA_IgG_14_chymo.raw	F2:15695	KTQC(+58.01)THQGLSSPVTKSM(+15.99)HTTDY	F2:5749	22	84	84	22	631.7858	4	33.29	-	5.2695E6	2523.1370	-9.0	Carboxymethyl; Oxidation (M)	98 66 63 65 95 89 95 90 90 97 98 97 98 98 97 95 54 30 51 89 97 99	KTQC(+58.01)THQGLSSPVTKSM(+15.99)HTTDY	HCD
2	20200515_F1_Ag6_Peng0013_SA_IgG_14_chymo.raw	F2:5371	YQQKPGEPAKLL	F2:5333	12	84	84	12	457.9289	3	30.32	-	2.8189E6	1370.7559	6.5		75 79 91 92 90 90 90 68 70 97 100 67	YQQKPGEPAKLL	ETHCD
2	20200515_F1_Ag6_Peng0013_SA_IgG_14_chymo.raw	F2:15438	TLLEH(+15.99)KLPGKNFEKTL	F2:5152	16	84	84	16	628.6943	3	29.33	-	2.6069E5	1883.0515	5.1	Oxidation (HW)	86 87 80 82 80 85 90 86 60 62 78 82 95 94 98 100	TLLEH(+15.99)KLPGKNFEKTL	ETHCD
2	20200515_F1_Ag6_Peng0013_SA_IgG_14_chymo.raw	-	YQHKPGQAPRLL	F2:4281	12	84	84	12	469.9356	3	24.37	-	0	1406.7783	4.7		90 86 96 99 98 92 90 95 85 46 50 83	YQHKPGQAPRLL	HCD
2	20200515_F1_Ag6_Peng0013_SA_IgG_14_chymo.raw	F2:22820	SVADSPK(+58.01)KAGVEW(+15.99)PTSKQSNNKYAASSY	F2:3982	28	84	84	28	769.3821	4	22.50	-	1.8146E7	3073.4626	11.9	Carboxymethyl (KW X@N-term); Oxidation (HW)	50 51 75 98 98 72 59 85 78 49 55 96 95 75 69 95 97 96 99 96 97 98 95 90 90 97 100 100	SVADSPK(+58.01)KAGVEW(+15.99)PTSKQSNNKYAASSY	ETHCD
2	20200515_F1_Ag6_Peng0013_SA_IgG_14_chymo.raw	F2:27384	KC(+58.01)VKSLEALPAPLEKTLSKTKGQLLDEHVY	F2:4859	30	84	84	30	849.9758	4	27.58	-	3.9532E7	3395.8372	10.9	Carboxymethyl	97 90 69 66 52 51 70 97 99 100 100 99 97 97 95 97 97 95 95 97 98 89 86 50 43 50 60 88 99 100	KC(+58.01)VKSLEALPAPLEKTLSKTKGQLLDEHVY	HCD
3	20200515_F1_Ag6_Peng0013_SA_IgG_14_ela.raw	F3:14485	E(-18.01)VLLTQSAPTL	F3:10546	11	84	84	11	577.3295	2	58.92	-	4.8926E5	1152.6389	4.8	Pyro-glu from E	32 68 97 100 100 97 93 78 78 89 94	E(-18.01)VLLTQSAPTL	ETHCD
2	20200515_F1_Ag6_Peng0013_SA_IgG_14_chymo.raw	F2:2841	QHKPGQAPRLL	F2:3957	11	84	84	11	415.5807	3	22.53	-	7.1818E6	1243.7148	4.5		84 88 99 97 95 94 98 95 46 46 82	QHKPGQAPRLL	HCD
3	20200515_F1_Ag6_Peng0013_SA_IgG_14_ela.raw	-	P(+58.01)AW(+58.01)EALHNHYTQKSLSPSLG	F3:4598	20	84	84	20	784.7218	3	25.41	-	0	2351.1182	10.8	Carboxymethyl (KW X@N-term)	69 54 69 100 99 99 100 100 100 100 100 100 100 48 23 37 96 96 95 97	P(+58.01)AW(+58.01)EALHNHYTQKSLSPSLG	ETHCD
4	20200515_F1_Ag6_Peng0013_SA_IgG_14_thermo.raw	F4:32485	LEVLTQSPGTLSLSEASQVP	F4:8150	20	84	84	20	1028.5552	2	45.32	-	2.361E6	2055.0735	10.9		70 79 99 100 100 100 100 100 99 99 100 98 98 97 65 41 67 60 46 63	LEVLTQSPGTLSLSEASQVP	HCD
2	20200515_F1_Ag6_Peng0013_SA_IgG_14_chymo.raw	F2:4036	SFNGVC(+58.01)W	F2:3125	7	84	84	7	435.6761	2	17.54	-	7.2286E6	869.3378	0.0	Carboxymethyl	80 82 90 82 77 91 85	SFNGVC(+58.01)W	ETHCD
4	20200515_F1_Ag6_Peng0013_SA_IgG_14_thermo.raw	F4:17	LPGKRVRLL	F4:4212 4213	9	84	84	9	351.2448	3	23.13	-	1.0243E6	1050.7026	9.4		76 85 92 77 79 80 86 88 92	LPGKRVRLL	ETHCD/HCD
4	20200515_F1_Ag6_Peng0013_SA_IgG_14_thermo.raw	-	LSSPVTKSFNDRAC(+58.01)	F4:5105	14	84	84	14	528.2589	3	28.46	-	0	1581.7456	5.8	Carboxymethyl	99 100 100 99 100 100 100 99 99 82 32 20 60 88	LSSPVTKSFNDRAC(+58.01)	HCD
2	20200515_F1_Ag6_Peng0013_SA_IgG_14_chymo.raw	F2:12340	AAEVTHQGLSSPVTKPVK(+58.01)C(+58.01)AY	F2:4682	21	84	84	21	576.2931	4	26.75	-	1.7686E5	2301.1311	5.3	Carboxymethyl (KW X@N-term); Carboxymethyl	100 99 100 97 85 76 92 63 73 94 93 92 94 97 96 41 39 44 90 98 100	AAEVTHQGLSSPVTKPVK(+58.01)C(+58.01)AY	HCD
2	20200515_F1_Ag6_Peng0013_SA_IgG_14_chymo.raw	F2:7743	QHQYKAPKLLLY	F2:4846	12	84	84	12	501.2946	3	27.77	-	1.9517E5	1500.8452	11.2		85 77 41 61 99 82 73 91 98 100 100 100	QHQYKAPKLLLY	ETHCD
2	20200515_F1_Ag6_Peng0013_SA_IgG_14_chymo.raw	F2:984	KPSLKSRVTL	F2:4035	10	84	84	10	376.9098	3	22.85	-	3.9715E5	1127.7026	4.4		99 97 98 98 98 91 48 45 80 85	KPSLKSRVTL	HCD
3	20200515_F1_Ag6_Peng0013_SA_IgG_14_ela.raw	F3:10686	PTHARHYL	F3:3418	8	84	84	8	497.7665	2	18.86	-	3.6289E4	993.5144	4.0		89 52 59 84 95 93 99 100	PTHARHYL	ETHCD
4	20200515_F1_Ag6_Peng0013_SA_IgG_14_thermo.raw	F4:32859	Q(-17.03)K(+58.01)LTQPPK(+58.01)SQLSKTHVAT	F4:7860	18	84	84	18	1046.0679	2	43.93	-	1.2352E6	2090.1006	9.9	Pyro-glu from Q; Carboxymethyl (KW X@N-term)	96 94 99 100 100 99 96 89 90 86 89 79 82 92 65 52 50 51	Q(-17.03)K(+58.01)LTQPPK(+58.01)SQLSKTHVAT	ETHCD
2	20200515_F1_Ag6_Peng0013_SA_IgG_14_chymo.raw	F2:15481	VTLLGNKTVTVL	F2:8378	12	84	84	12	629.3958	2	48.02	-	9.4062E5	1256.7703	5.3		92 95 100 99 91 66 48 59 96 98 98 66	VTLLGNKTVTVL	ETHCD
2	20200515_F1_Ag6_Peng0013_SA_IgG_14_chymo.raw	F2:12091	ELVLTQSPAAL	F2:8490	11	84	84	11	571.3297	2	48.61	-	7.6355E5	1140.6389	5.1		86 82 89 89 78 79 87 83 91 99 62	ELVLTQSPAAL	ETHCD
2	20200515_F1_Ag6_Peng0013_SA_IgG_14_chymo.raw	F2:5028	Q(+58.01)C(+58.01)SSAPVKDRF	F2:3574	11	84	84	11	451.8735	3	20.08	-	3.5542E5	1352.6030	-3.3	Carboxymethyl (KW X@N-term); Carboxymethyl	52 56 74 84 79 90 97 97 97 97 97	Q(+58.01)C(+58.01)SSAPVKDRF	ETHCD
3	20200515_F1_Ag6_Peng0013_SA_IgG_14_ela.raw	F3:6958	LYKKPTK	F3:8401	7	84	84	7	439.2831	2	46.59	-	3.9417E6	876.5433	9.5		100 97 96 65 62 71 97	LYKKPTK	ETHCD
2	20200515_F1_Ag6_Peng0013_SA_IgG_14_chymo.raw	F2:19415	AVTSLLGVAVAEN(+.98)WKKGDTF	F2:9782	20	84	84	20	703.0481	3	56.25	-	5.3975E5	2106.0996	10.8	Deamidation (NQ)	97 99 100 100 99 95 50 56 66 70 95 98 99 99 97 54 37 67 99 100	AVTSLLGVAVAEN(+.98)WKKGDTF	HCD
2	20200515_F1_Ag6_Peng0013_SA_IgG_14_chymo.raw	F2:20683	LEVLTQSPATLSLSPGGVEATL	F2:9308	22	84	84	22	728.4054	3	53.51	-	5.7208E6	2182.1731	9.7		62 72 84 99 92 89 99 99 99 100 100 100 99 99 98 91 41 40 55 51 85 89	LEVLTQSPATLSLSPGGVEATL	HCD
3	20200515_F1_Ag6_Peng0013_SA_IgG_14_ela.raw	F3:21	LPGKRVRLL	F3:4254	9	84	84	9	351.2442	3	23.39	-	1.6997E6	1050.7026	7.8		54 65 76 85 94 99 94 94 94	LPGKRVRLL	ETHCD
3	20200515_F1_Ag6_Peng0013_SA_IgG_14_ela.raw	F3:23335	GQW(+15.99)HQGLSK(+58.01)PTKSFDLPMC(+58.01)	F3:6037	19	84	84	19	764.6937	3	33.63	-	4.5962E5	2291.0349	10.7	Oxidation (HW); Carboxymethyl (KW X@N-term); Carboxymethyl	94 91 72 74 96 98 100 99 83 89 99 100 97 93 90 55 34 37 90	GQW(+15.99)HQGLSK(+58.01)PTKSFDLPMC(+58.01)	ETHCD
4	20200515_F1_Ag6_Peng0013_SA_IgG_14_thermo.raw	F4:14029	PPATLLAAPLAA	F4:9391	12	84	84	12	553.3358	2	52.27	-	4.1097E6	1104.6543	2.5		90 98 89 85 86 87 84 92 89 75 67 63	PPATLLAAPLAA	ETHCD
3	20200515_F1_Ag6_Peng0013_SA_IgG_14_ela.raw	F3:14763	V(+58.01)DC(+58.01)H(+15.99)GDLLQC(+58.01)ADDR	F3:5116	14	84	84	14	583.8956	3	28.36	-	4.3662E5	1748.6619	1.8	Carboxymethyl (KW X@N-term); Carboxymethyl; Oxidation (HW)	38 59 39 86 100 100 100 94 77 84 98 100 100 100	V(+58.01)DC(+58.01)H(+15.99)GDLLQC(+58.01)ADDR	ETHCD
4	20200515_F1_Ag6_Peng0013_SA_IgG_14_thermo.raw	F4:13794	DLQMTQSPSS	F4:4278	10	83	83	10	547.2480	2	23.93	-	3.7838E5	1092.4758	5.1		50 62 94 98 98 98 86 76 78 98	DLQMTQSPSS	ETHCD
4	20200515_F1_Ag6_Peng0013_SA_IgG_14_thermo.raw	F4:7321	GAKLQLLAA	F4:11361	9	83	83	9	442.7772	2	63.24	-	8.0678E5	883.5491	-10.4		72 69 69 80 87 91 92 94 98	GAKLQLLAA	ETHCD
4	20200515_F1_Ag6_Peng0013_SA_IgG_14_thermo.raw	F4:8766	LSQGGTHYG	F4:3040	9	83	83	9	460.2196	2	16.86	-	1.4577E5	918.4196	5.6		99 98 97 74 48 54 88 98 98	LSQGGTHYG	ETHCD
2	20200515_F1_Ag6_Peng0013_SA_IgG_14_chymo.raw	-	E(-18.01)QKPGKAPKGVLLY	F2:3978	14	83	83	14	503.9704	3	22.58	-	0	1508.8713	11.9	Pyro-glu from E	95 83 85 95 100 100 95 90 86 44 39 85 90 85	E(-18.01)QKPGKAPKGVLLY	ETHCD
4	20200515_F1_Ag6_Peng0013_SA_IgG_14_thermo.raw	F4:37	VLRVALVGLL	F4:4503	10	83	83	10	351.5793	3	25.15	-	1.0488E6	1051.7117	4.1		73 82 92 90 63 67 82 95 96 94	VLRVALVGLL	ETHCD
2	20200515_F1_Ag6_Peng0013_SA_IgG_14_chymo.raw	-	KVRVAPRLL	F2:4140 4142	9	83	83	9	351.2449	3	23.54	-	0	1050.7026	9.8		61 56 56 95 98 97 98 99 93	KVRVAPRLL	HCD/ETHCD
2	20200515_F1_Ag6_Peng0013_SA_IgG_14_chymo.raw	F2:6812	DVTNRPSGVFLW(+58.01)	F2:4458	12	83	83	12	483.5821	3	25.39	-	6.3563E5	1447.7095	10.3	Carboxymethyl (KW X@N-term)	82 77 89 86 67 79 91 90 83 86 90 85	DVTNRPSGVFLW(+58.01)	ETHCD
2	20200515_F1_Ag6_Peng0013_SA_IgG_14_chymo.raw	F2:4252	AN(+.98)SVKGRF	F2:3409	8	83	83	8	440.2398	2	18.86	-	1.696E7	878.4610	4.7	Deamidation (NQ)	79 94 99 99 98 93 52 54	AN(+.98)SVKGRF	HCD
2	20200515_F1_Ag6_Peng0013_SA_IgG_14_chymo.raw	-	QYQKGPQPPKLLLYW	F2:10162	15	83	83	15	620.3483	3	58.48	-	0	1858.0142	4.7		46 50 79 92 79 79 70 83 86 94 98 100 100 100 100	QYQKGPQPPKLLLYW	ETHCD
3	20200515_F1_Ag6_Peng0013_SA_IgG_14_ela.raw	F3:16472	WWNLK(+58.01)NK(+58.01)Q	F3:3682	8	83	83	8	616.8050	2	20.35	-	2.3627E4	1231.5986	-2.6	Carboxymethyl (KW X@N-term)	69 69 82 85 81 94 95 93	WWNLK(+58.01)NK(+58.01)Q	ETHCD
2	20200515_F1_Ag6_Peng0013_SA_IgG_14_chymo.raw	F2:15381	KADGK(+58.01)PKAGVEMAPTSKQSNNKY	F2:3068	23	83	83	23	627.5768	4	17.25	-	1.3402E7	2506.2485	11.8	Carboxymethyl (KW X@N-term)	56 60 86 86 60 74 98 98 98 99 96 51 50 79 85 99 99 97 95 93 82 88 96	KADGK(+58.01)PKAGVEMAPTSKQSNNKY	ETHCD
2	20200515_F1_Ag6_Peng0013_SA_IgG_14_chymo.raw	F2:2850	YC(+58.01)ARPY	F2:4082	6	83	83	6	415.6808	2	23.22	-	3.182E4	829.3428	5.0	Carboxymethyl	92 92 89 73 71 84	YC(+58.01)ARPY	HCD
4	20200515_F1_Ag6_Peng0013_SA_IgG_14_thermo.raw	-	GKPGKVGLL	F4:4712	9	83	83	9	434.7823	2	26.21	-	0	867.5541	-4.6		68 73 85 83 87 95 86 89 87	GKPGKVGLL	ETHCD
3	20200515_F1_Ag6_Peng0013_SA_IgG_14_ela.raw	F3:6958	LPPPRLGK	F3:8513	8	83	83	8	439.2831	2	46.59	-	3.9417E6	876.5545	-3.3		100 98 99 97 69 52 60 94	LPPPRLGK	ETHCD
4	20200515_F1_Ag6_Peng0013_SA_IgG_14_thermo.raw	F4:19785	GHLVDEPQNLLK	F4:6093	12	83	83	12	681.8760	2	34.09	-	6.2039E4	1361.7302	5.3		59 60 99 100 100 99 66 55 70 95 100 100	GHLVDEPQNLLK	HCD
2	20200515_F1_Ag6_Peng0013_SA_IgG_14_chymo.raw	F2:7469	SSPVTKSFDLC(+58.01)W(+58.01)	F2:3607	12	83	83	12	495.8949	3	20.29	-	1.175E6	1484.6494	9.1	Carboxymethyl; Carboxymethyl (KW X@N-term)	84 72 75 86 99 99 99 98 83 55 55 95	SSPVTKSFDLC(+58.01)W(+58.01)	ETHCD
3	20200515_F1_Ag6_Peng0013_SA_IgG_14_ela.raw	F3:20630	GASSYQGLSSPVTKSFNDNLA	F3:6452	21	83	83	21	715.0222	3	35.70	-	8.6105E6	2142.0227	10.3		60 49 68 77 95 100 100 100 100 94 92 98 100 100 100 100 100 57 33 50 84	GASSYQGLSSPVTKSFNDNLA	ETHCD
2	20200515_F1_Ag6_Peng0013_SA_IgG_14_chymo.raw	F2:20414	LEVLTQSPATVTVSPGEKAEL	F2:8738	21	83	83	21	723.7335	3	49.98	-	1.3601E6	2168.1575	9.8		44 56 71 91 93 86 98 98 98 98 98 97 98 99 97 91 91 38 34 78 100	LEVLTQSPATVTVSPGEKAEL	HCD
2	20200515_F1_Ag6_Peng0013_SA_IgG_14_chymo.raw	F2:6889	ELVTNPSPL	F2:6113	9	83	83	9	485.2684	2	34.78	-	4.0434E6	968.5178	4.5		89 86 83 74 62 83 99 100 76	ELVTNPSPL	ETHCD
2	20200515_F1_Ag6_Peng0013_SA_IgG_14_chymo.raw	F2:21397	LEVLTQSPDTLSLSPGERATL	F2:9131	21	83	83	21	743.0684	3	52.34	-	3.5483E6	2226.1743	4.0		51 62 77 93 92 87 98 94 96 98 99 99 99 99 95 54 69 54 60 88 88	LEVLTQSPDTLSLSPGERATL	HCD
2	20200515_F1_Ag6_Peng0013_SA_IgG_14_chymo.raw	F2:12263	GQGTKVELKRHRNSL	F2:5827	15	83	83	15	575.0024	3	33.13	-	3.4629E7	1721.9648	11.9		86 86 98 99 100 99 100 99 99 98 62 45 38 63 80	GQGTKVELKRHRNSL	ETHCD
2	20200515_F1_Ag6_Peng0013_SA_IgG_14_chymo.raw	F2:3219	Q(+58.01)KGK(+58.01)PKAREW(+15.99)KPSKQEWKY	F2:2828	19	83	83	19	423.2281	6	15.61	-	2.1814E6	2533.3076	6.8	Carboxymethyl (KW X@N-term); Oxidation (HW)	45 61 96 67 80 99 98 97 99 97 78 82 96 98 95 65 46 91 95	Q(+58.01)KGK(+58.01)PKAREW(+15.99)KPSKQEWKY	ETHCD
2	20200515_F1_Ag6_Peng0013_SA_IgG_14_chymo.raw	F2:9434	TVLHQDEGLYFTY	F2:7360	13	83	83	13	529.2622	3	42.08	-	3.2392E7	1584.7461	11.8		99 100 100 100 98 98 78 69 99 49 33 62 100	TVLHQDEGLYFTY	ETHCD
2	20200515_F1_Ag6_Peng0013_SA_IgG_14_chymo.raw	F2:21975	KGAGKVLTVLHQN(+.98)TTTNGKEY	F2:9578	21	83	83	21	754.0778	3	55.04	-	2.7275E6	2259.1858	11.4	Deamidation (NQ)	54 37 41 46 67 86 95 95 97 99 99 94 96 83 87 90 96 96 96 99 100	KGAGKVLTVLHQN(+.98)TTTNGKEY	HCD
3	20200515_F1_Ag6_Peng0013_SA_IgG_14_ela.raw	F3:9058	GPRVVRHL	F3:8227	8	83	83	8	467.2961	2	47.37	-	5.126E6	932.5668	11.8		99 99 99 97 92 77 50 55	GPRVVRHL	ETHCD
4	20200515_F1_Ag6_Peng0013_SA_IgG_14_thermo.raw	F4:4682	GLFLFLL	F4:7730	7	83	83	7	411.7617	2	43.22	-	1.0558E6	821.5051	4.7		63 72 83 93 94 91 86	GLFLFLL	ETHCD
2	20200515_F1_Ag6_Peng0013_SA_IgG_14_chymo.raw	F2:2751	LFPPKPKDSPL	F2:4843	11	83	83	11	413.5796	3	27.84	-	1.5991E8	1237.7070	7.9		96 97 99 99 98 89 85 89 40 44 83	LFPPKPKDSPL	HCD
4	20200515_F1_Ag6_Peng0013_SA_IgG_14_thermo.raw	-	LPGKRVRLL	F4:4233 4234	9	83	83	9	351.2444	3	23.49	-	0	1050.7026	8.2		57 67 79 79 88 91 95 98 98	LPGKRVRLL	ETHCD/HCD
2	20200515_F1_Ag6_Peng0013_SA_IgG_14_chymo.raw	F2:33922	LLC(+58.01)VVSATGSKMMFELPF	F2:13989	18	83	83	18	1016.0140	2	80.57	-	2.319E7	2029.9927	10.2	Carboxymethyl	100 100 100 100 100 100 99 93 86 96 99 83 52 39 45 43 70 99	LLC(+58.01)VVSATGSKMMFELPF	HCD
2	20200515_F1_Ag6_Peng0013_SA_IgG_14_chymo.raw	F2:28846	FEVSRHKC(+58.01)VVVDVSHEDPEVQF	F2:9688	22	83	83	22	881.7645	3	55.71	-	8.6337E7	2642.2434	10.7	Carboxymethyl	57 66 65 43 46 38 54 90 98 100 100 100 98 98 100 99 94 93 98 99 100 100	FEVSRHKC(+58.01)VVVDVSHEDPEVQF	ETHCD
2	20200515_F1_Ag6_Peng0013_SA_IgG_14_chymo.raw	F2:28840	A(+58.01)SNGQPENNYKTTRHLN(+.98)SDGSFF	F2:9542	23	83	83	23	881.7375	3	55.03	-	3.258E7	2642.1633	10.3	Carboxymethyl (KW X@N-term); Deamidation (NQ)	79 50 51 78 90 91 95 96 96 97 99 96 61 50 57 98 98 95 91 62 85 100 100	A(+58.01)SNGQPENNYKTTRHLN(+.98)SDGSFF	ETHCD
2	20200515_F1_Ag6_Peng0013_SA_IgG_14_chymo.raw	-	KAPLAPLEKTLSKAKGPQGVPEQVY	F2:5308	25	83	83	25	663.1366	4	30.31	-	0	2648.4900	10.3		89 87 93 92 68 80 93 98 98 94 97 100 100 100 100 98 66 50 54 51 51 55 84 94 95	KAPLAPLEKTLSKAKGPQGVPEQVY	ETHCD
2	20200515_F1_Ag6_Peng0013_SA_IgG_14_chymo.raw	F2:11202	LNSADYLETGVPSRF	F2:8114	15	83	83	15	556.9486	3	46.31	-	1.4094E6	1667.8154	5.1		74 34 50 69 86 91 97 99 96 93 96 90 89 90 96	LNSADYLETGVPSRF	HCD
4	20200515_F1_Ag6_Peng0013_SA_IgG_14_thermo.raw	-	LSSPVTKSFFPDPC(+58.01)	F4:5052	14	83	83	14	528.2585	3	28.16	-	0	1581.7385	9.5	Carboxymethyl	99 100 100 100 100 100 100 99 97 41 22 43 70 99	LSSPVTKSFFPDPC(+58.01)	HCD
3	20200515_F1_Ag6_Peng0013_SA_IgG_14_ela.raw	F3:15835	GSLM(+15.99)PNGGLGSGGSLRSSY	F3:4306	19	83	83	19	604.9611	3	23.82	-	4.0768E5	1811.8472	7.8	Oxidation (M)	37 39 56 69 63 63 79 92 99 100 100 100 99 98 99 93 97 100 100	GSLM(+15.99)PNGGLGSGGSLRSSY	HCD
4	20200515_F1_Ag6_Peng0013_SA_IgG_14_thermo.raw	F4:2483	APPVTKR	F4:7604	7	83	83	7	384.7375	2	40.55	-	2.4407E6	767.4653	-6.3		97 97 90 76 71 73 79	APPVTKR	ETHCD
3	20200515_F1_Ag6_Peng0013_SA_IgG_14_ela.raw	-	SPLK(+58.01)YFPEPVTV	F3:11967	12	83	83	12	717.8835	2	66.47	-	0	1433.7441	5.8	Carboxymethyl (KW X@N-term)	40 52 55 76 94 97 97 96 95 98 100 100	SPLK(+58.01)YFPEPVTV	ETHCD
3	20200515_F1_Ag6_Peng0013_SA_IgG_14_ela.raw	F3:24443	SKSTSNTAAEW(+15.99)LVKMM(+15.99)FPEPV	F3:11437	21	83	83	21	795.7296	3	63.80	-	3.9409E6	2384.1392	11.7	Oxidation (HW); Oxidation (M)	92 95 99 100 100 99 100 100 100 99 77 72 68 72 54 62 87 81 69 60 63	SKSTSNTAAEW(+15.99)LVKMM(+15.99)FPEPV	ETHCD
3	20200515_F1_Ag6_Peng0013_SA_IgG_14_ela.raw	F3:22499	L(+58.01)AVLTQSGPTLSLSPYLSVPGP	F3:8779	22	83	83	22	752.4163	3	48.77	-	2.9848E6	2254.2095	7.8	Carboxymethyl (KW X@N-term)	51 60 93 99 97 91 99 76 57 85 100 100 100 100 98 90 92 88 85 44 51 76	L(+58.01)AVLTQSGPTLSLSPYLSVPGP	HCD
4	20200515_F1_Ag6_Peng0013_SA_IgG_14_thermo.raw	-	LRVVALVGLL	F4:4174	10	83	83	10	351.5791	3	23.15	-	0	1051.7117	3.6		86 83 93 96 72 69 84 84 82 81	LRVVALVGLL	ETHCD
2	20200515_F1_Ag6_Peng0013_SA_IgG_14_chymo.raw	-	KTVLVLYDDYVK(+58.01)YTKQSW	F2:8679	18	83	83	18	769.7340	3	49.65	-	0	2306.1833	-1.4	Carboxymethyl (KW X@N-term)	52 51 96 98 99 99 99 99 100 99 99 45 34 44 93 95 98 99	KTVLVLYDDYVK(+58.01)YTKQSW	HCD
4	20200515_F1_Ag6_Peng0013_SA_IgG_14_thermo.raw	F4:21083	SPSK(+58.01)SNPTASSSGSASVGDRVT	F4:6018	22	83	83	22	713.0110	3	33.52	-	1.9061E6	2135.9929	8.6	Carboxymethyl (KW X@N-term)	69 51 69 66 57 54 62 88 98 99 86 67 74 99 99 99 99 99 99 97 99 100	SPSK(+58.01)SNPTASSSGSASVGDRVT	HCD
2	20200515_F1_Ag6_Peng0013_SA_IgG_14_chymo.raw	F2:12374	SKLTVDKSGVWQPPW	F2:6277	15	83	83	15	576.6477	3	35.84	-	2.8041E7	1726.9043	9.8		100 100 100 100 100 100 100 89 38 33 61 96 86 83 63	SKLTVDKSGVWQPPW	ETHCD
2	20200515_F1_Ag6_Peng0013_SA_IgG_14_chymo.raw	F2:1956	C(+58.01)SSPFHEALHNH(+15.99)F	F2:3113	13	83	83	13	400.6743	4	17.33	-	4.3568E6	1598.6572	6.7	Carboxymethyl; Oxidation (HW)	82 85 40 39 55 96 98 97 98 97 96 99 99	C(+58.01)SSPFHEALHNH(+15.99)F	ETHCD
2	20200515_F1_Ag6_Peng0013_SA_IgG_14_chymo.raw	F2:2679	QQKPGRPAKLL	F2:3872	11	83	83	11	412.5928	3	21.56	-	9.3614E6	1234.7510	4.5		68 70 74 95 99 99 80 69 95 99 67	QQKPGRPAKLL	ETHCD
4	20200515_F1_Ag6_Peng0013_SA_IgG_14_thermo.raw	F4:4685	TAKLYKV	F4:7730	7	83	83	7	411.7618	2	42.19	-	2.7693E6	821.5010	9.7		84 80 81 83 82 88 84	TAKLYKV	ETHCD
2	20200515_F1_Ag6_Peng0013_SA_IgG_14_chymo.raw	F2:19649	FTANGTQVEVKGVTVAAPK(+58.01)F	F2:7440	20	83	83	20	708.0516	3	42.49	-	8.9731E5	2121.1106	10.5	Carboxymethyl (KW X@N-term)	90 80 68 73 94 99 98 97 93 55 52 61 65 90 98 98 87 83 88 92	FTANGTQVEVKGVTVAAPK(+58.01)F	ETHCD
4	20200515_F1_Ag6_Peng0013_SA_IgG_14_thermo.raw	F4:22040	D(+58.01)LAHQGLSQKQQPHNRTTS	F4:5551	19	83	83	19	735.3733	3	31.07	-	1.4955E6	2203.0730	11.4	Carboxymethyl (KW X@N-term)	33 49 79 98 98 97 98 98 94 62 71 83 88 85 94 94 93 86 79	D(+58.01)LAHQGLSQKQQPHNRTTS	ETHCD
2	20200515_F1_Ag6_Peng0013_SA_IgG_14_chymo.raw	F2:21609	GVVVSVLTVLHQDWLNAPEY	F2:10758	20	83	83	20	747.0707	3	61.94	-	2.6925E6	2238.1685	9.8		82 85 96 88 85 85 95 98 98 85 43 54 92 93 99 74 48 68 98 97	GVVVSVLTVLHQDWLNAPEY	ETHCD
4	20200515_F1_Ag6_Peng0013_SA_IgG_14_thermo.raw	-	LSHQGLSSPVTKSFDRSP	F4:4228	18	83	83	18	486.5104	4	23.46	-	0	1941.9907	11.3		48 46 74 88 93 99 99 79 76 79 97 99 94 75 83 92 85 90	LSHQGLSSPVTKSFDRSP	ETHCD
3	20200515_F1_Ag6_Peng0013_SA_IgG_14_ela.raw	F3:3085	KKVPK(+58.01)K	F3:10510	6	83	83	6	393.2664	2	58.06	-	1.9105E6	784.5170	1.7	Carboxymethyl (KW X@N-term)	92 96 96 90 66 59	KKVPK(+58.01)K	ETHCD
2	20200515_F1_Ag6_Peng0013_SA_IgG_14_chymo.raw	F2:16296	C(+58.01)LLLC(+58.01)PKTDY	F2:11024	10	83	83	10	642.7979	2	63.74	-	2.3758E6	1283.5776	2.7	Carboxymethyl	79 81 92 89 71 78 77 73 92 98	C(+58.01)LLLC(+58.01)PKTDY	ETHCD
4	20200515_F1_Ag6_Peng0013_SA_IgG_14_thermo.raw	-	KSLADYEKHHKWM(+15.99)C(+58.01)VKTEGLSANVTLT	F4:4841	27	83	83	27	791.6530	4	26.94	-	0	3162.5476	11.1	Oxidation (M); Carboxymethyl	65 77 95 100 100 99 99 99 98 86 44 26 39 63 98 95 78 89 100 100 100 92 65 63 89 92 92	KSLADYEKHHKWM(+15.99)C(+58.01)VKTEGLSANVTLT	ETHCD
4	20200515_F1_Ag6_Peng0013_SA_IgG_14_thermo.raw	F4:11896	E(-18.01)VQLQESGPG	F4:5843	10	83	83	10	513.2514	2	32.81	-	6.7236E5	1024.4824	5.7	Pyro-glu from E	76 39 65 99 96 99 99 99 78 82	E(-18.01)VQLQESGPG	HCD
2	20200515_F1_Ag6_Peng0013_SA_IgG_14_chymo.raw	F2:38226	SWSQH(+15.99)EPTLSSLTH(+15.99)W(+58.01)NFAVY	F2:12711	20	83	83	20	1240.5759	2	73.50	-	7.9294E6	2479.1079	11.9	Oxidation (HW); Carboxymethyl (KW X@N-term)	78 52 68 78 72 71 54 62 94 96 97 97 95 77 79 92 100 100 100 100	SWSQH(+15.99)EPTLSSLTH(+15.99)W(+58.01)NFAVY	ETHCD
3	20200515_F1_Ag6_Peng0013_SA_IgG_14_ela.raw	F3:8333	PGLLLRML	F3:5924	8	83	83	8	456.7937	2	32.93	-	3.9063E4	911.5626	11.2		75 79 96 98 97 91 63 66	PGLLLRML	ETHCD
2	20200515_F1_Ag6_Peng0013_SA_IgG_14_chymo.raw	F2:17115	KEPPAVYAC(+58.01)EVTHQGLSSPVTKSF	F2:5453	24	83	83	24	659.0846	4	31.28	-	9.5098E6	2632.2842	9.5	Carboxymethyl	35 51 49 54 61 93 76 79 94 95 79 83 69 93 89 97 100 100 99 99 98 99 100 99	KEPPAVYAC(+58.01)EVTHQGLSSPVTKSF	HCD
4	20200515_F1_Ag6_Peng0013_SA_IgG_14_thermo.raw	F4:10589	KTYRSESSPVTKS	F4:3555	13	83	83	13	490.5942	3	19.83	-	4.5501E5	1468.7522	5.9		86 69 48 34 79 94 98 100 100 99 99 85 89	KTYRSESSPVTKS	HCD
2	20200515_F1_Ag6_Peng0013_SA_IgG_14_chymo.raw	-	T(+58.01)PGPKKVPKLLLY	F2:6589	13	83	83	13	378.7394	4	37.68	-	0	1510.9124	10.6	Carboxymethyl (KW X@N-term)	83 83 52 59 74 95 78 82 95 98 97 95 88	T(+58.01)PGPKKVPKLLLY	ETHCD
2	20200515_F1_Ag6_Peng0013_SA_IgG_14_chymo.raw	F2:15194	RVVSVLNWM(+15.99)VMGFFGL	F2:10057	16	83	83	16	624.3357	3	57.77	-	2.0228E5	1869.9634	11.7	Oxidation (M)	89 87 90 92 93 98 99 100 95 92 93 90 60 48 49 54	RVVSVLNWM(+15.99)VMGFFGL	ETHCD
2	20200515_F1_Ag6_Peng0013_SA_IgG_14_chymo.raw	F2:9404	RVQPPGKGLEERAF	F2:9238	14	83	83	14	528.6311	3	52.92	-	6.0675E5	1582.8579	8.6		79 80 76 84 93 99 99 92 91 90 45 44 92 95	RVQPPGKGLEERAF	ETHCD
3	20200515_F1_Ag6_Peng0013_SA_IgG_14_ela.raw	F3:20659	KTW(+58.01)FSKTVPSSLGQHTMH(+15.99)	F3:5481	18	83	83	18	716.0256	3	30.36	-	1.0396E6	2145.0312	11.0	Carboxymethyl (KW X@N-term); Oxidation (HW)	32 31 44 55 73 96 99 98 98 99 99 91 92 93 98 100 99 99	KTW(+58.01)FSKTVPSSLGQHTMH(+15.99)	HCD
2	20200515_F1_Ag6_Peng0013_SA_IgG_14_chymo.raw	F2:27132	M(+15.99)TDQTHTC(+58.01)GHEEAPELLGGPSVF	F2:9907	23	83	83	23	844.0388	3	56.93	-	8.5929E6	2529.0786	6.3	Oxidation (M); Carboxymethyl	45 48 73 89 98 97 88 72 54 51 81 84 83 97 100 100 100 97 89 87 88 92 94	M(+15.99)TDQTHTC(+58.01)GHEEAPELLGGPSVF	ETHCD
2	20200515_F1_Ag6_Peng0013_SA_IgG_14_chymo.raw	F2:18389	LFH(+15.99)WGEQLKSTQSVVC(+58.01)L	F2:9380	17	83	83	17	683.6818	3	52.28	-	1.3719E7	2048.0037	9.7	Oxidation (HW); Carboxymethyl	98 90 52 23 43 95 97 98 97 97 75 70 91 86 95 100 100	LFH(+15.99)WGEQLKSTQSVVC(+58.01)L	ETHCD
2	20200515_F1_Ag6_Peng0013_SA_IgG_14_chymo.raw	F2:376	LSKASTL	F2:3472	7	83	83	7	360.2198	2	19.44	-	4.6696E4	718.4225	3.5		66 67 77 95 98 100 77	LSKASTL	ETHCD
2	20200515_F1_Ag6_Peng0013_SA_IgG_14_chymo.raw	F2:28566	WTQRTYPSDLAVEW	F2:11427	14	83	83	14	876.4298	2	66.18	-	5.8732E5	1750.8315	7.7		40 49 52 67 73 93 97 96 97 98 99 100 100 100	WTQRTYPSDLAVEW	ETHCD
2	20200515_F1_Ag6_Peng0013_SA_IgG_14_chymo.raw	F2:13220	E(-18.01)VLLTQSPVTL	F2:11337	11	83	83	11	591.3459	2	65.64	-	3.815E5	1180.6704	5.8	Pyro-glu from E	34 59 92 98 99 96 91 82 86 100 73	E(-18.01)VLLTQSPVTL	ETHCD
2	20200515_F1_Ag6_Peng0013_SA_IgG_14_chymo.raw	F2:23545	SLKRAWTAADTALY	F2:8060	14	83	83	14	783.9252	2	46.10	-	6.4071E5	1565.8201	10.0		66 80 78 54 45 55 96 99 96 96 97 98 100 99	SLKRAWTAADTALY	ETHCD
2	20200515_F1_Ag6_Peng0013_SA_IgG_14_chymo.raw	F2:13946	VVDSAEVLAGVETTPTSKQSDNYKAASSY	F2:3788	29	83	83	29	604.3034	5	21.63	-	2.7763E7	3016.4512	9.8		93 93 96 70 38 44 44 69 92 94 96 98 98 98 63 45 63 97 95 98 98 97 96 97 94 88 77 81 86	VVDSAEVLAGVETTPTSKQSDNYKAASSY	ETHCD
4	20200515_F1_Ag6_Peng0013_SA_IgG_14_thermo.raw	F4:11080	GPLPTKLFK	F4:9375	9	82	82	9	500.8177	2	48.47	-	1.7599E6	999.6116	9.2		67 74 84 91 94 90 80 73 91	GPLPTKLFK	ETHCD
2	20200515_F1_Ag6_Peng0013_SA_IgG_14_chymo.raw	F2:25628	KAPKNSKALPAPLEKTLSKAKGQPPNGLEVY	F2:4764	31	82	82	31	819.4740	4	27.21	-	1.083E7	3273.8447	6.8		59 60 63 69 57 56 70 99 100 100 100 99 98 99 98 98 98 98 98 98 97 95 94 75 66 51 41 54 75 99 100	KAPKNSKALPAPLEKTLSKAKGQPPNGLEVY	HCD
3	20200515_F1_Ag6_Peng0013_SA_IgG_14_ela.raw	-	LPQLVVRFK	F3:8843	9	82	82	9	550.3524	2	49.24	-	0	1098.6914	-1.1		100 99 69 50 55 87 89 97 98	LPQLVVRFK	ETHCD
2	20200515_F1_Ag6_Peng0013_SA_IgG_14_chymo.raw	F2:3331	AKGQPRDPAAVY	F2:3641	12	82	82	12	424.8968	3	20.24	-	2.32E6	1271.6621	5.1		93 90 86 73 79 75 71 67 69 92 99 98	AKGQPRDPAAVY	ETHCD
4	20200515_F1_Ag6_Peng0013_SA_IgG_14_thermo.raw	F4:15174	LEVLTQSGPTL	F4:8261	11	82	82	11	579.3268	2	46.12	-	1.1417E5	1156.6340	4.3		83 85 88 63 41 65 98 93 95 100 100	LEVLTQSGPTL	ETHCD
2	20200515_F1_Ag6_Peng0013_SA_IgG_14_chymo.raw	F2:11756	LSTLKFLETGVPSRF	F2:8747	15	82	82	15	565.6573	3	50.03	-	2.1214E5	1693.9402	5.9		63 52 59 61 67 80 96 99 98 97 98 96 92 88 93	LSTLKFLETGVPSRF	HCD
3	20200515_F1_Ag6_Peng0013_SA_IgG_14_ela.raw	F3:12355	LSSPVTKSFLPMDC(+58.01)	F3:4924	14	82	82	14	528.2585	3	27.22	-	3.5735E5	1581.7419	7.5	Carboxymethyl	99 100 100 100 100 100 100 99 98 51 30 22 63 97	LSSPVTKSFLPMDC(+58.01)	HCD
4	20200515_F1_Ag6_Peng0013_SA_IgG_14_thermo.raw	-	LVRVLAVGLL	F4:4553	10	82	82	10	351.5794	3	25.30	-	0	1051.7117	4.5		77 69 90 99 97 85 84 77 73 75	LVRVLAVGLL	ETHCD
2	20200515_F1_Ag6_Peng0013_SA_IgG_14_chymo.raw	F2:5142	YQQKPKGAPKTL	F2:2916	12	82	82	12	453.6003	3	16.09	-	1.9058E6	1357.7717	5.4		84 77 88 97 88 43 44 92 95 98 98 89	YQQKPKGAPKTL	HCD
2	20200515_F1_Ag6_Peng0013_SA_IgG_14_chymo.raw	F2:29216	KGLPAPLEKTLSKTKGQLDGPPQVY	F2:5160	25	82	82	25	889.1771	3	29.78	-	6.3996E6	2664.4849	9.3		97 91 98 99 99 97 94 95 97 94 97 97 97 97 95 85 79 34 39 30 45 49 61 98 100	KGLPAPLEKTLSKTKGQLDGPPQVY	HCD
2	20200515_F1_Ag6_Peng0013_SA_IgG_14_chymo.raw	F2:15536	GKH(+15.99)LSLEESPKNVDRY	F2:4410	16	82	82	16	629.9908	3	24.59	-	1.0962E8	1886.9485	1.1	Oxidation (HW)	73 69 70 81 85 95 98 96 78 82 86 79 60 74 96 99	GKH(+15.99)LSLEESPKNVDRY	ETHCD
4	20200515_F1_Ag6_Peng0013_SA_IgG_14_thermo.raw	F4:7045	LFLLFPK	F4:8496	7	82	82	7	439.2830	2	47.71	-	8.8338E5	876.5472	4.8		98 80 84 76 60 86 94	LFLLFPK	ETHCD
2	20200515_F1_Ag6_Peng0013_SA_IgG_14_chymo.raw	F2:9191	ALPSPFSALF	F2:12229	10	82	82	10	525.2897	2	70.62	-	6.4062E5	1048.5593	5.3		89 85 79 63 83 79 63 85 100 99	ALPSPFSALF	ETHCD
2	20200515_F1_Ag6_Peng0013_SA_IgG_14_chymo.raw	F2:11042	AK(+58.01)LHEDWLNWQY	F2:7993	12	82	82	12	554.2639	3	45.73	-	1.8287E6	1659.7681	1.1	Carboxymethyl (KW X@N-term)	43 54 90 90 92 98 98 98 79 62 90 96	AK(+58.01)LHEDWLNWQY	ETHCD
2	20200515_F1_Ag6_Peng0013_SA_IgG_14_chymo.raw	F2:5232	KASSLESGVPSRF	F2:5601	13	82	82	13	455.5792	3	32.01	-	1.0221E7	1363.7095	4.7		44 43 56 74 84 94 98 98 99 96 94 95 99	KASSLESGVPSRF	HCD
4	20200515_F1_Ag6_Peng0013_SA_IgG_14_thermo.raw	F4:13161	QNC(+58.01)NQFEK	F4:3226	8	82	82	8	534.7272	2	17.87	-	1.2226E5	1067.4341	5.4	Carboxymethyl	70 82 66 54 91 97 99 99	QNC(+58.01)NQFEK	HCD
3	20200515_F1_Ag6_Peng0013_SA_IgG_14_ela.raw	F3:45	RLVVGLLGLL	F3:4461	10	82	82	10	351.5790	3	24.70	-	8.0737E5	1051.7117	3.4		74 75 91 99 81 72 75 85 86 85	RLVVGLLGLL	ETHCD
4	20200515_F1_Ag6_Peng0013_SA_IgG_14_thermo.raw	F4:2785	LSKADYEKHKKFG	F4:3014	13	82	82	13	388.4659	4	16.71	-	2.4788E5	1549.8252	6.1		88 85 93 100 100 100 100 100 95 90 44 38 41	LSKADYEKHKKFG	ETHCD
4	20200515_F1_Ag6_Peng0013_SA_IgG_14_thermo.raw	F4:20143	Y(+58.01)GK(+58.01)EGSLSEKTVAPTEC(+58.01)S	F4:5383	18	82	82	18	687.3128	3	30.03	-	3.2421E5	2058.8938	11.1	Carboxymethyl (KW X@N-term); Carboxymethyl	33 34 38 84 86 93 62 66 100 100 99 98 99 98 98 100 100 100	Y(+58.01)GK(+58.01)EGSLSEKTVAPTEC(+58.01)S	ETHCD
2	20200515_F1_Ag6_Peng0013_SA_IgG_14_chymo.raw	F2:6786	ANNKPRSGVSDRF	F2:3430	13	82	82	13	483.2541	3	19.18	-	1.5713E6	1446.7327	5.4		71 72 84 94 38 32 98 100 94 94 99 96 100	ANNKPRSGVSDRF	ETHCD
3	20200515_F1_Ag6_Peng0013_SA_IgG_14_ela.raw	F3:3085	KKVPK(+58.01)K	F3:10487	6	82	82	6	393.2664	2	58.06	-	1.9105E6	784.5170	1.7	Carboxymethyl (KW X@N-term)	91 96 95 88 66 60	KKVPK(+58.01)K	ETHCD
2	20200515_F1_Ag6_Peng0013_SA_IgG_14_chymo.raw	F2:31003	MLSRNDEHK(+58.01)DW(+58.01)LWVETPQVKF	F2:9319	21	82	82	21	925.4542	3	53.73	-	4.235E7	2773.3169	8.6	Carboxymethyl (KW X@N-term)	92 93 95 89 85 93 82 72 77 74 39 44 38 94 98 87 86 95 99 100 100	MLSRNDEHK(+58.01)DW(+58.01)LWVETPQVKF	ETHCD
2	20200515_F1_Ag6_Peng0013_SA_IgG_14_chymo.raw	F2:7339	QQYQKAPKVLLY	F2:4623	12	82	82	12	493.6229	3	26.49	-	2.2071E5	1477.8293	11.8		70 65 43 55 98 90 89 95 97 98 97 93	QQYQKAPKVLLY	ETHCD
2	20200515_F1_Ag6_Peng0013_SA_IgG_14_chymo.raw	F2:19866	Q(+58.01)KTRANNNTLLKLSTAASF	F2:11733	19	82	82	19	712.7266	3	68.00	-	5.2797E5	2135.1333	11.5	Carboxymethyl (KW X@N-term)	50 74 95 67 57 88 60 55 63 85 99 99 99 99 97 92 90 96 98	Q(+58.01)KTRANNNTLLKLSTAASF	ETHCD
4	20200515_F1_Ag6_Peng0013_SA_IgG_14_thermo.raw	F4:12787	LSPK(+58.01)TKSFDRGEC(+58.01)	F4:5250	13	82	82	13	528.5870	3	29.41	-	3.1535E5	1582.7297	5.9	Carboxymethyl (KW X@N-term); Carboxymethyl	89 77 65 52 87 100 99 99 100 77 62 86 79	LSPK(+58.01)TKSFDRGEC(+58.01)	ETHCD
2	20200515_F1_Ag6_Peng0013_SA_IgG_14_chymo.raw	F2:7625	WEH(+15.99)PVQW	F2:9702	7	82	82	7	499.2355	2	55.66	-	9.5504E5	996.4454	11.2	Oxidation (HW)	91 93 67 60 67 99 100	WEH(+15.99)PVQW	ETHCD
2	20200515_F1_Ag6_Peng0013_SA_IgG_14_chymo.raw	F2:12859	APPLEKTLSKAKGQPSYFLVY	F2:6217	21	82	82	21	585.0802	4	35.58	-	2.6626E7	2336.2778	5.9		100 98 96 92 98 96 69 69 90 99 100 98 96 68 73 51 45 48 67 88 90	APPLEKTLSKAKGQPSYFLVY	ETHCD
4	20200515_F1_Ag6_Peng0013_SA_IgG_14_thermo.raw	F4:2467	LAVLVRVSPVV	F4:5394	11	82	82	11	384.5840	3	30.10	-	2.3184E6	1150.7437	-11.8		89 92 98 90 81 79 72 65 69 81 91	LAVLVRVSPVV	ETHCD
2	20200515_F1_Ag6_Peng0013_SA_IgG_14_chymo.raw	F2:22649	S(+58.01)SM(+15.99)TPAVTKEVTSGC(+58.01)AVDSQY	F2:4950	21	82	82	21	765.0062	3	28.33	-	9.9224E5	2291.9773	8.5	Carboxymethyl (KW X@N-term); Oxidation (M); Carboxymethyl	70 55 69 96 98 100 99 92 93 99 99 98 97 91 43 44 48 67 80 94 100	S(+58.01)SM(+15.99)TPAVTKEVTSGC(+58.01)AVDSQY	HCD
4	20200515_F1_Ag6_Peng0013_SA_IgG_14_thermo.raw	-	MRTLLTSKADYEKHKWFATM(+15.99)FQK	F4:5354	23	82	82	23	719.8775	4	29.85	-	0	2875.4512	10.3	Oxidation (M)	67 77 95 96 90 84 96 99 99 100 99 98 98 100 100 91 81 60 35 37 44 60 92	MRTLLTSKADYEKHKWFATM(+15.99)FQK	ETHCD
4	20200515_F1_Ag6_Peng0013_SA_IgG_14_thermo.raw	F4:2379	LPRVGPK	F4:8256	7	82	82	7	383.7481	2	46.00	-	6.7831E5	765.4861	-5.8		100 97 78 57 59 94 92	LPRVGPK	ETHCD
4	20200515_F1_Ag6_Peng0013_SA_IgG_14_thermo.raw	F4:16548	LSSTTLLSKAN(+.98)AMVTPK(+58.01)	F4:4307	17	82	82	17	607.6665	3	23.94	-	3.4704E5	1819.9602	9.6	Deamidation (NQ); Carboxymethyl (KW X@N-term)	100 100 100 100 97 96 100 99 97 93 91 56 44 56 79 31 60	LSSTTLLSKAN(+.98)AMVTPK(+58.01)	HCD
2	20200515_F1_Ag6_Peng0013_SA_IgG_14_chymo.raw	F2:26841	TFAVPLQSSGLKH(+15.99)LY	F2:10433	15	82	82	15	838.9589	2	60.22	-	2.5864E6	1675.8933	5.9	Oxidation (HW)	93 77 59 57 82 97 93 96 86 84 82 59 70 99 100	TFAVPLQSSGLKH(+15.99)LY	ETHCD
2	20200515_F1_Ag6_Peng0013_SA_IgG_14_chymo.raw	-	QLGSQELK(+58.01)PARY	F2:4258	12	82	82	12	483.2579	3	24.25	-	0	1446.7466	3.6	Carboxymethyl (KW X@N-term)	52 59 90 91 93 99 98 88 62 71 86 98	QLGSQELK(+58.01)PARY	HCD
3	20200515_F1_Ag6_Peng0013_SA_IgG_14_ela.raw	-	RVLVGLLGLL	F3:4846 4847	10	82	82	10	351.5791	3	26.79	-	0	1051.7117	3.6		69 63 93 96 82 82 86 78 83 90	RVLVGLLGLL	HCD/ETHCD
3	20200515_F1_Ag6_Peng0013_SA_IgG_14_ela.raw	-	VLRVGLLGLL	F3:4774	10	82	82	10	351.5791	3	26.37	-	0	1051.7117	3.5		66 72 81 97 88 90 90 82 78 79	VLRVGLLGLL	ETHCD
4	20200515_F1_Ag6_Peng0013_SA_IgG_14_thermo.raw	F4:14768	HYTQKSLPAT	F4:4602	10	82	82	10	573.3041	2	25.69	-	1.7231E6	1144.5876	5.2		97 97 99 98 99 89 86 69 46 43	HYTQKSLPAT	ETHCD
4	20200515_F1_Ag6_Peng0013_SA_IgG_14_thermo.raw	F4:9285	GPRRVLHV	F4:8268	8	82	82	8	467.2960	2	44.11	-	5.5662E6	932.5668	11.4		98 98 98 76 56 75 76 79	GPRRVLHV	ETHCD
2	20200515_F1_Ag6_Peng0013_SA_IgG_14_chymo.raw	F2:5525	DTSSRATGLPARF	F2:5719	13	82	82	13	460.2430	3	32.62	-	2.2372E6	1377.7000	5.2		92 90 97 74 26 80 86 90 93 86 77 80 97	DTSSRATGLPARF	ETHCD
2	20200515_F1_Ag6_Peng0013_SA_IgG_14_chymo.raw	F2:5564	LTSRDNAKKSLF	F2:4497	12	82	82	12	460.5950	3	25.63	-	3.2963E5	1378.7568	4.5		96 97 99 98 99 79 66 76 90 63 67 54	LTSRDNAKKSLF	ETHCD
3	20200515_F1_Ag6_Peng0013_SA_IgG_14_ela.raw	F3:858	PLLRLL	F3:4489	6	82	82	6	362.7605	2	24.62	-	1.3381E6	723.5007	8.0		37 76 86 97 99 99	PLLRLL	ETHCD
4	20200515_F1_Ag6_Peng0013_SA_IgG_14_thermo.raw	-	KW(+15.99)PPVLW(+15.99)DGSFF	F4:9596	12	82	82	12	755.8788	2	53.44	-	0	1509.7292	9.2	Oxidation (HW)	86 88 96 91 77 71 57 59 63 97 100 100	KW(+15.99)PPVLW(+15.99)DGSFF	ETHCD
2	20200515_F1_Ag6_Peng0013_SA_IgG_14_chymo.raw	F2:21908	KVVDVLTVLHQDWLDGKEY	F2:10502	19	82	82	19	753.0743	3	60.64	-	9.4747E6	2256.1790	9.9		43 40 45 62 69 81 88 96 100 99 95 89 80 83 99 97 98 100 100	KVVDVLTVLHQDWLDGKEY	HCD
2	20200515_F1_Ag6_Peng0013_SA_IgG_14_chymo.raw	F2:6084	A(+58.01)GTKRPSGVSSRF	F2:3366	13	82	82	13	469.9186	3	18.81	-	1.6994E5	1406.7266	5.2	Carboxymethyl (KW X@N-term)	76 86 92 89 86 91 93 52 55 88 86 81 92	A(+58.01)GTKRPSGVSSRF	HCD
4	20200515_F1_Ag6_Peng0013_SA_IgG_14_thermo.raw	F4:14623	LSKADYEKHKVYAADHWRG	F4:3554	19	82	82	19	569.2960	4	19.75	-	1.7228E5	2273.1340	9.2		66 71 92 100 100 100 100 99 99 100 96 95 99 99 62 37 28 63 56	LSKADYEKHKVYAADHWRG	ETHCD
2	20200515_F1_Ag6_Peng0013_SA_IgG_14_chymo.raw	F2:5868	TLSRDNAKKSLY	F2:3293	12	82	82	12	465.9271	3	18.38	-	1.7824E6	1394.7517	5.6		98 94 35 27 87 90 98 99 82 77 99 100	TLSRDNAKKSLY	HCD
4	20200515_F1_Ag6_Peng0013_SA_IgG_14_thermo.raw	F4:29445	VYAC(+58.01)EVTHQGLSSVPTKSFNSM(+15.99)N(+.98)GP	F4:6550	25	82	82	25	910.0876	3	36.87	-	7.996E6	2727.2156	9.3	Carboxymethyl; Oxidation (M); Deamidation (NQ)	99 100 100 99 98 99 96 57 72 71 71 93 94 89 89 98 99 96 94 89 50 46 79 29 49	VYAC(+58.01)EVTHQGLSSVPTKSFNSM(+15.99)N(+.98)GP	HCD
3	20200515_F1_Ag6_Peng0013_SA_IgG_14_ela.raw	F3:26631	E(-18.01)KSM(+15.99)LRWYFPEPV	F3:11975	13	82	82	13	840.4260	2	66.47	-	5.0816E5	1678.8176	11.8	Pyro-glu from E; Oxidation (M)	80 79 79 86 95 57 35 84 95 97 97 93 90	E(-18.01)KSM(+15.99)LRWYFPEPV	ETHCD
2	20200515_F1_Ag6_Peng0013_SA_IgG_14_chymo.raw	F2:4635	GASSRATGLPDRF	F2:5469	13	82	82	13	445.5678	3	31.11	-	2.2742E6	1333.6738	5.9		95 96 99 95 84 92 91 91 77 44 51 52 99	GASSRATGLPDRF	ETHCD
4	20200515_F1_Ag6_Peng0013_SA_IgG_14_thermo.raw	F4:3265	LSKSLSPG	F4:4617	8	82	82	8	394.7312	2	25.59	-	3.5412E4	787.4439	5.1		52 48 63 93 99 100 100 100	LSKSLSPG	ETHCD
2	20200515_F1_Ag6_Peng0013_SA_IgG_14_chymo.raw	F2:36247	KC(+58.01)VKSNKALWLAHKTLSKAKGQPVHHVHY	F2:5104	29	82	82	29	1122.9614	3	28.82	-	3.147E8	3365.8293	9.8	Carboxymethyl	95 92 70 82 99 99 100 100 100 63 35 39 79 99 100 100 99 99 99 98 92 89 57 56 48 62 74 62 93	KC(+58.01)VKSNKALWLAHKTLSKAKGQPVHHVHY	HCD
2	20200515_F1_Ag6_Peng0013_SA_IgG_14_chymo.raw	F2:29697	EVQLVESGGGVVH(+15.99)VGNTH(+15.99)GSEVVQQL	F2:8840	26	82	82	26	897.4614	3	50.61	-	4.472E6	2689.3306	11.8	Oxidation (HW)	56 59 89 97 97 99 100 99 99 99 99 100 92 74 82 55 40 63 93 88 90 88 80 76 73 48	EVQLVESGGGVVH(+15.99)VGNTH(+15.99)GSEVVQQL	ETHCD
2	20200515_F1_Ag6_Peng0013_SA_IgG_14_chymo.raw	F2:38809	TPEVTC(+58.01)VVVN(+.98)VQW(+15.99)FQVPEYC(+58.01)NYVDREVHEAL	F2:10716	31	82	82	31	1266.9294	3	61.73	-	5.6891E6	3797.7229	11.5	Carboxymethyl; Deamidation (NQ); Oxidation (HW)	99 97 99 99 100 99 100 100 99 97 81 29 41 94 93 90 43 60 46 49 54 90 91 96 80 94 90 83 69 82 99	TPEVTC(+58.01)VVVN(+.98)VQW(+15.99)FQVPEYC(+58.01)NYVDREVHEAL	HCD
2	20200515_F1_Ag6_Peng0013_SA_IgG_14_chymo.raw	F2:6573	W(+15.99)(+58.01)RKTSKNFFF	F2:4351	10	82	82	10	478.9101	3	24.54	-	3.5371E6	1433.7092	-0.6	Oxidation (HW); Carboxymethyl (KW X@N-term)	67 74 78 94 94 89 85 69 79 93	W(+15.99)(+58.01)RKTSKNFFF	ETHCD
2	20200515_F1_Ag6_Peng0013_SA_IgG_14_chymo.raw	F2:15228	QVSGAEVKKPGSSVKVSC(+58.01)LEK(+58.01)GY	F2:3890	23	82	82	23	624.8269	4	22.11	-	9.6685E5	2495.2576	8.4	Carboxymethyl; Carboxymethyl (KW X@N-term)	48 66 81 90 96 99 99 98 79 76 93 99 99 98 98 96 94 94 60 55 54 59 57	QVSGAEVKKPGSSVKVSC(+58.01)LEK(+58.01)GY	ETHCD
3	20200515_F1_Ag6_Peng0013_SA_IgG_14_ela.raw	F3:2088	GPKVK(+58.01)TA	F3:8886	7	82	82	7	379.7276	2	49.42	-	2.6995E4	757.4333	9.7	Carboxymethyl (KW X@N-term)	92 91 91 89 86 67 59	GPKVK(+58.01)TA	ETHCD
2	20200515_F1_Ag6_Peng0013_SA_IgG_14_chymo.raw	F2:4084	V(+58.01)FPESGVPDRF	F2:4651	11	82	82	11	436.5514	3	26.49	-	1.5298E5	1306.6194	9.9	Carboxymethyl (KW X@N-term)	65 59 79 85 72 78 85 85 95 100 100	V(+58.01)FPESGVPDRF	ETHCD
3	20200515_F1_Ag6_Peng0013_SA_IgG_14_ela.raw	F3:9057	PPVPK(+58.01)KLP	F3:7833	8	82	82	8	467.2961	2	44.03	-	1.234E6	932.5695	8.7	Carboxymethyl (KW X@N-term)	99 99 93 90 87 71 60 56	PPVPK(+58.01)KLP	ETHCD
4	20200515_F1_Ag6_Peng0013_SA_IgG_14_thermo.raw	F4:12466	STTK(+58.01)K(+58.01)YW(+15.99)	F4:2909	7	82	82	7	523.2458	2	16.03	-	1.1117E5	1044.4763	0.8	Carboxymethyl (KW X@N-term); Oxidation (HW)	51 79 85 89 91 91 88	STTK(+58.01)K(+58.01)YW(+15.99)	ETHCD
2	20200515_F1_Ag6_Peng0013_SA_IgG_14_chymo.raw	F2:5964	YQQKPGQGLLRL	F2:6530	12	82	82	12	467.6078	3	37.29	-	3.3283E5	1399.7935	5.8		86 86 93 97 98 90 88 90 90 48 34 82	YQQKPGQGLLRL	HCD
4	20200515_F1_Ag6_Peng0013_SA_IgG_14_thermo.raw	-	E(-18.01)MRNFSKTKLWA	F4:4626	12	82	82	12	498.2664	3	25.71	-	0	1491.7656	7.9	Pyro-glu from E	46 39 62 97 100 100 100 100 79 77 90 96	E(-18.01)MRNFSKTKLWA	ETHCD
3	20200515_F1_Ag6_Peng0013_SA_IgG_14_ela.raw	F3:4080	KNVVRPP	F3:7262	7	82	82	7	405.2556	2	40.48	-	2.9897E4	808.4919	5.9		73 76 94 94 81 80 76	KNVVRPP	ETHCD
4	20200515_F1_Ag6_Peng0013_SA_IgG_14_thermo.raw	F4:1558	PTRRGR	F4:6222	6	82	82	6	371.7294	2	34.06	-	1.6195E6	741.4358	11.4		65 69 89 90 90 89	PTRRGR	ETHCD
2	20200515_F1_Ag6_Peng0013_SA_IgG_14_chymo.raw	F2:16898	KERKKHQDWLNGKEY	F2:10843	15	82	82	15	653.6832	3	62.68	-	1.2888E6	1958.0122	8.0		43 55 44 56 82 78 96 99 100 100 96 92 93 98 100	KERKKHQDWLNGKEY	HCD
4	20200515_F1_Ag6_Peng0013_SA_IgG_14_thermo.raw	F4:11	RVKPAVLRL	F4:4750 4751	9	82	82	9	351.2427	3	26.42	-	1.3408E5	1050.7026	3.5		90 84 85 79 77 86 83 69 84	RVKPAVLRL	ETHCD/HCD
2	20200515_F1_Ag6_Peng0013_SA_IgG_14_chymo.raw	F2:1972	GKPQREPQVY	F2:3809	10	82	82	10	401.2176	3	20.94	-	7.8097E5	1200.6250	5.0		72 74 76 68 88 74 74 93 100 100	GKPQREPQVY	ETHCD
4	20200515_F1_Ag6_Peng0013_SA_IgG_14_thermo.raw	F4:24855	LSPK(+58.01)TKSNFGVGEC(+58.01)	F4:4941	14	82	82	14	791.8829	2	27.25	-	7.0266E7	1581.7344	10.7	Carboxymethyl (KW X@N-term); Carboxymethyl	100 97 77 74 99 100 86 48 46 52 70 97 100 100	LSPK(+58.01)TKSNFGVGEC(+58.01)	ETHCD
4	20200515_F1_Ag6_Peng0013_SA_IgG_14_thermo.raw	F4:25293	KNC(+58.01)THQGLSSPVTKSFM(+15.99)W(+58.01)PE	F4:6069	20	82	82	20	803.7074	3	33.84	-	5.226E6	2408.0776	9.4	Carboxymethyl; Oxidation (M); Carboxymethyl (KW X@N-term)	39 35 65 100 100 99 95 97 99 100 100 100 100 100 98 93 44 39 49 89	KNC(+58.01)THQGLSSPVTKSFM(+15.99)W(+58.01)PE	HCD
3	20200515_F1_Ag6_Peng0013_SA_IgG_14_ela.raw	F3:20446	Q(+.98)(+58.01)VTHQGLSSPVTKSFGPVW(+15.99)	F3:5581	19	82	82	19	710.6943	3	30.93	-	3.511E5	2129.0427	8.7	Deamidation (NQ); Carboxymethyl (KW X@N-term); Oxidation (HW)	70 78 100 100 98 83 91 99 100 99 99 100 99 96 91 40 26 30 56	Q(+.98)(+58.01)VTHQGLSSPVTKSFGPVW(+15.99)	HCD
2	20200515_F1_Ag6_Peng0013_SA_IgG_14_chymo.raw	F2:17432	KTVSYVSSLGQHTVEAAYVTLSKC(+58.01)KTTKSF	F2:5531	30	82	82	30	665.1542	5	31.53	-	6.5632E6	3320.6960	11.7	Carboxymethyl	70 61 59 60 69 79 100 100 100 99 99 99 100 100 99 99 99 99 99 73 65 83 78 23 21 33 97 99 99 99	KTVSYVSSLGQHTVEAAYVTLSKC(+58.01)KTTKSF	HCD
4	20200515_F1_Ag6_Peng0013_SA_IgG_14_thermo.raw	F4:31469	LSKADYEKHKVYAC(+58.01)EVTHQGLSSPVTKSFNNN(+.98)LC(+58.01)	F4:5733	34	82	82	34	982.7256	4	32.18	-	2.1681E7	3926.8455	7.1	Carboxymethyl; Deamidation (NQ)	98 99 100 100 97 65 50 5 5 9 90 100 100 100 100 100 92 52 91 99 100 100 100 99 99 99 100 100 99 92 48 50 70 91	LSKADYEKHKVYAC(+58.01)EVTHQGLSSPVTKSFNNN(+.98)LC(+58.01)	HCD
4	20200515_F1_Ag6_Peng0013_SA_IgG_14_thermo.raw	F4:18549	LKEPK(+58.01)FMLLK	F4:7478	10	82	82	10	652.8904	2	41.82	-	5.0505E5	1303.7573	6.8	Carboxymethyl (KW X@N-term)	99 89 87 79 66 46 56 98 100 99	LKEPK(+58.01)FMLLK	ETHCD
2	20200515_F1_Ag6_Peng0013_SA_IgG_14_chymo.raw	F2:5055	SPLTLLPY	F2:3516	8	82	82	8	452.2578	2	19.76	-	1.5243E4	902.5113	-11.4		68 78 79 69 81 88 96 96	SPLTLLPY	ETHCD
2	20200515_F1_Ag6_Peng0013_SA_IgG_14_chymo.raw	F2:17016	C(+58.01)GVPALEPVLSGL	F2:11502	13	82	82	13	656.8484	2	66.70	-	2.3484E6	1311.6743	6.0	Carboxymethyl	40 34 61 79 84 94 100 91 92 99 100 99 91	C(+58.01)GVPALEPVLSGL	HCD
2	20200515_F1_Ag6_Peng0013_SA_IgG_14_chymo.raw	F2:26663	KADGSPVKAGVETTTPSKEEANKY	F2:3084	24	82	82	24	836.4321	3	17.25	-	1.799E6	2506.2549	7.9		98 95 96 91 98 97 97 77 66 60 74 99 99 100 99 93 54 45 81 37 29 88 93 99	KADGSPVKAGVETTTPSKEEANKY	HCD
2	20200515_F1_Ag6_Peng0013_SA_IgG_14_chymo.raw	F2:6180	NSGALTH(+15.99)NL	F2:3410	9	82	82	9	471.7381	2	19.02	-	2.586E8	941.4567	5.2	Oxidation (HW)	94 99 100 100 100 98 52 37 57	NSGALTH(+15.99)NL	HCD
4	20200515_F1_Ag6_Peng0013_SA_IgG_14_thermo.raw	F4:7219	L(+58.01)LKVGVPV	F4:5602	8	82	82	8	441.7904	2	31.29	-	7.9568E6	881.5586	8.8	Carboxymethyl (KW X@N-term)	69 73 59 84 95 95 92 86	L(+58.01)LKVGVPV	ETHCD
4	20200515_F1_Ag6_Peng0013_SA_IgG_14_thermo.raw	-	NAGC(+58.01)FLSHKDDSPDLPK	F4:5226	17	82	82	17	634.6313	3	29.13	-	0	1900.8625	5.1	Carboxymethyl	66 33 51 98 99 98 97 92 97 80 80 92 43 66 97 99 100	NAGC(+58.01)FLSHKDDSPDLPK	HCD
3	20200515_F1_Ag6_Peng0013_SA_IgG_14_ela.raw	F3:13047	L(+58.01)LKHKLLLK(+58.01)LGLL	F3:5061	13	81	81	13	540.0319	3	27.91	-	2.5915E6	1617.0593	8.9	Carboxymethyl (KW X@N-term)	98 97 86 83 80 90 99 100 59 41 55 88 86	L(+58.01)LKHKLLLK(+58.01)LGLL	ETHCD
2	20200515_F1_Ag6_Peng0013_SA_IgG_14_chymo.raw	F2:6231	C(+58.01)SRASQSVLW(+58.01)Y	F2:3156	11	81	81	11	472.5519	3	17.49	-	6.4449E5	1414.6187	10.7	Carboxymethyl; Carboxymethyl (KW X@N-term)	66 70 92 98 97 80 79 92 60 65 99	C(+58.01)SRASQSVLW(+58.01)Y	ETHCD
3	20200515_F1_Ag6_Peng0013_SA_IgG_14_ela.raw	F3:6712	EAVVPK(+58.01)LG	F3:11650	8	81	81	8	435.7543	2	64.57	-	1.6043E6	869.4858	9.4	Carboxymethyl (KW X@N-term)	95 69 71 82 94 88 83 71	EAVVPK(+58.01)LG	ETHCD
3	20200515_F1_Ag6_Peng0013_SA_IgG_14_ela.raw	F3:14601	ELVLTQSAPTV	F3:7535	11	81	81	11	579.3268	2	42.05	-	1.2272E5	1156.6340	4.4		90 86 91 98 97 96 97 87 65 48 45	ELVLTQSAPTV	ETHCD
4	20200515_F1_Ag6_Peng0013_SA_IgG_14_thermo.raw	F4:17039	LAPW(+58.01)RQYTAA	F4:2797	10	81	81	10	617.8199	2	15.49	-	6.799E4	1233.6143	9.0	Carboxymethyl (KW X@N-term)	100 99 96 81 51 40 52 98 100 100	LAPW(+58.01)RQYTAA	ETHCD
2	20200515_F1_Ag6_Peng0013_SA_IgG_14_chymo.raw	F2:4047	HLVDEPQNLKL	F2:5680	11	81	81	11	435.9128	3	32.41	-	1.2627E6	1304.7087	5.9		30 62 76 89 94 99 93 95 99 94 68	HLVDEPQNLKL	HCD
2	20200515_F1_Ag6_Peng0013_SA_IgG_14_chymo.raw	F2:10223	AC(+58.01)EVC(+58.01)PEALHNHYTQKSL	F2:4089	18	81	81	18	540.4991	4	23.22	-	3.0679E6	2157.9458	9.9	Carboxymethyl	57 61 73 31 26 48 97 96 96 96 98 98 99 99 98 99 100 100	AC(+58.01)EVC(+58.01)PEALHNHYTQKSL	ETHCD
4	20200515_F1_Ag6_Peng0013_SA_IgG_14_thermo.raw	-	PSPSSPVTKSFNC(+58.01)DVQ	F4:6730	16	81	81	16	875.9102	2	37.65	-	0	1749.7878	10.3	Carboxymethyl	48 52 68 99 100 100 100 100 100 98 96 89 78 49 40 90	PSPSSPVTKSFNC(+58.01)DVQ	HCD
2	20200515_F1_Ag6_Peng0013_SA_IgG_14_chymo.raw	-	KALPAPLEKTLSKAKGQEEVHL	F2:4264	22	81	81	22	478.2830	5	24.29	-	0	2386.3582	8.6		59 54 75 84 95 100 100 99 99 99 98 94 94 96 95 84 82 60 60 82 27 61	KALPAPLEKTLSKAKGQEEVHL	HCD
2	20200515_F1_Ag6_Peng0013_SA_IgG_14_chymo.raw	F2:28538	VEPTC(+58.01)VVVTNYVRVVN(+.98)PM(+15.99)C(+58.01)LAW	F2:11067	22	81	81	22	875.7596	3	63.85	-	6.2239E6	2624.2324	9.4	Carboxymethyl; Deamidation (NQ); Oxidation (M)	89 68 61 96 89 93 95 93 92 56 51 46 90 97 96 91 65 49 84 97 99 100	VEPTC(+58.01)VVVTNYVRVVN(+.98)PM(+15.99)C(+58.01)LAW	HCD
4	20200515_F1_Ag6_Peng0013_SA_IgG_14_thermo.raw	F4:19784	GHLVDEPQNLLK	F4:6395	12	81	81	12	681.8755	2	35.81	-	1.5753E5	1361.7302	4.6		52 51 99 100 100 99 62 49 74 91 100 100	GHLVDEPQNLLK	HCD
4	20200515_F1_Ag6_Peng0013_SA_IgG_14_thermo.raw	-	D(+58.01)HRKGQQQVTKSFNRGEA	F4:4817	18	81	81	18	715.3664	3	26.80	-	0	2143.0518	11.9	Carboxymethyl (KW X@N-term)	37 33 50 89 94 68 59 65 91 100 100 96 94 99 98 98 99 97	D(+58.01)HRKGQQQVTKSFNRGEA	ETHCD
2	20200515_F1_Ag6_Peng0013_SA_IgG_14_chymo.raw	F2:30672	LTTLSSLQPDDFATYY	F2:11285	16	81	81	16	917.9456	2	65.28	-	1.0273E7	1833.8672	5.1		86 71 86 86 73 66 91 85 44 65 76 84 92 99 100 100	LTTLSSLQPDDFATYY	HCD
3	20200515_F1_Ag6_Peng0013_SA_IgG_14_ela.raw	F3:6707	YRTPK(+58.01)VLKNK	F3:7475	10	81	81	10	435.5961	3	41.85	-	9.4115E4	1303.7612	4.0	Carboxymethyl (KW X@N-term)	65 74 71 67 70 96 90 87 96 99	YRTPK(+58.01)VLKNK	ETHCD
2	20200515_F1_Ag6_Peng0013_SA_IgG_14_chymo.raw	F2:13018	LDVMTQSAPTL	F2:7954	11	81	81	11	588.3071	2	45.41	-	2.2865E5	1174.5903	7.9		54 62 82 82 80 85 91 85 97 100 77	LDVMTQSAPTL	ETHCD
4	20200515_F1_Ag6_Peng0013_SA_IgG_14_thermo.raw	F4:14083	DLQM(+15.99)TQSPSS	F4:3021	10	81	81	10	555.2457	2	16.80	-	2.3703E5	1108.4707	5.6	Oxidation (M)	54 62 88 92 90 88 85 79 80 98	DLQM(+15.99)TQSPSS	ETHCD
2	20200515_F1_Ag6_Peng0013_SA_IgG_14_chymo.raw	F2:7897	VRQAPGKGLEWVGL	F2:8695	14	81	81	14	503.9586	3	49.71	-	4.9709E5	1508.8462	5.2		81 70 93 97 97 63 21 32 99 100 94 96 100 100	VRQAPGKGLEWVGL	ETHCD
2	20200515_F1_Ag6_Peng0013_SA_IgG_14_chymo.raw	F2:6791	KVSNRPSGGKDRF	F2:4036	13	81	81	13	483.2682	3	22.90	-	3.1098E4	1446.7690	9.5		94 92 96 94 93 94 90 80 27 26 83 93 99	KVSNRPSGGKDRF	HCD
4	20200515_F1_Ag6_Peng0013_SA_IgG_14_thermo.raw	F4:168	PPAVVPK	F4:10002	7	81	81	7	354.2264	2	55.80	-	1.4796E6	706.4377	0.8		79 92 82 82 81 81 72	PPAVVPK	ETHCD
3	20200515_F1_Ag6_Peng0013_SA_IgG_14_ela.raw	F3:14603	ELVLTQSPGTL	F3:8355	11	81	81	11	579.3268	2	46.70	-	1.1368E6	1156.6340	4.4		40 41 85 96 88 85 100 90 76 98 99	ELVLTQSPGTL	HCD
2	20200515_F1_Ag6_Peng0013_SA_IgG_14_chymo.raw	F2:18938	K(+58.01)GTPELMVTC(+58.01)VVVDVSHEGH(+15.99)MVKF	F2:9324	24	81	81	24	694.3433	4	53.73	-	9.9731E7	2773.3125	11.3	Carboxymethyl (KW X@N-term); Carboxymethyl; Oxidation (HW)	82 84 56 48 68 69 59 99 100 100 100 100 100 100 99 99 98 97 35 28 38 100 100 100	K(+58.01)GTPELMVTC(+58.01)VVVDVSHEGH(+15.99)MVKF	HCD
3	20200515_F1_Ag6_Peng0013_SA_IgG_14_ela.raw	-	TTSKTQFPEPVTV	F3:12016	13	81	81	13	717.8832	2	66.74	-	0	1433.7402	8.1		90 92 85 43 39 59 95 96 95 83 82 99 99	TTSKTQFPEPVTV	ETHCD
4	20200515_F1_Ag6_Peng0013_SA_IgG_14_thermo.raw	F4:7046	LHPGVVKK	F4:8442	8	81	81	8	439.2831	2	46.51	-	2.8841E6	876.5545	-3.3		95 69 87 95 87 61 71 86	LHPGVVKK	ETHCD
2	20200515_F1_Ag6_Peng0013_SA_IgG_14_chymo.raw	F2:29485	Q(+58.01)FVAK(+58.01)EPHDLAVEW	F2:11795	14	81	81	14	892.9368	2	68.07	-	1.9179E8	1783.8416	9.8	Carboxymethyl (KW X@N-term)	55 52 52 43 52 94 97 98 100 99 98 99 100 100	Q(+58.01)FVAK(+58.01)EPHDLAVEW	ETHCD
4	20200515_F1_Ag6_Peng0013_SA_IgG_14_thermo.raw	F4:22630	NSTYQGLSK(+58.01)PTKSFNNVEC(+58.01)	F4:6556	19	81	81	19	745.0149	3	36.91	-	1.0861E7	2232.0005	10.0	Carboxymethyl (KW X@N-term); Carboxymethyl	44 41 44 76 98 100 100 100 83 82 99 100 100 100 99 60 45 82 94	NSTYQGLSK(+58.01)PTKSFNNVEC(+58.01)	ETHCD
3	20200515_F1_Ag6_Peng0013_SA_IgG_14_ela.raw	-	LLVVARVGLL	F3:4230	10	81	81	10	351.5791	3	23.33	-	0	1051.7117	3.5		69 71 78 88 91 92 86 80 79 79	LLVVARVGLL	ETHCD
4	20200515_F1_Ag6_Peng0013_SA_IgG_14_thermo.raw	F4:9563	LSKADYEKHKC(+58.01)FK(+58.01)EVFEF	F4:3823	18	81	81	18	473.6337	5	21.32	-	1.8644E6	2363.1143	7.6	Carboxymethyl; Carboxymethyl (KW X@N-term)	96 95 99 99 98 98 99 99 99 100 52 37 48 92 71 45 59 78	LSKADYEKHKC(+58.01)FK(+58.01)EVFEF	ETHCD
2	20200515_F1_Ag6_Peng0013_SA_IgG_14_chymo.raw	F2:5904	HAW(+58.01)LATGLPARF	F2:4498	12	81	81	12	466.5858	3	25.59	-	4.3141E5	1396.7251	7.4	Carboxymethyl (KW X@N-term)	99 98 60 49 86 89 57 76 86 88 90 97	HAW(+58.01)LATGLPARF	HCD
3	20200515_F1_Ag6_Peng0013_SA_IgG_14_ela.raw	F3:25714	A(+58.01)ALEK(+58.01)K(+58.01)FPLAPSSTTTVDTAAAV	F3:7283	23	81	81	23	821.7644	3	40.72	-	3.0619E5	2462.2427	11.7	Carboxymethyl (KW X@N-term)	40 38 48 55 63 97 95 96 100 99 95 93 100 100 82 57 65 96 96 97 97 85 78	A(+58.01)ALEK(+58.01)K(+58.01)FPLAPSSTTTVDTAAAV	ETHCD
2	20200515_F1_Ag6_Peng0013_SA_IgG_14_chymo.raw	F2:7444	VTKH(+15.99)GKAPKLLYL	F2:5920	13	81	81	13	495.3071	3	33.57	-	1.7987E7	1482.8921	4.9	Oxidation (HW)	55 51 57 74 97 99 76 65 86 98 99 99 99	VTKH(+15.99)GKAPKLLYL	ETHCD
2	20200515_F1_Ag6_Peng0013_SA_IgG_14_chymo.raw	F2:10026	K(+58.01)(+58.01)SPGERATL	F2:4789	9	81	81	9	537.7772	2	27.48	-	8.06E5	1073.5352	4.4	Carboxymethyl (KW X@N-term)	85 85 92 78 79 72 85 94 62	K(+58.01)(+58.01)SPGERATL	ETHCD
2	20200515_F1_Ag6_Peng0013_SA_IgG_14_chymo.raw	F2:13370	LLNNFYW(+58.01)LPLLAGW	F2:8817	14	81	81	14	593.3213	3	50.46	-	1.8043E7	1776.9238	10.2	Carboxymethyl (KW X@N-term)	92 94 94 94 98 99 59 44 45 77 72 83 89 99	LLNNFYW(+58.01)LPLLAGW	HCD
4	20200515_F1_Ag6_Peng0013_SA_IgG_14_thermo.raw	-	YGFYDGSG	F4:3795	8	81	81	8	433.1702	2	21.07	-	0	864.3290	-3.7		89 72 60 61 82 95 95 95	YGFYDGSG	ETHCD
4	20200515_F1_Ag6_Peng0013_SA_IgG_14_thermo.raw	F4:32645	L(+58.01)AVLTQSPATLSLSYK(+58.01)YV	F4:8407	18	81	81	18	1035.5632	2	47.01	-	1.4818E6	2069.0930	9.1	Carboxymethyl (KW X@N-term)	46 56 93 99 100 100 100 94 86 99 100 99 98 97 48 37 44 69	L(+58.01)AVLTQSPATLSLSYK(+58.01)YV	HCD
2	20200515_F1_Ag6_Peng0013_SA_IgG_14_chymo.raw	F2:10972	YQQQYEAPKLLLY	F2:7282	13	81	81	13	552.9657	3	41.60	-	8.3199E4	1655.8560	11.7		65 78 90 45 46 93 66 78 97 100 100 100 100	YQQQYEAPKLLLY	ETHCD
2	20200515_F1_Ag6_Peng0013_SA_IgG_14_chymo.raw	F2:32261	GFK(+58.01)YPSDFPEPVTVSW	F2:11614	16	81	81	16	957.4585	2	67.22	-	1.9992E6	1912.8882	7.5	Carboxymethyl (KW X@N-term)	88 79 70 71 79 50 67 65 95 91 74 79 96 98 99 99	GFK(+58.01)YPSDFPEPVTVSW	ETHCD
3	20200515_F1_Ag6_Peng0013_SA_IgG_14_ela.raw	-	LVKKHKLK(+58.01)GLL	F3:5004	11	81	81	11	445.6385	3	27.70	-	0	1333.8809	9.6	Carboxymethyl (KW X@N-term)	78 78 95 97 94 93 71 57 74 81 77	LVKKHKLK(+58.01)GLL	ETHCD
3	20200515_F1_Ag6_Peng0013_SA_IgG_14_ela.raw	F3:21	LKKPALVGLL	F3:4237	10	81	81	10	351.2442	3	23.39	-	1.6997E6	1050.7166	-5.4		54 69 91 90 83 80 83 84 90 87	LKKPALVGLL	ETHCD
3	20200515_F1_Ag6_Peng0013_SA_IgG_14_ela.raw	-	GPKFGKVRR	F3:8670	9	81	81	9	522.8305	2	48.30	-	0	1043.6353	10.7		89 90 86 67 62 63 78 97 97	GPKFGKVRR	ETHCD
2	20200515_F1_Ag6_Peng0013_SA_IgG_14_chymo.raw	F2:14017	SLSTSRWTSW	F2:7843	10	81	81	10	605.8010	2	44.84	-	8.0793E4	1209.5779	8.0		88 91 97 93 83 72 48 61 86 92	SLSTSRWTSW	ETHCD
2	20200515_F1_Ag6_Peng0013_SA_IgG_14_chymo.raw	F2:2217	L(+58.01)FPPKPKDTL	F2:5980	10	81	81	10	405.2342	3	34.28	-	2.8448E6	1212.6753	4.6	Carboxymethyl (KW X@N-term)	95 98 99 95 88 81 34 41 83 97	L(+58.01)FPPKPKDTL	HCD
3	20200515_F1_Ag6_Peng0013_SA_IgG_14_ela.raw	F3:14509	HEGSTVEKTVQC(+58.01)HYG	F3:3474	15	81	81	15	578.2635	3	19.23	-	1.0962E5	1731.7522	9.6	Carboxymethyl	94 95 95 86 61 81 100 100 98 96 44 32 43 95 100	HEGSTVEKTVQC(+58.01)HYG	ETHCD
3	20200515_F1_Ag6_Peng0013_SA_IgG_14_ela.raw	F3:33319	SGGTAALGC(+58.01)LVKM(+15.99)MFPEPVTV	F3:12596	21	81	81	21	1091.5437	2	69.93	-	1.9564E6	2181.0520	9.6	Carboxymethyl; Oxidation (M)	43 37 45 63 92 99 100 100 98 99 100 73 41 51 100 98 97 98 98 85 90	SGGTAALGC(+58.01)LVKM(+15.99)MFPEPVTV	HCD
4	20200515_F1_Ag6_Peng0013_SA_IgG_14_thermo.raw	F4:1589	V(+58.01)ANLLR	F4:7499	6	81	81	6	372.2214	2	42.11	-	7.2503E5	742.4337	-7.3	Carboxymethyl (KW X@N-term)	54 60 85 96 97 96	V(+58.01)ANLLR	ETHCD
3	20200515_F1_Ag6_Peng0013_SA_IgG_14_ela.raw	F3:27456	GVQLEPFYW(+58.01)GRKDYFPEPVTV	F3:11672	21	81	81	21	862.4362	3	65.16	-	9.2029E6	2584.2637	8.9	Carboxymethyl (KW X@N-term)	77 48 45 69 72 72 85 82 77 52 73 99 100 100 94 86 86 92 97 100 99	GVQLEPFYW(+58.01)GRKDYFPEPVTV	ETHCD
2	20200515_F1_Ag6_Peng0013_SA_IgG_14_chymo.raw	F2:6073	SKLTVDKSRW(+58.01)QH(+15.99)AVF	F2:6279	15	81	81	15	469.7522	4	35.89	-	2.1217E6	1874.9639	8.4	Carboxymethyl (KW X@N-term); Oxidation (HW)	90 93 99 93 92 98 93 92 89 44 40 50 56 91 97	SKLTVDKSRW(+58.01)QH(+15.99)AVF	ETHCD
3	20200515_F1_Ag6_Peng0013_SA_IgG_14_ela.raw	-	TALKYKV	F3:7638	7	81	81	7	411.7618	2	42.62	-	0	821.5010	9.7		59 61 80 91 93 92 90	TALKYKV	ETHCD
3	20200515_F1_Ag6_Peng0013_SA_IgG_14_ela.raw	F3:16826	GYTTLSTK(+58.01)VYG	F3:6387	11	81	81	11	624.3162	2	35.13	-	1.2375E6	1246.6082	7.7	Carboxymethyl (KW X@N-term)	93 92 94 79 65 60 63 70 80 95 99	GYTTLSTK(+58.01)VYG	ETHCD
2	20200515_F1_Ag6_Peng0013_SA_IgG_14_chymo.raw	F2:27382	EEALTSGVHTFPAVQL	F2:8598	16	81	81	16	849.9466	2	49.16	-	1.0031E6	1697.8623	9.6		93 68 63 90 96 77 60 65 89 96 77 79 91 99 98 56	EEALTSGVHTFPAVQL	ETHCD
2	20200515_F1_Ag6_Peng0013_SA_IgG_14_chymo.raw	-	YQQKPGTAPRLL	F2:5242	12	81	81	12	457.9317	3	29.93	-	0	1370.7671	4.4		95 92 96 99 99 100 99 41 32 60 94 66	YQQKPGTAPRLL	ETHCD
2	20200515_F1_Ag6_Peng0013_SA_IgG_14_chymo.raw	F2:26171	KSQQVVVNWVQQTL	F2:12560	14	81	81	14	828.9620	2	72.70	-	1.2168E6	1655.8994	6.1		13 13 32 92 98 98 100 99 97 99 99 99 100 100	KSQQVVVNWVQQTL	ETHCD
3	20200515_F1_Ag6_Peng0013_SA_IgG_14_ela.raw	F3:45	LRVVLGLGLL	F3:4514	10	81	81	10	351.5790	3	24.70	-	8.0737E5	1051.7117	3.4		75 69 86 99 93 61 68 85 88 87	LRVVLGLGLL	ETHCD
2	20200515_F1_Ag6_Peng0013_SA_IgG_14_chymo.raw	F2:7423	KGLPALPEKKSTTL	F2:5173	14	81	81	14	494.9704	3	29.36	-	2.3316E6	1481.8816	5.2		66 73 89 92 83 72 85 99 99 82 59 85 95 56	KGLPALPEKKSTTL	ETHCD
2	20200515_F1_Ag6_Peng0013_SA_IgG_14_chymo.raw	F2:16498	E(-18.01)LTLKESPGTLVSQLQVL	F2:8420	18	81	81	18	646.3730	3	48.13	-	1.1345E6	1936.0881	4.7	Pyro-glu from E	80 76 81 99 97 99 98 88 85 99 100 99 57 41 73 67 62 56	E(-18.01)LTLKESPGTLVSQLQVL	ETHCD
3	20200515_F1_Ag6_Peng0013_SA_IgG_14_ela.raw	F3:951	GTRLLAP	F3:8063	7	81	81	7	364.2264	2	44.81	-	9.6506E4	726.4388	-0.7		59 56 81 94 92 90 94	GTRLLAP	ETHCD
4	20200515_F1_Ag6_Peng0013_SA_IgG_14_thermo.raw	F4:13493	LWADADNQF	F4:9001	9	81	81	9	540.2461	2	50.27	-	6.7534E5	1078.4719	5.3		92 79 63 61 57 85 92 100 100	LWADADNQF	ETHCD
3	20200515_F1_Ag6_Peng0013_SA_IgG_14_ela.raw	-	QSKPALL	F3:9156	7	81	81	7	378.7373	2	50.98	-	0	755.4541	7.9		61 63 86 90 84 90 91	QSKPALL	ETHCD
3	20200515_F1_Ag6_Peng0013_SA_IgG_14_ela.raw	F3:10090	STLLARRR	F3:11989	8	81	81	8	486.8033	2	66.51	-	1.1991E6	971.5988	-6.9		90 79 85 73 62 77 89 92	STLLARRR	ETHCD
3	20200515_F1_Ag6_Peng0013_SA_IgG_14_ela.raw	F3:32245	TDLTQDPAVK(+58.01)ALVKVNVNT	F3:9664	19	81	81	19	1042.5752	2	53.86	-	6.7789E5	2083.1160	9.5	Carboxymethyl (KW X@N-term)	78 84 94 90 95 100 98 96 98 89 91 94 86 78 79 68 44 40 39	TDLTQDPAVK(+58.01)ALVKVNVNT	ETHCD
2	20200515_F1_Ag6_Peng0013_SA_IgG_14_chymo.raw	F2:2132	KQKPGKAPKLL	F2:3146	11	81	81	11	403.2695	3	17.54	-	2.733E5	1206.7812	4.6		46 52 59 90 99 100 92 90 97 100 66	KQKPGKAPKLL	ETHCD
2	20200515_F1_Ag6_Peng0013_SA_IgG_14_chymo.raw	F2:11009	SYSAALSLTPEQWKSQNPGF	F2:7228	20	81	81	20	553.5295	4	41.24	-	4.9572E5	2210.0642	11.2		61 55 74 85 91 100 99 99 100 99 99 98 98 97 75 38 35 35 87 93	SYSAALSLTPEQWKSQNPGF	HCD
2	20200515_F1_Ag6_Peng0013_SA_IgG_14_chymo.raw	F2:10013	VNVLKSLEDNTTDY	F2:4619	14	81	81	14	537.6072	3	26.27	-	3.3458E5	1609.7834	10.2		74 46 48 88 94 93 63 68 95 71 93 100 100 100	VNVLKSLEDNTTDY	ETHCD
3	20200515_F1_Ag6_Peng0013_SA_IgG_14_ela.raw	-	GPVVGLLYKV	F3:9094	10	81	81	10	522.8309	2	50.65	-	0	1043.6379	9.0		93 93 89 79 46 57 89 88 90 85	GPVVGLLYKV	ETHCD
4	20200515_F1_Ag6_Peng0013_SA_IgG_14_thermo.raw	F4:6474	GLRRPKH	F4:7068	7	81	81	7	432.2743	2	39.55	-	3.0773E4	862.5249	10.6		56 69 90 94 92 85 79	GLRRPKH	ETHCD
3	20200515_F1_Ag6_Peng0013_SA_IgG_14_ela.raw	F3:7985	GKKGVFKH	F3:7312	8	81	81	8	450.7726	2	40.83	-	4.6391E4	899.5341	-3.8		86 77 56 59 82 96 95 95	GKKGVFKH	ETHCD
3	20200515_F1_Ag6_Peng0013_SA_IgG_14_ela.raw	F3:999	QRNRR	F3:6676	5	81	81	5	365.2131	2	34.41	-	1.9611E6	728.4154	-5.1		57 66 83 99 99	QRNRR	ETHCD
3	20200515_F1_Ag6_Peng0013_SA_IgG_14_ela.raw	F3:34253	V(+58.01)AQM(+15.99)TQSPSSLSASVGDKTLQV	F3:7324	22	81	81	22	1154.5791	2	40.89	-	5.5424E5	2307.1262	7.6	Carboxymethyl (KW X@N-term); Oxidation (M)	39 41 70 95 100 100 100 99 95 95 96 98 98 95 96 95 96 60 49 51 46 68	V(+58.01)AQM(+15.99)TQSPSSLSASVGDKTLQV	HCD
2	20200515_F1_Ag6_Peng0013_SA_IgG_14_chymo.raw	F2:29485	F(+58.01)QVEKEPHDLAVEW	F2:11726	14	81	81	14	892.9368	2	68.07	-	1.9179E8	1783.8416	9.8	Carboxymethyl (KW X@N-term)	57 52 49 46 52 94 98 98 100 98 92 95 100 100	F(+58.01)QVEKEPHDLAVEW	ETHCD
3	20200515_F1_Ag6_Peng0013_SA_IgG_14_ela.raw	-	KKPLLAVGLL	F3:4526 4527	10	81	81	10	351.2447	3	25.00	-	0	1050.7166	-4.0		91 92 91 91 86 66 82 59 68 82	KKPLLAVGLL	ETHCD/HCD
4	20200515_F1_Ag6_Peng0013_SA_IgG_14_thermo.raw	F4:8155	LTRVRKQ	F4:11144	7	81	81	7	450.7929	2	60.58	-	2.5579E6	899.5665	5.3		68 62 83 94 92 79 87	LTRVRKQ	ETHCD
4	20200515_F1_Ag6_Peng0013_SA_IgG_14_thermo.raw	-	GTAHKKW(+15.99)	F4:8932	7	81	81	7	422.2292	2	49.75	-	0	842.4399	4.6	Oxidation (HW)	67 63 81 84 88 93 89	GTAHKKW(+15.99)	ETHCD
2	20200515_F1_Ag6_Peng0013_SA_IgG_14_chymo.raw	-	FSDPVKGRF	F2:5009	9	81	81	9	351.5243	3	28.64	-	0	1051.5449	5.7		51 52 81 97 100 99 96 92 59	FSDPVKGRF	ETHCD
2	20200515_F1_Ag6_Peng0013_SA_IgG_14_chymo.raw	F2:8823	NNFYPRENLFEL	F2:6502	12	81	81	12	519.2611	3	37.08	-	7.052E5	1554.7466	9.6		97 97 99 88 73 89 97 43 45 76 84 82	NNFYPRENLFEL	ETHCD
4	20200515_F1_Ag6_Peng0013_SA_IgG_14_thermo.raw	F4:11931	N(+.98)TEYRQSE	F4:3101	8	81	81	8	514.2225	2	17.23	-	1.1554E5	1026.4254	5.0	Deamidation (NQ)	91 86 66 44 60 99 100 100	N(+.98)TEYRQSE	ETHCD
2	20200515_F1_Ag6_Peng0013_SA_IgG_14_chymo.raw	F2:13935	K(+58.01)QSK(+58.01)PKNLETTMPGKQSNNKYAASSY	F2:3670	26	81	81	26	604.1064	5	20.66	-	1.2513E8	3015.4607	11.7	Carboxymethyl (KW X@N-term)	41 56 94 57 71 97 56 62 95 98 97 66 68 74 95 96 97 95 96 80 79 86 82 79 89 88	K(+58.01)QSK(+58.01)PKNLETTMPGKQSNNKYAASSY	ETHCD
2	20200515_F1_Ag6_Peng0013_SA_IgG_14_chymo.raw	F2:17268	LSGVTPEVTC(+58.01)VVVDVSHEDPEVKF	F2:9121	24	81	81	24	661.5842	4	52.33	-	4.7867E8	2642.2786	11.1	Carboxymethyl	78 54 55 52 51 75 97 97 97 98 99 100 99 99 99 98 93 77 30 27 72 96 97 98	LSGVTPEVTC(+58.01)VVVDVSHEDPEVKF	ETHCD
2	20200515_F1_Ag6_Peng0013_SA_IgG_14_chymo.raw	F2:1281	SW(+15.99)KVSNKALPAPLEKLTTLSL	F2:4184	21	81	81	21	386.2301	6	23.91	-	4.162E5	2311.3149	9.5	Oxidation (HW)	66 71 95 93 92 95 98 96 79 82 83 75 63 83 89 75 63 77 87 83 48	SW(+15.99)KVSNKALPAPLEKLTTLSL	ETHCD
3	20200515_F1_Ag6_Peng0013_SA_IgG_14_ela.raw	F3:21596	H(+15.99)(+58.01)PK(+58.01)QGLSQGAQKVHQGTDR	F3:5583	19	81	81	19	735.3734	3	31.09	-	2.0914E6	2203.0730	11.5	Oxidation (HW); Carboxymethyl (KW X@N-term)	50 56 73 99 100 99 98 91 86 76 93 100 85 60 49 61 86 88 83	H(+15.99)(+58.01)PK(+58.01)QGLSQGAQKVHQGTDR	ETHCD
2	20200515_F1_Ag6_Peng0013_SA_IgG_14_chymo.raw	-	C(+58.01)LLNNFYPSTPAKVQW	F2:10023	16	81	81	16	646.9922	3	57.64	-	0	1937.9346	10.5	Carboxymethyl	92 96 99 98 98 99 99 79 30 30 29 60 92 95 97 100	C(+58.01)LLNNFYPSTPAKVQW	HCD
2	20200515_F1_Ag6_Peng0013_SA_IgG_14_chymo.raw	F2:11328	YQQKPGQAAPVVLLY	F2:7581	15	80	80	15	558.9843	3	43.23	-	6.571E7	1673.9141	10.2		86 81 95 99 96 88 90 96 46 25 39 75 97 100 100	YQQKPGQAAPVVLLY	HCD
3	20200515_F1_Ag6_Peng0013_SA_IgG_14_ela.raw	-	VASSPVTKSFNDRAC(+58.01)	F3:5298	15	80	80	15	547.2664	3	29.34	-	0	1638.7671	6.3	Carboxymethyl	51 60 100 100 100 100 100 100 99 98 79 37 23 74 90	VASSPVTKSFNDRAC(+58.01)	HCD
2	20200515_F1_Ag6_Peng0013_SA_IgG_14_chymo.raw	F2:22988	L(+58.01)QLSVLTVLHQDWLNGKEY	F2:11039	19	80	80	19	772.0814	3	63.85	-	1.3083E6	2313.2004	9.5	Carboxymethyl (KW X@N-term)	35 34 44 45 61 76 84 95 100 99 95 98 88 89 96 97 98 100 100	L(+58.01)QLSVLTVLHQDWLNGKEY	HCD
4	20200515_F1_Ag6_Peng0013_SA_IgG_14_thermo.raw	F4:10787	LLNRVVFK	F4:8637	8	80	80	8	494.8175	2	48.87	-	3.0949E6	987.6229	-2.4		100 80 57 65 81 86 83 92	LLNRVVFK	ETHCD
3	20200515_F1_Ag6_Peng0013_SA_IgG_14_ela.raw	F3:32165	A(+58.01)VQLVESGGGLVQVTTLH(+15.99)AK	F3:8691	20	80	80	20	1041.0747	2	48.27	-	2.2392E6	2080.1165	8.8	Carboxymethyl (KW X@N-term); Oxidation (HW)	43 57 98 100 100 100 88 83 97 99 100 100 92 61 57 77 69 56 68 67	A(+58.01)VQLVESGGGLVQVTTLH(+15.99)AK	ETHCD
4	20200515_F1_Ag6_Peng0013_SA_IgG_14_thermo.raw	F4:2227	GVLGLPK(+58.01)GK(+58.01)R	F4:9652	10	80	80	10	380.8937	3	53.77	-	1.4458E5	1139.6663	-6.0	Carboxymethyl (KW X@N-term)	63 67 85 86 95 82 74 82 85 86	GVLGLPK(+58.01)GK(+58.01)R	ETHCD
4	20200515_F1_Ag6_Peng0013_SA_IgG_14_thermo.raw	F4:24260	ANAM(+15.99)THQGLSSPVTKSFNGVQE	F4:5850	22	80	80	22	773.7147	3	32.86	-	1.3282E6	2318.0959	11.4	Oxidation (M)	93 41 48 57 98 100 99 97 99 100 100 100 100 100 100 92 86 86 32 32 38 78	ANAM(+15.99)THQGLSSPVTKSFNGVQE	HCD
4	20200515_F1_Ag6_Peng0013_SA_IgG_14_thermo.raw	-	ELVLTQSGPT	F4:6020	10	80	80	10	522.7850	2	33.70	-	0	1043.5498	5.5		70 82 96 66 49 86 95 80 86 96	ELVLTQSGPT	ETHCD
2	20200515_F1_Ag6_Peng0013_SA_IgG_14_chymo.raw	-	YTDK(+58.01)RGRF	F2:4224	8	80	80	8	367.5219	3	24.04	-	0	1099.5410	2.5	Carboxymethyl (KW X@N-term)	95 95 97 46 39 82 91 98	YTDK(+58.01)RGRF	HCD
4	20200515_F1_Ag6_Peng0013_SA_IgG_14_thermo.raw	F4:11337	VTHQGLSK(+58.01)PTKSFDPW(+15.99)L	F4:4560	17	80	80	17	504.5156	4	25.39	-	5.7827E5	2014.0159	8.6	Carboxymethyl (KW X@N-term); Oxidation (HW)	82 81 90 97 98 100 99 68 77 98 98 68 61 82 52 43 74	VTHQGLSK(+58.01)PTKSFDPW(+15.99)L	ETHCD
4	20200515_F1_Ag6_Peng0013_SA_IgG_14_thermo.raw	F4:40	LVRVLAVGLL	F4:4842 4843	10	80	80	10	351.5795	3	26.89	-	1.7772E5	1051.7117	4.8		66 57 82 97 89 82 94 76 78 84	LVRVLAVGLL	HCD/ETHCD
2	20200515_F1_Ag6_Peng0013_SA_IgG_14_chymo.raw	F2:3	AKKGEPREPQVY	F2:3167 3168	12	80	80	12	351.1965	4	17.54	-	1.775E5	1400.7412	11.2		80 90 82 78 65 62 81 71 71 88 99 100	AKKGEPREPQVY	ETHCD/HCD
2	20200515_F1_Ag6_Peng0013_SA_IgG_14_chymo.raw	-	YQQKPGDKSRNLLY	F2:7153	14	80	80	14	570.6428	3	40.90	-	0	1708.8896	9.9		79 79 93 92 93 97 91 74 46 41 50 92 100 100	YQQKPGDKSRNLLY	ETHCD
2	20200515_F1_Ag6_Peng0013_SA_IgG_14_chymo.raw	-	YKDSVKGRF	F2:3235	9	80	80	9	367.2027	3	18.09	-	0	1098.5820	3.9		89 94 98 95 94 95 45 34 79	YKDSVKGRF	HCD
2	20200515_F1_Ag6_Peng0013_SA_IgG_14_chymo.raw	F2:5923	YQQKPGQAPRLL	F2:5252	12	80	80	12	466.9358	3	29.84	-	2.8821E8	1397.7778	5.5		89 90 95 96 97 99 96 52 50 69 85 49	YQQKPGQAPRLL	ETHCD
2	20200515_F1_Ag6_Peng0013_SA_IgG_14_chymo.raw	F2:21158	SW(+15.99)KVSNKALPPLAEKVQRF	F2:4666	19	80	80	19	738.7587	3	26.75	-	1.3733E6	2213.2319	10.1	Oxidation (HW)	87 85 82 74 85 79 82 96 94 92 85 69 78 99 98 84 45 52 65	SW(+15.99)KVSNKALPPLAEKVQRF	ETHCD
2	20200515_F1_Ag6_Peng0013_SA_IgG_14_chymo.raw	-	K(+58.01)ASPGTLVNRRELTLTC(+58.01)TFSGF	F2:10110	22	80	80	22	838.7682	3	58.17	-	0	2513.2583	9.8	Carboxymethyl (KW X@N-term); Carboxymethyl	38 51 94 69 54 82 91 89 83 56 44 52 90 99 99 98 100 99 97 95 96 95	K(+58.01)ASPGTLVNRRELTLTC(+58.01)TFSGF	ETHCD
3	20200515_F1_Ag6_Peng0013_SA_IgG_14_ela.raw	-	APVVGSRR	F3:8113	8	80	80	8	421.2582	2	45.22	-	0	840.4930	10.5		49 54 67 94 97 94 96 95	APVVGSRR	ETHCD
2	20200515_F1_Ag6_Peng0013_SA_IgG_14_chymo.raw	F2:11139	LNDFM(+15.99)LVGEAKVQW	F2:8303	14	80	80	14	555.9539	3	47.44	-	1.2252E6	1664.8232	9.9	Oxidation (M)	60 65 97 95 57 54 50 69 99 98 97 92 95 98	LNDFM(+15.99)LVGEAKVQW	ETHCD
2	20200515_F1_Ag6_Peng0013_SA_IgG_14_chymo.raw	F2:36247	KC(+58.01)LK(+58.01)EKALPELSKVVPSKAKGQH(+15.99)VNLQVY	F2:5036	29	80	80	29	1122.9614	3	28.82	-	3.147E8	3365.8379	7.3	Carboxymethyl; Carboxymethyl (KW X@N-term); Oxidation (HW)	55 55 70 48 68 97 99 98 95 91 71 59 45 50 74 96 100 100 100 99 97 65 52 79 87 92 95 98 100	KC(+58.01)LK(+58.01)EKALPELSKVVPSKAKGQH(+15.99)VNLQVY	ETHCD
2	20200515_F1_Ag6_Peng0013_SA_IgG_14_chymo.raw	F2:2327	QQKPGQAPRPL	F2:3447	11	80	80	11	407.2374	3	19.34	-	1.1974E5	1218.6833	5.8		79 78 72 76 85 95 85 85 84 90 56	QQKPGQAPRPL	ETHCD
4	20200515_F1_Ag6_Peng0013_SA_IgG_14_thermo.raw	F4:28397	YNGVFQEGC(+58.01)ETAEDK	F4:5500	15	80	80	15	874.3598	2	30.73	-	1.4267E5	1746.7043	0.4	Carboxymethyl	80 76 96 97 97 92 94 29 32 57 61 96 99 99 99	YNGVFQEGC(+58.01)ETAEDK	HCD
4	20200515_F1_Ag6_Peng0013_SA_IgG_14_thermo.raw	F4:7046	LSRKVFK	F4:8231	7	80	80	7	439.2831	2	46.51	-	2.8841E6	876.5545	-3.3		98 86 84 59 61 83 91	LSRKVFK	ETHCD
2	20200515_F1_Ag6_Peng0013_SA_IgG_14_chymo.raw	F2:4237	TLSKADYEKK(+58.01)LW(+15.99)SL	F2:3044	14	80	80	14	439.7395	4	16.94	-	4.0876E5	1754.9089	11.3	Carboxymethyl (KW X@N-term); Oxidation (HW)	74 82 92 95 99 99 98 98 96 50 59 54 59 69	TLSKADYEKK(+58.01)LW(+15.99)SL	ETHCD
4	20200515_F1_Ag6_Peng0013_SA_IgG_14_thermo.raw	F4:7044	HKTLTLLKSKF	F4:10076	11	80	80	11	439.2787	3	56.05	-	7.2782E5	1314.8022	9.1		89 91 98 92 86 95 95 84 61 48 45	HKTLTLLKSKF	ETHCD
4	20200515_F1_Ag6_Peng0013_SA_IgG_14_thermo.raw	F4:11902	VLKRWRAP	F4:14913	8	80	80	8	513.3174	2	81.77	-	4.8468E4	1024.6294	-9.0		93 80 73 79 74 90 77 76	VLKRWRAP	ETHCD
2	20200515_F1_Ag6_Peng0013_SA_IgG_14_chymo.raw	F2:17470	VEQLVESGGGLVQPGGSLRL	F2:9423	20	80	80	20	665.7036	3	54.14	-	1.275E6	1994.0796	4.6		35 49 49 62 72 89 95 95 96 85 95 99 98 96 91 85 86 92 70 66	VEQLVESGGGLVQPGGSLRL	HCD
2	20200515_F1_Ag6_Peng0013_SA_IgG_14_chymo.raw	F2:530	QQKPGKPAKSLLY	F2:4193	13	80	80	13	365.2186	4	23.91	-	3.3387E5	1456.8401	3.5		86 87 69 79 97 98 71 39 44 85 95 98 95	QQKPGKPAKSLLY	ETHCD
4	20200515_F1_Ag6_Peng0013_SA_IgG_14_thermo.raw	F4:22031	Q(-17.03)GPEAQGLSSVPTKS	F4:5419	15	80	80	15	734.8710	2	30.20	-	9.9409E5	1467.7205	4.7	Pyro-glu from Q	96 25 28 46 39 92 99 100 100 100 93 93 100 99 98	Q(-17.03)GPEAQGLSSVPTKS	HCD
4	20200515_F1_Ag6_Peng0013_SA_IgG_14_thermo.raw	-	P(+58.01)APM(+15.99)EALHNHYTQKRMLSPG	F4:4578	20	80	80	20	784.7213	3	25.44	-	0	2351.1150	11.5	Carboxymethyl (KW X@N-term); Oxidation (M)	79 19 14 14 68 90 98 99 100 100 100 100 100 90 79 76 93 97 97 97	P(+58.01)APM(+15.99)EALHNHYTQKRMLSPG	ETHCD
4	20200515_F1_Ag6_Peng0013_SA_IgG_14_thermo.raw	-	GPPPVLLE	F4:8485	8	80	80	8	411.2395	2	47.28	-	0	820.4694	-6.0		82 84 92 93 89 85 62 55	GPPPVLLE	ETHCD
3	20200515_F1_Ag6_Peng0013_SA_IgG_14_ela.raw	F3:3197	K(+58.01)KTLSPG	F3:4633	7	80	80	7	394.7308	2	25.60	-	7.7921E4	787.4439	3.9	Carboxymethyl (KW X@N-term)	43 44 76 100 100 100 100	K(+58.01)KTLSPG	ETHCD
3	20200515_F1_Ag6_Peng0013_SA_IgG_14_ela.raw	F3:20364	SSLGTQTYLH(+15.99)VDPC(+58.01)KSPSQ	F3:5395	19	80	80	19	708.0042	3	29.69	-	3.429E6	2120.9683	10.5	Oxidation (HW); Carboxymethyl	89 88 100 100 100 98 99 99 98 37 26 43 44 94 97 70 59 93 96	SSLGTQTYLH(+15.99)VDPC(+58.01)KSPSQ	HCD
4	20200515_F1_Ag6_Peng0013_SA_IgG_14_thermo.raw	-	LSPSVTKSFNRGEC(+58.01)	F4:4835	14	80	80	14	528.2590	3	26.91	-	0	1581.7456	6.0	Carboxymethyl	94 92 99 99 100 100 100 100 100 94 20 12 35 82	LSPSVTKSFNRGEC(+58.01)	ETHCD
2	20200515_F1_Ag6_Peng0013_SA_IgG_14_chymo.raw	F2:15799	FPRLSRLDAEDVGVYY	F2:8169	16	80	80	16	633.9984	3	46.62	-	5.1438E5	1898.9526	10.9		48 54 46 75 97 80 50 57 91 96 98 95 97 100 100 100	FPRLSRLDAEDVGVYY	ETHCD
4	20200515_F1_Ag6_Peng0013_SA_IgG_14_thermo.raw	F4:870	GLRVLPA	F4:10528	7	80	80	7	363.2371	2	58.63	-	1.2808E5	724.4595	0.0		83 89 93 76 67 67 87	GLRVLPA	ETHCD
3	20200515_F1_Ag6_Peng0013_SA_IgG_14_ela.raw	F3:6959	LAKFTLGK	F3:7699	8	80	80	8	439.2837	2	43.48	-	2.5761E6	876.5433	10.8		97 61 68 79 69 75 93 98	LAKFTLGK	ETHCD
2	20200515_F1_Ag6_Peng0013_SA_IgG_14_chymo.raw	F2:12102	M(+15.99)KQPVNQPPRLLLY	F2:7977	14	80	80	14	571.6605	3	45.57	-	3.2878E5	1711.9443	9.0	Oxidation (M)	73 83 74 50 35 51 75 92 94 97 99 100 100 99	M(+15.99)KQPVNQPPRLLLY	ETHCD
2	20200515_F1_Ag6_Peng0013_SA_IgG_14_chymo.raw	-	ELVLTQSGPTLSLSPGDTQVL	F2:9118	21	80	80	21	719.0608	3	52.27	-	0	2154.1418	8.7		78 82 95 100 100 98 83 60 65 88 98 96 97 87 80 71 72 44 28 63 100	ELVLTQSGPTLSLSPGDTQVL	ETHCD
3	20200515_F1_Ag6_Peng0013_SA_IgG_14_ela.raw	-	ALVVLAVPATVV	F3:5387	12	80	80	12	384.5835	3	29.84	-	0	1150.7324	-3.3		78 89 94 72 70 70 79 85 79 78 86 82	ALVVLAVPATVV	ETHCD
4	20200515_F1_Ag6_Peng0013_SA_IgG_14_thermo.raw	F4:6038	GPLTVRDV	F4:10465	8	80	80	8	428.7456	2	58.20	-	2.7127E5	855.4814	-5.5		75 86 95 88 75 72 78 72	GPLTVRDV	ETHCD
3	20200515_F1_Ag6_Peng0013_SA_IgG_14_ela.raw	F3:23341	R(+58.01)W(+15.99)ATQW(+58.01)NLSASRDVVGKSV	F3:8131	19	80	80	19	764.7255	3	45.41	-	9.045E5	2291.1294	11.0	Carboxymethyl (KW X@N-term); Oxidation (HW)	5 5 5 82 99 90 83 90 89 98 100 100 100 99 99 100 99 99 100	R(+58.01)W(+15.99)ATQW(+58.01)NLSASRDVVGKSV	ETHCD
4	20200515_F1_Ag6_Peng0013_SA_IgG_14_thermo.raw	F4:14120	Q(-17.03)KLTKTKKGP	F4:9348	10	80	80	10	556.3511	2	51.27	-	2.1372E6	1110.6760	10.4	Pyro-glu from Q	93 90 91 85 80 73 79 79 66 65	Q(-17.03)KLTKTKKGP	ETHCD
2	20200515_F1_Ag6_Peng0013_SA_IgG_14_chymo.raw	-	LFPPKPKDTL	F2:6248	10	80	80	10	385.8990	3	35.71	-	0	1154.6699	4.4		92 95 99 99 98 90 41 55 50 82	LFPPKPKDTL	HCD
2	20200515_F1_Ag6_Peng0013_SA_IgG_14_chymo.raw	F2:28874	Q(-17.03)VQLVESGGGVVQDEFKFFK(+58.01)ASGF	F2:10816	24	80	80	24	882.1105	3	62.51	-	9.3075E6	2643.2856	9.1	Pyro-glu from Q; Carboxymethyl (KW X@N-term)	86 60 69 93 100 100 100 92 88 93 97 100 94 84 65 32 35 72 32 43 94 99 100 100	Q(-17.03)VQLVESGGGVVQDEFKFFK(+58.01)ASGF	HCD
3	20200515_F1_Ag6_Peng0013_SA_IgG_14_ela.raw	F3:46	VLRVALVGLL	F3:4855	10	80	80	10	351.5790	3	26.87	-	7.5308E5	1051.7117	3.4		70 77 86 94 79 84 86 78 73 76	VLRVALVGLL	ETHCD
2	20200515_F1_Ag6_Peng0013_SA_IgG_14_chymo.raw	-	FLAASSH(+15.99)YFAASSLQSGVLTSW	F2:8497	22	80	80	22	782.7161	3	48.60	-	0	2345.1328	-2.7	Oxidation (HW)	54 59 67 66 62 62 69 85 98 99 100 99 98 97 95 97 91 92 60 46 82 85	FLAASSH(+15.99)YFAASSLQSGVLTSW	HCD
2	20200515_F1_Ag6_Peng0013_SA_IgG_14_chymo.raw	-	YQHLPGTAPKLL	F2:6662	12	80	80	12	446.5930	3	38.10	-	0	1336.7502	5.3		70 72 87 78 77 86 85 77 85 92 96 55	YQHLPGTAPKLL	ETHCD
2	20200515_F1_Ag6_Peng0013_SA_IgG_14_chymo.raw	F2:23377	FGPEKDYFPEVPTVSWNSGAL	F2:11466	21	80	80	21	780.7157	3	66.43	-	2.5352E6	2339.1108	6.2		46 35 49 79 68 77 77 93 88 94 75 61 91 95 97 93 93 95 94 94 87	FGPEKDYFPEVPTVSWNSGAL	HCD
3	20200515_F1_Ag6_Peng0013_SA_IgG_14_ela.raw	F3:13337	PGAVSTVKPTLVEVSR	F3:6524	16	80	80	16	547.3210	3	36.28	-	2.1727E6	1638.9304	6.6		33 46 69 79 83 80 73 85 100 100 100 100 79 60 97 97	PGAVSTVKPTLVEVSR	HCD
3	20200515_F1_Ag6_Peng0013_SA_IgG_14_ela.raw	-	LVRVLAVGLL	F3:4603 4604	10	80	80	10	351.5791	3	25.43	-	0	1051.7117	3.6		71 62 82 97 88 70 88 82 79 80	LVRVLAVGLL	ETHCD/HCD
2	20200515_F1_Ag6_Peng0013_SA_IgG_14_chymo.raw	F2:35251	RWVVTVSSASTKPGK(+58.01)FPLAMM(+15.99)GSK(+58.01)LPAAAL	F2:9471	30	80	80	30	1078.5858	3	54.36	-	1.5472E6	3232.6987	11.4	Carboxymethyl (KW X@N-term); Oxidation (M)	74 49 85 98 94 88 94 97 99 100 100 100 91 84 95 86 84 90 92 68 66 40 26 25 37 69 99 100 100 75	RWVVTVSSASTKPGK(+58.01)FPLAMM(+15.99)GSK(+58.01)LPAAAL	ETHCD
2	20200515_F1_Ag6_Peng0013_SA_IgG_14_chymo.raw	F2:30370	RK(+58.01)NALQC(+58.01)PSQEK(+58.01)TEQDSKDSTY	F2:4884	22	80	80	22	910.7541	3	28.28	-	2.8102E6	2729.2085	11.7	Carboxymethyl (KW X@N-term); Carboxymethyl	18 16 37 94 97 92 78 81 87 90 97 85 94 99 98 99 97 85 84 82 95 60	RK(+58.01)NALQC(+58.01)PSQEK(+58.01)TEQDSKDSTY	ETHCD
2	20200515_F1_Ag6_Peng0013_SA_IgG_14_chymo.raw	F2:1707	KTSLADYEKHKVY	F2:4022	13	80	80	13	396.2138	4	21.10	-	2.1247E6	1580.8198	4.1		40 44 51 73 98 99 99 99 96 93 85 82 81	KTSLADYEKHKVY	ETHCD
3	20200515_F1_Ag6_Peng0013_SA_IgG_14_ela.raw	-	AAK(+58.01)GLPL	F3:5329	7	80	80	7	364.2242	2	29.51	-	0	726.4276	8.7	Carboxymethyl (KW X@N-term)	91 92 82 82 85 66 63	AAK(+58.01)GLPL	ETHCD
2	20200515_F1_Ag6_Peng0013_SA_IgG_14_chymo.raw	F2:10389	VRQPAVSSAPLWVAF	F2:9874	15	80	80	15	543.3096	3	56.72	-	2.6909E5	1626.8882	11.5		90 88 85 84 69 78 66 61 59 68 82 97 92 92 90	VRQPAVSSAPLWVAF	ETHCD
4	20200515_F1_Ag6_Peng0013_SA_IgG_14_thermo.raw	F4:7046	TPVVVHLL	F4:8457	8	80	80	8	439.2831	2	46.51	-	2.8841E6	876.5433	9.5		57 65 66 78 86 94 99 98	TPVVVHLL	ETHCD
4	20200515_F1_Ag6_Peng0013_SA_IgG_14_thermo.raw	F4:1555	TRPRGR	F4:5841	6	80	80	6	371.7287	2	32.49	-	2.4047E5	741.4358	9.5		78 78 79 70 79 96	TRPRGR	ETHCD
3	20200515_F1_Ag6_Peng0013_SA_IgG_14_ela.raw	-	AKPGKVNRVTPL	F3:7436	12	80	80	12	427.2667	3	41.51	-	0	1278.7771	0.9		98 95 97 88 82 82 86 78 51 49 67 85	AKPGKVNRVTPL	ETHCD
2	20200515_F1_Ag6_Peng0013_SA_IgG_14_chymo.raw	F2:27498	NAKTKPGVEEQFDFFW(+58.01)YW(+15.99)YM(+15.99)NSYDTF	F2:3991	26	80	80	26	851.6297	4	22.63	-	1.3486E7	3402.4490	12.0	Carboxymethyl (KW X@N-term); Oxidation (HW); Oxidation (M)	67 77 96 97 74 69 52 54 88 94 90 90 66 48 56 74 78 79 90 84 82 85 95 98 99 100	NAKTKPGVEEQFDFFW(+58.01)YW(+15.99)YM(+15.99)NSYDTF	ETHCD
2	20200515_F1_Ag6_Peng0013_SA_IgG_14_chymo.raw	F2:3333	QHRPGQAPRLL	F2:4041	11	80	80	11	424.9164	3	22.96	-	4.18E5	1271.7209	4.9		89 90 94 90 91 89 93 43 38 79 84	QHRPGQAPRLL	HCD
4	20200515_F1_Ag6_Peng0013_SA_IgG_14_thermo.raw	-	GPAARPRP	F4:8379	8	80	80	8	411.2396	2	46.69	-	0	820.4667	-2.6		82 90 97 93 87 79 57 54	GPAARPRP	ETHCD
3	20200515_F1_Ag6_Peng0013_SA_IgG_14_ela.raw	-	APVVQVR	F3:7266	7	80	80	7	384.7377	2	40.57	-	0	767.4653	-5.8		94 97 96 86 66 65 56	APVVQVR	ETHCD
2	20200515_F1_Ag6_Peng0013_SA_IgG_14_chymo.raw	F2:27716	M(+15.99)AEKVSPAH(+15.99)GKKAVEKTLSKALAAHNK(+58.01)KAQY	F2:5382	31	80	80	31	856.9741	4	30.74	-	5.2484E7	3423.8296	11.0	Oxidation (M); Oxidation (HW); Carboxymethyl (KW X@N-term)	67 44 50 73 93 96 95 52 52 88 96 94 82 85 92 93 96 98 98 96 94 85 78 66 60 82 78 75 66 75 79	M(+15.99)AEKVSPAH(+15.99)GKKAVEKTLSKALAAHNK(+58.01)KAQY	ETHCD
2	20200515_F1_Ag6_Peng0013_SA_IgG_14_chymo.raw	F2:11166	LYKASLLESGVPSRF	F2:8042	15	80	80	15	556.3132	3	45.89	-	1.0044E6	1665.9089	5.4		59 66 95 68 54 54 75 93 90 90 96 93 87 85 95	LYKASLLESGVPSRF	HCD
2	20200515_F1_Ag6_Peng0013_SA_IgG_14_chymo.raw	F2:8512	SASVMHEALHW(+15.99)N(+.98)PATGKSL	F2:4681	19	80	80	19	514.0065	4	26.75	-	1.4823E6	2051.9734	11.4	Oxidation (HW); Deamidation (NQ)	84 94 97 98 99 99 99 87 85 86 40 32 68 71 41 49 99 99 93	SASVMHEALHW(+15.99)N(+.98)PATGKSL	HCD
2	20200515_F1_Ag6_Peng0013_SA_IgG_14_chymo.raw	F2:36333	KC(+58.01)KVSNKGLPAPLEKTLSKTKGQPPTSQPVY	F2:4865	31	80	80	31	1128.2914	3	27.79	-	6.7234E7	3381.8328	5.8	Carboxymethyl	90 86 92 97 100 99 99 99 100 99 99 94 86 99 99 100 100 100 99 95 88 34 44 54 37 37 35 31 30 66 93	KC(+58.01)KVSNKGLPAPLEKTLSKTKGQPPTSQPVY	HCD
2	20200515_F1_Ag6_Peng0013_SA_IgG_14_chymo.raw	F2:17268	EPVGTSLVTC(+58.01)VVVDVSHEDEPVKF	F2:9175	24	80	80	24	661.5842	4	52.33	-	4.7867E8	2642.2786	11.1	Carboxymethyl	56 35 44 40 48 60 79 99 100 100 100 100 100 100 96 93 90 96 90 51 45 99 100 100	EPVGTSLVTC(+58.01)VVVDVSHEDEPVKF	HCD
2	20200515_F1_Ag6_Peng0013_SA_IgG_14_chymo.raw	F2:33921	LC(+58.01)LFTMFKH(+15.99)K(+58.01)FLEEL	F2:13667	15	80	80	15	1016.0132	2	78.89	-	3.2887E7	2029.9893	11.1	Carboxymethyl; Oxidation (HW); Carboxymethyl (KW X@N-term)	71 48 71 86 84 80 82 82 79 82 84 76 81 96 98	LC(+58.01)LFTMFKH(+15.99)K(+58.01)FLEEL	ETHCD
3	20200515_F1_Ag6_Peng0013_SA_IgG_14_ela.raw	F3:32165	TAPSLVESGGGLVQKK(+58.01)QQPV	F3:8641	20	80	80	20	1041.0747	2	48.27	-	2.2392E6	2080.1162	9.0	Carboxymethyl (KW X@N-term)	61 60 74 92 98 100 100 99 95 97 95 99 100 95 50 25 62 76 46 73	TAPSLVESGGGLVQKK(+58.01)QQPV	HCD
2	20200515_F1_Ag6_Peng0013_SA_IgG_14_chymo.raw	F2:22944	EGHFATAVPGSWPW	F2:11488	14	80	80	14	771.3706	2	66.23	-	3.0178E6	1540.7100	10.8		57 54 60 63 60 61 82 98 99 96 96 94 100 100	EGHFATAVPGSWPW	ETHCD
3	20200515_F1_Ag6_Peng0013_SA_IgG_14_ela.raw	F3:21	LPGKRVRLL	F3:4277	9	80	80	9	351.2442	3	23.39	-	1.6997E6	1050.7026	7.8		49 60 69 81 90 94 92 92 92	LPGKRVRLL	ETHCD
4	20200515_F1_Ag6_Peng0013_SA_IgG_14_thermo.raw	F4:2149	QWSLPK	F4:5075	6	80	80	6	379.7166	2	28.37	-	7.1588E4	757.4122	8.6		79 41 61 99 100 100	QWSLPK	HCD
4	20200515_F1_Ag6_Peng0013_SA_IgG_14_thermo.raw	-	LRVVLALLR	F4:4593	9	80	80	9	351.5789	3	25.53	-	0	1051.7229	-7.7		81 81 94 95 92 86 78 59 52	LRVVLALLR	ETHCD
3	20200515_F1_Ag6_Peng0013_SA_IgG_14_ela.raw	F3:21047	P(+58.01)AEHQGLSSPVTKAAQGVM(+15.99)ST	F3:6839	21	80	80	21	724.0256	3	38.17	-	1.096E6	2169.0371	8.3	Carboxymethyl (KW X@N-term); Oxidation (M)	41 49 92 98 98 95 98 100 100 100 100 100 100 96 59 54 78 45 40 77 61	P(+58.01)AEHQGLSSPVTKAAQGVM(+15.99)ST	HCD
2	20200515_F1_Ag6_Peng0013_SA_IgG_14_chymo.raw	F2:12168	RVVSVLTVLHDW(+58.01)DTLGKEY	F2:9350	19	80	80	19	572.8090	4	53.67	-	8.0702E5	2287.1848	9.6	Carboxymethyl (KW X@N-term)	62 93 98 98 99 100 100 100 99 86 63 44 50 35 46 63 92 95 93	RVVSVLTVLHDW(+58.01)DTLGKEY	ETHCD
2	20200515_F1_Ag6_Peng0013_SA_IgG_14_chymo.raw	F2:13264	E(-18.01)K(+58.01)PLLGGPSVF	F2:10772	11	80	80	11	592.3246	2	62.10	-	2.8374E6	1182.6284	5.2	Pyro-glu from E; Carboxymethyl (KW X@N-term)	23 23 40 98 99 99 98 99 100 100 100	E(-18.01)K(+58.01)PLLGGPSVF	ETHCD
3	20200515_F1_Ag6_Peng0013_SA_IgG_14_ela.raw	F3:15664	LEVLTQSPVTL	F3:9876	11	80	80	11	600.3507	2	55.12	-	3.7272E5	1198.6809	5.0		27 38 69 97 91 79 98 93 90 99 98	LEVLTQSPVTL	HCD
2	20200515_F1_Ag6_Peng0013_SA_IgG_14_chymo.raw	F2:26941	ALPALPEKLTSKAKGQPGVPEQVY	F2:6129	24	80	80	24	841.1467	3	35.57	-	1.2361E8	2520.3950	9.3		74 89 95 83 77 82 99 95 84 86 99 99 99 100 98 62 66 63 54 54 52 66 70 68	ALPALPEKLTSKAKGQPGVPEQVY	ETHCD
3	20200515_F1_Ag6_Peng0013_SA_IgG_14_ela.raw	F3:22583	P(+58.01)AEHQGLSSPVTKDNMNFET	F3:7035	20	80	80	20	754.0179	3	39.25	-	1.792E6	2259.0112	9.2	Carboxymethyl (KW X@N-term)	38 38 84 99 99 99 100 100 100 100 100 100 100 71 41 31 85 51 73 86	P(+58.01)AEHQGLSSPVTKDNMNFET	HCD
2	20200515_F1_Ag6_Peng0013_SA_IgG_14_chymo.raw	F2:1800	QQLPGKAKPLL	F2:5743	11	80	80	11	398.2535	3	32.77	-	3.6373E5	1191.7339	4.0		54 55 66 81 90 98 91 84 94 99 65	QQLPGKAKPLL	ETHCD
4	20200515_F1_Ag6_Peng0013_SA_IgG_14_thermo.raw	-	LVRVLAVGLL	F4:4549 4550	10	80	80	10	351.5791	3	25.28	-	0	1051.7117	3.6		65 56 80 96 82 62 82 91 91 90	LVRVLAVGLL	ETHCD/HCD
2	20200515_F1_Ag6_Peng0013_SA_IgG_14_chymo.raw	F2:24264	GFLGKYAGLEWLGW	F2:11346	14	80	80	14	798.9213	2	65.74	-	1.2901E6	1595.8135	9.1		66 67 72 56 44 43 70 99 100 100 99 99 100 100	GFLGKYAGLEWLGW	ETHCD
2	20200515_F1_Ag6_Peng0013_SA_IgG_14_chymo.raw	F2:18876	EQVWNVLLVVW	F2:8606	11	80	80	11	692.8912	2	49.25	-	1.9668E6	1383.7551	9.2		89 94 99 99 99 99 98 81 46 40 31	EQVWNVLLVVW	ETHCD
2	20200515_F1_Ag6_Peng0013_SA_IgG_14_chymo.raw	-	SLDKSRWQQGNVF	F2:6518	13	79	79	13	522.2701	3	37.26	-	0	1563.7793	5.8		40 56 89 96 94 92 65 55 65 89 97 100 99	SLDKSRWQQGNVF	ETHCD
2	20200515_F1_Ag6_Peng0013_SA_IgG_14_chymo.raw	F2:16018	SLSSVVTYM(+15.99)C(+58.01)C(+58.01)VNVKF	F2:8947	16	79	79	16	637.9631	3	51.18	-	2.92E6	1910.8464	11.0	Oxidation (M); Carboxymethyl	77 88 96 90 91 98 97 78 59 44 48 75 66 83 92 95	SLSSVVTYM(+15.99)C(+58.01)C(+58.01)VNVKF	ETHCD
2	20200515_F1_Ag6_Peng0013_SA_IgG_14_chymo.raw	F2:27582	LTSKADYEKHKSVEC(+58.01)AYLHQGLSSPVTKSF	F2:5814	30	79	79	30	853.6821	4	33.34	-	2.9317E8	3410.6816	5.2	Carboxymethyl	83 82 88 78 72 78 57 71 76 90 96 95 91 55 34 45 95 98 93 87 31 52 98 98 73 77 98 100 100 100	LTSKADYEKHKSVEC(+58.01)AYLHQGLSSPVTKSF	HCD
2	20200515_F1_Ag6_Peng0013_SA_IgG_14_chymo.raw	F2:5511	SSPVTKSFQYAY	F2:3675	12	79	79	12	459.8992	3	20.72	-	5.6057E5	1376.6611	10.6		94 91 99 99 99 98 95 91 30 27 40 94	SSPVTKSFQYAY	HCD
4	20200515_F1_Ag6_Peng0013_SA_IgG_14_thermo.raw	F4:20393	ALDGLVESGNPVQK(+58.01)KK(+58.01)KPG	F4:8656	19	79	79	19	694.3857	3	48.32	-	6.3287E5	2080.1162	9.2	Carboxymethyl (KW X@N-term)	89 75 59 63 98 98 98 98 98 99 100 99 99 68 57 57 50 57 51	ALDGLVESGNPVQK(+58.01)KK(+58.01)KPG	ETHCD
2	20200515_F1_Ag6_Peng0013_SA_IgG_14_chymo.raw	F2:10443	FSGQPKGKAPKLLLF	F2:7907	15	79	79	15	544.3308	3	45.15	-	1.6002E5	1629.9604	6.2		78 65 78 90 83 72 96 96 61 50 54 83 95 99 97	FSGQPKGKAPKLLLF	ETHCD
4	20200515_F1_Ag6_Peng0013_SA_IgG_14_thermo.raw	F4:17686	E(-18.01)STK(+58.01)VSHNHK(+58.01)	F4:4838	10	79	79	10	632.7923	2	26.91	-	9.8152E3	1263.5845	-11.4	Pyro-glu from E; Carboxymethyl (KW X@N-term)	79 66 72 67 76 84 83 89 91 88	E(-18.01)STK(+58.01)VSHNHK(+58.01)	ETHCD
3	20200515_F1_Ag6_Peng0013_SA_IgG_14_ela.raw	F3:2432	PLKKGLL	F3:3984	7	79	79	7	384.7739	2	21.87	-	7.5196E6	767.5269	8.3		51 62 86 99 88 86 85	PLKKGLL	ETHCD
3	20200515_F1_Ag6_Peng0013_SA_IgG_14_ela.raw	-	QQKRDSLSHHK(+58.01)DPVHATLYG	F3:9189	20	79	79	20	792.4003	3	51.17	-	0	2374.1777	0.5	Carboxymethyl (KW X@N-term)	50 50 62 95 68 51 88 96 93 86 83 96 89 79 90 82 77 85 89 85	QQKRDSLSHHK(+58.01)DPVHATLYG	ETHCD
3	20200515_F1_Ag6_Peng0013_SA_IgG_14_ela.raw	F3:21083	T(+58.01)PAANPSPPSKGTKSFK(+58.01)W(+58.01)P	F3:5905	19	79	79	19	724.6973	3	32.93	-	9.1233E5	2171.0535	7.6	Carboxymethyl (KW X@N-term)	48 54 50 76 87 80 75 90 86 68 63 97 100 99 96 89 79 85 90	T(+58.01)PAANPSPPSKGTKSFK(+58.01)W(+58.01)P	ETHCD
3	20200515_F1_Ag6_Peng0013_SA_IgG_14_ela.raw	F3:859	PLLRLL	F3:4440	6	79	79	6	362.7605	2	24.50	-	7.9585E4	723.5007	8.0		38 65 79 97 100 100	PLLRLL	ETHCD
4	20200515_F1_Ag6_Peng0013_SA_IgG_14_thermo.raw	F4:3139	GW(+15.99)LHEK	F4:3801	6	79	79	6	393.2042	2	21.12	-	1.1188E5	784.3868	9.0	Oxidation (HW)	34 50 98 97 100 100	GW(+15.99)LHEK	HCD
2	20200515_F1_Ag6_Peng0013_SA_IgG_14_chymo.raw	F2:23265	KHSPGGDSPLDLK(+58.01)F	F2:11189	14	79	79	14	778.3984	2	64.86	-	8.7101E5	1554.7678	9.2	Carboxymethyl (KW X@N-term)	84 83 90 92 85 72 65 54 68 79 72 83 89 97	KHSPGGDSPLDLK(+58.01)F	ETHCD
2	20200515_F1_Ag6_Peng0013_SA_IgG_14_chymo.raw	F2:29900	MPQLVESNGVLKPGGSLRLSC(+58.01)AVSGF	F2:9699	26	79	79	26	902.1416	3	55.66	-	1.2748E6	2703.3723	11.3	Carboxymethyl	96 95 93 93 83 95 98 86 84 73 85 89 91 90 93 98 100 84 72 55 21 8 12 79 96 99	MPQLVESNGVLKPGGSLRLSC(+58.01)AVSGF	ETHCD
4	20200515_F1_Ag6_Peng0013_SA_IgG_14_thermo.raw	-	GPLRRKQQ	F4:6892	8	79	79	8	491.7986	2	38.59	-	0	981.5832	-0.6		49 68 84 92 92 85 86 80	GPLRRKQQ	ETHCD
3	20200515_F1_Ag6_Peng0013_SA_IgG_14_ela.raw	F3:5054	KKK(+58.01)AVVV	F3:10717	7	79	79	7	415.2800	2	59.72	-	1.5259E6	828.5433	2.7	Carboxymethyl (KW X@N-term)	100 99 84 72 66 69 66	KKK(+58.01)AVVV	ETHCD
2	20200515_F1_Ag6_Peng0013_SA_IgG_14_chymo.raw	F2:6919	Y(+58.01)QQKPGQPPKLL	F2:6000	12	79	79	12	485.6072	3	34.31	-	3.1769E5	1453.7930	4.6	Carboxymethyl (KW X@N-term)	69 82 95 88 83 82 95 94 89 68 63 46	Y(+58.01)QQKPGQPPKLL	ETHCD
2	20200515_F1_Ag6_Peng0013_SA_IgG_14_chymo.raw	F2:27256	KC(+58.01)KVSNKGLPAPLEKTLSKTKGQPSTPPQVY	F2:4977	31	79	79	31	846.4719	4	27.79	-	3.3157E8	3381.8328	7.6	Carboxymethyl	93 91 95 97 73 63 75 97 99 100 100 95 92 96 95 97 97 96 96 96 94 51 48 34 37 35 32 37 54 98 100	KC(+58.01)KVSNKGLPAPLEKTLSKTKGQPSTPPQVY	HCD
2	20200515_F1_Ag6_Peng0013_SA_IgG_14_chymo.raw	F2:10712	C(+58.01)SPDYHEALHDHY	F2:3304	13	79	79	13	548.8880	3	18.49	-	1.7736E6	1643.6311	6.7	Carboxymethyl	89 80 66 62 55 74 96 98 97 95 92 61 68	C(+58.01)SPDYHEALHDHY	ETHCD
4	20200515_F1_Ag6_Peng0013_SA_IgG_14_thermo.raw	F4:15359	P(+58.01)ALDEALHNHYTQKSRVW(+15.99)P	F4:5472	19	79	79	19	584.7944	4	30.55	-	1.3604E6	2335.1345	6.0	Carboxymethyl (KW X@N-term); Oxidation (HW)	83 57 49 44 77 98 98 98 99 99 100 100 99 99 98 62 44 49 57	P(+58.01)ALDEALHNHYTQKSRVW(+15.99)P	ETHCD
2	20200515_F1_Ag6_Peng0013_SA_IgG_14_chymo.raw	F2:2626	YYVDK(+58.01)KGRF	F2:5730	9	79	79	9	411.8824	3	32.77	-	6.5561E4	1232.6189	5.2	Carboxymethyl (KW X@N-term)	89 91 98 99 92 71 65 71 39	YYVDK(+58.01)KGRF	ETHCD
2	20200515_F1_Ag6_Peng0013_SA_IgG_14_chymo.raw	F2:11412	LQQRPGQPPRLLLY	F2:7741	14	79	79	14	560.3329	3	44.27	-	1.0866E7	1677.9678	5.4		93 82 86 70 91 99 87 57 21 38 90 100 100 100	LQQRPGQPPRLLLY	ETHCD
2	20200515_F1_Ag6_Peng0013_SA_IgG_14_chymo.raw	F2:11847	LSTFGGGTKVELKSPLK(+58.01)QAVF	F2:7852	21	79	79	21	567.0737	4	44.85	-	7.9083E5	2264.2415	10.7	Carboxymethyl (KW X@N-term)	72 69 82 79 86 95 99 99 97 97 99 99 96 55 61 77 54 35 40 83 94	LSTFGGGTKVELKSPLK(+58.01)QAVF	ETHCD
3	20200515_F1_Ag6_Peng0013_SA_IgG_14_ela.raw	F3:18238	V(+58.01)AHQGLSSPVTKSFGPW(+15.99)V	F3:5572	18	79	79	18	657.6761	3	31.15	-	2.5439E6	1969.9897	8.5	Carboxymethyl (KW X@N-term); Oxidation (HW)	35 48 93 97 95 98 98 98 99 99 100 100 98 93 50 37 38 57	V(+58.01)AHQGLSSPVTKSFGPW(+15.99)V	HCD
2	20200515_F1_Ag6_Peng0013_SA_IgG_14_chymo.raw	F2:1548	RADVAGVPSRF	F2:5181	11	79	79	11	392.2176	3	29.46	-	3.5609E5	1173.6255	4.6		49 52 74 62 65 92 96 96 95 95 98	RADVAGVPSRF	HCD
2	20200515_F1_Ag6_Peng0013_SA_IgG_14_chymo.raw	F2:4323	ASTRESGVPDRF	F2:4600	12	79	79	12	441.2233	3	26.27	-	1.0114E7	1320.6421	4.6		93 92 52 46 91 55 59 80 94 96 93 99	ASTRESGVPDRF	HCD
2	20200515_F1_Ag6_Peng0013_SA_IgG_14_chymo.raw	F2:17493	NSLTLNDDLTLL	F2:11000	12	79	79	12	666.3605	2	63.58	-	9.2439E5	1330.6980	6.3		43 44 66 95 94 63 77 98 99 100 100 75	NSLTLNDDLTLL	ETHCD
3	20200515_F1_Ag6_Peng0013_SA_IgG_14_ela.raw	F3:5893	AQAQLLGVKGVPV	F3:7487	13	79	79	13	427.2668	3	41.67	-	1.0029E7	1278.7659	10.0		98 89 66 56 56 55 59 83 95 99 95 91 89	AQAQLLGVKGVPV	ETHCD
3	20200515_F1_Ag6_Peng0013_SA_IgG_14_ela.raw	F3:31457	K(+58.01)VTVW(+15.99)GPPAHLTYLC(+58.01)NV	F3:9446	17	79	79	17	1015.5128	2	52.45	-	3.2448E5	2028.9978	6.5	Carboxymethyl (KW X@N-term); Oxidation (HW); Carboxymethyl	50 56 87 94 55 48 63 79 75 60 88 99 100 100 99 99 98	K(+58.01)VTVW(+15.99)GPPAHLTYLC(+58.01)NV	ETHCD
3	20200515_F1_Ag6_Peng0013_SA_IgG_14_ela.raw	F3:24173	GPGNYRTK(+58.01)ESPAVSLGHLTK(+58.01)E	F3:9717	21	79	79	21	786.3965	3	54.07	-	1.4326E6	2356.1658	0.8	Carboxymethyl (KW X@N-term)	89 96 89 57 51 70 73 57 50 54 80 82 88 97 94 85 72 90 98 97 97	GPGNYRTK(+58.01)ESPAVSLGHLTK(+58.01)E	ETHCD
2	20200515_F1_Ag6_Peng0013_SA_IgG_14_chymo.raw	F2:3480	LRQPPGKGLEW	F2:6146	11	79	79	11	427.5775	3	35.31	-	7.6522E6	1279.7036	5.4		51 40 60 94 100 98 91 78 71 91 100	LRQPPGKGLEW	HCD
4	20200515_F1_Ag6_Peng0013_SA_IgG_14_thermo.raw	-	KVRVAPRLL	F4:4229 4230	9	79	79	9	351.2442	3	23.47	-	0	1050.7026	7.8		74 71 76 65 70 86 83 92 95	KVRVAPRLL	HCD/ETHCD
3	20200515_F1_Ag6_Peng0013_SA_IgG_14_ela.raw	F3:4379	GPPQQNHKRY	F3:2860	10	79	79	10	408.8815	3	15.81	-	2.739E4	1223.6160	5.4		97 97 86 86 99 99 90 50 46 44	GPPQQNHKRY	ETHCD
4	20200515_F1_Ag6_Peng0013_SA_IgG_14_thermo.raw	F4:12589	E(-18.01)TKLPNTLNC(+58.01)EFK	F4:6614	13	79	79	13	526.2630	3	37.00	-	1.2418E6	1575.7603	4.4	Pyro-glu from E; Carboxymethyl	41 49 84 94 96 96 99 97 41 43 92 99 100	E(-18.01)TKLPNTLNC(+58.01)EFK	HCD
2	20200515_F1_Ag6_Peng0013_SA_IgG_14_chymo.raw	F2:32636	GPSVFLPARDK(+58.01)W(+15.99)W(+15.99)VAL	F2:8607	16	79	79	16	966.5100	2	49.16	-	4.4439E5	1930.9941	5.9	Carboxymethyl (KW X@N-term); Oxidation (HW)	89 93 92 94 87 75 81 85 68 69 66 62 60 59 92 98	GPSVFLPARDK(+58.01)W(+15.99)W(+15.99)VAL	ETHCD
2	20200515_F1_Ag6_Peng0013_SA_IgG_14_chymo.raw	F2:6640	VW(+58.01)RLETKAK(+58.01)VAAPSVF	F2:5425	16	79	79	16	480.2702	4	30.96	-	5.2363E5	1917.0359	8.3	Carboxymethyl (KW X@N-term)	45 56 95 97 97 93 79 60 71 87 88 73 76 75 83 93	VW(+58.01)RLETKAK(+58.01)VAAPSVF	ETHCD
3	20200515_F1_Ag6_Peng0013_SA_IgG_14_ela.raw	-	GPKAPVVT	F3:6753	8	79	79	8	384.7376	2	37.74	-	0	767.4541	8.6		69 84 91 91 87 73 72 66	GPKAPVVT	ETHCD
2	20200515_F1_Ag6_Peng0013_SA_IgG_14_chymo.raw	F2:3757	QARDPKF	F2:4938	7	79	79	7	431.2350	2	28.54	-	6.6329E5	860.4504	5.9		91 97 89 66 59 70 83	QARDPKF	ETHCD
2	20200515_F1_Ag6_Peng0013_SA_IgG_14_chymo.raw	F2:12341	ASQVTHEVASSPVTKN(+.98)AQQRY	F2:4772	21	79	79	21	576.2943	4	27.32	-	9.7955E5	2301.1348	5.8	Deamidation (NQ)	80 88 90 92 94 38 69 56 62 97 97 96 98 98 97 40 69 37 83 88 97	ASQVTHEVASSPVTKN(+.98)AQQRY	HCD
2	20200515_F1_Ag6_Peng0013_SA_IgG_14_chymo.raw	F2:7643	DPALVELKL	F2:11460	9	79	79	9	499.3024	2	66.27	-	1.0979E5	996.5855	4.7		49 38 98 100 100 100 99 72 60	DPALVELKL	HCD
4	20200515_F1_Ag6_Peng0013_SA_IgG_14_thermo.raw	F4:20673	NPETYSLTEKTKSFNGRE	F4:5794	18	79	79	18	701.0183	3	32.54	-	1.7713E6	2100.0122	10.0		87 84 65 66 82 76 90 88 55 50 95 99 99 99 85 55 62 91	NPETYSLTEKTKSFNGRE	ETHCD
4	20200515_F1_Ag6_Peng0013_SA_IgG_14_thermo.raw	F4:18901	SLEKLSAPTEC(+58.01)S	F4:3506	12	79	79	12	661.8143	2	19.46	-	5.8372E4	1321.6072	5.2	Carboxymethyl	74 85 95 49 43 49 86 85 88 100 100 100	SLEKLSAPTEC(+58.01)S	ETHCD
2	20200515_F1_Ag6_Peng0013_SA_IgG_14_chymo.raw	F2:24341	RAVTALVDWVQQTL	F2:11805	14	79	79	14	800.4502	2	68.46	-	2.1314E6	1598.8779	4.9		29 31 46 70 83 90 92 99 95 91 89 95 99 100	RAVTALVDWVQQTL	HCD
4	20200515_F1_Ag6_Peng0013_SA_IgG_14_thermo.raw	F4:31585	LSGMLTLSKADYEKHKVYAC(+58.01)EVTHQG	F4:5592	26	79	79	26	989.4957	3	31.12	-	3.9591E6	2965.4314	11.4	Carboxymethyl	49 45 49 40 93 94 96 79 52 43 56 45 65 92 85 97 100 100 100 96 97 98 100 100 95 98	LSGMLTLSKADYEKHKVYAC(+58.01)EVTHQG	HCD
2	20200515_F1_Ag6_Peng0013_SA_IgG_14_chymo.raw	F2:19149	E(-18.01)VQLVQSGAEVKKPGASSNNYAVLVGY	F2:5851	27	79	79	27	698.1217	4	33.45	-	1.9475E7	2788.4395	6.5	Pyro-glu from E	98 95 93 98 99 98 98 92 94 99 99 99 99 91 41 44 84 60 31 28 29 35 63 88 88 98 99	E(-18.01)VQLVQSGAEVKKPGASSNNYAVLVGY	HCD
4	20200515_F1_Ag6_Peng0013_SA_IgG_14_thermo.raw	F4:10283	GPPGK(+58.01)KW(+15.99)K	F4:2866	8	79	79	8	486.2719	2	15.92	-	3.1457E5	970.5236	5.9	Carboxymethyl (KW X@N-term); Oxidation (HW)	97 99 98 50 33 59 99 100	GPPGK(+58.01)KW(+15.99)K	ETHCD
2	20200515_F1_Ag6_Peng0013_SA_IgG_14_chymo.raw	-	KWSPWKAGVETSPTSKQSNELYAASSY	F2:3585	27	79	79	27	751.3752	4	20.18	-	0	3001.4456	8.8		48 34 57 67 54 90 85 77 84 95 97 98 82 78 98 99 94 89 87 67 70 88 67 62 82 97 95	KWSPWKAGVETSPTSKQSNELYAASSY	ETHCD
4	20200515_F1_Ag6_Peng0013_SA_IgG_14_thermo.raw	F4:12000	LSPGERATKA	F4:3837	10	79	79	10	515.2900	2	21.32	-	3.4925E5	1028.5614	4.0		100 99 99 92 56 8 63 97 92 88	LSPGERATKA	ETHCD
3	20200515_F1_Ag6_Peng0013_SA_IgG_14_ela.raw	F3:10585	ARRSKFLL	F3:8851	8	79	79	8	495.8089	2	48.88	-	4.8662E6	989.6134	-10.3		95 92 75 61 68 74 82 85	ARRSKFLL	ETHCD
4	20200515_F1_Ag6_Peng0013_SA_IgG_14_thermo.raw	F4:7046	VGPLLH(+15.99)LL	F4:8181	8	79	79	8	439.2831	2	46.51	-	2.8841E6	876.5433	9.5	Oxidation (HW)	95 70 65 62 67 75 99 100	VGPLLH(+15.99)LL	ETHCD
4	20200515_F1_Ag6_Peng0013_SA_IgG_14_thermo.raw	F4:36	LRVVVLAGLL	F4:4450	10	79	79	10	351.5790	3	24.73	-	7.7575E5	1051.7117	3.4		76 74 93 99 78 68 68 79 78 78	LRVVVLAGLL	ETHCD
3	20200515_F1_Ag6_Peng0013_SA_IgG_14_ela.raw	F3:5987	VVQK(+58.01)LVL	F3:10688	7	79	79	7	428.7796	2	59.53	-	2.8588E6	855.5429	2.0	Carboxymethyl (KW X@N-term)	82 83 80 82 82 74 70	VVQK(+58.01)LVL	ETHCD
3	20200515_F1_Ag6_Peng0013_SA_IgG_14_ela.raw	F3:3217	N(+58.01)LREVT	F3:2997	6	79	79	6	395.2097	2	16.58	-	1.8584E4	788.4028	2.4	Carboxymethyl (KW X@N-term)	44 56 76 99 100 100	N(+58.01)LREVT	ETHCD
2	20200515_F1_Ag6_Peng0013_SA_IgG_14_chymo.raw	F2:31036	SLSSVVTVH(+15.99)YM(+15.99)FGQTY	F2:8581	16	79	79	16	925.9443	2	49.04	-	6.8705E6	1849.8557	10.0	Oxidation (HW); Oxidation (M)	80 85 90 84 92 100 100 96 49 35 43 51 67 94 100 100	SLSSVVTVH(+15.99)YM(+15.99)FGQTY	ETHCD
4	20200515_F1_Ag6_Peng0013_SA_IgG_14_thermo.raw	F4:18212	KSAKQWYEKHKVYAC(+58.01)EVTHQG	F4:4759	21	79	79	21	645.3242	4	26.54	-	3.7948E6	2577.2434	9.5	Carboxymethyl	76 69 72 54 38 38 41 73 96 65 72 94 99 100 100 99 100 100 100 88 90	KSAKQWYEKHKVYAC(+58.01)EVTHQG	HCD
2	20200515_F1_Ag6_Peng0013_SA_IgG_14_chymo.raw	F2:8860	SLN(+.98)TSKNQF	F2:4571	9	79	79	9	520.2592	2	26.03	-	1.1594E6	1038.4982	5.5	Deamidation (NQ)	44 62 99 99 95 92 56 67 99	SLN(+.98)TSKNQF	HCD
3	20200515_F1_Ag6_Peng0013_SA_IgG_14_ela.raw	F3:34028	A(+58.01)LVMTQSPATLSVSQK(+58.01)NK(+58.01)PV	F3:7896	20	79	79	20	1137.0985	2	44.11	-	2.6922E5	2272.1619	9.1	Carboxymethyl (KW X@N-term)	54 72 98 100 100 100 100 96 94 100 100 99 97 95 33 25 30 44 62 86	A(+58.01)LVMTQSPATLSVSQK(+58.01)NK(+58.01)PV	HCD
3	20200515_F1_Ag6_Peng0013_SA_IgG_14_ela.raw	F3:7267	GHLVHKPV	F3:11735	8	79	79	8	443.7700	2	65.08	-	8.659E4	885.5184	7.8		68 60 82 89 95 91 81 68	GHLVHKPV	ETHCD
2	20200515_F1_Ag6_Peng0013_SA_IgG_14_chymo.raw	F2:9623	NSGALTSGVSGMGK(+58.01)GTL	F2:9335	17	79	79	17	532.2689	3	53.62	-	9.2512E5	1593.7668	11.2	Carboxymethyl (KW X@N-term)	81 75 82 91 99 100 96 90 68 60 79 60 54 52 62 95 99	NSGALTSGVSGMGK(+58.01)GTL	ETHCD
2	20200515_F1_Ag6_Peng0013_SA_IgG_14_chymo.raw	F2:5863	VVTTGM(+15.99)K(+58.01)PNYVL	F2:4019	12	79	79	12	465.9144	3	22.82	-	3.7257E5	1394.7114	7.2	Oxidation (M); Carboxymethyl (KW X@N-term)	95 85 70 61 62 78 54 75 93 91 92 93	VVTTGM(+15.99)K(+58.01)PNYVL	ETHCD
3	20200515_F1_Ag6_Peng0013_SA_IgG_14_ela.raw	F3:10441	L(+58.01)K(+58.01)SGGGGLNNWTR	F3:3236	13	79	79	13	492.5846	3	17.93	-	1.6728E5	1474.7163	10.5	Carboxymethyl (KW X@N-term)	57 60 68 86 86 98 93 90 81 62 52 95 100	L(+58.01)K(+58.01)SGGGGLNNWTR	ETHCD
2	20200515_F1_Ag6_Peng0013_SA_IgG_14_chymo.raw	F2:11149	LYN(+.98)ASKRATGLPARF	F2:5498	15	79	79	15	555.9771	3	31.38	-	3.9292E6	1664.8997	5.8	Deamidation (NQ)	98 99 100 99 85 59 41 46 65 60 83 87 85 82 96	LYN(+.98)ASKRATGLPARF	HCD
2	20200515_F1_Ag6_Peng0013_SA_IgG_14_chymo.raw	F2:10699	T(+58.01)VLHQDWLPANEY	F2:8133	13	79	79	13	548.5981	3	46.52	-	4.6048E5	1642.7627	5.9	Carboxymethyl (KW X@N-term)	69 68 98 94 97 99 100 99 62 25 28 91 98	T(+58.01)VLHQDWLPANEY	HCD
3	20200515_F1_Ag6_Peng0013_SA_IgG_14_ela.raw	F3:24734	KNC(+58.01)THQGLSSPVTKSFC(+58.01)MPVE	F3:6068	21	79	79	21	803.7074	3	33.92	-	7.0673E6	2408.0811	8.0	Carboxymethyl	39 37 62 99 100 100 99 100 100 100 100 100 100 100 98 95 65 26 27 38 81	KNC(+58.01)THQGLSSPVTKSFC(+58.01)MPVE	HCD
2	20200515_F1_Ag6_Peng0013_SA_IgG_14_chymo.raw	F2:5942	YQEKPGQAPRLL	F2:5403	12	79	79	12	467.2646	3	31.06	-	1.5269E6	1398.7620	7.1		79 71 91 88 91 48 51 94 84 83 85 82	YQEKPGQAPRLL	HCD
4	20200515_F1_Ag6_Peng0013_SA_IgG_14_thermo.raw	F4:11024	DPALVELLK	F4:11937	9	79	79	9	499.3023	2	66.25	-	1.6773E5	996.5855	4.6		37 21 55 100 100 100 100 100 100	DPALVELLK	HCD
4	20200515_F1_Ag6_Peng0013_SA_IgG_14_thermo.raw	F4:6046	AVLGKLKQ	F4:10934	8	79	79	8	428.7795	2	60.40	-	3.0397E6	855.5541	-11.2		49 56 88 94 92 88 77 89	AVLGKLKQ	ETHCD
3	20200515_F1_Ag6_Peng0013_SA_IgG_14_ela.raw	F3:10118	GPKKKYRP	F3:12550	8	79	79	8	487.3019	2	69.48	-	1.7759E5	972.5869	2.4		60 70 86 95 96 88 71 66	GPKKKYRP	ETHCD
2	20200515_F1_Ag6_Peng0013_SA_IgG_14_chymo.raw	F2:9960	SC(+58.01)SVMHEALHDPALKSC(+58.01)SL	F2:5464	19	79	79	19	536.7473	4	31.16	-	6.7836E6	2142.9382	10.2	Carboxymethyl	99 100 99 98 97 96 98 84 86 95 98 46 38 43 33 32 62 100 100	SC(+58.01)SVMHEALHDPALKSC(+58.01)SL	HCD
2	20200515_F1_Ag6_Peng0013_SA_IgG_14_chymo.raw	F2:31235	FQTEPVEVTC(+58.01)VVVDK(+58.01)HEDPEVQF	F2:9734	23	79	79	23	930.7757	3	55.92	-	3.5925E6	2789.2742	11.1	Carboxymethyl; Carboxymethyl (KW X@N-term)	63 65 79 57 49 60 94 96 94 95 94 97 100 98 82 93 88 41 33 60 79 97 100	FQTEPVEVTC(+58.01)VVVDK(+58.01)HEDPEVQF	ETHCD
3	20200515_F1_Ag6_Peng0013_SA_IgG_14_ela.raw	F3:16826	GYTALGTTVEVH	F3:6283	12	79	79	12	624.3162	2	35.13	-	1.2375E6	1246.6194	-1.3		98 97 98 95 90 78 79 70 63 78 54 49	GYTALGTTVEVH	ETHCD
2	20200515_F1_Ag6_Peng0013_SA_IgG_14_chymo.raw	F2:16459	KGGPAPLEKTLSKAKYYGAPALGVY	F2:6825	25	79	79	25	645.6135	4	39.21	-	7.6841E6	2578.4158	3.6		63 50 67 97 99 96 95 95 93 96 98 97 96 97 97 59 51 48 57 46 51 59 66 99 99	KGGPAPLEKTLSKAKYYGAPALGVY	HCD
2	20200515_F1_Ag6_Peng0013_SA_IgG_14_chymo.raw	F2:6769	KADGSPVKAGVETTKPETL	F2:2774	19	79	79	19	482.7693	4	15.26	-	3.9407E6	1927.0261	11.5		90 92 96 94 93 86 93 98 97 44 44 94 84 67 87 80 46 39 77	KADGSPVKAGVETTKPETL	HCD
2	20200515_F1_Ag6_Peng0013_SA_IgG_14_chymo.raw	F2:26267	KSSGPALQSGNSQEWTEQGGSQW(+15.99)QHSLSSTL	F2:6878	31	79	79	31	830.3954	4	39.53	-	5.3813E7	3317.5183	10.3	Oxidation (HW)	41 51 71 79 82 91 98 95 87 86 87 85 83 90 79 89 96 93 86 72 61 48 48 52 63 97 98 97 97 89 52	KSSGPALQSGNSQEWTEQGGSQW(+15.99)QHSLSSTL	ETHCD
3	20200515_F1_Ag6_Peng0013_SA_IgG_14_ela.raw	F3:13486	ARVVYRKPL	F3:8843	9	79	79	9	551.3531	2	49.21	-	1.5543E4	1100.6819	9.0		94 85 85 90 79 76 62 69 70	ARVVYRKPL	ETHCD
3	20200515_F1_Ag6_Peng0013_SA_IgG_14_ela.raw	F3:22	LPKKKRGKP	F3:4204	9	79	79	9	351.2448	3	23.13	-	6.0768E5	1050.7026	9.5		80 86 96 97 91 87 61 54 56	LPKKKRGKP	ETHCD
2	20200515_F1_Ag6_Peng0013_SA_IgG_14_chymo.raw	F2:20237	C(+58.01)QQK(+58.01)GDWPLTF	F2:10524	11	79	79	11	719.8274	2	60.64	-	6.6815E5	1437.6235	11.6	Carboxymethyl; Carboxymethyl (KW X@N-term)	62 66 79 39 39 88 96 99 100 100 100	C(+58.01)QQK(+58.01)GDWPLTF	ETHCD
2	20200515_F1_Ag6_Peng0013_SA_IgG_14_chymo.raw	F2:33323	E(-18.01)VQLQQWGAGLLKPC(+58.01)RL	F2:12030	17	79	79	17	990.0386	2	69.49	-	3.2903E6	1978.0459	8.4	Pyro-glu from E; Carboxymethyl	79 43 46 67 88 97 99 99 99 97 99 100 99 48 38 48 97	E(-18.01)VQLQQWGAGLLKPC(+58.01)RL	HCD
2	20200515_F1_Ag6_Peng0013_SA_IgG_14_chymo.raw	F2:29546	LQMSH(+15.99)W(+15.99)MLLSALYY	F2:8429	14	79	79	14	894.4383	2	48.23	-	7.0085E5	1786.8423	11.1	Oxidation (HW)	94 89 70 63 63 50 49 70 72 85 98 100 100 100	LQMSH(+15.99)W(+15.99)MLLSALYY	ETHCD
2	20200515_F1_Ag6_Peng0013_SA_IgG_14_chymo.raw	-	TVLHQDGELNGRTY	F2:7308	14	79	79	14	534.9379	3	41.73	-	0	1601.7798	7.6		90 91 97 93 92 97 78 89 95 86 62 18 29 86	TVLHQDGELNGRTY	HCD
3	20200515_F1_Ag6_Peng0013_SA_IgG_14_ela.raw	F3:20075	C(+58.01)LLNNFYPKNN	F3:9376	11	79	79	11	699.3330	2	52.57	-	1.7612E6	1396.6445	5.0	Carboxymethyl	68 69 96 91 89 96 98 55 46 76 82	C(+58.01)LLNNFYPKNN	HCD
2	20200515_F1_Ag6_Peng0013_SA_IgG_14_chymo.raw	F2:19749	SAARTHEGSTVEQTVAPTTW	F2:3862	20	79	79	20	710.3532	3	21.73	-	3.3176E6	2128.0183	9.2		77 66 35 55 98 98 95 93 97 84 80 87 74 80 81 76 74 79 76 69	SAARTHEGSTVEQTVAPTTW	ETHCD
2	20200515_F1_Ag6_Peng0013_SA_IgG_14_chymo.raw	F2:27256	M(+15.99)AAKK(+58.01)NGKLVHRDKTLSKTKGH(+15.99)PESVVVAY	F2:4834	30	79	79	30	846.4719	4	27.79	-	3.3157E8	3381.8188	11.7	Oxidation (M); Carboxymethyl (KW X@N-term); Oxidation (HW)	55 57 57 86 79 89 82 82 85 83 72 63 74 95 98 99 100 100 100 99 98 69 51 56 88 89 66 57 62 67	M(+15.99)AAKK(+58.01)NGKLVHRDKTLSKTKGH(+15.99)PESVVVAY	ETHCD
3	20200515_F1_Ag6_Peng0013_SA_IgG_14_ela.raw	F3:2047	GPQSRRG	F3:7148	7	79	79	7	379.2110	2	39.94	-	4.8628E5	756.3990	11.2		90 85 59 49 69 99 100	GPQSRRG	ETHCD
2	20200515_F1_Ag6_Peng0013_SA_IgG_14_chymo.raw	F2:8253	ASSLGDRVTL	F2:6064	10	79	79	10	509.7825	2	34.63	-	7.4483E4	1017.5455	4.9		49 62 98 96 86 92 60 71 92 82	ASSLGDRVTL	HCD
2	20200515_F1_Ag6_Peng0013_SA_IgG_14_chymo.raw	F2:28855	EPVTK(+58.01)AVTC(+58.01)VVVDVSHEDPEVKF	F2:9188	23	79	79	23	881.7742	3	52.34	-	2.5521E8	2642.2783	8.5	Carboxymethyl (KW X@N-term); Carboxymethyl	54 33 43 44 40 45 62 76 89 96 100 100 100 99 99 98 99 99 57 80 99 100 100	EPVTK(+58.01)AVTC(+58.01)VVVDVSHEDPEVKF	HCD
2	20200515_F1_Ag6_Peng0013_SA_IgG_14_chymo.raw	F2:15007	DAALKW(+15.99)K(+58.01)KVQELW(+58.01)L	F2:11590	14	79	79	14	620.6741	3	67.23	-	8.2899E5	1858.9829	9.5	Oxidation (HW); Carboxymethyl (KW X@N-term)	68 82 96 99 90 51 46 60 76 80 90 83 84 95	DAALKW(+15.99)K(+58.01)KVQELW(+58.01)L	ETHCD
2	20200515_F1_Ag6_Peng0013_SA_IgG_14_chymo.raw	F2:18548	APGVLSKNAHLPAPLEKTLDHEAPLAKFVVVY	F2:5059	32	79	79	32	685.7810	5	28.89	-	6.1257E7	3423.8916	-6.7		86 84 86 79 63 51 50 45 49 52 98 96 97 95 94 95 96 96 95 68 30 60 83 86 96 96 91 51 61 90 100 100	APGVLSKNAHLPAPLEKTLDHEAPLAKFVVVY	HCD
2	20200515_F1_Ag6_Peng0013_SA_IgG_14_chymo.raw	F2:35799	NSGALTSGVHTFPAVLQSSGLY	F2:13983	22	79	79	22	1103.5634	2	79.22	-	4.9165E5	2205.1064	2.6		40 44 65 80 92 97 71 37 56 70 89 92 78 70 80 99 97 98 96 90 95 96	NSGALTSGVHTFPAVLQSSGLY	HCD
2	20200515_F1_Ag6_Peng0013_SA_IgG_14_chymo.raw	F2:7605	LQKPGQSPHLLLY	F2:7405	13	79	79	13	498.6232	3	42.23	-	2.8471E5	1492.8401	5.1		85 77 68 75 87 94 56 35 48 98 100 100 100	LQKPGQSPHLLLY	ETHCD
4	20200515_F1_Ag6_Peng0013_SA_IgG_14_thermo.raw	F4:14438	QVELVQSGAEVKKPGPHKGHK	F4:5686	21	79	79	21	564.0725	4	31.78	-	2.6705E5	2252.2388	9.8		40 32 96 95 95 99 100 99 99 100 100 100 100 99 93 54 34 50 44 40 84	QVELVQSGAEVKKPGPHKGHK	HCD
2	20200515_F1_Ag6_Peng0013_SA_IgG_14_chymo.raw	F2:2690	KLSTAASF	F2:5105	8	78	78	8	412.7308	2	29.06	-	3.8588E7	823.4439	3.9		62 66 75 63 70 93 100 100	KLSTAASF	HCD
2	20200515_F1_Ag6_Peng0013_SA_IgG_14_chymo.raw	F2:7578	YVMPGKAPKLLLY	F2:5930	13	78	78	13	498.2953	3	33.83	-	1.8466E5	1491.8523	8.0		35 30 31 74 90 98 85 85 95 99 100 100 100	YVMPGKAPKLLLY	ETHCD
3	20200515_F1_Ag6_Peng0013_SA_IgG_14_ela.raw	F3:20225	YDKVLFPEPVTV	F3:9265	12	78	78	12	703.8845	2	51.64	-	7.9034E5	1405.7493	3.7		26 34 44 89 99 100 94 96 91 90 90 92	YDKVLFPEPVTV	HCD
2	20200515_F1_Ag6_Peng0013_SA_IgG_14_chymo.raw	F2:3470	QQRPGQSPRLL	F2:4605	11	78	78	11	427.2480	3	26.27	-	2.7009E5	1278.7156	5.3		81 83 87 88 57 54 92 83 77 78 85	QQRPGQSPRLL	HCD
2	20200515_F1_Ag6_Peng0013_SA_IgG_14_chymo.raw	F2:9164	SC(+58.01)VHKH(+15.99)W(+15.99)HDHYTQKSL	F2:3867	16	78	78	16	524.7457	4	21.89	-	1.0102E7	2094.9329	10.0	Carboxymethyl; Oxidation (HW)	100 99 88 48 84 41 48 52 98 94 96 61 56 95 99 100	SC(+58.01)VHKH(+15.99)W(+15.99)HDHYTQKSL	HCD
4	20200515_F1_Ag6_Peng0013_SA_IgG_14_thermo.raw	F4:12661	LVAKPKLGLL	F4:4210	10	78	78	10	526.3643	2	23.13	-	2.3878E6	1050.7166	-2.5		82 85 95 91 68 48 60 74 92 90	LVAKPKLGLL	ETHCD
4	20200515_F1_Ag6_Peng0013_SA_IgG_14_thermo.raw	F4:10667	GHLSTLFGDEAW(+15.99)K	F4:8105	13	78	78	13	492.9122	3	45.22	-	1.7166E5	1475.7043	7.1	Oxidation (HW)	68 50 54 82 100 100 98 98 100 97 49 48 80	GHLSTLFGDEAW(+15.99)K	ETHCD
3	20200515_F1_Ag6_Peng0013_SA_IgG_14_ela.raw	F3:2419	PPVKKSL	F3:10361	7	78	78	7	384.7530	2	57.18	-	2.021E6	767.4905	1.3		96 96 90 89 82 49 48	PPVKKSL	ETHCD
4	20200515_F1_Ag6_Peng0013_SA_IgG_14_thermo.raw	F4:33811	HHFSQLHPSTAPVLQSFSK(+58.01)	F4:10576	19	78	78	19	1103.5652	2	58.47	-	2.3583E6	2205.0967	8.7	Carboxymethyl (KW X@N-term)	90 82 79 92 97 97 56 48 38 43 60 76 89 98 97 99 93 82 80	HHFSQLHPSTAPVLQSFSK(+58.01)	ETHCD
3	20200515_F1_Ag6_Peng0013_SA_IgG_14_ela.raw	F3:20889	GFVALSYAVQWVV	F3:10859	13	78	78	13	719.8970	2	60.45	-	1.967E5	1437.7656	9.7		52 60 74 97 99 98 93 54 50 78 79 94 92	GFVALSYAVQWVV	ETHCD
2	20200515_F1_Ag6_Peng0013_SA_IgG_14_chymo.raw	-	TVLHQDGELNGRTY	F2:7208	14	78	78	14	534.9380	3	41.21	-	0	1601.7798	7.8		90 95 98 95 92 97 84 91 97 86 56 14 23 83	TVLHQDGELNGRTY	HCD
4	20200515_F1_Ag6_Peng0013_SA_IgG_14_thermo.raw	F4:2544	ALPK(+58.01)VLA	F4:7625	7	78	78	7	385.2413	2	41.90	-	3.2617E5	768.4745	-8.3	Carboxymethyl (KW X@N-term)	93 77 82 90 79 70 59	ALPK(+58.01)VLA	ETHCD
2	20200515_F1_Ag6_Peng0013_SA_IgG_14_chymo.raw	F2:5023	YC(+58.01)QQRF	F2:4387	6	78	78	6	451.6971	2	24.96	-	3.4278E5	901.3752	4.8	Carboxymethyl	90 88 76 69 68 80	YC(+58.01)QQRF	ETHCD
3	20200515_F1_Ag6_Peng0013_SA_IgG_14_ela.raw	F3:13444	KRPK(+58.01)AKK(+58.01)K	F3:8985	8	78	78	8	550.3521	2	50.84	-	4.5467E6	1098.6873	2.1	Carboxymethyl (KW X@N-term)	65 73 82 85 89 79 72 82	KRPK(+58.01)AKK(+58.01)K	ETHCD
3	20200515_F1_Ag6_Peng0013_SA_IgG_14_ela.raw	F3:2002	LTQVVPV	F3:12255	7	78	78	7	378.2393	2	68.07	-	2.0802E5	754.4589	7.0		69 66 88 99 90 76 62	LTQVVPV	ETHCD
4	20200515_F1_Ag6_Peng0013_SA_IgG_14_thermo.raw	F4:34320	QLDLTQSPSSLSAK(+58.01)TTKSPVQ	F4:8553	21	78	78	21	1137.6033	2	47.67	-	2.6972E5	2273.1750	7.5	Carboxymethyl (KW X@N-term)	43 49 79 97 100 99 100 59 44 93 97 97 96 93 59 60 66 93 93 62 71	QLDLTQSPSSLSAK(+58.01)TTKSPVQ	HCD
3	20200515_F1_Ag6_Peng0013_SA_IgG_14_ela.raw	F3:5369	T(+58.01)LLLKPP	F3:10908	7	78	78	7	420.2666	2	60.80	-	9.6758E5	838.5164	2.7	Carboxymethyl (KW X@N-term)	34 50 83 97 94 97 96	T(+58.01)LLLKPP	ETHCD
3	20200515_F1_Ag6_Peng0013_SA_IgG_14_ela.raw	F3:27506	R(+58.01)C(+58.01)LERK(+58.01)VYLC(+58.01)NV	F3:8411	12	78	78	12	864.4138	2	47.03	-	1.134E6	1726.8018	6.6	Carboxymethyl (KW X@N-term); Carboxymethyl	91 95 97 50 34 33 52 92 98 100 100 100	R(+58.01)C(+58.01)LERK(+58.01)VYLC(+58.01)NV	ETHCD
2	20200515_F1_Ag6_Peng0013_SA_IgG_14_chymo.raw	F2:31714	TC(+58.01)LVKGFYPSDLAVEW	F2:11715	16	78	78	16	943.4598	2	67.65	-	3.7765E7	1884.8967	4.5	Carboxymethyl	33 32 55 86 98 85 87 98 70 54 69 90 99 100 100 100	TC(+58.01)LVKGFYPSDLAVEW	HCD
2	20200515_F1_Ag6_Peng0013_SA_IgG_14_chymo.raw	F2:25157	K(+58.01)SSH(+15.99)FLGVTC(+58.01)VVVDVSHEDDTKLWAWY	F2:10368	27	78	78	27	814.1388	4	59.74	-	2.1662E6	3252.5073	5.8	Carboxymethyl (KW X@N-term); Oxidation (HW); Carboxymethyl	46 46 51 52 51 54 87 99 100 100 100 100 100 99 96 88 87 97 99 81 78 39 41 41 89 99 100	K(+58.01)SSH(+15.99)FLGVTC(+58.01)VVVDVSHEDDTKLWAWY	HCD
3	20200515_F1_Ag6_Peng0013_SA_IgG_14_ela.raw	F3:7119	VLGLK(+58.01)VPV	F3:5632	8	78	78	8	441.7899	2	31.35	-	9.4209E6	881.5586	7.7	Carboxymethyl (KW X@N-term)	79 89 88 92 85 71 67 55	VLGLK(+58.01)VPV	ETHCD
4	20200515_F1_Ag6_Peng0013_SA_IgG_14_thermo.raw	-	PGVPPGVRV	F4:8035	9	78	78	9	439.2713	2	44.80	-	0	876.5181	11.3		90 86 80 82 82 75 69 74 68	PGVPPGVRV	ETHCD
3	20200515_F1_Ag6_Peng0013_SA_IgG_14_ela.raw	F3:3425	E(-18.01)LKVNLV	F3:11324	7	78	78	7	398.7509	2	62.21	-	8.2941E5	795.4854	2.2	Pyro-glu from E	85 74 73 89 89 76 61	E(-18.01)LKVNLV	ETHCD
3	20200515_F1_Ag6_Peng0013_SA_IgG_14_ela.raw	F3:9058	GPVVHLRR	F3:8700	8	78	78	8	467.2961	2	47.37	-	5.126E6	932.5668	11.8		94 93 95 84 60 60 72 70	GPVVHLRR	ETHCD
2	20200515_F1_Ag6_Peng0013_SA_IgG_14_chymo.raw	F2:9597	LRFDGSDQYYADSVKGGVF	F2:7167	19	78	78	19	531.7617	4	40.97	-	4.256E5	2122.9958	10.2		27 14 45 98 100 100 100 97 97 93 93 95 82 61 85 89 80 75 59	LRFDGSDQYYADSVKGGVF	ETHCD
2	20200515_F1_Ag6_Peng0013_SA_IgG_14_chymo.raw	F2:35305	LFPFC(+58.01)TKSGTASVVC(+58.01)LFLL	F2:10811	19	78	78	19	1081.5603	2	62.36	-	9.413E7	2161.0837	10.3	Carboxymethyl	97 92 90 85 28 34 73 70 46 59 84 89 93 96 94 92 78 95 98	LFPFC(+58.01)TKSGTASVVC(+58.01)LFLL	HCD
4	20200515_F1_Ag6_Peng0013_SA_IgG_14_thermo.raw	F4:21914	M(+15.99)NVADESHQC(+58.01)QK	F4:2766	12	78	78	12	732.3015	2	15.31	-	9.0386E4	1462.5818	4.6	Oxidation (M); Carboxymethyl	86 90 98 96 96 91 72 65 76 49 51 71	M(+15.99)NVADESHQC(+58.01)QK	ETHCD
2	20200515_F1_Ag6_Peng0013_SA_IgG_14_chymo.raw	F2:37955	F(+58.01)PAALGC(+58.01)LVKM(+15.99)MFPEPVTVSW	F2:13266	21	78	78	21	1228.1014	2	76.73	-	2.9009E6	2454.1672	8.6	Carboxymethyl (KW X@N-term); Carboxymethyl; Oxidation (M)	72 79 85 97 92 79 79 91 94 45 33 40 79 80 82 86 85 92 85 85 85	F(+58.01)PAALGC(+58.01)LVKM(+15.99)MFPEPVTVSW	ETHCD
3	20200515_F1_Ag6_Peng0013_SA_IgG_14_ela.raw	F3:25067	VPHGYAETEPEPVTV	F3:10384	15	78	78	15	812.9044	2	57.49	-	5.7137E6	1623.7781	10.0		92 91 87 87 61 38 44 39 70 90 93 95 95 98 97	VPHGYAETEPEPVTV	ETHCD
2	20200515_F1_Ag6_Peng0013_SA_IgG_14_chymo.raw	F2:15507	DM(+15.99)LVGKFYTTNPAVEW	F2:11681	16	78	78	16	629.6438	3	67.65	-	1.3332E5	1885.8921	9.3	Oxidation (M)	61 57 90 86 71 72 95 86 65 56 59 82 95 92 96 89	DM(+15.99)LVGKFYTTNPAVEW	ETHCD
3	20200515_F1_Ag6_Peng0013_SA_IgG_14_ela.raw	F3:16478	MTSDYTQGLSK(+58.01)PTKSF	F3:6371	16	78	78	16	616.9675	3	35.52	-	1.3873E5	1847.8611	10.6	Carboxymethyl (KW X@N-term)	78 68 39 37 27 45 99 99 100 100 81 86 99 100 100 100	MTSDYTQGLSK(+58.01)PTKSF	ETHCD
2	20200515_F1_Ag6_Peng0013_SA_IgG_14_chymo.raw	F2:2114	QQKPGQAPKLL	F2:4766	11	78	78	11	403.2449	3	27.16	-	6.4024E5	1206.7085	3.6		35 37 50 96 99 97 91 92 97 98 67	QQKPGQAPKLL	ETHCD
3	20200515_F1_Ag6_Peng0013_SA_IgG_14_ela.raw	F3:32878	L(+58.01)GQLVESGDGLVQPNSLVKQ	F3:8744	20	78	78	20	1070.0774	2	48.77	-	2.1721E5	2138.1218	8.6	Carboxymethyl (KW X@N-term)	37 35 79 100 100 100 99 92 69 68 100 100 98 92 92 91 86 37 34 59	L(+58.01)GQLVESGDGLVQPNSLVKQ	HCD
2	20200515_F1_Ag6_Peng0013_SA_IgG_14_chymo.raw	F2:7987	ALPPALEKTLSKAKGQPYYK(+58.01)LF	F2:6260	22	78	78	22	505.0914	5	35.52	-	1.1935E8	2520.3989	8.6	Carboxymethyl (KW X@N-term)	67 78 97 99 95 97 90 69 77 99 99 100 99 98 85 62 65 48 40 41 61 56	ALPPALEKTLSKAKGQPYYK(+58.01)LF	ETHCD
2	20200515_F1_Ag6_Peng0013_SA_IgG_14_chymo.raw	F2:34470	QVSVNLWNLQSGNSQESVTEQW(+15.99)QN(+.98)TSYSLSSTLTKSL	F2:8214	37	78	78	37	1041.0132	4	46.98	-	8.8267E6	4159.9824	9.9	Oxidation (HW); Deamidation (NQ)	41 37 29 26 24 21 18 25 86 99 100 100 100 100 100 100 99 99 99 100 99 82 60 86 71 88 100 100 99 99 99 99 99 99 75 66 79	QVSVNLWNLQSGNSQESVTEQW(+15.99)QN(+.98)TSYSLSSTLTKSL	HCD
3	20200515_F1_Ag6_Peng0013_SA_IgG_14_ela.raw	F3:17590	SGGSGWSSDKGLM(+15.99)	F3:5246	13	78	78	13	642.7866	2	29.09	-	8.5923E4	1283.5452	10.5	Oxidation (M)	46 54 97 100 100 100 100 97 45 39 96 70 74	SGGSGWSSDKGLM(+15.99)	HCD
4	20200515_F1_Ag6_Peng0013_SA_IgG_14_thermo.raw	-	W(+15.99)RRLLLPG	F4:7664	8	78	78	8	513.8112	2	42.77	-	0	1025.6134	-5.4	Oxidation (HW)	85 85 78 83 86 86 68 54	W(+15.99)RRLLLPG	ETHCD
2	20200515_F1_Ag6_Peng0013_SA_IgG_14_chymo.raw	F2:32335	TKTPPVLDSDGSELGKKF	F2:9302	18	78	78	18	960.0056	2	53.29	-	1.156E7	1918.0046	-4.1		38 78 89 92 90 96 99 99 97 97 96 94 83 45 32 39 71 73	TKTPPVLDSDGSELGKKF	ETHCD
2	20200515_F1_Ag6_Peng0013_SA_IgG_14_chymo.raw	F2:37955	QYYVTHPVGYWFPEPVTK(+58.01)W	F2:13316	19	78	78	19	1228.1014	2	76.73	-	2.9009E6	2454.1685	8.1	Carboxymethyl (KW X@N-term)	96 95 69 51 50 31 52 85 83 82 55 81 90 90 89 92 96 99 100	QYYVTHPVGYWFPEPVTK(+58.01)W	ETHCD
2	20200515_F1_Ag6_Peng0013_SA_IgG_14_chymo.raw	F2:2751	LFPPKPGPATTL	F2:4920	12	78	78	12	413.5796	3	27.84	-	1.5991E8	1237.7070	7.9		95 96 99 99 99 97 57 37 44 65 65 86	LFPPKPGPATTL	HCD
2	20200515_F1_Ag6_Peng0013_SA_IgG_14_chymo.raw	F2:29692	LN(+.98)QLLESGGGLVQPGGSLC(+58.01)KEVAASGF	F2:10607	27	78	78	27	897.4565	3	61.16	-	7.1674E6	2689.3267	7.8	Deamidation (NQ); Carboxymethyl	41 39 60 90 97 98 95 86 82 85 96 100 99 97 90 79 78 79 61 21 33 29 85 97 99 100 100	LN(+.98)QLLESGGGLVQPGGSLC(+58.01)KEVAASGF	HCD
3	20200515_F1_Ag6_Peng0013_SA_IgG_14_ela.raw	F3:16461	LLLAFSRRKK	F3:15476	10	78	78	10	616.4102	2	84.59	-	2.99E6	1230.7925	10.8		49 94 97 89 67 49 60 90 95 94	LLLAFSRRKK	ETHCD
3	20200515_F1_Ag6_Peng0013_SA_IgG_14_ela.raw	F3:9074	PGRPRPVGV	F3:7709	9	78	78	9	467.7862	2	43.05	-	8.8482E3	933.5508	7.6		88 89 98 95 76 79 67 60 54	PGRPRPVGV	ETHCD
2	20200515_F1_Ag6_Peng0013_SA_IgG_14_chymo.raw	F2:27716	KC(+58.01)KVSNKALPAPLEK(+58.01)TLSKAKGQWRQHVY	F2:5657	29	78	78	29	856.9741	4	30.74	-	5.2484E7	3423.8447	6.6	Carboxymethyl; Carboxymethyl (KW X@N-term)	90 44 49 54 62 63 70 96 100 100 99 85 89 92 92 93 96 95 96 95 92 80 79 34 31 33 62 95 99	KC(+58.01)KVSNKALPAPLEK(+58.01)TLSKAKGQWRQHVY	HCD
2	20200515_F1_Ag6_Peng0013_SA_IgG_14_chymo.raw	F2:9822	TVLHQDGELDGRTY	F2:7495	14	78	78	14	535.2661	3	42.71	-	6.9337E7	1602.7637	7.9		93 95 99 97 94 97 52 80 96 94 62 15 30 92	TVLHQDGELDGRTY	HCD
2	20200515_F1_Ag6_Peng0013_SA_IgG_14_chymo.raw	F2:3488	QQKPDQSPKLL	F2:4644	11	78	78	11	427.9123	3	26.43	-	2.7148E5	1280.7087	4.9		70 69 65 72 86 93 79 84 92 96 52	QQKPDQSPKLL	ETHCD
2	20200515_F1_Ag6_Peng0013_SA_IgG_14_chymo.raw	F2:25417	YQQKNK(+58.01)TYLLLY	F2:8651	12	78	78	12	816.9442	2	49.57	-	1.0342E5	1631.8560	11.0	Carboxymethyl (KW X@N-term)	73 73 89 82 43 40 63 84 92 99 99 99	YQQKNK(+58.01)TYLLLY	ETHCD
3	20200515_F1_Ag6_Peng0013_SA_IgG_14_ela.raw	F3:9071	QQWSPFDEHVK	F3:4678	11	78	78	11	467.5614	3	25.90	-	1.5259E5	1399.6521	7.3		57 38 35 43 95 97 99 99 98 100 100	QQWSPFDEHVK	HCD
4	20200515_F1_Ag6_Peng0013_SA_IgG_14_thermo.raw	F4:12691	LSHQGLSK(+58.01)PTKSFNNVC(+58.01)Q(+.98)	F4:4781	18	78	78	18	527.0109	4	26.72	-	1.1046E6	2103.9895	11.8	Carboxymethyl (KW X@N-term); Carboxymethyl; Deamidation (NQ)	59 62 91 95 99 100 100 59 51 82 99 94 93 95 67 54 54 51	LSHQGLSK(+58.01)PTKSFNNVC(+58.01)Q(+.98)	ETHCD
4	20200515_F1_Ag6_Peng0013_SA_IgG_14_thermo.raw	F4:20363	AEPLTQPQLEAAK(+58.01)VTKTPP	F4:7841	19	78	78	19	693.0511	3	43.67	-	7.0738E5	2076.1101	10.3	Carboxymethyl (KW X@N-term)	90 86 72 92 100 96 75 62 86 99 100 94 56 49 69 79 54 59 62	AEPLTQPQLEAAK(+58.01)VTKTPP	ETHCD
3	20200515_F1_Ag6_Peng0013_SA_IgG_14_ela.raw	F3:23530	E(+58.01)QQPQGLSNNRKFSNGREC(+58.01)	F3:5936	19	78	78	19	770.0258	3	33.21	-	8.7198E6	2307.0298	11.1	Carboxymethyl (KW X@N-term); Carboxymethyl	41 31 29 55 99 100 100 100 95 71 88 100 78 73 96 70 68 96 94	E(+58.01)QQPQGLSNNRKFSNGREC(+58.01)	ETHCD
2	20200515_F1_Ag6_Peng0013_SA_IgG_14_chymo.raw	F2:21085	YC(+58.01)MQALQTPLTF	F2:11175	12	78	78	12	737.3452	2	64.74	-	6.0344E5	1472.6680	5.4	Carboxymethyl	76 62 45 55 72 76 93 98 75 84 99 100	YC(+58.01)MQALQTPLTF	HCD
3	20200515_F1_Ag6_Peng0013_SA_IgG_14_ela.raw	F3:15437	L(+58.01)AVMTQSPATL	F3:7966	11	78	78	11	595.3136	2	44.54	-	5.4491E5	1188.6060	5.6	Carboxymethyl (KW X@N-term)	32 45 88 84 76 73 99 86 79 97 98	L(+58.01)AVMTQSPATL	HCD
3	20200515_F1_Ag6_Peng0013_SA_IgG_14_ela.raw	-	P(+58.01)TTHQGLMSPVTKC(+58.01)H(+15.99)RW(+58.01)H	F3:6775	18	78	78	18	769.3536	3	37.87	-	0	2305.0369	1.0	Carboxymethyl (KW X@N-term); Carboxymethyl; Oxidation (HW)	48 50 79 80 82 88 88 54 92 95 98 99 98 94 66 63 62 68	P(+58.01)TTHQGLMSPVTKC(+58.01)H(+15.99)RW(+58.01)H	HCD
3	20200515_F1_Ag6_Peng0013_SA_IgG_14_ela.raw	F3:34820	GPTTLVESNGLVQSSNSYRKTF	F3:9244	22	78	78	22	1193.1118	2	51.49	-	7.0282E4	2384.1970	5.1		83 81 85 88 95 90 86 79 80 85 95 98 97 91 84 93 96 77 50 29 27 29	GPTTLVESNGLVQSSNSYRKTF	ETHCD
3	20200515_F1_Ag6_Peng0013_SA_IgG_14_ela.raw	F3:13877	TLRRHALKQ	F3:9413	9	78	78	9	561.8487	2	52.33	-	9.3979E6	1121.6782	4.1		80 86 95 85 79 86 74 55 62	TLRRHALKQ	ETHCD
4	20200515_F1_Ag6_Peng0013_SA_IgG_14_thermo.raw	-	GPKGFRRKV	F4:8270	9	78	78	9	522.8304	2	46.09	-	0	1043.6353	10.5		92 90 68 57 65 82 82 85 79	GPKGFRRKV	ETHCD
4	20200515_F1_Ag6_Peng0013_SA_IgG_14_thermo.raw	F4:14360	HLSEGMRKTEVAPTQ	F4:3274	15	78	78	15	561.9595	3	18.26	-	5.7118E5	1682.8411	9.3		31 40 57 100 100 75 70 91 96 97 97 97 75 72 68	HLSEGMRKTEVAPTQ	ETHCD
3	20200515_F1_Ag6_Peng0013_SA_IgG_14_ela.raw	F3:17271	AAELLTLLLGVR	F3:9307	12	78	78	12	634.9036	2	50.17	-	3.0502E5	1267.7864	4.9		93 88 88 93 97 98 100 96 68 39 39 37	AAELLTLLLGVR	ETHCD
2	20200515_F1_Ag6_Peng0013_SA_IgG_14_chymo.raw	F2:6563	KFVVPNSVGPSRF	F2:4608	13	78	78	13	478.6036	3	26.33	-	6.5392E5	1432.7827	4.3		87 87 55 90 62 92 91 57 51 82 84 81 91	KFVVPNSVGPSRF	HCD
4	20200515_F1_Ag6_Peng0013_SA_IgG_14_thermo.raw	F4:9635	RWNKKSFDRGQ	F4:4395	11	78	78	11	474.5883	3	24.49	-	8.8435E4	1420.7324	7.4		60 29 38 55 98 98 99 100 92 92 97	RWNKKSFDRGQ	ETHCD
2	20200515_F1_Ag6_Peng0013_SA_IgG_14_chymo.raw	F2:30428	TPNVLVLDSDGSFMKSL	F2:9301	17	78	78	17	911.9763	2	53.29	-	2.3082E6	1821.9182	10.9		94 91 52 43 70 99 99 99 99 98 95 96 94 62 40 34 59	TPNVLVLDSDGSFMKSL	ETHCD
3	20200515_F1_Ag6_Peng0013_SA_IgG_14_ela.raw	F3:19988	SKAPQQAKYAYKAQTH(+15.99)RV	F3:7855	18	78	78	18	697.7145	3	43.94	-	9.5973E5	2090.1021	9.4	Oxidation (HW)	68 52 73 99 99 98 89 83 69 61 79 82 85 96 92 65 57 52	SKAPQQAKYAYKAQTH(+15.99)RV	ETHCD
3	20200515_F1_Ag6_Peng0013_SA_IgG_14_ela.raw	F3:29767	AAKH(+15.99)YVGWYFPQ(+.98)PVTV	F3:12244	16	78	78	16	940.4827	2	67.95	-	8.6494E5	1878.9304	10.8	Oxidation (HW); Deamidation (NQ)	100 98 5 5 5 90 85 81 99 98 99 99 99 97 99 98	AAKH(+15.99)YVGWYFPQ(+.98)PVTV	ETHCD
2	20200515_F1_Ag6_Peng0013_SA_IgG_14_chymo.raw	F2:22342	QSANTLAAPEQAGASLPLLSNC(+58.01)TLEKYW	F2:8994	28	78	78	28	759.3850	4	51.61	-	7.1404E6	3033.4753	11.7	Carboxymethyl	54 75 100 99 99 74 54 43 32 51 69 60 60 94 95 97 97 98 98 94 88 80 82 46 57 89 97 99	QSANTLAAPEQAGASLPLLSNC(+58.01)TLEKYW	HCD
3	20200515_F1_Ag6_Peng0013_SA_IgG_14_ela.raw	-	LLLVTQKP	F3:5619	8	78	78	8	456.3032	2	31.19	-	0	910.5851	7.4		41 87 93 88 86 82 68 78	LLLVTQKP	ETHCD
3	20200515_F1_Ag6_Peng0013_SA_IgG_14_ela.raw	-	TLSLLHALKQ	F3:9420	10	78	78	10	562.3490	2	52.45	-	0	1122.6760	6.6		55 57 50 73 91 95 99 95 79 85	TLSLLHALKQ	ETHCD
3	20200515_F1_Ag6_Peng0013_SA_IgG_14_ela.raw	F3:21	VKGPLRRLL	F3:4225	9	78	78	9	351.2442	3	23.39	-	1.6997E6	1050.7026	7.8		68 71 57 51 63 95 98 98 97	VKGPLRRLL	ETHCD
2	20200515_F1_Ag6_Peng0013_SA_IgG_14_chymo.raw	F2:1037	RNSPGVSGGRF	F2:3614	11	78	78	11	378.5330	3	20.34	-	1.8677E5	1132.5737	3.0		41 40 52 69 99 99 98 94 92 91 79	RNSPGVSGGRF	HCD
4	20200515_F1_Ag6_Peng0013_SA_IgG_14_thermo.raw	F4:28891	Q(-17.03)VQLQESGPGLVKPSQT	F4:7169	17	78	78	17	889.9720	2	40.16	-	2.0948E5	1777.9209	4.9	Pyro-glu from Q	60 33 48 75 67 99 100 99 65 61 97 99 100 85 76 67 90	Q(-17.03)VQLQESGPGLVKPSQT	HCD
2	20200515_F1_Ag6_Peng0013_SA_IgG_14_chymo.raw	F2:5885	TLSRDLSNKSLY	F2:4607	12	78	78	12	466.2537	3	26.22	-	1.8208E5	1395.7358	2.4		88 92 94 97 98 75 56 45 51 67 78 93	TLSRDLSNKSLY	ETHCD
2	20200515_F1_Ag6_Peng0013_SA_IgG_14_chymo.raw	F2:10240	SC(+58.01)SVM(+15.99)SYSLHDHYTQKSL	F2:4168	18	78	78	18	540.7446	4	23.74	-	3.4E6	2158.9299	9.0	Carboxymethyl; Oxidation (M)	87 99 98 96 95 46 34 34 49 86 99 95 94 49 48 94 99 100	SC(+58.01)SVM(+15.99)SYSLHDHYTQKSL	HCD
4	20200515_F1_Ag6_Peng0013_SA_IgG_14_thermo.raw	F4:12661	VKRVLRALP	F4:4158	9	78	78	9	526.3643	2	23.13	-	2.3878E6	1050.7026	10.8		68 79 94 90 76 73 79 73 67	VKRVLRALP	ETHCD
4	20200515_F1_Ag6_Peng0013_SA_IgG_14_thermo.raw	F4:14661	LPATLLTSKPV	F4:9393	11	78	78	11	570.3621	2	52.27	-	6.8563E6	1138.6960	11.9		63 71 69 81 89 97 95 88 79 68 55	LPATLLTSKPV	ETHCD
4	20200515_F1_Ag6_Peng0013_SA_IgG_14_thermo.raw	F4:26258	A(+58.01)LVLTQSPGMW(+15.99)SVLNVEKVKK(+58.01)	F4:7978	21	78	78	21	820.4540	3	44.48	-	3.8372E5	2458.3140	10.7	Carboxymethyl (KW X@N-term); Oxidation (HW)	70 82 97 99 95 69 68 85 43 32 66 94 90 82 52 70 100 99 96 77 66	A(+58.01)LVLTQSPGMW(+15.99)SVLNVEKVKK(+58.01)	ETHCD
2	20200515_F1_Ag6_Peng0013_SA_IgG_14_chymo.raw	F2:18865	KSLTVDGNELTLK(+58.01)GNVFSC(+58.01)SVMHEALHNNW	F2:7813	30	78	78	30	692.7361	5	44.64	-	3.3389E7	3458.6233	6.0	Carboxymethyl (KW X@N-term); Carboxymethyl	79 84 95 83 76 78 32 24 33 27 30 35 44 90 97 100 100 100 99 93 94 97 97 95 90 98 92 93 82 98	KSLTVDGNELTLK(+58.01)GNVFSC(+58.01)SVMHEALHNNW	HCD
3	20200515_F1_Ag6_Peng0013_SA_IgG_14_ela.raw	-	THQGLSSPVTKSFW(+58.01)EW(+58.01)	F3:4723	16	78	78	16	669.3207	3	26.10	-	0	2004.9216	9.3	Carboxymethyl (KW X@N-term)	92 80 85 33 49 94 97 92 94 94 92 86 74 28 61 94	THQGLSSPVTKSFW(+58.01)EW(+58.01)	HCD
2	20200515_F1_Ag6_Peng0013_SA_IgG_14_chymo.raw	F2:29179	EVQLVESGNLVFNK(+58.01)MNSEVLQNL	F2:8996	23	78	78	23	888.1261	3	51.55	-	1.1908E6	2661.3318	9.3	Carboxymethyl (KW X@N-term)	68 63 80 95 89 96 99 100 98 96 67 44 41 51 49 56 89 94 94 94 93 85 45	EVQLVESGNLVFNK(+58.01)MNSEVLQNL	ETHCD
2	20200515_F1_Ag6_Peng0013_SA_IgG_14_chymo.raw	F2:31979	TPEVTC(+58.01)VVVFPWNFQVEPDHM(+15.99)W(+15.99)VDGVEVHAQ(+.98)L	F2:10694	32	78	78	32	950.4503	4	61.73	-	2.6448E7	3797.7380	9.0	Carboxymethyl; Oxidation (M); Oxidation (HW); Deamidation (NQ)	100 99 95 92 99 99 99 95 18 5 37 95 97 98 95 92 68 52 91 19 29 39 92 96 86 89 95 93 86 57 79 99	TPEVTC(+58.01)VVVFPWNFQVEPDHM(+15.99)W(+15.99)VDGVEVHAQ(+.98)L	HCD
2	20200515_F1_Ag6_Peng0013_SA_IgG_14_chymo.raw	F2:8429	LFGGGAKVELKK(+58.01)LQEKPF	F2:7394	18	78	78	18	512.5504	4	42.18	-	2.0079E5	2046.1514	10.4	Carboxymethyl (KW X@N-term)	97 95 96 96 97 90 54 55 93 96 95 50 37 30 57 73 91 96	LFGGGAKVELKK(+58.01)LQEKPF	ETHCD
3	20200515_F1_Ag6_Peng0013_SA_IgG_14_ela.raw	F3:7242	GVRK(+58.01)LLAA	F3:11545	8	78	78	8	443.2793	2	64.20	-	1.3557E5	884.5443	-0.3	Carboxymethyl (KW X@N-term)	86 75 73 52 63 79 94 98	GVRK(+58.01)LLAA	ETHCD
3	20200515_F1_Ag6_Peng0013_SA_IgG_14_ela.raw	F3:31912	Q(-17.03)VQLVESGGGLVKK(+58.01)KSLH(+15.99)V	F3:9345	19	78	78	19	1032.0894	2	52.11	-	5.895E5	2062.1421	10.7	Pyro-glu from Q; Carboxymethyl (KW X@N-term); Oxidation (HW)	89 68 72 96 100 100 100 98 97 83 88 98 96 40 30 38 81 41 62	Q(-17.03)VQLVESGGGLVKK(+58.01)KSLH(+15.99)V	HCD
3	20200515_F1_Ag6_Peng0013_SA_IgG_14_ela.raw	F3:19607	LNTHEGSLSEKLSATPEC(+58.01)S	F3:3823	19	78	78	19	687.6564	3	21.23	-	1.5671E6	2059.9368	5.1	Carboxymethyl	48 45 82 94 93 93 84 57 67 100 99 70 54 75 76 80 95 87 78	LNTHEGSLSEKLSATPEC(+58.01)S	ETHCD
2	20200515_F1_Ag6_Peng0013_SA_IgG_14_chymo.raw	-	SQHDMNNTHYADSVKGRF	F2:4537	18	78	78	18	527.4952	4	25.91	-	0	2105.9336	8.7		49 59 94 78 33 49 73 99 98 97 92 95 95 95 96 89 49 61	SQHDMNNTHYADSVKGRF	HCD
4	20200515_F1_Ag6_Peng0013_SA_IgG_14_thermo.raw	-	QTVRVLAAR	F4:9122	9	78	78	9	507.3167	2	50.82	-	0	1012.6141	4.6		89 86 77 69 82 85 76 67 68	QTVRVLAAR	ETHCD
2	20200515_F1_Ag6_Peng0013_SA_IgG_14_chymo.raw	F2:29465	VEQLVESGGGLVQPEPDFFVPAASGF	F2:10017	26	78	78	26	892.7865	3	57.72	-	4.6254E7	2675.3118	9.7		39 52 52 78 98 99 99 90 90 94 99 100 98 96 91 73 45 34 37 38 35 89 97 99 99 100	VEQLVESGGGLVQPEPDFFVPAASGF	HCD
2	20200515_F1_Ag6_Peng0013_SA_IgG_14_chymo.raw	F2:19520	KSHGVSYSC(+58.01)QVTHEGSTVEFARTHL	F2:4205	25	77	77	25	705.3440	4	23.91	-	7.9458E6	2817.3140	11.7	Carboxymethyl	66 59 55 48 46 90 98 99 99 97 99 100 100 99 98 99 97 94 85 45 44 70 50 46 61	KSHGVSYSC(+58.01)QVTHEGSTVEFARTHL	ETHCD
2	20200515_F1_Ag6_Peng0013_SA_IgG_14_chymo.raw	F2:23180	KYQPSNKALPAPLEKTLSKAKN(+.98)AELNHL	F2:4330	28	77	77	28	776.9406	4	24.59	-	1.1477E7	3103.7029	9.7	Deamidation (NQ)	92 40 44 45 70 67 75 99 100 100 100 99 98 98 98 98 97 94 94 92 87 41 37 41 32 75 61 99	KYQPSNKALPAPLEKTLSKAKN(+.98)AELNHL	HCD
4	20200515_F1_Ag6_Peng0013_SA_IgG_14_thermo.raw	F4:20295	LEVLTQSPATLSLSPGERAT	F4:8435	20	77	77	20	690.7112	3	46.98	-	3.9598E5	2069.1003	5.5		44 57 81 94 88 76 85 78 84 99 100 99 99 99 95 77 85 29 32 54	LEVLTQSPATLSLSPGERAT	HCD
4	20200515_F1_Ag6_Peng0013_SA_IgG_14_thermo.raw	F4:7021	L(+58.01)SKDK(+58.01)LG	F4:3731	7	77	77	7	438.7398	2	20.73	-	6.1113E4	875.4600	5.8	Carboxymethyl (KW X@N-term)	82 81 70 55 57 99 98	L(+58.01)SKDK(+58.01)LG	ETHCD
2	20200515_F1_Ag6_Peng0013_SA_IgG_14_chymo.raw	F2:34374	L(+58.01)GPTK(+58.01)AVTC(+58.01)VVVDVSHEDEPVKFNWY	F2:10342	26	77	77	26	1036.1704	3	59.63	-	1.1462E7	3105.4641	8.1	Carboxymethyl (KW X@N-term); Carboxymethyl	26 22 28 41 37 40 57 72 82 93 97 96 99 99 99 98 99 98 73 71 99 100 99 97 95 99	L(+58.01)GPTK(+58.01)AVTC(+58.01)VVVDVSHEDEPVKFNWY	HCD
4	20200515_F1_Ag6_Peng0013_SA_IgG_14_thermo.raw	-	VK(+58.01)VLAALP	F4:5594	8	77	77	8	434.7826	2	31.22	-	0	867.5429	8.9	Carboxymethyl (KW X@N-term)	57 59 74 81 81 87 91 90	VK(+58.01)VLAALP	ETHCD
2	20200515_F1_Ag6_Peng0013_SA_IgG_14_chymo.raw	F2:25139	FHRVSHEDPEVKF	F2:9143	13	77	77	13	813.9082	2	52.34	-	1.7726E6	1625.7949	4.3		73 57 48 45 49 66 90 94 93 97 98 100 100	FHRVSHEDPEVKF	ETHCD
2	20200515_F1_Ag6_Peng0013_SA_IgG_14_chymo.raw	F2:27376	MVKDRLQPDDFATY	F2:10434	14	77	77	14	849.9208	2	60.06	-	2.6438E6	1697.8083	11.1		56 57 48 46 48 82 86 82 90 98 96 99 100 100	MVKDRLQPDDFATY	ETHCD
3	20200515_F1_Ag6_Peng0013_SA_IgG_14_ela.raw	F3:7203	GVPVKK(+58.01)KA	F3:11350	8	77	77	8	442.7772	2	63.28	-	7.7384E5	883.5491	-10.4	Carboxymethyl (KW X@N-term)	93 71 70 72 78 65 76 95	GVPVKK(+58.01)KA	ETHCD
2	20200515_F1_Ag6_Peng0013_SA_IgG_14_chymo.raw	F2:15541	NQTNLELKEKVAAK(+58.01)PF	F2:7210	16	77	77	16	630.0179	3	41.14	-	7.2894E5	1887.0100	11.6	Carboxymethyl (KW X@N-term)	45 45 69 95 99 99 99 97 52 40 86 92 85 67 78 94	NQTNLELKEKVAAK(+58.01)PF	ETHCD
4	20200515_F1_Ag6_Peng0013_SA_IgG_14_thermo.raw	F4:16362	GSGGNLW(+58.01)LGSGGSLSRSY	F4:4287	18	77	77	18	604.9598	3	23.85	-	2.8615E5	1811.8438	7.7	Carboxymethyl (KW X@N-term)	51 59 56 43 38 46 74 98 100 100 100 99 99 98 80 75 87 96	GSGGNLW(+58.01)LGSGGSLSRSY	HCD
4	20200515_F1_Ag6_Peng0013_SA_IgG_14_thermo.raw	F4:16999	KTSM(+15.99)STC(+58.01)ALSSPVTKSF	F4:6276	17	77	77	17	616.9675	3	35.23	-	1.1057E6	1847.8645	8.8	Oxidation (M); Carboxymethyl	71 68 72 44 34 40 56 65 96 99 97 98 98 98 96 93 94	KTSM(+15.99)STC(+58.01)ALSSPVTKSF	HCD
2	20200515_F1_Ag6_Peng0013_SA_IgG_14_chymo.raw	F2:2252	Q(-17.03)VGMHAW	F2:3017	7	77	77	7	406.1845	2	16.78	-	1.8074E4	810.3483	7.5	Pyro-glu from Q	49 85 69 63 86 96 94	Q(-17.03)VGMHAW	ETHCD
2	20200515_F1_Ag6_Peng0013_SA_IgG_14_chymo.raw	F2:10347	LHDASNRATGLPARF	F2:4982	15	77	77	15	542.6251	3	28.49	-	7.2937E5	1624.8433	6.3		96 95 99 94 86 86 59 70 99 98 85 54 25 38 81	LHDASNRATGLPARF	ETHCD
2	20200515_F1_Ag6_Peng0013_SA_IgG_14_chymo.raw	F2:1972	GKPQREPQVY	F2:3786	10	77	77	10	401.2176	3	20.94	-	7.8097E5	1200.6250	5.0		59 68 67 62 95 65 63 96 100 100	GKPQREPQVY	ETHCD
3	20200515_F1_Ag6_Peng0013_SA_IgG_14_ela.raw	F3:32337	GALDLLQ(+.98)SGNLVQPNSLKVQ	F3:9464	20	77	77	20	1048.0845	2	52.76	-	2.715E5	2094.1321	10.7	Deamidation (NQ)	34 41 57 91 100 100 100 100 99 98 99 99 95 89 82 38 43 48 51 88	GALDLLQ(+.98)SGNLVQPNSLKVQ	HCD
3	20200515_F1_Ag6_Peng0013_SA_IgG_14_ela.raw	F3:2059	ASALTVVP	F3:8467	8	77	77	8	379.2291	2	47.24	-	2.6423E5	756.4381	7.4		90 88 92 92 82 68 52 56	ASALTVVP	ETHCD
3	20200515_F1_Ag6_Peng0013_SA_IgG_14_ela.raw	F3:45	LRVVLGLGLL	F3:4458	10	77	77	10	351.5790	3	24.70	-	8.0737E5	1051.7117	3.4		70 65 77 96 90 59 67 82 85 85	LRVVLGLGLL	ETHCD
2	20200515_F1_Ag6_Peng0013_SA_IgG_14_chymo.raw	F2:19899	LSDFYPQVTVAW	F2:11643	12	77	77	12	713.3599	2	67.22	-	5.9898E6	1424.6975	5.4		62 57 84 84 84 40 44 96 88 93 100 100	LSDFYPQVTVAW	HCD
3	20200515_F1_Ag6_Peng0013_SA_IgG_14_ela.raw	F3:14652	AK(+58.01)RDNNKGKA	F3:4092	10	77	77	10	580.3116	2	22.65	-	7.4734E5	1158.6106	-1.7	Carboxymethyl (KW X@N-term)	79 74 52 55 66 70 84 92 100 100	AK(+58.01)RDNNKGKA	ETHCD
2	20200515_F1_Ag6_Peng0013_SA_IgG_14_chymo.raw	-	TLPPSREEM(+15.99)TKNQSVL	F2:4590	16	77	77	16	615.9881	3	26.20	-	0	1844.9302	6.7	Oxidation (M)	85 92 99 89 76 65 96 98 96 95 46 33 57 65 81 67	TLPPSREEM(+15.99)TKNQSVL	ETHCD
3	20200515_F1_Ag6_Peng0013_SA_IgG_14_ela.raw	F3:9458	Y(+58.01)HLVVTC(+58.01)	F3:3454	7	77	77	7	475.7191	2	19.13	-	1.5985E5	949.4215	2.3	Carboxymethyl (KW X@N-term); Carboxymethyl	40 40 68 95 100 100 100	Y(+58.01)HLVVTC(+58.01)	ETHCD
3	20200515_F1_Ag6_Peng0013_SA_IgG_14_ela.raw	F3:9348	LTHSLFGDESWK	F3:8096	12	77	77	12	473.9048	3	45.21	-	2.2793E6	1418.6831	6.6		54 44 44 79 96 100 100 100 100 60 55 98	LTHSLFGDESWK	HCD
4	20200515_F1_Ag6_Peng0013_SA_IgG_14_thermo.raw	F4:9594	LSAALEKSFNGRQ	F4:4341	13	77	77	13	474.2583	3	24.01	-	3.5733E5	1419.7471	4.3		80 70 73 45 41 56 90 93 99 97 80 85 96	LSAALEKSFNGRQ	ETHCD
2	20200515_F1_Ag6_Peng0013_SA_IgG_14_chymo.raw	F2:15286	GQGTKLELSTLGVAAPSVF	F2:7833	19	77	77	19	625.6851	3	44.63	-	4.0488E5	1874.0149	9.8		68 56 49 74 99 100 99 97 73 52 70 55 61 68 79 91 89 93 97	GQGTKLELSTLGVAAPSVF	ETHCD
2	20200515_F1_Ag6_Peng0013_SA_IgG_14_chymo.raw	F2:6174	TLEPTM(+15.99)NTLTLY	F2:4172	12	77	77	12	471.5747	3	23.64	-	8.597E6	1411.6904	8.4	Oxidation (M)	90 92 71 50 89 54 50 56 80 99 100 100	TLEPTM(+15.99)NTLTLY	HCD
2	20200515_F1_Ag6_Peng0013_SA_IgG_14_chymo.raw	F2:298	YQQKPGGVPARLL	F2:4229	13	77	77	13	357.4632	4	24.11	-	1.2699E6	1425.8091	10.2		78 81 88 83 86 89 60 55 63 60 94 99 70	YQQKPGGVPARLL	ETHCD
2	20200515_F1_Ag6_Peng0013_SA_IgG_14_chymo.raw	F2:4881	GVH(+15.99)GVVK(+58.01)KQRY	F2:4932	11	77	77	11	448.9147	3	27.68	-	3.04E8	1343.7310	-6.5	Oxidation (HW); Carboxymethyl (KW X@N-term)	86 82 79 62 71 90 82 69 62 74 90	GVH(+15.99)GVVK(+58.01)KQRY	ETHCD
4	20200515_F1_Ag6_Peng0013_SA_IgG_14_thermo.raw	F4:11646	LSVSQPWVT	F4:3715	9	77	77	9	508.7745	2	20.60	-	6.4308E4	1015.5338	0.7		80 82 94 95 55 50 44 98 99	LSVSQPWVT	ETHCD
3	20200515_F1_Ag6_Peng0013_SA_IgG_14_ela.raw	F3:9803	RTPEVTC(+58.01)V	F3:4945	8	77	77	8	481.7366	2	27.41	-	1.1392E5	961.4539	4.9	Carboxymethyl	62 49 45 72 93 100 99 99	RTPEVTC(+58.01)V	HCD
2	20200515_F1_Ag6_Peng0013_SA_IgG_14_chymo.raw	F2:3323	SC(+58.01)RASQSVRGY	F2:3283	11	77	77	11	424.5334	3	18.49	-	1.9904E5	1270.5725	4.5	Carboxymethyl	92 92 50 50 51 87 85 85 78 89 92	SC(+58.01)RASQSVRGY	HCD
2	20200515_F1_Ag6_Peng0013_SA_IgG_14_chymo.raw	-	V(+58.01)VELQTGVSPRF	F2:5386	12	77	77	12	463.9147	3	30.78	-	0	1388.7300	-5.5	Carboxymethyl (KW X@N-term)	27 28 38 89 95 97 97 85 80 95 99 99	V(+58.01)VELQTGVSPRF	ETHCD
4	20200515_F1_Ag6_Peng0013_SA_IgG_14_thermo.raw	-	W(+58.01)WW(+15.99)N	F4:2949	4	77	77	4	383.1547	2	16.31	-	0	764.2918	4.0	Carboxymethyl (KW X@N-term); Oxidation (HW)	74 56 82 97	W(+58.01)WW(+15.99)N	ETHCD
4	20200515_F1_Ag6_Peng0013_SA_IgG_14_thermo.raw	F4:22962	L(+58.01)AVLTQSGPTLSLSPYKPEVP	F4:8728	21	77	77	21	752.4160	3	48.77	-	2.8071E6	2254.2095	7.3	Carboxymethyl (KW X@N-term)	61 69 95 99 92 85 99 66 43 70 99 100 100 99 96 88 69 34 85 33 46	L(+58.01)AVLTQSGPTLSLSPYKPEVP	HCD
2	20200515_F1_Ag6_Peng0013_SA_IgG_14_chymo.raw	-	LKDQPWKARETTKPSKESNNKY	F2:3141	22	77	77	22	530.4869	5	17.54	-	0	2647.3716	10.1		87 77 77 67 67 48 88 90 92 97 99 99 52 46 50 85 90 89 86 72 71 74	LKDQPWKARETTKPSKESNNKY	ETHCD
2	20200515_F1_Ag6_Peng0013_SA_IgG_14_chymo.raw	F2:5220	FHQGPKKAPKLL	F2:3617	12	77	77	12	455.2809	3	20.40	-	7.6584E4	1362.8135	5.3		77 65 71 62 54 73 99 86 86 98 98 60	FHQGPKKAPKLL	ETHCD
2	20200515_F1_Ag6_Peng0013_SA_IgG_14_chymo.raw	F2:8513	FTGNTKVETKGVTVAAPSVF	F2:5905	20	77	77	20	514.0346	4	33.69	-	1.6116E5	2052.0891	9.9		55 41 46 67 89 63 67 94 95 93 63 48 82 92 95 95 96 89 89 86	FTGNTKVETKGVTVAAPSVF	ETHCD
2	20200515_F1_Ag6_Peng0013_SA_IgG_14_chymo.raw	F2:17655	TTPTHWGSFTTFLYSKLTVPLEF	F2:9636	23	77	77	23	669.1030	4	55.40	-	1.2156E6	2672.3525	11.4		90 86 94 52 29 50 51 63 57 50 50 94 99 99 96 96 99 98 96 60 89 82 99	TTPTHWGSFTTFLYSKLTVPLEF	HCD
2	20200515_F1_Ag6_Peng0013_SA_IgG_14_chymo.raw	-	FTPAVLQSSGLY	F2:10706	12	77	77	12	641.8408	2	61.77	-	0	1281.6604	5.2		94 77 56 59 79 98 94 93 45 38 95 99	FTPAVLQSSGLY	HCD
2	20200515_F1_Ag6_Peng0013_SA_IgG_14_chymo.raw	F2:388	VTKLM(+15.99)L	F2:3472	6	77	77	6	360.7213	2	19.44	-	1.4169E4	719.4252	4.0	Oxidation (M)	86 89 86 61 54 88	VTKLM(+15.99)L	ETHCD
2	20200515_F1_Ag6_Peng0013_SA_IgG_14_chymo.raw	F2:8504	WSVRQPPGKGLEW	F2:7831	13	77	77	13	513.9434	3	44.74	-	5.1957E5	1538.7993	5.8		50 50 88 54 74 99 99 94 70 60 72 97 99	WSVRQPPGKGLEW	HCD
4	20200515_F1_Ag6_Peng0013_SA_IgG_14_thermo.raw	-	GPGKFRRVK	F4:8220	9	77	77	9	522.8309	2	45.82	-	0	1043.6353	11.6		79 87 78 66 74 93 83 70 65	GPGKFRRVK	ETHCD
2	20200515_F1_Ag6_Peng0013_SA_IgG_14_chymo.raw	F2:1677	HEALHNHYTQKSL	F2:3014	13	77	77	13	395.2023	4	16.78	-	3.3777E5	1576.7747	3.4		30 66 79 77 52 70 63 85 97 92 95 99 100	HEALHNHYTQKSL	HCD
3	20200515_F1_Ag6_Peng0013_SA_IgG_14_ela.raw	-	C(+58.01)VVVDVNQEEA	F3:4739	11	77	77	11	631.7851	2	26.19	-	0	1261.5496	4.8	Carboxymethyl	74 87 100 100 100 98 40 32 87 63 70	C(+58.01)VVVDVNQEEA	HCD
2	20200515_F1_Ag6_Peng0013_SA_IgG_14_chymo.raw	F2:10566	VFGQKTVTVL	F2:7826	10	77	77	10	546.3297	2	44.79	-	1.8222E6	1090.6387	5.7		97 97 93 57 45 46 82 93 98 63	VFGQKTVTVL	ETHCD
2	20200515_F1_Ag6_Peng0013_SA_IgG_14_chymo.raw	F2:21162	A(+58.01)PLHPAPGGLLTAGF	F2:12314	15	77	77	15	738.8934	2	71.38	-	3.5078E5	1475.7771	-3.2	Carboxymethyl (KW X@N-term)	54 44 66 38 39 48 94 95 95 98 97 97 97 99 99	A(+58.01)PLHPAPGGLLTAGF	HCD
2	20200515_F1_Ag6_Peng0013_SA_IgG_14_chymo.raw	F2:2852	VGSPWATL	F2:4892	8	77	77	8	415.7242	2	27.95	-	1.1662E6	829.4334	0.4		85 80 56 62 56 87 95 97	VGSPWATL	ETHCD
2	20200515_F1_Ag6_Peng0013_SA_IgG_14_chymo.raw	F2:12940	A(+58.01)LLVTQSAPTL	F2:8182	11	77	77	11	586.3350	2	46.78	-	2.2694E5	1170.6497	4.9	Carboxymethyl (KW X@N-term)	85 77 70 63 83 88 77 63 80 97 67	A(+58.01)LLVTQSAPTL	ETHCD
2	20200515_F1_Ag6_Peng0013_SA_IgG_14_chymo.raw	F2:8147	ALSPGERATL	F2:4900	10	77	77	10	507.7847	2	27.95	-	4.8555E5	1013.5505	4.3		65 74 99 98 94 95 45 39 77 85	ALSPGERATL	HCD
4	20200515_F1_Ag6_Peng0013_SA_IgG_14_thermo.raw	-	LSSPVTKSEM(+15.99)QKAC(+58.01)	F4:5157	14	77	77	14	528.2589	3	28.75	-	0	1581.7378	10.8	Oxidation (M); Carboxymethyl	99 99 100 98 98 99 99 96 45 22 22 31 83 92	LSSPVTKSEM(+15.99)QKAC(+58.01)	HCD
4	20200515_F1_Ag6_Peng0013_SA_IgG_14_thermo.raw	F4:39	LVRVLAVGLL	F4:4266 4267	10	77	77	10	351.5795	3	23.69	-	2.748E4	1051.7117	4.7		96 91 79 60 55 44 69 90 94 95	LVRVLAVGLL	ETHCD/HCD
4	20200515_F1_Ag6_Peng0013_SA_IgG_14_thermo.raw	F4:13863	TDPEGHHATLPDTEK	F4:6164	15	77	77	15	549.9302	3	34.52	-	8.9896E5	1646.7537	9.2		33 46 52 83 61 43 57 94 100 100 99 98 94 99 99	TDPEGHHATLPDTEK	HCD
4	20200515_F1_Ag6_Peng0013_SA_IgG_14_thermo.raw	F4:1739	EGEHFK	F4:4532	6	77	77	6	373.6786	2	25.18	-	3.9429E4	745.3395	4.4		46 37 96 91 97 96	EGEHFK	HCD
2	20200515_F1_Ag6_Peng0013_SA_IgG_14_chymo.raw	-	E(+58.01)KYAQVTLEQW	F2:10735	11	77	77	11	726.8577	2	61.93	-	0	1451.6931	5.3	Carboxymethyl (KW X@N-term)	48 43 66 76 68 60 91 100 100 100 100	E(+58.01)KYAQVTLEQW	ETHCD
3	20200515_F1_Ag6_Peng0013_SA_IgG_14_ela.raw	-	L(+58.01)LPK(+58.01)NLLKLAPLAVL	F3:6168	15	77	77	15	578.0423	3	34.34	-	0	1731.0908	8.2	Carboxymethyl (KW X@N-term)	96 96 91 86 95 95 89 76 91 59 49 50 67 56 62	L(+58.01)LPK(+58.01)NLLKLAPLAVL	ETHCD
2	20200515_F1_Ag6_Peng0013_SA_IgG_14_chymo.raw	F2:20035	T(+58.01)NKTHEGSVTEKTVQHQY	F2:3863	18	77	77	18	715.6848	3	21.73	-	1.3337E6	2144.0134	8.9	Carboxymethyl (KW X@N-term)	67 43 55 91 99 99 97 79 48 59 99 98 92 88 49 49 85 97	T(+58.01)NKTHEGSVTEKTVQHQY	ETHCD
3	20200515_F1_Ag6_Peng0013_SA_IgG_14_ela.raw	F3:434	KNVPKK	F3:7704	6	77	77	6	357.2369	2	43.07	-	1.1882E6	712.4595	-0.3		83 68 57 70 92 93	KNVPKK	ETHCD
2	20200515_F1_Ag6_Peng0013_SA_IgG_14_chymo.raw	F2:8444	C(+58.01)SSVTM(+15.99)TALHNHY	F2:3106	13	77	77	13	513.2240	3	17.33	-	5.981E7	1536.6338	10.7	Carboxymethyl; Oxidation (M)	98 100 100 100 7 5 6 97 100 100 100 100 100	C(+58.01)SSVTM(+15.99)TALHNHY	ETHCD
2	20200515_F1_Ag6_Peng0013_SA_IgG_14_chymo.raw	F2:2218	L(+58.01)FPPKPK(+58.01)GTL	F2:6494	10	77	77	10	405.2342	3	36.83	-	2.0847E6	1212.6753	4.6	Carboxymethyl (KW X@N-term)	94 97 99 99 96 71 29 30 59 98	L(+58.01)FPPKPK(+58.01)GTL	HCD
3	20200515_F1_Ag6_Peng0013_SA_IgG_14_ela.raw	F3:16034	LLLAKFRVKK	F3:15420	10	77	77	10	608.4225	2	84.85	-	1.3196E7	1214.8228	6.4		65 99 98 85 54 44 55 81 96 95	LLLAKFRVKK	ETHCD
2	20200515_F1_Ag6_Peng0013_SA_IgG_14_chymo.raw	F2:15059	KDPPLAHSALPAPLEKTLSKAKNAFLSPY	F2:4354	29	77	77	29	621.7544	5	24.54	-	3.6389E7	3103.7068	9.3		95 82 76 74 66 59 35 66 98 99 100 100 99 99 100 100 99 98 94 93 95 92 43 38 35 51 73 26 56	KDPPLAHSALPAPLEKTLSKAKNAFLSPY	HCD
4	20200515_F1_Ag6_Peng0013_SA_IgG_14_thermo.raw	F4:20177	A(+58.01)AKHEGSLSERRSTPEC(+58.01)S	F4:3858	18	77	77	18	687.6559	3	21.32	-	1.5999E6	2059.9229	11.2	Carboxymethyl (KW X@N-term); Carboxymethyl	31 31 37 80 89 92 96 79 77 98 96 94 78 51 66 98 100 100	A(+58.01)AKHEGSLSERRSTPEC(+58.01)S	ETHCD
3	20200515_F1_Ag6_Peng0013_SA_IgG_14_ela.raw	F3:17801	VTHQGLSSVPTKSMVAVW(+15.99)	F3:4234	18	77	77	18	648.3442	3	23.48	-	6.5807E5	1941.9983	6.5	Oxidation (HW)	81 90 83 92 67 70 93 97 82 87 100 99 89 15 24 72 82 66	VTHQGLSSVPTKSMVAVW(+15.99)	HCD
2	20200515_F1_Ag6_Peng0013_SA_IgG_14_chymo.raw	F2:16811	FTPAVLYTTEY	F2:10553	11	77	77	11	652.8317	2	59.94	-	4.8223E6	1303.6335	11.7		85 82 97 97 95 89 83 46 33 50 91	FTPAVLYTTEY	HCD
3	20200515_F1_Ag6_Peng0013_SA_IgG_14_ela.raw	F3:9541	HQGLSPK(+58.01)TKSFNDVQC(+58.01)	F3:4671	16	77	77	16	476.9807	4	25.70	-	1.0231E6	1903.8733	10.7	Carboxymethyl (KW X@N-term); Carboxymethyl	67 66 70 84 86 65 62 89 95 95 91 75 46 50 94 99	HQGLSPK(+58.01)TKSFNDVQC(+58.01)	ETHCD
2	20200515_F1_Ag6_Peng0013_SA_IgG_14_chymo.raw	F2:20181	VEVLTQSPASLSLSPGELNTL	F2:8678	21	77	77	21	719.0618	3	49.65	-	1.4237E6	2154.1418	10.1		44 61 76 88 76 66 89 89 50 66 99 100 99 98 96 88 81 33 31 92 100	VEVLTQSPASLSLSPGELNTL	HCD
4	20200515_F1_Ag6_Peng0013_SA_IgG_14_thermo.raw	F4:4452	GPPQQNHRKY	F4:2855	10	77	77	10	408.8810	3	15.80	-	5.2011E4	1223.6160	4.4		92 94 81 76 96 99 89 54 43 48	GPPQQNHRKY	ETHCD
3	20200515_F1_Ag6_Peng0013_SA_IgG_14_ela.raw	F3:1314	L(+58.01)RLPLA	F3:8017	6	77	77	6	370.7368	2	44.77	-	1.7999E6	739.4592	-0.2	Carboxymethyl (KW X@N-term)	91 92 89 67 63 61	L(+58.01)RLPLA	ETHCD
2	20200515_F1_Ag6_Peng0013_SA_IgG_14_chymo.raw	F2:11184	STFGQGTKVELKLQK(+58.01)PASVF	F2:6873	20	77	77	20	556.5608	4	39.26	-	5.2035E5	2222.1946	8.8	Carboxymethyl (KW X@N-term)	76 71 79 92 86 92 93 92 95 99 99 96 51 35 38 68 60 65 79 78	STFGQGTKVELKLQK(+58.01)PASVF	ETHCD
3	20200515_F1_Ag6_Peng0013_SA_IgG_14_ela.raw	-	TALGLLVPV	F3:5956	9	77	77	9	441.7899	2	33.15	-	0	881.5586	7.4		72 74 83 59 61 78 93 90 85	TALGLLVPV	ETHCD
3	20200515_F1_Ag6_Peng0013_SA_IgG_14_ela.raw	F3:8042	KKDKARR	F3:11601	7	77	77	7	451.2908	2	64.73	-	9.3451E5	900.5617	5.9		89 82 63 57 60 94 93	KKDKARR	ETHCD
2	20200515_F1_Ag6_Peng0013_SA_IgG_14_chymo.raw	F2:14637	NVHVGGLGVMVF	F2:12776	12	77	77	12	614.8350	2	73.47	-	1.1786E6	1227.6433	9.8		52 54 61 79 90 93 92 63 62 79 99 100	NVHVGGLGVMVF	ETHCD
3	20200515_F1_Ag6_Peng0013_SA_IgG_14_ela.raw	F3:13437	TKSFNRGEC(+58.01)	F3:2874	9	77	77	9	550.2480	2	15.91	-	6.4727E4	1098.4763	4.8	Carboxymethyl	99 100 100 97 82 30 27 65 96	TKSFNRGEC(+58.01)	HCD
2	20200515_F1_Ag6_Peng0013_SA_IgG_14_chymo.raw	F2:6163	LHQRPGQPPRLL	F2:4588	12	77	77	12	471.2828	3	26.22	-	5.4486E6	1410.8208	4.0		99 97 96 95 89 86 90 96 45 38 40 55	LHQRPGQPPRLL	HCD
2	20200515_F1_Ag6_Peng0013_SA_IgG_14_chymo.raw	F2:22978	E(-18.01)PAPLQK(+58.01)M(+15.99)GRVNF	F2:11952	13	77	77	13	771.8988	2	69.26	-	3.0655E5	1541.7661	11.0	Pyro-glu from E; Carboxymethyl (KW X@N-term); Oxidation (M)	89 90 78 65 61 59 66 79 63 68 86 97 100	E(-18.01)PAPLQK(+58.01)M(+15.99)GRVNF	ETHCD
4	20200515_F1_Ag6_Peng0013_SA_IgG_14_thermo.raw	-	TPEVTC(+58.01)VVVN(+.98)VSEHDEPVKFQN(+.98)GYVDGVEVHNAK	F4:10298	34	77	77	34	1266.9410	3	57.33	-	0	3797.7729	7.5	Carboxymethyl; Deamidation (NQ)	100 100 100 100 100 100 100 100 100 100 100 82 61 24 79 39 41 99 99 95 18 10 8 31 30 65 63 87 100 100 99 99 99 100	TPEVTC(+58.01)VVVN(+.98)VSEHDEPVKFQN(+.98)GYVDGVEVHNAK	HCD
3	20200515_F1_Ag6_Peng0013_SA_IgG_14_ela.raw	F3:12022	VLLTQSPATL	F3:8103	10	77	77	10	521.8137	2	45.19	-	1.4826E5	1041.6069	5.6		56 75 68 51 54 96 81 91 100 100	VLLTQSPATL	HCD
4	20200515_F1_Ag6_Peng0013_SA_IgG_14_thermo.raw	F4:32305	E(-18.01)VTHEGSTVEKTVAPTEC(+58.01)S	F4:5015	19	77	77	19	1022.4667	2	28.02	-	7.1105E5	2042.9102	4.2	Pyro-glu from E; Carboxymethyl	67 51 94 87 97 79 65 44 35 75 63 40 89 100 95 89 99 96 98	E(-18.01)VTHEGSTVEKTVAPTEC(+58.01)S	HCD
4	20200515_F1_Ag6_Peng0013_SA_IgG_14_thermo.raw	-	Y(+58.01)SSPVTKSDARSGW	F4:4839	14	77	77	14	533.5903	3	26.93	-	0	1597.7373	7.4	Carboxymethyl (KW X@N-term)	100 100 100 100 100 100 99 97 82 66 32 27 25 54	Y(+58.01)SSPVTKSDARSGW	HCD
2	20200515_F1_Ag6_Peng0013_SA_IgG_14_chymo.raw	F2:14739	KVSNKALPH(+15.99)TRKLTSKAKGPQVGEPQVY	F2:5038	28	77	77	28	616.3567	5	28.89	-	6.0025E6	3076.7144	10.6	Oxidation (HW)	98 97 99 98 99 98 88 74 45 40 65 95 67 38 62 99 100 100 99 67 44 38 40 59 67 87 97 99	KVSNKALPH(+15.99)TRKLTSKAKGPQVGEPQVY	ETHCD
2	20200515_F1_Ag6_Peng0013_SA_IgG_14_chymo.raw	F2:9927	TVLHQAM(+15.99)SLNGKEY	F2:6275	14	77	77	14	536.2697	3	35.89	-	5.3735E6	1605.7820	3.3	Oxidation (M)	63 61 93 82 78 34 32 56 99 96 93 91 98 100	TVLHQAM(+15.99)SLNGKEY	HCD
2	20200515_F1_Ag6_Peng0013_SA_IgG_14_chymo.raw	F2:21322	FAGALTSGVHTEK(+58.01)VLQSSGLY	F2:10171	21	77	77	21	741.7209	3	58.61	-	1.356E7	2222.1218	8.6	Carboxymethyl (KW X@N-term)	69 63 62 63 83 94 98 98 97 97 89 52 37 54 95 93 95 79 62 65 71	FAGALTSGVHTEK(+58.01)VLQSSGLY	ETHCD
2	20200515_F1_Ag6_Peng0013_SA_IgG_14_chymo.raw	F2:9547	EPPVFTVSW	F2:10497	9	77	77	9	531.2714	2	60.72	-	1.4998E6	1060.5229	4.9		96 79 55 46 49 71 98 100 100	EPPVFTVSW	HCD
2	20200515_F1_Ag6_Peng0013_SA_IgG_14_chymo.raw	F2:13538	VVFNGTKLTVL	F2:9153	11	77	77	11	595.8638	2	52.34	-	1.03E6	1189.7070	5.0		100 100 97 61 44 48 68 92 89 93 57	VVFNGTKLTVL	ETHCD
3	20200515_F1_Ag6_Peng0013_SA_IgG_14_ela.raw	F3:2433	KVLKALP	F3:3667	7	77	77	7	384.7740	2	20.15	-	2.3091E6	767.5269	8.5		74 74 82 83 79 74 71	KVLKALP	ETHCD
3	20200515_F1_Ag6_Peng0013_SA_IgG_14_ela.raw	F3:1887	PPKVTPL	F3:10499	7	77	77	7	376.2397	2	57.17	-	2.1829E6	750.4639	1.1		100 100 97 67 51 59 66	PPKVTPL	ETHCD
3	20200515_F1_Ag6_Peng0013_SA_IgG_14_ela.raw	F3:10546	LGFKLK(+58.01)PK	F3:8801	8	77	77	8	494.8177	2	48.80	-	1.1926E6	987.6116	9.3	Carboxymethyl (KW X@N-term)	100 97 82 60 68 59 79 70	LGFKLK(+58.01)PK	ETHCD
3	20200515_F1_Ag6_Peng0013_SA_IgG_14_ela.raw	-	GPPVLLHRR	F3:8159	9	77	77	9	522.8304	2	45.47	-	0	1043.6353	10.6		85 83 56 34 51 91 95 99 98	GPPVLLHRR	ETHCD
3	20200515_F1_Ag6_Peng0013_SA_IgG_14_ela.raw	F3:33523	WPPNNTTYVGLPVTPGEPASL	F3:10460	21	77	77	21	1105.5714	2	58.31	-	3.5331E6	2209.1055	10.3		99 98 86 61 49 51 63 54 51 57 67 67 72 91 95 97 98 98 96 82 79	WPPNNTTYVGLPVTPGEPASL	ETHCD
3	20200515_F1_Ag6_Peng0013_SA_IgG_14_ela.raw	F3:23503	DLQMTQSLK(+58.01)EQSVGDVVGK(+58.01)K	F3:8163	20	77	77	20	769.3972	3	45.50	-	2.9555E5	2305.1470	9.8	Carboxymethyl (KW X@N-term)	54 62 93 100 100 100 82 56 41 51 62 98 99 99 100 89 70 73 54 52	DLQMTQSLK(+58.01)EQSVGDVVGK(+58.01)K	ETHCD
4	20200515_F1_Ag6_Peng0013_SA_IgG_14_thermo.raw	F4:18815	HYTQKMRLSPG	F4:4598	11	77	77	11	659.3473	2	25.69	-	4.2962E6	1316.6660	10.6		94 97 78 54 72 30 39 85 100 99 98	HYTQKMRLSPG	HCD
3	20200515_F1_Ag6_Peng0013_SA_IgG_14_ela.raw	F3:24322	MK(+58.01)TVQPLSH(+15.99)NVSKAK(+58.01)SHNHV	F3:9162	20	77	77	20	792.0730	3	50.94	-	2.7775E6	2373.1858	4.8	Carboxymethyl (KW X@N-term); Oxidation (HW)	35 39 60 90 98 98 99 100 95 86 86 96 96 52 34 37 57 88 97 96	MK(+58.01)TVQPLSH(+15.99)NVSKAK(+58.01)SHNHV	ETHCD
2	20200515_F1_Ag6_Peng0013_SA_IgG_14_chymo.raw	F2:6534	LSTKDTSKNQVVL	F2:4351	13	77	77	13	478.2764	3	24.80	-	4.8065E5	1431.7932	9.9		55 46 69 90 99 97 92 62 55 72 97 99 67	LSTKDTSKNQVVL	ETHCD
2	20200515_F1_Ag6_Peng0013_SA_IgG_14_chymo.raw	F2:16766	RRQK(+58.01)RASPVF	F2:8525	10	77	77	10	651.8781	2	48.61	-	4.8091E5	1301.7317	7.6	Carboxymethyl (KW X@N-term)	89 82 66 60 83 82 62 68 85 91	RRQK(+58.01)RASPVF	ETHCD
4	20200515_F1_Ag6_Peng0013_SA_IgG_14_thermo.raw	F4:6636	LLYQNES	F4:4661	7	77	77	7	433.7189	2	25.95	-	3.2522E4	865.4182	5.9		98 96 57 49 78 83 76	LLYQNES	ETHCD
4	20200515_F1_Ag6_Peng0013_SA_IgG_14_thermo.raw	-	KVRPAVRLL	F4:4843	9	77	77	9	351.2451	3	26.95	-	0	1050.7026	10.2		67 74 74 66 61 80 87 91 90	KVRPAVRLL	ETHCD
2	20200515_F1_Ag6_Peng0013_SA_IgG_14_chymo.raw	F2:8750	WSLRQPPGKGLEW	F2:8373	13	77	77	13	518.6154	3	47.75	-	1.6083E6	1552.8149	6.0		54 73 88 77 54 84 98 68 55 60 92 98 98	WSLRQPPGKGLEW	ETHCD
4	20200515_F1_Ag6_Peng0013_SA_IgG_14_thermo.raw	F4:15544	LTLSKADYEKEGRVR	F4:4022	15	77	77	15	588.9963	3	22.32	-	1.5207E5	1763.9529	8.1		97 91 92 92 100 100 100 100 100 99 49 29 34 32 40	LTLSKADYEKEGRVR	ETHCD
3	20200515_F1_Ag6_Peng0013_SA_IgG_14_ela.raw	F3:13877	KHAKLNRKQ	F3:9362	9	77	77	9	561.8487	2	52.33	-	9.3979E6	1121.6782	4.1		62 70 82 69 79 89 89 72 78	KHAKLNRKQ	ETHCD
3	20200515_F1_Ag6_Peng0013_SA_IgG_14_ela.raw	F3:2035	RK(+58.01)PKLG	F3:9566	6	77	77	6	378.7370	2	53.35	-	6.8518E5	755.4653	-7.8	Carboxymethyl (KW X@N-term)	65 61 86 83 91 74	RK(+58.01)PKLG	ETHCD
3	20200515_F1_Ag6_Peng0013_SA_IgG_14_ela.raw	F3:18089	HLVDELLPGANK	F3:5973	12	77	77	12	653.3651	2	32.98	-	4.1895E6	1304.7087	5.2		99 100 100 100 100 93 69 31 28 40 65 99	HLVDELLPGANK	HCD
4	20200515_F1_Ag6_Peng0013_SA_IgG_14_thermo.raw	F4:30640	TPEVTC(+58.01)VHFKTDHDQ(+.98)PVKFNWYVDVGEVHNAK	F4:10205	32	77	77	32	950.4590	4	57.20	-	1.0705E7	3797.7783	7.5	Carboxymethyl; Deamidation (NQ)	99 98 100 100 99 99 99 41 45 41 16 18 16 97 70 56 66 83 74 75 82 92 98 95 57 48 97 99 99 99 100 100	TPEVTC(+58.01)VHFKTDHDQ(+.98)PVKFNWYVDVGEVHNAK	HCD
4	20200515_F1_Ag6_Peng0013_SA_IgG_14_thermo.raw	F4:1742	ELPRC(+58.01)A	F4:6961	6	77	77	6	373.6807	2	38.91	-	1.0446E5	745.3428	5.3	Carboxymethyl	56 55 69 83 98 100	ELPRC(+58.01)A	ETHCD
3	20200515_F1_Ag6_Peng0013_SA_IgG_14_ela.raw	F3:11602	FSK(+58.01)W(+58.01)QSE	F3:3122	7	77	77	7	514.2225	2	17.26	-	5.7271E4	1026.4294	0.9	Carboxymethyl (KW X@N-term)	55 55 59 71 98 100 100	FSK(+58.01)W(+58.01)QSE	ETHCD
3	20200515_F1_Ag6_Peng0013_SA_IgG_14_ela.raw	F3:4218	VKPK(+58.01)GLL	F3:7262	7	77	77	7	406.7610	2	40.50	-	2.4719E5	811.5167	-11.4	Carboxymethyl (KW X@N-term)	48 57 76 74 88 98 97	VKPK(+58.01)GLL	ETHCD
4	20200515_F1_Ag6_Peng0013_SA_IgG_14_thermo.raw	F4:6423	LSTSLTLSKADYEKPW(+15.99)VAK	F4:5018	19	77	77	19	431.4405	5	27.95	-	9.0005E4	2152.1414	11.4	Oxidation (HW)	67 65 85 94 100 100 100 99 100 99 99 99 99 43 38 39 48 44 44	LSTSLTLSKADYEKPW(+15.99)VAK	ETHCD
3	20200515_F1_Ag6_Peng0013_SA_IgG_14_ela.raw	F3:4278	VNLK(+58.01)LVA	F3:7769	7	77	77	7	407.7563	2	43.48	-	3.3775E5	813.4960	2.6	Carboxymethyl (KW X@N-term)	90 89 93 72 71 60 61	VNLK(+58.01)LVA	ETHCD
2	20200515_F1_Ag6_Peng0013_SA_IgG_14_chymo.raw	F2:4124	APGLRGRF	F2:3453	8	77	77	8	437.2589	2	19.23	-	4.8586E5	872.4980	5.8		90 79 40 45 63 95 100 100	APGLRGRF	ETHCD
4	20200515_F1_Ag6_Peng0013_SA_IgG_14_thermo.raw	-	TPGTHEGSTVRW(+15.99)VAPTE	F4:4762	17	77	77	17	920.9553	2	26.49	-	0	1839.8750	11.5	Oxidation (HW)	46 45 78 96 100 100 88 74 69 63 33 34 85 100 99 96 97	TPGTHEGSTVRW(+15.99)VAPTE	HCD
2	20200515_F1_Ag6_Peng0013_SA_IgG_14_chymo.raw	F2:2183	DSVKGRF	F2:3408	7	76	76	7	404.7212	2	18.86	-	8.4122E6	807.4239	4.9		94 95 99 98 60 43 49	DSVKGRF	HCD
2	20200515_F1_Ag6_Peng0013_SA_IgG_14_chymo.raw	-	LTSNLNNDLTLL	F2:10791	12	76	76	12	665.8670	2	62.29	-	0	1329.7139	4.2		85 62 46 48 75 79 71 85 95 100 100 73	LTSNLNNDLTLL	ETHCD
3	20200515_F1_Ag6_Peng0013_SA_IgG_14_ela.raw	-	LAVLRLSP	F3:4805	8	76	76	8	434.7825	2	26.56	-	0	867.5541	-4.2		71 79 93 90 78 79 60 63	LAVLRLSP	ETHCD
2	20200515_F1_Ag6_Peng0013_SA_IgG_14_chymo.raw	F2:14862	QQKGPQAPRLL	F2:4904	11	76	76	11	618.3679	2	27.90	-	2.7552E7	1234.7146	5.4		94 94 89 62 65 74 78 70 71 93 54	QQKGPQAPRLL	ETHCD
2	20200515_F1_Ag6_Peng0013_SA_IgG_14_chymo.raw	F2:5932	YQQKPGPVKKLL	F2:4967	12	76	76	12	466.9565	3	28.22	-	4.3791E6	1397.8394	6.0		60 75 90 69 79 97 89 62 56 93 95 54	YQQKPGPVKKLL	ETHCD
3	20200515_F1_Ag6_Peng0013_SA_IgG_14_ela.raw	F3:10747	DGLLLPRGR	F3:7714	9	76	76	9	498.8063	2	43.00	-	2.4843E6	995.5876	10.5		81 57 66 79 95 90 82 71 67	DGLLLPRGR	ETHCD
4	20200515_F1_Ag6_Peng0013_SA_IgG_14_thermo.raw	F4:10821	QLPALPRPV	F4:8866	9	76	76	9	495.8085	2	48.99	-	5.2487E6	989.6022	0.3		49 62 82 80 90 92 85 79 69	QLPALPRPV	ETHCD
4	20200515_F1_Ag6_Peng0013_SA_IgG_14_thermo.raw	F4:17	L(+58.01)LKVVPVLL	F4:4162 4163	9	76	76	9	351.2448	3	23.13	-	1.0243E6	1050.7053	6.8	Carboxymethyl (KW X@N-term)	99 98 86 71 49 56 57 84 89	L(+58.01)LKVVPVLL	ETHCD/HCD
2	20200515_F1_Ag6_Peng0013_SA_IgG_14_chymo.raw	F2:575	YVFDPKKW(+15.99)	F2:4657	8	76	76	8	366.8625	3	26.54	-	7.1185E5	1097.5544	10.1	Oxidation (HW)	97 96 96 95 74 44 44 67	YVFDPKKW(+15.99)	HCD
2	20200515_F1_Ag6_Peng0013_SA_IgG_14_chymo.raw	F2:28419	YH(+15.99)QPTKPSLTNQQW	F2:9990	14	76	76	14	872.4362	2	57.56	-	8.1051E5	1742.8376	11.6	Oxidation (HW)	28 29 30 70 83 70 79 96 98 98 95 95 100 100	YH(+15.99)QPTKPSLTNQQW	ETHCD
3	20200515_F1_Ag6_Peng0013_SA_IgG_14_ela.raw	F3:13896	H(+15.99)(+58.01)VRGSVMVTLNAPTE	F3:3415	15	76	76	15	562.2869	3	18.86	-	6.152E4	1683.8250	8.2	Oxidation (HW); Carboxymethyl (KW X@N-term)	16 16 51 97 95 92 98 93 83 60 56 92 99 100 100	H(+15.99)(+58.01)VRGSVMVTLNAPTE	ETHCD
4	20200515_F1_Ag6_Peng0013_SA_IgG_14_thermo.raw	F4:2465	LVALLTPAAVLA	F4:5101	12	76	76	12	384.5837	3	28.23	-	9.4919E6	1150.7324	-2.7		83 88 97 93 82 75 78 68 75 65 62 51	LVALLTPAAVLA	ETHCD
4	20200515_F1_Ag6_Peng0013_SA_IgG_14_thermo.raw	F4:15470	SSGSQGEQPSH(+15.99)G	F4:2884	12	76	76	12	587.2410	2	15.92	-	6.2134E4	1172.4695	-1.8	Oxidation (HW)	92 89 72 60 65 59 69 74 72 73 97 97	SSGSQGEQPSH(+15.99)G	ETHCD
3	20200515_F1_Ag6_Peng0013_SA_IgG_14_ela.raw	F3:9058	GPRRLVHV	F3:8483	8	76	76	8	467.2961	2	47.37	-	5.126E6	932.5668	11.8		95 96 97 66 51 51 74 82	GPRRLVHV	ETHCD
2	20200515_F1_Ag6_Peng0013_SA_IgG_14_chymo.raw	F2:16212	RSAGWPKVGVETTKPSKQSNNKY	F2:3078	23	76	76	23	641.3465	4	17.25	-	4.6563E6	2561.3350	8.6		55 52 71 96 75 89 98 99 99 98 98 98 99 87 89 98 89 33 25 34 61 60 56	RSAGWPKVGVETTKPSKQSNNKY	ETHCD
4	20200515_F1_Ag6_Peng0013_SA_IgG_14_thermo.raw	F4:4685	GLPTPKPL	F4:7607	8	76	76	8	411.7618	2	42.19	-	2.7693E6	821.5010	9.7		71 76 86 79 83 78 72 66	GLPTPKPL	ETHCD
2	20200515_F1_Ag6_Peng0013_SA_IgG_14_chymo.raw	F2:2679	QAGKPGRAPKLL	F2:3811	12	76	76	12	412.5928	3	21.56	-	9.3614E6	1234.7510	4.5		41 40 54 97 95 89 66 82 80 86 97 90	QAGKPGRAPKLL	HCD
2	20200515_F1_Ag6_Peng0013_SA_IgG_14_chymo.raw	F2:18938	FPSRTPEVTC(+58.01)VVVDVSHEDNRKW(+15.99)	F2:9377	23	76	76	23	694.3433	4	53.73	-	9.9731E7	2773.3130	11.2	Carboxymethyl; Oxidation (HW)	34 39 31 48 37 69 98 97 96 98 100 100 100 97 95 97 95 94 78 49 54 69 88	FPSRTPEVTC(+58.01)VVVDVSHEDNRKW(+15.99)	ETHCD
2	20200515_F1_Ag6_Peng0013_SA_IgG_14_chymo.raw	F2:7147	KPPPKDSPL	F2:4886	9	76	76	9	489.7867	2	27.68	-	2.5162E8	977.5545	4.5		28 69 79 79 93 98 72 79 91	KPPPKDSPL	ETHCD
4	20200515_F1_Ag6_Peng0013_SA_IgG_14_thermo.raw	-	LSTTVLTSKADYEKDQRKA	F4:5275	19	76	76	19	718.7228	3	29.41	-	0	2153.1328	6.4		56 52 70 85 74 76 67 76 100 100 100 100 100 100 68 32 41 79 76	LSTTVLTSKADYEKDQRKA	ETHCD
4	20200515_F1_Ag6_Peng0013_SA_IgG_14_thermo.raw	F4:32669	LEVMTQSPATLK(+58.01)PMFHK(+58.01)	F4:7173	17	76	76	17	1037.5320	2	40.14	-	9.0809E4	2073.0273	10.6	Carboxymethyl (KW X@N-term)	52 63 89 94 97 94 95 90 86 92 80 52 50 44 63 72 85	LEVMTQSPATLK(+58.01)PMFHK(+58.01)	ETHCD
3	20200515_F1_Ag6_Peng0013_SA_IgG_14_ela.raw	F3:173	LH(+15.99)PLVL	F3:9993	6	76	76	6	354.2265	2	55.79	-	1.6569E6	706.4377	0.9	Oxidation (HW)	85 80 79 73 67 74	LH(+15.99)PLVL	ETHCD
4	20200515_F1_Ag6_Peng0013_SA_IgG_14_thermo.raw	F4:7964	SLHQGLSPK(+58.01)TKS	F4:3339	12	76	76	12	447.5797	3	18.59	-	2.4607E5	1339.7095	5.8	Carboxymethyl (KW X@N-term)	38 50 55 93 100 100 96 70 62 91 84 78	SLHQGLSPK(+58.01)TKS	ETHCD
4	20200515_F1_Ag6_Peng0013_SA_IgG_14_thermo.raw	F4:833	PLLRLL	F4:4421	6	76	76	6	362.7605	2	24.59	-	6.0402E5	723.5007	8.0		37 59 72 94 99 99	PLLRLL	ETHCD
4	20200515_F1_Ag6_Peng0013_SA_IgG_14_thermo.raw	F4:17	L(+58.01)LVVKVPLL	F4:4194 4195	9	76	76	9	351.2448	3	23.13	-	1.0243E6	1050.7053	6.8	Carboxymethyl (KW X@N-term)	99 98 90 70 45 49 65 84 89	L(+58.01)LVVKVPLL	ETHCD/HCD
4	20200515_F1_Ag6_Peng0013_SA_IgG_14_thermo.raw	F4:14372	HLSEGSVTW(+15.99)RVAPTE	F4:3397	15	76	76	15	562.2877	3	18.83	-	3.9281E4	1683.8215	11.8	Oxidation (HW)	24 32 29 76 90 93 94 97 90 91 90 87 73 85 99	HLSEGSVTW(+15.99)RVAPTE	ETHCD
3	20200515_F1_Ag6_Peng0013_SA_IgG_14_ela.raw	F3:20615	ALEEQLQQLARE	F3:6955	12	76	76	12	714.3813	2	38.78	-	3.6395E4	1426.7415	4.7		66 79 95 95 93 98 96 96 95 39 30 35	ALEEQLQQLARE	ETHCD
2	20200515_F1_Ag6_Peng0013_SA_IgG_14_chymo.raw	F2:2843	KVK(+58.01)FFAKRY	F2:4082	9	76	76	9	415.5809	3	23.06	-	1.194E6	1243.7078	10.5	Carboxymethyl (KW X@N-term)	34 28 37 96 99 99 98 99 100	KVK(+58.01)FFAKRY	HCD
2	20200515_F1_Ag6_Peng0013_SA_IgG_14_chymo.raw	F2:15341	EHALHVNQGNVTVFSC(+58.01)SVMHEALHNHY	F2:7940	27	76	76	27	627.0944	5	45.46	-	8.289E7	3130.4138	6.9	Carboxymethyl	54 23 57 57 22 34 39 49 52 62 67 75 94 100 100 100 98 98 98 98 97 96 99 98 99 98 100	EHALHVNQGNVTVFSC(+58.01)SVMHEALHNHY	HCD
2	20200515_F1_Ag6_Peng0013_SA_IgG_14_chymo.raw	F2:2583	KSGSKAMM(+15.99)EKHKVY	F2:3554	14	76	76	14	410.7159	4	19.87	-	1.2724E7	1638.8223	7.4	Oxidation (M)	33 33 48 97 97 97 45 55 91 88 90 97 99 100	KSGSKAMM(+15.99)EKHKVY	HCD
4	20200515_F1_Ag6_Peng0013_SA_IgG_14_thermo.raw	F4:8003	KHAPPALPRRLS	F4:10222	12	76	76	12	448.2789	3	56.83	-	9.6466E5	1341.7993	11.7		90 85 79 76 80 96 90 82 79 69 50 38	KHAPPALPRRLS	ETHCD
4	20200515_F1_Ag6_Peng0013_SA_IgG_14_thermo.raw	F4:31642	SPPTTQSPQQTLSETPK(+58.01)P	F4:6970	18	76	76	18	991.4998	2	39.02	-	8.6781E5	1980.9639	10.6	Carboxymethyl (KW X@N-term)	94 93 76 69 88 96 85 59 49 56 70 79 75 77 70 72 71 95	SPPTTQSPQQTLSETPK(+58.01)P	ETHCD
4	20200515_F1_Ag6_Peng0013_SA_IgG_14_thermo.raw	F4:1048	KRLLRKKGP	F4:4741	9	76	76	9	365.9204	3	26.47	-	3.741E5	1094.7400	-0.5		56 75 93 95 82 72 81 67 65	KRLLRKKGP	ETHCD
2	20200515_F1_Ag6_Peng0013_SA_IgG_14_chymo.raw	F2:6952	LSH(+15.99)KGTAPKLLLY	F2:7151	13	76	76	13	486.2912	3	40.86	-	2.0928E5	1455.8450	4.7	Oxidation (HW)	50 39 39 51 96 99 85 67 74 95 99 99 98	LSH(+15.99)KGTAPKLLLY	ETHCD
4	20200515_F1_Ag6_Peng0013_SA_IgG_14_thermo.raw	F4:13795	AVSSPVTKSSM(+15.99)QAVAC(+58.01)	F4:5310	16	76	76	16	547.2660	3	29.50	-	5.5568E5	1638.7593	10.3	Oxidation (M); Carboxymethyl	51 63 100 100 100 100 100 100 100 56 34 32 39 59 92 97	AVSSPVTKSSM(+15.99)QAVAC(+58.01)	HCD
4	20200515_F1_Ag6_Peng0013_SA_IgG_14_thermo.raw	F4:20336	SPVTKSFNAAEAC(+58.01)	F4:4884	13	76	76	13	691.8241	2	27.27	-	6.1789E5	1381.6184	11.0	Carboxymethyl	100 100 100 100 100 99 93 41 32 28 48 65 89	SPVTKSFNAAEAC(+58.01)	HCD
4	20200515_F1_Ag6_Peng0013_SA_IgG_14_thermo.raw	F4:23175	GH(+15.99)STVEGLSSPVTKDGNQYLC(+58.01)	F4:5924	21	76	76	21	756.0215	3	32.91	-	1.4016E6	2265.0220	9.2	Oxidation (HW); Carboxymethyl	34 35 56 82 85 99 98 99 100 100 100 100 100 99 94 37 32 38 54 69 96	GH(+15.99)STVEGLSSPVTKDGNQYLC(+58.01)	HCD
4	20200515_F1_Ag6_Peng0013_SA_IgG_14_thermo.raw	F4:17375	PGTTLQTSPSFL	F4:10395	12	76	76	12	624.8300	2	57.84	-	3.0726E4	1247.6396	4.6		93 85 86 79 52 37 45 79 77 82 100 100	PGTTLQTSPSFL	ETHCD
3	20200515_F1_Ag6_Peng0013_SA_IgG_14_ela.raw	F3:6097	ASALGSGVVP	F3:10002	10	76	76	10	429.2381	2	55.86	-	3.9972E6	856.4654	-4.4		91 87 85 84 86 79 78 61 52 57	ASALGSGVVP	ETHCD
3	20200515_F1_Ag6_Peng0013_SA_IgG_14_ela.raw	F3:6840	KKAKKGLT	F3:10938	8	76	76	8	437.2930	2	60.41	-	1.6542E6	872.5807	-10.7		88 86 89 89 79 69 61 49	KKAKKGLT	ETHCD
2	20200515_F1_Ag6_Peng0013_SA_IgG_14_chymo.raw	F2:23194	A(+58.01)PVKETVTC(+58.01)VVVDVSHEDEPVFLEWY	F2:10314	26	76	76	26	777.3796	4	59.62	-	2.6295E7	3105.4529	11.7	Carboxymethyl (KW X@N-term); Carboxymethyl	59 49 55 49 61 52 62 86 100 100 100 100 100 98 96 84 98 98 65 40 92 39 34 70 99 100	A(+58.01)PVKETVTC(+58.01)VVVDVSHEDEPVFLEWY	HCD
2	20200515_F1_Ag6_Peng0013_SA_IgG_14_chymo.raw	F2:15879	KADSSVPKAGVEPSHYFAKDNKY	F2:3243	23	76	76	23	635.3267	4	17.86	-	1.9865E7	2537.2549	9.0		97 96 98 88 77 65 75 99 76 52 60 72 38 44 41 90 86 78 74 83 77 89 99	KADSSVPKAGVEPSHYFAKDNKY	HCD
3	20200515_F1_Ag6_Peng0013_SA_IgG_14_ela.raw	F3:15437	LTK(+58.01)DWSPATL	F3:8020	10	76	76	10	595.3136	2	44.54	-	5.4491E5	1188.6025	8.5	Carboxymethyl (KW X@N-term)	89 72 62 52 39 82 81 86 100 100	LTK(+58.01)DWSPATL	ETHCD
3	20200515_F1_Ag6_Peng0013_SA_IgG_14_ela.raw	F3:22	L(+58.01)LVKVPVLL	F3:4201	9	76	76	9	351.2448	3	23.13	-	6.0768E5	1050.7053	6.9	Carboxymethyl (KW X@N-term)	99 97 90 79 79 65 46 66 66	L(+58.01)LVKVPVLL	ETHCD
3	20200515_F1_Ag6_Peng0013_SA_IgG_14_ela.raw	F3:10140	GPKRYLLAG	F3:9601	9	76	76	9	487.7938	2	53.46	-	9.7262E4	973.5709	2.2		83 85 83 65 61 81 80 68 79	GPKRYLLAG	ETHCD
4	20200515_F1_Ag6_Peng0013_SA_IgG_14_thermo.raw	-	LPGKRVRLL	F4:4245 4246	9	76	76	9	351.2449	3	23.57	-	0	1050.7026	9.7		38 45 50 79 94 98 93 93 95	LPGKRVRLL	HCD/ETHCD
2	20200515_F1_Ag6_Peng0013_SA_IgG_14_chymo.raw	F2:14637	HKSPGGLGVMVF	F2:12728	12	76	76	12	614.8350	2	73.47	-	1.1786E6	1227.6433	9.8		24 27 39 85 96 97 98 82 78 90 100 100	HKSPGGLGVMVF	ETHCD
4	20200515_F1_Ag6_Peng0013_SA_IgG_14_thermo.raw	F4:17	KVGRLPRLL	F4:4205 4206	9	76	76	9	351.2448	3	23.13	-	1.0243E6	1050.7026	9.4		61 65 63 65 72 88 88 90 95	KVGRLPRLL	ETHCD/HCD
3	20200515_F1_Ag6_Peng0013_SA_IgG_14_ela.raw	F3:30084	HQGLSSPVTKSW(+15.99)M(+15.99)EGTQ	F3:4637	17	76	76	17	952.9537	2	25.70	-	2.74E5	1903.8735	10.2	Oxidation (HW); Oxidation (M)	95 92 91 97 100 100 93 90 99 98 90 32 29 46 66 28 51	HQGLSSPVTKSW(+15.99)M(+15.99)EGTQ	HCD
4	20200515_F1_Ag6_Peng0013_SA_IgG_14_thermo.raw	F4:2570	L(+58.01)AALPRKDTL	F4:5661	10	76	76	10	385.8991	3	31.60	-	2.0341E6	1154.6658	8.4	Carboxymethyl (KW X@N-term)	68 66 56 69 82 89 93 95 72 72	L(+58.01)AALPRKDTL	ETHCD
2	20200515_F1_Ag6_Peng0013_SA_IgG_14_chymo.raw	F2:2771	VRQAPGKGLEW	F2:5918	11	76	76	11	414.2336	3	33.56	-	4.2973E7	1239.6724	5.4		37 31 48 84 99 99 92 82 76 92 100	VRQAPGKGLEW	HCD
2	20200515_F1_Ag6_Peng0013_SA_IgG_14_chymo.raw	F2:13268	LGTQPPK(+58.01)SKGL	F2:5885	11	76	76	11	592.3402	2	33.61	-	4.2636E5	1182.6609	4.2	Carboxymethyl (KW X@N-term)	71 71 92 88 86 62 51 83 90 87 57	LGTQPPK(+58.01)SKGL	ETHCD
2	20200515_F1_Ag6_Peng0013_SA_IgG_14_chymo.raw	F2:4965	E(-18.01)KRKQDGSEKY	F2:3285	11	76	76	11	450.5694	3	18.16	-	1.2855E6	1348.6736	9.5	Pyro-glu from E	54 25 32 93 92 95 86 87 90 90 96	E(-18.01)KRKQDGSEKY	HCD
2	20200515_F1_Ag6_Peng0013_SA_IgG_14_chymo.raw	F2:6026	YQQKPGKAPKFL	F2:4601	12	76	76	12	468.9401	3	26.22	-	1.294E6	1403.7925	4.3		70 69 78 84 79 33 45 90 87 89 93 97	YQQKPGKAPKFL	HCD
4	20200515_F1_Ag6_Peng0013_SA_IgG_14_thermo.raw	F4:21195	KTW(+58.01)FSKTVPSSLGQHTMH(+15.99)	F4:5447	18	76	76	18	716.0256	3	30.38	-	5.3666E5	2145.0312	11.0	Carboxymethyl (KW X@N-term); Oxidation (HW)	21 20 29 41 57 87 96 94 94 98 93 82 92 93 89 96 95 98	KTW(+58.01)FSKTVPSSLGQHTMH(+15.99)	HCD
3	20200515_F1_Ag6_Peng0013_SA_IgG_14_ela.raw	F3:17230	PGKPPRKALFR	F3:9204	11	76	76	11	633.8998	2	53.34	-	3.6006E6	1265.7720	10.3		94 94 96 92 82 61 56 72 81 57 50	PGKPPRKALFR	ETHCD
3	20200515_F1_Ag6_Peng0013_SA_IgG_14_ela.raw	-	GTSTHQGLSW(+15.99)FMSLW(+15.99)HKSE	F3:6604	19	76	76	19	751.0162	3	36.87	-	0	2250.0164	4.7	Oxidation (HW)	49 48 83 93 92 90 96 100 100 85 69 67 78 89 76 70 40 43 79	GTSTHQGLSW(+15.99)FMSLW(+15.99)HKSE	ETHCD
2	20200515_F1_Ag6_Peng0013_SA_IgG_14_chymo.raw	F2:12346	R(+58.01)VLTVDKW(+58.01)QRFY	F2:7808	12	76	76	12	576.3079	3	44.48	-	2.5108E5	1725.8838	10.4	Carboxymethyl (KW X@N-term)	67 70 92 92 90 92 85 52 32 48 96 98	R(+58.01)VLTVDKW(+58.01)QRFY	HCD
2	20200515_F1_Ag6_Peng0013_SA_IgG_14_chymo.raw	F2:18937	LSQNQLVTC(+58.01)VVH(+15.99)ATPEVVVDVDGMF	F2:9626	25	76	76	25	694.3431	4	55.14	-	3.4388E6	2773.3303	4.7	Carboxymethyl; Oxidation (HW)	59 51 50 43 44 61 82 100 100 100 98 92 56 59 43 56 91 94 92 94 92 95 67 92 95	LSQNQLVTC(+58.01)VVH(+15.99)ATPEVVVDVDGMF	HCD
4	20200515_F1_Ag6_Peng0013_SA_IgG_14_thermo.raw	F4:15297	QTGSPMHPH(+15.99)TG	F4:3030	11	76	76	11	583.2581	2	16.62	-	7.76E5	1164.4983	2.8	Oxidation (HW)	56 61 76 78 72 68 86 94 82 78 86	QTGSPMHPH(+15.99)TG	ETHCD
3	20200515_F1_Ag6_Peng0013_SA_IgG_14_ela.raw	F3:2420	LGLPLQK	F3:10412	7	76	76	7	384.7535	2	58.08	-	2.0898E6	767.4905	2.7		50 57 85 93 90 74 83	LGLPLQK	ETHCD
4	20200515_F1_Ag6_Peng0013_SA_IgG_14_thermo.raw	F4:10789	PPAVLAPVPK	F4:11503	10	76	76	10	494.8187	2	63.81	-	1.7601E6	987.6116	11.3		77 88 82 84 86 82 91 59 59 51	PPAVLAPVPK	ETHCD
4	20200515_F1_Ag6_Peng0013_SA_IgG_14_thermo.raw	F4:6162	DGLRGSRP	F4:10061	8	76	76	8	429.2381	2	55.88	-	4.1078E6	856.4515	11.9		88 69 79 94 93 79 55 54	DGLRGSRP	ETHCD
3	20200515_F1_Ag6_Peng0013_SA_IgG_14_ela.raw	F3:4222	K(+58.01)LAVKVP	F3:10674	7	76	76	7	406.7664	2	58.40	-	3.3971E6	811.5167	1.8	Carboxymethyl (KW X@N-term)	46 57 79 98 94 79 78	K(+58.01)LAVKVP	ETHCD
2	20200515_F1_Ag6_Peng0013_SA_IgG_14_chymo.raw	F2:7572	LSLTM(+15.99)TQW	F2:9697	8	76	76	8	498.2466	2	55.66	-	9.4653E5	994.4794	-0.7	Oxidation (M)	96 97 96 82 27 28 85 99	LSLTM(+15.99)TQW	HCD
2	20200515_F1_Ag6_Peng0013_SA_IgG_14_chymo.raw	F2:20970	ATEYKSLTPEQW(+15.99)	F2:9558	12	76	76	12	734.8562	2	54.88	-	1.5512E5	1467.6882	6.6	Oxidation (HW)	69 50 46 43 71 91 97 96 74 78 99 100	ATEYKSLTPEQW(+15.99)	ETHCD
3	20200515_F1_Ag6_Peng0013_SA_IgG_14_ela.raw	F3:16850	RSTPEVTC(+58.01)VVV	F3:7068	11	76	76	11	624.3219	2	39.47	-	1.4319E5	1246.6228	5.2	Carboxymethyl	44 48 63 48 71 81 91 95 99 99 99	RSTPEVTC(+58.01)VVV	HCD
2	20200515_F1_Ag6_Peng0013_SA_IgG_14_chymo.raw	F2:15848	QPAGSKSKAGVETTDSRKAVNELY	F2:2867	24	76	76	24	634.8365	4	16.08	-	6.6638E6	2535.2927	9.6		62 61 60 51 62 79 90 99 96 92 94 97 92 88 52 38 38 81 79 79 79 89 69 98	QPAGSKSKAGVETTDSRKAVNELY	HCD
2	20200515_F1_Ag6_Peng0013_SA_IgG_14_chymo.raw	F2:9077	LFPPSDEQL	F2:7990	9	76	76	9	523.2678	2	46.04	-	3.5958E5	1044.5127	8.0		88 79 87 61 38 51 81 99 100	LFPPSDEQL	ETHCD
4	20200515_F1_Ag6_Peng0013_SA_IgG_14_thermo.raw	F4:2490	L(+58.01)RLPVL	F4:10512	6	76	76	6	384.7530	2	58.03	-	1.9556E6	767.4905	1.2	Carboxymethyl (KW X@N-term)	90 78 75 81 65 68	L(+58.01)RLPVL	ETHCD
2	20200515_F1_Ag6_Peng0013_SA_IgG_14_chymo.raw	F2:17757	T(+58.01)FPAVLQSSGLY	F2:10690	12	76	76	12	670.8435	2	61.26	-	1.0037E7	1339.6660	4.8	Carboxymethyl (KW X@N-term)	73 67 61 68 84 83 65 79 57 82 95 98	T(+58.01)FPAVLQSSGLY	HCD
4	20200515_F1_Ag6_Peng0013_SA_IgG_14_thermo.raw	F4:20043	L(+58.01)AVLTQSGTPLSLSPGERAT	F4:8112	20	76	76	20	686.0389	3	45.32	-	5.952E5	2055.0847	4.9	Carboxymethyl (KW X@N-term)	40 46 82 95 87 83 99 59 41 46 97 98 99 100 98 90 93 49 51 69	L(+58.01)AVLTQSGTPLSLSPGERAT	HCD
3	20200515_F1_Ag6_Peng0013_SA_IgG_14_ela.raw	F3:2320	PTLQKAKVHK	F3:10112	10	76	76	10	383.9122	3	56.36	-	3.7259E5	1148.7029	10.3		67 67 83 72 79 66 75 85 88 79	PTLQKAKVHK	ETHCD
2	20200515_F1_Ag6_Peng0013_SA_IgG_14_chymo.raw	F2:35305	LFPFC(+58.01)TKSGTASVVC(+58.01)LFLL	F2:11177	19	76	76	19	1081.5603	2	62.36	-	9.413E7	2161.0837	10.3	Carboxymethyl	97 91 78 71 23 31 70 69 50 59 77 85 90 93 89 88 86 98 99	LFPFC(+58.01)TKSGTASVVC(+58.01)LFLL	HCD
2	20200515_F1_Ag6_Peng0013_SA_IgG_14_chymo.raw	-	QQKPDQSPKLL	F2:4650	11	76	76	11	427.9125	3	26.56	-	0	1280.7087	5.4		67 62 45 70 97 95 75 81 91 96 55	QQKPDQSPKLL	ETHCD
2	20200515_F1_Ag6_Peng0013_SA_IgG_14_chymo.raw	F2:27038	LTTLSAQC(+58.01)PNVFAVY	F2:11708	15	76	76	15	842.9240	2	68.06	-	3.2825E6	1683.8179	9.2	Carboxymethyl	79 89 95 89 67 55 54 57 63 45 54 95 97 100 100	LTTLSAQC(+58.01)PNVFAVY	ETHCD
4	20200515_F1_Ag6_Peng0013_SA_IgG_14_thermo.raw	F4:2397	LSPYDDDLPKLEK	F4:3697	13	76	76	13	383.9528	4	20.56	-	3.1368E5	1531.7769	3.5		85 61 52 56 96 100 100 86 70 62 91 74 54	LSPYDDDLPKLEK	ETHCD
2	20200515_F1_Ag6_Peng0013_SA_IgG_14_chymo.raw	F2:6560	MLPQMPLSPEKY	F2:4179	12	76	76	12	478.5805	3	23.74	-	4.9141E5	1432.7095	7.1		62 33 29 44 55 98 99 99 95 97 99 100	MLPQMPLSPEKY	HCD
2	20200515_F1_Ag6_Peng0013_SA_IgG_14_chymo.raw	F2:18	KVKKAPRLL	F2:4150	9	76	76	9	351.5795	3	23.37	-	1.4052E6	1051.7229	-6.0		46 38 54 92 95 90 91 89 89	KVKKAPRLL	HCD
4	20200515_F1_Ag6_Peng0013_SA_IgG_14_thermo.raw	F4:34163	L(+58.01)AVLTQSPGTLSLSYKPPEPV	F4:8723	21	76	76	21	1128.1222	2	48.77	-	3.0225E6	2254.2095	9.0	Carboxymethyl (KW X@N-term)	44 50 90 100 100 99 99 98 85 82 95 95 96 96 66 34 32 55 91 32 59	L(+58.01)AVLTQSPGTLSLSYKPPEPV	HCD
2	20200515_F1_Ag6_Peng0013_SA_IgG_14_chymo.raw	F2:27867	KSTLAH(+15.99)QH(+15.99)THKVYAC(+58.01)EVTGQHL	F2:4864	22	76	76	22	860.0961	3	27.74	-	1.3799E7	2577.2393	10.5	Oxidation (HW); Carboxymethyl	74 76 97 98 96 89 50 46 52 87 97 98 95 87 40 49 85 95 48 40 78 94	KSTLAH(+15.99)QH(+15.99)THKVYAC(+58.01)EVTGQHL	HCD
2	20200515_F1_Ag6_Peng0013_SA_IgG_14_chymo.raw	F2:32840	GTNTKGFYPSDLAVEWESNGQC(+58.01)H(+15.99)RF	F2:10900	25	76	76	25	973.1091	3	63.00	-	4.7783E7	2916.2771	9.8	Carboxymethyl; Oxidation (HW)	12 11 10 30 85 99 99 79 76 85 100 100 97 81 88 97 99 99 98 99 86 61 46 67 95	GTNTKGFYPSDLAVEWESNGQC(+58.01)H(+15.99)RF	ETHCD
2	20200515_F1_Ag6_Peng0013_SA_IgG_14_chymo.raw	F2:3941	FLDVTKRPSGPVDRF	F2:6808	15	76	76	15	434.2401	4	38.84	-	5.0183E5	1732.9260	3.1		61 70 86 84 92 95 61 62 71 77 59 45 85 93 97	FLDVTKRPSGPVDRF	ETHCD
2	20200515_F1_Ag6_Peng0013_SA_IgG_14_chymo.raw	F2:13409	AC(+58.01)EVTHQGLSSPVTKSEK(+58.01)HGY	F2:5465	21	76	76	21	594.2854	4	31.33	-	2.8151E6	2373.0906	9.2	Carboxymethyl; Carboxymethyl (KW X@N-term)	98 99 100 99 98 94 95 51 65 95 94 45 51 90 90 88 44 29 19 56 98	AC(+58.01)EVTHQGLSSPVTKSEK(+58.01)HGY	HCD
2	20200515_F1_Ag6_Peng0013_SA_IgG_14_chymo.raw	F2:21968	NSGALTSGDYHDTHRFRYY	F2:10195	19	76	76	19	754.0184	3	58.56	-	4.5761E6	2259.0093	10.7		74 70 76 80 98 100 99 67 43 33 32 60 97 99 97 89 66 69 96	NSGALTSGDYHDTHRFRYY	ETHCD
4	20200515_F1_Ag6_Peng0013_SA_IgG_14_thermo.raw	-	SLEHQGLSSPVTKSFNNVEA	F4:4826	20	76	76	20	536.7764	4	26.86	-	0	2143.0544	10.2		30 40 65 93 90 97 96 93 74 74 71 92 96 90 92 88 41 37 77 85	SLEHQGLSSPVTKSFNNVEA	ETHCD
4	20200515_F1_Ag6_Peng0013_SA_IgG_14_thermo.raw	-	LSSPVTGVSFNGREC(+58.01)	F4:6349	15	76	76	15	805.8809	2	35.54	-	0	1609.7405	4.2	Carboxymethyl	71 79 99 100 100 99 62 61 96 95 83 30 25 49 91	LSSPVTGVSFNGREC(+58.01)	HCD
4	20200515_F1_Ag6_Peng0013_SA_IgG_14_thermo.raw	F4:32681	PAELGATPSPVVTLSQK(+58.01)LNP	F4:7830	20	76	76	20	1039.0740	2	43.71	-	1.1009E6	2076.1101	11.2	Carboxymethyl (KW X@N-term)	30 37 73 82 84 94 98 100 81 62 97 98 97 93 73 78 80 81 32 48	PAELGATPSPVVTLSQK(+58.01)LNP	HCD
2	20200515_F1_Ag6_Peng0013_SA_IgG_14_chymo.raw	F2:35331	QSDGQEPNNYKTTHRLDSDGSFFLYSKL	F2:10632	28	76	76	28	1083.1890	3	61.54	-	7.114E6	3246.5217	7.2		30 31 41 41 63 48 49 78 82 86 96 90 79 56 67 95 98 96 89 67 73 88 99 96 93 97 98 99	QSDGQEPNNYKTTHRLDSDGSFFLYSKL	ETHCD
2	20200515_F1_Ag6_Peng0013_SA_IgG_14_chymo.raw	F2:6944	YQQK(+58.01)PGQAPRLL	F2:6000	12	76	76	12	486.2706	3	34.04	-	6.7813E6	1455.7834	4.4	Carboxymethyl (KW X@N-term)	62 63 78 68 73 74 95 76 76 85 98 62	YQQK(+58.01)PGQAPRLL	ETHCD
2	20200515_F1_Ag6_Peng0013_SA_IgG_14_chymo.raw	F2:21027	NSGALPNVATPKDSSLQSSGLY	F2:13986	22	76	76	22	736.0463	3	80.16	-	8.4933E5	2205.0913	11.6		80 88 99 89 56 45 38 45 46 62 57 60 68 63 79 97 97 100 99 99 100 100	NSGALPNVATPKDSSLQSSGLY	ETHCD
4	20200515_F1_Ag6_Peng0013_SA_IgG_14_thermo.raw	F4:29333	K(+58.01)ALMTLSK(+58.01)QYEKKHVYAC(+58.01)EVTHQGLSSPVTKSFNDQVC(+58.01)	F4:6755	38	76	76	38	906.8479	5	37.99	-	7.6975E7	4529.1553	10.6	Carboxymethyl (KW X@N-term); Carboxymethyl	6 6 8 27 98 98 43 27 37 70 92 99 89 80 100 99 97 81 94 100 100 99 98 98 99 100 100 100 100 100 100 98 95 91 48 19 16 78	K(+58.01)ALMTLSK(+58.01)QYEKKHVYAC(+58.01)EVTHQGLSSPVTKSFNDQVC(+58.01)	HCD
3	20200515_F1_Ag6_Peng0013_SA_IgG_14_ela.raw	-	P(+58.01)TTHQGLSSPVTKC(+58.01)TNKK(+58.01)C(+58.01)	F3:6082	19	76	76	19	754.6902	3	33.83	-	0	2261.0303	8.2	Carboxymethyl (KW X@N-term); Carboxymethyl	61 67 98 99 99 94 94 96 99 99 100 99 96 62 12 15 26 38 89	P(+58.01)TTHQGLSSPVTKC(+58.01)TNKK(+58.01)C(+58.01)	HCD
3	20200515_F1_Ag6_Peng0013_SA_IgG_14_ela.raw	F3:7987	LTRVRKQ	F3:11130	7	76	76	7	450.7924	2	60.57	-	2.5006E6	899.5665	4.3		67 57 78 91 86 71 81	LTRVRKQ	ETHCD
4	20200515_F1_Ag6_Peng0013_SA_IgG_14_thermo.raw	F4:12066	LLSQNHTYG	F4:3816	9	76	76	9	516.7612	2	21.32	-	2.9782E5	1031.5037	4.0		100 100 91 71 39 30 54 99 100	LLSQNHTYG	ETHCD
4	20200515_F1_Ag6_Peng0013_SA_IgG_14_thermo.raw	F4:15331	LTLSALPGAKVP	F4:9566	12	76	76	12	583.8615	2	53.37	-	9.3374E6	1165.7070	1.2		93 73 75 80 95 78 65 63 77 79 65 67	LTLSALPGAKVP	ETHCD
4	20200515_F1_Ag6_Peng0013_SA_IgG_14_thermo.raw	F4:20801	MREKLSATPEC(+58.01)S	F4:3658	12	76	76	12	705.3303	2	20.40	-	4.0252E5	1408.6326	9.6	Carboxymethyl	40 60 92 55 49 65 97 81 78 95 99 99	MREKLSATPEC(+58.01)S	ETHCD
4	20200515_F1_Ag6_Peng0013_SA_IgG_14_thermo.raw	F4:32953	L(+58.01)AVLTQSPVTLSLSK(+58.01)DNPV	F4:9333	19	76	76	19	1049.5790	2	51.98	-	6.9484E4	2097.1204	11.0	Carboxymethyl (KW X@N-term)	44 54 91 98 100 97 98 63 60 96 96 96 96 94 43 46 38 50 81	L(+58.01)AVLTQSPVTLSLSK(+58.01)DNPV	HCD
3	20200515_F1_Ag6_Peng0013_SA_IgG_14_ela.raw	F3:16873	PFLFQH(+15.99)PSFL	F3:10528	10	76	76	10	624.8291	2	58.62	-	6.5874E4	1247.6338	7.9	Oxidation (HW)	95 93 93 38 28 37 82 92 100 100	PFLFQH(+15.99)PSFL	ETHCD
3	20200515_F1_Ag6_Peng0013_SA_IgG_14_ela.raw	-	GPRVRLHV	F3:8126	8	76	76	8	467.2959	2	45.29	-	0	932.5668	11.2		95 97 99 89 66 57 45 57	GPRVRLHV	ETHCD
4	20200515_F1_Ag6_Peng0013_SA_IgG_14_thermo.raw	F4:17483	HKYLVVQLVVG	F4:9919	11	76	76	11	627.8879	2	55.15	-	3.9755E6	1253.7495	9.4		69 73 79 82 66 68 79 94 87 71 65	HKYLVVQLVVG	ETHCD
2	20200515_F1_Ag6_Peng0013_SA_IgG_14_chymo.raw	F2:24897	YQQKLLDH(+15.99)ALVLY	F2:8517	13	76	76	13	810.4471	2	48.55	-	3.6054E6	1618.8718	4.8	Oxidation (HW)	85 82 79 86 91 79 34 21 37 96 97 99 98	YQQKLLDH(+15.99)ALVLY	ETHCD
3	20200515_F1_Ag6_Peng0013_SA_IgG_14_ela.raw	F3:6621	L(+58.01)LVAPVAK	F3:4687	8	76	76	8	434.7823	2	25.72	-	2.4354E6	867.5429	8.2	Carboxymethyl (KW X@N-term)	98 97 75 46 60 86 75 69	L(+58.01)LVAPVAK	ETHCD
4	20200515_F1_Ag6_Peng0013_SA_IgG_14_thermo.raw	-	AKKRGHK	F4:6742	7	76	76	7	412.7690	2	37.71	-	0	823.5140	11.5		60 60 65 85 92 86 81	AKKRGHK	ETHCD
3	20200515_F1_Ag6_Peng0013_SA_IgG_14_ela.raw	F3:46	KKPKGLVGLL	F3:4917	10	76	76	10	351.5790	3	26.87	-	7.5308E5	1051.7117	3.4		92 92 93 88 55 66 86 59 61 65	KKPKGLVGLL	ETHCD
2	20200515_F1_Ag6_Peng0013_SA_IgG_14_chymo.raw	-	TVLHQDGELDGRTY	F2:7258	14	76	76	14	535.2675	3	41.48	-	0	1602.7637	10.5		70 73 98 90 92 96 65 79 98 96 68 16 30 89	TVLHQDGELDGRTY	HCD
3	20200515_F1_Ag6_Peng0013_SA_IgG_14_ela.raw	-	LPGSRVV	F3:4528	7	76	76	7	364.2245	2	25.01	-	0	726.4388	-5.9		49 54 63 85 92 95 92	LPGSRVV	ETHCD
2	20200515_F1_Ag6_Peng0013_SA_IgG_14_chymo.raw	F2:3803	LRQPPGKALEW	F2:6289	11	76	76	11	432.2490	3	36.00	-	4.0254E6	1293.7192	4.5		39 32 51 98 99 93 91 82 62 86 100	LRQPPGKALEW	HCD
2	20200515_F1_Ag6_Peng0013_SA_IgG_14_chymo.raw	F2:3918	LSLTPEQWKSQMNGL	F2:5803	15	76	76	15	433.7273	4	33.08	-	4.3718E6	1730.8662	8.1		56 56 97 100 100 100 98 99 99 97 81 21 32 33 68	LSLTPEQWKSQMNGL	HCD
2	20200515_F1_Ag6_Peng0013_SA_IgG_14_chymo.raw	F2:1823	QRPLGTAPKLL	F2:6027	11	75	75	11	398.5861	3	34.31	-	2.927E5	1192.7292	6.0		38 49 68 66 81 98 93 90 93 97 59	QRPLGTAPKLL	ETHCD
3	20200515_F1_Ag6_Peng0013_SA_IgG_14_ela.raw	-	SYELTQPAKPAVPPQTLEFT	F3:7445	20	75	75	20	1109.0841	2	41.56	-	0	2216.1365	7.8		96 94 98 99 99 99 98 77 52 54 43 45 72 93 82 73 73 60 44 61	SYELTQPAKPAVPPQTLEFT	ETHCD
2	20200515_F1_Ag6_Peng0013_SA_IgG_14_chymo.raw	-	N(+58.01)QTQPKKTQ(+.98)W	F2:4481	10	75	75	10	439.8845	3	25.58	-	0	1316.6360	-3.3	Carboxymethyl (KW X@N-term); Deamidation (NQ)	65 72 88 93 85 90 77 80 60 45	N(+58.01)QTQPKKTQ(+.98)W	ETHCD
4	20200515_F1_Ag6_Peng0013_SA_IgG_14_thermo.raw	-	VLRVGLLGLL	F4:4738	10	75	75	10	351.5794	3	26.35	-	0	1051.7117	4.6		60 66 74 89 73 78 82 79 77 78	VLRVGLLGLL	ETHCD
2	20200515_F1_Ag6_Peng0013_SA_IgG_14_chymo.raw	-	KSLTVDKSRW	F2:4386	10	75	75	10	407.2325	3	25.00	-	0	1218.6721	3.0		59 59 98 98 97 97 94 40 43 73	KSLTVDKSRW	HCD
2	20200515_F1_Ag6_Peng0013_SA_IgG_14_chymo.raw	F2:10517	TVLHQDMSLNGKEY	F2:6047	14	75	75	14	545.6012	3	34.42	-	5.3907E6	1633.7771	2.9		54 55 75 55 91 95 34 54 96 93 84 82 92 98	TVLHQDMSLNGKEY	HCD
2	20200515_F1_Ag6_Peng0013_SA_IgG_14_chymo.raw	F2:27384	SW(+15.99)KVSNHQGKTKSLTKLKQKGPQREPQVY	F2:4792	29	75	75	29	849.9758	4	27.58	-	3.9532E7	3395.8425	9.3	Oxidation (HW)	54 59 87 93 94 76 41 40 49 55 89 96 97 98 97 96 56 38 52 94 93 71 66 95 72 71 85 89 88	SW(+15.99)KVSNHQGKTKSLTKLKQKGPQREPQVY	ETHCD
4	20200515_F1_Ag6_Peng0013_SA_IgG_14_thermo.raw	-	GPQLLVPLP	F4:8793	9	75	75	9	467.2964	2	48.98	-	0	932.5695	9.5		88 86 70 72 77 76 79 68 62	GPQLLVPLP	ETHCD
2	20200515_F1_Ag6_Peng0013_SA_IgG_14_chymo.raw	F2:19359	LHQDWLNGKEY	F2:7132	11	75	75	11	701.8430	2	40.71	-	2.4566E6	1401.6677	2.7		92 86 89 62 46 48 84 86 57 82 99	LHQDWLNGKEY	HCD
4	20200515_F1_Ag6_Peng0013_SA_IgG_14_thermo.raw	F4:4293	ELKVKPV	F4:10685	7	75	75	7	406.7668	2	58.36	-	3.0247E6	811.5167	3.0		51 54 80 99 92 82 71	ELKVKPV	ETHCD
2	20200515_F1_Ag6_Peng0013_SA_IgG_14_chymo.raw	F2:10109	LRAGPPGKGLEWLGY	F2:8196	15	75	75	15	538.6340	3	46.94	-	1.4638E7	1612.8726	4.8		54 39 48 61 90 85 78 79 66 67 82 90 98 99 100	LRAGPPGKGLEWLGY	HCD
3	20200515_F1_Ag6_Peng0013_SA_IgG_14_ela.raw	F3:46	KKLPGKVGLL	F3:4876	10	75	75	10	351.5790	3	26.87	-	7.5308E5	1051.7117	3.4		90 95 97 96 78 69 69 48 55 60	KKLPGKVGLL	ETHCD
4	20200515_F1_Ag6_Peng0013_SA_IgG_14_thermo.raw	F4:13784	VFNGKTLKK(+58.01)	F4:8674	9	75	75	9	546.8253	2	48.44	-	3.8606E5	1091.6338	2.1	Carboxymethyl (KW X@N-term)	98 95 79 69 68 79 85 56 50	VFNGKTLKK(+58.01)	ETHCD
2	20200515_F1_Ag6_Peng0013_SA_IgG_14_chymo.raw	F2:38809	TPEVTC(+58.01)VVVMLWNFEVPQYNC(+58.01)YVDGVEVHAEL	F2:10688	32	75	75	32	1266.9294	3	61.73	-	5.6891E6	3797.7302	9.6	Carboxymethyl	97 90 96 93 99 99 99 98 65 5 11 65 88 94 94 83 34 44 40 37 38 84 92 94 83 87 95 92 80 54 88 99	TPEVTC(+58.01)VVVMLWNFEVPQYNC(+58.01)YVDGVEVHAEL	HCD
3	20200515_F1_Ag6_Peng0013_SA_IgG_14_ela.raw	F3:2383	Y(+58.01)GEKHKGKF	F3:2812	9	75	75	9	384.5348	3	15.56	-	1.6069E4	1150.5771	4.8	Carboxymethyl (KW X@N-term)	54 79 100 100 100 100 62 41 44	Y(+58.01)GEKHKGKF	ETHCD
2	20200515_F1_Ag6_Peng0013_SA_IgG_14_chymo.raw	F2:9399	KADGSPVKAVGETTKPSYLY	F2:2743	20	75	75	20	528.5353	4	15.16	-	2.547E5	2110.0945	8.3		84 79 80 40 69 67 80 98 94 33 27 86 84 92 90 79 81 67 81 98	KADGSPVKAVGETTKPSYLY	HCD
4	20200515_F1_Ag6_Peng0013_SA_IgG_14_thermo.raw	-	LTRPGRLA	F4:11756	8	75	75	8	442.2820	2	65.20	-	0	882.5399	10.9		76 69 81 79 60 63 79 96	LTRPGRLA	ETHCD
2	20200515_F1_Ag6_Peng0013_SA_IgG_14_chymo.raw	-	QK(+58.01)GK(+58.01)PKAGVETTPTRWSDNHPKASSY	F2:3644	26	75	75	26	598.1033	5	20.55	-	0	2985.4580	7.4	Carboxymethyl (KW X@N-term)	40 48 85 48 59 85 88 89 88 96 97 97 80 63 67 52 90 94 91 38 41 45 92 94 98 98	QK(+58.01)GK(+58.01)PKAGVETTPTRWSDNHPKASSY	ETHCD
4	20200515_F1_Ag6_Peng0013_SA_IgG_14_thermo.raw	F4:5961	SLPTPK(+58.01)KRVPV	F4:7475	11	75	75	11	427.2668	3	41.65	-	7.0187E6	1278.7659	10.0	Carboxymethyl (KW X@N-term)	46 59 74 73 85 85 82 85 86 81 75	SLPTPK(+58.01)KRVPV	ETHCD
3	20200515_F1_Ag6_Peng0013_SA_IgG_14_ela.raw	F3:3425	PPAVAKLT	F3:11280	8	75	75	8	398.7509	2	62.21	-	8.2941E5	795.4854	2.2		92 90 71 78 90 72 61 50	PPAVAKLT	ETHCD
4	20200515_F1_Ag6_Peng0013_SA_IgG_14_thermo.raw	F4:8185	LSPDNFVAFVDK	F4:7375	12	75	75	12	451.2367	3	41.20	-	6.0833E5	1350.6819	4.6		48 41 31 45 57 93 100 99 99 98 98 97	LSPDNFVAFVDK	HCD
4	20200515_F1_Ag6_Peng0013_SA_IgG_14_thermo.raw	F4:32832	P(+58.01)AQHEGSTVAWTVAAQQC(+58.01)S	F4:5829	19	75	75	19	1043.9700	2	32.59	-	6.9788E5	2085.9060	9.3	Carboxymethyl (KW X@N-term); Carboxymethyl	84 61 75 97 99 95 95 95 84 54 37 56 78 93 48 34 51 98 99	P(+58.01)AQHEGSTVAWTVAAQQC(+58.01)S	ETHCD
2	20200515_F1_Ag6_Peng0013_SA_IgG_14_chymo.raw	F2:11447	KAKGAGQPHNL	F2:3127	11	75	75	11	560.8176	2	17.59	-	2.73E6	1119.6147	5.3		97 99 98 86 78 77 84 83 24 37 67	KAKGAGQPHNL	HCD
4	20200515_F1_Ag6_Peng0013_SA_IgG_14_thermo.raw	F4:23177	LSPSLEEKSPVTKSFNN(+.98)MEQ	F4:6749	20	75	75	20	756.0413	3	37.99	-	3.0352E7	2265.0833	8.3	Deamidation (NQ)	63 56 54 51 34 38 83 86 95 97 98 98 98 96 89 88 54 40 95 97	LSPSLEEKSPVTKSFNN(+.98)MEQ	HCD
3	20200515_F1_Ag6_Peng0013_SA_IgG_14_ela.raw	F3:4610	GPLTPKPL	F3:7739	8	75	75	8	411.7623	2	43.30	-	1.2447E6	821.5010	11.0		87 82 73 46 65 89 84 77	GPLTPKPL	ETHCD
2	20200515_F1_Ag6_Peng0013_SA_IgG_14_chymo.raw	F2:22944	DGEEAVLVPGSWPW	F2:11426	14	75	75	14	771.3706	2	66.23	-	3.0178E6	1540.7197	4.5		43 29 68 82 76 85 96 99 77 45 59 98 100 100	DGEEAVLVPGSWPW	HCD
3	20200515_F1_Ag6_Peng0013_SA_IgG_14_ela.raw	F3:9298	SGKQLRKK	F3:11174	8	75	75	8	472.8061	2	61.62	-	9.0454E5	943.5927	5.2		59 70 82 91 77 67 80 77	SGKQLRKK	ETHCD
2	20200515_F1_Ag6_Peng0013_SA_IgG_14_chymo.raw	F2:3187	VPRLPPVFDLL	F2:4457	11	75	75	11	422.5930	3	25.45	-	2.2181E5	1264.7544	2.2		98 93 61 56 68 75 65 55 68 93 97	VPRLPPVFDLL	ETHCD
3	20200515_F1_Ag6_Peng0013_SA_IgG_14_ela.raw	F3:9298	FGVPLRKK	F3:11118	8	75	75	8	472.8061	2	61.62	-	9.0454E5	943.5967	0.9		75 72 60 69 72 77 90 88	FGVPLRKK	ETHCD
4	20200515_F1_Ag6_Peng0013_SA_IgG_14_thermo.raw	F4:33352	V(+58.01)AQLVESGGDLVQPNSLKQV	F4:8746	20	75	75	20	1070.0796	2	48.78	-	2.0788E5	2138.1218	10.7	Carboxymethyl (KW X@N-term)	34 37 69 100 100 100 98 86 90 98 100 100 98 92 82 39 46 48 37 56	V(+58.01)AQLVESGGDLVQPNSLKQV	HCD
2	20200515_F1_Ag6_Peng0013_SA_IgG_14_chymo.raw	F2:8633	VTTRQTHQPPAPNSLLRF	F2:6908	18	75	75	18	516.5364	4	39.53	-	6.1009E6	2062.1072	4.5		35 33 35 33 45 65 57 76 93 96 97 100 99 99 100 99 98 98	VTTRQTHQPPAPNSLLRF	HCD
2	20200515_F1_Ag6_Peng0013_SA_IgG_14_chymo.raw	F2:8225	TAGKSLSSPGL	F2:4570	11	75	75	11	509.2849	2	26.22	-	1.6301E8	1016.5502	5.0		96 97 99 90 78 69 70 70 57 48 52	TAGKSLSSPGL	HCD
3	20200515_F1_Ag6_Peng0013_SA_IgG_14_ela.raw	F3:723	L(+58.01)LLRLLAPL	F3:4808	9	75	75	9	360.5764	3	26.57	-	5.845E4	1078.7114	-3.8	Carboxymethyl (KW X@N-term)	100 98 97 60 62 79 52 59 70	L(+58.01)LLRLLAPL	ETHCD
2	20200515_F1_Ag6_Peng0013_SA_IgG_14_chymo.raw	F2:11424	RVVSVLTVKYSDWLDAPQY	F2:10737	19	75	75	19	560.5549	4	61.99	-	9.5639E5	2238.1685	9.9		77 77 81 82 76 92 98 97 66 46 54 97 94 97 50 30 48 85 85	RVVSVLTVKYSDWLDAPQY	ETHCD
2	20200515_F1_Ag6_Peng0013_SA_IgG_14_chymo.raw	F2:31388	LSSSVVTVHHC(+58.01)M(+15.99)TQTY	F2:8593	16	75	75	16	933.9285	2	48.98	-	2.2307E6	1865.8289	7.3	Carboxymethyl; Oxidation (M)	49 46 70 82 85 97 97 96 81 39 29 43 95 97 100 100	LSSSVVTVHHC(+58.01)M(+15.99)TQTY	ETHCD
2	20200515_F1_Ag6_Peng0013_SA_IgG_14_chymo.raw	F2:22623	N(+58.01)LSNK(+58.01)VPELM(+15.99)LDVDRRPY	F2:8488	18	75	75	18	764.3908	3	48.49	-	3.4174E5	2290.1262	10.6	Carboxymethyl (KW X@N-term); Oxidation (M)	45 55 71 65 70 89 66 63 82 55 67 74 85 83 87 98 100 100	N(+58.01)LSNK(+58.01)VPELM(+15.99)LDVDRRPY	ETHCD
3	20200515_F1_Ag6_Peng0013_SA_IgG_14_ela.raw	-	QK(+58.01)LHLLFV	F3:9429	8	75	75	8	528.3195	2	52.50	-	0	1054.6174	6.6	Carboxymethyl (KW X@N-term)	52 69 86 88 91 90 68 57	QK(+58.01)LHLLFV	ETHCD
2	20200515_F1_Ag6_Peng0013_SA_IgG_14_chymo.raw	F2:29831	W(+15.99)EVKFYPSDLAVEW(+15.99)	F2:10875	14	75	75	14	900.9343	2	62.89	-	5.7424E5	1799.8406	7.5	Oxidation (HW)	79 82 63 45 51 66 54 46 86 93 94 95 99 99	W(+15.99)EVKFYPSDLAVEW(+15.99)	ETHCD
2	20200515_F1_Ag6_Peng0013_SA_IgG_14_chymo.raw	-	EVVLTQSPATLSLSGPEVLDL	F2:8928	21	75	75	21	723.3993	3	51.12	-	0	2167.1624	6.3		63 62 89 91 93 90 79 86 96 98 99 95 90 79 49 61 88 41 39 43 49	EVVLTQSPATLSLSGPEVLDL	ETHCD
3	20200515_F1_Ag6_Peng0013_SA_IgG_14_ela.raw	F3:2420	L(+58.01)LRPVL	F3:10462	6	75	75	6	384.7535	2	58.08	-	2.0898E6	767.4905	2.7	Carboxymethyl (KW X@N-term)	67 61 68 94 82 79	L(+58.01)LRPVL	ETHCD
4	20200515_F1_Ag6_Peng0013_SA_IgG_14_thermo.raw	F4:30640	NSPHVEVGDVYWGGFKDPHFNWYVDGVEVHNAK	F4:10255	33	75	75	33	950.4590	4	57.20	-	1.0705E7	3797.7649	11.0		19 14 21 82 89 92 90 86 68 61 70 21 10 26 91 98 60 44 63 99 99 96 97 98 100 100 100 100 100 99 99 99 98	NSPHVEVGDVYWGGFKDPHFNWYVDGVEVHNAK	ETHCD
2	20200515_F1_Ag6_Peng0013_SA_IgG_14_chymo.raw	F2:9478	DYRLGLNKDYADSVKVNF	F2:6025	18	75	75	18	530.0271	4	34.44	-	3.9913E5	2116.0588	9.7		41 30 33 57 73 84 94 92 95 92 93 96 93 91 87 37 68 100	DYRLGLNKDYADSVKVNF	HCD
3	20200515_F1_Ag6_Peng0013_SA_IgG_14_ela.raw	F3:19623	ASYLVH(+15.99)HGRLKAFVPVVGP	F3:9359	19	75	75	19	688.3947	3	52.15	-	1.5101E5	2062.1475	7.2	Oxidation (HW)	65 44 52 95 96 75 71 78 68 79 92 73 65 92 94 86 82 62 60	ASYLVH(+15.99)HGRLKAFVPVVGP	ETHCD
3	20200515_F1_Ag6_Peng0013_SA_IgG_14_ela.raw	F3:17654	SPGVKTSFPLAPS	F3:8212	13	75	75	13	644.3538	2	45.83	-	2.8821E6	1286.6870	4.6		19 27 38 67 83 78 88 99 96 97 100 93 95	SPGVKTSFPLAPS	HCD
3	20200515_F1_Ag6_Peng0013_SA_IgG_14_ela.raw	F3:5368	AVLAQKPL	F3:10908	8	75	75	8	420.2661	2	59.53	-	1.7214E6	838.5276	-12.0		81 71 62 61 82 83 82 79	AVLAQKPL	ETHCD
4	20200515_F1_Ag6_Peng0013_SA_IgG_14_thermo.raw	F4:2488	VPLALKQ	F4:10241	7	75	75	7	384.7528	2	57.17	-	1.2763E6	767.4905	0.8		72 83 95 89 73 54 60	VPLALKQ	ETHCD
2	20200515_F1_Ag6_Peng0013_SA_IgG_14_chymo.raw	-	EPAAGQPEGFPEPVTVSWDSGALTNH(+15.99)L	F2:10577	27	75	75	27	941.4543	3	60.98	-	0	2821.3193	7.8	Oxidation (HW)	70 46 61 57 46 46 40 65 72 98 82 91 84 89 100 100 99 93 99 98 94 95 98 96 37 28 48	EPAAGQPEGFPEPVTVSWDSGALTNH(+15.99)L	HCD
4	20200515_F1_Ag6_Peng0013_SA_IgG_14_thermo.raw	F4:4350	LMKVRPA	F4:7779	7	75	75	7	407.7563	2	43.43	-	3.1147E5	813.4894	10.7		86 56 69 80 82 79 74	LMKVRPA	ETHCD
2	20200515_F1_Ag6_Peng0013_SA_IgG_14_chymo.raw	F2:18276	LSRTPEVTC(+58.01)VVVDVSM(+15.99)AY	F2:7506	18	75	75	18	681.6653	3	42.91	-	3.0368E6	2041.9700	2.0	Carboxymethyl; Oxidation (M)	52 44 37 39 41 76 86 98 100 100 100 98 97 89 86 34 76 100	LSRTPEVTC(+58.01)VVVDVSM(+15.99)AY	HCD
4	20200515_F1_Ag6_Peng0013_SA_IgG_14_thermo.raw	F4:7321	LTRPVLK(+58.01)	F4:11399	7	75	75	7	442.7772	2	63.24	-	8.0678E5	883.5491	-10.4	Carboxymethyl (KW X@N-term)	70 63 85 96 83 73 55	LTRPVLK(+58.01)	ETHCD
2	20200515_F1_Ag6_Peng0013_SA_IgG_14_chymo.raw	F2:11230	TFGQASKVEF	F2:7145	10	75	75	10	557.2867	2	40.76	-	9.9227E5	1112.5503	7.8		98 96 96 88 41 38 44 59 91 99	TFGQASKVEF	HCD
4	20200515_F1_Ag6_Peng0013_SA_IgG_14_thermo.raw	-	KRLHVV	F4:8823	6	75	75	6	376.2498	2	49.15	-	0	750.4864	-1.7		48 62 76 79 93 92	KRLHVV	ETHCD
4	20200515_F1_Ag6_Peng0013_SA_IgG_14_thermo.raw	F4:4780	QLVLALPA	F4:5330	8	75	75	8	412.7690	2	28.05	-	1.6872E6	823.5167	8.0		51 62 69 89 92 90 80 68	QLVLALPA	ETHCD
2	20200515_F1_Ag6_Peng0013_SA_IgG_14_chymo.raw	-	TLMPLRQREL	F2:6371	10	75	75	10	419.5809	3	36.43	-	0	1255.7070	11.0		90 92 83 74 66 72 54 56 66 97	TLMPLRQREL	ETHCD
3	20200515_F1_Ag6_Peng0013_SA_IgG_14_ela.raw	-	DLQMTQSPSSLSAK(+58.01)KTTLSPN	F3:8166	21	75	75	21	1146.5830	2	45.52	-	0	2291.1313	8.8	Carboxymethyl (KW X@N-term)	48 44 77 96 100 100 100 96 92 95 98 96 95 89 39 38 41 52 85 35 61	DLQMTQSPSSLSAK(+58.01)KTTLSPN	HCD
4	20200515_F1_Ag6_Peng0013_SA_IgG_14_thermo.raw	-	E(-18.01)VRARR	F4:9435	6	75	75	6	384.7358	2	52.56	-	0	767.4514	7.4	Pyro-glu from E	49 55 67 87 96 96	E(-18.01)VRARR	ETHCD
2	20200515_F1_Ag6_Peng0013_SA_IgG_14_chymo.raw	F2:18139	YQQLVFK(+58.01)FLL	F2:7961	10	75	75	10	678.8892	2	45.30	-	1.6218E6	1355.7488	11.1	Carboxymethyl (KW X@N-term)	79 81 94 98 63 48 49 54 89 97	YQQLVFK(+58.01)FLL	ETHCD
2	20200515_F1_Ag6_Peng0013_SA_IgG_14_chymo.raw	F2:6419	YQQKPGGAVPRLL	F2:6236	13	75	75	13	476.2797	3	35.58	-	7.867E5	1425.8091	5.7		85 89 94 98 97 90 82 87 92 68 22 26 48	YQQKPGGAVPRLL	HCD
2	20200515_F1_Ag6_Peng0013_SA_IgG_14_chymo.raw	F2:31102	DAALTQRVRVQQTQQL	F2:12005	16	75	75	16	928.0186	2	69.72	-	2.3164E7	1854.0071	8.3		83 86 89 95 92 92 88 75 82 88 96 94 55 21 23 41	DAALTQRVRVQQTQQL	ETHCD
2	20200515_F1_Ag6_Peng0013_SA_IgG_14_chymo.raw	F2:24666	KTGDVK(+58.01)K(+58.01)YHKVYAC(+58.01)EVTHQEKSPVTKSFNDW(+15.99)W	F2:5475	32	75	75	32	806.5923	5	31.49	-	1.3592E9	4027.9050	5.0	Carboxymethyl (KW X@N-term); Carboxymethyl; Oxidation (HW)	69 63 55 38 18 18 21 40 91 98 99 98 93 92 97 99 100 98 88 24 12 69 93 98 99 98 96 95 93 85 82 87	KTGDVK(+58.01)K(+58.01)YHKVYAC(+58.01)EVTHQEKSPVTKSFNDW(+15.99)W	HCD
2	20200515_F1_Ag6_Peng0013_SA_IgG_14_chymo.raw	F2:23421	FGSQKNAPAPVLVLYYDW(+15.99)RFYGNVRF	F2:9229	26	75	75	26	781.6567	4	52.87	-	6.7487E5	3122.5764	6.9	Oxidation (HW)	55 44 59 59 67 41 35 56 95 100 100 100 100 99 99 98 98 86 92 76 76 33 41 50 95 100	FGSQKNAPAPVLVLYYDW(+15.99)RFYGNVRF	HCD
3	20200515_F1_Ag6_Peng0013_SA_IgG_14_ela.raw	F3:17642	V(+58.01)GVQEVTC(+58.01)VVVN(+.98)VSHED	F3:7378	17	75	75	17	643.9691	3	41.39	-	4.6455E5	1928.8674	9.4	Carboxymethyl (KW X@N-term); Carboxymethyl; Deamidation (NQ)	35 27 28 25 46 70 88 96 100 100 100 99 98 98 73 99 97	V(+58.01)GVQEVTC(+58.01)VVVN(+.98)VSHED	HCD
2	20200515_F1_Ag6_Peng0013_SA_IgG_14_chymo.raw	F2:6622	GRGTKVELKWEVKSSVL	F2:5207	17	75	75	17	479.7848	4	29.63	-	1.4603E6	1915.0891	11.0		96 95 98 96 83 82 94 92 88 66 67 44 45 61 69 55 44	GRGTKVELKWEVKSSVL	ETHCD
3	20200515_F1_Ag6_Peng0013_SA_IgG_14_ela.raw	F3:13664	GPRTRK(+58.01)LLL	F3:9133	9	75	75	9	556.3519	2	51.75	-	2.504E6	1110.6873	1.8	Carboxymethyl (KW X@N-term)	75 83 90 70 52 49 79 89 89	GPRTRK(+58.01)LLL	ETHCD
4	20200515_F1_Ag6_Peng0013_SA_IgG_14_thermo.raw	F4:3497	TLPPLKQ	F4:10983	7	75	75	7	398.7509	2	61.13	-	1.2803E6	795.4854	2.4		68 81 89 82 73 61 71	TLPPLKQ	ETHCD
2	20200515_F1_Ag6_Peng0013_SA_IgG_14_chymo.raw	F2:9300	LSKASTLESGVPSRF	F2:6046	15	75	75	15	526.9572	3	34.52	-	8.4926E5	1577.8413	5.4		52 43 43 38 38 60 97 99 98 98 99 95 90 88 90	LSKASTLESGVPSRF	HCD
4	20200515_F1_Ag6_Peng0013_SA_IgG_14_thermo.raw	F4:16921	HKLPALPQKPV	F4:9765	11	75	75	11	614.3882	2	54.21	-	5.3503E6	1226.7498	9.8		71 68 69 79 83 69 67 78 87 79 76	HKLPALPQKPV	ETHCD
3	20200515_F1_Ag6_Peng0013_SA_IgG_14_ela.raw	F3:9343	GPKVKYRV	F3:8696	8	75	75	8	473.7956	2	47.65	-	3.852E6	945.5759	0.7		44 60 61 72 91 97 92 83	GPKVKYRV	ETHCD
3	20200515_F1_Ag6_Peng0013_SA_IgG_14_ela.raw	F3:3401	PPALK(+58.01)VL	F3:10769	7	75	75	7	398.2529	2	58.36	-	1.9889E6	794.4902	1.4	Carboxymethyl (KW X@N-term)	99 97 70 67 60 63 68	PPALK(+58.01)VL	ETHCD
3	20200515_F1_Ag6_Peng0013_SA_IgG_14_ela.raw	F3:12291	LVAPLKKGLL	F3:4219	10	75	75	10	526.3643	2	23.39	-	5.4551E6	1050.7166	-2.5		86 89 95 69 44 34 70 81 92 90	LVAPLKKGLL	ETHCD
4	20200515_F1_Ag6_Peng0013_SA_IgG_14_thermo.raw	F4:2375	MDH(+15.99)SNF	F4:2949	6	75	75	6	383.6464	2	16.33	-	7.2107E4	765.2752	3.9	Oxidation (HW)	73 61 44 72 100 100	MDH(+15.99)SNF	ETHCD
2	20200515_F1_Ag6_Peng0013_SA_IgG_14_chymo.raw	-	QNQDLQPVLSGL	F2:11143	12	75	75	12	656.3545	2	64.46	-	0	1310.6831	8.6		52 51 59 68 72 83 90 91 95 92 88 59	QNQDLQPVLSGL	ETHCD
2	20200515_F1_Ag6_Peng0013_SA_IgG_14_chymo.raw	F2:22067	S(+58.01)NGALTSKSLMK(+58.01)YLQSSGLY	F2:10861	20	75	75	20	755.3820	3	62.46	-	6.1067E6	2263.1040	8.9	Carboxymethyl (KW X@N-term)	57 66 94 79 83 85 93 77 59 65 34 29 41 93 94 99 98 90 82 79	S(+58.01)NGALTSKSLMK(+58.01)YLQSSGLY	ETHCD
4	20200515_F1_Ag6_Peng0013_SA_IgG_14_thermo.raw	F4:9286	GPRVVLRH	F4:8987	8	75	75	8	467.2960	2	50.06	-	4.1158E5	932.5668	11.5		96 95 77 71 66 79 63 52	GPRVVLRH	ETHCD
2	20200515_F1_Ag6_Peng0013_SA_IgG_14_chymo.raw	F2:2189	M(+15.99)DM(+15.99)GMHEALHNHY	F2:5421	13	75	75	13	405.1635	4	30.91	-	8.2277E5	1616.6169	4.8	Oxidation (M)	51 39 31 63 96 98 98 90 76 63 85 88 95	M(+15.99)DM(+15.99)GMHEALHNHY	ETHCD
2	20200515_F1_Ag6_Peng0013_SA_IgG_14_chymo.raw	F2:4309	TFASSFQEQLY	F2:10394	11	75	75	11	440.8784	3	60.00	-	1.4817E6	1319.6033	7.6		93 91 91 89 70 34 35 65 66 95 96	TFASSFQEQLY	ETHCD
3	20200515_F1_Ag6_Peng0013_SA_IgG_14_ela.raw	-	LVATKRKHKA	F3:5079	10	75	75	10	384.5837	3	28.12	-	0	1150.7297	-0.3		81 78 86 70 57 60 65 86 86 80	LVATKRKHKA	ETHCD
3	20200515_F1_Ag6_Peng0013_SA_IgG_14_ela.raw	F3:5052	LTKKQVL	F3:10717	7	75	75	7	415.2796	2	58.40	-	2.6141E6	828.5433	1.7		72 78 95 91 74 56 59	LTKKQVL	ETHCD
2	20200515_F1_Ag6_Peng0013_SA_IgG_14_chymo.raw	F2:23435	VSSHVGSYSC(+58.01)QVTHEGSTVEKTVAHC(+58.01)NY	F2:4722	28	75	75	28	782.1034	4	27.05	-	1.6732E7	3124.3501	11.0	Carboxymethyl	51 61 85 89 59 44 83 95 92 89 81 77 91 98 96 91 81 74 69 63 49 52 77 78 71 57 62 80	VSSHVGSYSC(+58.01)QVTHEGSTVEKTVAHC(+58.01)NY	ETHCD
2	20200515_F1_Ag6_Peng0013_SA_IgG_14_chymo.raw	F2:1709	VKHKEYDAKSLTY	F2:3251	13	75	75	13	396.2150	4	18.22	-	4.8473E8	1580.8198	6.9		70 60 51 66 75 68 78 70 76 81 86 91 99	VKHKEYDAKSLTY	HCD
2	20200515_F1_Ag6_Peng0013_SA_IgG_14_chymo.raw	-	GQGTKVELKTPTKAPSVF	F2:5938	18	75	75	18	472.7740	4	33.91	-	0	1887.0464	10.8		73 62 65 77 99 99 99 93 85 59 51 37 41 66 75 82 90 96	GQGTKVELKTPTKAPSVF	ETHCD
2	20200515_F1_Ag6_Peng0013_SA_IgG_14_chymo.raw	F2:6090	YQHKPGQALPRL	F2:4215	12	75	75	12	469.9355	3	24.17	-	1.6984E7	1406.7783	4.4		85 85 96 99 96 85 86 93 49 22 24 79	YQHKPGQALPRL	HCD
4	20200515_F1_Ag6_Peng0013_SA_IgG_14_thermo.raw	F4:8818	HKVPPKTL	F4:8343	8	75	75	8	460.2933	2	46.41	-	2.8293E6	918.5651	7.5		56 65 77 90 93 82 67 68	HKVPPKTL	ETHCD
4	20200515_F1_Ag6_Peng0013_SA_IgG_14_thermo.raw	F4:935	GSKGVLAP	F4:4715	8	75	75	8	364.7215	2	26.29	-	1.1123E5	727.4228	7.7		85 83 89 88 70 55 51 78	GSKGVLAP	ETHCD
3	20200515_F1_Ag6_Peng0013_SA_IgG_14_ela.raw	F3:2462	SNLARPGKPLT	F3:10462	11	75	75	11	385.2321	3	58.35	-	6.3819E5	1152.6614	11.3		90 50 49 45 77 90 88 82 80 85 88	SNLARPGKPLT	ETHCD
2	20200515_F1_Ag6_Peng0013_SA_IgG_14_chymo.raw	F2:11679	SW(+15.99)KVSNHQGKKQVKTLSKTKGHQNK(+58.01)VAVY	F2:4820	29	75	75	29	564.6511	6	27.79	-	3.6628E8	3381.8269	10.7	Oxidation (HW); Carboxymethyl (KW X@N-term)	49 56 92 95 97 94 60 60 89 86 46 39 51 98 99 99 99 100 99 96 91 45 46 66 63 54 49 72 79	SW(+15.99)KVSNHQGKKQVKTLSKTKGHQNK(+58.01)VAVY	ETHCD
4	20200515_F1_Ag6_Peng0013_SA_IgG_14_thermo.raw	F4:21534	PEEHQGLSSPVTKSFNDALN	F4:6781	20	75	75	20	724.0262	3	37.99	-	7.6919E5	2169.0337	10.7		23 45 71 86 96 80 89 94 98 99 100 100 99 91 78 72 46 33 38 59	PEEHQGLSSPVTKSFNDALN	HCD
4	20200515_F1_Ag6_Peng0013_SA_IgG_14_thermo.raw	-	VKRVAPRLL	F4:4224 4225	9	75	75	9	351.2442	3	23.44	-	0	1050.7026	7.7		68 63 61 68 63 88 86 85 90	VKRVAPRLL	ETHCD/HCD
3	20200515_F1_Ag6_Peng0013_SA_IgG_14_ela.raw	-	HKAPLKYVLK(+58.01)	F3:9890	10	75	75	10	418.9277	3	55.11	-	0	1253.7495	9.3	Carboxymethyl (KW X@N-term)	89 96 100 98 92 71 61 56 48 38	HKAPLKYVLK(+58.01)	ETHCD
2	20200515_F1_Ag6_Peng0013_SA_IgG_14_chymo.raw	F2:33203	EHQEKTSKRLLFLVTVPSSSLGTQTY	F2:9321	26	75	75	26	983.8721	3	53.56	-	1.1914E7	2948.5605	11.5		41 32 57 51 35 44 79 69 55 59 67 55 88 94 98 94 81 74 94 96 96 94 95 98 100 100	EHQEKTSKRLLFLVTVPSSSLGTQTY	ETHCD
2	20200515_F1_Ag6_Peng0013_SA_IgG_14_chymo.raw	F2:4862	KPPPKDTL	F2:6104	8	75	75	8	448.2688	2	30.47	-	4.221E8	894.5174	6.3		35 92 95 90 45 67 93 81	KPPPKDTL	HCD
3	20200515_F1_Ag6_Peng0013_SA_IgG_14_ela.raw	-	GRW(+15.99)PH(+15.99)PKPFTQPAEHAKQ	F3:4840	18	75	75	18	715.3714	3	26.75	-	0	2143.0710	10.0	Oxidation (HW)	55 39 46 92 80 75 54 49 62 99 91 81 79 93 88 87 81 95	GRW(+15.99)PH(+15.99)PKPFTQPAEHAKQ	ETHCD
2	20200515_F1_Ag6_Peng0013_SA_IgG_14_chymo.raw	F2:2976	LRGAAPGKGLEW	F2:6096	12	75	75	12	418.9052	3	34.78	-	1.2823E7	1253.6880	4.6		68 35 34 54 96 98 99 92 69 63 88 100	LRGAAPGKGLEW	HCD
2	20200515_F1_Ag6_Peng0013_SA_IgG_14_chymo.raw	F2:7602	ASFNMPYLHNHY	F2:4270	12	75	75	12	498.5613	3	24.34	-	4.1271E5	1492.6558	4.2		63 57 46 49 56 71 87 92 90 93 96 97	ASFNMPYLHNHY	ETHCD
2	20200515_F1_Ag6_Peng0013_SA_IgG_14_chymo.raw	F2:3226	RWAARW	F2:14898	6	75	75	6	423.2318	2	85.16	-	6.318E5	844.4456	3.9		55 44 79 84 91 94	RWAARW	ETHCD
3	20200515_F1_Ag6_Peng0013_SA_IgG_14_ela.raw	F3:14236	GNGGGGLGSTVNR	F3:3692	13	75	75	13	573.2893	2	20.41	-	4.0345E4	1144.5586	4.8		48 62 86 100 100 100 100 99 98 38 24 30 90	GNGGGGLGSTVNR	HCD
3	20200515_F1_Ag6_Peng0013_SA_IgG_14_ela.raw	F3:5454	V(+58.01)PLGVKTA	F3:8058	8	75	75	8	421.7576	2	45.05	-	2.3393E5	841.4909	11.6	Carboxymethyl (KW X@N-term)	38 59 70 90 88 82 81 88	V(+58.01)PLGVKTA	ETHCD
4	20200515_F1_Ag6_Peng0013_SA_IgG_14_thermo.raw	-	LRVVALVGLL	F4:4874	10	75	75	10	351.5789	3	27.14	-	0	1051.7117	3.1		54 57 79 91 74 83 94 71 71 72	LRVVALVGLL	ETHCD
2	20200515_F1_Ag6_Peng0013_SA_IgG_14_chymo.raw	-	YQQKPGQGPRLL	F2:5085	12	75	75	12	462.2634	3	29.04	-	0	1383.7622	4.5		73 73 83 96 95 85 84 85 72 32 37 81	YQQKPGQGPRLL	HCD
3	20200515_F1_Ag6_Peng0013_SA_IgG_14_ela.raw	F3:999	N(+58.01)RVVLA	F3:6474	6	75	75	6	365.2131	2	34.41	-	1.9611E6	728.4180	-8.7	Carboxymethyl (KW X@N-term)	90 94 95 57 54 59	N(+58.01)RVVLA	ETHCD
2	20200515_F1_Ag6_Peng0013_SA_IgG_14_chymo.raw	F2:8272	VEVM(+15.99)TQSPL	F2:6789	9	75	75	9	510.2596	2	38.74	-	1.3402E6	1018.5005	4.1	Oxidation (M)	29 49 74 97 96 86 88 75 79	VEVM(+15.99)TQSPL	HCD
2	20200515_F1_Ag6_Peng0013_SA_IgG_14_chymo.raw	-	K(+58.01)(+58.01)TVAFKAPNMFAVYY	F2:12325	15	75	75	15	933.4708	2	71.30	-	0	1864.9070	10.8	Carboxymethyl (KW X@N-term)	45 50 72 79 86 79 68 71 67 67 69 75 93 98 99	K(+58.01)(+58.01)TVAFKAPNMFAVYY	ETHCD
3	20200515_F1_Ag6_Peng0013_SA_IgG_14_ela.raw	F3:46	RVLLGLVGLL	F3:4905	10	75	75	10	351.5790	3	26.87	-	7.5308E5	1051.7117	3.4		61 59 84 69 54 75 89 83 86 86	RVLLGLVGLL	ETHCD
2	20200515_F1_Ag6_Peng0013_SA_IgG_14_chymo.raw	F2:10466	LRQQPW(+58.01)SPKALSY	F2:7638	13	74	74	13	544.6292	3	43.59	-	1.0429E5	1630.8467	11.6	Carboxymethyl (KW X@N-term)	70 71 92 76 79 54 51 76 72 55 76 98 98	LRQQPW(+58.01)SPKALSY	ETHCD
2	20200515_F1_Ag6_Peng0013_SA_IgG_14_chymo.raw	F2:6827	KALPAPLGSL	F2:3565	10	74	74	10	483.8050	2	20.18	-	1.3492E6	965.5909	4.7		89 93 96 86 56 76 91 67 55 37	KALPAPLGSL	ETHCD
4	20200515_F1_Ag6_Peng0013_SA_IgG_14_thermo.raw	F4:11121	LKK(+58.01)K(+58.01)LQK	F4:8800	7	74	74	7	501.3202	2	49.17	-	4.7539E5	1000.6281	-2.2	Carboxymethyl (KW X@N-term)	97 71 63 50 65 86 90	LKK(+58.01)K(+58.01)LQK	ETHCD
2	20200515_F1_Ag6_Peng0013_SA_IgG_14_chymo.raw	F2:4972	HTGVPSRF	F2:4018	8	74	74	8	450.7396	2	22.79	-	9.996E5	899.4613	3.8		92 95 92 92 48 46 50 82	HTGVPSRF	HCD
3	20200515_F1_Ag6_Peng0013_SA_IgG_14_ela.raw	F3:29607	KADYEKHKVYAC(+58.01)EVTHQGLSSVPTKSFNWDW(+15.99)	F3:5405	31	74	74	31	932.6964	4	29.86	-	3.6736E6	3726.7412	4.1	Carboxymethyl; Oxidation (HW)	74 76 93 86 90 74 15 22 52 82 89 98 99 100 100 99 93 43 59 98 99 79 70 98 99 95 81 68 18 25 44	KADYEKHKVYAC(+58.01)EVTHQGLSSVPTKSFNWDW(+15.99)	HCD
4	20200515_F1_Ag6_Peng0013_SA_IgG_14_thermo.raw	F4:5395	LLLPK(+58.01)PT	F4:15642	7	74	74	7	420.2612	2	84.85	-	6.2663E5	838.5164	-10.1	Carboxymethyl (KW X@N-term)	40 81 93 90 67 74 78	LLLPK(+58.01)PT	ETHCD
4	20200515_F1_Ag6_Peng0013_SA_IgG_14_thermo.raw	F4:19840	VYAC(+58.01)EVTGPSPPSSPVTKSKC(+58.01)C(+58.01)AKD	F4:6621	25	74	74	25	682.8174	4	36.87	-	1.0737E7	2727.2078	12.0	Carboxymethyl	95 97 99 89 90 89 92 49 50 66 69 57 92 91 92 98 100 99 81 21 26 48 56 46 74	VYAC(+58.01)EVTGPSPPSSPVTKSKC(+58.01)C(+58.01)AKD	HCD
2	20200515_F1_Ag6_Peng0013_SA_IgG_14_chymo.raw	F2:7455	Y(+58.01)QQRLKTAKAGY	F2:6063	12	74	74	12	495.6059	3	34.67	-	3.1917E5	1483.7783	11.8	Carboxymethyl (KW X@N-term)	94 88 92 95 82 44 70 39 41 57 95 97	Y(+58.01)QQRLKTAKAGY	HCD
2	20200515_F1_Ag6_Peng0013_SA_IgG_14_chymo.raw	F2:8526	RGANTEPAVL	F2:8570	10	74	74	10	514.2852	2	48.72	-	1.019E7	1026.5458	9.7		73 67 60 41 46 79 97 99 100 82	RGANTEPAVL	ETHCD
4	20200515_F1_Ag6_Peng0013_SA_IgG_14_thermo.raw	F4:26363	KTC(+58.01)GGHQGLSSVPTKS	F4:4707	16	74	74	16	822.9113	2	26.24	-	2.7409E5	1643.7937	8.7	Carboxymethyl	50 39 38 29 48 83 90 63 85 97 98 93 92 100 95 94	KTC(+58.01)GGHQGLSSVPTKS	HCD
3	20200515_F1_Ag6_Peng0013_SA_IgG_14_ela.raw	F3:21047	AMH(+15.99)HQGLSSPVTKSFW(+15.99)EPV	F3:6779	19	74	74	19	724.0256	3	38.17	-	1.096E6	2169.0312	11.0	Oxidation (HW)	26 16 56 94 97 83 88 92 97 99 99 99 97 90 83 48 56 35 63	AMH(+15.99)HQGLSSPVTKSFW(+15.99)EPV	HCD
3	20200515_F1_Ag6_Peng0013_SA_IgG_14_ela.raw	F3:3565	E(-18.01)SALTQPA	F3:5131	8	74	74	8	399.7054	2	28.32	-	4.1812E5	797.3919	5.4	Pyro-glu from E	76 75 90 97 96 66 35 61	E(-18.01)SALTQPA	HCD
4	20200515_F1_Ag6_Peng0013_SA_IgG_14_thermo.raw	F4:22630	AQEPGPGVDSPVTM(+15.99)SLGQGTKC(+58.01)	F4:6616	22	74	74	22	745.0149	3	36.91	-	1.0861E7	2232.0037	8.6	Oxidation (M); Carboxymethyl	49 34 70 56 69 81 71 68 70 95 100 100 100 99 99 100 100 93 32 30 35 88	AQEPGPGVDSPVTM(+15.99)SLGQGTKC(+58.01)	HCD
4	20200515_F1_Ag6_Peng0013_SA_IgG_14_thermo.raw	F4:29341	MRK(+58.01)VTVDWWAKATY	F4:8804	14	74	74	14	906.9691	2	49.21	-	1.6775E6	1811.9028	11.5	Carboxymethyl (KW X@N-term)	57 71 92 99 100 99 68 30 30 41 59 98 100 100	MRK(+58.01)VTVDWWAKATY	ETHCD
2	20200515_F1_Ag6_Peng0013_SA_IgG_14_chymo.raw	F2:33259	A(+58.01)FK(+58.01)QVNMPQSPLK(+58.01)HEDPEVQFKW	F2:10255	23	74	74	23	986.4878	3	59.03	-	1.4676E6	2956.4065	11.9	Carboxymethyl (KW X@N-term)	35 37 43 65 76 70 50 61 60 52 50 56 91 100 99 95 97 99 90 89 99 100 100	A(+58.01)FK(+58.01)QVNMPQSPLK(+58.01)HEDPEVQFKW	ETHCD
3	20200515_F1_Ag6_Peng0013_SA_IgG_14_ela.raw	F3:13423	E(-18.01)TTEEK(+58.01)STLPDTEK	F3:6209	14	74	74	14	549.9304	3	34.58	-	2.4846E5	1646.7522	10.5	Pyro-glu from E; Carboxymethyl (KW X@N-term)	35 38 57 76 55 35 59 100 100 99 99 95 99 98	E(-18.01)TTEEK(+58.01)STLPDTEK	HCD
4	20200515_F1_Ag6_Peng0013_SA_IgG_14_thermo.raw	F4:423	KGVRKPK(+58.01)AK	F4:5460	9	74	74	9	357.2333	3	30.43	-	1.0917E5	1068.6768	1.2	Carboxymethyl (KW X@N-term)	81 90 97 87 71 80 61 52 49	KGVRKPK(+58.01)AK	ETHCD
2	20200515_F1_Ag6_Peng0013_SA_IgG_14_chymo.raw	F2:10658	LKSRVC(+58.01)APDRLYY	F2:6888	13	74	74	13	547.9581	3	39.37	-	8.9649E4	1640.8345	11.0	Carboxymethyl	73 78 93 95 38 15 24 80 91 86 96 100 100	LKSRVC(+58.01)APDRLYY	ETHCD
4	20200515_F1_Ag6_Peng0013_SA_IgG_14_thermo.raw	F4:2488	L(+58.01)LRPVL	F4:10191	6	74	74	6	384.7528	2	57.17	-	1.2763E6	767.4905	0.8	Carboxymethyl (KW X@N-term)	91 86 79 75 56 59	L(+58.01)LRPVL	ETHCD
2	20200515_F1_Ag6_Peng0013_SA_IgG_14_chymo.raw	F2:29561	LQRWH(+15.99)VTLMTW(+15.99)PQNLQANKATL	F2:8429	22	74	74	22	894.4805	3	48.23	-	1.9407E6	2680.3906	10.8	Oxidation (HW)	65 54 68 59 75 96 98 99 92 35 29 39 45 60 96 99 100 98 89 90 94 60	LQRWH(+15.99)VTLMTW(+15.99)PQNLQANKATL	ETHCD
2	20200515_F1_Ag6_Peng0013_SA_IgG_14_chymo.raw	-	KSATLEDGVGK(+58.01)PF	F2:5919	13	74	74	13	469.5825	3	33.81	-	0	1405.7087	12.0	Carboxymethyl (KW X@N-term)	62 52 65 92 96 92 95 92 65 57 54 67 79	KSATLEDGVGK(+58.01)PF	ETHCD
3	20200515_F1_Ag6_Peng0013_SA_IgG_14_ela.raw	F3:12015	SRGNNNLGSDSAGK(+58.01)K	F3:3144	15	74	74	15	521.5948	3	17.40	-	6.9312E4	1561.7444	11.7	Carboxymethyl (KW X@N-term)	77 79 90 86 89 98 92 88 82 65 60 56 66 48 45	SRGNNNLGSDSAGK(+58.01)K	ETHCD
2	20200515_F1_Ag6_Peng0013_SA_IgG_14_chymo.raw	F2:11155	FTNQGTRVELKEKVAPSAVF	F2:6978	20	74	74	20	556.0605	4	39.88	-	1.1932E6	2220.1902	10.3		51 41 51 87 92 91 94 96 99 99 97 73 63 90 88 60 39 54 60 65	FTNQGTRVELKEKVAPSAVF	ETHCD
4	20200515_F1_Ag6_Peng0013_SA_IgG_14_thermo.raw	F4:22926	PDDK(+58.01)PK(+58.01)SK(+58.01)PTKS	F4:4360	12	74	74	12	751.3804	2	24.20	-	5.6811E4	1500.7307	10.4	Carboxymethyl (KW X@N-term)	75 83 61 50 73 82 80 51 60 82 97 99	PDDK(+58.01)PK(+58.01)SK(+58.01)PTKS	ETHCD
4	20200515_F1_Ag6_Peng0013_SA_IgG_14_thermo.raw	F4:30381	E(-18.01)VLYVQVLGGGSEVLSPGP	F4:7687	19	74	74	19	941.5086	2	42.95	-	1.9938E5	1880.9883	7.6	Pyro-glu from E	28 66 56 33 80 89 98 99 89 79 76 89 100 100 98 61 49 54 72	E(-18.01)VLYVQVLGGGSEVLSPGP	HCD
3	20200515_F1_Ag6_Peng0013_SA_IgG_14_ela.raw	F3:31878	PTEHEFAAKEVTSGEHAYG	F3:4937	19	74	74	19	1030.4644	2	27.42	-	8.0388E5	2058.9282	-6.8		63 68 92 85 96 76 62 61 91 95 90 90 90 85 91 68 33 31 48	PTEHEFAAKEVTSGEHAYG	HCD
3	20200515_F1_Ag6_Peng0013_SA_IgG_14_ela.raw	-	LKAMLVK(+58.01)K	F3:8606	8	74	74	8	494.8179	2	47.95	-	0	987.6151	6.3	Carboxymethyl (KW X@N-term)	98 81 80 87 73 48 51 77	LKAMLVK(+58.01)K	ETHCD
2	20200515_F1_Ag6_Peng0013_SA_IgG_14_chymo.raw	F2:29474	A(+58.01)VQLVESGGGLVKPNSYH(+15.99)SQKLSGF	F2:9150	25	74	74	25	892.7969	3	52.50	-	3.3305E7	2675.3555	5.1	Carboxymethyl (KW X@N-term); Oxidation (HW)	24 27 94 100 100 100 100 100 97 96 99 100 100 95 51 49 46 37 33 31 33 52 98 100 100	A(+58.01)VQLVESGGGLVKPNSYH(+15.99)SQKLSGF	HCD
3	20200515_F1_Ag6_Peng0013_SA_IgG_14_ela.raw	F3:2420	AVLPLKQ	F3:10513	7	74	74	7	384.7535	2	58.08	-	2.0898E6	767.4905	2.7		68 68 89 92 79 57 67	AVLPLKQ	ETHCD
4	20200515_F1_Ag6_Peng0013_SA_IgG_14_thermo.raw	-	LSSPVTK(+58.01)SFSMMHM	F4:5544	14	74	74	14	547.5940	3	30.92	-	0	1639.7407	11.9	Carboxymethyl (KW X@N-term)	98 100 100 100 100 99 98 97 97 94 21 10 8 22	LSSPVTK(+58.01)SFSMMHM	HCD
2	20200515_F1_Ag6_Peng0013_SA_IgG_14_chymo.raw	F2:15591	N(+.98)QWAKW(+58.01)LNLSLFSC(+58.01)K(+58.01)MHEALHNVGF	F2:8904	25	74	74	25	630.5056	5	51.02	-	1.3206E6	3147.4583	10.6	Deamidation (NQ); Carboxymethyl (KW X@N-term); Carboxymethyl	32 32 41 43 43 41 48 61 77 82 93 100 100 99 99 99 99 100 99 99 96 89 57 49 85	N(+.98)QWAKW(+58.01)LNLSLFSC(+58.01)K(+58.01)MHEALHNVGF	HCD
2	20200515_F1_Ag6_Peng0013_SA_IgG_14_chymo.raw	-	EVQLVESGNLLQPW(+15.99)KRLSC(+58.01)AAQY	F2:10414	23	74	74	23	902.7966	3	60.02	-	0	2705.3481	7.4	Oxidation (HW); Carboxymethyl	37 31 76 99 97 97 94 90 84 90 96 90 65 63 60 89 79 68 69 69 62 54 50	EVQLVESGNLLQPW(+15.99)KRLSC(+58.01)AAQY	ETHCD
3	20200515_F1_Ag6_Peng0013_SA_IgG_14_ela.raw	F3:14750	VVVSLVRLAPL	F3:5846	11	74	74	11	583.3806	2	32.51	-	6.6843E6	1164.7593	-10.8		99 73 65 51 79 81 77 69 54 74 95	VVVSLVRLAPL	ETHCD
2	20200515_F1_Ag6_Peng0013_SA_IgG_14_chymo.raw	F2:6885	LTSREFNTLPLY	F2:3382	12	74	74	12	485.2660	3	18.95	-	3.539E4	1452.7612	10.3		89 88 92 79 40 29 67 89 71 62 92 95	LTSREFNTLPLY	ETHCD
3	20200515_F1_Ag6_Peng0013_SA_IgG_14_ela.raw	F3:12529	GFKLRRRQ	F3:12285	8	74	74	8	530.8297	2	68.26	-	7.0881E5	1059.6414	3.2		77 67 45 48 62 97 100 99	GFKLRRRQ	ETHCD
3	20200515_F1_Ag6_Peng0013_SA_IgG_14_ela.raw	F3:2359	SLLRPPRRR	F3:8375	9	74	74	9	384.2516	3	46.79	-	1.3236E5	1149.7207	10.7		35 48 59 61 77 96 95 99 99	SLLRPPRRR	ETHCD
3	20200515_F1_Ag6_Peng0013_SA_IgG_14_ela.raw	F3:24783	QLC(+58.01)LVKDYFPEPV	F3:11426	13	74	74	13	804.9057	2	63.57	-	7.7152E5	1607.7905	3.9	Carboxymethyl	33 43 60 99 99 94 65 48 85 85 83 85 86	QLC(+58.01)LVKDYFPEPV	ETHCD
2	20200515_F1_Ag6_Peng0013_SA_IgG_14_chymo.raw	F2:9517	MRKPGGTARSRYPL	F2:4948	14	74	74	14	530.6323	3	28.27	-	2.219E5	1588.8621	8.1		82 71 45 52 57 68 77 96 99 74 67 76 84 88	MRKPGGTARSRYPL	ETHCD
[truncated: 4,067 more rows]
