# Supplementary material for: A Handle on Mass Coincidence Errors in De Novo Sequencing of Antibodies by Bottom-up Proteomics
Source: J Proteome Res. 2024 Jun 27;23(8):3552–9. doi: 10.1021/acs.jproteome.4c00188 (PMC11301774; doi:10.1021/acs.jproteome.4c00188)
Supplement: Supplementary file 1 — pr4c00188_si_001.zip [file pr4c00188_si_001.zip › supplementary data/mass-based-benchmark/bin/datasets/CR3022_DENOVO_17.csv]

Fraction	Source File	Feature	Peptide	Scan	Tag Length	Denovo Score	ALC (%)	length	m/z	z	RT	Predict RT	Area	Mass	ppm	PTM	local confidence (%)	tag (>=0%)	mode
1	CR3022_091620_ETHcD_30_C.raw	F1:11708	TTLSKADYEKHKVY	F1:2206	14	99	99	14	561.6310	3	21.11	-	4.536E5	1681.8674	2.2		100 100 100 100 100 100 100 100 100 100 100 100 100 100	TTLSKADYEKHKVY	ETHCD
5	CR3022_091620_ETHcD_35_C.raw	F5:11729	TTLSKADYEKHKVY	F5:2145	14	99	99	14	561.6313	3	20.65	-	7.1118E5	1681.8674	2.8		100 100 100 100 100 100 100 100 100 100 100 100 100 100	TTLSKADYEKHKVY	ETHCD
11	CR3022_091620_ETHcD_40_P.raw	F11:4179	FFRSGKYDDL	F11:3890	10	99	99	10	416.5403	3	32.95	-	2.6541E5	1246.5981	0.7		100 100 100 100 100 100 100 100 100 100	FFRSGKYDDL	ETHCD
15	CR3022_091620_HCD_P.raw	F15:32330	VVVDVSHEDPEVKF	F15:7020	14	99	99	14	799.9080	2	40.48	-	2.3331E7	1597.7988	1.6		100 100 100 100 100 100 100 100 100 99 100 100 100 100	VVVDVSHEDPEVKF	HCD
1	CR3022_091620_ETHcD_30_C.raw	F1:23870	TLSKADYEKHKVY	F1:2062	13	99	99	13	791.4181	2	19.80	-	4.264E7	1580.8198	1.1		100 100 100 100 100 100 100 100 100 100 100 100 100	TLSKADYEKHKVY	ETHCD
4	CR3022_091620_ETHcD_30_T.raw	-	LPAPLEK	F4:2365	7	99	99	7	384.2370	2	23.94	-	0	766.4589	0.7		100 100 100 100 100 100 100	LPAPLEK	ETHCD
12	CR3022_091620_ETHcD_40_T.raw	-	LPAPLEK	F12:2634	7	99	99	7	384.2371	2	26.54	-	0	766.4589	1.1		100 100 100 100 100 100 100	LPAPLEK	ETHCD
2	CR3022_091620_ETHcD_30_E.raw	F2:5486	VYYC(+57.02)QQ	F2:2545	6	99	99	6	430.6842	2	24.59	-	9.4763E5	859.3535	0.5	Carbamidomethylation	100 100 100 100 100 100	VYYC(+57.02)QQ	ETHCD
1	CR3022_091620_ETHcD_30_C.raw	-	TLSKADYEKHKVY	F1:2163	13	99	99	13	527.9478	3	20.72	-	0	1580.8198	1.1		99 100 100 100 100 100 100 100 100 100 100 100 100	TLSKADYEKHKVY	ETHCD
8	CR3022_091620_ETHcD_35_T.raw	-	LPAPLEK	F8:2374	7	99	99	7	384.2371	2	23.72	-	0	766.4589	1.1		100 100 100 100 100 100 100	LPAPLEK	ETHCD
5	CR3022_091620_ETHcD_35_C.raw	F5:23864	TLSKADYEKHKVY	F5:1984	13	99	99	13	791.4177	2	19.19	-	3.5189E7	1580.8198	0.7		100 100 100 100 100 100 100 100 100 100 100 100 100	TLSKADYEKHKVY	ETHCD
15	CR3022_091620_HCD_P.raw	F15:19920	VVDVSHEDPEVKFH(+15.99)F	F15:8226	15	99	99	15	600.6262	3	46.25	-	1.5835E8	1798.8525	2.4	Oxidation (HW)	100 100 100 100 100 100 100 100 100 100 100 100 100 100 100	VVDVSHEDPEVKFH(+15.99)F	HCD
10	CR3022_091620_ETHcD_40_E.raw	F10:1222	FFAKRYKAA	F10:2016	9	99	99	9	367.8783	3	19.81	-	6.8326E5	1100.6130	0.1		100 100 100 100 100 100 100 100 100	FFAKRYKAA	ETHCD
9	CR3022_091620_ETHcD_40_C.raw	-	TLSKADYEKHKVY	F9:2203	13	99	99	13	527.9479	3	21.39	-	0	1580.8198	1.3		99 100 100 100 100 100 100 100 100 100 100 100 100	TLSKADYEKHKVY	ETHCD
8	CR3022_091620_ETHcD_35_T.raw	F8:1805	LPAPLEK	F8:2620	7	99	99	7	384.2371	2	26.41	-	3.151E6	766.4589	1.0		100 100 100 100 100 100 100	LPAPLEK	ETHCD
15	CR3022_091620_HCD_P.raw	F15:11178	VVDVSHEDPEVKF	F15:6027	13	99	99	13	500.5847	3	36.03	-	9.3716E7	1498.7302	1.3		100 100 100 100 100 100 100 100 99 100 100 100 100	VVDVSHEDPEVKF	HCD
8	CR3022_091620_ETHcD_35_T.raw	F8:17867	HLYYLTGETK	F8:2661	10	99	99	10	612.8174	2	26.79	-	9.2704E5	1223.6187	1.4		99 100 100 100 100 100 100 100 100 100	HLYYLTGETK	ETHCD
2	CR3022_091620_ETHcD_30_E.raw	F2:3587	TLSDYEKHKV	F2:2149	10	99	99	10	407.2159	3	20.77	-	1.9864E5	1218.6245	1.0		100 100 100 100 100 100 100 100 100 99	TLSDYEKHKV	ETHCD
12	CR3022_091620_ETHcD_40_T.raw	-	LPAPLEK	F12:2396	7	99	99	7	384.2368	2	24.05	-	0	766.4589	0.4		100 100 100 100 100 100 100	LPAPLEK	ETHCD
4	CR3022_091620_ETHcD_30_T.raw	F4:1815	LPAPLEK	F4:2614	7	99	99	7	384.2371	2	26.61	-	2.041E6	766.4589	1.1		100 100 100 100 100 100 100	LPAPLEK	ETHCD
10	CR3022_091620_ETHcD_40_E.raw	F10:20314	MHEALHNHYTQKSL	F10:2071	14	99	99	14	570.2798	3	20.35	-	2.0512E7	1707.8152	1.4		99 99 100 100 100 100 100 100 100 100 100 100 100 99	MHEALHNHYTQKSL	ETHCD
5	CR3022_091620_ETHcD_35_C.raw	F5:11002	SKLTVDKSRWQPW(+15.99)	F5:2269	13	99	99	13	549.6261	3	21.94	-	8.6974E5	1645.8577	-0.7	Oxidation (HW)	99 99 100 100 100 100 100 100 100 100 100 100 100	SKLTVDKSRWQPW(+15.99)	ETHCD
5	CR3022_091620_ETHcD_35_C.raw	F5:7451	LYSKLTVDKSRW	F5:3348	12	99	99	12	499.2806	3	31.47	-	3.6048E5	1494.8193	0.5		99 99 100 100 100 100 100 100 100 100 100 100	LYSKLTVDKSRW	ETHCD
11	CR3022_091620_ETHcD_40_P.raw	-	VVVDVSHEDPEVKF	F11:5001	14	99	99	14	533.6082	3	40.73	-	0	1597.7988	2.4		100 100 100 100 100 100 100 100 99 99 100 100 100 100	VVVDVSHEDPEVKF	ETHCD
1	CR3022_091620_ETHcD_30_C.raw	-	SKLTVDKSRWQPW(+15.99)	F1:2318	13	99	99	13	549.6257	3	22.28	-	0	1645.8577	-1.5	Oxidation (HW)	99 99 100 100 100 100 100 100 100 100 100 100 100	SKLTVDKSRWQPW(+15.99)	ETHCD
10	CR3022_091620_ETHcD_40_E.raw	F10:4198	TLSDYEKHKV	F10:2115	10	99	99	10	407.2157	3	20.68	-	2.1723E5	1218.6245	0.5		100 100 100 100 100 100 100 100 100 99	TLSDYEKHKV	ETHCD
5	CR3022_091620_ETHcD_35_C.raw	F5:9457	TLSKADYEKHKVY	F5:2037	13	99	99	13	527.9482	3	19.19	-	8.5846E8	1580.8198	1.9		99 100 100 100 100 100 100 100 99 100 100 100 100	TLSKADYEKHKVY	ETHCD
2	CR3022_091620_ETHcD_30_E.raw	F2:12633	TMLYEDNKHHVQ	F2:2329	12	99	99	12	505.5739	3	22.59	-	5.3111E5	1513.6982	1.1		100 99 100 100 100 100 100 100 100 100 100 100	TMLYEDNKHHVQ	ETHCD
1	CR3022_091620_ETHcD_30_C.raw	F1:5394	VLTKMKELAEAY	F1:4085	12	99	99	12	465.9234	3	36.66	-	6.6204E5	1394.7478	0.4		100 100 100 100 100 99 100 100 100 100 100 100	VLTKMKELAEAY	ETHCD
4	CR3022_091620_ETHcD_30_T.raw	F4:18056	HLYYLTGETK	F4:2645	10	99	99	10	612.8173	2	26.97	-	1.2152E6	1223.6187	1.2		99 100 100 100 100 100 99 100 100 100	HLYYLTGETK	ETHCD
9	CR3022_091620_ETHcD_40_C.raw	F9:10200	TVLHQDWLDGKEY	F9:4543	13	99	99	13	535.2648	3	40.28	-	5.3873E8	1602.7678	2.9		99 99 100 100 99 100 100 100 100 100 100 100 100	TVLHQDWLDGKEY	ETHCD
6	CR3022_091620_ETHcD_35_E.raw	F6:14002	TMLYEDNKHHVQ	F6:2261	12	99	99	12	505.5745	3	22.24	-	7.7824E5	1513.6982	2.2		99 99 100 100 100 100 99 100 100 100 100 100	TMLYEDNKHHVQ	ETHCD
10	CR3022_091620_ETHcD_40_E.raw	F10:9594	MHEALHNHYTQ	F10:1742	11	99	99	11	460.8751	3	16.85	-	5.9179E5	1379.6040	-0.4		100 99 100 100 100 100 100 100 100 100 99	MHEALHNHYTQ	ETHCD
4	CR3022_091620_ETHcD_30_T.raw	F4:17332	VVSVLTVLHQDWLDGK	F4:7107	16	99	99	16	603.6699	3	58.87	-	6.943E8	1807.9832	2.5		100 100 100 100 100 100 100 100 100 99 100 99 100 100 100 100	VVSVLTVLHQDWLDGK	ETHCD
5	CR3022_091620_ETHcD_35_C.raw	F5:10027	TVLHQDWLDGKEY	F5:4707	13	99	99	13	535.2649	3	41.25	-	2.6179E8	1602.7678	3.1		99 99 100 100 99 100 100 100 100 100 100 100 100	TVLHQDWLDGKEY	ETHCD
2	CR3022_091620_ETHcD_30_E.raw	F2:3214	FFLYSK	F2:4269	6	99	99	6	402.7186	2	39.73	-	4.0267E5	803.4218	1.1		100 100 100 100 100 100	FFLYSK	ETHCD
5	CR3022_091620_ETHcD_35_C.raw	F5:14911	C(+57.02)AEVTHQGLSSPVTKSF	F5:3531	17	99	99	17	616.6385	3	32.91	-	7.3831E8	1846.8884	2.8	Carbamidomethylation	99 99 100 100 100 100 99 100 100 100 99 99 100 100 100 100 100	C(+57.02)AEVTHQGLSSPVTKSF	ETHCD
1	CR3022_091620_ETHcD_30_C.raw	-	LSKADYEKHKVY	F1:2028	12	99	99	12	494.2652	3	19.41	-	0	1479.7722	1.0		99 99 100 100 100 100 100 100 100 100 100 100	LSKADYEKHKVY	ETHCD
12	CR3022_091620_ETHcD_40_T.raw	-	TPEVTADYEK	F12:2460	10	99	99	10	576.7755	2	24.76	-	0	1151.5347	1.5		100 100 100 99 100 99 100 100 100 100	TPEVTADYEK	ETHCD
9	CR3022_091620_ETHcD_40_C.raw	-	TLSKADYEKHKVY	F9:2099	13	99	99	13	527.9490	3	20.32	-	0	1580.8198	3.3		99 99 100 100 100 100 100 100 99 100 100 100 100	TLSKADYEKHKVY	ETHCD
15	CR3022_091620_HCD_P.raw	F15:29148	VSHEDPEVKFH(+15.99)F	F15:6849	12	99	99	12	743.8527	2	39.77	-	2.6326E8	1485.6887	1.5	Oxidation (HW)	99 99 100 100 100 100 100 100 100 100 100 100	VSHEDPEVKFH(+15.99)F	HCD
5	CR3022_091620_ETHcD_35_C.raw	F5:11461	PEEVHHGEEEVETF	F5:3047	14	99	99	14	556.5782	3	28.96	-	5.7179E5	1666.7109	1.2		100 100 100 100 100 100 98 99 100 100 100 100 100 100	PEEVHHGEEEVETF	ETHCD
9	CR3022_091620_ETHcD_40_C.raw	F9:7705	LVTNSDLQL	F9:5307	9	99	99	9	501.7772	2	45.37	-	1.5004E6	1001.5393	0.6		100 99 100 99 99 100 100 100 100	LVTNSDLQL	ETHCD
10	CR3022_091620_ETHcD_40_E.raw	F10:10933	DVSHEDPEVKFGG	F10:3100	13	99	99	13	472.5539	3	29.68	-	1.2952E8	1414.6365	2.4		100 100 100 100 100 100 100 100 100 100 100 99 99	DVSHEDPEVKFGG	ETHCD
15	CR3022_091620_HCD_P.raw	F15:31414	VSWDSGALTSGVHTF	F15:9098	15	99	99	15	782.3768	2	51.22	-	9.415E6	1562.7366	1.6		100 100 100 100 100 100 100 100 100 100 98 99 99 100 100	VSWDSGALTSGVHTF	HCD
1	CR3022_091620_ETHcD_30_C.raw	F1:10296	HGDSDLQLDRLSVY	F1:4953	14	99	99	14	539.9340	3	42.71	-	9.2436E5	1616.7793	0.5		98 99 100 100 100 100 99 100 100 100 100 100 100 100	HGDSDLQLDRLSVY	ETHCD
5	CR3022_091620_ETHcD_35_C.raw	-	TLSKADYEKHKVY	F5:2141	13	99	99	13	527.9476	3	20.62	-	0	1580.8198	0.8		99 100 100 100 100 100 100 99 99 100 100 100 100	TLSKADYEKHKVY	ETHCD
12	CR3022_091620_ETHcD_40_T.raw	-	YVDGVEVHNAK	F12:1991	11	99	99	11	410.8757	3	19.43	-	0	1229.6040	1.0		99 99 100 100 100 100 100 100 100 100 100	YVDGVEVHNAK	ETHCD
4	CR3022_091620_ETHcD_30_T.raw	F4:1604	KPGESLK	F4:1277	7	99	99	7	379.7244	2	12.39	-	5.8556E5	757.4333	1.1		100 100 99 99 100 100 100	KPGESLK	ETHCD
4	CR3022_091620_ETHcD_30_T.raw	F4:3465	YVDGVEVHNAK	F4:2005	11	99	99	11	410.8759	3	19.71	-	7.0895E5	1229.6040	1.6		100 99 100 100 100 100 100 100 99 100 100	YVDGVEVHNAK	ETHCD
6	CR3022_091620_ETHcD_35_E.raw	-	MHEALHNHYTQ	F6:1720	11	99	99	11	460.8763	3	16.62	-	0	1379.6040	2.1		99 99 100 100 100 100 100 100 100 100 100	MHEALHNHYTQ	ETHCD
5	CR3022_091620_ETHcD_35_C.raw	F5:7592	LVTNSDLQL	F5:5334	9	99	99	9	501.7767	2	45.29	-	1.4952E6	1001.5393	-0.5		100 99 100 99 99 100 100 100 100	LVTNSDLQL	ETHCD
1	CR3022_091620_ETHcD_30_C.raw	F1:9943	TVLHQDWLDGKEY	F1:4588	13	99	99	13	535.2646	3	40.33	-	5.9814E8	1602.7678	2.7		98 99 100 100 99 100 100 100 100 100 100 100 100	TVLHQDWLDGKEY	ETHCD
6	CR3022_091620_ETHcD_35_E.raw	F6:4079	TLSDYEKHKV	F6:2098	10	99	99	10	407.2156	3	20.62	-	1.9807E5	1218.6245	0.3		99 100 100 100 100 100 100 100 100 99	TLSDYEKHKV	ETHCD
7	CR3022_091620_ETHcD_35_P.raw	F7:14675	VVVDVSHEDPEVKF	F7:5039	14	99	99	14	533.6081	3	41.01	-	2.8059E7	1597.7988	2.3		100 100 100 100 100 100 100 100 99 98 100 100 100 100	VVVDVSHEDPEVKF	ETHCD
8	CR3022_091620_ETHcD_35_T.raw	F8:3454	YVDGVEVHNAK	F8:2022	11	99	99	11	410.8755	3	19.79	-	7.0635E5	1229.6040	0.7		99 99 100 100 100 100 100 100 99 100 100	YVDGVEVHNAK	ETHCD
8	CR3022_091620_ETHcD_35_T.raw	F8:8282	HLTGEFEK	F8:2010	8	99	99	8	480.7433	2	19.67	-	1.2608E6	959.4712	0.9		99 99 99 99 100 100 100 100	HLTGEFEK	ETHCD
9	CR3022_091620_ETHcD_40_C.raw	F9:10137	TVLHQDWLNGKEY	F9:4460	13	99	99	13	534.9366	3	39.70	-	2.422E8	1601.7837	2.6		98 99 100 100 100 100 100 100 100 100 100 100 100	TVLHQDWLNGKEY	ETHCD
15	CR3022_091620_HCD_P.raw	F15:36192	VVDVSHEDPEVKFH(+15.99)F	F15:8239	15	99	99	15	900.4338	2	46.25	-	5.0346E7	1798.8525	0.3	Oxidation (HW)	100 100 100 100 100 100 100 100 98 99 100 100 100 100 100	VVDVSHEDPEVKFH(+15.99)F	HCD
9	CR3022_091620_ETHcD_40_C.raw	F9:15175	C(+57.02)AEVTHQGLSSPVTKSF	F9:3536	17	99	99	17	616.6388	3	33.10	-	7.3261E8	1846.8884	3.3	Carbamidomethylation	99 98 100 100 100 100 100 100 100 100 100 100 100 100 100 100 100	C(+57.02)AEVTHQGLSSPVTKSF	ETHCD
1	CR3022_091620_ETHcD_30_C.raw	F1:24370	TVLHQDWLDGKEY	F1:4619	13	99	99	13	802.3925	2	40.33	-	4.0223E8	1602.7678	1.7		99 99 100 100 98 100 100 100 100 100 100 100 100	TVLHQDWLDGKEY	ETHCD
12	CR3022_091620_ETHcD_40_T.raw	F12:5639	EHALLAYTLGVK	F12:4452	12	99	99	12	438.9193	3	41.73	-	4.24E5	1313.7344	1.3		99 98 99 100 100 100 100 100 100 100 100 100	EHALLAYTLGVK	ETHCD
12	CR3022_091620_ETHcD_40_T.raw	F12:9420	AQLHDLVLVGGSTR	F12:3617	14	99	99	14	489.2756	3	35.58	-	6.3133E6	1464.8049	0.1		98 97 100 100 100 100 100 100 100 100 100 100 100 100	AQLHDLVLVGGSTR	ETHCD
15	CR3022_091620_HCD_P.raw	F15:29520	VVDVSHEDPEVKF	F15:6065	13	99	99	13	750.3722	2	36.03	-	1.9565E7	1498.7302	-0.3		100 100 100 100 100 100 100 100 98 99 100 100 100	VVDVSHEDPEVKF	HCD
3	CR3022_091620_ETHcD_30_P.raw	-	VVVDVSHEDPEVKF	F3:5070	14	99	99	14	533.6077	3	41.01	-	0	1597.7988	1.5		100 100 100 100 100 100 100 100 98 98 100 100 100 100	VVVDVSHEDPEVKF	ETHCD
9	CR3022_091620_ETHcD_40_C.raw	F9:9004	GVLHQDWLDGKEY	F9:4696	13	99	99	13	520.5883	3	41.35	-	2.4316E7	1558.7415	1.1		99 99 100 100 99 100 100 100 100 100 99 100 100	GVLHQDWLDGKEY	ETHCD
4	CR3022_091620_ETHcD_30_T.raw	F4:34090	VYAC(+57.02)EVTHQGLSSPVTK	F4:2992	17	99	99	17	938.4689	2	30.37	-	5.8942E8	1874.9197	1.9	Carbamidomethylation	99 99 100 100 100 100 100 100 99 100 100 100 100 99 100 100 100	VYAC(+57.02)EVTHQGLSSPVTK	ETHCD
1	CR3022_091620_ETHcD_30_C.raw	F1:9463	C(+57.02)SSVMHEALHNHY	F1:2671	13	99	99	13	528.8959	3	25.79	-	3.8503E8	1583.6609	3.1	Carbamidomethylation	98 100 100 100 100 100 100 99 100 100 100 100 100	C(+57.02)SSVMHEALHNHY	ETHCD
15	CR3022_091620_HCD_P.raw	F15:14294	VVVDVSHEDPEVKF	F15:7004	14	99	99	14	533.6071	3	40.41	-	5.6457E7	1597.7988	0.4		100 100 100 100 100 100 99 99 99 98 100 100 100 100	VVVDVSHEDPEVKF	HCD
4	CR3022_091620_ETHcD_30_T.raw	F4:9375	TYETTLEK	F4:2288	8	99	99	8	492.7481	2	23.09	-	3.4313E6	983.4811	0.5		99 99 100 100 100 100 100 100	TYETTLEK	ETHCD
8	CR3022_091620_ETHcD_35_T.raw	F8:5337	EHALLAYTLGVK	F8:4435	12	99	99	12	438.9192	3	41.64	-	9.1266E5	1313.7344	1.0		99 98 100 100 100 100 100 100 100 100 100 100	EHALLAYTLGVK	ETHCD
14	CR3022_091620_HCD_E.raw	-	KFNWYVDGVEVH	F14:6393	12	99	99	12	746.8649	2	44.64	-	0	1491.7146	0.4		99 99 99 100 100 100 100 99 99 100 100 100	KFNWYVDGVEVH	HCD
7	CR3022_091620_ETHcD_35_P.raw	F7:8033	PEVKFH(+15.99)F	F7:5546	7	99	99	7	460.2387	2	44.93	-	3.0222E8	918.4599	3.3	Oxidation (HW)	99 99 100 100 100 100 100	PEVKFH(+15.99)F	ETHCD
9	CR3022_091620_ETHcD_40_C.raw	F9:9006	GVLHQDWLDGKEY	F9:4905	13	99	99	13	520.5884	3	42.59	-	8.901E6	1558.7415	1.3		98 98 100 100 99 100 100 100 100 100 100 100 100	GVLHQDWLDGKEY	ETHCD
6	CR3022_091620_ETHcD_35_E.raw	F6:10692	DVSHEDPEVKFGG	F6:3114	13	99	99	13	472.5541	3	29.77	-	1.2898E8	1414.6365	2.8		100 99 100 100 100 99 99 100 100 100 100 99 99	DVSHEDPEVKFGG	ETHCD
8	CR3022_091620_ETHcD_35_T.raw	F8:1594	KPGESLK	F8:1279	7	99	99	7	379.7245	2	12.41	-	5.2823E5	757.4333	1.3		99 100 99 100 100 100 100	KPGESLK	ETHCD
15	CR3022_091620_HCD_P.raw	F15:19415	VSHEDPEVKF	F15:3731	10	99	99	10	593.7910	2	26.09	-	2.3274E7	1185.5667	0.6		100 100 100 100 100 98 99 100 100 100	VSHEDPEVKF	HCD
9	CR3022_091620_ETHcD_40_C.raw	F9:7565	LYSKLTVDKSRW	F9:3365	12	99	99	12	499.2811	3	31.78	-	4.2728E5	1494.8193	1.4		99 98 100 100 100 100 100 100 100 100 100 100	LYSKLTVDKSRW	ETHCD
5	CR3022_091620_ETHcD_35_C.raw	F5:2219	TKLAKVF	F5:2554	7	99	99	7	403.7605	2	24.44	-	3.7406E5	805.5062	0.4		99 99 100 99 100 100 100	TKLAKVF	ETHCD
6	CR3022_091620_ETHcD_35_E.raw	F6:3640	FFLYSK	F6:4267	6	99	99	6	402.7189	2	39.87	-	5.0708E5	803.4218	1.8		100 100 100 99 100 99	FFLYSK	ETHCD
4	CR3022_091620_ETHcD_30_T.raw	F4:8500	HLTGEFEK	F4:1993	8	99	99	8	480.7432	2	19.61	-	9.324E5	959.4712	0.7		100 100 99 99 100 100 100 100	HLTGEFEK	ETHCD
15	CR3022_091620_HCD_P.raw	F15:31402	VSWNSGALTSGVHTF	F15:8736	15	99	99	15	781.8882	2	49.06	-	4.2433E8	1561.7524	6.0		99 100 100 100 100 100 100 100 100 100 97 99 99 100 100	VSWNSGALTSGVHTF	HCD
1	CR3022_091620_ETHcD_30_C.raw	F1:7481	LVTNSDLQL	F1:5387	9	99	99	9	501.7769	2	45.53	-	1.3484E6	1001.5393	0.0		100 99 99 99 99 100 100 100 100	LVTNSDLQL	ETHCD
15	CR3022_091620_HCD_P.raw	F15:22055	VVVDVSHEDPEVKFH(+15.99)F	F15:8734	16	99	99	16	633.6484	3	49.00	-	1.0823E7	1897.9209	1.4	Oxidation (HW)	100 100 100 100 100 99 100 100 100 99 99 100 100 99 98 100	VVVDVSHEDPEVKFH(+15.99)F	HCD
9	CR3022_091620_ETHcD_40_C.raw	F9:1112	ARVTKLAKVF	F9:2635	10	99	99	10	378.2455	3	25.52	-	1.1174E5	1131.7126	1.8		98 98 100 100 100 100 100 100 100 100	ARVTKLAKVF	ETHCD
11	CR3022_091620_ETHcD_40_P.raw	F11:973	FLKKYYEL	F11:3889	8	99	99	8	368.5432	3	33.00	-	2.114E5	1102.6062	1.5		98 99 100 100 100 100 100 100	FLKKYYEL	ETHCD
14	CR3022_091620_HCD_E.raw	F14:31294	LHQDWLDGKEYK	F14:3657	12	99	99	12	766.3807	2	28.55	-	5.5299E6	1530.7466	0.2		100 99 100 100 100 100 100 99 98 100 100 100	LHQDWLDGKEYK	HCD
1	CR3022_091620_ETHcD_30_C.raw	F1:3298	SSPVTKSF	F1:2463	8	99	99	8	426.7269	2	23.62	-	3.2726E7	851.4388	0.5		99 99 99 100 100 100 100 100	SSPVTKSF	ETHCD
1	CR3022_091620_ETHcD_30_C.raw	F1:2318	LMKLLTERGY	F1:4077	10	99	99	10	408.5657	3	36.65	-	1.3464E5	1222.6743	0.7		99 97 100 100 100 100 100 100 100 100	LMKLLTERGY	ETHCD
15	CR3022_091620_HCD_P.raw	F15:28232	LVVDNGSGMC(+57.02)KAGF	F15:6557	14	99	99	14	727.8430	2	38.32	-	1.624E6	1453.6694	1.3	Carbamidomethylation	100 100 100 100 100 100 100 100 99 100 99 100 100 97	LVVDNGSGMC(+57.02)KAGF	HCD
8	CR3022_091620_ETHcD_35_T.raw	F8:17131	VVSVLTVLHQDWLDGK	F8:7101	16	99	99	16	603.6700	3	58.71	-	1.2214E9	1807.9832	2.7		100 99 99 99 100 99 99 100 100 99 100 100 100 100 100 100	VVSVLTVLHQDWLDGK	ETHCD
9	CR3022_091620_ETHcD_40_C.raw	-	VLTKMKELAEAY	F9:4051	12	99	99	12	465.9238	3	36.76	-	0	1394.7478	1.3		99 99 99 99 100 99 99 100 100 100 100 100	VLTKMKELAEAY	ETHCD
9	CR3022_091620_ETHcD_40_C.raw	F9:5144	SKADYEKHKVY	F9:1447	11	99	99	11	456.5703	3	13.99	-	6.5698E5	1366.6880	0.7		99 99 99 100 100 100 99 99 100 100 100	SKADYEKHKVY	ETHCD
5	CR3022_091620_ETHcD_35_C.raw	F5:10026	TVLHQDWLDGKEY	F5:4545	13	99	99	13	535.2649	3	40.10	-	5.5459E8	1602.7678	3.1		98 99 100 100 98 100 100 100 100 100 100 100 100	TVLHQDWLDGKEY	ETHCD
9	CR3022_091620_ETHcD_40_C.raw	F9:9737	C(+57.02)SSVMHEALHDHY	F9:2836	13	99	99	13	529.2239	3	27.38	-	1.7782E7	1584.6450	3.1	Carbamidomethylation	97 99 100 100 100 100 100 100 100 100 100 100 100	C(+57.02)SSVMHEALHDHY	ETHCD
1	CR3022_091620_ETHcD_30_C.raw	F1:15001	C(+57.02)AEVTHQGLSSPVTKSF	F1:3573	17	99	99	17	616.6388	3	33.25	-	8.6776E8	1846.8884	3.3	Carbamidomethylation	96 98 100 100 100 100 100 100 100 100 100 100 100 100 100 100 100	C(+57.02)AEVTHQGLSSPVTKSF	ETHCD
3	CR3022_091620_ETHcD_30_P.raw	F3:3885	FFRSGKYDDL	F3:3954	10	99	99	10	416.5402	3	33.06	-	6.2062E4	1246.5981	0.6		100 98 99 100 100 99 100 100 100 100	FFRSGKYDDL	ETHCD
12	CR3022_091620_ETHcD_40_T.raw	F12:8777	HLTGEFEK	F12:1980	8	99	99	8	480.7435	2	19.36	-	1.1373E6	959.4712	1.4		99 99 99 99 100 100 100 100	HLTGEFEK	ETHCD
1	CR3022_091620_ETHcD_30_C.raw	F1:2851	VMHEALHNHY	F1:1884	10	99	99	10	417.5296	3	17.96	-	3.8298E5	1249.5662	0.6		97 99 100 100 100 100 100 100 100 100	VMHEALHNHY	ETHCD
9	CR3022_091620_ETHcD_40_C.raw	F9:2992	VMHEALHNH(+15.99)F	F9:1833	10	99	99	10	417.5298	3	17.67	-	5.1554E5	1249.5662	1.0	Oxidation (HW)	98 99 100 100 100 100 100 100 100 100	VMHEALHNH(+15.99)F	ETHCD
2	CR3022_091620_ETHcD_30_E.raw	F2:21686	VHPYWNTDDV	F2:4206	10	99	99	10	623.2815	2	39.22	-	4.1685E7	1244.5461	1.8		99 98 100 100 100 99 100 100 100 100	VHPYWNTDDV	ETHCD
10	CR3022_091620_ETHcD_40_E.raw	F10:5205	STRESGVPDRF	F10:2497	11	99	99	11	417.5425	3	24.47	-	1.0417E7	1249.6050	0.5		99 98 100 100 100 100 99 99 100 100 100	STRESGVPDRF	ETHCD
8	CR3022_091620_ETHcD_35_T.raw	F8:9146	TYETTLEK	F8:2301	8	99	99	8	492.7486	2	22.92	-	2.6796E6	983.4811	1.5		99 99 99 99 100 100 100 100	TYETTLEK	ETHCD
6	CR3022_091620_ETHcD_35_E.raw	F6:19991	MHEALHDHYTQKSL	F6:2173	14	99	99	14	570.6078	3	21.47	-	5.5977E5	1708.7991	1.5		99 99 100 100 100 100 100 100 100 100 100 100 99 97	MHEALHDHYTQKSL	ETHCD
5	CR3022_091620_ETHcD_35_C.raw	F5:9548	C(+57.02)SSVMHEALHNHY	F5:2618	13	99	99	13	528.8956	3	25.25	-	9.0704E8	1583.6609	2.6	Carbamidomethylation	96 99 100 100 100 100 100 99 100 100 100 100 100	C(+57.02)SSVMHEALHNHY	ETHCD
6	CR3022_091620_ETHcD_35_E.raw	F6:12360	TFGQGTKVELKRT	F6:2199	13	99	99	13	488.9442	3	21.69	-	2.3331E6	1463.8096	0.7		99 99 100 98 99 100 100 100 100 100 100 100 99	TFGQGTKVELKRT	ETHCD
8	CR3022_091620_ETHcD_35_T.raw	F8:2976	VLHQDWLNGK	F8:3083	10	99	99	10	403.8839	3	30.92	-	3.9848E5	1208.6301	-0.2		98 99 100 99 100 100 100 99 100 100	VLHQDWLNGK	ETHCD
2	CR3022_091620_ETHcD_30_E.raw	F2:23665	GNSQESVTEQDSKDSTYS	F2:2307	18	99	99	18	654.6130	3	22.43	-	2.7359E6	1960.8135	1.9		98 96 100 99 100 100 100 100 100 100 100 100 100 100 100 100 100 100	GNSQESVTEQDSKDSTYS	ETHCD
2	CR3022_091620_ETHcD_30_E.raw	F2:11019	TFGQGTKVELKRT	F2:2255	13	99	99	13	488.9445	3	21.95	-	2.1937E6	1463.8096	1.5		99 99 100 98 99 100 100 100 100 100 100 100 99	TFGQGTKVELKRT	ETHCD
12	CR3022_091620_ETHcD_40_T.raw	F12:9661	TYETTLEK	F12:2305	8	99	99	8	492.7484	2	23.11	-	2.6552E6	983.4811	1.2		99 98 99 99 100 100 100 100	TYETTLEK	ETHCD
7	CR3022_091620_ETHcD_35_P.raw	F7:20254	VVDVSHEDPEVKFH(+15.99)F	F7:5781	15	99	99	15	600.6268	3	46.87	-	1.5464E8	1798.8525	3.3	Oxidation (HW)	100 99 100 100 100 100 100 99 96 99 100 100 100 100 100	VVDVSHEDPEVKFH(+15.99)F	ETHCD
4	CR3022_091620_ETHcD_30_T.raw	-	WLHHTFYNELR	F4:3423	11	99	99	11	505.9221	3	34.08	-	0	1514.7419	1.6		97 98 100 100 100 100 100 100 100 100 100	WLHHTFYNELR	ETHCD
6	CR3022_091620_ETHcD_35_E.raw	F6:25784	GNSQESVTEQDSKDSTYS	F6:2254	18	99	99	18	654.6129	3	22.18	-	3.5146E6	1960.8135	1.8		99 97 99 99 100 100 100 100 100 100 100 100 100 100 100 99 100 99	GNSQESVTEQDSKDSTYS	ETHCD
7	CR3022_091620_ETHcD_35_P.raw	-	LFPPSDEQL	F7:5841	9	99	99	9	523.2648	2	47.27	-	0	1044.5127	2.3		99 98 100 100 99 100 100 100 100	LFPPSDEQL	ETHCD
2	CR3022_091620_ETHcD_30_E.raw	F2:17768	VMHEALHDHYTQKS	F2:1796	14	99	99	14	565.9363	3	17.30	-	7.4099E5	1694.7834	2.1		97 98 100 100 100 100 100 100 100 100 100 99 99 98	VMHEALHDHYTQKS	ETHCD
6	CR3022_091620_ETHcD_35_E.raw	-	MHEALHNHYTQKS	F6:1463	13	99	99	13	532.5850	3	14.11	-	0	1594.7310	1.4		98 99 100 100 100 100 99 100 100 100 99 99 99	MHEALHNHYTQKS	ETHCD
6	CR3022_091620_ETHcD_35_E.raw	F6:23722	VHPYWNTDDV	F6:4216	10	99	99	10	623.2819	2	39.37	-	3.4679E7	1244.5461	2.4		99 98 100 100 99 99 100 100 100 100	VHPYWNTDDV	ETHCD
2	CR3022_091620_ETHcD_30_E.raw	F2:18103	MHEALHDHYTQKSL	F2:2234	14	99	99	14	570.6078	3	21.72	-	4.874E5	1708.7991	1.5		99 99 100 100 100 100 100 100 100 100 100 100 99 97	MHEALHDHYTQKSL	ETHCD
8	CR3022_091620_ETHcD_35_T.raw	-	HKVYAC(+57.02)EVTHQGLSSPVTK	F8:2413	19	99	99	19	714.3667	3	24.17	-	0	2140.0735	2.2	Carbamidomethylation	100 100 100 100 100 100 100 100 100 100 98 97 99 100 99 99 100 100 100	HKVYAC(+57.02)EVTHQGLSSPVTK	ETHCD
6	CR3022_091620_ETHcD_35_E.raw	F6:5111	STRESGVPDRF	F6:2496	11	99	99	11	417.5428	3	24.50	-	9.5596E6	1249.6050	1.4		98 98 100 100 100 100 99 99 100 100 100	STRESGVPDRF	ETHCD
9	CR3022_091620_ETHcD_40_C.raw	F9:7691	VLHQDWLDGKEY	F9:4219	12	99	99	12	501.5812	3	38.00	-	6.3828E6	1501.7202	1.0		100 100 100 97 99 100 100 100 100 100 100 100	VLHQDWLDGKEY	ETHCD
5	CR3022_091620_ETHcD_35_C.raw	F5:9350	HEALHNHYTQKSL	F5:1788	13	99	99	13	526.6003	3	17.19	-	2.8623E5	1576.7747	2.8		98 98 100 100 100 100 100 100 99 99 100 100 100	HEALHNHYTQKSL	ETHCD
5	CR3022_091620_ETHcD_35_C.raw	F5:5084	SKADYEKHKVY	F5:1972	11	99	99	11	456.5706	3	19.19	-	1.3954E8	1366.6880	1.4		99 98 99 99 100 100 100 100 100 100 100	SKADYEKHKVY	ETHCD
4	CR3022_091620_ETHcD_30_T.raw	F4:6462	STLEPVEK	F4:2100	8	99	99	8	451.7460	2	20.76	-	3.5644E6	901.4756	2.1		99 99 99 99 99 100 100 100	STLEPVEK	ETHCD
1	CR3022_091620_ETHcD_30_C.raw	F1:8755	GVLHQDWLDGKEY	F1:4752	13	99	99	13	520.5891	3	41.41	-	2.4114E7	1558.7415	2.5		99 99 100 100 99 100 100 100 100 99 98 100 100	GVLHQDWLDGKEY	ETHCD
2	CR3022_091620_ETHcD_30_E.raw	F2:32252	QYYSTPYTFGQGTV	F2:5561	14	99	99	14	806.3712	2	52.30	-	2.0749E6	1610.7253	1.6		100 100 100 100 100 99 100 100 100 100 99 100 99 97	QYYSTPYTFGQGTV	ETHCD
8	CR3022_091620_ETHcD_35_T.raw	F8:8904	AQLHDLVLVGGSTR	F8:3616	14	99	99	14	489.2764	3	35.73	-	6.21E6	1464.8049	1.7		96 97 100 100 100 100 100 100 100 100 100 100 100 100	AQLHDLVLVGGSTR	ETHCD
10	CR3022_091620_ETHcD_40_E.raw	F10:12657	TFGQGTKVELKRT	F10:2201	13	99	99	13	488.9443	3	21.74	-	2.365E6	1463.8096	1.0		99 99 100 98 99 99 100 100 100 100 100 100 100	TFGQGTKVELKRT	ETHCD
12	CR3022_091620_ETHcD_40_T.raw	F12:1828	TPEFLR	F12:3059	6	99	99	6	381.7107	2	30.70	-	7.7513E5	761.4072	-0.4		99 99 99 99 100 100	TPEFLR	ETHCD
15	CR3022_091620_HCD_P.raw	F15:19574	NSGALTSGVHTF	F15:5579	12	99	99	12	595.7944	2	33.89	-	3.1685E6	1189.5728	1.2		98 100 100 100 100 100 100 98 99 99 100 100	NSGALTSGVHTF	HCD
11	CR3022_091620_ETHcD_40_P.raw	F11:2638	VSHEDPEVKF	F11:3020	10	99	99	10	396.1968	3	26.86	-	4.9377E7	1185.5667	1.6		98 98 100 100 100 99 100 100 100 100	VSHEDPEVKF	ETHCD
1	CR3022_091620_ETHcD_30_C.raw	F1:1509	C(+57.02)SSVMHEAHL	F1:2372	10	99	99	10	390.8392	3	22.89	-	3.9837E6	1169.4958	0.0	Carbamidomethylation	96 99 100 100 100 100 100 100 100 100	C(+57.02)SSVMHEAHL	ETHCD
9	CR3022_091620_ETHcD_40_C.raw	F9:10205	TVLHQDWLDGKEY	F9:4705	13	99	99	13	535.2650	3	41.46	-	2.657E8	1602.7678	3.4		96 98 100 100 99 100 100 100 100 100 100 100 100	TVLHQDWLDGKEY	ETHCD
1	CR3022_091620_ETHcD_30_C.raw	F1:9942	TVLHQDWLDGKEY	F1:4754	13	99	99	13	535.2639	3	41.53	-	2.7199E8	1602.7678	1.3		97 98 100 100 99 100 100 100 100 100 99 100 100	TVLHQDWLDGKEY	ETHCD
1	CR3022_091620_ETHcD_30_C.raw	F1:13731	LYWASTRESGVPDRF	F1:4886	15	99	99	15	595.2974	3	42.23	-	1.8267E7	1782.8689	0.8		99 99 99 100 100 100 99 100 100 100 98 98 100 100 100	LYWASTRESGVPDRF	ETHCD
8	CR3022_091620_ETHcD_35_T.raw	F8:3787	TLLSNLEEAKK	F8:3558	11	99	99	11	415.9073	3	35.12	-	2.6254E5	1244.6975	2.0		99 99 98 99 99 100 100 100 100 100 100	TLLSNLEEAKK	ETHCD
14	CR3022_091620_HCD_E.raw	F14:38949	LHQDWLDGKEYKC(+57.02)KVS	F14:3639	16	99	99	16	1003.4937	2	28.39	-	3.6848E6	2004.9727	0.0	Carbamidomethylation	100 98 99 100 100 100 100 99 98 100 100 100 100 99 100 100	LHQDWLDGKEYKC(+57.02)KVS	HCD
4	CR3022_091620_ETHcD_30_T.raw	F4:5452	EHALLAYTLGVK	F4:4430	12	99	99	12	438.9197	3	41.61	-	9.4981E5	1313.7344	2.2		99 98 99 100 100 99 99 100 100 100 100 100	EHALLAYTLGVK	ETHCD
1	CR3022_091620_ETHcD_30_C.raw	F1:1390	TRESGVPDRF	F1:2539	10	99	99	10	388.5320	3	24.45	-	1.092E5	1162.5730	1.0		97 98 100 100 100 100 99 100 100 100	TRESGVPDRF	ETHCD
2	CR3022_091620_ETHcD_30_E.raw	F2:9499	DVSHEDPEVKFN	F2:3142	12	99	99	12	472.5542	3	29.85	-	1.4231E8	1414.6365	3.1		100 100 100 100 100 99 99 100 100 100 100 96	DVSHEDPEVKFN	ETHCD
10	CR3022_091620_ETHcD_40_E.raw	F10:25201	LHGADWLNGKEYKC(+57.02)KV	F10:3076	16	99	99	16	639.9934	3	29.46	-	3.3853E7	1916.9565	1.0	Carbamidomethylation	99 98 97 98 100 100 99 99 100 100 100 100 100 100 100 100	LHGADWLNGKEYKC(+57.02)KV	ETHCD
4	CR3022_091620_ETHcD_30_T.raw	F4:9015	TPEVTVSNK	F4:1962	9	99	99	9	487.7617	2	19.13	-	1.6782E5	973.5080	0.9		100 99 99 98 99 99 100 100 100	TPEVTVSNK	ETHCD
8	CR3022_091620_ETHcD_35_T.raw	F8:1684	TPEFLR	F8:3051	6	99	99	6	381.7113	2	30.65	-	8.8842E5	761.4072	1.1		100 99 99 99 100 100	TPEFLR	ETHCD
11	CR3022_091620_ETHcD_40_P.raw	F11:605	VKRHLTGEF	F11:2064	9	99	99	9	362.8734	3	19.74	-	6.1971E5	1085.5981	0.1		99 98 100 99 99 100 100 100 100	VKRHLTGEF	ETHCD
11	CR3022_091620_ETHcD_40_P.raw	F11:11251	VVDVSHEDPEVKF	F11:4394	13	99	99	13	500.5855	3	36.45	-	8.3207E7	1498.7302	3.0		100 100 100 100 99 99 100 98 98 100 100 100 100	VVDVSHEDPEVKF	ETHCD
1	CR3022_091620_ETHcD_30_C.raw	F1:13145	ALVNWVQQTL	F1:7531	10	99	99	10	586.3273	2	62.29	-	9.9073E5	1170.6396	0.3		99 99 100 99 99 99 99 99 100 100	ALVNWVQQTL	ETHCD
9	CR3022_091620_ETHcD_40_C.raw	F9:1625	C(+57.02)SSVMHEAHL	F9:2327	10	99	99	10	390.8394	3	22.69	-	4.2141E6	1169.4958	0.4	Carbamidomethylation	97 99 99 99 100 100 100 100 100 100	C(+57.02)SSVMHEAHL	ETHCD
16	CR3022_091620_HCD_T.raw	F16:37105	NPDDLTNEEYWFYK	F16:5808	14	99	99	14	917.3955	2	43.32	-	1.5704E6	1832.7893	-7.0		98 100 100 100 100 100 100 100 100 99 96 100 100 100	NPDDLTNEEYWFYK	HCD
7	CR3022_091620_ETHcD_35_P.raw	F7:1307	YTSLTRARF	F7:3026	9	99	99	9	372.2047	3	26.95	-	3.3847E6	1113.5930	-0.6		99 99 99 100 100 100 99 100 100	YTSLTRARF	ETHCD
5	CR3022_091620_ETHcD_35_C.raw	F5:6235	SKLTLSKADYEKHKVY	F5:2422	16	99	99	16	478.2655	4	23.35	-	1.4393E6	1909.0308	1.1		97 97 100 100 100 100 100 100 100 100 100 99 100 100 100 100	SKLTLSKADYEKHKVY	ETHCD
3	CR3022_091620_ETHcD_30_P.raw	F3:1531	LKTKRTLQF	F3:2316	9	99	99	9	378.9052	3	21.83	-	2.2049E5	1133.6921	1.4		99 99 100 100 100 99 99 100 100	LKTKRTLQF	ETHCD
9	CR3022_091620_ETHcD_40_C.raw	F9:1857	VSHEDPEVKF	F9:2800	10	99	99	10	396.1961	3	26.90	-	3.455E5	1185.5667	-0.1		99 98 99 100 99 99 100 100 100 100	VSHEDPEVKF	ETHCD
5	CR3022_091620_ETHcD_35_C.raw	F5:16405	TFPAVLQSSGLY	F5:7071	12	99	99	12	641.8392	2	59.36	-	1.478E8	1281.6604	2.6		99 97 99 99 100 100 99 100 100 100 100 100	TFPAVLQSSGLY	ETHCD
6	CR3022_091620_ETHcD_35_E.raw	F6:14346	VVHPYWNT	F6:3623	8	99	99	8	508.2543	2	33.82	-	1.6526E7	1014.4923	1.7		100 100 99 98 99 100 100 100	VVHPYWNT	ETHCD
12	CR3022_091620_ETHcD_40_T.raw	F12:3103	VLHQDWLNGK	F12:3095	10	99	99	10	403.8841	3	30.97	-	3.7198E5	1208.6301	0.2		99 99 99 98 100 100 100 99 100 100	VLHQDWLNGK	ETHCD
4	CR3022_091620_ETHcD_30_T.raw	F4:1702	TPEFLR	F4:3051	6	99	99	6	381.7115	2	30.79	-	8.8336E5	761.4072	1.6		100 99 99 98 100 100	TPEFLR	ETHCD
6	CR3022_091620_ETHcD_35_E.raw	F6:12681	NHEKYDNSLKLL	F6:3151	12	99	99	12	491.9285	3	30.07	-	2.3748E6	1472.7622	1.0		96 97 100 100 100 100 100 100 100 100 100 100	NHEKYDNSLKLL	ETHCD
2	CR3022_091620_ETHcD_30_E.raw	F2:24528	LHQDWLNGKEYKC(+57.02)KVS	F2:2965	16	99	99	16	669.0041	3	28.32	-	2.6978E7	2003.9888	0.8	Carbamidomethylation	98 96 97 100 100 100 100 100 100 100 100 100 100 100 100 99	LHQDWLNGKEYKC(+57.02)KVS	ETHCD
1	CR3022_091620_ETHcD_30_C.raw	-	ARVTKLAKVF	F1:2665	10	99	99	10	378.2449	3	25.65	-	0	1131.7126	0.1		97 98 100 100 100 100 100 100 100 100	ARVTKLAKVF	ETHCD
15	CR3022_091620_HCD_P.raw	F15:13909	SC(+57.02)SVMHEALHNH(+15.99)F	F15:3399	13	99	99	13	528.8940	3	24.57	-	2.8382E6	1583.6609	-0.5	Carbamidomethylation; Oxidation (HW)	98 100 100 100 100 100 100 100 100 99 99 97 99	SC(+57.02)SVMHEALHNH(+15.99)F	HCD
5	CR3022_091620_ETHcD_35_C.raw	F5:5564	VLTKMKELAEAY	F5:4038	12	99	99	12	465.9237	3	36.34	-	6.0268E5	1394.7478	1.1		98 99 100 100 100 98 98 100 100 100 100 100	VLTKMKELAEAY	ETHCD
15	CR3022_091620_HCD_P.raw	F15:8305	SVDYGKKSKLEF	F15:3752	12	99	99	12	467.5855	3	26.14	-	2.6673E6	1399.7346	0.0		100 100 100 100 100 100 100 99 97 98 100 100	SVDYGKKSKLEF	HCD
9	CR3022_091620_ETHcD_40_C.raw	F9:4725	TTLSKADY	F9:2268	8	99	99	8	449.7302	2	22.03	-	4.4286E5	897.4443	1.6		99 99 99 99 99 100 100 100	TTLSKADY	ETHCD
5	CR3022_091620_ETHcD_35_C.raw	-	TLSKADYEKHKVY	F5:2194	13	99	99	13	396.2128	4	21.18	-	0	1580.8198	1.4		97 98 99 100 100 100 100 100 99 99 100 100 100	TLSKADYEKHKVY	ETHCD
9	CR3022_091620_ETHcD_40_C.raw	F9:13689	LKRNSTPLTKQTQLF	F9:2892	15	99	99	15	592.3451	3	27.85	-	1.7516E6	1774.0100	1.9		99 97 100 100 100 100 100 100 100 99 98 99 99 100 100	LKRNSTPLTKQTQLF	ETHCD
3	CR3022_091620_ETHcD_30_P.raw	-	LFPPSDEQL	F3:5861	9	99	99	9	523.2643	2	47.33	-	0	1044.5127	1.3		99 98 100 100 99 99 100 100 100	LFPPSDEQL	ETHCD
8	CR3022_091620_ETHcD_35_T.raw	F8:336	SGKYDLDFK	F8:2931	9	99	99	9	358.1822	3	29.56	-	3.878E5	1071.5237	1.0		97 98 99 100 100 100 100 100 100	SGKYDLDFK	ETHCD
12	CR3022_091620_ETHcD_40_T.raw	F12:5584	TVLHQDWLDGK	F12:3538	11	99	99	11	437.8951	3	34.88	-	9.1968E6	1310.6619	1.3		97 98 100 99 99 100 100 100 100 100 100	TVLHQDWLDGK	ETHCD
7	CR3022_091620_ETHcD_35_P.raw	F7:1712	LKTKRTLQF	F7:2250	9	99	99	9	378.9050	3	21.47	-	1.9308E5	1133.6921	0.9		99 99 100 100 99 99 100 100 100	LKTKRTLQF	ETHCD
10	CR3022_091620_ETHcD_40_E.raw	F10:17061	MHEALHDHYTQKS	F10:1651	13	99	99	13	532.9128	3	15.99	-	4.0521E5	1595.7151	0.9		96 97 100 100 100 100 100 100 100 100 100 100 99	MHEALHDHYTQKS	ETHCD
10	CR3022_091620_ETHcD_40_E.raw	F10:13590	KFNWYVDGVEVH	F10:4857	12	99	99	12	498.2454	3	45.48	-	1.0552E6	1491.7146	-0.2		97 97 99 100 100 100 100 100 100 100 100 100	KFNWYVDGVEVH	ETHCD
2	CR3022_091620_ETHcD_30_E.raw	F2:17752	VMHEALHNHYTQKS	F2:1712	14	99	99	14	565.6085	3	16.67	-	2.1761E7	1693.7996	2.4		98 99 100 100 100 100 100 99 100 100 100 99 99 97	VMHEALHNHYTQKS	ETHCD
6	CR3022_091620_ETHcD_35_E.raw	F6:2216	RKYNELLKS	F6:2064	9	99	99	9	384.2249	3	20.35	-	4.8993E5	1149.6506	2.1		97 99 100 99 100 100 100 100 100	RKYNELLKS	ETHCD
15	CR3022_091620_HCD_P.raw	F15:12925	VGDGGTGKTTF	F15:2807	11	99	99	11	520.2568	2	22.00	-	1.4111E6	1038.4982	0.8		100 100 100 100 99 99 98 98 100 100 100	VGDGGTGKTTF	HCD
12	CR3022_091620_ETHcD_40_T.raw	-	SGKYDLDFK	F12:2946	9	99	99	9	358.1820	3	29.68	-	0	1071.5237	0.5		97 98 99 100 100 100 100 100 100	SGKYDLDFK	ETHCD
5	CR3022_091620_ETHcD_35_C.raw	F5:7580	VLHQDWLDGKEY	F5:4393	12	99	99	12	501.5811	3	38.97	-	2.9364E6	1501.7202	0.7		99 100 100 96 99 100 100 100 100 100 100 100	VLHQDWLDGKEY	ETHCD
8	CR3022_091620_ETHcD_35_T.raw	F8:9318	TPEVTSLNK	F8:2218	9	99	99	9	494.7698	2	21.94	-	4.3355E4	987.5237	1.3		100 100 99 99 99 99 99 100 100	TPEVTSLNK	ETHCD
14	CR3022_091620_HCD_E.raw	F14:17587	WYVDGVEVH	F14:6277	9	99	99	9	552.2627	2	44.01	-	2.5085E8	1102.5083	2.3		99 100 100 100 99 99 100 99 98	WYVDGVEVH	HCD
9	CR3022_091620_ETHcD_40_C.raw	-	FFAKRY	F9:2274	6	99	99	6	416.2300	2	22.12	-	0	830.4438	2.0		100 100 99 98 100 100	FFAKRY	ETHCD
7	CR3022_091620_ETHcD_35_P.raw	-	LFPPSDEQL	F7:6092	9	99	99	9	523.2643	2	49.44	-	0	1044.5127	1.4		99 98 100 100 99 99 99 100 100	LFPPSDEQL	ETHCD
15	CR3022_091620_HCD_P.raw	F15:12687	SC(+57.02)SVMHEAL	F15:4508	9	99	99	9	517.2256	2	29.51	-	3.4375E7	1032.4368	0.0	Carbamidomethylation	97 100 100 100 99 98 100 100 100	SC(+57.02)SVMHEAL	HCD
1	CR3022_091620_ETHcD_30_C.raw	F1:1871	VLHQDW	F1:3021	6	99	99	6	399.2014	2	28.62	-	1.2775E6	796.3868	1.7		98 99 99 100 100 100	VLHQDW	ETHCD
11	CR3022_091620_ETHcD_40_P.raw	F11:13372	LFPPSDEQL	F11:6017	9	99	99	9	523.2645	2	46.40	-	8.9605E8	1044.5127	1.7		99 98 100 100 99 99 100 100 100	LFPPSDEQL	ETHCD
4	CR3022_091620_ETHcD_30_T.raw	F4:9132	AQLHDLVLVGGSTR	F4:3601	14	99	99	14	489.2755	3	35.67	-	6.1192E6	1464.8049	-0.2		97 96 99 100 100 100 100 100 100 100 99 100 100 100	AQLHDLVLVGGSTR	ETHCD
8	CR3022_091620_ETHcD_35_T.raw	F8:7234	YLYELAR	F8:3592	7	99	99	7	464.2509	2	35.46	-	5.8027E6	926.4861	1.2		100 100 99 98 99 100 100	YLYELAR	ETHCD
7	CR3022_091620_ETHcD_35_P.raw	F7:691	VKRHLTGEF	F7:2076	9	99	99	9	362.8723	3	19.86	-	4.9246E5	1085.5981	-2.7		99 99 100 99 99 99 100 100 100	VKRHLTGEF	ETHCD
4	CR3022_091620_ETHcD_30_T.raw	F4:15081	SYSC(+57.02)QVTHEGSTVEK	F4:2073	15	99	99	15	571.2589	3	20.46	-	2.2387E5	1710.7520	1.6	Carbamidomethylation	98 98 99 99 98 100 100 100 99 99 100 100 100 100 100	SYSC(+57.02)QVTHEGSTVEK	ETHCD
9	CR3022_091620_ETHcD_40_C.raw	F9:1872	TLSKADYEKHKVY	F9:2055	13	99	99	13	396.2133	4	19.48	-	6.6158E8	1580.8198	2.6		96 97 99 100 100 100 100 100 100 100 100 100 100	TLSKADYEKHKVY	ETHCD
5	CR3022_091620_ETHcD_35_C.raw	F5:1252	SPVTKSF	F5:2277	7	99	99	7	383.2110	2	22.00	-	3.5725E5	764.4068	0.8		97 99 100 100 100 100 100	SPVTKSF	ETHCD
3	CR3022_091620_ETHcD_30_P.raw	F3:21242	VVVDVSHEDPEVKFH(+15.99)F	F3:6114	16	99	99	16	633.6489	3	49.63	-	9.5568E6	1897.9209	2.1	Oxidation (HW)	100 100 100 100 100 100 100 100 98 96 99 99 100 99 98 100	VVVDVSHEDPEVKFH(+15.99)F	ETHCD
5	CR3022_091620_ETHcD_35_C.raw	-	C(+57.02)SSVMHEAHL	F5:2326	10	99	99	10	390.8395	3	22.48	-	0	1169.4958	0.8	Carbamidomethylation	95 98 100 100 100 100 100 100 100 100	C(+57.02)SSVMHEAHL	ETHCD
9	CR3022_091620_ETHcD_40_C.raw	F9:3468	SSPVTKSF	F9:2421	8	99	99	8	426.7274	2	23.23	-	2.6794E8	851.4388	1.8		99 97 99 100 100 100 100 100	SSPVTKSF	ETHCD
12	CR3022_091620_ETHcD_40_T.raw	F12:12320	HQGLSSPVTK	F12:1760	10	99	99	10	527.2894	2	17.09	-	7.9678E6	1052.5615	2.6		97 97 99 100 100 100 100 100 100 100	HQGLSSPVTK	ETHCD
6	CR3022_091620_ETHcD_35_E.raw	F6:8361	MVHEALHNHYT	F6:1942	11	99	99	11	451.2127	3	19.14	-	7.7952E5	1350.6140	1.6		96 97 100 100 100 100 100 100 100 100 100	MVHEALHNHYT	ETHCD
8	CR3022_091620_ETHcD_35_T.raw	F8:5292	TVLHQDWLDGK	F8:3534	11	99	99	11	437.8951	3	34.95	-	9.8706E6	1310.6619	1.1		97 98 100 99 99 100 100 100 100 100 100	TVLHQDWLDGK	ETHCD
8	CR3022_091620_ETHcD_35_T.raw	F8:894	YFYSR	F8:2558	5	99	99	5	368.1769	2	25.66	-	7.4379E4	734.3387	0.8		99 99 99 100 100	YFYSR	ETHCD
4	CR3022_091620_ETHcD_30_T.raw	-	TPEVTC(+57.02)VVVDVSHEDPEVK	F4:4643	19	99	99	19	713.6808	3	42.76	-	0	2138.0200	0.2	Carbamidomethylation	100 100 100 99 97 98 100 100 100 99 99 100 100 100 99 98 100 100 100	TPEVTC(+57.02)VVVDVSHEDPEVK	ETHCD
4	CR3022_091620_ETHcD_30_T.raw	F4:21089	SSQSVLYSSLNK	F4:3180	12	99	99	12	656.8422	2	32.08	-	4.8488E9	1311.6670	2.1		99 98 97 100 100 100 100 100 99 99 100 100	SSQSVLYSSLNK	ETHCD
8	CR3022_091620_ETHcD_35_T.raw	F8:10335	VLTVLHQDWLDGK	F8:5042	13	99	99	13	508.6123	3	45.32	-	1.6988E6	1522.8145	0.4		99 99 99 98 99 99 98 100 100 100 100 100 100	VLTVLHQDWLDGK	ETHCD
3	CR3022_091620_ETHcD_30_P.raw	-	LFPPSDEQL	F3:6006	9	99	99	9	523.2643	2	48.59	-	0	1044.5127	1.4		99 98 100 100 99 99 99 100 100	LFPPSDEQL	ETHCD
2	CR3022_091620_ETHcD_30_E.raw	F2:11902	KFNWYVDGVEVH	F2:4837	12	99	99	12	498.2459	3	45.22	-	1.2757E6	1491.7146	0.9		98 97 99 100 100 100 100 100 100 100 100 99	KFNWYVDGVEVH	ETHCD
3	CR3022_091620_ETHcD_30_P.raw	-	LFPPSDEQL	F3:5564	9	99	99	9	523.2644	2	44.94	-	0	1044.5127	1.5		99 98 100 100 99 99 99 100 100	LFPPSDEQL	ETHCD
11	CR3022_091620_ETHcD_40_P.raw	F11:931	FRSGKYDDL	F11:2743	9	99	99	9	367.5175	3	24.91	-	1.9523E5	1099.5298	0.8		97 98 100 100 100 99 100 100 100	FRSGKYDDL	ETHCD
4	CR3022_091620_ETHcD_30_T.raw	F4:7256	VLYSSLNK	F4:2497	8	99	99	8	462.2643	2	25.38	-	6.1322E6	922.5124	1.8		99 99 98 98 100 100 100 100	VLYSSLNK	ETHCD
6	CR3022_091620_ETHcD_35_E.raw	F6:19635	VMHEALHDHYTQKS	F6:1762	14	99	99	14	565.9368	3	17.12	-	2.0839E5	1694.7834	3.0		96 99 100 100 100 100 100 100 100 100 100 99 99 98	VMHEALHDHYTQKS	ETHCD
9	CR3022_091620_ETHcD_40_C.raw	F9:14125	TLTLSKADYEKHKVY	F9:2832	15	99	99	15	599.3252	3	27.23	-	8.3606E5	1794.9517	1.2		92 100 100 100 100 100 100 100 100 99 99 100 100 100 100	TLTLSKADYEKHKVY	ETHCD
6	CR3022_091620_ETHcD_35_E.raw	F6:12358	MHEALHNSLGERA	F6:2066	13	99	99	13	488.9061	3	20.35	-	1.1289E6	1463.6938	1.9		99 99 100 100 100 99 99 100 100 98 99 99 98	MHEALHNSLGERA	ETHCD
4	CR3022_091620_ETHcD_30_T.raw	-	VYAC(+57.02)EVTHQGLSSPVTK	F4:2885	17	99	99	17	625.9808	3	29.35	-	0	1874.9197	0.4	Carbamidomethylation	99 99 99 99 100 100 100 100 97 98 99 100 99 99 100 100 100	VYAC(+57.02)EVTHQGLSSPVTK	ETHCD
9	CR3022_091620_ETHcD_40_C.raw	F9:10554	HGDSDLQLDRLSVY	F9:4904	14	99	99	14	539.9335	3	42.64	-	8.7102E5	1616.7793	-0.4		95 98 100 100 100 100 99 100 100 100 100 100 100 100	HGDSDLQLDRLSVY	ETHCD
4	CR3022_091620_ETHcD_30_T.raw	F4:2199	YEELVK	F4:2235	6	99	99	6	390.7109	2	22.44	-	2.4027E6	779.4065	1.0		97 99 100 100 100 100	YEELVK	ETHCD
4	CR3022_091620_ETHcD_30_T.raw	F4:2985	VPHDLDMLLR	F4:4716	10	99	99	10	403.5533	3	43.16	-	1.8023E5	1207.6382	-0.1		99 99 99 99 100 100 98 99 100 100	VPHDLDMLLR	ETHCD
5	CR3022_091620_ETHcD_35_C.raw	F5:7579	VLHQDWLDGKEY	F5:4231	12	99	99	12	501.5807	3	37.86	-	6.2756E6	1501.7202	0.0		99 100 100 95 99 100 100 100 100 100 100 100	VLHQDWLDGKEY	ETHCD
4	CR3022_091620_ETHcD_30_T.raw	-	HQDWLDGK	F4:2352	8	99	99	8	499.7387	2	23.78	-	0	997.4617	1.1		97 97 100 100 100 100 100 100	HQDWLDGK	ETHCD
9	CR3022_091620_ETHcD_40_C.raw	F9:1308	SPVTKSF	F9:2273	7	99	99	7	383.2112	2	22.19	-	3.4443E5	764.4068	1.5		97 99 100 100 100 100 100	SPVTKSF	ETHCD
5	CR3022_091620_ETHcD_35_C.raw	F5:5083	SKADYEKHKVY	F5:1446	11	99	99	11	456.5706	3	13.92	-	5.5824E5	1366.6880	1.4		99 99 99 100 100 100 99 98 99 100 100	SKADYEKHKVY	ETHCD
14	CR3022_091620_HCD_E.raw	F14:31295	LHQDWLDGKEYK	F14:3894	12	99	99	12	766.3811	2	29.69	-	1.4385E6	1530.7466	0.7		100 99 99 100 100 100 100 98 97 99 99 100	LHQDWLDGKEYK	HCD
1	CR3022_091620_ETHcD_30_C.raw	F1:13481	LKRNSTPLTKQTQLF	F1:2943	15	99	99	15	592.3438	3	28.03	-	1.282E6	1774.0100	-0.3		100 99 100 100 100 100 100 100 100 99 98 98 98 99 99	LKRNSTPLTKQTQLF	ETHCD
3	CR3022_091620_ETHcD_30_P.raw	F3:951	FRSGKYDDL	F3:2799	9	99	99	9	367.5166	3	25.18	-	1.2117E5	1099.5298	-1.7		97 98 100 100 99 99 100 100 100	FRSGKYDDL	ETHCD
9	CR3022_091620_ETHcD_40_C.raw	F9:16674	TFPAVLQSSGLY	F9:7133	12	99	99	12	641.8390	2	59.70	-	1.3891E8	1281.6604	2.4		99 95 99 100 100 100 99 100 100 100 100 100	TFPAVLQSSGLY	ETHCD
2	CR3022_091620_ETHcD_30_E.raw	F2:4910	KYVPRAL	F2:2208	7	99	99	7	423.7633	2	21.39	-	2.3289E6	845.5123	-0.2		99 99 100 100 99 99 99	KYVPRAL	ETHCD
5	CR3022_091620_ETHcD_35_C.raw	F5:2964	VMHEALHNHY	F5:1822	10	99	99	10	417.5294	3	17.50	-	5.5916E5	1249.5662	0.2		97 98 100 100 99 99 100 99 100 100	VMHEALHNHY	ETHCD
4	CR3022_091620_ETHcD_30_T.raw	F4:3025	VLHQDWLDGK	F4:3143	10	99	99	10	404.2124	3	31.75	-	4.4491E5	1209.6143	1.0		98 99 99 99 100 99 100 100 100 100	VLHQDWLDGK	ETHCD
6	CR3022_091620_ETHcD_35_E.raw	F6:28046	YYSTPYTFGQGT	F6:5065	12	99	99	12	692.8089	2	47.49	-	5.3141E7	1383.5984	3.5		99 100 100 100 100 100 100 100 99 97 99 98	YYSTPYTFGQGT	ETHCD
2	CR3022_091620_ETHcD_30_E.raw	F2:24552	LHQDWLDGKEYKC(+57.02)KVS	F2:3022	16	99	99	16	669.3330	3	28.89	-	8.8367E7	2004.9727	2.3	Carbamidomethylation	98 95 96 100 100 100 100 100 100 100 100 100 100 100 100 100	LHQDWLDGKEYKC(+57.02)KVS	ETHCD
1	CR3022_091620_ETHcD_30_C.raw	F1:18938	TTPPVLDSDGSFF	F1:7294	13	99	99	13	691.8276	2	60.23	-	1.06E6	1381.6401	0.3		99 98 99 99 99 100 99 99 99 99 100 100 100	TTPPVLDSDGSFF	ETHCD
2	CR3022_091620_ETHcD_30_E.raw	F2:12339	MHEALHNRWQQG	F2:2179	12	99	99	12	502.9062	3	21.17	-	2.151E6	1505.6946	1.4		100 100 100 100 100 100 100 100 99 99 98 97	MHEALHNRWQQG	ETHCD
6	CR3022_091620_ETHcD_35_E.raw	-	VMHEALHNHYTQKS	F6:1681	14	99	99	14	565.6082	3	16.20	-	0	1693.7996	1.9		95 97 100 100 100 100 100 99 100 100 100 99 100 99	VMHEALHNHYTQKS	ETHCD
1	CR3022_091620_ETHcD_30_C.raw	F1:16444	TFPAVLQSSGLY	F1:7190	12	99	99	12	641.8385	2	59.78	-	1.486E8	1281.6604	1.6		99 96 98 99 100 100 99 100 100 100 100 100	TFPAVLQSSGLY	ETHCD
1	CR3022_091620_ETHcD_30_C.raw	F1:2718	ARLDHKFDLM	F1:3618	10	99	99	10	415.8854	3	33.43	-	2.2323E5	1244.6335	0.8		98 96 99 100 100 100 100 100 100 100	ARLDHKFDLM	ETHCD
15	CR3022_091620_HCD_P.raw	F15:35150	LLYPGDSETRYSPSF	F15:8166	15	99	99	15	866.4165	2	45.99	-	4.9227E8	1730.8152	1.9		100 100 100 100 100 100 99 99 98 97 97 100 99 100 100	LLYPGDSETRYSPSF	HCD
1	CR3022_091620_ETHcD_30_C.raw	F1:6124	SKLTLSKADYEKHKVY	F1:2472	16	99	99	16	478.2655	4	23.79	-	1.4504E6	1909.0308	1.2		95 96 100 100 100 100 100 100 100 100 99 99 99 100 100 100	SKLTLSKADYEKHKVY	ETHCD
14	CR3022_091620_HCD_E.raw	F14:10158	C(+57.02)SVMHEAL	F14:3785	8	99	99	8	473.7095	2	29.09	-	2.9104E6	945.4048	-0.3	Carbamidomethylation	100 100 100 100 97 99 99 99	C(+57.02)SVMHEAL	HCD
16	CR3022_091620_HCD_T.raw	-	FNWYVDREVHDAK	F16:6209	13	99	99	13	839.8997	2	45.42	-	0	1677.7898	-3.0		96 96 100 100 100 100 99 100 100 99 100 100 100	FNWYVDREVHDAK	HCD
2	CR3022_091620_ETHcD_30_E.raw	F2:5540	TFDDHDSVDKL	F2:3131	11	99	99	11	431.1981	3	29.68	-	5.0272E5	1290.5728	-0.2		98 99 100 100 100 100 100 100 100 99 97	TFDDHDSVDKL	ETHCD
5	CR3022_091620_ETHcD_35_C.raw	-	LSKADYEKHKVY	F5:1950	12	99	99	12	494.2656	3	18.80	-	0	1479.7722	1.8		97 97 99 98 99 100 100 100 100 100 100 100	LSKADYEKHKVY	ETHCD
2	CR3022_091620_ETHcD_30_E.raw	F2:1001	PEVKFN	F2:2374	6	99	99	6	367.1978	2	23.15	-	2.7668E6	732.3806	0.5		99 99 100 100 100 98	PEVKFN	ETHCD
8	CR3022_091620_ETHcD_35_T.raw	F8:10128	LWHHTFYNELR	F8:3455	11	99	99	11	505.9223	3	34.29	-	1.6412E7	1514.7419	2.0		96 95 100 100 100 100 100 100 100 100 100	LWHHTFYNELR	ETHCD
2	CR3022_091620_ETHcD_30_E.raw	F2:934	TLEKFEKEA	F2:2276	9	99	99	9	365.5299	3	22.17	-	2.5603E5	1093.5654	2.3		98 99 98 98 100 100 100 100 100	TLEKFEKEA	ETHCD
2	CR3022_091620_ETHcD_30_E.raw	F2:12941	VVHPYWNT	F2:3660	8	99	99	8	508.2540	2	33.91	-	1.6049E7	1014.4923	1.1		100 100 99 97 98 100 100 100	VVHPYWNT	ETHCD
11	CR3022_091620_ETHcD_40_P.raw	F11:1178	YTSLTRARF	F11:3032	9	99	99	9	372.2053	3	26.91	-	3.3611E6	1113.5930	0.8		100 99 99 99 98 99 99 100 100	YTSLTRARF	ETHCD
5	CR3022_091620_ETHcD_35_C.raw	F5:14156	GERATLNC(+57.02)KSSQSVLY	F5:2915	16	99	99	16	604.9692	3	27.93	-	5.3467E6	1811.8835	1.3	Carbamidomethylation	96 96 99 100 100 100 99 100 100 100 100 99 100 100 100 100	GERATLNC(+57.02)KSSQSVLY	ETHCD
3	CR3022_091620_ETHcD_30_P.raw	F3:983	FLKKYYEL	F3:3953	8	99	99	8	368.5425	3	32.99	-	1.8851E5	1102.6062	-0.5		97 98 100 100 100 100 100 100	FLKKYYEL	ETHCD
10	CR3022_091620_ETHcD_40_E.raw	F10:27127	LHQDWLDGKEYKC(+57.02)KVS	F10:3012	16	99	99	16	669.3325	3	28.83	-	9.5636E7	2004.9727	1.5	Carbamidomethylation	97 95 98 100 100 100 100 99 100 100 100 100 100 100 100 99	LHQDWLDGKEYKC(+57.02)KVS	ETHCD
9	CR3022_091620_ETHcD_40_C.raw	F9:13926	LYWASTRESGVPDRF	F9:4827	15	99	99	15	595.2977	3	42.22	-	1.8515E7	1782.8689	1.4		99 98 98 98 98 99 99 100 100 100 98 99 100 100 100	LYWASTRESGVPDRF	ETHCD
9	CR3022_091620_ETHcD_40_C.raw	F9:4487	SVMHEALHNHY	F9:2350	11	99	99	11	446.5399	3	22.86	-	4.2142E6	1336.5981	-0.2		96 97 99 100 100 100 100 100 100 100 99	SVMHEALHNHY	ETHCD
5	CR3022_091620_ETHcD_35_C.raw	F5:16133	SKLTVDKSRW(+15.99)QQGNVF	F5:2933	16	99	99	16	637.0033	3	28.05	-	6.6109E6	1907.9854	1.4	Oxidation (HW)	97 97 100 100 100 100 100 100 100 99 98 98 99 99 100 100	SKLTVDKSRW(+15.99)QQGNVF	ETHCD
1	CR3022_091620_ETHcD_30_C.raw	F1:16444	TFPAVLQSSGLY	F1:7311	12	99	99	12	641.8385	2	59.78	-	1.486E8	1281.6604	1.6		99 97 98 98 100 100 99 100 100 100 100 100	TFPAVLQSSGLY	ETHCD
13	CR3022_091620_HCD_C.raw	F13:2453	TKLAKVF	F13:2848	7	99	99	7	403.7599	2	24.37	-	3.4077E5	805.5062	-1.2		99 99 100 99 99 99 99	TKLAKVF	HCD
10	CR3022_091620_ETHcD_40_E.raw	F10:14369	TMLYEDNKHHVQ	F10:2281	12	99	99	12	505.5738	3	22.28	-	6.666E5	1513.6982	0.8		97 97 100 99 100 100 99 100 100 100 100 100	TMLYEDNKHHVQ	ETHCD
5	CR3022_091620_ETHcD_35_C.raw	-	TLSKADYEKHKVY	F5:2087	13	99	99	13	396.2131	4	20.06	-	0	1580.8198	2.3		96 97 99 100 100 100 100 100 99 99 100 100 100	TLSKADYEKHKVY	ETHCD
4	CR3022_091620_ETHcD_30_T.raw	F4:10636	LAQADGWGVMVSHR	F4:3878	14	99	99	14	509.5900	3	37.79	-	1.4954E6	1525.7458	1.5		98 96 97 100 100 100 100 100 100 99 99 100 100 100	LAQADGWGVMVSHR	ETHCD
2	CR3022_091620_ETHcD_30_E.raw	F2:22716	LHQDWLDGKEYKC(+57.02)KV	F2:3335	15	99	99	15	640.3221	3	31.34	-	5.2184E7	1917.9407	2.0	Carbamidomethylation	98 97 98 100 99 99 99 100 99 100 100 100 100 100 100	LHQDWLDGKEYKC(+57.02)KV	ETHCD
1	CR3022_091620_ETHcD_30_C.raw	-	TLSKADYEKHKVY	F1:2271	13	99	99	13	396.2123	4	21.79	-	0	1580.8198	0.1		97 98 99 100 100 100 100 99 99 99 100 100 100	TLSKADYEKHKVY	ETHCD
12	CR3022_091620_ETHcD_40_T.raw	-	C(+57.02)AEVTHQGLSSPVTK	F12:2351	15	99	99	15	538.6038	3	23.54	-	0	1612.7878	1.1	Carbamidomethylation	98 98 100 100 100 99 98 99 99 100 99 99 100 100 100	C(+57.02)AEVTHQGLSSPVTK	ETHCD
3	CR3022_091620_ETHcD_30_P.raw	F3:15196	LELTQSPDSL	F3:5593	10	99	99	10	551.7850	2	45.21	-	6.2142E6	1101.5554	0.1		99 99 100 100 98 98 99 100 100 100	LELTQSPDSL	ETHCD
6	CR3022_091620_ETHcD_35_E.raw	F6:34515	QYYSTPYTFGQGTV	F6:5552	14	99	99	14	806.3716	2	52.40	-	2.062E6	1610.7253	2.0		99 99 100 100 100 99 99 100 100 98 98 99 99 98	QYYSTPYTFGQGTV	ETHCD
9	CR3022_091620_ETHcD_40_C.raw	F9:4134	GRLGRLVTRAAF	F9:3672	12	99	99	12	439.6025	3	34.02	-	2.6246E5	1315.7837	1.5		98 98 100 100 100 99 98 99 99 100 100 100	GRLGRLVTRAAF	ETHCD
13	CR3022_091620_HCD_C.raw	F13:24778	RLHQDWLDGRTY	F13:5710	12	99	99	12	780.3787	2	40.98	-	8.9134E6	1558.7642	-13.7		99 100 100 99 100 100 100 100 100 97 96 99	RLHQDWLDGRTY	HCD
7	CR3022_091620_ETHcD_35_P.raw	F7:11527	VVDVSHEDPEVKF	F7:4414	13	99	99	13	500.5849	3	36.61	-	8.2832E7	1498.7302	1.7		100 100 100 100 98 97 100 98 98 100 100 100 100	VVDVSHEDPEVKF	ETHCD
4	CR3022_091620_ETHcD_30_T.raw	F4:17719	DYLAWYQQK	F4:5857	9	99	99	9	607.7958	2	50.91	-	7.4864E6	1213.5767	0.3		100 100 100 100 99 99 96 99 100	DYLAWYQQK	ETHCD
2	CR3022_091620_ETHcD_30_E.raw	F2:7515	VMHEALHDHYT	F2:2202	11	99	99	11	451.5403	3	21.34	-	5.1467E5	1351.5979	0.8		95 98 100 100 100 100 99 100 100 100 100	VMHEALHDHYT	ETHCD
11	CR3022_091620_ETHcD_40_P.raw	F11:13372	LFPPSDEQL	F11:5590	9	99	99	9	523.2645	2	46.40	-	8.9605E8	1044.5127	1.7		99 97 99 100 99 99 100 100 100	LFPPSDEQL	ETHCD
6	CR3022_091620_ETHcD_35_E.raw	F6:26656	LHQDWLDGKEYKC(+57.02)KVS	F6:3013	16	99	99	16	669.3331	3	28.85	-	1.1349E8	2004.9727	2.4	Carbamidomethylation	98 96 97 100 100 100 100 100 100 100 100 100 100 100 99 98	LHQDWLDGKEYKC(+57.02)KVS	ETHCD
6	CR3022_091620_ETHcD_35_E.raw	F6:18483	LVTNSDLQLT	F6:4457	10	99	99	10	552.3023	2	41.79	-	1.2632E8	1102.5869	2.9		99 98 99 99 100 99 99 98 100 100	LVTNSDLQLT	ETHCD
2	CR3022_091620_ETHcD_30_E.raw	F2:19318	TLPPSREEM(+15.99)T	F2:2032	10	99	99	10	588.7828	2	22.38	-	2.2331E7	1175.5493	1.4	Oxidation (M)	99 99 100 99 99 98 99 100 100 100	TLPPSREEM(+15.99)T	ETHCD
6	CR3022_091620_ETHcD_35_E.raw	F6:13698	MHEALHNRWQQG	F6:2123	12	99	99	12	502.9064	3	20.96	-	2.1448E6	1505.6946	1.9		99 99 100 99 100 100 100 100 99 98 98 98	MHEALHNRWQQG	ETHCD
9	CR3022_091620_ETHcD_40_C.raw	F9:11639	PEEVHHGEEEVETF	F9:3066	14	99	99	14	556.5780	3	29.22	-	6.4317E5	1666.7109	0.7		97 98 100 100 100 100 98 98 99 100 100 100 100 100	PEEVHHGEEEVETF	ETHCD
11	CR3022_091620_ETHcD_40_P.raw	F11:11048	GVEVHPLVF	F11:5822	9	99	99	9	498.7797	2	47.16	-	1.8458E6	995.5440	0.8		98 98 99 100 99 99 100 100 100	GVEVHPLVF	ETHCD
1	CR3022_091620_ETHcD_30_C.raw	F1:812	LYSKLTVDKSRW	F1:3396	12	99	99	12	374.7120	4	31.79	-	1.1559E5	1494.8193	-0.4		98 97 99 99 100 100 99 100 100 99 100 99	LYSKLTVDKSRW	ETHCD
15	CR3022_091620_HCD_P.raw	F15:1002	PEVKNF	F15:3129	6	99	99	6	367.1975	2	23.43	-	1.6887E6	732.3806	-0.3		99 99 100 99 99 100	PEVKNF	HCD
2	CR3022_091620_ETHcD_30_E.raw	F2:4491	STRESGVPDRF	F2:2543	11	99	99	11	417.5424	3	24.82	-	9.7444E6	1249.6050	0.2		98 97 99 100 100 99 98 99 100 100 100	STRESGVPDRF	ETHCD
1	CR3022_091620_ETHcD_30_C.raw	F1:9880	SLLHQDWLNGKEY	F1:4520	13	99	99	13	534.9365	3	39.62	-	1.4385E8	1601.7837	2.5		93 97 100 100 100 100 100 100 100 100 100 100 100	SLLHQDWLNGKEY	ETHCD
8	CR3022_091620_ETHcD_35_T.raw	F8:24325	VDDALQSGNSQESVTEQDSK	F8:2605	20	99	99	20	712.9908	3	26.14	-	9.3309E6	2135.9453	2.5		95 97 99 99 99 98 100 100 99 100 99 100 100 100 100 100 99 100 100 100	VDDALQSGNSQESVTEQDSK	ETHCD
11	CR3022_091620_ETHcD_40_P.raw	-	VVDVSHEDPEVKFH(+15.99)F	F11:5730	15	99	99	15	600.6259	3	46.47	-	0	1798.8525	1.9	Oxidation (HW)	99 98 100 100 100 100 100 98 94 99 100 100 100 100 100	VVDVSHEDPEVKFH(+15.99)F	ETHCD
15	CR3022_091620_HCD_P.raw	F15:1393	TSGVHTF	F15:2568	7	99	99	7	374.6848	2	20.75	-	4.1754E5	747.3552	-0.1		99 99 99 99 99 100 100	TSGVHTF	HCD
7	CR3022_091620_ETHcD_35_P.raw	F7:1407	LKTKRSLQF	F7:2172	9	99	99	9	374.2334	3	20.84	-	7.8128E5	1119.6763	1.9		99 99 100 100 100 98 98 99 100	LKTKRSLQF	ETHCD
2	CR3022_091620_ETHcD_30_E.raw	F2:16405	VKGFYPSDLA	F2:4213	10	99	99	10	548.7879	2	39.22	-	3.773E6	1095.5601	1.1		99 99 99 99 99 99 99 100 100 99	VKGFYPSDLA	ETHCD
11	CR3022_091620_ETHcD_40_P.raw	F11:8424	SVDYGKKSKLEF	F11:3033	12	99	99	12	467.5855	3	27.01	-	2.2144E6	1399.7346	0.0		96 97 100 99 100 100 100 100 99 99 100 100	SVDYGKKSKLEF	ETHCD
9	CR3022_091620_ETHcD_40_C.raw	F9:10296	C(+57.02)KSSQSVLY	F9:2576	9	99	99	9	536.2626	2	24.96	-	4.8681E7	1070.5066	3.7	Carbamidomethylation	98 98 100 99 98 99 100 100 100	C(+57.02)KSSQSVLY	ETHCD
8	CR3022_091620_ETHcD_35_T.raw	F8:33774	VYAC(+57.02)EVTHQGLSSPVTK	F8:3002	17	99	99	17	938.4681	2	30.18	-	6.0096E8	1874.9197	1.1	Carbamidomethylation	98 98 99 99 100 99 99 99 98 99 100 100 98 98 99 100 100	VYAC(+57.02)EVTHQGLSSPVTK	ETHCD
2	CR3022_091620_ETHcD_30_E.raw	F2:25898	YYSTPYTFGQGT	F2:5064	12	99	99	12	692.8088	2	47.41	-	5.5662E7	1383.5984	3.4		99 99 100 99 99 100 100 100 100 99 99 97	YYSTPYTFGQGT	ETHCD
11	CR3022_091620_ETHcD_40_P.raw	-	E(-18.01)MTKNEVSL	F11:5039	9	99	99	9	516.7562	2	40.96	-	0	1031.4957	2.0	Pyro-glu from E	99 97 99 99 99 99 100 100 100	E(-18.01)MTKNEVSL	ETHCD
8	CR3022_091620_ETHcD_35_T.raw	F8:18758	VYAC(+57.02)EVTHQGLSSPVTK	F8:2987	17	99	99	17	625.9818	3	30.23	-	3.1922E9	1874.9197	2.1	Carbamidomethylation	99 98 99 100 100 100 100 100 97 97 99 100 98 99 100 100 100	VYAC(+57.02)EVTHQGLSSPVTK	ETHCD
3	CR3022_091620_ETHcD_30_P.raw	F3:19177	VVDVSHEDPEVKFH(+15.99)F	F3:5795	15	99	99	15	600.6268	3	46.88	-	1.4383E8	1798.8525	3.3	Oxidation (HW)	98 98 100 100 100 100 100 98 95 99 99 100 100 100 100	VVDVSHEDPEVKFH(+15.99)F	ETHCD
10	CR3022_091620_ETHcD_40_E.raw	F10:2297	RKYNELLKS	F10:2081	9	99	99	9	384.2245	3	20.46	-	5.1915E5	1149.6506	1.0		95 99 100 99 100 100 100 100 99	RKYNELLKS	ETHCD
2	CR3022_091620_ETHcD_30_E.raw	F2:18124	VM(+15.99)HEALHNHYTQKS	F2:1508	14	99	99	14	570.9396	3	14.24	-	2.7763E6	1709.7944	1.4	Oxidation (M)	95 97 100 100 100 100 100 99 99 100 100 99 100 99	VM(+15.99)HEALHNHYTQKS	ETHCD
5	CR3022_091620_ETHcD_35_C.raw	F5:16405	TFPAVLQSSGLY	F5:7207	12	99	99	12	641.8392	2	59.36	-	1.478E8	1281.6604	2.6		98 95 98 99 100 100 99 100 100 100 100 100	TFPAVLQSSGLY	ETHCD
1	CR3022_091620_ETHcD_30_C.raw	F1:7463	VLHQDWLDGKEY	F1:4289	12	99	99	12	501.5809	3	38.15	-	7.3324E6	1501.7202	0.5		99 100 100 94 98 100 100 100 100 100 100 100	VLHQDWLDGKEY	ETHCD
14	CR3022_091620_HCD_E.raw	-	LQSGNSQESVTEQDSKDS	F14:2135	18	99	99	18	969.9308	2	19.11	-	0	1937.8450	1.1		92 99 100 100 100 100 100 100 100 100 100 100 100 100 100 99 97 99	LQSGNSQESVTEQDSKDS	HCD
15	CR3022_091620_HCD_P.raw	F15:1393	TSGVHTF	F15:2561	7	99	99	7	374.6848	2	20.75	-	4.1754E5	747.3552	-0.1		99 99 99 99 98 100 100	TSGVHTF	HCD
3	CR3022_091620_ETHcD_30_P.raw	-	LFPPSDEQL	F3:6144	9	99	99	9	523.2644	2	49.87	-	0	1044.5127	1.5		99 98 100 99 99 99 99 100 100	LFPPSDEQL	ETHCD
6	CR3022_091620_ETHcD_35_E.raw	F6:1717	LHNHYTQKS	F6:1278	9	99	99	9	376.5247	3	12.36	-	8.0065E4	1126.5520	0.4		99 98 100 100 100 100 99 99 98	LHNHYTQKS	ETHCD
10	CR3022_091620_ETHcD_40_E.raw	F10:27100	LHQDWLNGKEYKC(+57.02)KVS	F10:2930	16	99	99	16	669.0047	3	28.29	-	4.105E7	2003.9888	1.7	Carbamidomethylation	96 92 98 100 100 100 100 100 100 100 100 100 100 100 100 100	LHQDWLNGKEYKC(+57.02)KVS	ETHCD
1	CR3022_091620_ETHcD_30_C.raw	F1:9470	C(+57.02)SSVMHEALHDHY	F1:2961	13	99	99	13	529.2232	3	28.35	-	2.4968E7	1584.6450	1.7	Carbamidomethylation	97 99 100 99 99 100 100 99 98 99 100 100 99	C(+57.02)SSVMHEALHDHY	ETHCD
16	CR3022_091620_HCD_T.raw	F16:28462	TPSSDVLVFDYTK	F16:6517	13	99	99	13	736.3696	2	47.13	-	2.3379E5	1470.7241	0.4		99 100 100 100 100 100 100 99 98 98 97 99 99	TPSSDVLVFDYTK	HCD
8	CR3022_091620_ETHcD_35_T.raw	F8:20821	SSQSVLYSSLNK	F8:3185	12	99	99	12	656.8423	2	32.01	-	3.578E9	1311.6670	2.4		99 97 96 99 100 100 100 100 99 100 100 100	SSQSVLYSSLNK	ETHCD
7	CR3022_091620_ETHcD_35_P.raw	F7:27120	VGGLSDTNQLFGSL	F7:6845	14	99	99	14	704.3610	2	57.42	-	6.2583E6	1406.7041	2.3		99 97 97 98 99 100 100 99 98 100 100 100 100 100	VGGLSDTNQLFGSL	ETHCD
9	CR3022_091620_ETHcD_40_C.raw	F9:14985	GKVKEGMNLVEAMERF	F9:5799	16	99	99	16	613.3153	3	48.86	-	1.1076E6	1836.9226	0.8		98 97 100 100 100 100 100 100 100 100 100 98 96 98 99 100	GKVKEGMNLVEAMERF	ETHCD
2	CR3022_091620_ETHcD_30_E.raw	F2:23160	GNSQESVTEQDSKDSTKV	F2:2015	18	99	99	18	646.9688	3	19.52	-	9.8034E5	1937.8813	1.7		96 95 99 98 100 100 100 100 100 99 100 100 100 100 100 99 99 99	GNSQESVTEQDSKDSTKV	ETHCD
9	CR3022_091620_ETHcD_40_C.raw	F9:6342	SKLTLSKADYEKHKVY	F9:2437	16	99	99	16	478.2653	4	23.75	-	1.3524E6	1909.0308	0.7		95 96 99 100 100 100 100 100 100 100 100 99 99 100 100 100	SKLTLSKADYEKHKVY	ETHCD
7	CR3022_091620_ETHcD_35_P.raw	F7:1059	FRSGKYDDL	F7:2742	9	99	99	9	367.5166	3	24.91	-	2.4249E5	1099.5298	-1.6		96 97 100 100 100 100 100 100 100	FRSGKYDDL	ETHCD
1	CR3022_091620_ETHcD_30_C.raw	F1:2552	SKLTVDKSRW(+15.99)	F1:2106	10	99	99	10	412.5638	3	20.20	-	4.7961E5	1234.6670	2.1	Oxidation (HW)	97 96 99 100 100 100 100 100 100 99	SKLTVDKSRW(+15.99)	ETHCD
4	CR3022_091620_ETHcD_30_T.raw	F4:10548	VLTVLHQDWLDGK	F4:5033	13	99	99	13	508.6122	3	45.33	-	9.6599E5	1522.8145	0.2		99 99 99 99 99 98 97 99 99 100 100 100 100	VLTVLHQDWLDGK	ETHCD
10	CR3022_091620_ETHcD_40_E.raw	F10:27289	AEKDEFEHKRKELEQV	F10:2518	16	99	99	16	672.3461	3	24.54	-	1.9147E6	2014.0120	2.3		96 97 99 100 100 100 100 100 100 100 99 100 100 100 99 96	AEKDEFEHKRKELEQV	ETHCD
5	CR3022_091620_ETHcD_35_C.raw	F5:8824	GVLHQDWLDGKEY	F5:4706	13	99	99	13	520.5884	3	41.14	-	2.235E7	1558.7415	1.3		97 98 100 100 98 100 100 100 100 99 98 100 100	GVLHQDWLDGKEY	ETHCD
15	CR3022_091620_HCD_P.raw	F15:2908	FTSKGLF	F15:6389	7	99	99	7	400.2206	2	37.54	-	7.3515E5	798.4276	-1.0		99 99 100 98 97 99 100	FTSKGLF	HCD
4	CR3022_091620_ETHcD_30_T.raw	F4:15418	YLDQEELNK	F4:2538	9	99	99	9	576.2838	2	25.77	-	2.1715E6	1150.5505	2.2		98 99 99 97 100 100 100 99 100	YLDQEELNK	ETHCD
8	CR3022_091620_ETHcD_35_T.raw	F8:3005	VLHQDWLDGK	F8:3158	10	99	99	10	404.2126	3	31.59	-	9.722E5	1209.6143	1.5		97 98 98 98 100 99 100 100 100 100	VLHQDWLDGK	ETHCD
12	CR3022_091620_ETHcD_40_T.raw	-	TPEVTLSC(+57.02)K	F12:2503	9	99	99	9	517.7635	2	25.23	-	0	1033.5115	1.0	Carbamidomethylation	99 98 98 98 99 100 100 100 100	TPEVTLSC(+57.02)K	ETHCD
4	CR3022_091620_ETHcD_30_T.raw	F4:333	SGKYDLDFK	F4:2925	9	99	99	9	358.1821	3	29.78	-	3.5416E5	1071.5237	0.7		96 97 99 100 100 100 100 100 100	SGKYDLDFK	ETHCD
10	CR3022_091620_ETHcD_40_E.raw	F10:26215	GNSQESVTEQDSKDSTYS	F10:2260	18	99	99	18	654.6125	3	22.17	-	2.3587E6	1960.8135	1.2		99 97 99 99 100 100 100 100 100 100 100 100 99 100 100 99 98 94	GNSQESVTEQDSKDSTYS	ETHCD
4	CR3022_091620_ETHcD_30_T.raw	F4:5396	TVLHQDWLDGK	F4:3522	11	99	99	11	437.8948	3	35.01	-	1.0297E7	1310.6619	0.6		96 97 100 99 99 100 99 100 100 100 100	TVLHQDWLDGK	ETHCD
3	CR3022_091620_ETHcD_30_P.raw	F3:753	LVKQEGLRF	F3:3477	9	99	99	9	363.8850	3	29.85	-	1.9979E5	1088.6343	-1.0		99 99 99 97 100 99 100 100 100	LVKQEGLRF	ETHCD
5	CR3022_091620_ETHcD_35_C.raw	F5:3214	TTLSKADYEKHKVY	F5:2139	14	99	99	14	421.4750	4	20.70	-	1.0087E6	1681.8674	2.0		100 99 98 96 97 100 100 100 99 98 99 100 100 100	TTLSKADYEKHKVY	ETHCD
13	CR3022_091620_HCD_C.raw	F13:1344	SPVTKSF	F13:2525	7	99	99	7	383.2105	2	22.10	-	2.0989E5	764.4068	-0.5		98 99 100 100 100 100 98	SPVTKSF	HCD
14	CR3022_091620_HCD_E.raw	F14:38948	LHQDWLDGKEYKC(+57.02)KVS	F14:3844	16	99	99	16	1003.4935	2	29.42	-	1.5314E6	2004.9727	-0.1	Carbamidomethylation	100 98 99 100 100 100 100 97 96 99 100 100 100 98 99 100	LHQDWLDGKEYKC(+57.02)KVS	HCD
5	CR3022_091620_ETHcD_35_C.raw	F5:4729	SLGKLGGAQNRSY	F5:2282	13	99	99	13	450.9089	3	22.00	-	1.0793E6	1349.7051	-0.1		93 97 100 100 100 100 100 100 99 99 100 100 100	SLGKLGGAQNRSY	ETHCD
11	CR3022_091620_ETHcD_40_P.raw	F11:717	LVKQEGLRF	F11:3413	9	99	99	9	363.8855	3	29.53	-	2.9839E5	1088.6343	0.4		97 98 99 98 100 100 100 100 100	LVKQEGLRF	ETHCD
2	CR3022_091620_ETHcD_30_E.raw	F2:12634	DVVSHEDPEVKFN	F2:3440	13	99	99	13	505.5761	3	32.23	-	3.2213E7	1513.7048	1.0		99 99 100 100 100 100 99 98 99 100 100 99 96	DVVSHEDPEVKFN	ETHCD
1	CR3022_091620_ETHcD_30_C.raw	F1:20714	LYSKLTVDKSRWQQGNVF	F1:4671	18	99	99	18	723.7203	3	40.72	-	1.7302E7	2168.1377	0.7		99 98 99 99 100 99 99 100 100 100 100 100 99 97 97 99 100 100	LYSKLTVDKSRWQQGNVF	ETHCD
1	CR3022_091620_ETHcD_30_C.raw	F1:7793	TVLHQDWL	F1:5170	8	99	99	8	506.2670	2	44.07	-	9.2055E6	1010.5185	1.0		97 97 100 99 99 100 100 100	TVLHQDWL	ETHCD
5	CR3022_091620_ETHcD_35_C.raw	F5:11308	E(-18.01)VSLEDKTGF	F5:5685	10	99	99	10	553.7722	2	47.79	-	5.1415E5	1105.5291	0.8	Pyro-glu from E	100 100 99 99 99 98 97 99 100 100	E(-18.01)VSLEDKTGF	ETHCD
7	CR3022_091620_ETHcD_35_P.raw	-	VKDYFPEPSL	F7:5025	10	99	99	10	597.8065	2	40.90	-	0	1193.5967	1.4		99 98 100 100 97 97 99 100 100 100	VKDYFPEPSL	ETHCD
10	CR3022_091620_ETHcD_40_E.raw	F10:5854	FVHWYV	F10:5062	6	99	99	6	425.7161	2	47.56	-	1.402E6	849.4174	0.3		97 98 100 100 100 100	FVHWYV	ETHCD
10	CR3022_091620_ETHcD_40_E.raw	F10:18884	VLTDSDLQLT	F10:4852	10	99	99	10	552.7932	2	45.43	-	7.1539E6	1103.5710	0.6		96 97 99 100 100 100 100 99 100 100	VLTDSDLQLT	ETHCD
2	CR3022_091620_ETHcD_30_E.raw	F2:11016	MHEALHNSLGERA	F2:2128	13	99	99	13	488.9060	3	20.55	-	1.1161E6	1463.6938	1.5		100 99 100 100 100 100 100 100 100 97 98 99 97	MHEALHNSLGERA	ETHCD
5	CR3022_091620_ETHcD_35_C.raw	F5:9455	TLSKADYEKHKVY	F5:1710	13	99	99	13	527.9481	3	16.48	-	2.8873E5	1580.8198	1.7		98 99 100 99 99 100 100 98 96 99 100 100 100	TLSKADYEKHKVY	ETHCD
6	CR3022_091620_ETHcD_35_E.raw	-	LHNHYTQKSL	F6:1723	10	99	99	10	414.2200	3	16.65	-	0	1239.6360	1.8		99 98 99 100 100 100 99 100 99 97	LHNHYTQKSL	ETHCD
3	CR3022_091620_ETHcD_30_P.raw	F3:12968	EMTKNEVSL	F3:3399	9	99	99	9	525.7617	2	29.38	-	4.3443E7	1049.5063	2.4		97 96 99 99 99 100 100 100 100	EMTKNEVSL	ETHCD
8	CR3022_091620_ETHcD_35_T.raw	F8:436	RPHFFFPK	F8:3231	8	99	99	8	359.1997	3	32.28	-	1.4011E6	1074.5762	1.0		96 99 100 100 100 98 99 100	RPHFFFPK	ETHCD
4	CR3022_091620_ETHcD_30_T.raw	-	SSQSVLYSSLNK	F4:3018	12	99	99	12	656.8414	2	30.49	-	0	1311.6670	0.9		99 98 96 99 100 100 100 100 99 99 99 100	SSQSVLYSSLNK	ETHCD
8	CR3022_091620_ETHcD_35_T.raw	F8:2173	YEELVK	F8:2245	6	99	99	6	390.7111	2	22.30	-	1.0064E6	779.4065	1.5		97 98 99 100 100 100	YEELVK	ETHCD
11	CR3022_091620_ETHcD_40_P.raw	F11:2068	RVVSVTL	F11:3127	7	99	99	7	387.2484	2	27.61	-	1.7654E5	772.4807	2.1		96 98 100 100 100 100 100	RVVSVTL	ETHCD
8	CR3022_091620_ETHcD_35_T.raw	F8:7707	TPTMGWLHWER	F8:5248	11	99	99	11	471.8963	3	46.67	-	6.8033E5	1412.6660	0.8		99 100 99 99 100 100 100 99 95 99 100	TPTMGWLHWER	ETHCD
14	CR3022_091620_HCD_E.raw	F14:30732	VDVSHEDPEVKFN	F14:4294	13	99	99	13	757.8597	2	31.97	-	9.444E6	1513.7048	0.0		99 99 100 100 100 100 100 97 98 100 100 99 96	VDVSHEDPEVKFN	HCD
3	CR3022_091620_ETHcD_30_P.raw	-	LFPPSDEQL	F3:5703	9	99	99	9	523.2650	2	46.14	-	0	1044.5127	2.7		98 97 99 100 99 99 100 100 100	LFPPSDEQL	ETHCD
16	CR3022_091620_HCD_T.raw	F16:37332	NPDDLTQEEYWFYK	F16:5923	14	99	99	14	924.4029	2	43.97	-	1.0175E6	1846.8049	-7.4		98 100 100 100 100 100 100 100 100 99 95 99 96 99	NPDDLTQEEYWFYK	HCD
2	CR3022_091620_ETHcD_30_E.raw	F2:24729	VLHQDWLNGKEYKC(+57.02)KV	F2:3381	16	99	99	16	673.0173	3	31.67	-	9.6207E5	2016.0251	2.5	Carbamidomethylation	94 97 98 97 100 100 100 99 100 100 100 100 100 100 100 100	VLHQDWLNGKEYKC(+57.02)KV	ETHCD
12	CR3022_091620_ETHcD_40_T.raw	F12:8125	TPTMGWLHWER	F12:5220	11	99	99	11	471.8958	3	46.78	-	5.8274E5	1412.6660	-0.2		99 99 99 99 100 100 100 99 96 99 100	TPTMGWLHWER	ETHCD
12	CR3022_091620_ETHcD_40_T.raw	F12:3255	ATEHLSTLSEK	F12:1978	11	99	99	11	405.8793	3	19.34	-	1.1943E5	1214.6143	1.6		98 98 99 99 99 99 99 99 99 100 100	ATEHLSTLSEK	ETHCD
15	CR3022_091620_HCD_P.raw	F15:7661	PEVKFH(+15.99)F	F15:7820	7	99	99	7	460.2380	2	44.26	-	3.8035E8	918.4599	1.6	Oxidation (HW)	99 100 100 100 99 97 99	PEVKFH(+15.99)F	HCD
11	CR3022_091620_ETHcD_40_P.raw	F11:13372	LFPPSDEQL	F11:5886	9	99	99	9	523.2645	2	46.40	-	8.9605E8	1044.5127	1.7		98 97 99 100 99 99 99 100 100	LFPPSDEQL	ETHCD
5	CR3022_091620_ETHcD_35_C.raw	F5:20663	SKLTVDKSRWQQGNVFLY	F5:4928	18	99	99	18	723.7213	3	42.58	-	7.61E6	2168.1377	2.0		92 96 100 100 100 100 100 100 100 99 99 98 99 99 100 100 100 100	SKLTVDKSRWQQGNVFLY	ETHCD
8	CR3022_091620_ETHcD_35_T.raw	F8:18758	VYAC(+57.02)EVTHQGLSSPVTK	F8:2973	17	99	99	17	625.9818	3	30.23	-	3.1922E9	1874.9197	2.1	Carbamidomethylation	99 98 99 99 99 99 100 99 97 98 99 100 99 99 100 100 100	VYAC(+57.02)EVTHQGLSSPVTK	ETHCD
7	CR3022_091620_ETHcD_35_P.raw	-	FFRSGKYDDL	F7:3884	10	99	99	10	416.5404	3	33.03	-	0	1246.5981	0.9		98 95 98 100 100 100 100 100 100 100	FFRSGKYDDL	ETHCD
6	CR3022_091620_ETHcD_35_E.raw	F6:4774	LHDHYTQKSL	F6:1831	10	99	99	10	414.5479	3	17.93	-	8.8995E5	1240.6201	1.4		99 99 100 100 100 100 99 100 98 97	LHDHYTQKSL	ETHCD
15	CR3022_091620_HCD_P.raw	F15:29190	VTHQGLSSPVTKSF	F15:4376	14	99	99	14	744.3956	2	29.01	-	4.4531E6	1486.7781	-1.0		98 99 100 99 96 99 100 100 98 98 100 100 100 100	VTHQGLSSPVTKSF	HCD
6	CR3022_091620_ETHcD_35_E.raw	F6:25703	GVPDRFSGSGSGTDFTRES	F6:3441	19	99	99	19	653.6337	3	32.36	-	1.566E8	1957.8765	1.4		98 94 97 98 99 100 100 100 100 100 99 100 100 100 100 100 100 99 98	GVPDRFSGSGSGTDFTRES	ETHCD
7	CR3022_091620_ETHcD_35_P.raw	F7:13919	EMTKNEVSL	F7:3335	9	99	99	9	525.7609	2	29.10	-	3.4556E7	1049.5063	0.8		97 96 99 100 99 100 100 100 100	EMTKNEVSL	ETHCD
4	CR3022_091620_ETHcD_30_T.raw	F4:7890	TPTMGWLHWER	F4:5263	11	99	99	11	471.8959	3	46.83	-	6.2905E5	1412.6660	-0.2		99 99 99 100 100 100 100 98 96 100 100	TPTMGWLHWER	ETHCD
15	CR3022_091620_HCD_P.raw	-	LTSGVHTF	F15:3917	8	99	99	8	431.2272	2	26.87	-	0	860.4392	0.7		100 100 100 99 99 98 99 99	LTSGVHTF	HCD
15	CR3022_091620_HCD_P.raw	F15:2672	VSHEDPEVKF	F15:3730	10	99	99	10	396.1966	3	26.13	-	5.7259E7	1185.5667	1.1		98 96 97 100 100 100 100 100 100 100	VSHEDPEVKF	HCD
8	CR3022_091620_ETHcD_35_T.raw	F8:17943	GLEWM(+15.99)GLLYPGDSETR	F8:6273	16	99	99	16	613.9587	3	53.37	-	3.3171E7	1838.8508	1.8	Oxidation (M)	95 97 100 99 100 100 100 100 98 98 99 100 100 100 100 100	GLEWM(+15.99)GLLYPGDSETR	ETHCD
12	CR3022_091620_ETHcD_40_T.raw	F12:19527	VYAC(+57.02)EVTHEGLSSPVTK	F12:3250	17	98	98	17	626.3102	3	32.46	-	3.2617E6	1875.9036	2.8	Carbamidomethylation	99 99 99 99 99 99 100 100 99 98 99 99 96 97 100 100 100	VYAC(+57.02)EVTHEGLSSPVTK	ETHCD
10	CR3022_091620_ETHcD_40_E.raw	F10:26134	GVPDRFSGSGSGTDFTRES	F10:3431	19	98	98	19	653.6333	3	32.38	-	4.6308E6	1957.8765	0.8		96 94 97 99 100 100 100 100 100 99 98 99 100 100 100 100 100 100 99	GVPDRFSGSGSGTDFTRES	ETHCD
6	CR3022_091620_ETHcD_35_E.raw	F6:21287	C(+57.02)SKGSGYGFLT	F6:3650	11	98	98	11	588.7715	2	34.08	-	2.394E7	1175.5281	0.3	Carbamidomethylation	96 97 100 100 99 99 99 100 100 100 100	C(+57.02)SKGSGYGFLT	ETHCD
4	CR3022_091620_ETHcD_30_T.raw	F4:3139	ATEHLSTLSEK	F4:2000	11	98	98	11	405.8791	3	19.61	-	9.1536E4	1214.6143	0.9		97 97 99 99 100 100 99 99 99 100 100	ATEHLSTLSEK	ETHCD
5	CR3022_091620_ETHcD_35_C.raw	F5:4942	MFQYDSTHGKF	F5:3590	11	98	98	11	454.2053	3	33.35	-	1.4135E5	1359.5918	1.7		97 96 97 100 100 100 100 100 100 100 100	MFQYDSTHGKF	ETHCD
10	CR3022_091620_ETHcD_40_E.raw	F10:8547	MVHEALHNHYT	F10:1945	11	98	98	11	451.2116	3	19.19	-	7.824E5	1350.6140	-0.8		96 97 100 100 100 100 100 100 100 99 99	MVHEALHNHYT	ETHCD
2	CR3022_091620_ETHcD_30_E.raw	F2:9755	YEGYALPH	F2:3653	8	98	98	8	475.2245	2	33.97	-	9.0057E6	948.4341	0.4		99 99 99 99 99 99 99 99	YEGYALPH	ETHCD
8	CR3022_091620_ETHcD_35_T.raw	-	TPEVTVSNK	F8:1974	9	98	98	9	487.7618	2	19.16	-	0	973.5080	1.1		100 99 98 96 98 99 100 100 100	TPEVTVSNK	ETHCD
6	CR3022_091620_ETHcD_35_E.raw	F6:4313	GVFQHGKVELL	F6:4106	11	98	98	11	409.5680	3	38.28	-	6.7154E5	1225.6819	0.2		96 97 99 97 99 100 99 100 100 100 100	GVFQHGKVELL	ETHCD
2	CR3022_091620_ETHcD_30_E.raw	F2:14852	STPYTFGQGT	F2:4093	10	98	98	10	529.7443	2	38.07	-	3.4583E7	1057.4717	2.3		98 98 99 100 100 100 100 97 99 98	STPYTFGQGT	ETHCD
5	CR3022_091620_ETHcD_35_C.raw	F5:14723	GKVKEGMNLVEAMERF	F5:5755	16	98	98	16	613.3154	3	48.44	-	1.0799E6	1836.9226	1.0		99 99 100 100 99 99 98 98 99 99 100 97 96 100 100 100	GKVKEGMNLVEAMERF	ETHCD
8	CR3022_091620_ETHcD_35_T.raw	F8:7502	YYVTLLDAPGHR	F8:3812	12	98	98	12	468.9147	3	37.17	-	4.4972E6	1403.7197	1.8		100 100 100 100 100 100 100 95 95 99 100 100	YYVTLLDAPGHR	ETHCD
6	CR3022_091620_ETHcD_35_E.raw	F6:24787	LHQDWLDGKEYKC(+57.02)KV	F6:3307	15	98	98	15	640.3217	3	31.30	-	5.7082E7	1917.9407	1.3	Carbamidomethylation	98 96 97 100 98 98 99 100 100 100 100 100 100 100 100	LHQDWLDGKEYKC(+57.02)KV	ETHCD
11	CR3022_091620_ETHcD_40_P.raw	F11:4426	LRVAPEEHPVL	F11:3781	11	98	98	11	420.5753	3	32.26	-	1.9077E6	1258.7034	0.6		98 98 99 97 97 100 100 100 100 100 100	LRVAPEEHPVL	ETHCD
2	CR3022_091620_ETHcD_30_E.raw	F2:2204	TRESGVPDRF	F2:2551	10	98	98	10	388.5319	3	24.64	-	2.7555E5	1162.5730	0.8		95 97 100 100 100 99 99 100 100 100	TRESGVPDRF	ETHCD
1	CR3022_091620_ETHcD_30_C.raw	F1:9251	ALPAPLEKTL	F1:4443	10	98	98	10	526.8211	2	39.17	-	2.4065E6	1051.6277	0.0		97 97 98 98 99 100 100 100 100 100	ALPAPLEKTL	ETHCD
4	CR3022_091620_ETHcD_30_T.raw	F4:3828	TLLSNLEEAKK	F4:3544	11	98	98	11	415.9071	3	35.12	-	2.9315E5	1244.6975	1.5		97 98 99 98 99 99 100 100 100 100 100	TLLSNLEEAKK	ETHCD
1	CR3022_091620_ETHcD_30_C.raw	F1:3364	GC(+57.02)LVKDY	F1:2809	7	98	98	7	427.7071	2	26.82	-	1.1184E6	853.4004	-0.9	Carbamidomethylation	97 97 100 100 100 100 100	GC(+57.02)LVKDY	ETHCD
5	CR3022_091620_ETHcD_35_C.raw	F5:3527	GC(+57.02)LVKDY	F5:2747	7	98	98	7	427.7076	2	26.30	-	1.2423E6	853.4004	0.3	Carbamidomethylation	97 97 100 100 100 100 100	GC(+57.02)LVKDY	ETHCD
1	CR3022_091620_ETHcD_30_C.raw	F1:22985	LVDGEEAVPGSWPW	F1:7702	14	98	98	14	771.3672	2	63.87	-	1.0965E7	1540.7197	0.1		100 99 100 99 100 100 100 99 97 95 99 98 100 100	LVDGEEAVPGSWPW	ETHCD
1	CR3022_091620_ETHcD_30_C.raw	F1:5615	SSLNKNYL	F1:2913	8	98	98	8	469.7509	2	27.97	-	2.1061E6	937.4869	0.4		99 99 99 97 99 99 100 100	SSLNKNYL	ETHCD
6	CR3022_091620_ETHcD_35_E.raw	F6:382	FQHGKVELL	F6:3200	9	98	98	9	357.5385	3	30.41	-	3.3732E5	1069.5920	1.4		95 97 100 100 100 99 100 100 100	FQHGKVELL	ETHCD
3	CR3022_091620_ETHcD_30_P.raw	F3:1985	FDNRLVNHF	F3:4347	9	98	98	9	387.8648	3	35.70	-	2.5704E6	1160.5728	-0.1		97 98 97 99 100 100 100 100 100	FDNRLVNHF	ETHCD
9	CR3022_091620_ETHcD_40_C.raw	F9:3859	SSPVTKTF	F9:2489	8	98	98	8	433.7347	2	24.19	-	1.8205E5	865.4545	0.5		97 97 98 99 100 100 100 100	SSPVTKTF	ETHCD
6	CR3022_091620_ETHcD_35_E.raw	F6:19955	MHEALHNHYTQKSL	F6:2072	14	98	98	14	570.2800	3	20.24	-	2.0666E7	1707.8152	1.8		96 96 100 100 100 100 100 99 99 100 100 100 99 97	MHEALHNHYTQKSL	ETHCD
9	CR3022_091620_ETHcD_40_C.raw	F9:4788	SLGKLGGAQNRSY	F9:2283	13	98	98	13	450.9093	3	22.24	-	1.2661E6	1349.7051	0.7		95 98 99 99 99 99 100 100 98 99 100 100 100	SLGKLGGAQNRSY	ETHCD
5	CR3022_091620_ETHcD_35_C.raw	F5:1989	TLSKADY	F5:2010	7	98	98	7	399.2057	2	19.35	-	2.3473E6	796.3967	0.2		97 97 99 99 100 100 100	TLSKADY	ETHCD
4	CR3022_091620_ETHcD_30_T.raw	F4:17327	VVSVLTVLHQDWLDGK	F4:7264	16	98	98	16	603.6696	3	59.93	-	7.6545E7	1807.9832	2.0		100 99 97 98 100 99 99 100 99 97 99 98 100 99 100 100	VVSVLTVLHQDWLDGK	ETHCD
4	CR3022_091620_ETHcD_30_T.raw	F4:20130	DLQLTQSPDSLAVSLGER	F4:6134	18	98	98	18	643.6695	3	52.63	-	9.55E7	1927.9851	0.8		96 95 97 100 100 97 98 99 100 100 100 100 100 100 100 100 100 100	DLQLTQSPDSLAVSLGER	ETHCD
6	CR3022_091620_ETHcD_35_E.raw	F6:5786	MHEALHN	F6:1361	7	98	98	7	426.1955	2	13.21	-	1.3446E5	850.3755	1.1		98 98 100 99 100 99 98	MHEALHN	ETHCD
12	CR3022_091620_ETHcD_40_T.raw	F12:10872	VLTVLHQDWLDGK	F12:4990	13	98	98	13	508.6118	3	45.17	-	1.681E6	1522.8145	-0.5		99 99 99 98 98 98 96 99 100 100 100 100 100	VLTVLHQDWLDGK	ETHCD
1	CR3022_091620_ETHcD_30_C.raw	F1:8150	NWYVDREVHAEL	F1:3914	12	98	98	12	510.9165	3	35.60	-	2.3157E6	1529.7263	0.8		96 96 100 100 100 100 100 100 100 98 99 100	NWYVDREVHAEL	ETHCD
14	CR3022_091620_HCD_E.raw	-	SHEDPEVKFN	F14:2759	10	98	98	10	601.2778	2	23.17	-	0	1200.5410	0.0		99 99 100 100 99 100 100 100 97 95	SHEDPEVKFN	HCD
16	CR3022_091620_HCD_T.raw	F16:2133	TPEFLR	F16:3635	6	98	98	6	381.7109	2	30.70	-	4.8677E5	761.4072	0.1		99 99 100 99 99 97	TPEFLR	HCD
2	CR3022_091620_ETHcD_30_E.raw	F2:22682	LHQDWLNGKEYKC(+57.02)KV	F2:3107	15	98	98	15	639.9941	3	29.57	-	3.7429E7	1916.9565	2.0	Carbamidomethylation	97 94 96 100 100 99 99 100 100 100 100 100 100 100 100	LHQDWLNGKEYKC(+57.02)KV	ETHCD
2	CR3022_091620_ETHcD_30_E.raw	F2:22717	LHQDWLDGKEYKC(+57.02)KV	F2:3200	15	98	98	15	640.3223	3	30.42	-	1.3116E8	1917.9407	2.3	Carbamidomethylation	98 95 96 100 100 100 100 99 97 99 100 100 100 100 100	LHQDWLDGKEYKC(+57.02)KV	ETHCD
10	CR3022_091620_ETHcD_40_E.raw	F10:28557	YYSTPYTFGQGT	F10:5083	12	98	98	12	692.8088	2	47.61	-	5.4498E7	1383.5984	3.4		99 99 100 99 98 100 100 100 99 98 99 97	YYSTPYTFGQGT	ETHCD
6	CR3022_091620_ETHcD_35_E.raw	F6:22335	VMHEALHNHYTQKSL	F6:2262	15	98	98	15	603.3031	3	22.24	-	2.8379E6	1806.8835	2.2		95 98 100 100 100 100 100 100 100 100 100 100 100 98 94	VMHEALHNHYTQKSL	ETHCD
10	CR3022_091620_ETHcD_40_E.raw	F10:22761	VMHEALHNHYTQKSL	F10:2273	15	98	98	15	603.3029	3	22.33	-	3.0175E6	1806.8835	1.9		91 98 100 100 100 100 100 100 100 100 100 100 100 99 97	VMHEALHNHYTQKSL	ETHCD
8	CR3022_091620_ETHcD_35_T.raw	F8:14011	FNWYVDGVEVHNAK	F8:4001	14	98	98	14	559.9398	3	38.62	-	2.5817E6	1676.7947	1.7		99 99 100 100 99 97 95 99 99 99 100 99 100 100	FNWYVDGVEVHNAK	ETHCD
4	CR3022_091620_ETHcD_30_T.raw	F4:2997	VLHQDWLNGK	F4:3071	10	98	98	10	403.8845	3	31.05	-	4.2541E5	1208.6301	1.2		98 99 99 99 100 100 99 96 99 100	VLHQDWLNGK	ETHCD
10	CR3022_091620_ETHcD_40_E.raw	F10:18627	YYSTPYTFG	F10:5200	9	98	98	9	549.7429	2	48.71	-	7.9323E5	1097.4705	0.8		98 99 100 99 98 97 99 100 100	YYSTPYTFG	ETHCD
6	CR3022_091620_ETHcD_35_E.raw	F6:16830	QSGTEVKKPGESLKL	F6:2426	15	98	98	15	534.3029	3	24.00	-	1.9732E8	1599.8831	2.4		91 96 100 100 100 100 100 100 99 99 100 100 100 100 100	QSGTEVKKPGESLKL	ETHCD
8	CR3022_091620_ETHcD_35_T.raw	F8:7776	WYVDGVEVHNAK	F8:3474	12	98	98	12	472.9023	3	34.39	-	4.7104E6	1415.6833	1.2		92 97 100 100 100 100 100 100 100 99 100 100	WYVDGVEVHNAK	ETHCD
15	CR3022_091620_HCD_P.raw	-	YKC(+57.02)KVSNKALPAPEL	F15:3493	15	98	98	15	859.4690	2	24.95	-	0	1716.9231	0.2	Carbamidomethylation	99 99 100 100 100 99 98 99 100 100 100 100 100 100 90	YKC(+57.02)KVSNKALPAPEL	HCD
12	CR3022_091620_ETHcD_40_T.raw	F12:1625	LAHHGLDLEK	F12:1999	10	98	98	10	378.2089	3	19.52	-	5.1075E4	1131.6035	1.2		97 97 100 100 99 99 99 99 100 100	LAHHGLDLEK	ETHCD
5	CR3022_091620_ETHcD_35_C.raw	F5:18362	SSLNKNYLAWY	F5:5736	11	98	98	11	679.8411	2	48.28	-	1.7475E7	1357.6665	0.9		98 97 98 98 99 99 100 100 100 100 100	SSLNKNYLAWY	ETHCD
2	CR3022_091620_ETHcD_30_E.raw	F2:31001	VFLFPPSDEQLKSG	F2:5356	14	98	98	14	782.4078	2	48.44	-	7.0975E7	1562.7981	1.9		99 99 100 99 99 99 99 100 100 96 98 99 99 99	VFLFPPSDEQLKSG	ETHCD
4	CR3022_091620_ETHcD_30_T.raw	F4:18679	LVTNSQMQLVQSGTEVK	F4:3954	17	98	98	17	621.3295	3	38.40	-	2.329E6	1860.9614	2.8		99 97 99 99 99 97 98 99 100 100 99 99 99 99 99 100 100	LVTNSQMQLVQSGTEVK	ETHCD
2	CR3022_091620_ETHcD_30_E.raw	F2:16940	LYPGDSETKT	F2:2235	10	98	98	10	555.7700	2	21.72	-	1.9993E6	1109.5239	1.4		99 98 98 98 99 99 100 100 100 100	LYPGDSETKT	ETHCD
4	CR3022_091620_ETHcD_30_T.raw	F4:9877	HQDWLNGK	F4:2283	8	98	98	8	499.2473	2	22.99	-	9.4135E5	996.4777	2.2		96 95 100 100 100 100 100 100	HQDWLNGK	ETHCD
14	CR3022_091620_HCD_E.raw	-	SHEDPEVKFN	F14:2583	10	98	98	10	601.2781	2	22.09	-	0	1200.5410	0.5		99 99 100 100 99 100 100 100 97 95	SHEDPEVKFN	HCD
5	CR3022_091620_ETHcD_35_C.raw	F5:11262	E(-18.01)VSLQDKTGF	F5:5410	10	98	98	10	553.2802	2	45.94	-	1.3579E7	1104.5452	0.5	Pyro-glu from E	100 100 100 100 93 97 100 100 100 100	E(-18.01)VSLQDKTGF	ETHCD
1	CR3022_091620_ETHcD_30_C.raw	F1:3876	TLVGLVSW	F1:7498	8	98	98	8	437.7553	2	61.92	-	2.7608E5	873.4960	0.0		100 99 97 96 99 100 100 100	TLVGLVSW	ETHCD
5	CR3022_091620_ETHcD_35_C.raw	F5:7176	YSSLNKNY	F5:2202	8	98	98	8	494.7403	2	21.32	-	4.7531E6	987.4661	-0.1		97 97 99 99 99 100 100 100	YSSLNKNY	ETHCD
3	CR3022_091620_ETHcD_30_P.raw	F3:10477	GVEVHPLVF	F3:5868	9	98	98	9	498.7797	2	47.46	-	2.2169E6	995.5440	0.8		97 97 99 99 99 98 100 100 100	GVEVHPLVF	ETHCD
2	CR3022_091620_ETHcD_30_E.raw	F2:19813	GVPDRFSGSGSGTSTRES	F2:2260	18	98	98	18	595.2792	3	22.07	-	6.4345E6	1782.8132	1.4		98 96 96 97 99 100 100 100 100 99 99 100 100 100 100 99 99 98	GVPDRFSGSGSGTSTRES	ETHCD
1	CR3022_091620_ETHcD_30_C.raw	F1:4593	SLGKLGGAQNRSY	F1:2326	13	98	98	13	450.9095	3	22.37	-	3.048E5	1349.7051	1.3		95 98 100 100 100 100 99 99 97 99 100 100 100	SLGKLGGAQNRSY	ETHCD
16	CR3022_091620_HCD_T.raw	F16:16316	EPQVYLSC(+57.02)K	F16:3213	9	98	98	9	562.2766	2	27.71	-	6.5799E5	1122.5378	0.6	Carbamidomethylation	98 98 98 100 100 99 99 99 99	EPQVYLSC(+57.02)K	HCD
15	CR3022_091620_HCD_P.raw	F15:8115	VVTF	F15:5837	4	98	98	4	465.2705	1	35.12	-	1.7985E6	464.2635	-0.6		99 97 100 100	VVTF	HCD
6	CR3022_091620_ETHcD_35_E.raw	F6:5590	KYVPRAL	F6:2138	7	98	98	7	423.7638	2	21.13	-	2.5334E6	845.5123	0.8		98 99 99 99 99 99 99	KYVPRAL	ETHCD
14	CR3022_091620_HCD_E.raw	F14:15410	TLSKADYEKHKVY	F14:2204	13	98	98	13	527.9473	3	19.57	-	3.7957E5	1580.8198	0.1		99 100 100 99 97 99 98 99 99 97 100 100 100	TLSKADYEKHKVY	HCD
5	CR3022_091620_ETHcD_35_C.raw	F5:24512	LTTLSSLQAEDVAVY	F5:6989	15	98	98	15	805.4205	2	58.24	-	1.0979E7	1608.8247	1.0		93 97 99 99 99 100 100 99 99 100 100 99 100 100 100	LTTLSSLQAEDVAVY	ETHCD
4	CR3022_091620_ETHcD_30_T.raw	-	EVTHQGLSSPVTK	F4:2135	13	98	98	13	691.8694	2	21.19	-	0	1381.7202	3.0		97 97 100 100 99 100 100 100 98 97 99 100 100	EVTHQGLSSPVTK	ETHCD
4	CR3022_091620_ETHcD_30_T.raw	F4:1505	ALHHGLDLEK	F4:2004	10	98	98	10	378.2086	3	19.66	-	8.1277E4	1131.6035	0.5		96 98 100 100 99 99 99 99 100 100	ALHHGLDLEK	ETHCD
9	CR3022_091620_ETHcD_40_C.raw	-	LSKADYEKHKVY	F9:1959	12	98	98	12	494.2660	3	18.95	-	0	1479.7722	2.6		97 96 98 97 99 100 100 100 100 100 100 100	LSKADYEKHKVY	ETHCD
1	CR3022_091620_ETHcD_30_C.raw	-	TLSKADYEKHKVY	F1:2160	13	98	98	13	396.2127	4	20.69	-	0	1580.8198	1.1		96 96 98 100 100 100 100 99 99 99 100 100 100	TLSKADYEKHKVY	ETHCD
5	CR3022_091620_ETHcD_35_C.raw	F5:15472	NQLLRLEEELGSKAKF	F5:5812	16	98	98	16	625.6836	3	48.72	-	1.3312E6	1874.0261	1.5		92 93 99 100 100 99 100 100 100 100 100 100 100 100 100 100	NQLLRLEEELGSKAKF	ETHCD
15	CR3022_091620_HCD_P.raw	F15:28711	LKLSM(+15.99)M(+15.99)M(+15.99)GSGYGF	F15:6509	13	98	98	13	735.3286	2	38.23	-	1.1049E7	1468.6401	1.7	Oxidation (M)	98 100 100 100 100 99 97 99 99 99 100 100 96	LKLSM(+15.99)M(+15.99)M(+15.99)GSGYGF	HCD
16	CR3022_091620_HCD_T.raw	F16:34566	FNW(+15.99)YVDREVHNAK	F16:4856	13	98	98	13	847.4039	2	38.35	-	2.3941E6	1692.8008	-4.5	Oxidation (HW)	95 97 98 100 100 100 100 100 100 99 98 100 100	FNW(+15.99)YVDREVHNAK	HCD
4	CR3022_091620_ETHcD_30_T.raw	F4:10856	YLQWSSLK	F4:4411	8	98	98	8	512.7772	2	41.56	-	1.2105E7	1023.5389	1.0		97 97 98 99 100 100 100 100	YLQWSSLK	ETHCD
5	CR3022_091620_ETHcD_35_C.raw	F5:7235	ASTRESGVPDRFY	F5:3167	13	98	98	13	495.5770	3	30.08	-	2.368E6	1483.7056	2.5		93 96 99 99 100 100 100 100 99 100 100 100 100	ASTRESGVPDRFY	ETHCD
2	CR3022_091620_ETHcD_30_E.raw	F2:11548	VMHEALHNHYTQ	F2:2001	12	98	98	12	493.8982	3	19.35	-	2.9786E5	1478.6724	0.3		92 97 100 100 100 100 100 99 99 100 100 99	VMHEALHNHYTQ	ETHCD
3	CR3022_091620_ETHcD_30_P.raw	F3:11162	TVLHQDWL	F3:5485	8	98	98	8	506.2676	2	44.37	-	7.9694E7	1010.5185	2.2		97 97 99 99 99 100 100 100	TVLHQDWL	ETHCD
9	CR3022_091620_ETHcD_40_C.raw	-	TLSKADYEKHKVY	F9:2159	13	98	98	13	396.2128	4	20.92	-	0	1580.8198	1.4		96 96 99 99 100 100 100 99 99 99 100 100 100	TLSKADYEKHKVY	ETHCD
2	CR3022_091620_ETHcD_30_E.raw	F2:8515	LYSQWKV	F2:4134	7	98	98	7	462.2534	2	38.47	-	2.1157E6	922.4912	1.0		100 99 97 97 100 100 100	LYSQWKV	ETHCD
9	CR3022_091620_ETHcD_40_C.raw	F9:13353	ALVNWVQQTL	F9:7465	10	98	98	10	586.3271	2	62.23	-	1.0607E6	1170.6396	0.1		98 98 99 98 99 99 97 99 100 100	ALVNWVQQTL	ETHCD
16	CR3022_091620_HCD_T.raw	F16:1999	KPGESLK	F16:1278	7	98	98	7	379.7237	2	12.40	-	7.7645E5	757.4333	-0.8		100 99 98 98 99 100 100	KPGESLK	HCD
1	CR3022_091620_ETHcD_30_C.raw	F1:9347	TLSKADYEKHKVY	F1:1922	13	98	98	13	527.9487	3	18.33	-	1.218E5	1580.8198	2.9		97 98 99 99 100 100 100 99 97 97 99 100 100	TLSKADYEKHKVY	ETHCD
3	CR3022_091620_ETHcD_30_P.raw	F3:13963	SETRYSPSF	F3:3674	9	98	98	9	537.2487	2	31.25	-	6.3526E7	1072.4824	0.3		97 98 98 97 99 100 100 100 100	SETRYSPSF	ETHCD
2	CR3022_091620_ETHcD_30_E.raw	F2:6692	TEVKKPGESLKL	F2:2422	12	98	98	12	443.5980	3	23.60	-	8.9144E6	1327.7710	0.8		100 100 100 100 98 95 99 99 98 100 100 100	TEVKKPGESLKL	ETHCD
1	CR3022_091620_ETHcD_30_C.raw	F1:8312	GLSKADYEKHKVY	F1:2095	13	98	98	13	513.2719	3	20.01	-	3.061E6	1536.7937	0.1		93 95 99 100 100 100 100 100 99 100 100 100 100	GLSKADYEKHKVY	ETHCD
12	CR3022_091620_ETHcD_40_T.raw	F12:10933	SLHTLFGDK	F12:3162	9	98	98	9	509.2721	2	31.70	-	1.879E6	1016.5291	0.6		93 97 100 100 100 100 100 100 100	SLHTLFGDK	ETHCD
4	CR3022_091620_ETHcD_30_T.raw	-	EVTHQGLSSPVTK	F4:2129	13	98	98	13	461.5814	3	21.12	-	0	1381.7202	1.5		97 96 99 99 98 99 99 100 99 99 100 100 100	EVTHQGLSSPVTK	ETHCD
7	CR3022_091620_ETHcD_35_P.raw	-	LFPPSDEQL	F7:5970	9	98	98	9	523.2645	2	48.36	-	0	1044.5127	1.7		99 98 100 99 98 97 98 99 100	LFPPSDEQL	ETHCD
12	CR3022_091620_ETHcD_40_T.raw	F12:4204	VTHQGLSSPVTK	F12:1930	12	98	98	12	418.5669	3	18.68	-	1.1166E5	1252.6775	1.2		95 96 99 99 100 100 100 99 99 100 100 100	VTHQGLSSPVTK	ETHCD
5	CR3022_091620_ETHcD_35_C.raw	F5:13130	ALVNWVQQTL	F5:7396	10	98	98	10	586.3273	2	61.93	-	9.1486E5	1170.6396	0.3		97 97 98 99 99 100 99 99 100 100	ALVNWVQQTL	ETHCD
2	CR3022_091620_ETHcD_30_E.raw	F2:7472	MVHEALHNHYT	F2:1990	11	98	98	11	451.2124	3	19.30	-	7.3038E5	1350.6140	1.0		93 97 100 100 100 100 100 99 100 100 100	MVHEALHNHYT	ETHCD
15	CR3022_091620_HCD_P.raw	F15:15108	VKRHLTGEF	F15:2207	9	98	98	9	543.8069	2	18.70	-	3.2E5	1085.5981	1.1		99 98 99 98 99 99 99 100 100	VKRHLTGEF	HCD
6	CR3022_091620_ETHcD_35_E.raw	F6:6515	FLHWYT	F6:4864	6	98	98	6	433.7147	2	45.56	-	1.5535E6	865.4123	3.0		97 98 99 99 100 100	FLHWYT	ETHCD
1	CR3022_091620_ETHcD_30_C.raw	F1:4295	SVMHEALHNHY	F1:2373	11	98	98	11	446.5402	3	22.94	-	3.8968E6	1336.5981	0.4		96 96 99 100 100 99 99 99 100 100 100	SVMHEALHNHY	ETHCD
1	CR3022_091620_ETHcD_30_C.raw	-	TLSKADYEKHKVY	F1:2490	13	98	98	13	396.2121	4	23.97	-	0	1580.8198	-0.4		96 97 98 99 100 100 100 99 99 99 99 100 100	TLSKADYEKHKVY	ETHCD
2	CR3022_091620_ETHcD_30_E.raw	F2:713	SHEDPEVKF	F2:2674	9	98	98	9	363.1736	3	25.81	-	1.4393E6	1086.4980	0.9		95 97 100 100 99 100 100 100 100	SHEDPEVKF	ETHCD
10	CR3022_091620_ETHcD_40_E.raw	F10:19970	VMHEALHNHYTQKS	F10:1711	14	98	98	14	565.6080	3	16.64	-	2.8486E7	1693.7996	1.6		92 96 99 100 100 100 100 100 100 100 100 99 100 99	VMHEALHNHYTQKS	ETHCD
8	CR3022_091620_ETHcD_35_T.raw	-	LVDHFVEEFK	F8:4049	10	98	98	10	421.5521	3	38.89	-	0	1261.6343	0.1		96 95 99 99 100 100 100 100 100 100	LVDHFVEEFK	ETHCD
3	CR3022_091620_ETHcD_30_P.raw	F3:6034	YLYAPDF	F3:6416	7	98	98	7	444.7119	2	52.51	-	2.1357E5	887.4065	3.2		100 100 100 98 98 99 98	YLYAPDF	ETHCD
2	CR3022_091620_ETHcD_30_E.raw	F2:9354	YLPTVDYA	F2:4817	8	98	98	8	471.2348	2	44.95	-	2.8465E5	940.4542	0.9		97 97 99 99 99 100 100 99	YLPTVDYA	ETHCD
7	CR3022_091620_ETHcD_35_P.raw	-	C(+57.02)SSVM(+15.99)HEAL	F7:2325	9	98	98	9	525.2241	2	22.03	-	0	1048.4319	1.6	Carbamidomethylation; Oxidation (M)	94 98 100 99 99 99 100 100 100	C(+57.02)SSVM(+15.99)HEAL	ETHCD
9	CR3022_091620_ETHcD_40_C.raw	F9:6109	VRVSVLLY	F9:5217	8	98	98	8	474.7976	2	44.62	-	3.0166E5	947.5804	0.3		97 95 99 100 100 100 100 100	VRVSVLLY	ETHCD
5	CR3022_091620_ETHcD_35_C.raw	F5:10126	C(+57.02)KSSQSVLY	F5:2558	9	98	98	9	536.2620	2	24.66	-	5.1549E7	1070.5066	2.6	Carbamidomethylation	98 99 100 98 96 99 100 100 100	C(+57.02)KSSQSVLY	ETHCD
1	CR3022_091620_ETHcD_30_C.raw	F1:10812	SLQAEDVAVY	F1:5037	10	98	98	10	547.7725	2	43.27	-	9.792E6	1093.5291	1.2		96 97 98 100 99 99 100 100 100 100	SLQAEDVAVY	ETHCD
9	CR3022_091620_ETHcD_40_C.raw	-	TVLHQDWLDGKEY	F9:4871	13	98	98	13	535.2640	3	42.40	-	0	1602.7678	1.4		96 96 100 99 97 100 100 100 100 100 99 100 100	TVLHQDWLDGKEY	ETHCD
2	CR3022_091620_ETHcD_30_E.raw	F2:10182	RESGVPDRFSGSGS	F2:2328	14	98	98	14	479.8966	3	22.81	-	1.6341E7	1436.6643	2.6		93 97 100 100 100 100 100 99 99 99 99 100 100 100	RESGVPDRFSGSGS	ETHCD
9	CR3022_091620_ETHcD_40_C.raw	-	TLSKADYEKHKVY	F9:2261	13	98	98	13	396.2127	4	21.98	-	0	1580.8198	1.1		94 96 98 99 100 100 100 100 99 99 100 100 100	TLSKADYEKHKVY	ETHCD
1	CR3022_091620_ETHcD_30_C.raw	-	C(+57.02)SSVMHEALHNHY	F1:2699	13	98	98	13	792.8392	2	25.92	-	0	1583.6609	1.9	Carbamidomethylation	95 97 99 99 99 100 100 100 100 99 99 100 100	C(+57.02)SSVMHEALHNHY	ETHCD
3	CR3022_091620_ETHcD_30_P.raw	F3:18901	FLFPPSDEQL	F3:7431	10	98	98	10	596.7986	2	61.48	-	8.648E7	1191.5811	1.3		100 99 96 97 99 99 100 100 100 100	FLFPPSDEQL	ETHCD
14	CR3022_091620_HCD_E.raw	F14:24460	DVSHEDPEVKF	F14:4405	11	98	98	11	651.3040	2	32.50	-	8.6377E5	1300.5935	-0.1		97 95 99 99 100 100 99 99 100 100 100	DVSHEDPEVKF	HCD
7	CR3022_091620_ETHcD_35_P.raw	F7:4583	LRVAPEEHPVL	F7:3764	11	98	98	11	420.5754	3	32.31	-	2.0071E6	1258.7034	0.9		97 96 99 97 99 100 100 100 100 100 100	LRVAPEEHPVL	ETHCD
5	CR3022_091620_ETHcD_35_C.raw	-	SKLTVDKSRW	F5:2436	10	98	98	10	407.2318	3	23.49	-	0	1218.6721	1.2		97 95 98 99 100 100 100 100 100 100	SKLTVDKSRW	ETHCD
6	CR3022_091620_ETHcD_35_E.raw	F6:23093	GNSQESVTEQDSKDSKV	F6:1830	17	98	98	17	613.2866	3	17.93	-	1.148E6	1836.8337	2.3		97 92 97 97 100 100 100 100 100 99 100 100 100 100 100 100 99	GNSQESVTEQDSKDSKV	ETHCD
9	CR3022_091620_ETHcD_40_C.raw	F9:1502	TRESGVPDRF	F9:2517	10	98	98	10	388.5316	3	24.36	-	1.2978E5	1162.5730	0.0		95 96 99 99 100 99 100 100 100 100	TRESGVPDRF	ETHCD
15	CR3022_091620_HCD_P.raw	F15:8207	ALTSGVHTF	F15:5063	9	98	98	9	466.7454	2	31.90	-	5.4359E6	931.4763	-0.2		99 99 100 100 98 98 97 99 100	ALTSGVHTF	HCD
6	CR3022_091620_ETHcD_35_E.raw	F6:26630	LHQDWLNGKEYKC(+57.02)KVS	F6:2950	16	98	98	16	669.0051	3	28.37	-	3.9627E7	2003.9888	2.4	Carbamidomethylation	95 92 97 100 100 100 99 100 100 100 100 100 100 100 99 98	LHQDWLNGKEYKC(+57.02)KVS	ETHCD
10	CR3022_091620_ETHcD_40_E.raw	F10:6655	FLHWYT	F10:4880	6	98	98	6	433.7136	2	45.76	-	1.54E6	865.4123	0.3		97 98 99 99 100 100	FLHWYT	ETHCD
5	CR3022_091620_ETHcD_35_C.raw	F5:8036	RVAAEDWKKGDTF	F5:2887	13	98	98	13	508.2601	3	27.51	-	2.7054E5	1521.7576	0.7		99 96 99 100 100 100 100 100 97 95 98 100 100	RVAAEDWKKGDTF	ETHCD
7	CR3022_091620_ETHcD_35_P.raw	F7:6681	HEALHNHYTQKSLSL	F7:2713	15	98	98	15	445.2297	4	24.86	-	1.1084E7	1776.8906	-0.5		98 99 99 100 100 99 99 99 99 97 98 97 98 100 100	HEALHNHYTQKSLSL	ETHCD
9	CR3022_091620_ETHcD_40_C.raw	F9:18643	SSLNKNYLAWY	F9:5756	11	98	98	11	679.8414	2	48.66	-	1.8256E7	1357.6665	1.3		97 96 98 98 99 99 100 100 100 100 100	SSLNKNYLAWY	ETHCD
12	CR3022_091620_ETHcD_40_T.raw	-	TPEVTVSNK	F12:1946	9	98	98	9	487.7616	2	18.89	-	0	973.5080	0.6		99 98 98 97 98 99 100 100 100	TPEVTVSNK	ETHCD
6	CR3022_091620_ETHcD_35_E.raw	F6:2423	WVLDKL	F6:5062	6	98	98	6	387.2317	2	47.41	-	1.3772E6	772.4483	0.7		95 98 100 100 100 100	WVLDKL	ETHCD
9	CR3022_091620_ETHcD_40_C.raw	F9:9524	HEALHNHYTQKSL	F9:1802	13	98	98	13	526.6000	3	17.37	-	2.7547E5	1576.7747	2.2		98 98 99 99 99 99 97 98 97 98 100 100 100	HEALHNHYTQKSL	ETHCD
9	CR3022_091620_ETHcD_40_C.raw	F9:19959	SPSFQGQVTLSADKSLNTAY	F9:5180	20	98	98	20	705.3525	3	44.46	-	5.3113E6	2113.0327	1.5		96 96 99 100 99 100 98 98 100 100 100 100 100 99 98 98 97 98 100 99	SPSFQGQVTLSADKSLNTAY	ETHCD
5	CR3022_091620_ETHcD_35_C.raw	F5:1837	VSHEDPEVKF	F5:2780	10	98	98	10	396.1963	3	26.64	-	2.8386E5	1185.5667	0.4		98 98 99 100 99 96 99 100 100 100	VSHEDPEVKF	ETHCD
2	CR3022_091620_ETHcD_30_E.raw	-	SHEDPEVKFGG	F2:2446	11	98	98	11	401.1877	3	23.72	-	0	1200.5410	0.2		95 96 100 100 100 100 100 100 100 99 98	SHEDPEVKFGG	ETHCD
2	CR3022_091620_ETHcD_30_E.raw	F2:14852	STPYTFGQGT	F2:4099	10	98	98	10	529.7443	2	38.07	-	3.4583E7	1057.4717	2.3		99 99 99 100 100 100 99 97 98 97	STPYTFGQGT	ETHCD
3	CR3022_091620_ETHcD_30_P.raw	F3:1159	YTSLTRARF	F3:3081	9	98	98	9	372.2053	3	27.20	-	3.3104E6	1113.5930	0.9		99 98 98 99 99 100 97 99 100	YTSLTRARF	ETHCD
1	CR3022_091620_ETHcD_30_C.raw	F1:8603	DNFYPREAKVQW	F1:5098	12	98	98	12	518.2568	3	43.86	-	4.1323E7	1551.7471	0.9		98 98 100 97 96 98 100 99 100 100 100 100	DNFYPREAKVQW	ETHCD
8	CR3022_091620_ETHcD_35_T.raw	F8:12542	C(+57.02)AEVTHQGLSSPVTK	F8:2331	15	98	98	15	538.6044	3	23.27	-	2.2958E6	1612.7878	2.1	Carbamidomethylation	98 98 100 100 99 98 97 97 98 99 98 99 100 100 100	C(+57.02)AEVTHQGLSSPVTK	ETHCD
11	CR3022_091620_ETHcD_40_P.raw	F11:10886	VTHQGLSSPVTKSF	F11:3426	14	98	98	14	496.6009	3	29.59	-	3.4624E7	1486.7781	1.9		95 94 99 98 100 100 100 99 99 100 100 100 100 100	VTHQGLSSPVTKSF	ETHCD
6	CR3022_091620_ETHcD_35_E.raw	F6:8539	DHKFDLM	F6:3712	7	98	98	7	453.2131	2	34.56	-	5.0549E5	904.4113	0.5		97 96 99 100 100 100 100	DHKFDLM	ETHCD
16	CR3022_091620_HCD_T.raw	F16:10690	TPEVTVSNK	F16:2077	9	98	98	9	487.7614	2	19.13	-	1.3489E5	973.5080	0.3		99 99 100 99 99 99 99 98 98	TPEVTVSNK	HCD
8	CR3022_091620_ETHcD_35_T.raw	-	STLEPVEK	F8:2106	8	98	98	8	451.7452	2	20.65	-	0	901.4756	0.3		98 98 98 98 99 100 100 100	STLEPVEK	ETHCD
13	CR3022_091620_HCD_C.raw	-	AC(+57.02)EVTHQGL	F13:2781	9	98	98	9	507.7374	2	23.96	-	0	1013.4600	0.3	Carbamidomethylation	99 99 100 99 99 97 97 99 100	AC(+57.02)EVTHQGL	HCD
14	CR3022_091620_HCD_E.raw	F14:27804	DVSHEDPEVKFN	F14:3843	12	98	98	12	708.3252	2	29.48	-	8.0247E7	1414.6365	-0.4		99 98 100 100 100 100 98 99 100 100 98 94	DVSHEDPEVKFN	HCD
9	CR3022_091620_ETHcD_40_C.raw	F9:8977	GVLHQDWLNGKEY	F9:4623	13	98	98	13	520.2595	3	40.76	-	1.5098E6	1557.7576	-0.5		95 95 99 99 99 100 100 100 99 99 99 100 100	GVLHQDWLNGKEY	ETHCD
16	CR3022_091620_HCD_T.raw	F16:9066	KLEDGPFK	F16:2787	8	98	98	8	467.2564	2	24.46	-	2.0746E5	932.4967	1.7		95 98 99 100 99 99 100 100	KLEDGPFK	HCD
5	CR3022_091620_ETHcD_35_C.raw	F5:9735	SSVVTVPSSSL	F5:4935	11	98	98	11	531.7880	2	42.48	-	2.4926E6	1061.5605	0.8		99 99 100 100 99 99 96 96 99 100 100	SSVVTVPSSSL	ETHCD
10	CR3022_091620_ETHcD_40_E.raw	F10:5697	KYVPRAL	F10:2151	7	98	98	7	423.7631	2	21.24	-	2.5112E6	845.5123	-0.7		97 98 99 99 99 100 100	KYVPRAL	ETHCD
2	CR3022_091620_ETHcD_30_E.raw	F2:1746	LKDSGKELHL	F2:2550	10	98	98	10	380.5521	3	24.59	-	1.5209E5	1138.6345	0.0		96 96 100 100 100 99 99 99 100 100	LKDSGKELHL	ETHCD
10	CR3022_091620_ETHcD_40_E.raw	-	SHEDPEVKFGG	F10:2293	11	98	98	11	401.1874	3	22.49	-	0	1200.5410	-0.4		96 96 99 100 100 100 100 100 99 99 98	SHEDPEVKFGG	ETHCD
1	CR3022_091620_ETHcD_30_C.raw	-	TVLHQDWLDGKEY	F1:4913	13	98	98	13	535.2634	3	42.37	-	0	1602.7678	0.4		96 96 99 99 99 100 100 100 100 99 98 99 100	TVLHQDWLDGKEY	ETHCD
12	CR3022_091620_ETHcD_40_T.raw	F12:4428	LVNHFVEEFK	F12:3724	10	98	98	10	421.2240	3	36.36	-	3.5716E6	1260.6501	0.0		96 94 98 100 100 100 100 100 100 100	LVNHFVEEFK	ETHCD
6	CR3022_091620_ETHcD_35_E.raw	F6:24743	LHGADWLNGKEYKC(+57.02)KV	F6:3091	16	98	98	16	639.9937	3	29.55	-	3.8632E7	1916.9565	1.3	Carbamidomethylation	100 98 94 95 100 100 99 98 100 98 99 100 100 100 100 100	LHGADWLNGKEYKC(+57.02)KV	ETHCD
12	CR3022_091620_ETHcD_40_T.raw	F12:17764	VVSVLTVLHQDWLDGK	F12:7072	16	98	98	16	603.6697	3	58.87	-	8.6256E8	1807.9832	2.2		100 98 96 97 100 98 96 99 99 98 99 100 100 100 100 100	VVSVLTVLHQDWLDGK	ETHCD
3	CR3022_091620_ETHcD_30_P.raw	F3:5778	FTLTLSSL	F3:7271	8	98	98	8	441.2524	2	61.29	-	1.7185E5	880.4905	-0.3		95 96 100 100 100 100 100 100	FTLTLSSL	ETHCD
15	CR3022_091620_HCD_P.raw	F15:4015	LALNDHF	F15:6152	7	98	98	7	415.2135	2	36.55	-	9.9162E5	828.4130	-0.5		100 99 99 97 99 98 100	LALNDHF	HCD
10	CR3022_091620_ETHcD_40_E.raw	F10:14091	MHEALHNRWQQG	F10:2146	12	98	98	12	502.9057	3	21.07	-	2.0578E6	1505.6946	0.4		97 98 100 100 100 100 100 99 97 97 98 98	MHEALHNRWQQG	ETHCD
2	CR3022_091620_ETHcD_30_E.raw	F2:7997	VGKVLPELDGKLT	F2:3980	13	98	98	13	456.9414	3	36.94	-	7.3672E5	1367.8022	0.1		97 98 99 100 99 99 100 100 100 100 99 99 95	VGKVLPELDGKLT	ETHCD
11	CR3022_091620_ETHcD_40_P.raw	F11:22074	VVVDVSHEDPEVKFH(+15.99)F	F11:6050	16	98	98	16	633.6489	3	49.35	-	6.8186E6	1897.9209	2.1	Oxidation (HW)	98 99 98 100 100 100 100 100 97 92 98 99 100 100 100 100	VVVDVSHEDPEVKFH(+15.99)F	ETHCD
1	CR3022_091620_ETHcD_30_C.raw	F1:6538	KSLTNDWEDHLAVKHF	F1:4311	16	98	98	16	485.7473	4	38.31	-	4.0354E5	1938.9587	0.7		96 95 99 100 99 100 100 100 100 99 99 96 97 100 100 100	KSLTNDWEDHLAVKHF	ETHCD
2	CR3022_091620_ETHcD_30_E.raw	-	SHEDPEVKFGG	F2:2332	11	98	98	11	401.1883	3	22.66	-	0	1200.5410	1.8		95 96 100 100 100 100 100 100 100 99 98	SHEDPEVKFGG	ETHCD
12	CR3022_091620_ETHcD_40_T.raw	F12:6564	KFGDPVVQSDMK	F12:2830	12	98	98	12	450.8969	3	28.68	-	1.119E6	1349.6648	3.0		95 96 99 98 99 100 100 99 100 100 100 100	KFGDPVVQSDMK	ETHCD
11	CR3022_091620_ETHcD_40_P.raw	F11:7745	PEVKFH(+15.99)F	F11:5517	7	98	98	7	460.2386	2	44.71	-	3.034E8	918.4599	3.0	Oxidation (HW)	96 97 99 99 100 100 100	PEVKFH(+15.99)F	ETHCD
8	CR3022_091620_ETHcD_35_T.raw	F8:9657	HQDWLDGK	F8:2359	8	98	98	8	499.7391	2	23.51	-	3.1951E6	997.4617	1.9		95 95 100 100 100 100 100 100	HQDWLDGK	ETHCD
11	CR3022_091620_ETHcD_40_P.raw	F11:1602	LKTKRTLQF	F11:2257	9	98	98	9	378.9051	3	21.41	-	1.9064E5	1133.6921	1.1		99 99 100 100 98 96 98 99 100	LKTKRTLQF	ETHCD
2	CR3022_091620_ETHcD_30_E.raw	F2:8197	VHPYWNT	F2:3330	7	98	98	7	458.7187	2	31.28	-	1.6838E6	915.4239	-1.2		98 97 98 99 99 100 100	VHPYWNT	ETHCD
1	CR3022_091620_ETHcD_30_C.raw	F1:24288	YC(+57.02)AGGSGLSTPMDVW	F1:7122	15	98	98	15	800.8433	2	58.67	-	1.4358E7	1599.6697	1.4	Carbamidomethylation	96 95 98 98 99 100 100 100 100 100 98 98 100 100 100	YC(+57.02)AGGSGLSTPMDVW	ETHCD
12	CR3022_091620_ETHcD_40_T.raw	F12:17742	VVSVLTVLHQDWLNGK	F12:6921	16	98	98	16	603.3417	3	57.99	-	5.7976E8	1806.9993	2.2		100 98 97 99 100 99 95 98 99 99 99 99 100 99 100 100	VVSVLTVLHQDWLNGK	ETHCD
9	CR3022_091620_ETHcD_40_C.raw	F9:10531	EVTHQGLSSPVTKSF	F9:3388	15	98	98	15	539.6137	3	31.99	-	4.4308E6	1615.8206	-0.8		95 94 99 99 99 100 100 100 98 98 100 100 100 100 100	EVTHQGLSSPVTKSF	ETHCD
2	CR3022_091620_ETHcD_30_E.raw	F2:14955	HRFKDLGEENFKA	F2:2935	13	98	98	13	530.9391	3	28.09	-	1.0022E6	1589.7949	0.4		97 99 100 100 100 97 95 99 99 99 100 100 99	HRFKDLGEENFKA	ETHCD
4	CR3022_091620_ETHcD_30_T.raw	F4:16907	LTYWLGWVR	F4:6757	9	98	98	9	597.3270	2	56.39	-	3.5326E6	1192.6394	0.1		100 99 99 99 99 98 96 98 100	LTYWLGWVR	ETHCD
14	CR3022_091620_HCD_E.raw	F14:3742	DNFYPR	F14:3903	6	98	98	6	406.1903	2	29.74	-	1.3467E6	810.3660	0.1		97 97 100 100 99 99	DNFYPR	HCD
8	CR3022_091620_ETHcD_35_T.raw	F8:1227	TLVSVTK	F8:2239	7	98	98	7	374.2344	2	22.25	-	1.3152E5	746.4538	0.5		98 97 99 99 99 100 100	TLVSVTK	ETHCD
4	CR3022_091620_ETHcD_30_T.raw	F4:9896	HQDWLDGK	F4:2332	8	98	98	8	499.7390	2	23.68	-	2.3579E6	997.4617	1.7		95 95 100 100 100 100 100 100	HQDWLDGK	ETHCD
5	CR3022_091620_ETHcD_35_C.raw	F5:7626	RLPLQDVY	F5:4744	8	98	98	8	502.2833	2	41.30	-	3.8461E6	1002.5498	2.2		98 96 98 99 99 100 100 100	RLPLQDVY	ETHCD
4	CR3022_091620_ETHcD_30_T.raw	F4:12879	LHFFMPGFAPLTSR	F4:6701	14	98	98	14	540.9503	3	55.95	-	2.027E6	1619.8281	0.5		100 99 100 100 97 97 98 99 97 97 99 100 100 100	LHFFMPGFAPLTSR	ETHCD
7	CR3022_091620_ETHcD_35_P.raw	-	LVKQEGLRF	F7:3408	9	98	98	9	363.8854	3	29.62	-	0	1088.6343	0.2		98 98 99 96 100 99 100 100 100	LVKQEGLRF	ETHCD
3	CR3022_091620_ETHcD_30_P.raw	F3:1258	LKTKRSLQF	F3:2243	9	98	98	9	374.2329	3	21.23	-	8.2466E5	1119.6763	0.5		98 98 100 100 99 96 97 99 100	LKTKRSLQF	ETHCD
7	CR3022_091620_ETHcD_35_P.raw	F7:19984	FLFPPSDEQL	F7:7644	10	98	98	10	596.7988	2	61.46	-	8.5329E7	1191.5811	1.6		99 99 96 97 99 99 99 100 100 100	FLFPPSDEQL	ETHCD
10	CR3022_091620_ETHcD_40_E.raw	F10:20341	HMEALHDHYTQKSL	F10:2182	14	98	98	14	570.6072	3	21.40	-	5.1895E5	1708.7991	0.4		95 96 100 100 100 100 100 100 100 100 100 100 97 94	HMEALHDHYTQKSL	ETHCD
2	CR3022_091620_ETHcD_30_E.raw	F2:11596	STRESGVPDRFSGS	F2:2392	14	98	98	14	494.5710	3	23.38	-	1.9666E7	1480.6907	0.4		97 95 98 99 99 100 99 99 100 99 99 99 99 99	STRESGVPDRFSGS	ETHCD
1	CR3022_091620_ETHcD_30_C.raw	F1:12084	E(-18.01)GLSSPVTKSF	F1:5539	11	98	98	11	567.2958	2	46.60	-	1.1684E6	1132.5764	0.5	Pyro-glu from E	100 99 100 100 98 95 95 100 100 100 100	E(-18.01)GLSSPVTKSF	ETHCD
5	CR3022_091620_ETHcD_35_C.raw	-	LMKLLTERGY	F5:4039	10	98	98	10	408.5656	3	36.44	-	0	1222.6743	0.6		98 94 99 100 100 100 99 99 100 100	LMKLLTERGY	ETHCD
15	CR3022_091620_HCD_P.raw	F15:25865	WNSGALTSGVHTF	F15:8022	13	98	98	13	688.8337	2	45.10	-	1.5057E6	1375.6521	0.5		100 100 100 100 100 100 100 99 94 96 97 100 100	WNSGALTSGVHTF	HCD
10	CR3022_091620_ETHcD_40_E.raw	F10:6061	LHEKTPVSDRV	F10:1862	11	98	98	11	427.5701	3	18.24	-	1.0556E6	1279.6885	-0.1		99 99 100 100 97 95 98 100 100 100 99	LHEKTPVSDRV	ETHCD
11	CR3022_091620_ETHcD_40_P.raw	F11:6491	HEALHNHYTQKSLSL	F11:2717	15	98	98	15	445.2305	4	24.81	-	1.1818E7	1776.8906	1.3		99 98 98 100 100 99 99 99 99 97 98 97 98 100 100	HEALHNHYTQKSLSL	ETHCD
8	CR3022_091620_ETHcD_35_T.raw	F8:13168	KVPQVSTPTLVEVSR	F8:3681	15	98	98	15	547.3179	3	36.22	-	2.7311E6	1638.9304	0.8		97 96 98 97 100 100 98 97 99 100 100 100 100 100 100	KVPQVSTPTLVEVSR	ETHCD
2	CR3022_091620_ETHcD_30_E.raw	F2:19367	STPMDVWGQGT	F2:5211	11	98	98	11	589.7628	2	49.05	-	2.2908E8	1177.5073	3.1		98 97 98 98 99 100 100 100 98 99 98	STPMDVWGQGT	ETHCD
12	CR3022_091620_ETHcD_40_T.raw	F12:1721	KPGESLK	F12:1280	7	98	98	7	379.7246	2	12.40	-	5.9462E5	757.4333	1.8		98 99 97 97 100 100 100	KPGESLK	ETHCD
7	CR3022_091620_ETHcD_35_P.raw	F7:2745	HEALHNHYTQKSL	F7:1836	13	98	98	13	395.2014	4	17.69	-	3.4509E6	1576.7747	1.2		97 97 99 100 100 99 99 99 97 96 100 100 100	HEALHNHYTQKSL	ETHCD
12	CR3022_091620_ETHcD_40_T.raw	F12:14604	FDWYVDGVEVHNAK	F12:4687	14	98	98	14	560.2687	3	43.15	-	2.6353E7	1677.7786	3.5		93 96 96 99 100 100 100 100 100 100 100 99 100 100	FDWYVDGVEVHNAK	ETHCD
10	CR3022_091620_ETHcD_40_E.raw	F10:19784	QSGTEVKKPGESLKLS	F10:2223	16	98	98	16	563.3129	3	22.01	-	8.1145E6	1686.9150	1.0		90 95 99 100 100 100 100 100 99 99 100 100 100 100 100 99	QSGTEVKKPGESLKLS	ETHCD
8	CR3022_091620_ETHcD_35_T.raw	F8:1486	ALHHGLDLEK	F8:2026	10	98	98	10	378.2087	3	19.72	-	7.3363E4	1131.6035	0.8		96 98 100 100 99 98 98 99 100 100	ALHHGLDLEK	ETHCD
15	CR3022_091620_HCD_P.raw	-	PEVKFH(+15.99)F	F15:8031	7	98	98	7	460.2372	2	45.16	-	0	918.4599	0.0	Oxidation (HW)	98 99 100 99 99 96 99	PEVKFH(+15.99)F	HCD
4	CR3022_091620_ETHcD_30_T.raw	-	VLTVLHQDWLNGK	F4:4899	13	98	98	13	508.2844	3	44.49	-	0	1521.8303	0.7		96 97 99 100 100 99 98 100 99 99 98 100 100	VLTVLHQDWLNGK	ETHCD
5	CR3022_091620_ETHcD_35_C.raw	F5:4021	TLVGLVSW	F5:7369	8	98	98	8	437.7550	2	61.58	-	4.4104E5	873.4960	-0.6		99 99 97 95 99 100 100 100	TLVGLVSW	ETHCD
10	CR3022_091620_ETHcD_40_E.raw	F10:17212	QSGTEVKKPGESLKL	F10:2438	15	98	98	15	534.3022	3	23.91	-	1.7348E8	1599.8831	1.2		91 95 99 100 100 100 100 100 99 98 99 100 100 100 100	QSGTEVKKPGESLKL	ETHCD
1	CR3022_091620_ETHcD_30_C.raw	F1:27337	KTTPPVLDSDGSFFLY	F1:7063	16	98	98	16	893.9505	2	58.23	-	6.2347E7	1785.8826	2.2		91 95 99 99 98 100 100 100 100 100 100 100 100 100 100 100	KTTPPVLDSDGSFFLY	ETHCD
12	CR3022_091620_ETHcD_40_T.raw	F12:10952	LAQADGWGVMVSHR	F12:3884	14	98	98	14	509.5895	3	37.58	-	1.5271E6	1525.7458	0.6		96 94 96 100 100 100 99 100 100 99 99 100 100 100	LAQADGWGVMVSHR	ETHCD
4	CR3022_091620_ETHcD_30_T.raw	F4:464	FLENEDRR	F4:1937	8	98	98	8	360.1809	3	18.83	-	1.2867E5	1077.5203	0.7		99 98 98 96 99 100 100 100	FLENEDRR	ETHCD
2	CR3022_091620_ETHcD_30_E.raw	F2:5745	FLHWYT	F2:4858	6	98	98	6	433.7138	2	45.45	-	1.5841E6	865.4123	1.0		97 98 99 100 100 100	FLHWYT	ETHCD
2	CR3022_091620_ETHcD_30_E.raw	F2:9866	SHEDPEVKFNKV	F2:2427	12	98	98	12	476.9091	3	23.60	-	1.8325E6	1427.7043	0.8		95 96 100 99 99 99 99 100 100 100 99 99	SHEDPEVKFNKV	ETHCD
6	CR3022_091620_ETHcD_35_E.raw	F6:5754	FVHWYV	F6:5054	6	98	98	6	425.7166	2	47.43	-	1.2557E6	849.4174	1.6		95 97 100 100 100 100	FVHWYV	ETHCD
15	CR3022_091620_HCD_P.raw	F15:23630	TVLHQDWLWL	F15:5461	10	98	98	10	655.8465	2	33.47	-	2.4561E6	1309.6819	-2.6		96 97 100 99 98 99 99 99 98 100	TVLHQDWLWL	HCD
4	CR3022_091620_ETHcD_30_T.raw	F4:14794	GFAFVTFDDHDSVDK	F4:5264	15	98	98	15	567.2582	3	46.88	-	4.0729E5	1698.7524	0.2		95 97 99 99 99 99 99 100 100 100 98 96 99 100 100	GFAFVTFDDHDSVDK	ETHCD
6	CR3022_091620_ETHcD_35_E.raw	F6:2501	TRESGVPDRF	F6:2513	10	98	98	10	388.5312	3	24.39	-	2.5741E5	1162.5730	-1.2		95 96 100 100 100 99 99 100 100 100	TRESGVPDRF	ETHCD
9	CR3022_091620_ETHcD_40_C.raw	F9:27508	KTTPPVLDSDGSFFLY	F9:7009	16	98	98	16	893.9504	2	58.37	-	5.8371E7	1785.8826	2.1		86 95 99 100 100 100 100 100 100 100 100 100 100 100 100 100	KTTPPVLDSDGSFFLY	ETHCD
6	CR3022_091620_ETHcD_35_E.raw	-	SHEDPEVKFGG	F6:2281	11	98	98	11	401.1880	3	22.42	-	0	1200.5410	1.1		95 95 100 100 100 100 100 100 99 99 98	SHEDPEVKFGG	ETHCD
8	CR3022_091620_ETHcD_35_T.raw	F8:18802	VYAC(+57.02)EVTHEGLSSPVTK	F8:3273	17	98	98	17	626.3106	3	32.61	-	3.668E6	1875.9036	3.4	Carbamidomethylation	99 98 98 99 99 99 100 100 98 97 98 99 97 97 100 100 100	VYAC(+57.02)EVTHEGLSSPVTK	ETHCD
8	CR3022_091620_ETHcD_35_T.raw	F8:3119	ATEHLSTLSEK	F8:2012	11	98	98	11	405.8792	3	19.61	-	5.3826E4	1214.6143	1.1		94 95 99 100 100 100 100 99 99 100 100	ATEHLSTLSEK	ETHCD
9	CR3022_091620_ETHcD_40_C.raw	F9:16449	SKLTLSKADYEKHKVY	F9:2446	16	98	98	16	637.3516	3	23.75	-	2.7252E5	1909.0308	1.1		90 92 99 100 100 100 100 100 100 100 100 100 100 100 100 100	SKLTLSKADYEKHKVY	ETHCD
9	CR3022_091620_ETHcD_40_C.raw	F9:9621	TLSKADYEKHKVY	F9:1714	13	98	98	13	527.9478	3	16.57	-	2.8193E5	1580.8198	1.0		98 98 100 99 95 97 100 99 99 100 100 100 100	TLSKADYEKHKVY	ETHCD
4	CR3022_091620_ETHcD_30_T.raw	F4:5259	QLLVGVNK	F4:2774	8	98	98	8	435.7742	2	28.33	-	2.5908E6	869.5334	0.5		93 98 100 100 100 100 100 100	QLLVGVNK	ETHCD
4	CR3022_091620_ETHcD_30_T.raw	F4:7685	YYVTLLDAPGHR	F4:3803	12	98	98	12	468.9148	3	37.26	-	5.8129E6	1403.7197	2.0		100 100 100 100 100 100 100 92 94 100 100 100	YYVTLLDAPGHR	ETHCD
3	CR3022_091620_ETHcD_30_P.raw	-	FLFPPSDEQL	F3:6987	10	98	98	10	596.7986	2	58.57	-	0	1191.5811	1.4		100 99 96 97 98 98 99 100 100 100	FLFPPSDEQL	ETHCD
4	CR3022_091620_ETHcD_30_T.raw	F4:1240	TLVSVTK	F4:2230	7	98	98	7	374.2347	2	22.39	-	2.6281E5	746.4538	1.4		98 98 99 99 98 99 100	TLVSVTK	ETHCD
6	CR3022_091620_ETHcD_35_E.raw	F6:4330	EVKKPGESLKL	F6:2295	11	98	98	11	409.9153	3	22.58	-	5.0626E6	1226.7234	0.4		95 96 100 99 99 99 100 100 100 100 99	EVKKPGESLKL	ETHCD
14	CR3022_091620_HCD_E.raw	F14:13267	VDVSHEDPEVKFN	F14:4297	13	98	98	13	505.5763	3	31.97	-	3.5295E7	1513.7048	1.5		100 100 100 100 100 100 100 100 100 100 100 92 91	VDVSHEDPEVKFN	HCD
1	CR3022_091620_ETHcD_30_C.raw	F1:11412	PEEVHHGEEEVETF	F1:3114	14	98	98	14	556.5785	3	29.37	-	7.0596E5	1666.7109	1.6		97 97 99 99 100 98 96 98 99 99 100 100 100 100	PEEVHHGEEEVETF	ETHCD
1	CR3022_091620_ETHcD_30_C.raw	F1:13910	SSLNKDYLAW	F1:5504	10	98	98	10	598.8013	2	46.40	-	1.1221E7	1195.5874	0.5		99 96 98 96 98 100 100 100 100 100	SSLNKDYLAW	ETHCD
1	CR3022_091620_ETHcD_30_C.raw	F1:7119	ASTRESGVPDRFY	F1:3217	13	98	98	13	495.5764	3	30.42	-	2.0527E6	1483.7056	1.3		91 96 99 100 100 100 100 100 99 100 100 100 99	ASTRESGVPDRFY	ETHCD
5	CR3022_091620_ETHcD_35_C.raw	F5:10645	SLSSTLTLSKADYEKHKVY	F5:3735	19	98	98	19	543.2906	4	34.38	-	2.7284E6	2169.1316	0.9		89 95 99 100 100 100 100 99 99 100 99 100 100 100 98 99 100 100 100	SLSSTLTLSKADYEKHKVY	ETHCD
14	CR3022_091620_HCD_E.raw	F14:11047	C(+57.02)SVM(+15.99)HEAL	F14:2461	8	98	98	8	481.7072	2	21.36	-	3.123E6	961.3997	0.2	Carbamidomethylation; Oxidation (M)	99 99 100 100 94 99 99 99	C(+57.02)SVM(+15.99)HEAL	HCD
13	CR3022_091620_HCD_C.raw	F13:8608	AC(+57.02)EVTHEGL	F13:2924	9	98	98	9	508.2301	2	24.97	-	1.4278E5	1014.4440	1.6	Carbamidomethylation	98 99 100 99 98 97 99 99 100	AC(+57.02)EVTHEGL	HCD
6	CR3022_091620_ETHcD_35_E.raw	F6:13245	KFNWYVDGVEVH	F6:4846	12	98	98	12	498.2452	3	45.33	-	1.0785E6	1491.7146	-0.5		95 93 98 100 100 100 100 100 100 100 100 99	KFNWYVDGVEVH	ETHCD
16	CR3022_091620_HCD_T.raw	F16:3301	LTGMAFR	F16:3745	7	98	98	7	398.2134	2	31.59	-	9.0553E5	794.4109	1.7		98 99 99 98 98 99 99	LTGMAFR	HCD
6	CR3022_091620_ETHcD_35_E.raw	F6:26872	VLHQDWLDGKEYKC(+57.02)KV	F6:3418	16	98	98	16	673.3447	3	32.08	-	1.5544E6	2017.0090	1.6	Carbamidomethylation	96 97 98 97 100 100 100 99 99 100 100 100 98 97 99 99	VLHQDWLDGKEYKC(+57.02)KV	ETHCD
1	CR3022_091620_ETHcD_30_C.raw	F1:2058	ELSKADYEKHKVY	F1:2702	13	98	98	13	403.2115	4	25.92	-	7.3992E5	1608.8147	1.3		95 96 99 99 99 99 100 100 98 99 100 100 100	ELSKADYEKHKVY	ETHCD
4	CR3022_091620_ETHcD_30_T.raw	F4:14633	KQTALVELVK	F4:3033	10	98	98	10	564.8544	2	30.68	-	9.6284E5	1127.6914	2.5		98 97 98 97 98 99 100 100 100 100	KQTALVELVK	ETHCD
15	CR3022_091620_HCD_P.raw	F15:19635	VTVASTKGPSVF	F15:5830	12	98	98	12	596.8328	2	35.07	-	3.3127E7	1191.6499	0.9		99 100 100 100 100 100 100 99 91 96 100 100	VTVASTKGPSVF	HCD
12	CR3022_091620_ETHcD_40_T.raw	F12:19179	LVTNSQMQLVQSGTEVK	F12:3967	17	98	98	17	621.3289	3	38.25	-	2.4232E6	1860.9614	1.8		100 99 100 99 99 95 94 97 100 99 99 100 100 99 100 100 100	LVTNSQMQLVQSGTEVK	ETHCD
8	CR3022_091620_ETHcD_35_T.raw	-	DLQLTQSPDSLAVSLGER	F8:6118	18	98	98	18	643.6694	3	52.37	-	0	1927.9851	0.6		95 93 96 100 100 97 98 99 100 100 100 100 100 100 100 100 100 100	DLQLTQSPDSLAVSLGER	ETHCD
4	CR3022_091620_ETHcD_30_T.raw	F4:14220	FDWYVDGVEVHNAK	F4:4707	14	98	98	14	560.2688	3	43.16	-	1.076E7	1677.7786	3.6		94 95 97 100 100 100 99 99 99 99 100 99 100 100	FDWYVDGVEVHNAK	ETHCD
10	CR3022_091620_ETHcD_40_E.raw	-	LHNHYTQKS	F10:1295	9	98	98	9	376.5246	3	12.51	-	0	1126.5520	0.0		97 96 98 100 100 100 99 99 98	LHNHYTQKS	ETHCD
9	CR3022_091620_ETHcD_40_C.raw	F9:10138	FSETGAGKHVPRAVF	F9:3141	15	98	98	15	534.9517	3	29.91	-	2.7409E6	1601.8313	1.2		95 97 100 100 100 99 99 100 100 100 100 99 95 98 100	FSETGAGKHVPRAVF	ETHCD
5	CR3022_091620_ETHcD_35_C.raw	F5:8675	DNFYPREAKVQW	F5:5056	12	98	98	12	518.2573	3	43.65	-	3.6523E7	1551.7471	2.0		99 98 100 97 96 97 99 99 99 100 100 100	DNFYPREAKVQW	ETHCD
10	CR3022_091620_ETHcD_40_E.raw	F10:2493	WVLDKL	F10:5066	6	98	98	6	387.2314	2	47.50	-	1.4429E6	772.4483	-0.1		94 98 100 100 100 100	WVLDKL	ETHCD
5	CR3022_091620_ETHcD_35_C.raw	F5:9976	TVLHQDWLNGKEY	F5:4467	13	98	98	13	534.9368	3	39.44	-	2.0188E8	1601.7837	3.1		90 94 100 100 99 100 100 100 100 100 100 100 100	TVLHQDWLNGKEY	ETHCD
7	CR3022_091620_ETHcD_35_P.raw	F7:16401	VQEAEKYKAEDENL	F7:2236	14	98	98	14	555.9373	3	21.30	-	8.971E5	1664.7893	0.4		92 92 100 100 100 100 100 100 100 100 100 100 100 100	VQEAEKYKAEDENL	ETHCD
2	CR3022_091620_ETHcD_30_E.raw	F2:29394	VFLFPPSDEQLKS	F2:5153	13	98	98	13	753.8977	2	48.57	-	1.1691E9	1505.7766	2.8		99 99 99 97 98 98 99 100 100 98 99 99 98	VFLFPPSDEQLKS	ETHCD
8	CR3022_091620_ETHcD_35_T.raw	-	EVTHQGLSSPVTK	F8:2138	13	98	98	13	461.5815	3	21.01	-	0	1381.7202	1.9		96 95 99 99 99 99 99 99 98 99 100 100 100	EVTHQGLSSPVTK	ETHCD
5	CR3022_091620_ETHcD_35_C.raw	F5:20427	C(+57.02)AGGSGLSTPMDVW	F5:6783	14	98	98	14	719.3115	2	56.47	-	2.5598E7	1436.6064	1.4	Carbamidomethylation	98 96 94 97 100 100 100 100 100 98 98 100 100 100	C(+57.02)AGGSGLSTPMDVW	ETHCD
2	CR3022_091620_ETHcD_30_E.raw	F2:13173	TM(+15.99)LYEDNKHHVQ	F2:1975	12	98	98	12	510.9054	3	19.07	-	2.6678E5	1529.6934	0.6	Oxidation (M)	92 94 100 100 100 100 99 99 100 100 100 100	TM(+15.99)LYEDNKHHVQ	ETHCD
16	CR3022_091620_HCD_T.raw	F16:2290	LPAPLEK	F16:3061	7	98	98	7	384.2370	2	26.64	-	2.2171E6	766.4589	0.7		99 99 100 99 98 99 97	LPAPLEK	HCD
10	CR3022_091620_ETHcD_40_E.raw	F10:11464	KTSHEDPEVKFGG	F10:1952	13	98	98	13	477.5685	3	19.14	-	5.3239E5	1429.6836	0.1		96 96 98 99 99 98 98 100 100 100 100 99 99	KTSHEDPEVKFGG	ETHCD
10	CR3022_091620_ETHcD_40_E.raw	F10:18143	TTPPVLDSDGS	F10:3461	11	98	98	11	544.7598	2	32.61	-	2.8578E6	1087.5034	1.4		99 98 99 99 100 99 96 96 100 100 99	TTPPVLDSDGS	ETHCD
6	CR3022_091620_ETHcD_35_E.raw	F6:26809	AEKDEFEHKRKELEQV	F6:2527	16	98	98	16	672.3458	3	24.55	-	1.6666E6	2014.0120	1.8		96 96 99 100 100 100 100 100 100 100 99 99 99 99 98 95	AEKDEFEHKRKELEQV	ETHCD
4	CR3022_091620_ETHcD_30_T.raw	F4:1916	SNYFLK	F4:3076	6	98	98	6	386.2055	2	31.05	-	2.0754E5	770.3962	0.3		97 96 100 100 100 100	SNYFLK	ETHCD
11	CR3022_091620_ETHcD_40_P.raw	-	ELKRTVAAPSVF	F11:3976	12	98	98	12	439.9227	3	33.55	-	0	1316.7451	0.8		97 97 99 99 99 100 100 97 96 99 100 100	ELKRTVAAPSVF	ETHCD
3	CR3022_091620_ETHcD_30_P.raw	F3:5676	ELKRTVAAPSVF	F3:4026	12	98	98	12	439.9229	3	33.69	-	1.8662E7	1316.7451	1.2		96 97 100 100 99 99 99 97 97 100 100 100	ELKRTVAAPSVF	ETHCD
3	CR3022_091620_ETHcD_30_P.raw	F3:18557	LKRNSTPLTKQTQLF	F3:3174	15	98	98	15	592.3448	3	27.90	-	5.5359E6	1774.0100	1.5		99 98 100 100 100 100 96 97 100 99 97 97 97 100 99	LKRNSTPLTKQTQLF	ETHCD
5	CR3022_091620_ETHcD_35_C.raw	F5:9124	LFPPSDEQL	F5:5340	9	98	98	9	523.2641	2	46.22	-	4.2265E6	1044.5127	0.9		98 97 99 99 99 98 98 99 100	LFPPSDEQL	ETHCD
5	CR3022_091620_ETHcD_35_C.raw	F5:10462	TVLHQDW(+15.99)LDGKEY	F5:3854	13	98	98	13	540.5951	3	35.66	-	9.248E6	1618.7627	0.5	Oxidation (HW)	94 96 100 100 97 99 97 100 100 100 100 100 100	TVLHQDW(+15.99)LDGKEY	ETHCD
10	CR3022_091620_ETHcD_40_E.raw	F10:391	KLLKVL	F10:2879	6	98	98	6	357.2679	2	27.67	-	2.0645E5	712.5211	0.4		93 99 100 100 100 100	KLLKVL	ETHCD
1	CR3022_091620_ETHcD_30_C.raw	F1:13091	C(+57.02)SSVMHEAHL	F1:2376	10	98	98	10	585.7555	2	22.89	-	3.576E6	1169.4958	0.5	Carbamidomethylation	89 99 100 100 100 99 100 100 100 100	C(+57.02)SSVMHEAHL	ETHCD
5	CR3022_091620_ETHcD_35_C.raw	-	SSPVTKSF	F5:2473	8	98	98	8	426.7270	2	23.85	-	0	851.4388	0.8		96 96 98 99 100 100 100 100	SSPVTKSF	ETHCD
6	CR3022_091620_ETHcD_35_E.raw	F6:17556	KKVPQVSTPT	F6:1795	10	98	98	10	542.8232	2	17.42	-	2.3828E5	1083.6287	2.9		100 100 98 97 96 99 99 99 99 99	KKVPQVSTPT	ETHCD
13	CR3022_091620_HCD_C.raw	F13:3766	SSPVTKSF	F13:2645	8	98	98	8	426.7272	2	23.19	-	3.0222E8	851.4388	1.1		99 99 100 99 99 98 98 96	SSPVTKSF	HCD
1	CR3022_091620_ETHcD_30_C.raw	F1:16181	SKLTVDKSRMAQQGNVF	F1:3330	17	98	98	17	637.0031	3	31.41	-	5.7411E6	1907.9888	-0.8		99 99 100 100 100 100 100 99 98 92 97 97 97 99 99 100 100	SKLTVDKSRMAQQGNVF	ETHCD
15	CR3022_091620_HCD_P.raw	F15:31836	YSTPYTFGQGTKDL	F15:6511	14	98	98	14	789.3789	2	38.23	-	4.7179E8	1576.7410	1.5		99 100 100 100 100 100 100 98 94 95 98 99 99 100	YSTPYTFGQGTKDL	HCD
11	CR3022_091620_ETHcD_40_P.raw	F11:20324	E(-18.01)GTKVELKRTVAAPSVF	F11:4728	17	98	98	17	605.3451	3	38.77	-	7.3619E6	1813.0098	2.0	Pyro-glu from E	99 95 95 98 99 100 100 100 99 98 99 99 98 98 100 100 100	E(-18.01)GTKVELKRTVAAPSVF	ETHCD
2	CR3022_091620_ETHcD_30_E.raw	F2:18262	AGDTHLGGEDFDNRLV	F2:4151	16	98	98	16	572.6050	3	38.63	-	6.6021E6	1714.7910	1.3		92 94 99 99 100 100 100 100 100 100 100 100 100 99 99 95	AGDTHLGGEDFDNRLV	ETHCD
2	CR3022_091620_ETHcD_30_E.raw	F2:3789	GVFQHGKVELL	F2:4091	11	98	98	11	409.5677	3	38.02	-	6.9418E5	1225.6819	-0.4		99 98 99 95 97 99 99 99 100 100 100	GVFQHGKVELL	ETHCD
12	CR3022_091620_ETHcD_40_T.raw	F12:10647	WLHHTFYNELR	F12:3455	11	98	98	11	505.9218	3	34.28	-	1.5653E7	1514.7419	1.0		91 96 98 100 100 100 100 99 100 100 100	WLHHTFYNELR	ETHCD
9	CR3022_091620_ETHcD_40_C.raw	F9:7690	VLHQDWLDGKEY	F9:4376	12	98	98	12	501.5811	3	39.16	-	2.997E6	1501.7202	0.7		98 99 100 92 95 99 100 100 100 100 100 100	VLHQDWLDGKEY	ETHCD
13	CR3022_091620_HCD_C.raw	F13:8586	AC(+57.02)EVTHQGL	F13:2482	9	98	98	9	507.7376	2	21.99	-	1.2172E8	1013.4600	0.6	Carbamidomethylation	98 99 100 99 99 96 96 99 100	AC(+57.02)EVTHQGL	HCD
11	CR3022_091620_ETHcD_40_P.raw	F11:10910	VASTKGPSVF	F11:3337	10	98	98	10	496.7755	2	28.81	-	6.5992E8	991.5338	2.6		96 95 99 100 99 99 99 100 100 100	VASTKGPSVF	ETHCD
5	CR3022_091620_ETHcD_35_C.raw	F5:13440	LKRNSTLPTKQTQLF	F5:2880	15	98	98	15	592.3445	3	27.56	-	1.8764E6	1774.0100	0.9		98 96 100 100 100 100 99 99 100 98 96 97 98 100 99	LKRNSTLPTKQTQLF	ETHCD
4	CR3022_091620_ETHcD_30_T.raw	F4:8793	VVVDVSHEDPEVK	F4:2784	13	98	98	13	484.5847	3	28.43	-	3.3142E6	1450.7302	1.3		100 100 100 99 99 99 98 99 96 95 97 100 100	VVVDVSHEDPEVK	ETHCD
1	CR3022_091620_ETHcD_30_C.raw	F1:396	LLAPPERKY	F1:2444	9	98	98	9	362.8816	3	23.50	-	4.4899E4	1085.6233	-0.2		100 99 96 96 98 99 100 100 100	LLAPPERKY	ETHCD
16	CR3022_091620_HCD_T.raw	F16:34565	FNW(+15.99)YVDREVHNAK	F16:4246	13	98	98	13	847.4036	2	34.77	-	1.326E6	1692.8008	-4.8	Oxidation (HW)	95 97 98 100 100 100 99 100 99 99 96 99 99	FNW(+15.99)YVDREVHNAK	HCD
6	CR3022_091620_ETHcD_35_E.raw	F6:19407	QSGTEVKKPGESLKLS	F6:2222	16	98	98	16	563.3137	3	22.01	-	7.4164E6	1686.9150	2.4		92 94 98 100 100 100 100 99 97 99 100 100 100 100 100 99	QSGTEVKKPGESLKLS	ETHCD
10	CR3022_091620_ETHcD_40_E.raw	F10:5417	LYRGDVVPKDV	F10:3127	11	98	98	11	420.9033	3	29.68	-	9.6827E5	1259.6873	0.6		100 99 100 100 97 98 100 99 99 98 95	LYRGDVVPKDV	ETHCD
12	CR3022_091620_ETHcD_40_T.raw	F12:2324	YEELVK	F12:2250	6	98	98	6	390.7107	2	22.42	-	1.025E6	779.4065	0.4		96 97 99 100 100 100	YEELVK	ETHCD
7	CR3022_091620_ETHcD_35_P.raw	F7:29140	PSLSASGATPVFDNL	F7:6724	15	98	98	15	738.3741	2	55.92	-	6.964E6	1474.7302	2.4		93 93 98 100 100 100 99 99 99 99 99 100 100 100 100	PSLSASGATPVFDNL	ETHCD
6	CR3022_091620_ETHcD_35_E.raw	F6:4775	LHDHYTQKSL	F6:1934	10	98	98	10	414.5479	3	19.03	-	2.3271E6	1240.6201	1.4		99 99 100 100 100 100 99 99 97 94	LHDHYTQKSL	ETHCD
5	CR3022_091620_ETHcD_35_C.raw	F5:9565	C(+57.02)SSVMHEALHDHY	F5:2831	13	98	98	13	529.2235	3	27.02	-	1.7791E7	1584.6450	2.3	Carbamidomethylation	93 99 100 99 99 99 100 98 99 100 100 99 98	C(+57.02)SSVMHEALHDHY	ETHCD
4	CR3022_091620_ETHcD_30_T.raw	F4:3402	FKDLGEENFK	F4:2933	10	98	98	10	409.5403	3	29.83	-	2.2869E6	1225.5979	0.8		98 98 99 97 99 100 99 96 100 100	FKDLGEENFK	ETHCD
2	CR3022_091620_ETHcD_30_E.raw	F2:11374	NHEKYDNSLKLL	F2:3184	12	98	98	12	491.9286	3	30.20	-	2.5235E6	1472.7622	1.2		92 94 99 100 100 100 99 99 100 100 100 100	NHEKYDNSLKLL	ETHCD
10	CR3022_091620_ETHcD_40_E.raw	F10:2453	TYKNVPNWH	F10:2709	9	98	98	9	386.8607	3	26.29	-	2.7752E5	1157.5618	-1.2		99 99 100 97 96 97 99 100 100	TYKNVPNWH	ETHCD
14	CR3022_091620_HCD_E.raw	F14:9381	YGDLNHLV	F14:5531	8	98	98	8	465.7374	2	39.25	-	1.0562E6	929.4606	-0.4		100 100 100 99 98 99 96 97	YGDLNHLV	HCD
7	CR3022_091620_ETHcD_35_P.raw	F7:32756	VVVDVSHEDPEVKF	F7:5054	14	98	98	14	799.9088	2	41.01	-	1.2206E7	1597.7988	2.7		100 100 100 99 98 97 97 99 97 94 98 100 100 100	VVVDVSHEDPEVKF	ETHCD
5	CR3022_091620_ETHcD_35_C.raw	F5:1449	TRESGVPDRF	F5:2485	10	98	98	10	388.5318	3	23.95	-	1.4176E5	1162.5730	0.6		92 95 100 100 100 100 100 100 100 100	TRESGVPDRF	ETHCD
12	CR3022_091620_ETHcD_40_T.raw	F12:4564	GVLHQDWLDGK	F12:3706	11	98	98	11	423.2190	3	36.13	-	1.3595E5	1266.6357	-0.5		95 95 99 99 97 100 99 100 100 100 100	GVLHQDWLDGK	ETHCD
16	CR3022_091620_HCD_T.raw	-	YEELVK	F16:2510	6	98	98	6	390.7105	2	22.37	-	0	779.4065	0.0		97 99 99 99 99 99	YEELVK	HCD
9	CR3022_091620_ETHcD_40_C.raw	F9:3772	VTASKDNTAKFL	F9:2822	12	98	98	12	432.2384	3	27.12	-	6.2855E4	1293.6929	0.4		95 96 99 100 100 100 100 100 100 100 98 96	VTASKDNTAKFL	ETHCD
2	CR3022_091620_ETHcD_30_E.raw	F2:2153	WVLDKL	F2:5052	6	98	98	6	387.2314	2	47.36	-	1.5452E6	772.4483	-0.2		94 98 100 100 100 100	WVLDKL	ETHCD
1	CR3022_091620_ETHcD_30_C.raw	F1:4862	LTLSKADY	F1:3309	8	98	98	8	455.7477	2	31.08	-	1.9255E5	909.4807	0.1		100 99 98 97 96 99 100 100	LTLSKADY	ETHCD
3	CR3022_091620_ETHcD_30_P.raw	F3:638	VKRHLTGEF	F3:2147	9	98	98	9	362.8734	3	20.28	-	1.9924E5	1085.5981	0.3		98 97 99 97 98 99 100 100 100	VKRHLTGEF	ETHCD
3	CR3022_091620_ETHcD_30_P.raw	F3:16469	PSLSASGATPVF	F3:5902	12	98	98	12	567.2961	2	47.73	-	3.9461E6	1132.5764	1.2		98 93 99 100 100 97 97 99 100 100 100 100	PSLSASGATPVF	ETHCD
6	CR3022_091620_ETHcD_35_E.raw	F6:12003	PYTFGQGTV	F6:4573	9	98	98	9	485.2380	2	42.86	-	1.2087E7	968.4603	1.2		96 97 100 100 100 99 99 99 97	PYTFGQGTV	ETHCD
12	CR3022_091620_ETHcD_40_T.raw	F12:7410	EVTHQGLSSPVTK	F12:2144	13	98	98	13	461.5819	3	21.16	-	5.6603E6	1381.7202	2.7		96 95 99 99 98 99 99 99 98 98 100 100 100	EVTHQGLSSPVTK	ETHCD
14	CR3022_091620_HCD_E.raw	F14:15719	TVLHQDWLDGKEYKC(+57.02)KV	F14:4650	17	98	98	17	530.5219	4	33.93	-	1.8412E7	2118.0566	0.8	Carbamidomethylation	99 100 100 100 99 100 100 100 100 97 97 98 96 97 98 96 99	TVLHQDWLDGKEYKC(+57.02)KV	HCD
6	CR3022_091620_ETHcD_35_E.raw	F6:5946	LHEKTPVSDRV	F6:1847	11	98	98	11	427.5706	3	18.11	-	1.1761E6	1279.6885	1.3		99 99 100 100 97 97 100 100 99 98 95	LHEKTPVSDRV	ETHCD
10	CR3022_091620_ETHcD_40_E.raw	F10:35052	QYYSTPYTFGQGTV	F10:5556	14	98	98	14	806.3712	2	52.46	-	2.1767E6	1610.7253	1.5		99 99 100 100 99 92 96 100 100 100 98 99 99 99	QYYSTPYTFGQGTV	ETHCD
1	CR3022_091620_ETHcD_30_C.raw	F1:24497	LTTLSSLQAEDVAVY	F1:7096	15	98	98	15	805.4210	2	58.56	-	9.9363E6	1608.8247	1.7		87 97 100 100 100 99 99 98 99 100 100 100 100 100 100	LTTLSSLQAEDVAVY	ETHCD
9	CR3022_091620_ETHcD_40_C.raw	F9:3536	GC(+57.02)LVKDY	F9:2763	7	98	98	7	427.7074	2	26.58	-	1.3649E6	853.4004	-0.2	Carbamidomethylation	96 97 99 99 98 100 100	GC(+57.02)LVKDY	ETHCD
3	CR3022_091620_ETHcD_30_P.raw	F3:18901	FLFPPSDEQL	F3:7549	10	98	98	10	596.7986	2	61.48	-	8.648E7	1191.5811	1.3		100 99 95 96 98 98 99 100 100 100	FLFPPSDEQL	ETHCD
9	CR3022_091620_ETHcD_40_C.raw	F9:13073	TTLPPSREEM	F9:2839	10	98	98	10	580.7859	2	25.95	-	7.9876E6	1159.5542	2.6		100 100 99 96 98 98 96 99 100 100	TTLPPSREEM	ETHCD
9	CR3022_091620_ETHcD_40_C.raw	F9:13310	C(+57.02)SSVMHEAHL	F9:2344	10	98	98	10	585.7557	2	22.69	-	4.2945E6	1169.4958	0.9	Carbamidomethylation	96 98 97 96 98 100 100 100 100 100	C(+57.02)SSVMHEAHL	ETHCD
4	CR3022_091620_ETHcD_30_T.raw	F4:12700	SVLTVLHQDWLDGK	F4:6009	14	98	98	14	537.6226	3	51.77	-	3.07E5	1609.8464	-0.4		92 95 99 99 99 100 99 98 100 99 99 99 100 100	SVLTVLHQDWLDGK	ETHCD
15	CR3022_091620_HCD_P.raw	F15:31871	YSTPYTFGEGTKDL	F15:6780	14	98	98	14	789.8705	2	39.45	-	4.3492E7	1577.7249	1.0		98 100 100 100 99 100 100 97 99 94 96 99 99 100	YSTPYTFGEGTKDL	HCD
3	CR3022_091620_ETHcD_30_P.raw	F3:18901	FLFPPSDEQL	F3:7312	10	98	98	10	596.7986	2	61.48	-	8.648E7	1191.5811	1.3		100 99 95 96 98 98 99 100 100 100	FLFPPSDEQL	ETHCD
2	CR3022_091620_ETHcD_30_E.raw	F2:4658	LYRGDVVPKDV	F2:3157	11	98	98	11	420.9033	3	29.91	-	1.1611E6	1259.6873	0.6		99 99 100 99 98 98 99 99 99 98 95	LYRGDVVPKDV	ETHCD
7	CR3022_091620_ETHcD_35_P.raw	F7:2227	FDNRLVNHF	F7:4294	9	98	98	9	387.8651	3	35.80	-	2.4982E6	1160.5728	0.7		97 98 95 98 99 100 100 100 100	FDNRLVNHF	ETHCD
15	CR3022_091620_HCD_P.raw	F15:31871	YSTPYTFGEGTKDL	F15:6784	14	98	98	14	789.8705	2	39.45	-	4.3492E7	1577.7249	1.0		97 99 100 99 99 100 100 98 99 95 96 98 99 100	YSTPYTFGEGTKDL	HCD
16	CR3022_091620_HCD_T.raw	F16:3887	DC(+57.02)GVGFR	F16:2882	7	98	98	7	405.6820	2	25.28	-	4.0933E5	809.3490	0.5	Carbamidomethylation	99 98 99 98 97 99 100	DC(+57.02)GVGFR	HCD
4	CR3022_091620_ETHcD_30_T.raw	F4:17796	VVSVLTVLHQDW(+15.99)LDGK	F4:6587	16	98	98	16	609.0003	3	55.15	-	1.3338E7	1823.9780	0.6	Oxidation (HW)	100 99 98 97 99 98 98 99 99 96 98 95 100 100 100 100	VVSVLTVLHQDW(+15.99)LDGK	ETHCD
9	CR3022_091620_ETHcD_40_C.raw	F9:8183	RVAAEDWKKGDTF	F9:2900	13	98	98	13	508.2606	3	27.91	-	2.0205E5	1521.7576	1.5		98 92 98 100 100 100 100 100 98 97 99 100 100	RVAAEDWKKGDTF	ETHCD
4	CR3022_091620_ETHcD_30_T.raw	F4:9894	HQDWLDGK	F4:2455	8	98	98	8	499.7382	2	24.91	-	4.1678E5	997.4617	0.0		94 95 100 100 100 100 100 100	HQDWLDGK	ETHCD
8	CR3022_091620_ETHcD_35_T.raw	F8:10500	NWYVDGVEVHNAK	F8:3596	13	98	98	13	510.9161	3	35.51	-	1.3757E6	1529.7263	0.2		92 92 100 100 100 99 100 100 100 100 99 100 100	NWYVDGVEVHNAK	ETHCD
1	CR3022_091620_ETHcD_30_C.raw	F1:9881	FSETGAGKHVPRAVF	F1:3167	15	98	98	15	534.9517	3	29.92	-	1.7851E6	1601.8313	1.3		96 97 100 100 100 100 100 100 99 98 98 98 95 98 100	FSETGAGKHVPRAVF	ETHCD
1	CR3022_091620_ETHcD_30_C.raw	F1:1085	KLRTEGDGVY	F1:2150	10	98	98	10	379.8677	3	20.58	-	1.4397E5	1136.5825	-1.2		95 95 98 99 99 99 100 100 100 100	KLRTEGDGVY	ETHCD
15	CR3022_091620_HCD_P.raw	F15:20815	PYTFGQGTKDL	F15:4982	11	98	98	11	613.8066	2	31.48	-	4.3631E6	1225.5979	0.7		98 99 100 100 98 96 96 98 100 99 100	PYTFGQGTKDL	HCD
9	CR3022_091620_ETHcD_40_C.raw	F9:4248	FYPREAKVQW	F9:3925	10	98	98	10	441.8992	3	36.24	-	5.4763E6	1322.6770	-1.0		97 94 97 99 100 99 100 100 100 100	FYPREAKVQW	ETHCD
1	CR3022_091620_ETHcD_30_C.raw	F1:12923	YTLSKADYEKHKVY	F1:2642	14	98	98	14	582.3021	3	25.41	-	1.777E5	1743.8831	0.9		93 95 97 98 100 99 100 100 100 99 99 99 100 100	YTLSKADYEKHKVY	ETHCD
1	CR3022_091620_ETHcD_30_C.raw	F1:11251	E(-18.01)VSLEDKTGF	F1:5759	10	98	98	10	553.7733	2	48.20	-	5.2999E5	1105.5291	2.7	Pyro-glu from E	100 100 100 100 97 96 96 97 99 100	E(-18.01)VSLEDKTGF	ETHCD
9	CR3022_091620_ETHcD_40_C.raw	F9:7349	YASTRESGVPDRF	F9:2924	13	98	98	13	495.5760	3	28.20	-	5.7062E5	1483.7056	0.5		95 96 100 99 99 100 99 99 96 99 100 100 100	YASTRESGVPDRF	ETHCD
6	CR3022_091620_ETHcD_35_E.raw	F6:10277	LHQDWLDGKEY	F6:3870	11	98	98	11	468.5585	3	36.12	-	5.2216E5	1402.6516	1.5		98 95 95 100 100 100 100 100 100 99 98	LHQDWLDGKEY	ETHCD
14	CR3022_091620_HCD_E.raw	F14:23133	HQDWLDGKEYKC(+57.02)KVS	F14:3206	15	98	98	15	631.6368	3	25.87	-	3.2391E6	1891.8887	-0.1	Carbamidomethylation	94 96 100 100 100 100 99 98 99 98 98 99 99 99 100	HQDWLDGKEYKC(+57.02)KVS	HCD
3	CR3022_091620_ETHcD_30_P.raw	F3:10056	ETRYSPSF	F3:3669	8	98	98	8	493.7338	2	31.41	-	4.1299E8	985.4505	2.6		98 95 97 99 99 100 100 100	ETRYSPSF	ETHCD
1	CR3022_091620_ETHcD_30_C.raw	F1:11201	E(-18.01)VSLQDKTGF	F1:5472	10	98	98	10	553.2805	2	46.22	-	1.5565E7	1104.5452	1.1	Pyro-glu from E	100 100 100 99 91 95 100 100 100 100	E(-18.01)VSLQDKTGF	ETHCD
8	CR3022_091620_ETHcD_35_T.raw	-	SLGTQTYLC(+57.02)NVNHK	F8:2799	14	98	98	14	545.6038	3	28.17	-	0	1633.7883	0.7	Carbamidomethylation	95 96 98 97 98 100 100 100 98 98 99 99 100 100	SLGTQTYLC(+57.02)NVNHK	ETHCD
7	CR3022_091620_ETHcD_35_P.raw	F7:16067	GERATLNC(+57.02)KSSESVL	F7:2878	15	98	98	15	550.9431	3	25.89	-	9.4542E6	1649.8042	2.0	Carbamidomethylation	94 95 99 99 100 100 98 99 99 100 98 98 98 100 100	GERATLNC(+57.02)KSSESVL	ETHCD
9	CR3022_091620_ETHcD_40_C.raw	F9:19673	VDGVEVHNAKTKPREEQY	F9:1919	18	98	98	18	700.3567	3	18.60	-	4.1798E5	2098.0442	1.9		99 99 100 99 99 100 100 100 100 100 100 95 90 95 98 99 99 100	VDGVEVHNAKTKPREEQY	ETHCD
8	CR3022_091620_ETHcD_35_T.raw	F8:17526	DYLAWYQQK	F8:5860	9	98	98	9	607.7962	2	50.84	-	6.2258E6	1213.5767	1.0		100 99 100 99 98 98 94 98 100	DYLAWYQQK	ETHCD
8	CR3022_091620_ETHcD_35_T.raw	F8:1897	SNYFLK	F8:3080	6	98	98	6	386.2058	2	30.91	-	2.0304E5	770.3962	1.0		96 96 100 100 100 100	SNYFLK	ETHCD
6	CR3022_091620_ETHcD_35_E.raw	F6:14003	DVVSHEDPEVKFN	F6:3408	13	98	98	13	505.5764	3	32.08	-	3.2694E7	1513.7048	1.7		99 99 100 100 100 100 98 95 99 100 100 99 93	DVVSHEDPEVKFN	ETHCD
9	CR3022_091620_ETHcD_40_C.raw	F9:7348	ASTRESGVPDRFY	F9:3171	13	98	98	13	495.5760	3	30.30	-	2.2984E6	1483.7056	0.4		89 94 99 100 100 100 100 100 100 100 100 100 100	ASTRESGVPDRFY	ETHCD
8	CR3022_091620_ETHcD_35_T.raw	F8:16530	HLELNPDHPLVETLR	F8:3821	15	98	98	15	594.9900	3	37.17	-	1.3574E6	1781.9424	3.2		98 99 100 100 96 98 100 98 98 100 96 97 99 100 100	HLELNPDHPLVETLR	ETHCD
15	CR3022_091620_HCD_P.raw	F15:20037	KLSC(+57.02)KGSGYGF	F15:3294	11	98	98	11	602.2953	2	24.15	-	1.8046E8	1202.5754	0.5	Carbamidomethylation	100 100 100 100 99 95 95 99 100 100 96	KLSC(+57.02)KGSGYGF	HCD
10	CR3022_091620_ETHcD_40_E.raw	F10:13275	C(+57.02)KGSGYGFL	F10:3877	9	98	98	9	494.7320	2	36.05	-	3.0909E7	987.4484	1.1	Carbamidomethylation	98 98 99 95 96 100 100 100 100	C(+57.02)KGSGYGFL	ETHCD
4	CR3022_091620_ETHcD_30_T.raw	F4:18127	GLEWM(+15.99)GLLYPGDSETR	F4:6274	16	98	98	16	613.9584	3	53.44	-	3.0298E7	1838.8508	1.4	Oxidation (M)	95 97 100 99 100 100 100 100 93 94 99 100 100 100 100 100	GLEWM(+15.99)GLLYPGDSETR	ETHCD
2	CR3022_091620_ETHcD_30_E.raw	F2:7624	DHKFDLM	F2:3739	7	98	98	7	453.2127	2	34.60	-	5.605E5	904.4113	-0.4		98 95 98 99 100 100 100	DHKFDLM	ETHCD
5	CR3022_091620_ETHcD_35_C.raw	F5:10463	TVLHQDW(+15.99)LDGKEY	F5:4189	13	98	98	13	540.5952	3	37.52	-	7.64E6	1618.7627	0.6	Oxidation (HW)	91 95 100 100 98 100 98 99 100 100 100 100 100	TVLHQDW(+15.99)LDGKEY	ETHCD
1	CR3022_091620_ETHcD_30_C.raw	F1:4969	TVLHQDW(+15.99)	F1:2826	7	98	98	7	457.7216	2	27.04	-	6.9103E5	913.4294	-0.8	Oxidation (HW)	97 97 99 98 99 100 100	TVLHQDW(+15.99)	ETHCD
1	CR3022_091620_ETHcD_30_C.raw	F1:9028	LFPPSDEQL	F1:5345	9	98	98	9	523.2635	2	46.16	-	4.443E6	1044.5127	-0.1		98 97 99 99 99 98 98 99 100	LFPPSDEQL	ETHCD
4	CR3022_091620_ETHcD_30_T.raw	F4:5764	ASHEEVEGLVEK	F4:2454	12	98	98	12	442.8895	3	24.97	-	4.2922E5	1325.6462	0.2		95 93 97 100 100 99 99 99 99 100 100 100	ASHEEVEGLVEK	ETHCD
8	CR3022_091620_ETHcD_35_T.raw	F8:7804	LVGGHFVEEFKR	F8:3237	12	98	98	12	473.2583	3	32.28	-	4.516E6	1416.7512	1.3		95 94 97 99 100 100 99 100 100 100 100 100	LVGGHFVEEFKR	ETHCD
10	CR3022_091620_ETHcD_40_E.raw	F10:10464	LHQDWLDGKEY	F10:3868	11	98	98	11	468.5580	3	36.11	-	5.4403E5	1402.6516	0.5		97 95 96 100 100 100 100 100 100 99 97	LHQDWLDGKEY	ETHCD
7	CR3022_091620_ETHcD_35_P.raw	F7:18888	AVDEPLENYL	F7:6877	10	98	98	10	581.7858	2	57.76	-	6.134E6	1161.5554	1.3		92 95 100 100 100 100 100 100 100 100	AVDEPLENYL	ETHCD
4	CR3022_091620_ETHcD_30_T.raw	F4:17798	VVSVLTVLHQDW(+15.99)LDGK	F4:6416	16	98	98	16	609.0010	3	54.31	-	1.4649E7	1823.9780	1.7	Oxidation (HW)	99 96 93 97 100 99 99 100 99 97 99 98 100 100 100 100	VVSVLTVLHQDW(+15.99)LDGK	ETHCD
8	CR3022_091620_ETHcD_35_T.raw	F8:15243	YLDQEELNK	F8:2549	9	98	98	9	576.2831	2	25.56	-	1.587E6	1150.5505	0.9		98 98 99 94 99 100 100 99 100	YLDQEELNK	ETHCD
8	CR3022_091620_ETHcD_35_T.raw	F8:15138	SSLGTQTYLC(+57.02)NVNHK	F8:2832	15	98	98	15	574.6150	3	28.49	-	1.1237E6	1720.8203	1.6	Carbamidomethylation	99 97 97 97 99 96 98 98 99 99 99 100 99 100 100	SSLGTQTYLC(+57.02)NVNHK	ETHCD
3	CR3022_091620_ETHcD_30_P.raw	F3:18979	VKDYFPEPSL	F3:4909	10	98	98	10	597.8066	2	39.81	-	3.9457E9	1193.5967	1.7		98 98 100 99 95 97 99 100 100 100	VKDYFPEPSL	ETHCD
11	CR3022_091620_ETHcD_40_P.raw	F11:2576	HEALHNHYTQKSL	F11:1812	13	98	98	13	395.2019	4	17.59	-	1.457E6	1576.7747	2.4		96 95 96 99 100 99 99 99 99 98 100 100 100	HEALHNHYTQKSL	ETHCD
7	CR3022_091620_ETHcD_35_P.raw	F7:1067	LTTLSSL	F7:6046	7	98	98	7	367.7189	2	48.93	-	9.5331E5	733.4222	1.5		94 98 100 98 99 100 100	LTTLSSL	ETHCD
2	CR3022_091620_ETHcD_30_E.raw	F2:10874	MKELLDKKVEKV	F2:2289	12	98	98	12	487.2907	3	22.28	-	7.3024E5	1458.8479	1.6		96 97 100 100 100 98 97 99 100 100 99 96	MKELLDKKVEKV	ETHCD
5	CR3022_091620_ETHcD_35_C.raw	F5:20181	C(+57.02)SSVMHEALHNHYTQKSL	F5:3014	18	98	98	18	714.6683	3	28.76	-	1.8515E7	2140.9783	2.2	Carbamidomethylation	83 95 99 98 99 100 100 100 100 100 100 100 100 100 99 100 100 100	C(+57.02)SSVMHEALHNHYTQKSL	ETHCD
5	CR3022_091620_ETHcD_35_C.raw	F5:5589	C(+57.02)GLLAERL	F5:4501	8	98	98	8	466.2554	2	39.66	-	2.721E5	930.4957	0.6	Carbamidomethylation	95 95 99 100 99 99 99 100	C(+57.02)GLLAERL	ETHCD
5	CR3022_091620_ETHcD_35_C.raw	-	FSETGAGKHVPRAVF	F5:3127	15	98	98	15	534.9521	3	29.66	-	0	1601.8313	2.1		91 95 100 100 100 99 100 100 100 100 100 99 97 98 100	FSETGAGKHVPRAVF	ETHCD
5	CR3022_091620_ETHcD_35_C.raw	F5:12845	TTLPPSREEM	F5:2753	10	98	98	10	580.7855	2	26.42	-	4.2843E6	1159.5542	2.0		100 100 99 96 98 98 96 99 100 100	TTLPPSREEM	ETHCD
9	CR3022_091620_ETHcD_40_C.raw	F9:6727	NFYPREAKVQW(+15.99)	F9:3773	11	98	98	11	485.2459	3	34.90	-	1.5219E6	1452.7148	0.7	Oxidation (HW)	98 98 95 97 99 99 99 100 100 100 100	NFYPREAKVQW(+15.99)	ETHCD
1	CR3022_091620_ETHcD_30_C.raw	-	TLPPSREEM	F1:2614	9	98	98	9	530.2617	2	25.18	-	0	1058.5066	2.2		98 98 99 99 98 96 99 100 100	TLPPSREEM	ETHCD
9	CR3022_091620_ETHcD_40_C.raw	F9:3709	HQDWLNGKEY	F9:3354	10	98	98	10	430.5351	3	31.67	-	2.3674E5	1288.5837	-0.1		92 93 100 100 100 100 100 100 100 100	HQDWLNGKEY	ETHCD
16	CR3022_091620_HCD_T.raw	F16:2039	FYAFGR	F16:4353	6	98	98	6	380.6920	2	35.35	-	2.4549E5	759.3704	-1.1		96 98 99 98 99 100	FYAFGR	HCD
7	CR3022_091620_ETHcD_35_P.raw	-	FLFPPSDEQL	F7:7081	10	98	98	10	596.7989	2	59.68	-	0	1191.5811	1.8		99 99 96 96 97 98 99 100 100 100	FLFPPSDEQL	ETHCD
10	CR3022_091620_ETHcD_40_E.raw	F10:12694	DEPEVKFGG	F10:2989	9	98	98	9	489.2323	2	28.62	-	6.7058E6	976.4501	-0.1		96 96 99 98 99 100 100 100 99	DEPEVKFGG	ETHCD
3	CR3022_091620_ETHcD_30_P.raw	F3:6094	HEALHNHYTQKSLSL	F3:2770	15	98	98	15	445.2305	4	25.07	-	1.2479E7	1776.8906	1.3		97 98 98 99 100 99 99 99 99 96 97 96 98 100 100	HEALHNHYTQKSLSL	ETHCD
4	CR3022_091620_ETHcD_30_T.raw	F4:7416	SKEEAEALYHSK	F4:1850	12	98	98	12	464.5656	3	17.92	-	1.3439E5	1390.6729	1.6		95 95 99 100 100 99 98 99 98 99 100 100	SKEEAEALYHSK	ETHCD
3	CR3022_091620_ETHcD_30_P.raw	F3:10348	VASTKGPSVF	F3:3377	10	98	98	10	496.7754	2	29.12	-	6.1676E8	991.5338	2.4		95 96 99 100 99 98 98 100 100 100	VASTKGPSVF	ETHCD
8	CR3022_091620_ETHcD_35_T.raw	F8:8577	VVVDVSHEDPEVK	F8:2790	13	98	98	13	484.5847	3	28.10	-	1.75E6	1450.7302	1.4		100 100 100 99 95 95 98 99 98 97 99 100 100	VVVDVSHEDPEVK	ETHCD
11	CR3022_091620_ETHcD_40_P.raw	F11:2101	FDNRLVNHF	F11:4275	9	98	98	9	387.8651	3	35.60	-	2.7052E6	1160.5728	0.6		96 97 96 99 100 100 100 100 100	FDNRLVNHF	ETHCD
5	CR3022_091620_ETHcD_35_C.raw	F5:13581	SLTLSKADYEKHKVY	F5:2795	15	98	98	15	594.6534	3	26.64	-	2.7585E5	1780.9358	1.5		93 96 97 99 100 100 100 100 100 98 97 99 99 100 100	SLTLSKADYEKHKVY	ETHCD
11	CR3022_091620_ETHcD_40_P.raw	F11:26601	VGGLSDTNQLFGSL	F11:6816	14	98	98	14	704.3608	2	57.27	-	6.3204E6	1406.7041	2.2		99 96 96 97 98 100 100 98 96 99 100 100 100 100	VGGLSDTNQLFGSL	ETHCD
9	CR3022_091620_ETHcD_40_C.raw	F9:10618	TVLHQDW(+15.99)LDGKEY	F9:3856	13	98	98	13	540.5960	3	35.33	-	1.5287E7	1618.7627	2.2	Oxidation (HW)	95 97 100 100 96 96 97 100 100 100 100 100 100	TVLHQDW(+15.99)LDGKEY	ETHCD
6	CR3022_091620_ETHcD_35_E.raw	F6:31235	DNALQSGNSQESVTEQDSKDS	F6:2653	21	98	98	21	746.9927	3	25.82	-	3.2611E6	2237.9519	2.0		90 91 100 100 99 100 100 100 100 99 100 100 100 100 100 100 100 100 100 99 90	DNALQSGNSQESVTEQDSKDS	ETHCD
4	CR3022_091620_ETHcD_30_T.raw	F4:10718	NWYVDGVEVHNAK	F4:3581	13	98	98	13	510.9169	3	35.51	-	1.2428E6	1529.7263	1.7		92 91 100 100 100 100 100 100 100 99 99 100 100	NWYVDGVEVHNAK	ETHCD
1	CR3022_091620_ETHcD_30_C.raw	F1:7462	VLHQDWLDGKEY	F1:4456	12	98	98	12	501.5809	3	39.22	-	2.5305E6	1501.7202	0.4		98 99 99 91 97 100 100 99 99 99 100 100	VLHQDWLDGKEY	ETHCD
6	CR3022_091620_ETHcD_35_E.raw	F6:17068	ALEEQLQQL	F6:4934	9	98	98	9	536.2882	2	46.12	-	2.8275E5	1070.5608	1.0		98 98 99 98 96 100 98 100 100	ALEEQLQQL	ETHCD
13	CR3022_091620_HCD_C.raw	-	AC(+57.02)EVTHQGL	F13:2636	9	98	98	9	507.7375	2	22.93	-	0	1013.4600	0.4	Carbamidomethylation	98 99 100 99 99 97 95 99 100	AC(+57.02)EVTHQGL	HCD
11	CR3022_091620_ETHcD_40_P.raw	F11:3892	PTTKTYFPHF	F11:4745	10	98	98	10	413.5459	3	38.88	-	1.6408E5	1237.6130	2.4		99 98 100 100 100 99 92 96 100 100	PTTKTYFPHF	ETHCD
8	CR3022_091620_ETHcD_35_T.raw	F8:14778	QSVLYSSLNK	F8:3032	10	98	98	10	569.8098	2	30.48	-	3.3784E6	1137.6030	1.8		92 95 99 100 99 100 100 100 100 100	QSVLYSSLNK	ETHCD
11	CR3022_091620_ETHcD_40_P.raw	F11:3918	TLSKADYEKHKVSF	F11:2059	14	98	98	14	413.9714	4	19.79	-	1.6524E6	1651.8569	-0.2		93 96 99 100 100 100 100 100 100 99 99 99 98 97	TLSKADYEKHKVSF	ETHCD
4	CR3022_091620_ETHcD_30_T.raw	F4:542	LEMDGHLNR	F4:2355	9	98	98	9	362.1783	3	23.75	-	4.2912E4	1083.5132	-0.1		96 97 98 99 99 100 98 99 100	LEMDGHLNR	ETHCD
3	CR3022_091620_ETHcD_30_P.raw	F3:25759	VGGLSDTNQLFGSL	F3:6867	14	98	98	14	704.3610	2	57.46	-	6.3253E6	1406.7041	2.3		99 97 96 96 95 98 99 98 98 100 100 100 100 100	VGGLSDTNQLFGSL	ETHCD
3	CR3022_091620_ETHcD_30_P.raw	F3:10655	VVDVSHEDPEVKF	F3:4458	13	98	98	13	500.5856	3	36.62	-	9.0736E7	1498.7302	3.1		100 99 100 99 97 95 98 96 96 99 100 100 100	VVDVSHEDPEVKF	ETHCD
1	CR3022_091620_ETHcD_30_C.raw	F1:9471	C(+57.02)SSVMHEALHDHY	F1:2898	13	98	98	13	529.2236	3	27.65	-	1.5562E7	1584.6450	2.6	Carbamidomethylation	96 98 99 98 98 99 100 98 98 99 100 99 97	C(+57.02)SSVMHEALHDHY	ETHCD
3	CR3022_091620_ETHcD_30_P.raw	F3:12131	E(-18.01)MTKNEVSL	F3:5089	9	98	98	9	516.7566	2	41.11	-	5.416E5	1031.4957	2.8	Pyro-glu from E	99 96 97 97 98 99 100 100 100	E(-18.01)MTKNEVSL	ETHCD
16	CR3022_091620_HCD_T.raw	F16:9545	TATQLAVNK	F16:2097	9	98	98	9	473.2717	2	19.25	-	9.1899E4	944.5291	-0.3		97 98 98 97 99 99 99 99 99	TATQLAVNK	HCD
8	CR3022_091620_ETHcD_35_T.raw	F8:14030	FDWYVDGVEVHNAK	F8:4735	14	98	98	14	560.2695	3	43.27	-	3.0569E7	1677.7786	4.9		90 94 98 100 100 100 99 99 99 99 99 99 100 100	FDWYVDGVEVHNAK	ETHCD
5	CR3022_091620_ETHcD_35_C.raw	-	FLYSKL	F5:4302	6	98	98	6	385.7266	2	38.26	-	0	769.4374	1.6		94 97 100 100 100 100	FLYSKL	ETHCD
8	CR3022_091620_ETHcD_35_T.raw	F8:12575	TGTLTTFEHAHNMR	F8:2494	14	98	98	14	539.2608	3	25.10	-	5.545E5	1614.7573	2.0		88 92 99 100 100 100 100 100 100 100 99 99 100 100	TGTLTTFEHAHNMR	ETHCD
5	CR3022_091620_ETHcD_35_C.raw	F5:13657	LYWASTRESGVPDRF	F5:4846	15	98	98	15	595.2976	3	41.99	-	1.669E7	1782.8689	1.2		99 98 98 98 96 97 99 99 100 100 95 96 100 100 100	LYWASTRESGVPDRF	ETHCD
7	CR3022_091620_ETHcD_35_P.raw	F7:19628	LKRNSTPLTKQTQLF	F7:3116	15	98	98	15	592.3448	3	27.70	-	6.8385E6	1774.0100	1.4		99 98 100 100 100 100 99 99 100 99 91 96 96 100 99	LKRNSTPLTKQTQLF	ETHCD
10	CR3022_091620_ETHcD_40_E.raw	F10:7709	TEVKKPGESLKL	F10:2393	12	98	98	12	443.5965	3	23.28	-	9.6101E6	1327.7710	-2.6		99 100 100 100 99 97 98 97 94 97 99 99	TEVKKPGESLKL	ETHCD
5	CR3022_091620_ETHcD_35_C.raw	F5:24302	YC(+57.02)AGGSGLSTPMDVW	F5:6995	15	98	98	15	800.8436	2	58.29	-	1.6407E7	1599.6697	1.8	Carbamidomethylation	97 95 96 97 100 100 100 100 100 99 96 97 100 100 100	YC(+57.02)AGGSGLSTPMDVW	ETHCD
11	CR3022_091620_ETHcD_40_P.raw	F11:19711	LFFPPSDEQL	F11:7477	10	98	98	10	596.7992	2	61.56	-	8.2118E7	1191.5811	2.3		99 98 93 96 99 99 100 100 100 100	LFFPPSDEQL	ETHCD
6	CR3022_091620_ETHcD_35_E.raw	F6:5303	LYRGDVVPKDV	F6:3127	11	98	98	11	420.9034	3	29.77	-	1.0296E6	1259.6873	1.0		99 99 100 99 97 98 100 99 99 98 94	LYRGDVVPKDV	ETHCD
12	CR3022_091620_ETHcD_40_T.raw	F12:13711	KVPQVSTPTLVEVSR	F12:3681	15	98	98	15	547.3183	3	36.07	-	5.9563E6	1638.9304	1.6		98 97 99 94 98 99 96 97 100 100 99 99 100 100 100	KVPQVSTPTLVEVSR	ETHCD
4	CR3022_091620_ETHcD_30_T.raw	F4:16754	EEQYNSTYR	F4:2034	9	98	98	9	595.2617	2	20.12	-	2.51E7	1188.5046	3.6		100 99 98 99 97 98 96 98 100	EEQYNSTYR	ETHCD
6	CR3022_091620_ETHcD_35_E.raw	F6:18520	LVTDSDLQLT	F6:4859	10	98	98	10	552.7938	2	45.28	-	6.3606E6	1103.5710	1.9		99 98 99 99 98 98 98 97 100 98	LVTDSDLQLT	ETHCD
11	CR3022_091620_ETHcD_40_P.raw	F11:19711	LFFPPSDEQL	F11:7361	10	98	98	10	596.7992	2	61.56	-	8.2118E7	1191.5811	2.3		99 97 94 96 99 99 99 100 100 100	LFFPPSDEQL	ETHCD
4	CR3022_091620_ETHcD_30_T.raw	F4:5592	AEFAEVSK	F4:2292	8	98	98	8	440.7242	2	23.09	-	2.6197E6	879.4338	0.0		96 95 97 99 100 100 100 100	AEFAEVSK	ETHCD
12	CR3022_091620_ETHcD_40_T.raw	-	SSQSVLYSSLNK	F12:3035	12	98	98	12	656.8418	2	30.42	-	0	1311.6670	1.6		97 94 94 98 99 100 100 100 100 99 100 100	SSQSVLYSSLNK	ETHCD
1	CR3022_091620_ETHcD_30_C.raw	F1:1263	GLSKADYEKHKVY	F1:2098	13	98	98	13	385.2059	4	20.02	-	1.2368E6	1536.7937	0.6		90 94 97 99 100 100 100 100 100 100 100 100 100	GLSKADYEKHKVY	ETHCD
14	CR3022_091620_HCD_E.raw	F14:21246	SHEDPEVKFD	F14:3027	10	98	98	10	601.7703	2	24.77	-	6.5289E5	1201.5251	0.7		98 98 100 100 93 96 100 100 99 99	SHEDPEVKFD	HCD
6	CR3022_091620_ETHcD_35_E.raw	F6:7416	FHPEQLL	F6:4423	7	98	98	7	442.2382	2	41.36	-	4.6981E5	882.4599	2.1		96 95 99 100 99 100 100	FHPEQLL	ETHCD
15	CR3022_091620_HCD_P.raw	F15:23859	LKLSC(+57.02)KGSGYGF	F15:5139	12	98	98	12	658.8382	2	32.27	-	3.6063E8	1315.6594	1.8	Carbamidomethylation	98 100 100 100 100 99 95 95 99 100 100 96	LKLSC(+57.02)KGSGYGF	HCD
15	CR3022_091620_HCD_P.raw	-	LSRTPDL	F15:2494	7	98	98	7	401.2266	2	20.34	-	0	800.4392	-0.7		96 96 99 99 99 99 99	LSRTPDL	HCD
1	CR3022_091620_ETHcD_30_C.raw	-	C(+57.02)SSVM(+15.99)HEALHNHY	F1:2317	13	98	98	13	534.2264	3	22.27	-	0	1599.6558	1.1	Carbamidomethylation; Oxidation (M)	93 97 98 98 99 100 99 98 99 100 99 99 99	C(+57.02)SSVM(+15.99)HEALHNHY	ETHCD
13	CR3022_091620_HCD_C.raw	F13:23465	VLHQDWLDGRTY	F13:5130	12	98	98	12	751.8669	2	37.84	-	1.5049E6	1501.7314	-8.1		99 100 100 99 99 99 100 100 99 90 96 99	VLHQDWLDGRTY	HCD
8	CR3022_091620_ETHcD_35_T.raw	F8:10421	LAQADGWGVMVSHR	F8:3874	14	98	98	14	509.5909	3	37.64	-	8.5989E5	1525.7458	3.3		97 95 95 99 100 100 99 99 99 97 97 99 100 100	LAQADGWGVMVSHR	ETHCD
4	CR3022_091620_ETHcD_30_T.raw	F4:17778	GLEWMGLLM(+15.99)LGDSETR	F4:7381	16	98	98	16	608.6270	3	60.91	-	1.0471E8	1822.8594	-0.1	Oxidation (M)	95 97 100 99 100 100 100 100 93 92 98 99 100 100 100 100	GLEWMGLLM(+15.99)LGDSETR	ETHCD
11	CR3022_091620_ETHcD_40_P.raw	F11:19711	LFFPPSDEQL	F11:7598	10	98	98	10	596.7992	2	61.56	-	8.2118E7	1191.5811	2.3		99 97 95 96 98 98 99 100 100 100	LFFPPSDEQL	ETHCD
6	CR3022_091620_ETHcD_35_E.raw	F6:22802	NWYVDGVEVH	F6:4799	10	98	98	10	609.2839	2	44.93	-	1.4451E6	1216.5513	1.7		95 93 100 99 99 99 100 100 100 99	NWYVDGVEVH	ETHCD
9	CR3022_091620_ETHcD_40_C.raw	F9:2219	ELSKADYEKHKVY	F9:2667	13	98	98	13	403.2117	4	25.79	-	8.8422E5	1608.8147	1.9		93 94 98 98 99 99 100 99 98 99 100 100 100	ELSKADYEKHKVY	ETHCD
15	CR3022_091620_HCD_P.raw	F15:38602	LQSGNSQESVTEQDSGSSSL	F15:2407	20	98	98	20	1020.4543	2	19.86	-	2.373E6	2038.8926	0.8		95 99 100 100 100 100 100 100 100 100 100 100 100 100 100 90 86 100 100 100	LQSGNSQESVTEQDSGSSSL	HCD
15	CR3022_091620_HCD_P.raw	F15:8210	MLSRTPDL	F15:3671	8	98	98	8	466.7472	2	25.78	-	1.2899E6	931.4797	0.2		96 98 99 99 99 99 98 99	MLSRTPDL	HCD
4	CR3022_091620_ETHcD_30_T.raw	F4:24504	VDGGALQSGNSQESVTEQDSK	F4:2520	21	98	98	21	712.6622	3	25.71	-	3.7832E8	2134.9614	1.5		93 94 87 95 100 100 99 100 100 100 100 99 100 100 100 100 100 100 100 100 100	VDGGALQSGNSQESVTEQDSK	ETHCD
4	CR3022_091620_ETHcD_30_T.raw	F4:17654	NYLAWYQQK	F4:4460	9	98	98	9	607.3041	2	41.97	-	3.678E8	1212.5928	0.8		95 98 100 100 99 98 96 99 100	NYLAWYQQK	ETHCD
12	CR3022_091620_ETHcD_40_T.raw	F12:3435	ALLFVPR	F12:4661	7	98	98	7	408.2615	2	42.93	-	8.8681E5	814.5065	2.4		96 98 98 98 99 100 100	ALLFVPR	ETHCD
13	CR3022_091620_HCD_C.raw	F13:6277	SSLNKNYL	F13:3300	8	98	98	8	469.7505	2	27.52	-	4.22E6	937.4869	-0.4		99 99 99 97 98 97 99 98	SSLNKNYL	HCD
10	CR3022_091620_ETHcD_40_E.raw	F10:17043	HMEALHNHYTQKS	F10:1474	13	98	98	13	532.5852	3	14.36	-	1.7511E6	1594.7310	1.8		93 90 99 100 100 100 100 100 100 100 99 100 99	HMEALHNHYTQKS	ETHCD
2	CR3022_091620_ETHcD_30_E.raw	F2:1534	LHNHYTQKS	F2:1281	9	98	98	9	376.5246	3	12.38	-	2.5013E4	1126.5520	0.0		97 96 98 100 100 99 98 99 98	LHNHYTQKS	ETHCD
15	CR3022_091620_HCD_P.raw	F15:1032	PEVKDF	F15:3753	6	98	98	6	367.6894	2	26.09	-	7.5728E5	733.3646	-0.5		96 99 99 98 99 99	PEVKDF	HCD
1	CR3022_091620_ETHcD_30_C.raw	F1:8257	TLASTRESGVPDRF	F1:3283	14	98	98	14	512.5989	3	30.87	-	1.2222E6	1534.7739	0.6		99 99 98 98 100 99 97 95 98 95 98 100 100 100	TLASTRESGVPDRF	ETHCD
6	CR3022_091620_ETHcD_35_E.raw	F6:16446	STPYTFGQGT	F6:4093	10	98	98	10	529.7447	2	38.23	-	3.6139E7	1057.4717	3.0		97 96 97 99 100 100 100 97 99 98	STPYTFGQGT	ETHCD
1	CR3022_091620_ETHcD_30_C.raw	F1:27656	SLSSVVTVPSSSLGTQTY	F1:6391	18	98	98	18	906.9666	2	52.54	-	1.1594E9	1811.9153	1.9		94 98 100 99 99 100 100 99 99 99 100 99 98 95 95 98 100 100	SLSSVVTVPSSSLGTQTY	ETHCD
6	CR3022_091620_ETHcD_35_E.raw	F6:19718	LVTNSQMQLV	F6:4895	10	98	98	10	566.8058	2	45.85	-	1.4671E6	1131.5957	1.3		99 97 97 98 100 99 99 97 99 99	LVTNSQMQLV	ETHCD
13	CR3022_091620_HCD_C.raw	F13:2155	VLHQDW	F13:3394	6	98	98	6	399.2007	2	28.17	-	1.439E6	796.3868	0.0		96 99 98 98 100 99	VLHQDW	HCD
2	CR3022_091620_ETHcD_30_E.raw	F2:15422	ALEEQLQQL	F2:4927	9	98	98	9	536.2880	2	46.01	-	2.7653E5	1070.5608	0.5		99 99 100 97 93 100 98 100 100	ALEEQLQQL	ETHCD
2	CR3022_091620_ETHcD_30_E.raw	F2:3802	EVKKPGESLKL	F2:2347	11	98	98	11	409.9150	3	22.97	-	4.7059E6	1226.7234	-0.1		94 95 100 99 99 99 99 98 99 99 99	EVKKPGESLKL	ETHCD
8	CR3022_091620_ETHcD_35_T.raw	F8:18442	LVTNSQMQLVQSGTEVK	F8:3952	17	98	98	17	621.3289	3	38.19	-	2.1843E6	1860.9614	1.9		96 93 98 98 99 97 99 99 100 99 96 98 99 99 100 100 100	LVTNSQMQLVQSGTEVK	ETHCD
1	CR3022_091620_ETHcD_30_C.raw	F1:4790	MFQYDSTHGKF	F1:3654	11	98	98	11	454.2043	3	33.65	-	3.6788E5	1359.5918	-0.6		95 93 96 100 100 100 100 100 100 100 100	MFQYDSTHGKF	ETHCD
11	CR3022_091620_ETHcD_40_P.raw	F11:890	VRLVKHAEF	F11:2198	9	98	98	9	366.8864	3	21.02	-	9.186E4	1097.6345	2.5		97 96 100 100 100 100 99 98 95	VRLVKHAEF	ETHCD
11	CR3022_091620_ETHcD_40_P.raw	-	LFFPPSDEQL	F11:7033	10	98	98	10	596.7991	2	59.48	-	0	1191.5811	2.2		99 97 95 96 98 99 99 100 100 100	LFFPPSDEQL	ETHCD
12	CR3022_091620_ETHcD_40_T.raw	F12:2011	THQGLSSPVTK	F12:1784	11	98	98	11	385.5442	3	17.22	-	2.2862E5	1153.6091	1.3		97 96 93 99 100 100 99 98 100 100 100	THQGLSSPVTK	ETHCD
6	CR3022_091620_ETHcD_35_E.raw	F6:24781	LHQDWLDGKEYKC(+57.02)KV	F6:3167	15	98	98	15	640.3211	3	30.29	-	1.2323E8	1917.9407	0.4	Carbamidomethylation	94 90 95 100 100 100 100 100 99 100 100 100 100 100 100	LHQDWLDGKEYKC(+57.02)KV	ETHCD
8	CR3022_091620_ETHcD_35_T.raw	F8:1863	THQGLSSPVTK	F8:1811	11	98	98	11	385.5440	3	17.58	-	2.1874E5	1153.6091	0.8		96 95 95 99 100 100 99 99 100 100 100	THQGLSSPVTK	ETHCD
7	CR3022_091620_ETHcD_35_P.raw	F7:6317	FTLTLSSL	F7:7249	8	98	98	8	441.2524	2	61.30	-	1.1359E5	880.4905	-0.2		93 95 100 100 99 99 100 100	FTLTLSSL	ETHCD
10	CR3022_091620_ETHcD_40_E.raw	F10:5072	KKEDLYLKPL	F10:2971	10	98	98	10	416.2518	3	28.46	-	5.1794E5	1245.7332	0.4		97 96 98 99 99 99 100 99 98 98	KKEDLYLKPL	ETHCD
13	CR3022_091620_HCD_C.raw	F13:7740	SSLNKNYY	F13:2713	8	98	98	8	494.7410	2	23.45	-	2.9817E5	987.4661	1.4		100 99 99 97 97 95 99 100	SSLNKNYY	HCD
2	CR3022_091620_ETHcD_30_E.raw	F2:20405	LVKDYFPEPV	F2:4891	10	98	98	10	603.8248	2	45.73	-	1.9006E6	1205.6331	1.6		99 98 94 99 100 98 98 100 100 100	LVKDYFPEPV	ETHCD
2	CR3022_091620_ETHcD_30_E.raw	F2:5992	PYTFGQGT	F2:3856	8	98	98	8	435.7032	2	35.61	-	2.9693E6	869.3919	0.0		96 96 100 99 99 98 99 99	PYTFGQGT	ETHCD
9	CR3022_091620_ETHcD_40_C.raw	F9:24144	LTSKADYEKHKVY	F9:2029	13	98	98	13	791.4187	2	19.48	-	3.8399E7	1580.8198	1.9		96 96 98 96 96 98 98 100 100 100 100 100 100	LTSKADYEKHKVY	ETHCD
10	CR3022_091620_ETHcD_40_E.raw	F10:22198	GVPDRFSGSGSGTSTRES	F10:2209	18	98	98	18	595.2793	3	21.79	-	6.6352E6	1782.8132	1.6		93 90 97 99 100 100 100 100 100 99 99 100 100 100 100 98 98 96	GVPDRFSGSGSGTSTRES	ETHCD
1	CR3022_091620_ETHcD_30_C.raw	F1:9028	LFPPSDEQL	F1:5518	9	98	98	9	523.2635	2	46.16	-	4.443E6	1044.5127	-0.1		97 96 99 98 98 99 99 99 100	LFPPSDEQL	ETHCD
4	CR3022_091620_ETHcD_30_T.raw	F4:13070	STFVLDEFK	F4:5347	9	98	98	9	543.2795	2	47.49	-	3.9205E5	1084.5439	0.4		97 98 100 99 95 96 100 100 100	STFVLDEFK	ETHCD
12	CR3022_091620_ETHcD_40_T.raw	F12:25179	TPEVTC(+57.02)VVVDVSHEDPEVK	F12:4604	19	98	98	19	713.6830	3	42.99	-	1.2473E9	2138.0200	3.3	Carbamidomethylation	99 99 98 97 98 97 98 100 100 100 100 99 99 99 95 93 99 100 100	TPEVTC(+57.02)VVVDVSHEDPEVK	ETHCD
6	CR3022_091620_ETHcD_35_E.raw	F6:10256	LHQDWLNGKEY	F6:3785	11	98	98	11	468.2304	3	35.25	-	3.7128E5	1401.6677	1.3		95 92 96 100 100 100 99 100 100 100 100	LHQDWLNGKEY	ETHCD
1	CR3022_091620_ETHcD_30_C.raw	F1:10036	C(+57.02)KSSQSVLY	F1:2612	9	98	98	9	536.2606	2	25.25	-	3.8465E7	1070.5066	0.1	Carbamidomethylation	98 97 99 97 95 99 100 100 100	C(+57.02)KSSQSVLY	ETHCD
10	CR3022_091620_ETHcD_40_E.raw	F10:7588	FHPEQLL	F10:4430	7	98	98	7	442.2375	2	41.52	-	4.9233E5	882.4599	0.5		97 95 99 100 97 100 100	FHPEQLL	ETHCD
2	CR3022_091620_ETHcD_30_E.raw	F2:1015	AERELVRDL	F2:2723	9	98	98	9	367.5399	3	26.14	-	7.3446E5	1099.5986	-0.8		95 95 98 100 100 100 100 99 98	AERELVRDL	ETHCD
3	CR3022_091620_ETHcD_30_P.raw	F3:2436	HEALHNHYTQKSL	F3:1881	13	98	98	13	395.2010	4	18.03	-	1.1733E6	1576.7747	0.1		97 96 96 99 100 99 99 99 98 97 100 100 100	HEALHNHYTQKSL	ETHCD
10	CR3022_091620_ETHcD_40_E.raw	F10:12492	VRHPYSDEVDRS	F10:1800	12	98	98	12	487.2361	3	17.49	-	3.042E5	1458.6851	0.9		96 95 98 99 100 99 99 100 99 99 99 97	VRHPYSDEVDRS	ETHCD
8	CR3022_091620_ETHcD_35_T.raw	F8:13217	AYLQWSSLK	F8:4825	9	98	98	9	548.2956	2	43.87	-	1.9471E6	1094.5759	0.6		96 96 99 95 99 99 100 100 100	AYLQWSSLK	ETHCD
16	CR3022_091620_HCD_T.raw	F16:9472	HELLEFR	F16:3785	7	98	98	7	472.2542	2	31.75	-	2.4038E5	942.4922	1.7		95 99 99 98 98 99 98	HELLEFR	HCD
14	CR3022_091620_HCD_E.raw	F14:8972	LYSQWKV	F14:5373	7	98	98	7	462.2523	2	38.24	-	1.992E6	922.4912	-1.2		100 99 99 98 99 96 96	LYSQWKV	HCD
4	CR3022_091620_ETHcD_30_T.raw	F4:14960	QSVLYSSLNK	F4:3035	10	98	98	10	569.8096	2	30.68	-	2.5294E6	1137.6030	1.4		90 95 100 100 99 99 100 100 100 100	QSVLYSSLNK	ETHCD
2	CR3022_091620_ETHcD_30_E.raw	F2:16692	WYVDGVEVH	F2:4756	9	98	98	9	552.2638	2	44.28	-	1.974E8	1102.5083	4.3		93 95 99 99 99 100 100 100 100	WYVDGVEVH	ETHCD
5	CR3022_091620_ETHcD_35_C.raw	F5:22969	VLDGEEAVPGSWPW	F5:7575	14	98	98	14	771.3688	2	63.58	-	3.6925E7	1540.7197	2.1		97 98 100 99 100 100 100 99 97 93 98 97 100 100	VLDGEEAVPGSWPW	ETHCD
5	CR3022_091620_ETHcD_35_C.raw	-	TLSKADYEKHKVY	F5:1919	13	98	98	13	527.9474	3	18.48	-	0	1580.8198	0.4		98 99 100 100 99 99 98 95 93 98 99 100 100	TLSKADYEKHKVY	ETHCD
1	CR3022_091620_ETHcD_30_C.raw	-	AFQAELAQLM	F1:7329	10	98	98	10	561.2863	2	60.45	-	0	1120.5586	-0.5		97 95 95 99 99 99 100 99 100 99	AFQAELAQLM	ETHCD
3	CR3022_091620_ETHcD_30_P.raw	F3:5715	MELLNNF	F3:6910	7	98	98	7	440.7168	2	56.99	-	1.6526E6	879.4160	3.4		92 97 100 100 99 100 100	MELLNNF	ETHCD
15	CR3022_091620_HCD_P.raw	F15:11397	WASTRESGVPDRF	F15:5183	13	98	98	13	503.2480	3	32.43	-	1.3941E8	1506.7214	0.6		100 100 100 98 97 98 94 95 99 98 99 99 100	WASTRESGVPDRF	HCD
9	CR3022_091620_ETHcD_40_C.raw	F9:27224	TSGVHTFPAVLQSSGLY	F9:6345	17	98	98	17	882.4534	2	52.66	-	2.2411E7	1762.8889	1.9		96 95 97 99 100 100 97 95 99 100 100 97 99 100 100 100 100	TSGVHTFPAVLQSSGLY	ETHCD
14	CR3022_091620_HCD_E.raw	F14:15718	TVLHQDWLDGKEYKC(+57.02)KV	F14:4831	17	98	98	17	530.5212	4	34.88	-	9.8913E6	2118.0566	-0.4	Carbamidomethylation	99 100 100 100 99 100 100 100 100 96 95 97 95 96 98 97 99	TVLHQDWLDGKEYKC(+57.02)KV	HCD
14	CR3022_091620_HCD_E.raw	F14:25534	LHQDWLDGKEYKC(+57.02)KVS	F14:3613	16	98	98	16	669.3315	3	28.44	-	8.6688E7	2004.9727	0.1	Carbamidomethylation	100 99 99 100 99 100 100 98 97 99 98 97 95 96 97 100	LHQDWLDGKEYKC(+57.02)KVS	HCD
12	CR3022_091620_ETHcD_40_T.raw	F12:3734	MVNHFLAEFK	F12:3870	10	98	98	10	412.5467	3	37.47	-	2.9233E5	1234.6169	1.1		95 94 95 99 100 100 100 100 100 100	MVNHFLAEFK	ETHCD
7	CR3022_091620_ETHcD_35_P.raw	F7:11177	VASTKGPSVF	F7:3326	10	98	98	10	496.7755	2	28.84	-	5.8301E8	991.5338	2.6		95 95 99 100 99 97 97 100 100 100	VASTKGPSVF	ETHCD
7	CR3022_091620_ETHcD_35_P.raw	F7:12050	TVLHQDWL	F7:5471	8	98	98	8	506.2677	2	44.37	-	7.7533E7	1010.5185	2.3		95 96 99 98 98 100 100 100	TVLHQDWL	ETHCD
16	CR3022_091620_HCD_T.raw	F16:7663	LLVDALQK	F16:4248	8	98	98	8	450.2817	2	34.72	-	4.5519E5	898.5488	0.2		99 99 99 99 98 98 94 99	LLVDALQK	HCD
6	CR3022_091620_ETHcD_35_E.raw	F6:10549	YLPTVDYA	F6:4817	8	98	98	8	471.2344	2	45.05	-	4.0205E5	940.4542	0.0		96 95 98 99 99 100 100 99	YLPTVDYA	ETHCD
1	CR3022_091620_ETHcD_30_C.raw	F1:4064	ASTRESGVPDRF	F1:2544	12	98	98	12	441.2221	3	24.90	-	1.2089E8	1320.6421	1.8		94 95 99 99 99 99 99 98 98 100 100 100	ASTRESGVPDRF	ETHCD
14	CR3022_091620_HCD_E.raw	-	FLFPPSDEQLKS	F14:7261	12	98	98	12	704.3638	2	50.20	-	0	1406.7080	3.6		99 100 100 100 100 100 100 99 97 99 92 95	FLFPPSDEQLKS	HCD
8	CR3022_091620_ETHcD_35_T.raw	F8:17118	VVSVLTVLHQDWLNGK	F8:6943	16	98	98	16	603.3423	3	57.65	-	1.0667E9	1806.9993	3.2		99 99 95 96 100 99 99 99 99 96 97 96 100 99 100 100	VVSVLTVLHQDWLNGK	ETHCD
1	CR3022_091620_ETHcD_30_C.raw	F1:8312	GLSKADYEKHKVY	F1:2085	13	98	98	13	513.2719	3	20.01	-	3.061E6	1536.7937	0.1		88 92 98 100 100 100 100 100 100 100 100 100 100	GLSKADYEKHKVY	ETHCD
5	CR3022_091620_ETHcD_35_C.raw	F5:5942	VELKRTVAAPSVF	F5:4015	13	98	98	13	472.9455	3	36.29	-	1.9372E5	1415.8135	0.8		97 98 100 100 99 97 97 98 95 97 100 100 100	VELKRTVAAPSVF	ETHCD
2	CR3022_091620_ETHcD_30_E.raw	F2:18330	HPYWNTDDV	F2:3911	9	98	98	9	573.7473	2	36.27	-	4.8737E6	1145.4778	1.9		93 95 99 99 98 100 100 100 100	HPYWNTDDV	ETHCD
2	CR3022_091620_ETHcD_30_E.raw	F2:10683	PYTFGQGTV	F2:4568	9	98	98	9	485.2381	2	42.76	-	9.8578E6	968.4603	1.4		94 95 100 100 100 99 100 99 98	PYTFGQGTV	ETHCD
12	CR3022_091620_ETHcD_40_T.raw	F12:14520	HPYSDEVDR	F12:1741	9	98	98	9	559.2497	2	16.81	-	2.7366E5	1116.4836	1.1		95 96 98 99 99 98 99 100 100	HPYSDEVDR	ETHCD
3	CR3022_091620_ETHcD_30_P.raw	F3:4107	LRVAPEEHPVL	F3:3834	11	98	98	11	420.5754	3	32.33	-	1.4613E6	1258.7034	0.8		97 95 99 97 98 100 100 99 97 99 100	LRVAPEEHPVL	ETHCD
1	CR3022_091620_ETHcD_30_C.raw	F1:7074	SSLNKNYY	F1:2476	8	98	98	8	494.7405	2	23.91	-	3.8147E5	987.4661	0.3		97 96 98 97 98 99 100 100	SSLNKNYY	ETHCD
2	CR3022_091620_ETHcD_30_E.raw	F2:18438	M(+15.99)HEALHNHYTQKSL	F2:1937	14	98	98	14	575.6110	3	18.55	-	7.3459E6	1723.8101	0.6	Oxidation (M)	88 92 100 100 100 100 100 99 100 100 100 100 100 98	M(+15.99)HEALHNHYTQKSL	ETHCD
10	CR3022_091620_ETHcD_40_E.raw	-	SHEDPEVKFN	F10:2423	10	98	98	10	601.2783	2	23.59	-	0	1200.5410	0.8		92 95 100 100 99 100 100 100 100 97	SHEDPEVKFN	ETHCD
8	CR3022_091620_ETHcD_35_T.raw	F8:9634	HQDWLNGK	F8:2303	8	98	98	8	499.2471	2	22.87	-	1.8818E6	996.4777	2.0		92 94 100 100 100 100 100 100	HQDWLNGK	ETHCD
14	CR3022_091620_HCD_E.raw	F14:39893	LQSGDSQESVTEQDSKDSTY	F14:3528	20	98	98	20	1102.4771	2	27.75	-	6.8857E5	2202.9399	-0.2		96 99 100 100 100 100 100 100 100 100 100 100 100 100 100 93 88 92 99 100	LQSGDSQESVTEQDSKDSTY	HCD
10	CR3022_091620_ETHcD_40_E.raw	F10:13050	PYTFGQGTL	F10:5094	9	98	98	9	492.2451	2	47.78	-	8.9122E5	982.4760	-0.3		93 94 100 100 100 98 99 100 100	PYTFGQGTL	ETHCD
14	CR3022_091620_HCD_E.raw	F14:19190	AGDTHLGGEDFDNRLV	F14:5409	16	98	98	16	572.6044	3	38.52	-	6.611E6	1714.7910	0.2		99 98 100 100 100 100 100 98 99 100 100 100 97 94 92 96	AGDTHLGGEDFDNRLV	HCD
12	CR3022_091620_ETHcD_40_T.raw	F12:783	VHLELGPDGR	F12:2733	10	98	98	10	364.8649	3	27.47	-	6.3719E4	1091.5723	0.6		98 98 99 99 100 97 93 98 100 100	VHLELGPDGR	ETHCD
12	CR3022_091620_ETHcD_40_T.raw	F12:455	RPHFFFPK	F12:3235	8	98	98	8	359.1998	3	32.28	-	4.6674E5	1074.5762	1.3		96 97 98 100 100 97 99 100	RPHFFFPK	ETHCD
7	CR3022_091620_ETHcD_35_P.raw	F7:6216	ELKRTVAAPSVF	F7:3969	12	98	98	12	439.9225	3	33.64	-	1.2343E7	1316.7451	0.5		93 95 99 99 99 99 100 97 97 99 100 100	ELKRTVAAPSVF	ETHCD
10	CR3022_091620_ETHcD_40_E.raw	F10:37620	GNSQESVTEQDSKDST	F10:1751	16	98	98	16	856.3682	2	17.07	-	2.9331E7	1710.7180	2.2		96 95 97 94 98 98 98 99 100 99 100 99 99 100 99 99	GNSQESVTEQDSKDST	ETHCD
15	CR3022_091620_HCD_P.raw	F15:28697	LVLDNGSGMC(+57.02)KAGF	F15:7265	14	98	98	14	734.8501	2	41.59	-	1.6456E6	1467.6851	0.4	Carbamidomethylation	97 100 100 100 99 99 99 97 95 98 98 99 98 96	LVLDNGSGMC(+57.02)KAGF	HCD
14	CR3022_091620_HCD_E.raw	F14:39135	LQSGNSQESVTEQDSKDST	F14:2270	19	98	98	19	1020.4545	2	20.13	-	3.6716E7	2038.8926	0.9		98 99 100 100 100 100 100 100 100 100 100 100 100 100 100 83 91 98 99	LQSGNSQESVTEQDSKDST	HCD
2	CR3022_091620_ETHcD_30_E.raw	F2:2957	VKGFYPS	F2:2974	7	98	98	7	399.2136	2	28.20	-	2.5112E6	796.4119	1.0		97 96 99 100 98 98 99	VKGFYPS	ETHCD
6	CR3022_091620_ETHcD_35_E.raw	F6:18453	WYVDGVEVH	F6:4756	9	98	98	9	552.2631	2	44.39	-	1.9076E8	1102.5083	3.1		93 95 99 99 99 99 100 100 100	WYVDGVEVH	ETHCD
4	CR3022_091620_ETHcD_30_T.raw	F4:7965	WYVDGVEVHNAK	F4:3453	12	98	98	12	472.9019	3	34.41	-	4.8926E6	1415.6833	0.4		89 95 100 100 100 100 100 99 99 98 100 100	WYVDGVEVHNAK	ETHCD
1	CR3022_091620_ETHcD_30_C.raw	F1:22103	VRVSVLTVLHQDWLDGKEY	F1:6719	19	98	98	19	753.0725	3	55.19	-	8.4472E5	2256.1902	2.4		99 91 97 100 99 99 99 99 99 97 92 99 100 100 100 99 97 99 100	VRVSVLTVLHQDWLDGKEY	ETHCD
6	CR3022_091620_ETHcD_35_E.raw	F6:11070	SHEDPEVKFNKV	F6:2380	12	98	98	12	476.9089	3	23.33	-	1.7021E6	1427.7043	0.3		94 95 100 99 98 98 98 100 100 100 99 99	SHEDPEVKFNKV	ETHCD
6	CR3022_091620_ETHcD_35_E.raw	F6:20365	M(+15.99)HEALHNHYTQKSL	F6:1874	14	98	98	14	575.6112	3	18.33	-	5.5539E6	1723.8101	1.0	Oxidation (M)	92 95 100 100 100 100 100 100 100 100 99 100 98 93	M(+15.99)HEALHNHYTQKSL	ETHCD
9	CR3022_091620_ETHcD_40_C.raw	F9:9741	QAEDVAVYY	F9:4834	9	98	98	9	529.2458	2	42.28	-	4.7773E6	1056.4763	0.8		94 97 99 100 100 97 97 100 100	QAEDVAVYY	ETHCD
10	CR3022_091620_ETHcD_40_E.raw	F10:12655	MHEALHNSLADRA	F10:2078	13	98	98	13	488.9054	3	20.46	-	1.2345E6	1463.6938	0.4		98 98 99 99 100 100 100 100 100 94 94 99 97	MHEALHNSLADRA	ETHCD
9	CR3022_091620_ETHcD_40_C.raw	F9:9290	NNFYPREAKVQW(+15.99)	F9:3065	12	98	98	12	523.2607	3	29.29	-	3.7588E6	1566.7578	1.5	Oxidation (HW)	93 95 100 98 98 99 100 99 98 99 100 100	NNFYPREAKVQW(+15.99)	ETHCD
3	CR3022_091620_ETHcD_30_P.raw	F3:17478	LLM(+15.99)LGDSETRYSPSF	F3:5758	15	98	98	15	577.9460	3	46.65	-	1.1869E7	1730.8186	-1.3	Oxidation (M)	100 100 92 90 99 100 99 99 100 100 100 98 98 99 100	LLM(+15.99)LGDSETRYSPSF	ETHCD
4	CR3022_091620_ETHcD_30_T.raw	F4:6908	QTVAVGVLK	F4:2799	9	98	98	9	457.7876	2	28.59	-	4.989E6	913.5596	1.0		92 96 99 99 99 100 100 100 100	QTVAVGVLK	ETHCD
4	CR3022_091620_ETHcD_30_T.raw	F4:17310	VVSVLTVLHQDWLDGK	F4:6429	16	98	98	16	603.6682	3	54.21	-	1.4763E6	1807.9832	-0.2		99 99 96 97 99 96 96 100 99 98 99 98 100 97 98 100	VVSVLTVLHQDWLDGK	ETHCD
3	CR3022_091620_ETHcD_30_P.raw	F3:18901	FLFPPSDEQL	F3:7667	10	98	98	10	596.7986	2	61.48	-	8.648E7	1191.5811	1.3		100 99 95 96 97 98 99 100 100 100	FLFPPSDEQL	ETHCD
10	CR3022_091620_ETHcD_40_E.raw	F10:23539	GNSQESVTEQDSKDSKV	F10:1842	17	98	98	17	613.2857	3	18.01	-	1.3211E6	1836.8337	0.8		92 88 95 98 100 100 100 100 100 99 100 100 100 100 100 100 99	GNSQESVTEQDSKDSKV	ETHCD
2	CR3022_091620_ETHcD_30_E.raw	F2:8530	GTEVKKPGESLKL	F2:2425	13	98	98	13	462.6062	3	23.84	-	1.9722E8	1384.7925	3.2		92 94 99 100 100 98 96 99 100 100 100 100 100	GTEVKKPGESLKL	ETHCD
12	CR3022_091620_ETHcD_40_T.raw	F12:14585	FNWYVDGVEVHNAK	F12:4488	14	98	98	14	559.9396	3	42.26	-	4.3547E9	1676.7947	1.3		97 95 96 98 99 97 95 99 99 100 100 99 100 100	FNWYVDGVEVHNAK	ETHCD
15	CR3022_091620_HCD_P.raw	F15:15799	YSSLNKNYL	F15:5073	9	98	98	9	551.2829	2	31.96	-	6.2563E7	1100.5503	0.9		100 100 100 100 98 95 95 98 100	YSSLNKNYL	HCD
2	CR3022_091620_ETHcD_30_E.raw	F2:14924	TVLHQDWLDGKEYKC(+57.02)KV	F2:3679	17	98	98	17	530.5224	4	34.27	-	1.6654E7	2118.0566	1.8	Carbamidomethylation	92 92 98 97 96 100 100 100 100 99 99 100 100 99 99 100 100	TVLHQDWLDGKEYKC(+57.02)KV	ETHCD
7	CR3022_091620_ETHcD_35_P.raw	F7:22376	VVVDVSHEDPEVKFH(+15.99)F	F7:6097	16	98	98	16	633.6490	3	49.66	-	8.718E6	1897.9209	2.3	Oxidation (HW)	100 100 100 100 100 100 100 99 95 86 96 99 100 100 99 100	VVVDVSHEDPEVKFH(+15.99)F	ETHCD
14	CR3022_091620_HCD_E.raw	F14:9656	TFGQGTKVV	F14:3407	9	98	98	9	468.7607	2	27.10	-	2.0926E6	935.5076	-0.7		99 99 99 96 95 98 99 99 100	TFGQGTKVV	HCD
10	CR3022_091620_ETHcD_40_E.raw	F10:20115	VQSGTEVKKPGESLKL	F10:2572	16	98	98	16	567.3250	3	25.15	-	1.4549E7	1698.9517	0.8		86 90 99 100 100 100 100 100 100 99 99 99 100 100 100 100	VQSGTEVKKPGESLKL	ETHCD
8	CR3022_091620_ETHcD_35_T.raw	F8:14899	SYSC(+57.02)QVTHEGSTVEK	F8:2073	15	98	98	15	571.2590	3	20.34	-	7.7115E5	1710.7520	1.9	Carbamidomethylation	96 96 99 98 95 99 100 100 99 96 97 99 100 100 100	SYSC(+57.02)QVTHEGSTVEK	ETHCD
9	CR3022_091620_ETHcD_40_C.raw	F9:13073	TTLPPSREEM	F9:2662	10	98	98	10	580.7859	2	25.95	-	7.9876E6	1159.5542	2.6		100 100 99 95 97 97 95 99 100 100	TTLPPSREEM	ETHCD
5	CR3022_091620_ETHcD_35_C.raw	F5:24376	TVLHQDWLDGKEY	F5:4570	13	98	98	13	802.3931	2	40.10	-	4.6118E8	1602.7678	2.3		97 97 99 99 96 100 99 99 98 97 98 100 100	TVLHQDWLDGKEY	ETHCD
2	CR3022_091620_ETHcD_30_E.raw	F2:7139	FDEFKPL	F2:4601	7	98	98	7	448.2322	2	43.10	-	2.0144E6	894.4487	1.3		97 98 100 99 97 98 99	FDEFKPL	ETHCD
8	CR3022_091620_ETHcD_35_T.raw	F8:16720	LTYWLGWVR	F8:6742	9	98	98	9	597.3283	2	56.31	-	3.0118E6	1192.6394	2.2		99 99 98 97 98 98 96 99 100	LTYWLGWVR	ETHCD
1	CR3022_091620_ETHcD_30_C.raw	F1:1713	VSHEDPEVKF	F1:2840	10	98	98	10	396.1965	3	27.15	-	2.9374E5	1185.5667	0.8		98 98 100 100 99 92 97 99 100 100	VSHEDPEVKF	ETHCD
13	CR3022_091620_HCD_C.raw	F13:13692	SC(+57.02)SVMHEAHL	F13:2561	10	98	98	10	585.7551	2	22.53	-	3.2633E6	1169.4958	-0.2	Carbamidomethylation	86 99 100 100 100 100 100 100 98 100	SC(+57.02)SVMHEAHL	HCD
5	CR3022_091620_ETHcD_35_C.raw	F5:387	TQKSLF	F5:2905	6	98	98	6	362.2058	2	27.72	-	9.6306E4	722.3963	1.1		97 94 99 100 100 100	TQKSLF	ETHCD
9	CR3022_091620_ETHcD_40_C.raw	F9:7301	YSSLNKNY	F9:2205	8	98	98	8	494.7407	2	21.47	-	4.9996E6	987.4661	0.7		95 95 98 99 98 100 100 100	YSSLNKNY	ETHCD
5	CR3022_091620_ETHcD_35_C.raw	F5:3708	HQDWLDGKEY	F5:3455	10	98	98	10	430.8635	3	32.15	-	8.5768E5	1289.5676	0.8		92 92 100 100 100 100 100 99 100 100	HQDWLDGKEY	ETHCD
1	CR3022_091620_ETHcD_30_C.raw	F1:6516	NFYPREAKVQW(+15.99)	F1:3822	11	98	98	11	485.2457	3	35.08	-	1.7207E6	1452.7148	0.3	Oxidation (HW)	98 98 96 97 98 99 97 98 100 99 100	NFYPREAKVQW(+15.99)	ETHCD
5	CR3022_091620_ETHcD_35_C.raw	F5:6509	SSPVTKSNF	F5:2151	9	98	98	9	483.7495	2	20.75	-	4.2599E5	965.4818	2.6		97 95 97 98 99 99 100 99 99	SSPVTKSNF	ETHCD
10	CR3022_091620_ETHcD_40_E.raw	F10:10402	KLFDSDPL	F10:4482	8	98	98	8	467.7479	2	42.01	-	7.9025E5	933.4807	0.5		92 96 99 100 100 100 99 99	KLFDSDPL	ETHCD
7	CR3022_091620_ETHcD_35_P.raw	F7:20053	VKDYFPEPSL	F7:4861	10	98	98	10	597.8068	2	39.80	-	4.133E9	1193.5967	1.9		98 97 100 100 94 95 99 100 100 100	VKDYFPEPSL	ETHCD
5	CR3022_091620_ETHcD_35_C.raw	F5:6566	C(+57.02)KKVSNKSLSSTL	F5:1955	13	98	98	13	484.6024	3	18.84	-	1.2833E5	1450.7812	2.9	Carbamidomethylation	93 95 99 100 100 99 97 97 98 99 100 100 100	C(+57.02)KKVSNKSLSSTL	ETHCD
5	CR3022_091620_ETHcD_35_C.raw	F5:7714	GDSVMHEALHNHY	F5:3349	13	98	98	13	503.8898	3	31.47	-	8.7775E5	1508.6467	0.6		93 94 97 97 99 100 100 99 99 100 100 100 100	GDSVMHEALHNHY	ETHCD
1	CR3022_091620_ETHcD_30_C.raw	-	C(+57.02)SSVM(+15.99)HEAL	F1:2321	9	98	98	9	525.2241	2	22.31	-	0	1048.4319	1.7	Carbamidomethylation; Oxidation (M)	96 98 99 99 98 94 99 100 100	C(+57.02)SSVM(+15.99)HEAL	ETHCD
2	CR3022_091620_ETHcD_30_E.raw	F2:11357	GTEVKKPGESLKLS	F2:2227	14	98	98	14	491.6157	3	21.84	-	8.2342E6	1471.8245	0.5		92 95 100 100 100 96 95 100 100 100 100 100 100 98	GTEVKKPGESLKLS	ETHCD
14	CR3022_091620_HCD_E.raw	F14:13858	LHQDWLDGKEYK	F14:3877	12	98	98	12	511.2560	3	29.63	-	1.7709E7	1530.7466	-0.2		99 98 99 100 100 100 100 96 93 99 97 99	LHQDWLDGKEYK	HCD
3	CR3022_091620_ETHcD_30_P.raw	-	LQLTESPDSL	F3:5725	10	98	98	10	551.7852	2	46.29	-	0	1101.5554	0.3		97 96 100 100 100 97 95 99 100 100	LQLTESPDSL	ETHCD
5	CR3022_091620_ETHcD_35_C.raw	F5:4669	TLTLSKADYEKHKVY	F5:2812	15	98	98	15	449.7457	4	26.97	-	8.7071E5	1794.9517	1.2		85 99 99 98 98 99 100 100 100 100 99 99 100 100 100	TLTLSKADYEKHKVY	ETHCD
11	CR3022_091620_ETHcD_40_P.raw	F11:912	YGKKSKLEF	F11:2170	9	98	98	9	367.2099	3	20.82	-	1.3128E5	1098.6072	0.6		94 95 99 100 99 98 99 100 100	YGKKSKLEF	ETHCD
3	CR3022_091620_ETHcD_30_P.raw	F3:5923	HNHYTQKSLSL	F3:2470	11	98	98	11	443.2300	3	22.97	-	2.0449E6	1326.6680	0.2		95 97 100 100 99 97 98 97 98 100 100	HNHYTQKSLSL	ETHCD
9	CR3022_091620_ETHcD_40_C.raw	F9:5064	VSHRSGETEDTF	F9:1861	12	98	98	12	455.5420	3	17.88	-	1.0419E5	1363.6003	2.9		94 94 98 99 99 97 98 99 99 100 100 100	VSHRSGETEDTF	ETHCD
11	CR3022_091620_ETHcD_40_P.raw	-	LFFPPSDEQL	F11:7134	10	98	98	10	596.7991	2	60.49	-	0	1191.5811	2.2		99 97 95 96 98 99 99 100 100 100	LFFPPSDEQL	ETHCD
5	CR3022_091620_ETHcD_35_C.raw	F5:3528	GVLHQDW	F5:3656	7	98	98	7	427.7117	2	33.68	-	3.0152E6	853.4083	0.8		97 97 98 97 99 100 100	GVLHQDW	ETHCD
8	CR3022_091620_ETHcD_35_T.raw	F8:10625	YLQWSSLK	F8:4442	8	98	98	8	512.7781	2	41.54	-	1.1624E7	1023.5389	2.7		96 96 96 99 100 100 100 100	YLQWSSLK	ETHCD
12	CR3022_091620_ETHcD_40_T.raw	F12:485	LREEYPDR	F12:1790	8	98	98	8	359.8493	3	17.35	-	7.6006E5	1076.5249	1.0		97 98 100 100 94 97 100 100	LREEYPDR	ETHCD
16	CR3022_091620_HCD_T.raw	F16:3470	YDLDFK	F16:4645	6	98	98	6	400.6952	2	37.10	-	5.3397E5	799.3752	0.9		95 98 98 99 100 99	YDLDFK	HCD
7	CR3022_091620_ETHcD_35_P.raw	F7:2811	VSHEDPEVKF	F7:2994	10	98	98	10	396.1968	3	26.84	-	5.0644E7	1185.5667	1.7		95 94 98 100 99 97 99 100 100 100	VSHEDPEVKF	ETHCD
1	CR3022_091620_ETHcD_30_C.raw	F1:21351	NSGALTSRHTMLAVLQSSGLY	F1:6888	21	98	98	21	736.0439	3	56.75	-	2.0314E7	2205.1211	-5.1		89 92 99 100 100 100 100 100 99 98 94 95 98 100 100 100 100 100 100 100 100	NSGALTSRHTMLAVLQSSGLY	ETHCD
16	CR3022_091620_HCD_T.raw	F16:34562	FNW(+15.99)YVDREVHNAK	F16:5336	13	98	98	13	847.4027	2	41.10	-	4.6616E6	1692.8008	-5.9	Oxidation (HW)	95 92 99 100 100 100 99 100 99 98 95 99 100	FNW(+15.99)YVDREVHNAK	HCD
5	CR3022_091620_ETHcD_35_C.raw	F5:1330	GLSKADYEKHKVY	F5:2021	13	98	98	13	385.2061	4	19.45	-	1.3201E6	1536.7937	0.9		88 92 98 100 100 100 100 100 100 100 100 100 100	GLSKADYEKHKVY	ETHCD
2	CR3022_091620_ETHcD_30_E.raw	F2:5218	LHEKTPVSDRV	F2:1908	11	98	98	11	427.5704	3	18.32	-	1.1339E6	1279.6885	0.6		97 96 100 100 96 95 99 100 100 99 98	LHEKTPVSDRV	ETHCD
9	CR3022_091620_ETHcD_40_C.raw	F9:3878	VRQMPGKGLEW	F9:3621	11	98	98	11	434.2334	3	33.79	-	5.0073E7	1299.6758	2.0		96 96 97 95 98 100 100 99 100 100 100	VRQMPGKGLEW	ETHCD
3	CR3022_091620_ETHcD_30_P.raw	-	FLFPPSDEQL	F3:7097	10	98	98	10	596.7990	2	59.65	-	0	1191.5811	1.9		100 99 95 96 96 97 99 100 100 100	FLFPPSDEQL	ETHCD
10	CR3022_091620_ETHcD_40_E.raw	F10:14023	LHQDWLDGKEYKC(+57.02)KVS	F10:2993	16	98	98	16	502.2519	4	28.83	-	1.4233E8	2004.9727	2.8	Carbamidomethylation	96 92 97 100 100 100 100 100 100 100 100 99 99 99 98 93	LHQDWLDGKEYKC(+57.02)KVS	ETHCD
1	CR3022_091620_ETHcD_30_C.raw	F1:14238	SLSSVVTVPSSSLGTQTY	F1:6377	18	98	98	18	604.9800	3	52.58	-	3.3133E7	1811.9153	1.7		96 97 100 100 100 100 100 96 90 94 100 100 100 100 99 99 100 100	SLSSVVTVPSSSLGTQTY	ETHCD
5	CR3022_091620_ETHcD_35_C.raw	-	AC(+57.02)EVTHQGL	F5:2308	9	98	98	9	507.7377	2	22.31	-	0	1013.4600	0.9	Carbamidomethylation	94 96 100 99 99 98 98 100 100	AC(+57.02)EVTHQGL	ETHCD
2	CR3022_091620_ETHcD_30_E.raw	F2:18720	STPYTFGQGTV	F2:4768	11	98	98	11	579.2794	2	44.49	-	1.0195E7	1156.5400	3.7		98 97 99 99 100 100 99 98 100 98 94	STPYTFGQGTV	ETHCD
11	CR3022_091620_ETHcD_40_P.raw	F11:5780	VTLHQDWLWL	F11:4075	10	98	98	10	437.5666	3	34.26	-	3.6612E6	1309.6819	-3.0		92 92 99 99 99 100 100 100 100 100	VTLHQDWLWL	ETHCD
4	CR3022_091620_ETHcD_30_T.raw	F4:428	RPHFFFPK	F4:3203	8	98	98	8	359.1999	3	32.21	-	1.2868E6	1074.5762	1.5		95 98 99 100 100 95 99 100	RPHFFFPK	ETHCD
9	CR3022_091620_ETHcD_40_C.raw	F9:1821	HEALHNHYTQKSL	F9:1798	13	98	98	13	395.2011	4	17.37	-	7.1913E5	1576.7747	0.4		96 96 96 97 99 99 99 99 98 97 100 100 100	HEALHNHYTQKSL	ETHCD
2	CR3022_091620_ETHcD_30_E.raw	F2:19318	TLPPSREEM(+15.99)T	F2:2318	10	98	98	10	588.7828	2	22.38	-	2.2331E7	1175.5493	1.4	Oxidation (M)	98 98 99 98 97 95 99 99 100 100	TLPPSREEM(+15.99)T	ETHCD
8	CR3022_091620_ETHcD_35_T.raw	F8:14585	GYSFTTTAER	F8:2951	10	98	98	10	566.7681	2	29.67	-	1.0136E7	1131.5195	1.9		99 99 99 98 98 99 98 94 98 100	GYSFTTTAER	ETHCD
1	CR3022_091620_ETHcD_30_C.raw	F1:8584	NNFYPREAKVAGW	F1:4320	13	98	98	13	517.9293	3	38.36	-	3.3147E8	1550.7629	2.1		97 99 100 93 92 98 100 100 100 100 98 99 100	NNFYPREAKVAGW	ETHCD
13	CR3022_091620_HCD_C.raw	F13:5096	TVLHQDW	F13:4066	7	98	98	7	449.7245	2	32.40	-	6.1797E7	897.4344	-0.1		95 98 100 98 97 100 99	TVLHQDW	HCD
8	CR3022_091620_ETHcD_35_T.raw	F8:3751	ALLFLPR	F8:5209	7	98	98	7	415.2691	2	46.36	-	1.3658E6	828.5221	1.8		97 99 100 98 97 98 99	ALLFLPR	ETHCD
4	CR3022_091620_ETHcD_30_T.raw	F4:1705	FATHAAALSVR	F4:2553	11	98	98	11	381.8806	3	25.95	-	2.7791E4	1142.6196	0.3		96 96 98 98 99 98 98 99 99 99 99	FATHAAALSVR	ETHCD
1	CR3022_091620_ETHcD_30_C.raw	F1:9239	HEALHNHYTQKSL	F1:1855	13	98	98	13	526.5989	3	17.68	-	2.9601E5	1576.7747	0.1		97 98 99 97 95 99 99 98 97 97 99 100 100	HEALHNHYTQKSL	ETHCD
8	CR3022_091620_ETHcD_35_T.raw	-	KYNELLK	F8:2180	7	98	98	7	454.2664	2	21.50	-	0	906.5175	0.9		96 95 96 100 100 100 100	KYNELLK	ETHCD
13	CR3022_091620_HCD_C.raw	F13:2160	TLSKADY	F13:2167	7	98	98	7	399.2051	2	19.65	-	2.154E6	796.3967	-1.2		98 99 98 96 97 99 99	TLSKADY	HCD
4	CR3022_091620_ETHcD_30_T.raw	-	C(+57.02)EVTHQGLSSPVTK	F4:2271	14	98	98	14	514.9248	3	22.84	-	0	1541.7507	1.2	Carbamidomethylation	99 99 99 99 99 91 93 100 99 98 98 100 100 100	C(+57.02)EVTHQGLSSPVTK	ETHCD
5	CR3022_091620_ETHcD_35_C.raw	F5:4209	FYPREAKVQW	F5:3930	10	98	98	10	441.9000	3	35.96	-	5.4692E6	1322.6770	0.8		95 92 97 99 100 100 100 100 100 100	FYPREAKVQW	ETHCD
5	CR3022_091620_ETHcD_35_C.raw	-	SKLTVDKSRW(+15.99)	F5:1900	10	98	98	10	412.5637	3	18.29	-	0	1234.6670	1.7	Oxidation (HW)	93 94 99 100 100 100 100 99 99 98	SKLTVDKSRW(+15.99)	ETHCD
16	CR3022_091620_HCD_T.raw	F16:12433	KVDWLTEK	F16:3439	8	98	98	8	509.7822	2	29.39	-	2.1423E5	1017.5495	0.3		97 99 98 96 99 99 99 98	KVDWLTEK	HCD
3	CR3022_091620_ETHcD_30_P.raw	F3:960	LTTLSSL	F3:6061	7	98	98	7	367.7184	2	48.89	-	2.7649E6	733.4222	0.1		92 98 100 98 99 100 100	LTTLSSL	ETHCD
10	CR3022_091620_ETHcD_40_E.raw	F10:22797	LVKDYFPEPV	F10:4902	10	98	98	10	603.8244	2	45.94	-	1.9318E6	1205.6331	1.0		98 98 98 100 100 96 96 98 99 99	LVKDYFPEPV	ETHCD
10	CR3022_091620_ETHcD_40_E.raw	F10:12300	PYTFGQGTV	F10:4580	9	98	98	9	485.2378	2	42.94	-	9.3308E6	968.4603	0.7		95 96 100 100 100 99 99 99 96	PYTFGQGTV	ETHCD
1	CR3022_091620_ETHcD_30_C.raw	F1:8389	DAGAGLALNDHFVKL	F1:5654	15	98	98	15	514.2757	3	47.62	-	5.4803E5	1539.8044	0.5		96 92 93 95 99 100 100 100 99 99 100 100 100 100 100	DAGAGLALNDHFVKL	ETHCD
3	CR3022_091620_ETHcD_30_P.raw	F3:12828	LFPPSDEEL	F3:6219	9	98	98	9	523.7562	2	49.83	-	1.4025E7	1045.4968	1.0		97 95 99 99 98 97 99 100 100	LFPPSDEEL	ETHCD
8	CR3022_091620_ETHcD_35_T.raw	F8:11728	HQGLSSPVTK	F8:1776	10	98	98	10	527.2893	2	17.38	-	6.7204E6	1052.5615	2.4		96 93 96 98 100 99 99 100 100 100	HQGLSSPVTK	ETHCD
6	CR3022_091620_ETHcD_35_E.raw	F6:12200	RVHPYSDEVDRS	F6:1785	12	98	98	12	487.2366	3	17.38	-	2.9772E5	1458.6851	1.9		94 95 97 98 99 99 99 100 99 100 100 98	RVHPYSDEVDRS	ETHCD
6	CR3022_091620_ETHcD_35_E.raw	F6:34504	GNSQESVTEQDSKDS	F6:1627	15	98	98	15	805.8442	2	15.78	-	1.0748E6	1609.6704	2.2		95 94 98 96 99 99 98 99 100 98 99 99 100 100 99	GNSQESVTEQDSKDS	ETHCD
1	CR3022_091620_ETHcD_30_C.raw	F1:28120	C(+57.02)AEVTHQGLSSPVTKSF	F1:3584	17	98	98	17	924.4529	2	33.24	-	1.1542E8	1846.8884	1.5	Carbamidomethylation	97 97 99 98 98 98 98 98 99 99 98 93 96 99 100 100 100	C(+57.02)AEVTHQGLSSPVTKSF	ETHCD
4	CR3022_091620_ETHcD_30_T.raw	F4:6359	KFGDPVVQSDMK	F4:2813	12	98	98	12	450.8960	3	28.70	-	1.1014E6	1349.6648	1.1		91 95 99 98 99 100 100 98 99 100 100 100	KFGDPVVQSDMK	ETHCD
7	CR3022_091620_ETHcD_35_P.raw	F7:5664	KASDTAYL	F7:2358	8	98	98	8	434.7240	2	22.35	-	1.5255E7	867.4338	-0.4		96 93 98 99 99 100 100 100	KASDTAYL	ETHCD
10	CR3022_091620_ETHcD_40_E.raw	F10:16801	STPYTFGQGT	F10:4092	10	98	98	10	529.7440	2	38.23	-	3.4099E7	1057.4717	1.7		94 95 98 100 100 100 100 97 99 99	STPYTFGQGT	ETHCD
14	CR3022_091620_HCD_E.raw	F14:21010	PYTFGQGTKVV	F14:5141	11	98	98	11	598.8198	2	36.85	-	3.1683E6	1195.6238	1.0		98 99 100 100 96 93 96 99 100 100 100	PYTFGQGTKVV	HCD
12	CR3022_091620_ETHcD_40_T.raw	F12:3660	LFHELTQTDK	F12:2495	10	98	98	10	411.2161	3	25.18	-	2.0929E5	1230.6245	1.5		95 94 98 99 100 99 97 99 100 99	LFHELTQTDK	ETHCD
4	CR3022_091620_ETHcD_30_T.raw	F4:12754	C(+57.02)AEVTHQGLSSPVTK	F4:2325	15	98	98	15	538.6042	3	23.51	-	6.75E6	1612.7878	1.9	Carbamidomethylation	99 99 100 100 99 97 96 97 98 100 96 92 99 100 100	C(+57.02)AEVTHQGLSSPVTK	ETHCD
5	CR3022_091620_ETHcD_35_C.raw	F5:10401	HGDSDLQLDRLSVY	F5:4916	14	98	98	14	539.9337	3	42.48	-	9.4464E5	1616.7793	-0.1		86 94 99 100 100 100 99 99 100 100 99 100 100 100	HGDSDLQLDRLSVY	ETHCD
7	CR3022_091620_ETHcD_35_P.raw	-	LQLTESPDSL	F7:5701	10	98	98	10	551.7852	2	46.14	-	0	1101.5554	0.4		97 97 100 100 100 97 93 98 100 100	LQLTESPDSL	ETHCD
9	CR3022_091620_ETHcD_40_C.raw	F9:10360	ELSKADYEKHKVY	F9:2668	13	98	98	13	537.2791	3	25.79	-	1.4671E6	1608.8147	0.4		99 99 100 99 90 97 100 97 95 99 100 100 100	ELSKADYEKHKVY	ETHCD
12	CR3022_091620_ETHcD_40_T.raw	F12:18297	GLEWMGLLYPGDSETR	F12:7353	16	98	98	16	608.6270	3	61.00	-	1.2014E8	1822.8560	1.8		92 95 100 98 97 98 99 100 96 96 99 100 100 100 100 100	GLEWMGLLYPGDSETR	ETHCD
13	CR3022_091620_HCD_C.raw	F13:25783	TVLHQDSVLDGKEY	F13:5530	14	98	98	14	802.3919	2	39.99	-	2.6242E8	1602.7888	-12.2		98 99 100 100 99 100 90 90 100 100 100 99 100 100	TVLHQDSVLDGKEY	HCD
12	CR3022_091620_ETHcD_40_T.raw	F12:3962	TLLSNLEEAKK	F12:3570	11	98	98	11	415.9064	3	35.04	-	3.1609E5	1244.6975	0.0		98 98 98 97 93 96 99 100 100 100 100	TLLSNLEEAKK	ETHCD
6	CR3022_091620_ETHcD_35_E.raw	F6:19278	TLDC(+57.02)KSSQSV	F6:1841	10	98	98	10	562.7676	2	18.11	-	1.9811E6	1123.5178	2.6	Carbamidomethylation	96 96 99 99 99 99 99 97 99 98	TLDC(+57.02)KSSQSV	ETHCD
12	CR3022_091620_ETHcD_40_T.raw	F12:13571	SLGTQTYLC(+57.02)NVNHK	F12:2818	14	98	98	14	545.6034	3	28.51	-	4.8062E5	1633.7883	0.0	Carbamidomethylation	95 95 98 97 97 100 100 99 99 98 99 98 100 100	SLGTQTYLC(+57.02)NVNHK	ETHCD
16	CR3022_091620_HCD_T.raw	-	LSVDYGK	F16:2815	7	98	98	7	391.2082	2	24.66	-	0	780.4017	0.2		93 98 99 99 99 100 99	LSVDYGK	HCD
3	CR3022_091620_ETHcD_30_P.raw	F3:12909	C(+57.02)SSVM(+15.99)HEAL	F3:2378	9	98	98	9	525.2234	2	22.48	-	6.311E6	1048.4319	0.4	Carbamidomethylation; Oxidation (M)	92 98 100 99 99 97 99 100 100	C(+57.02)SSVM(+15.99)HEAL	ETHCD
9	CR3022_091620_ETHcD_40_C.raw	F9:5889	ARLDHKFDLMY	F9:4186	11	98	98	11	470.2402	3	37.69	-	2.1749E5	1407.6968	1.4		94 95 99 100 100 100 99 99 98 98 98	ARLDHKFDLMY	ETHCD
5	CR3022_091620_ETHcD_35_C.raw	F5:3696	HQDWLNGKEY	F5:3334	10	98	98	10	430.5354	3	31.29	-	1.1463E5	1288.5837	0.4		88 95 100 100 100 100 100 99 100 100	HQDWLNGKEY	ETHCD
4	CR3022_091620_ETHcD_30_T.raw	-	VLPELDGK	F4:2958	8	98	98	8	435.7506	2	30.04	-	0	869.4858	1.0		97 96 96 97 99 100 100 100	VLPELDGK	ETHCD
8	CR3022_091620_ETHcD_35_T.raw	F8:3968	VTHQGLSSPVTK	F8:1962	12	98	98	12	418.5669	3	19.02	-	2.6003E5	1252.6775	1.1		93 94 99 99 100 100 99 96 98 100 100 100	VTHQGLSSPVTK	ETHCD
9	CR3022_091620_ETHcD_40_C.raw	F9:8852	DDFYPREAKVQW	F9:5652	12	98	98	12	518.5842	3	47.80	-	7.1255E5	1552.7310	-0.1		100 99 99 94 95 98 98 97 99 99 100 100	DDFYPREAKVQW	ETHCD
1	CR3022_091620_ETHcD_30_C.raw	F1:11633	KSLLGKDVLF	F1:5071	10	98	98	10	560.3428	2	43.38	-	5.4036E5	1118.6699	1.0		94 96 99 100 99 98 98 98 100 99	KSLLGKDVLF	ETHCD
3	CR3022_091620_ETHcD_30_P.raw	-	FLFPPSDEQL	F3:6887	10	98	98	10	596.7987	2	57.55	-	0	1191.5811	1.5		100 99 94 95 97 98 99 99 100 100	FLFPPSDEQL	ETHCD
7	CR3022_091620_ETHcD_35_P.raw	F7:11326	GVEVHPLVF	F7:5866	9	98	98	9	498.7796	2	47.48	-	2.2353E6	995.5440	0.7		94 94 99 99 98 99 100 100 100	GVEVHPLVF	ETHCD
2	CR3022_091620_ETHcD_30_E.raw	F2:26672	TVLHQDWLDGKEYKC(+57.02)KV	F2:3681	17	98	98	17	707.0264	3	34.32	-	3.5395E6	2118.0566	0.3	Carbamidomethylation	86 90 99 99 99 100 100 100 100 100 100 100 100 99 99 100 98	TVLHQDWLDGKEYKC(+57.02)KV	ETHCD
4	CR3022_091620_ETHcD_30_T.raw	F4:10207	SLNTAYLQWSSLK	F4:5791	13	98	98	13	504.2689	3	50.60	-	3.989E7	1509.7827	1.5		93 94 95 98 99 99 99 98 100 100 100 100 100	SLNTAYLQWSSLK	ETHCD
9	CR3022_091620_ETHcD_40_C.raw	F9:7745	RLPLQDVY	F9:4735	8	98	98	8	502.2828	2	41.35	-	4.1639E6	1002.5498	1.3		96 94 98 99 98 100 100 100	RLPLQDVY	ETHCD
10	CR3022_091620_ETHcD_40_E.raw	F10:17419	ALEEQLQQL	F10:4940	9	98	98	9	536.2876	2	46.22	-	2.7327E5	1070.5608	-0.1		95 97 99 99 95 100 98 100 100	ALEEQLQQL	ETHCD
5	CR3022_091620_ETHcD_35_C.raw	F5:5989	SKLTVDKSRWQQGNVF	F5:3815	16	98	98	16	474.0062	4	34.99	-	1.5625E7	1891.9905	2.8		94 95 99 99 99 100 100 99 99 98 97 95 98 98 100 99	SKLTVDKSRWQQGNVF	ETHCD
6	CR3022_091620_ETHcD_35_E.raw	F6:17542	STRESGVPDRFSGSGS	F6:2321	16	98	98	16	542.5905	3	23.07	-	1.1389E8	1624.7441	3.3		100 99 100 100 100 100 99 98 99 97 93 91 97 99 99 99	STRESGVPDRFSGSGS	ETHCD
9	CR3022_091620_ETHcD_40_C.raw	F9:14811	NAKTKPREEQYNSTY	F9:1642	15	98	98	15	610.3010	3	15.85	-	4.0215E6	1827.8750	3.3		97 99 100 100 99 99 99 99 100 99 100 100 100 100 82	NAKTKPREEQYNSTY	ETHCD
9	CR3022_091620_ETHcD_40_C.raw	-	TLSKADYEKHKVY	F9:2428	13	98	98	13	527.9480	3	23.56	-	0	1580.8198	1.5		96 98 99 100 99 99 99 96 93 98 99 100 100	TLSKADYEKHKVY	ETHCD
9	CR3022_091620_ETHcD_40_C.raw	F9:2017	TLSKADY	F9:2015	7	98	98	7	399.2063	2	19.54	-	3.0924E6	796.3967	1.7		94 95 98 99 100 100 100	TLSKADY	ETHCD
15	CR3022_091620_HCD_P.raw	F15:21186	PEVKF	F15:3872	5	98	98	5	619.3451	1	26.75	-	9.9835E6	618.3377	0.2		96 98 99 99 99	PEVKF	HCD
9	CR3022_091620_ETHcD_40_C.raw	F9:12936	LFPPKPKDTL	F9:3544	10	98	98	10	578.3430	2	31.61	-	8.0992E7	1154.6699	1.4		98 96 99 99 93 97 99 99 100 100	LFPPKPKDTL	ETHCD
4	CR3022_091620_ETHcD_30_T.raw	F4:14209	FNWYVDGVEVHNAK	F4:4499	14	98	98	14	559.9399	3	42.24	-	4.5081E9	1676.7947	2.0		93 93 99 99 99 98 96 99 99 99 100 99 100 100	FNWYVDGVEVHNAK	ETHCD
8	CR3022_091620_ETHcD_35_T.raw	F8:2581	ELHLNLLPNK	F8:3957	10	98	98	10	397.5684	3	38.13	-	1.101E5	1189.6819	1.1		96 96 98 99 99 100 98 95 99 100	ELHLNLLPNK	ETHCD
2	CR3022_091620_ETHcD_30_E.raw	F2:6713	TLEPVEKA	F2:2315	8	98	98	8	443.7483	2	22.43	-	1.0825E6	885.4807	1.6		99 99 96 94 97 100 100 100	TLEPVEKA	ETHCD
14	CR3022_091620_HCD_E.raw	F14:38214	LHQDWLDGKEYKC(+57.02)KV	F14:3906	15	98	98	15	959.9777	2	29.85	-	2.1351E7	1917.9407	0.1	Carbamidomethylation	99 98 99 100 100 100 100 98 86 93 99 100 100 100 100	LHQDWLDGKEYKC(+57.02)KV	HCD
5	CR3022_091620_ETHcD_35_C.raw	F5:6332	DFYPREAKVQW	F5:5270	11	98	98	11	480.2422	3	44.90	-	2.7775E6	1437.7041	0.6		99 97 91 94 99 100 100 100 100 100 100	DFYPREAKVQW	ETHCD
4	CR3022_091620_ETHcD_30_T.raw	F4:4026	VTHQGLSSPVTK	F4:1947	12	98	98	12	418.5668	3	19.02	-	2.3655E5	1252.6775	0.8		93 94 99 98 99 100 100 97 98 100 100 100	VTHQGLSSPVTK	ETHCD
1	CR3022_091620_ETHcD_30_C.raw	F1:20481	C(+57.02)AGGSGLSTPMDVW	F1:6920	14	98	98	14	719.3113	2	56.79	-	2.1012E7	1436.6064	1.1	Carbamidomethylation	98 96 95 96 99 100 100 100 99 96 94 100 100 100	C(+57.02)AGGSGLSTPMDVW	ETHCD
8	CR3022_091620_ETHcD_35_T.raw	F8:3394	FKDLGEENFK	F8:2937	10	98	98	10	409.5404	3	29.67	-	1.9013E6	1225.5979	1.1		98 96 98 97 98 100 98 95 100 100	FKDLGEENFK	ETHCD
8	CR3022_091620_ETHcD_35_T.raw	F8:9304	SQLHDLVLVGGSTR	F8:3406	14	98	98	14	494.6079	3	33.84	-	7.1545E5	1480.7998	1.5		90 90 96 97 100 100 100 100 100 100 99 100 100 100	SQLHDLVLVGGSTR	ETHCD
4	CR3022_091620_ETHcD_30_T.raw	F4:6657	KYNELLK	F4:2162	7	98	98	7	454.2663	2	21.56	-	9.6966E5	906.5175	0.6		96 95 96 99 100 100 100	KYNELLK	ETHCD
9	CR3022_091620_ETHcD_40_C.raw	F9:1170	KLRTEGDGVY	F9:2088	10	98	98	10	379.8683	3	20.24	-	2.0189E5	1136.5825	0.5		94 94 97 100 100 99 100 99 99 100	KLRTEGDGVY	ETHCD
1	CR3022_091620_ETHcD_30_C.raw	F1:27018	TSGVHTFPAVLQSSGLY	F1:6408	17	98	98	17	882.4532	2	52.75	-	2.1991E7	1762.8889	1.7		92 93 97 98 97 98 97 97 99 100 100 99 100 100 100 100 100	TSGVHTFPAVLQSSGLY	ETHCD
10	CR3022_091620_ETHcD_40_E.raw	F10:875	SHEDPEVKF	F10:2640	9	98	98	9	363.1730	3	25.61	-	1.5854E6	1086.4980	-0.7		93 94 99 99 99 100 100 100 99	SHEDPEVKF	ETHCD
1	CR3022_091620_ETHcD_30_C.raw	-	C(+57.02)SSVM(+15.99)HEALHNHY	F1:2425	13	98	98	13	534.2261	3	23.34	-	0	1599.6558	0.4	Carbamidomethylation; Oxidation (M)	94 97 98 98 99 100 100 97 98 99 98 99 98	C(+57.02)SSVM(+15.99)HEALHNHY	ETHCD
12	CR3022_091620_ETHcD_40_T.raw	F12:13403	GEDKETC(+57.02)FAEEGKK	F12:1732	14	98	98	14	543.2484	3	16.77	-	1.1642E6	1626.7195	2.3	Carbamidomethylation	86 93 99 99 100 100 99 100 100 100 99 99 100 100	GEDKETC(+57.02)FAEEGKK	ETHCD
5	CR3022_091620_ETHcD_35_C.raw	F5:6601	NFYPREAKVQW(+15.99)	F5:3772	11	98	98	11	485.2461	3	34.73	-	1.6007E6	1452.7148	1.2	Oxidation (HW)	98 98 95 96 98 98 97 99 100 100 100	NFYPREAKVQW(+15.99)	ETHCD
9	CR3022_091620_ETHcD_40_C.raw	F9:7676	VLHQDWLNGKEY	F9:4121	12	98	98	12	501.2527	3	37.26	-	2.7025E6	1500.7361	0.2		98 99 100 96 96 93 98 98 99 99 100 100	VLHQDWLNGKEY	ETHCD
4	CR3022_091620_ETHcD_30_T.raw	F4:10034	DSTYSLSSTLTLSK	F4:5187	14	98	98	14	501.5914	3	46.42	-	1.1717E7	1501.7512	0.7		99 99 100 100 99 100 100 100 100 100 100 100 100 77	DSTYSLSSTLTLSK	ETHCD
10	CR3022_091620_ETHcD_40_E.raw	-	QSGTEVKKPGESL	F10:1955	13	98	98	13	453.9085	3	19.20	-	0	1358.7041	-0.4		93 96 99 100 99 100 100 98 96 99 99 98 97	QSGTEVKKPGESL	ETHCD
8	CR3022_091620_ETHcD_35_T.raw	F8:17464	NYLAWYQQK	F8:4465	9	98	98	9	607.3044	2	41.95	-	3.7511E8	1212.5928	1.3		95 97 100 99 99 98 97 99 100	NYLAWYQQK	ETHCD
7	CR3022_091620_ETHcD_35_P.raw	-	FLFPPSDEQL	F7:7183	10	98	98	10	596.7990	2	60.68	-	0	1191.5811	2.0		99 98 95 95 97 98 99 99 100 100	FLFPPSDEQL	ETHCD
6	CR3022_091620_ETHcD_35_E.raw	-	SHEDPEVKFGG	F6:2406	11	98	98	11	401.1876	3	23.50	-	0	1200.5410	-0.1		93 94 99 100 100 100 100 100 99 98 96	SHEDPEVKFGG	ETHCD
8	CR3022_091620_ETHcD_35_T.raw	F8:6231	KFGDPVVQSDMK	F8:2815	12	98	98	12	450.8959	3	28.38	-	1.1449E6	1349.6648	0.9		92 94 99 98 98 100 100 97 99 100 100 100	KFGDPVVQSDMK	ETHCD
10	CR3022_091620_ETHcD_40_E.raw	F10:10438	LHQDWLNGKEY	F10:3784	11	98	98	11	468.2299	3	35.22	-	3.5861E5	1401.6677	0.1		97 94 95 100 100 100 99 99 99 99 97	LHQDWLNGKEY	ETHCD
16	CR3022_091620_HCD_T.raw	F16:3304	LLAPPER	F16:2585	7	98	98	7	398.2395	2	23.05	-	2.6279E6	794.4650	-0.8		99 100 100 99 96 98 95	LLAPPER	HCD
5	CR3022_091620_ETHcD_35_C.raw	F5:8484	DAGAGLALNDHFVKL	F5:5598	15	98	98	15	514.2761	3	47.24	-	6.3504E5	1539.8044	1.4		97 94 96 97 99 99 99 99 92 100 100 100 100 100 100	DAGAGLALNDHFVKL	ETHCD
1	CR3022_091620_ETHcD_30_C.raw	F1:7248	VSLQDKTGF	F1:3621	9	98	98	9	497.7643	2	33.32	-	3.7712E5	993.5131	1.0		99 98 99 95 98 98 96 99 100	VSLQDKTGF	ETHCD
4	CR3022_091620_ETHcD_30_T.raw	F4:12786	TGTLTTFEHAHNMR	F4:2488	14	98	98	14	539.2605	3	25.39	-	4.6889E5	1614.7573	1.5		90 91 98 99 100 100 100 100 100 99 99 98 99 100	TGTLTTFEHAHNMR	ETHCD
1	CR3022_091620_ETHcD_30_C.raw	F1:7628	DGSVMHEALHNHY	F1:3399	13	98	98	13	503.8904	3	31.85	-	9.2728E5	1508.6467	1.7		90 93 99 100 100 100 100 97 98 100 100 100 100	DGSVMHEALHNHY	ETHCD
14	CR3022_091620_HCD_E.raw	F14:27735	VTLHQDWLDGKEYKC(+57.02)KV	F14:4651	17	98	98	17	707.0262	3	33.93	-	4.2989E6	2118.0566	0.1	Carbamidomethylation	97 99 100 100 99 100 100 100 100 96 91 97 95 96 99 98 100	VTLHQDWLDGKEYKC(+57.02)KV	HCD
2	CR3022_091620_ETHcD_30_E.raw	F2:5492	QWKVDNA	F2:2588	7	98	98	7	430.7175	2	24.93	-	5.5971E6	859.4188	1.9		95 96 100 100 100 99 97	QWKVDNA	ETHCD
1	CR3022_091620_ETHcD_30_C.raw	F1:6213	NFYPREAKVQW	F1:4322	11	98	98	11	479.9149	3	38.41	-	8.6167E7	1436.7200	2.1		96 96 94 95 99 100 100 100 100 99 100	NFYPREAKVQW	ETHCD
1	CR3022_091620_ETHcD_30_C.raw	-	TLSKADYEKHKVY	F1:2450	13	98	98	13	527.9478	3	23.58	-	0	1580.8198	1.1		98 98 99 100 100 100 99 99 94 93 96 99 100	TLSKADYEKHKVY	ETHCD
2	CR3022_091620_ETHcD_30_E.raw	F2:664	QLHDLV	F2:2956	6	98	98	6	362.7032	2	28.32	-	2.4288E6	723.3915	0.4		92 97 99 100 100 100	QLHDLV	ETHCD
12	CR3022_091620_ETHcD_40_T.raw	F12:18230	DYLAWYQQK	F12:5815	9	98	98	9	607.7965	2	50.81	-	7.0256E6	1213.5767	1.5		99 97 98 98 98 99 95 98 100	DYLAWYQQK	ETHCD
5	CR3022_091620_ETHcD_35_C.raw	F5:6824	LKKLGYNPDTVAF	F5:4121	13	98	98	13	489.2732	3	37.04	-	5.2663E5	1464.7976	0.1		95 95 99 99 99 99 94 96 99 99 99 100 100	LKKLGYNPDTVAF	ETHCD
2	CR3022_091620_ETHcD_30_E.raw	F2:18124	VM(+15.99)HEALHNHYTQKS	F2:1616	14	98	98	14	570.9396	3	14.24	-	2.7763E6	1709.7944	1.4	Oxidation (M)	89 92 98 99 100 100 100 99 100 100 100 99 99 98	VM(+15.99)HEALHNHYTQKS	ETHCD
6	CR3022_091620_ETHcD_35_E.raw	F6:12890	TPPVLDSDGS	F6:3274	10	98	98	10	494.2350	2	30.52	-	2.3594E7	986.4556	-0.1		89 94 99 100 100 100 100 100 100 100	TPPVLDSDGS	ETHCD
10	CR3022_091620_ETHcD_40_E.raw	F10:19986	VMHEALHDHYTQKS	F10:1785	14	98	98	14	565.9359	3	17.28	-	1.3122E6	1694.7834	1.5		84 93 99 100 100 100 100 100 100 100 100 99 100 99	VMHEALHDHYTQKS	ETHCD
16	CR3022_091620_HCD_T.raw	F16:5487	VFLFPPK	F16:5698	7	98	98	7	424.2580	2	42.72	-	4.1131E5	846.5003	1.3		93 97 99 99 99 99 100	VFLFPPK	HCD
14	CR3022_091620_HCD_E.raw	F14:22301	YLC(+57.02)NVDHKPS	F14:1984	10	98	98	10	616.7899	2	18.06	-	1.459E5	1231.5654	-0.2	Carbamidomethylation	99 100 100 99 100 100 100 100 90 93	YLC(+57.02)NVDHKPS	HCD
12	CR3022_091620_ETHcD_40_T.raw	-	TVLHQDWLDGK	F12:3679	11	98	98	11	437.8952	3	35.96	-	0	1310.6619	1.5		89 92 100 99 99 100 100 100 100 100 100	TVLHQDWLDGK	ETHCD
5	CR3022_091620_ETHcD_35_C.raw	F5:7872	TVLHQDWL	F5:5139	8	98	98	8	506.2668	2	43.81	-	8.0258E6	1010.5185	0.5		96 95 98 97 99 100 100 100	TVLHQDWL	ETHCD
7	CR3022_091620_ETHcD_35_P.raw	F7:22693	AVDEPLENYDL	F7:6636	11	98	98	11	639.2994	2	55.10	-	4.0058E6	1276.5823	1.6		90 93 100 100 99 100 100 98 100 100 100	AVDEPLENYDL	ETHCD
4	CR3022_091620_ETHcD_30_T.raw	F4:20893	M(+15.99)LLEAHLVTNWDDMEK	F4:4949	16	98	98	16	654.3099	3	44.86	-	1.6514E7	1959.9070	0.5	Oxidation (M)	95 97 100 99 90 94 100 100 100 97 97 100 100 100 100 100	M(+15.99)LLEAHLVTNWDDMEK	ETHCD
16	CR3022_091620_HCD_T.raw	F16:4709	LLVDELK	F16:4123	7	98	98	7	415.2553	2	33.76	-	2.4323E5	828.4957	0.6		98 98 97 97 98 99 98	LLVDELK	HCD
9	CR3022_091620_ETHcD_40_C.raw	-	TLSKADYEKHKVY	F9:2310	13	98	98	13	527.9478	3	22.46	-	0	1580.8198	1.1		95 97 99 97 95 98 100 100 98 98 98 100 100	TLSKADYEKHKVY	ETHCD
6	CR3022_091620_ETHcD_35_E.raw	F6:12658	GTEVKKPGESLKLS	F6:2165	14	98	98	14	491.6160	3	21.58	-	8.2319E6	1471.8245	1.2		93 95 100 100 100 98 95 97 98 99 100 100 100 99	GTEVKKPGESLKLS	ETHCD
1	CR3022_091620_ETHcD_30_C.raw	F1:20715	SKLTVDKSRWQQGNVFLY	F1:4965	18	98	98	18	723.7210	3	42.72	-	8.0283E6	2168.1377	1.6		82 90 99 100 100 100 100 100 100 99 98 98 99 98 99 100 100 100	SKLTVDKSRWQQGNVFLY	ETHCD
16	CR3022_091620_HCD_T.raw	F16:9034	YLNFFTK	F16:6284	7	98	98	7	466.7472	2	45.84	-	2.1574E5	931.4803	-0.6		97 98 97 98 98 99 99	YLNFFTK	HCD
8	CR3022_091620_ETHcD_35_T.raw	F8:11023	LLNNFYPR	F8:4099	8	98	98	8	518.7828	2	39.32	-	7.9734E6	1035.5500	1.0		100 99 96 96 98 96 99 100	LLNNFYPR	ETHCD
8	CR3022_091620_ETHcD_35_T.raw	F8:10124	SVLYSSLGGK	F8:2846	10	98	98	10	505.7795	2	28.73	-	4.2632E6	1009.5444	0.0		95 96 99 98 99 100 99 95 99 100	SVLYSSLGGK	ETHCD
16	CR3022_091620_HCD_T.raw	F16:8049	KYNELLK	F16:2392	7	98	98	7	454.2661	2	21.54	-	9.6487E5	906.5175	0.1		98 98 96 96 97 100 100	KYNELLK	HCD
8	CR3022_091620_ETHcD_35_T.raw	-	VYAC(+57.02)EVTHQGLSSPVTK	F8:2882	17	98	98	17	625.9806	3	29.02	-	0	1874.9197	0.1	Carbamidomethylation	96 93 95 98 99 99 100 99 96 98 99 99 97 98 100 100 100	VYAC(+57.02)EVTHQGLSSPVTK	ETHCD
10	CR3022_091620_ETHcD_40_E.raw	F10:404	FQHGKVELL	F10:3188	9	98	98	9	357.5377	3	30.35	-	4.0251E5	1069.5920	-0.8		91 93 99 99 100 100 100 100 100	FQHGKVELL	ETHCD
14	CR3022_091620_HCD_E.raw	F14:14623	LYPGDSETR	F14:2385	9	98	98	9	519.2480	2	20.89	-	2.7507E6	1036.4824	-0.8		99 99 100 100 100 96 97 95 97	LYPGDSETR	HCD
7	CR3022_091620_ETHcD_35_P.raw	F7:20590	E(-18.01)GTKVELKRTVAAPSVF	F7:4735	17	98	98	17	605.3455	3	38.93	-	6.8132E6	1813.0098	2.6	Pyro-glu from E	99 94 92 96 99 100 100 100 99 98 98 98 95 97 99 100 100	E(-18.01)GTKVELKRTVAAPSVF	ETHCD
2	CR3022_091620_ETHcD_30_E.raw	F2:22833	YYSTPYTFGQG	F2:5019	11	98	98	11	642.2833	2	46.95	-	2.3523E5	1282.5505	1.2		99 98 97 95 96 99 99 99 99 99 97	YYSTPYTFGQG	ETHCD
9	CR3022_091620_ETHcD_40_C.raw	F9:15373	LYTLSKADYEKHKVY	F9:3044	15	98	98	15	619.9965	3	29.11	-	2.2567E5	1856.9673	0.1		96 93 94 96 97 98 99 100 100 99 99 100 100 100 100	LYTLSKADYEKHKVY	ETHCD
4	CR3022_091620_ETHcD_30_T.raw	F4:5364	SLLHQDWLNGK	F4:3444	11	98	98	11	437.5670	3	34.36	-	8.3853E6	1309.6780	0.8		88 95 100 100 99 100 99 100 99 100 100	SLLHQDWLNGK	ETHCD
12	CR3022_091620_ETHcD_40_T.raw	F12:15193	GFAFVTFDDHDSVDK	F12:5221	15	98	98	15	567.2585	3	46.78	-	4.5902E5	1698.7524	0.7		90 91 97 98 99 99 98 99 100 100 100 100 100 100 100	GFAFVTFDDHDSVDK	ETHCD
10	CR3022_091620_ETHcD_40_E.raw	F10:24190	VHPYWNTDDV	F10:4222	10	98	98	10	623.2812	2	39.46	-	3.5688E7	1244.5461	1.5		96 91 97 99 99 99 99 100 100 100	VHPYWNTDDV	ETHCD
2	CR3022_091620_ETHcD_30_E.raw	F2:850	GVHTFPA	F2:2485	7	98	98	7	364.6906	2	24.10	-	1.1413E7	727.3653	2.0		97 98 99 100 96 97 99	GVHTFPA	ETHCD
5	CR3022_091620_ETHcD_35_C.raw	F5:7233	YASTRESGVPDRF	F5:2910	13	98	98	13	495.5764	3	27.77	-	5.4091E5	1483.7056	1.2		93 93 99 99 100 100 99 99 96 97 100 100 100	YASTRESGVPDRF	ETHCD
2	CR3022_091620_ETHcD_30_E.raw	F2:8669	KGFYPSDL	F2:4089	8	98	98	8	463.7346	2	37.96	-	2.2997E7	925.4545	0.3		93 98 100 97 97 99 100 100	KGFYPSDL	ETHCD
2	CR3022_091620_ETHcD_30_E.raw	F2:13200	LHQDWLDGKEYK	F2:3051	12	98	98	12	511.2568	3	28.99	-	4.029E7	1530.7466	1.3		94 90 96 99 99 100 100 100 99 100 100 100	LHQDWLDGKEYK	ETHCD
7	CR3022_091620_ETHcD_35_P.raw	F7:19984	FLFPPSDEQL	F7:7528	10	98	98	10	596.7988	2	61.46	-	8.5329E7	1191.5811	1.6		99 98 94 95 96 98 99 100 100 100	FLFPPSDEQL	ETHCD
1	CR3022_091620_ETHcD_30_C.raw	-	FYPREAKVQW	F1:3999	10	98	98	10	441.8994	3	36.10	-	0	1322.6770	-0.6		95 92 97 99 100 99 99 100 100 100	FYPREAKVQW	ETHCD
6	CR3022_091620_ETHcD_35_E.raw	F6:16493	TVLHQDWLNGKEYKC(+57.02)KV	F6:3589	17	98	98	17	530.2760	4	33.60	-	1.4313E7	2117.0728	1.0	Carbamidomethylation	92 92 98 97 96 100 99 99 97 99 100 100 100 99 99 100 100	TVLHQDWLNGKEYKC(+57.02)KV	ETHCD
12	CR3022_091620_ETHcD_40_T.raw	F12:10187	HQDWLDGK	F12:2358	8	98	98	8	499.7385	2	23.69	-	1.9153E6	997.4617	0.7		92 92 100 100 100 100 100 100	HQDWLDGK	ETHCD
6	CR3022_091620_ETHcD_35_E.raw	F6:21794	GVPDRFSGSGSGTSTRES	F6:2202	18	98	98	18	595.2792	3	21.80	-	6.5845E6	1782.8132	1.4		94 90 94 98 99 100 100 100 100 100 100 100 100 100 100 98 98 94	GVPDRFSGSGSGTSTRES	ETHCD
10	CR3022_091620_ETHcD_40_E.raw	F10:2584	TRESGVPDRF	F10:2517	10	98	98	10	388.5318	3	24.37	-	2.9751E5	1162.5730	0.6		91 93 99 100 100 99 99 100 100 100	TRESGVPDRF	ETHCD
9	CR3022_091620_ETHcD_40_C.raw	F9:3357	LTLSKADYEKHKVY	F9:2686	14	98	98	14	424.4839	4	25.95	-	2.5343E5	1693.9038	1.6		99 95 95 93 97 97 100 100 100 99 99 100 100 100	LTLSKADYEKHKVY	ETHCD
1	CR3022_091620_ETHcD_30_C.raw	F1:14553	DLQLTQSPDSL	F1:5838	11	98	98	11	608.8066	2	48.79	-	9.9575E6	1215.5984	0.3		94 93 96 100 100 98 98 99 100 100 100	DLQLTQSPDSL	ETHCD
16	CR3022_091620_HCD_T.raw	F16:997	LSELLR	F16:3448	6	98	98	6	365.7264	2	29.50	-	6.5207E5	729.4385	-0.4		93 97 99 99 100 99	LSELLR	HCD
14	CR3022_091620_HCD_E.raw	F14:26423	VGKVLPELDGKLT	F14:5154	13	98	98	13	684.9095	2	36.83	-	1.4028E5	1367.8022	1.7		96 95 98 100 100 99 99 99 99 98 98 95 98	VGKVLPELDGKLT	HCD
8	CR3022_091620_ETHcD_35_T.raw	F8:17586	GLEWMGLLYPGDSETR	F8:7384	16	98	98	16	608.6273	3	60.83	-	1.2165E8	1822.8560	2.2		86 91 99 99 100 100 100 100 98 97 99 100 100 100 100 100	GLEWMGLLYPGDSETR	ETHCD
16	CR3022_091620_HCD_T.raw	F16:2636	C(+57.02)DVDLR	F16:2297	6	98	98	6	389.1820	2	20.81	-	1.0681E6	776.3487	1.0	Carbamidomethylation	96 99 99 99 99 95	C(+57.02)DVDLR	HCD
16	CR3022_091620_HCD_T.raw	F16:7900	ALMDEVVK	F16:4268	8	98	98	8	452.7447	2	34.83	-	4.8579E5	903.4735	1.5		95 99 99 99 99 98 99 97	ALMDEVVK	HCD
5	CR3022_091620_ETHcD_35_C.raw	F5:8392	GLSKADYEKHKVY	F5:2016	13	98	98	13	513.2721	3	19.51	-	3.1317E6	1536.7937	0.5		86 91 98 99 100 100 100 100 100 100 100 100 100	GLSKADYEKHKVY	ETHCD
14	CR3022_091620_HCD_E.raw	F14:12210	TPPVLDSDGS	F14:3975	10	98	98	10	494.2347	2	30.44	-	2.9632E7	986.4556	-0.8		99 98 96 97 97 98 100 100 98 98	TPPVLDSDGS	HCD
1	CR3022_091620_ETHcD_30_C.raw	-	TLPPSREEM(+15.99)	F1:1912	9	98	98	9	538.2584	2	18.25	-	0	1074.5015	0.7	Oxidation (M)	97 97 99 98 97 95 98 100 100	TLPPSREEM(+15.99)	ETHCD
16	CR3022_091620_HCD_T.raw	-	AFFSEVER	F16:4655	8	98	98	8	492.7436	2	37.08	-	0	983.4712	1.5		97 98 99 99 99 96 98 98	AFFSEVER	HCD
4	CR3022_091620_ETHcD_30_T.raw	F4:8006	HQDWLDGKEYK	F4:2485	11	98	98	11	473.5623	3	25.38	-	1.622E6	1417.6626	1.7		90 90 100 100 100 100 99 99 100 100 100	HQDWLDGKEYK	ETHCD
5	CR3022_091620_ETHcD_35_C.raw	F5:5976	AVSLGERATLDRM	F5:2534	13	98	98	13	473.5863	3	24.43	-	2.175E6	1417.7346	1.7		90 93 99 99 99 100 100 100 100 100 98 96 99	AVSLGERATLDRM	ETHCD
6	CR3022_091620_ETHcD_35_E.raw	F6:13623	LHQDWLDGKEYKC(+57.02)KVS	F6:3135	16	98	98	16	502.2517	4	29.77	-	8.5346E7	2004.9727	2.5	Carbamidomethylation	93 89 96 100 100 100 99 99 100 100 100 99 99 99 99 97	LHQDWLDGKEYKC(+57.02)KVS	ETHCD
16	CR3022_091620_HCD_T.raw	F16:14116	EPQVYVSNK	F16:2437	9	98	98	9	532.2748	2	21.88	-	3.2245E5	1062.5344	0.7		98 97 97 98 99 99 98 97 98	EPQVYVSNK	HCD
7	CR3022_091620_ETHcD_35_P.raw	F7:11154	VTHQGLSSPVTKSF	F7:3424	14	98	98	14	496.5996	3	29.69	-	1.6609E7	1486.7781	-0.7		90 89 97 98 100 100 100 99 99 100 100 100 100 100	VTHQGLSSPVTKSF	ETHCD
4	CR3022_091620_ETHcD_30_T.raw	F4:4839	EPQVYTLPPSR	F4:3452	11	98	98	11	429.5634	3	34.38	-	7.7787E5	1285.6665	1.6		98 97 91 97 99 99 99 99 99 100 100	EPQVYTLPPSR	ETHCD
7	CR3022_091620_ETHcD_35_P.raw	-	LFPPSDEQL	F7:5644	9	98	98	9	523.2648	2	45.63	-	0	1044.5127	2.3		97 94 97 98 98 99 99 100 100	LFPPSDEQL	ETHCD
1	CR3022_091620_ETHcD_30_C.raw	F1:13942	TLLTSKADYEKHKVY	F1:2897	15	98	98	15	599.3252	3	27.59	-	6.9268E5	1794.9517	1.2		100 100 97 95 100 99 99 99 99 98 96 95 96 99 99	TLLTSKADYEKHKVY	ETHCD
8	CR3022_091620_ETHcD_35_T.raw	-	FNWYVDGVEVHNAK	F8:4497	14	98	98	14	559.9398	3	41.97	-	0	1676.7947	1.8		96 95 98 99 99 96 95 99 98 98 100 99 100 100	FNWYVDGVEVHNAK	ETHCD
1	CR3022_091620_ETHcD_30_C.raw	-	SETGAGKHVPRAVF	F1:2505	14	98	98	14	485.9281	3	24.14	-	0	1454.7629	-0.3		95 97 98 99 100 100 100 100 98 97 96 95 97 99	SETGAGKHVPRAVF	ETHCD
3	CR3022_091620_ETHcD_30_P.raw	F3:23414	LGGLDSSYYTGSL	F3:6491	13	98	98	13	666.8209	2	53.41	-	3.407E6	1331.6245	2.1		97 96 98 98 99 100 100 100 100 100 100 100 85	LGGLDSSYYTGSL	ETHCD
2	CR3022_091620_ETHcD_30_E.raw	F2:13022	YGDLNHLVS	F2:3958	9	98	98	9	509.2546	2	36.67	-	1.247E6	1016.4927	2.0		96 97 99 97 94 99 100 100 100	YGDLNHLVS	ETHCD
5	CR3022_091620_ETHcD_35_C.raw	F5:2185	ELSKADYEKHKVY	F5:2650	13	98	98	13	403.2118	4	25.46	-	1.0099E6	1608.8147	2.2		92 92 96 98 99 99 100 100 99 99 100 100 100	ELSKADYEKHKVY	ETHCD
6	CR3022_091620_ETHcD_35_E.raw	-	MHEALHDHYTQKS	F6:1563	13	97	97	13	532.9128	3	15.09	-	0	1595.7151	1.0		97 97 99 97 98 99 100 99 98 96 97 99 98	MHEALHDHYTQKS	ETHCD
8	CR3022_091620_ETHcD_35_T.raw	F8:1239	LLLYWASTR	F8:5624	9	97	97	9	374.8818	3	49.36	-	5.5498E5	1121.6233	0.2		84 100 100 100 100 100 100 100 100	LLLYWASTR	ETHCD
4	CR3022_091620_ETHcD_30_T.raw	F4:6318	LLVDALQK	F4:3503	8	97	97	8	450.2817	2	34.85	-	8.9978E5	898.5488	0.0		100 100 97 93 95 100 100 100	LLVDALQK	ETHCD
2	CR3022_091620_ETHcD_30_E.raw	F2:15909	GVPDRFSGSGSSTRES	F2:2206	16	97	97	16	542.5887	3	21.39	-	1.6663E6	1624.7441	0.1		95 91 95 97 99 99 100 100 99 100 100 100 100 99 99 96	GVPDRFSGSGSSTRES	ETHCD
11	CR3022_091620_ETHcD_40_P.raw	-	VVVDVSHEDPEVKF	F11:5026	14	97	97	14	799.9088	2	40.89	-	0	1597.7988	2.7		100 100 99 98 98 96 92 98 97 96 98 99 100 100	VVVDVSHEDPEVKF	ETHCD
5	CR3022_091620_ETHcD_35_C.raw	F5:18900	TTPPVLDSDGSFF	F5:7206	13	97	97	13	691.8278	2	59.89	-	9.0254E5	1381.6401	0.6		94 92 96 99 99 100 100 99 98 98 99 100 100	TTPPVLDSDGSFF	ETHCD
6	CR3022_091620_ETHcD_35_E.raw	F6:22367	LVKDYFPEPV	F6:4887	10	97	97	10	603.8242	2	45.79	-	1.8524E6	1205.6331	0.7		98 98 96 99 100 96 96 99 99 99	LVKDYFPEPV	ETHCD
6	CR3022_091620_ETHcD_35_E.raw	F6:3409	MHEALHDHYTQKS	F6:1552	13	97	97	13	399.9366	4	15.04	-	1.335E5	1595.7151	1.3		99 97 99 99 100 100 100 99 99 98 95 97 92	MHEALHDHYTQKS	ETHCD
7	CR3022_091620_ETHcD_35_P.raw	F7:6043	ATPVFDNL	F7:6132	8	97	97	8	438.7272	2	49.82	-	3.8415E5	875.4388	1.2		95 92 97 99 100 100 100 100	ATPVFDNL	ETHCD
16	CR3022_091620_HCD_T.raw	F16:23235	EHALLAYTLRK	F16:5422	11	97	97	11	657.8744	2	41.50	-	9.9675E5	1313.7456	-8.7		100 99 100 100 100 100 99 99 98 89 95	EHALLAYTLRK	HCD
10	CR3022_091620_ETHcD_40_E.raw	F10:17904	STRESGVPDRFSGSGS	F10:2326	16	97	97	16	542.5895	3	23.10	-	1.1257E8	1624.7441	1.6		99 99 100 100 100 100 100 99 100 99 94 89 94 98 99 98	STRESGVPDRFSGSGS	ETHCD
7	CR3022_091620_ETHcD_35_P.raw	F7:13765	LFPPSDEEL	F7:6173	9	97	97	9	523.7569	2	49.71	-	1.4777E7	1045.4968	2.3		97 94 99 98 97 97 99 100 100	LFPPSDEEL	ETHCD
10	CR3022_091620_ETHcD_40_E.raw	F10:6468	PYTFGQGTKVELKRT	F10:3005	15	97	97	15	431.9892	4	28.78	-	1.9377E6	1723.9258	1.2		95 93 99 99 100 98 99 99 100 100 100 100 99 98 91	PYTFGQGTKVELKRT	ETHCD
9	CR3022_091620_ETHcD_40_C.raw	F9:9294	LFPPSDEQL	F9:5297	9	97	97	9	523.2639	2	46.06	-	4.816E6	1044.5127	0.6		98 95 99 99 98 97 97 99 100	LFPPSDEQL	ETHCD
13	CR3022_091620_HCD_C.raw	F13:3838	GC(+57.02)LVKDY	F13:3121	7	97	97	7	427.7075	2	26.40	-	1.2089E6	853.4004	0.0	Carbamidomethylation	94 97 100 99 98 99 99	GC(+57.02)LVKDY	HCD
6	CR3022_091620_ETHcD_35_E.raw	F6:29870	LQSGNSQESVTEQDSKDSKV	F6:2114	20	97	97	20	722.6787	3	20.90	-	1.7986E6	2165.0083	2.8		86 85 96 98 99 100 100 100 100 100 100 100 100 100 100 100 100 100 99 98	LQSGNSQESVTEQDSKDSKV	ETHCD
8	CR3022_091620_ETHcD_35_T.raw	F8:5259	SLLHQDWLNGK	F8:3460	11	97	97	11	437.5672	3	34.34	-	8.3349E6	1309.6780	1.4		86 94 100 99 99 100 100 100 100 100 100	SLLHQDWLNGK	ETHCD
4	CR3022_091620_ETHcD_30_T.raw	F4:4269	LVNHFVEEFK	F4:3710	10	97	97	10	421.2239	3	36.53	-	3.9561E6	1260.6501	-0.3		93 91 98 100 100 99 100 100 100 100	LVNHFVEEFK	ETHCD
12	CR3022_091620_ETHcD_40_T.raw	F12:24401	RTVAAPSVFLFPPSDEQLK	F12:5446	19	97	97	19	701.3832	3	48.62	-	1.6023E8	2101.1206	3.5		96 96 99 100 98 97 99 100 100 99 92 95 95 99 100 100 99 100 100	RTVAAPSVFLFPPSDEQLK	ETHCD
7	CR3022_091620_ETHcD_35_P.raw	F7:6247	MELLNNF	F7:6886	7	97	97	7	440.7159	2	56.95	-	2.2261E6	879.4160	1.5		91 96 100 100 99 100 100	MELLNNF	ETHCD
9	CR3022_091620_ETHcD_40_C.raw	-	SLKTVDKSRW	F9:2384	10	97	97	10	407.2318	3	23.16	-	0	1218.6721	1.1		94 93 96 98 99 100 100 100 100 100	SLKTVDKSRW	ETHCD
15	CR3022_091620_HCD_P.raw	F15:5713	TVLHQDWLWL	F15:5485	10	97	97	10	437.5671	3	33.58	-	3.8405E6	1309.6819	-1.8		96 98 99 99 98 99 99 99 92 99	TVLHQDWLWL	HCD
14	CR3022_091620_HCD_E.raw	F14:10438	SHEDPEVKFNKV	F14:2733	12	97	97	12	476.9083	3	23.06	-	2.0602E6	1427.7043	-0.8		98 96 100 100 100 100 100 100 99 98 90 96	SHEDPEVKFNKV	HCD
2	CR3022_091620_ETHcD_30_E.raw	F2:19958	STPM(+15.99)DVWGQGT	F2:4163	11	97	97	11	597.7597	2	39.22	-	6.8563E7	1193.5022	2.2	Oxidation (M)	96 95 97 98 100 100 100 100 97 98 97	STPM(+15.99)DVWGQGT	ETHCD
5	CR3022_091620_ETHcD_35_C.raw	F5:1675	M(+15.99)LREAKVQW	F5:3125	9	97	97	9	392.8772	3	29.63	-	1.7675E6	1175.6121	-1.9	Oxidation (M)	90 94 99 100 100 100 100 100 100	M(+15.99)LREAKVQW	ETHCD
1	CR3022_091620_ETHcD_30_C.raw	F1:22849	WASTRESGVPDRFSGSGSGTDF	F1:4438	22	97	97	22	768.3492	3	39.16	-	1.961E7	2302.0249	0.4		83 86 94 99 100 100 100 100 100 100 100 99 99 99 99 99 99 99 99 100 100 100	WASTRESGVPDRFSGSGSGTDF	ETHCD
3	CR3022_091620_ETHcD_30_P.raw	F3:12539	VSWNSGALTSGVHTF	F3:5247	15	97	97	15	521.5911	3	42.51	-	5.843E6	1561.7524	-0.7		96 94 92 96 99 100 99 99 98 99 99 99 100 100 100	VSWNSGALTSGVHTF	ETHCD
1	CR3022_091620_ETHcD_30_C.raw	F1:14767	VTTSDVVVAGEF	F1:5965	12	97	97	12	612.3116	2	49.53	-	1.1076E6	1222.6082	0.5		91 94 98 96 99 100 100 100 99 99 100 100	VTTSDVVVAGEF	ETHCD
7	CR3022_091620_ETHcD_35_P.raw	F7:24598	LGGLDSSYYTGSL	F7:6488	13	97	97	13	666.8209	2	53.41	-	3.2947E6	1331.6245	2.1		96 95 99 99 100 100 100 100 100 100 100 100 84	LGGLDSSYYTGSL	ETHCD
2	CR3022_091620_ETHcD_30_E.raw	F2:7864	VLHQDWL	F2:4387	7	97	97	7	455.7433	2	41.06	-	1.0171E6	909.4708	1.2		94 97 98 97 99 100 100	VLHQDWL	ETHCD
10	CR3022_091620_ETHcD_40_E.raw	F10:27763	LQSGNSQESVTEQDSKDST	F10:2084	19	97	97	19	680.6388	3	20.46	-	1.7823E6	2038.8926	1.0		96 95 100 100 100 100 100 100 100 99 100 100 99 100 100 99 96 95 85	LQSGNSQESVTEQDSKDST	ETHCD
12	CR3022_091620_ETHcD_40_T.raw	F12:11767	YESLTDPSK	F12:2412	9	97	97	9	520.2511	2	24.26	-	3.7234E5	1038.4869	0.7		97 97 97 98 98 98 98 99 100	YESLTDPSK	ETHCD
12	CR3022_091620_ETHcD_40_T.raw	F12:8207	WYVDGVEVHNAK	F12:3461	12	97	97	12	472.9024	3	34.33	-	4.1561E6	1415.6833	1.4		89 95 99 100 99 99 100 100 100 96 98 100	WYVDGVEVHNAK	ETHCD
14	CR3022_091620_HCD_E.raw	F14:29546	LYPGDSETRYSPS	F14:3859	13	97	97	13	736.3394	2	29.85	-	5.5799E8	1470.6626	1.1		100 100 100 100 100 99 99 97 97 99 99 90 94	LYPGDSETRYSPS	HCD
8	CR3022_091620_ETHcD_35_T.raw	-	TPEVTC(+57.02)VVVDVSHEDPEVK	F8:4637	19	97	97	19	713.6814	3	42.70	-	0	2138.0200	1.1	Carbamidomethylation	99 97 95 91 95 98 100 100 100 100 99 99 98 99 95 96 99 100 100	TPEVTC(+57.02)VVVDVSHEDPEVK	ETHCD
10	CR3022_091620_ETHcD_40_E.raw	F10:16891	TVLHQDWLDGKEYKC(+57.02)KV	F10:3667	17	97	97	17	530.5221	4	34.32	-	1.77E7	2118.0566	1.2	Carbamidomethylation	86 89 98 98 98 100 100 100 100 99 99 100 100 100 100 100 99	TVLHQDWLDGKEYKC(+57.02)KV	ETHCD
2	CR3022_091620_ETHcD_30_E.raw	F2:9128	LHQDWLDGKEY	F2:3880	11	97	97	11	468.5583	3	35.99	-	5.7018E5	1402.6516	1.1		93 90 96 100 100 100 100 100 100 100 99	LHQDWLDGKEY	ETHCD
4	CR3022_091620_ETHcD_30_T.raw	F4:1878	THQGLSSPVTK	F4:1800	11	97	97	11	385.5439	3	17.46	-	2.3506E5	1153.6091	0.6		96 93 92 99 100 100 98 99 100 100 100	THQGLSSPVTK	ETHCD
4	CR3022_091620_ETHcD_30_T.raw	F4:13203	LGDVYVNDAFGTAHR	F4:4052	15	97	97	15	545.6031	3	39.15	-	1.3349E6	1633.7849	1.7		85 87 99 100 100 100 99 100 100 100 100 99 100 100 100	LGDVYVNDAFGTAHR	ETHCD
9	CR3022_091620_ETHcD_40_C.raw	F9:6446	DFYPREAKVQW	F9:5250	11	97	97	11	480.2421	3	45.04	-	3.0207E6	1437.7041	0.2		100 97 90 93 99 100 100 100 100 99 100	DFYPREAKVQW	ETHCD
6	CR3022_091620_ETHcD_35_E.raw	F6:22305	HQDWLDGKEYKC(+57.02)KV	F6:3033	14	97	97	14	602.6273	3	29.03	-	1.9877E6	1804.8567	1.9	Carbamidomethylation	88 88 98 99 100 100 100 100 100 100 99 100 100 100	HQDWLDGKEYKC(+57.02)KV	ETHCD
2	CR3022_091620_ETHcD_30_E.raw	F2:29394	VFLFPPSDEQLKS	F2:5347	13	97	97	13	753.8977	2	48.57	-	1.1691E9	1505.7766	2.8		99 99 99 95 95 95 99 100 100 97 99 99 99	VFLFPPSDEQLKS	ETHCD
10	CR3022_091620_ETHcD_40_E.raw	F10:14359	VSNKALPAPL	F10:3487	10	97	97	10	505.3065	2	32.66	-	1.528E7	1008.5967	1.7		97 97 98 99 99 95 95 98 99 100	VSNKALPAPL	ETHCD
3	CR3022_091620_ETHcD_30_P.raw	F3:15107	GERATLNC(+57.02)KSSESVL	F3:2945	15	97	97	15	550.9431	3	26.27	-	3.7158E7	1649.8042	2.0	Carbamidomethylation	96 97 99 100 100 100 98 99 99 99 96 93 93 99 100	GERATLNC(+57.02)KSSESVL	ETHCD
11	CR3022_091620_ETHcD_40_P.raw	F11:28946	VTHQGLSSPVTKSF	F11:3403	14	97	97	14	744.3975	2	29.59	-	4.7252E6	1486.7781	1.6		95 96 99 94 95 99 100 100 98 97 98 100 100 100	VTHQGLSSPVTKSF	ETHCD
13	CR3022_091620_HCD_C.raw	F13:16824	NSGALTSRHSKL	F13:2748	12	97	97	12	635.8412	2	23.75	-	1.1482E5	1269.6790	-8.7		97 99 100 100 100 100 99 97 96 99 98 90	NSGALTSRHSKL	HCD
1	CR3022_091620_ETHcD_30_C.raw	-	HQDWLDGKEY	F1:3495	10	97	97	10	430.8632	3	32.62	-	0	1289.5676	0.2		90 90 100 100 100 100 100 99 100 100	HQDWLDGKEY	ETHCD
16	CR3022_091620_HCD_T.raw	F16:3896	ATEHLSTLSEK	F16:2124	11	97	97	11	405.8792	3	19.49	-	1.017E5	1214.6143	1.3		95 98 100 99 100 99 98 98 97 98 95	ATEHLSTLSEK	HCD
5	CR3022_091620_ETHcD_35_C.raw	-	VDGVEVHNAKTKPREEQY	F5:1916	18	97	97	18	700.3562	3	18.45	-	0	2098.0442	1.2		99 99 98 97 100 100 100 100 100 100 100 96 93 90 93 97 100 100	VDGVEVHNAKTKPREEQY	ETHCD
16	CR3022_091620_HCD_T.raw	F16:20020	HLYYLTGETK	F16:3098	10	97	97	10	612.8170	2	26.80	-	3.8107E5	1223.6187	0.7		88 98 99 99 99 99 98 99 100 99	HLYYLTGETK	HCD
2	CR3022_091620_ETHcD_30_E.raw	F2:29006	DNALQSGNSQESVTEQDSKDS	F2:2700	21	97	97	21	746.9922	3	26.09	-	3.2915E6	2237.9519	1.3		83 80 96 100 99 100 100 100 100 99 100 100 100 100 100 99 100 100 100 100 99	DNALQSGNSQESVTEQDSKDS	ETHCD
6	CR3022_091620_ETHcD_35_E.raw	F6:8640	QSGTEVKKPGESL	F6:1953	13	97	97	13	453.9095	3	19.47	-	5.2169E8	1358.7041	1.9		92 95 99 99 100 100 100 99 97 98 99 98 97	QSGTEVKKPGESL	ETHCD
1	CR3022_091620_ETHcD_30_C.raw	F1:4529	TLTLSKADYEKHKVY	F1:2874	15	97	97	15	449.7453	4	27.59	-	9.7279E5	1794.9517	0.2		83 99 98 98 98 100 99 100 100 100 99 98 99 99 99	TLTLSKADYEKHKVY	ETHCD
10	CR3022_091620_ETHcD_40_E.raw	F10:13090	FHPEQLLT	F10:4127	8	97	97	8	492.7612	2	38.50	-	2.6836E5	983.5076	0.3		97 95 96 99 97 100 100 99	FHPEQLLT	ETHCD
5	CR3022_091620_ETHcD_35_C.raw	F5:1987	VLHQDW	F5:2960	6	97	97	6	399.2009	2	28.05	-	1.2894E6	796.3868	0.7		93 97 98 99 100 100	VLHQDW	ETHCD
6	CR3022_091620_ETHcD_35_E.raw	F6:12945	C(+57.02)KGSGYGFL	F6:3871	9	97	97	9	494.7327	2	36.06	-	2.9736E7	987.4484	2.4	Carbamidomethylation	99 99 99 93 92 99 100 100 100	C(+57.02)KGSGYGFL	ETHCD
6	CR3022_091620_ETHcD_35_E.raw	F6:14723	RQM(+15.99)PGKGLEWM(+15.99)GL	F6:3957	13	97	97	13	512.2562	3	37.06	-	7.5161E7	1533.7432	2.4	Oxidation (M)	93 91 96 98 100 100 98 99 100 100 100 99 98	RQM(+15.99)PGKGLEWM(+15.99)GL	ETHCD
10	CR3022_091620_ETHcD_40_E.raw	F10:4426	EVKKPGESLKL	F10:2294	11	97	97	11	409.9149	3	22.66	-	4.6712E6	1226.7234	-0.5		92 94 100 99 98 99 99 99 100 99 99	EVKKPGESLKL	ETHCD
2	CR3022_091620_ETHcD_30_E.raw	-	STPM(+15.99)DVWGQGTT	F2:4179	12	97	97	12	648.2828	2	38.81	-	0	1294.5500	0.8	Oxidation (M)	93 92 96 98 100 100 100 99 98 99 100 100	STPM(+15.99)DVWGQGTT	ETHCD
6	CR3022_091620_ETHcD_35_E.raw	F6:813	SHEDPEVKF	F6:2635	9	97	97	9	363.1739	3	25.59	-	1.6153E6	1086.4980	1.7		93 95 100 99 99 100 99 99 97	SHEDPEVKF	ETHCD
10	CR3022_091620_ETHcD_40_E.raw	F10:3489	MHEALHDHYTQKS	F10:1578	13	97	97	13	399.9366	4	15.23	-	5.2736E4	1595.7151	1.3		97 96 99 99 100 100 100 98 99 99 96 97 92	MHEALHDHYTQKS	ETHCD
2	CR3022_091620_ETHcD_30_E.raw	F2:18438	M(+15.99)HEALHNHYTQKSL	F2:2050	14	97	97	14	575.6110	3	18.55	-	7.3459E6	1723.8101	0.6	Oxidation (M)	88 92 100 100 100 100 99 99 100 100 99 100 98 96	M(+15.99)HEALHNHYTQKSL	ETHCD
6	CR3022_091620_ETHcD_35_E.raw	F6:33243	VFLFPPSDEQLKSG	F6:5376	14	97	97	14	782.4082	2	48.30	-	7.0989E7	1562.7981	2.4		99 99 100 95 95 97 99 100 100 96 97 97 99 99	VFLFPPSDEQLKSG	ETHCD
4	CR3022_091620_ETHcD_30_T.raw	F4:1600	SLVFHR	F4:2152	6	97	97	6	379.7194	2	21.45	-	2.5459E5	757.4235	1.0		93 97 99 99 100 100	SLVFHR	ETHCD
11	CR3022_091620_ETHcD_40_P.raw	F11:13372	LFPPSDEQL	F11:5726	9	97	97	9	523.2645	2	46.40	-	8.9605E8	1044.5127	1.7		97 94 98 99 98 97 98 99 100	LFPPSDEQL	ETHCD
14	CR3022_091620_HCD_E.raw	-	TTPPVLDSDGS	F14:4400	11	97	97	11	544.7584	2	32.45	-	0	1087.5034	-1.1		100 99 100 98 99 100 100 99 99 89 94	TTPPVLDSDGS	HCD
16	CR3022_091620_HCD_T.raw	-	EDMAALEK	F16:2906	8	97	97	8	453.7160	2	25.39	-	0	905.4164	1.3		98 99 99 100 99 98 98 92	EDMAALEK	HCD
9	CR3022_091620_ETHcD_40_C.raw	F9:8475	TLASTRESGVPDRF	F9:3247	14	97	97	14	512.5984	3	30.80	-	1.2365E6	1534.7739	-0.4		99 99 96 95 98 99 98 95 96 94 99 100 100 100	TLASTRESGVPDRF	ETHCD
4	CR3022_091620_ETHcD_30_T.raw	F4:13383	AYLQWSSLK	F4:4805	9	97	97	9	548.2955	2	43.78	-	1.8576E6	1094.5759	0.5		97 97 99 96 97 97 98 100 100	AYLQWSSLK	ETHCD
12	CR3022_091620_ETHcD_40_T.raw	F12:9819	SQLHDLVLVGGSTR	F12:3403	14	97	97	14	494.6080	3	33.78	-	4.5968E5	1480.7998	1.5		89 89 96 97 100 100 100 100 100 100 100 100 100 100	SQLHDLVLVGGSTR	ETHCD
2	CR3022_091620_ETHcD_30_E.raw	F2:2111	TYKNVPNWH	F2:2745	9	97	97	9	386.8611	3	26.46	-	3.0019E5	1157.5618	-0.4		99 99 100 98 94 95 97 98 99	TYKNVPNWH	ETHCD
1	CR3022_091620_ETHcD_30_C.raw	F1:3210	SNRVVDLW(+15.99)HM	F1:5001	10	97	97	10	424.8777	3	42.93	-	6.5942E4	1271.6082	2.6	Oxidation (HW)	92 92 100 100 100 100 99 97 100 100	SNRVVDLW(+15.99)HM	ETHCD
4	CR3022_091620_ETHcD_30_T.raw	F4:13530	GPSVFPLAPSK	F4:4233	11	97	97	11	550.3119	2	40.20	-	7.3301E5	1098.6072	1.9		99 100 99 99 96 95 97 94 97 100 100	GPSVFPLAPSK	ETHCD
16	CR3022_091620_HCD_T.raw	-	YLQWSSLK	F16:5417	8	97	97	8	512.7769	2	41.41	-	0	1023.5389	0.3		97 99 97 96 97 98 99 100	YLQWSSLK	HCD
8	CR3022_091620_ETHcD_35_T.raw	-	SSQSVLYSSLNK	F8:3019	12	97	97	12	656.8417	2	30.29	-	0	1311.6670	1.5		95 91 93 99 100 100 100 100 99 99 100 100	SSQSVLYSSLNK	ETHCD
7	CR3022_091620_ETHcD_35_P.raw	F7:19984	FLFPPSDEQL	F7:7294	10	97	97	10	596.7988	2	61.46	-	8.5329E7	1191.5811	1.6		99 99 93 95 97 98 99 99 100 100	FLFPPSDEQL	ETHCD
10	CR3022_091620_ETHcD_40_E.raw	F10:4413	GVFQHGKVELL	F10:4116	11	97	97	11	409.5676	3	38.40	-	6.3417E5	1225.6819	-0.8		90 94 99 96 99 100 99 100 100 100 100	GVFQHGKVELL	ETHCD
5	CR3022_091620_ETHcD_35_C.raw	F5:1145	KLRTEGDGVY	F5:2082	10	97	97	10	379.8685	3	20.06	-	1.8686E5	1136.5825	1.1		91 92 97 100 100 99 100 100 100 100	KLRTEGDGVY	ETHCD
4	CR3022_091620_ETHcD_30_T.raw	F4:718	VHLELGPDGR	F4:2715	10	97	97	10	364.8651	3	27.52	-	9.3916E4	1091.5723	1.0		96 95 98 99 99 96 96 99 100 100	VHLELGPDGR	ETHCD
1	CR3022_091620_ETHcD_30_C.raw	F1:4975	AEAVTRAKQLVW	F1:3615	12	97	97	12	457.9306	3	33.38	-	2.4921E5	1370.7671	2.0		99 99 92 94 100 100 100 99 94 98 100 100	AEAVTRAKQLVW	ETHCD
1	CR3022_091620_ETHcD_30_C.raw	F1:9028	LFPPSDEQL	F1:5678	9	97	97	9	523.2635	2	46.16	-	4.443E6	1044.5127	-0.1		98 95 98 98 97 98 98 99 100	LFPPSDEQL	ETHCD
6	CR3022_091620_ETHcD_35_E.raw	F6:3147	TLSKADYEKHKVY	F6:2029	13	97	97	13	396.2126	4	19.96	-	1.9372E5	1580.8198	0.8		96 97 98 99 99 100 100 99 99 98 98 96 92	TLSKADYEKHKVY	ETHCD
9	CR3022_091620_ETHcD_40_C.raw	F9:12119	TSGVHTFPAVL	F9:5023	11	97	97	11	564.8066	2	43.46	-	3.2053E7	1127.5974	1.1		98 98 99 100 100 100 98 98 100 100 85	TSGVHTFPAVL	ETHCD
16	CR3022_091620_HCD_T.raw	F16:10761	AGFAGDDAPR	F16:2518	10	97	97	10	488.7285	2	22.55	-	8.4387E6	975.4410	1.4		93 98 99 100 99 100 99 99 96 95	AGFAGDDAPR	HCD
7	CR3022_091620_ETHcD_35_P.raw	F7:23617	SLTYGTGSMTGLL	F7:6730	13	97	97	13	650.8275	2	56.08	-	2.9961E6	1299.6379	1.9		94 98 100 100 100 100 100 100 100 98 99 100 85	SLTYGTGSMTGLL	ETHCD
8	CR3022_091620_ETHcD_35_T.raw	F8:9794	DSTYSLSSTLTLSK	F8:5197	14	97	97	14	501.5922	3	46.41	-	2.2973E7	1501.7512	2.3		100 99 100 100 99 99 100 100 100 100 100 100 100 75	DSTYSLSSTLTLSK	ETHCD
10	CR3022_091620_ETHcD_40_E.raw	F10:15522	STKGPSVFPL	F10:4369	10	97	97	10	516.7900	2	40.96	-	1.6598E6	1031.5652	0.2		97 98 100 98 96 98 99 97 97 98	STKGPSVFPL	ETHCD
13	CR3022_091620_HCD_C.raw	F13:3232	VMHEALHNHY	F13:1889	10	97	97	10	417.5287	3	17.61	-	5.0906E5	1249.5662	-1.5		96 98 99 99 97 99 97 96 97 98	VMHEALHNHY	HCD
3	CR3022_091620_ETHcD_30_P.raw	F3:17848	AVDEPLENYL	F3:6899	10	97	97	10	581.7858	2	57.80	-	5.7552E6	1161.5554	1.3		88 92 99 100 100 100 100 100 100 100	AVDEPLENYL	ETHCD
10	CR3022_091620_ETHcD_40_E.raw	-	STKGPSVFPL	F10:4658	10	97	97	10	516.7903	2	43.57	-	0	1031.5652	0.8		96 98 100 98 96 97 98 98 98 99	STKGPSVFPL	ETHCD
10	CR3022_091620_ETHcD_40_E.raw	F10:8632	HQDWLDGKEYKC(+57.02)KV	F10:3021	14	97	97	14	452.2216	4	28.94	-	4.3549E6	1804.8567	0.4	Carbamidomethylation	92 89 99 99 100 99 99 100 100 99 99 98 99 98	HQDWLDGKEYKC(+57.02)KV	ETHCD
1	CR3022_091620_ETHcD_30_C.raw	F1:1680	HEALHNHYTQKSL	F1:1850	13	97	97	13	395.2014	4	17.68	-	7.6596E5	1576.7747	1.2		98 99 99 99 99 98 99 98 92 91 99 100 100	HEALHNHYTQKSL	ETHCD
1	CR3022_091620_ETHcD_30_C.raw	F1:15728	SLQAEDVAVYY	F1:6028	11	97	97	11	629.3049	2	50.09	-	1.5791E6	1256.5925	2.2		92 95 94 97 99 100 100 100 100 100 100	SLQAEDVAVYY	ETHCD
12	CR3022_091620_ETHcD_40_T.raw	-	VLHQDWLDGK	F12:3280	10	97	97	10	404.2123	3	32.71	-	0	1209.6143	0.6		93 96 97 94 100 100 100 100 100 100	VLHQDWLDGK	ETHCD
6	CR3022_091620_ETHcD_35_E.raw	F6:2373	TYKNVPNWH	F6:2697	9	97	97	9	386.8613	3	26.17	-	3.4582E5	1157.5618	0.3		99 99 100 99 95 95 97 99 99	TYKNVPNWH	ETHCD
12	CR3022_091620_ETHcD_40_T.raw	F12:15830	YLDQEELNK	F12:2562	9	97	97	9	576.2834	2	25.85	-	2.4859E6	1150.5505	1.5		95 96 98 93 99 100 100 99 100	YLDQEELNK	ETHCD
8	CR3022_091620_ETHcD_35_T.raw	-	VLYSSLNK	F8:2528	8	97	97	8	462.2643	2	25.39	-	0	922.5124	1.9		97 98 98 96 96 99 100 100	VLYSSLNK	ETHCD
13	CR3022_091620_HCD_C.raw	F13:149	KLAKVF	F13:2542	6	97	97	6	353.2369	2	22.41	-	6.6454E7	704.4584	1.3		95 98 98 98 99 99	KLAKVF	HCD
4	CR3022_091620_ETHcD_30_T.raw	F4:10373	WLHHTFYDELR	F4:3528	11	97	97	11	506.2499	3	34.96	-	2.4412E5	1515.7258	1.4		83 95 100 100 100 100 100 100 100 100 100	WLHHTFYDELR	ETHCD
12	CR3022_091620_ETHcD_40_T.raw	F12:3934	ALLFLPR	F12:5153	7	97	97	7	415.2688	2	46.35	-	1.343E6	828.5221	1.1		93 97 99 98 99 99 100	ALLFLPR	ETHCD
16	CR3022_091620_HCD_T.raw	F16:16165	FDWYVDREVHDAK	F16:6365	13	97	97	13	560.5952	3	46.25	-	7.6976E5	1678.7739	-6.0		86 98 99 100 100 100 97 99 98 97 99 100 99	FDWYVDREVHDAK	HCD
2	CR3022_091620_ETHcD_30_E.raw	F2:4717	PGHRDFL	F2:2842	7	97	97	7	421.2202	2	27.26	-	3.1828E5	840.4242	2.0		97 95 97 98 100 100 99	PGHRDFL	ETHCD
2	CR3022_091620_ETHcD_30_E.raw	F2:2175	TLQWKV	F2:4041	6	97	97	6	387.7289	2	37.48	-	4.3805E5	773.4435	-0.3		96 96 95 100 100 100	TLQWKV	ETHCD
14	CR3022_091620_HCD_E.raw	F14:16852	SHEDPEVKF	F14:3126	9	97	97	9	544.2559	2	25.30	-	3.7018E6	1086.4980	-0.8		97 97 100 100 98 99 100 95 95	SHEDPEVKF	HCD
2	CR3022_091620_ETHcD_30_E.raw	F2:2729	KLVTDLT	F2:3153	7	97	97	7	395.2394	2	29.80	-	8.1765E5	788.4644	-0.2		92 96 99 98 100 100 100	KLVTDLT	ETHCD
9	CR3022_091620_ETHcD_40_C.raw	F9:4224	ASTRESGVPDRF	F9:2515	12	97	97	12	441.2227	3	24.80	-	1.1467E8	1320.6421	3.3		90 94 99 99 99 98 98 98 99 100 100 100	ASTRESGVPDRF	ETHCD
3	CR3022_091620_ETHcD_30_P.raw	-	KSRWQQGDVF	F3:3744	10	97	97	10	417.5470	3	31.72	-	0	1249.6204	-1.0		97 95 98 99 96 95 99 100 100 100	KSRWQQGDVF	ETHCD
4	CR3022_091620_ETHcD_30_T.raw	F4:1249	LLLYWASTR	F4:5636	9	97	97	9	374.8816	3	49.51	-	2.4739E5	1121.6233	-0.2		82 100 100 100 100 100 100 100 100	LLLYWASTR	ETHCD
5	CR3022_091620_ETHcD_35_C.raw	F5:2542	KNVVGGRRSAW	F5:1851	11	97	97	11	410.5671	3	17.73	-	1.0243E5	1228.6790	0.5		96 93 99 99 100 100 100 99 95 97 98	KNVVGGRRSAW	ETHCD
6	CR3022_091620_ETHcD_35_E.raw	F6:21345	STPMDVWGQGT	F6:5216	11	97	97	11	589.7629	2	49.09	-	2.3034E8	1177.5073	3.3		93 94 98 98 99 100 100 100 98 99 98	STPMDVWGQGT	ETHCD
16	CR3022_091620_HCD_T.raw	F16:7126	FDLMYAK	F16:5163	7	97	97	7	444.2210	2	40.14	-	2.6108E5	886.4258	1.8		95 99 99 97 98 99 99	FDLMYAK	HCD
10	CR3022_091620_ETHcD_40_E.raw	F10:15334	KKYLYELA	F10:3354	8	97	97	8	514.2949	2	31.67	-	5.0917E5	1026.5750	0.2		98 93 97 98 98 99 100 99	KKYLYELA	ETHCD
10	CR3022_091620_ETHcD_40_E.raw	F10:22732	HQDWLDGKEYKC(+57.02)KV	F10:3030	14	97	97	14	602.6265	3	28.95	-	1.2695E6	1804.8567	0.6	Carbamidomethylation	86 91 99 99 99 99 100 100 100 100 99 99 99 99	HQDWLDGKEYKC(+57.02)KV	ETHCD
14	CR3022_091620_HCD_E.raw	F14:11282	VLGQPKAAPS	F14:2249	10	97	97	10	484.2818	2	19.85	-	5.633E5	966.5498	-0.7		99 99 99 96 97 98 99 99 95 97	VLGQPKAAPS	HCD
1	CR3022_091620_ETHcD_30_C.raw	F1:13430	ALTATQKTVDGPSGKLW	F1:4052	17	97	97	17	591.6573	3	36.50	-	7.0581E5	1771.9468	1.9		99 99 98 97 97 95 100 98 98 100 91 92 99 100 99 100 99	ALTATQKTVDGPSGKLW	ETHCD
10	CR3022_091620_ETHcD_40_E.raw	F10:29402	TVLHQDWLDGKEYKC(+57.02)KV	F10:3680	17	97	97	17	707.0270	3	34.32	-	3.9525E6	2118.0566	1.2	Carbamidomethylation	89 89 96 95 99 100 100 100 100 100 100 100 100 100 99 99 98	TVLHQDWLDGKEYKC(+57.02)KV	ETHCD
9	CR3022_091620_ETHcD_40_C.raw	F9:6934	LKKLGYNPDTVAF	F9:4098	13	97	97	13	489.2729	3	37.10	-	5.5423E5	1464.7976	-0.4		92 93 99 99 99 99 95 96 99 100 100 100 100	LKKLGYNPDTVAF	ETHCD
16	CR3022_091620_HCD_T.raw	F16:17354	TPEVTWYEK	F16:2809	9	97	97	9	576.7748	2	24.66	-	4.7734E5	1151.5498	-12.8		100 100 100 100 99 89 96 99 99	TPEVTWYEK	HCD
4	CR3022_091620_ETHcD_30_T.raw	F4:19685	EPQVYTLPPSREEMTK	F4:3390	16	97	97	16	635.6539	3	32.95	-	6.7136E8	1903.9348	2.6		97 95 92 100 100 100 95 92 97 99 99 100 100 100 100 100	EPQVYTLPPSREEMTK	ETHCD
2	CR3022_091620_ETHcD_30_E.raw	F2:10267	LHQDWLDGKEYKC(+57.02)KV	F2:3196	15	97	97	15	480.4946	4	30.42	-	1.7782E8	1917.9407	4.6	Carbamidomethylation	95 89 94 99 99 99 99 99 98 99 99 99 99 100 100	LHQDWLDGKEYKC(+57.02)KV	ETHCD
5	CR3022_091620_ETHcD_35_C.raw	F5:12912	TRESGVPDRF	F5:2516	10	97	97	10	582.2944	2	24.37	-	2.3545E6	1162.5730	1.1		96 96 98 97 97 98 96 99 100 100	TRESGVPDRF	ETHCD
15	CR3022_091620_HCD_P.raw	F15:33508	WLSKQEYDESGPSLVHRKC(+57.02)F	F15:5337	20	97	97	20	822.7354	3	32.92	-	6.5362E5	2465.1797	1.9	Carbamidomethylation	99 100 100 100 98 98 97 99 100 99 99 96 94 95 98 95 96 96 99 100	WLSKQEYDESGPSLVHRKC(+57.02)F	HCD
1	CR3022_091620_ETHcD_30_C.raw	F1:4007	DQGSSSEKLQKL	F1:2221	12	97	97	12	440.5661	3	21.33	-	2.6887E7	1318.6729	2.8		95 96 100 100 100 100 100 99 99 99 100 85	DQGSSSEKLQKL	ETHCD
2	CR3022_091620_ETHcD_30_E.raw	F2:17578	QSGTEVKKPGESLKLS	F2:2292	16	97	97	16	563.3134	3	22.32	-	7.778E6	1686.9150	1.9		83 89 98 100 100 100 100 100 99 99 100 100 100 100 100 98	QSGTEVKKPGESLKLS	ETHCD
9	CR3022_091620_ETHcD_40_C.raw	F9:11575	LNNFYPREAKVQW	F9:4691	13	97	97	13	555.6243	3	41.51	-	4.8577E8	1663.8469	2.4		92 90 98 100 99 98 97 99 99 99 99 99 100	LNNFYPREAKVQW	ETHCD
9	CR3022_091620_ETHcD_40_C.raw	-	TTPPVLDSDGSFF	F9:7229	13	97	97	13	691.8266	2	60.12	-	0	1381.6401	-1.1		90 90 96 99 100 100 100 99 99 99 99 100 100	TTPPVLDSDGSFF	ETHCD
5	CR3022_091620_ETHcD_35_C.raw	F5:19416	RLLNEPTAAALAY	F5:4682	13	97	97	13	701.8885	2	40.96	-	5.8406E6	1401.7615	0.8		97 92 96 96 95 96 99 100 100 100 100 100 100	RLLNEPTAAALAY	ETHCD
6	CR3022_091620_ETHcD_35_E.raw	F6:21290	TLPPSREEM(+15.99)T	F6:1797	10	97	97	10	588.7833	2	19.41	-	1.4068E7	1175.5493	2.3	Oxidation (M)	97 95 98 98 97 95 99 99 100 100	TLPPSREEM(+15.99)T	ETHCD
5	CR3022_091620_ETHcD_35_C.raw	F5:16123	AKGQPREPQVY	F5:1983	11	97	97	11	636.8391	2	19.06	-	4.6779E6	1271.6621	1.2		99 99 99 93 95 95 97 98 99 100 100	AKGQPREPQVY	ETHCD
1	CR3022_091620_ETHcD_30_C.raw	-	AC(+57.02)EVTHQGL	F1:2428	9	97	97	9	507.7376	2	23.36	-	0	1013.4600	0.7	Carbamidomethylation	96 97 100 99 96 95 98 100 100	AC(+57.02)EVTHQGL	ETHCD
2	CR3022_091620_ETHcD_30_E.raw	F2:16087	KVQWKVDNA	F2:2473	9	97	97	9	544.2990	2	23.72	-	2.0602E8	1086.5823	1.1		96 95 97 99 100 100 100 99 95	KVQWKVDNA	ETHCD
3	CR3022_091620_ETHcD_30_P.raw	F3:480	KRTVAAPSVF	F3:3172	10	97	97	10	359.2138	3	27.89	-	4.3987E6	1074.6187	0.8		97 95 99 99 99 95 96 99 100 100	KRTVAAPSVF	ETHCD
10	CR3022_091620_ETHcD_40_E.raw	F10:11782	LHQDWLDGKEYKC(+57.02)KV	F10:3149	15	97	97	15	480.4937	4	30.18	-	1.8977E8	1917.9407	2.6	Carbamidomethylation	93 89 95 99 99 99 100 99 98 99 99 99 99 100 100	LHQDWLDGKEYKC(+57.02)KV	ETHCD
4	CR3022_091620_ETHcD_30_T.raw	F4:13077	LPFPLLDDR	F4:5747	9	97	97	9	543.3032	2	50.33	-	1.6624E6	1084.5916	0.2		99 98 92 93 98 100 100 100 100	LPFPLLDDR	ETHCD
7	CR3022_091620_ETHcD_35_P.raw	F7:25546	FGQGTKVELKRTVAPASVF	F7:4602	19	97	97	19	679.0498	3	37.94	-	1.4761E7	2034.1262	0.7		91 91 95 99 100 100 100 100 100 100 100 99 99 99 97 93 97 100 100	FGQGTKVELKRTVAPASVF	ETHCD
7	CR3022_091620_ETHcD_35_P.raw	F7:16094	WASTRESGVPDRSGF	F7:3670	15	97	97	15	551.2661	3	31.59	-	6.413E6	1650.7749	1.0		92 93 97 99 100 100 98 98 97 99 100 99 96 97 100	WASTRESGVPDRSGF	ETHCD
9	CR3022_091620_ETHcD_40_C.raw	F9:2967	KSRWQQGNVF	F9:3188	10	97	97	10	417.2193	3	30.24	-	5.1404E5	1248.6362	-0.1		99 98 99 99 97 91 96 98 100 100	KSRWQQGNVF	ETHCD
1	CR3022_091620_ETHcD_30_C.raw	F1:14820	GKVKEGMNLVEAMERF	F1:5834	16	97	97	16	613.3153	3	48.79	-	9.0835E5	1836.9226	0.8		96 95 99 100 99 99 99 96 93 97 100 99 97 97 99 100	GKVKEGMNLVEAMERF	ETHCD
9	CR3022_091620_ETHcD_40_C.raw	F9:5764	SSLTLSKADYEKHKVY	F9:2793	16	97	97	16	467.9997	4	26.91	-	3.0785E5	1867.9680	0.8		99 98 98 90 92 96 98 99 99 99 99 98 99 100 100 100	SSLTLSKADYEKHKVY	ETHCD
12	CR3022_091620_ETHcD_40_T.raw	F12:10326	DSTYSLSSTLTLSK	F12:5140	14	97	97	14	501.5917	3	46.29	-	1.9513E7	1501.7512	1.3		100 99 100 100 99 99 100 100 100 100 100 100 100 74	DSTYSLSSTLTLSK	ETHCD
11	CR3022_091620_ETHcD_40_P.raw	F11:938	LTTLSSL	F11:5999	7	97	97	7	367.7180	2	48.74	-	2.313E6	733.4222	-0.9		91 98 100 98 98 100 100	LTTLSSL	ETHCD
15	CR3022_091620_HCD_P.raw	F15:35327	YYSTPYTFGEGTKDL	F15:7418	15	97	97	15	871.4022	2	42.32	-	4.6685E6	1740.7883	0.9		97 98 100 100 100 100 100 100 91 94 95 97 99 99 100	YYSTPYTFGEGTKDL	HCD
12	CR3022_091620_ETHcD_40_T.raw	-	EPQVYTLPPSR	F12:3454	11	97	97	11	429.5627	3	34.17	-	0	1285.6665	-0.1		97 96 91 98 99 100 100 99 99 99 99	EPQVYTLPPSR	ETHCD
11	CR3022_091620_ETHcD_40_P.raw	F11:18585	AVDEPLENYL	F11:6831	10	97	97	10	581.7858	2	57.62	-	5.9431E6	1161.5554	1.4		89 92 99 99 99 100 100 100 100 100	AVDEPLENYL	ETHCD
8	CR3022_091620_ETHcD_35_T.raw	-	SSQSVLYSSLNK	F8:3326	12	97	97	12	656.8423	2	33.10	-	0	1311.6670	2.3		97 93 93 99 98 99 99 100 97 98 100 100	SSQSVLYSSLNK	ETHCD
2	CR3022_091620_ETHcD_30_E.raw	F2:9583	TKGPSVFPL	F2:4557	9	97	97	9	473.2736	2	42.66	-	2.804E7	944.5331	-0.4		98 97 97 95 97 98 99 99 100	TKGPSVFPL	ETHCD
9	CR3022_091620_ETHcD_40_C.raw	F9:1393	GLSKADYEKHKVY	F9:2031	13	97	97	13	385.2062	4	19.78	-	1.3776E6	1536.7937	1.2		89 91 97 98 99 100 100 100 99 99 100 100 100	GLSKADYEKHKVY	ETHCD
9	CR3022_091620_ETHcD_40_C.raw	F9:14249	VASTKGPSVFPL	F9:5030	12	97	97	12	601.8430	2	43.51	-	1.707E6	1201.6707	0.7		90 93 99 99 100 99 97 98 99 99 100 100	VASTKGPSVFPL	ETHCD
3	CR3022_091620_ETHcD_30_P.raw	F3:18753	LKRTVAAPSVF	F3:3591	11	97	97	11	594.8590	2	30.83	-	4.8333E7	1187.7026	0.7		99 97 96 95 96 99 97 98 100 100 100	LKRTVAAPSVF	ETHCD
1	CR3022_091620_ETHcD_30_C.raw	F1:5523	SSLTLSKADYEKHKVY	F1:2851	16	97	97	16	467.9994	4	27.31	-	1.7408E5	1867.9680	0.2		98 96 98 97 96 92 98 99 99 99 99 98 98 99 99 99	SSLTLSKADYEKHKVY	ETHCD
5	CR3022_091620_ETHcD_35_C.raw	F5:19618	SPSFQGQVTLSADKSLNTAY	F5:5190	20	97	97	20	705.3526	3	44.35	-	2.9618E6	2113.0327	1.5		95 95 99 99 99 100 99 100 100 100 99 99 100 99 95 95 95 95 97 93	SPSFQGQVTLSADKSLNTAY	ETHCD
2	CR3022_091620_ETHcD_30_E.raw	F2:19674	VYYC(+57.02)QQYY	F2:4372	8	97	97	8	593.7479	2	40.93	-	1.389E7	1185.4800	1.0	Carbamidomethylation	100 100 94 95 95 98 100 100	VYYC(+57.02)QQYY	ETHCD
2	CR3022_091620_ETHcD_30_E.raw	F2:233	KALPAPL	F2:3094	7	97	97	7	355.2342	2	29.34	-	4.0444E6	708.4534	0.7		97 97 96 96 98 100 100	KALPAPL	ETHCD
10	CR3022_091620_ETHcD_40_E.raw	F10:20691	M(+15.99)HEALHNHYTQKSL	F10:1910	14	97	97	14	575.6105	3	18.47	-	6.0775E6	1723.8101	-0.2	Oxidation (M)	88 92 100 99 99 100 99 99 100 100 99 100 99 96	M(+15.99)HEALHNHYTQKSL	ETHCD
10	CR3022_091620_ETHcD_40_E.raw	F10:14530	RQMPGKGLEWM(+15.99)GL	F10:4253	13	97	97	13	506.9232	3	40.27	-	3.9312E7	1517.7483	-0.3	Oxidation (M)	95 92 96 99 100 100 98 98 99 99 99 98 97	RQMPGKGLEWM(+15.99)GL	ETHCD
2	CR3022_091620_ETHcD_30_E.raw	F2:22694	STPMDVWGQGTT	F2:5187	12	97	97	12	640.2861	2	48.74	-	4.0869E7	1278.5552	2.0		94 95 98 96 99 99 99 100 97 98 99 100	STPMDVWGQGTT	ETHCD
4	CR3022_091620_ETHcD_30_T.raw	F4:20158	EPQVYTLPPSR	F4:3298	11	97	97	11	643.8424	2	33.40	-	1.9128E9	1285.6665	2.9		99 99 95 98 99 99 97 94 96 99 100	EPQVYTLPPSR	ETHCD
1	CR3022_091620_ETHcD_30_C.raw	F1:13581	LLNNFYPREAKVQW	F1:5607	14	97	97	14	593.3191	3	47.41	-	4.769E7	1776.9312	2.4		97 94 94 99 100 96 95 98 100 99 99 99 99 100	LLNNFYPREAKVQW	ETHCD
1	CR3022_091620_ETHcD_30_C.raw	-	LSLTPEQW	F1:6656	8	97	97	8	487.2530	2	54.65	-	0	972.4916	-0.3		96 93 98 99 98 99 100 100	LSLTPEQW	ETHCD
5	CR3022_091620_ETHcD_35_C.raw	F5:27368	KTTPPVLDSDGSFFLY	F5:6939	16	97	97	16	893.9508	2	57.93	-	6.1664E7	1785.8826	2.5		85 91 97 97 96 99 100 100 100 100 100 99 100 100 100 100	KTTPPVLDSDGSFFLY	ETHCD
2	CR3022_091620_ETHcD_30_E.raw	F2:25739	AFTDTERLLGDAA	F2:4803	13	97	97	13	690.3452	2	44.72	-	7.366E5	1378.6729	2.1		98 98 98 97 95 97 99 99 97 95 99 100 100	AFTDTERLLGDAA	ETHCD
8	CR3022_091620_ETHcD_35_T.raw	F8:14607	GFAFVTFDDHDSVDK	F8:5262	15	97	97	15	567.2582	3	46.78	-	4.8752E5	1698.7524	0.3		86 88 95 99 100 99 100 100 100 100 100 100 100 100 100	GFAFVTFDDHDSVDK	ETHCD
6	CR3022_091620_ETHcD_35_E.raw	F6:10768	TKGPSVFPL	F6:4545	9	97	97	9	473.2741	2	42.70	-	3.1191E7	944.5331	0.6		99 97 95 94 98 99 99 99 100	TKGPSVFPL	ETHCD
12	CR3022_091620_ETHcD_40_T.raw	F12:5783	AEFAEVSK	F12:2304	8	97	97	8	440.7244	2	23.05	-	1.877E6	879.4338	0.5		93 92 96 100 100 100 100 100	AEFAEVSK	ETHCD
5	CR3022_091620_ETHcD_35_C.raw	-	TVLHQDWLDGKEY	F5:4866	13	97	97	13	535.2640	3	42.12	-	0	1602.7678	1.4		94 93 97 96 97 100 100 99 99 98 98 100 100	TVLHQDWLDGKEY	ETHCD
11	CR3022_091620_ETHcD_40_P.raw	F11:11808	TVLHEDWL	F11:5687	8	97	97	8	506.7594	2	46.29	-	4.1798E6	1011.5025	1.7		90 94 100 99 100 100 100 100	TVLHEDWL	ETHCD
11	CR3022_091620_ETHcD_40_P.raw	F11:23979	FGTLGLGTPAQDF	F11:6873	13	97	97	13	662.3347	2	57.87	-	1.2636E7	1322.6506	3.1		95 97 100 100 100 100 94 91 97 99 99 100 100	FGTLGLGTPAQDF	ETHCD
9	CR3022_091620_ETHcD_40_C.raw	F9:12564	NNFYPREAKVQWY	F9:4748	13	97	97	13	572.2830	3	41.51	-	4.315E5	1713.8262	0.5		99 99 100 96 92 94 99 99 99 99 98 98 98	NNFYPREAKVQWY	ETHCD
16	CR3022_091620_HCD_T.raw	F16:13188	LLDNFYPR	F16:5269	8	97	97	8	519.2747	2	40.69	-	2.6988E6	1036.5342	0.6		99 99 99 96 97 96 97 99	LLDNFYPR	HCD
9	CR3022_091620_ETHcD_40_C.raw	F9:9629	LTSKADYEKHKVY	F9:1867	13	97	97	13	527.9484	3	18.05	-	1.8028E5	1580.8198	2.3		95 95 99 98 97 99 100 97 94 97 99 100 100	LTSKADYEKHKVY	ETHCD
14	CR3022_091620_HCD_E.raw	F14:33197	QSGTEVKKPGESLKL	F14:2808	15	97	97	15	800.9493	2	23.61	-	1.53E7	1599.8831	0.7		92 95 99 99 100 100 100 100 98 92 96 98 99 98 99	QSGTEVKKPGESLKL	HCD
11	CR3022_091620_ETHcD_40_P.raw	F11:15789	GERATLNC(+57.02)KSSESVL	F11:2906	15	97	97	15	550.9431	3	26.04	-	3.3829E7	1649.8042	1.9	Carbamidomethylation	94 95 98 99 99 100 99 99 100 100 96 95 93 99 100	GERATLNC(+57.02)KSSESVL	ETHCD
2	CR3022_091620_ETHcD_30_E.raw	F2:1836	GTEVKKPGESL	F2:1953	11	97	97	11	382.2123	3	19.01	-	8.7293E6	1143.6135	1.4		92 94 99 100 100 99 97 99 99 98 97	GTEVKKPGESL	ETHCD
2	CR3022_091620_ETHcD_30_E.raw	F2:9791	YLRWQQG	F2:3120	7	97	97	7	475.7464	2	29.63	-	1.5971E5	949.4770	1.3		97 97 98 98 96 98 99	YLRWQQG	ETHCD
12	CR3022_091620_ETHcD_40_T.raw	F12:1343	TLVSVTK	F12:2249	7	97	97	7	374.2345	2	22.37	-	1.2694E5	746.4538	0.9		95 95 96 98 99 100 100	TLVSVTK	ETHCD
2	CR3022_091620_ETHcD_30_E.raw	F2:18822	TLPPSREEMT	F2:2474	10	97	97	10	580.7847	2	23.60	-	6.1205E7	1159.5542	0.5		95 94 98 99 98 96 99 100 100 100	TLPPSREEMT	ETHCD
11	CR3022_091620_ETHcD_40_P.raw	F11:1305	LKTKRSLQF	F11:2159	9	97	97	9	374.2334	3	20.82	-	8.0033E5	1119.6763	2.0		98 98 99 99 99 93 95 99 100	LKTKRSLQF	ETHCD
14	CR3022_091620_HCD_E.raw	F14:30640	LQSGNSQESVTEQDSKDSTKV	F14:2538	21	97	97	21	756.3600	3	21.85	-	1.9546E6	2266.0559	1.1		98 97 100 99 98 98 97 100 100 100 100 99 97 98 96 95 97 96 97 93 98	LQSGNSQESVTEQDSKDSTKV	HCD
5	CR3022_091620_ETHcD_35_C.raw	F5:3866	VRQMPGKGLEW	F5:3597	11	97	97	11	434.2329	3	33.57	-	4.7484E7	1299.6758	0.9		95 95 96 96 98 99 99 99 99 100 100	VRQMPGKGLEW	ETHCD
12	CR3022_091620_ETHcD_40_T.raw	F12:5548	SLLHQDWLNGK	F12:3460	11	97	97	11	437.5668	3	34.32	-	7.5585E6	1309.6780	0.5		85 94 100 100 99 100 100 100 99 100 100	SLLHQDWLNGK	ETHCD
14	CR3022_091620_HCD_E.raw	F14:28758	LQSGNSQESVTEQDSKDSKV	F14:2356	20	97	97	20	722.6775	3	20.64	-	1.933E6	2165.0083	1.1		97 97 99 97 96 99 99 100 100 100 100 100 99 99 95 94 97 98 92 97	LQSGNSQESVTEQDSKDSKV	HCD
5	CR3022_091620_ETHcD_35_C.raw	F5:7736	STEERAAPF	F5:2701	9	97	97	9	504.2437	2	25.79	-	1.7218E5	1006.4719	0.9		98 98 97 96 96 99 99 99 98	STEERAAPF	ETHCD
15	CR3022_091620_HCD_P.raw	-	VASTKGPSVFPLAPSSKSTSGGTAAL	F15:6974	26	97	97	26	1209.6472	2	40.23	-	0	2417.2800	-0.1		98 98 100 100 100 100 99 99 100 100 100 100 100 99 99 99 100 99 99 99 88 82 91 98 99 93	VASTKGPSVFPLAPSSKSTSGGTAAL	HCD
2	CR3022_091620_ETHcD_30_E.raw	F2:17577	SQSGTEVKKPGESLKL	F2:2511	16	97	97	16	563.3130	3	24.31	-	9.6927E5	1686.9150	1.2		94 94 99 99 99 100 100 100 95 93 96 98 99 100 99 99	SQSGTEVKKPGESLKL	ETHCD
4	CR3022_091620_ETHcD_30_T.raw	-	EPQVYTLPPSREEM(+15.99)TK	F4:2825	16	97	97	16	640.9850	3	28.80	-	0	1919.9299	1.7	Oxidation (M)	96 95 91 100 100 100 98 95 97 98 97 98 100 100 100 100	EPQVYTLPPSREEM(+15.99)TK	ETHCD
9	CR3022_091620_ETHcD_40_C.raw	F9:4692	DLSAKSNY	F9:2210	8	97	97	8	449.2199	2	21.42	-	2.6009E5	896.4240	1.4		89 94 99 100 100 100 100 100	DLSAKSNY	ETHCD
1	CR3022_091620_ETHcD_30_C.raw	-	TLPPSREEM	F1:2485	9	97	97	9	530.2612	2	23.93	-	0	1058.5066	1.1		98 96 98 98 95 95 99 100 100	TLPPSREEM	ETHCD
5	CR3022_091620_ETHcD_35_C.raw	F5:5751	RLEEELGSKAKF	F5:2927	12	97	97	12	469.5930	3	27.83	-	3.6198E5	1405.7563	0.5		92 95 99 100 100 98 96 96 97 100 100 100	RLEEELGSKAKF	ETHCD
10	CR3022_091620_ETHcD_40_E.raw	F10:5283	YLQWKV	F10:4366	6	97	97	6	418.7373	2	40.90	-	2.5975E5	835.4592	1.0		95 96 96 100 100 100	YLQWKV	ETHCD
5	CR3022_091620_ETHcD_35_C.raw	F5:27045	TSGVHTMLAVLQSSGLY	F5:6301	17	97	97	17	882.4537	2	52.27	-	1.0554E7	1762.8923	0.3		94 91 94 97 99 99 95 96 99 100 100 99 100 100 100 100 100	TSGVHTMLAVLQSSGLY	ETHCD
10	CR3022_091620_ETHcD_40_E.raw	F10:14981	TM(+15.99)LYEDNKHHVQ	F10:1935	12	97	97	12	510.9053	3	18.98	-	1.9771E5	1529.6934	0.4	Oxidation (M)	92 92 99 99 100 99 99 100 99 98 98 97	TM(+15.99)LYEDNKHHVQ	ETHCD
6	CR3022_091620_ETHcD_35_E.raw	F6:22943	YSTPYTFGQGT	F6:4717	11	97	97	11	611.2758	2	44.06	-	7.0371E6	1220.5349	1.8		98 96 96 98 99 100 100 98 95 98 96	YSTPYTFGQGT	ETHCD
9	CR3022_091620_ETHcD_40_C.raw	F9:8831	DNFYPREAKVQW	F9:5052	12	97	97	12	518.2571	3	43.77	-	3.8242E7	1551.7471	1.5		97 97 100 97 95 94 98 97 99 99 100 100	DNFYPREAKVQW	ETHCD
9	CR3022_091620_ETHcD_40_C.raw	F9:3974	SSPVTKKLAKVF	F9:2854	12	97	97	12	435.6027	3	27.48	-	2.4165E5	1303.7864	-0.1		92 91 95 98 100 100 100 99 99 100 100 100	SSPVTKKLAKVF	ETHCD
14	CR3022_091620_HCD_E.raw	F14:13857	LHQDWLDGKEYK	F14:3664	12	97	97	12	511.2560	3	28.55	-	3.8808E7	1530.7466	-0.3		99 94 96 99 100 100 100 97 95 99 95 98	LHQDWLDGKEYK	HCD
4	CR3022_091620_ETHcD_30_T.raw	F4:15310	SSLGTQTYLC(+57.02)NVNHK	F4:2829	15	97	97	15	574.6148	3	28.87	-	1.229E6	1720.8203	1.3	Carbamidomethylation	99 99 98 98 99 96 99 92 91 98 99 99 99 100 100	SSLGTQTYLC(+57.02)NVNHK	ETHCD
10	CR3022_091620_ETHcD_40_E.raw	F10:16936	HRFKDLGEENFKA	F10:2909	13	97	97	13	530.9388	3	28.00	-	1.186E6	1589.7949	-0.1		98 98 100 100 100 95 87 95 99 99 100 100 99	HRFKDLGEENFKA	ETHCD
5	CR3022_091620_ETHcD_35_C.raw	F5:13395	ALTATQKTVDGPSGKLW	F5:3997	17	97	97	17	591.6567	3	36.17	-	7.2834E5	1771.9468	0.8		95 97 97 97 98 96 99 99 98 99 96 96 99 99 99 99 97	ALTATQKTVDGPSGKLW	ETHCD
2	CR3022_091620_ETHcD_30_E.raw	F2:14893	TVLHQDWLNGKEYKC(+57.02)KV	F2:3608	17	97	97	17	530.2756	4	33.65	-	1.5059E7	2117.0728	0.3	Carbamidomethylation	90 90 97 96 95 100 100 99 99 99 100 100 100 99 99 100 100	TVLHQDWLNGKEYKC(+57.02)KV	ETHCD
5	CR3022_091620_ETHcD_35_C.raw	F5:10355	KSGDAALVDMVPGKPM	F5:4537	16	97	97	16	539.2776	3	39.88	-	9.3011E5	1614.8108	0.2		98 98 99 99 100 100 100 99 99 99 96 95 95 90 96 99	KSGDAALVDMVPGKPM	ETHCD
3	CR3022_091620_ETHcD_30_P.raw	F3:11819	VKGFYPSDL	F3:4954	9	97	97	9	513.2692	2	40.24	-	1.6032E7	1024.5229	0.8		97 94 98 98 95 97 100 100 100	VKGFYPSDL	ETHCD
15	CR3022_091620_HCD_P.raw	F15:34523	YSTPYTFGEGTKVEL	F15:8696	15	97	97	15	846.4121	2	48.68	-	5.6553E6	1690.8091	0.3		97 98 100 99 99 100 100 99 99 96 97 99 100 99 86	YSTPYTFGEGTKVEL	HCD
9	CR3022_091620_ETHcD_40_C.raw	F9:19834	H(+15.99)C(+57.02)SGLSTPMDVW	F9:6916	12	97	97	12	703.2979	2	57.40	-	6.4078E5	1404.5803	0.6	Oxidation (HW); Carbamidomethylation	92 91 98 99 100 100 100 98 96 99 100 100	H(+15.99)C(+57.02)SGLSTPMDVW	ETHCD
6	CR3022_091620_ETHcD_35_E.raw	F6:8922	TYSQWKV	F6:3610	7	97	97	7	456.2352	2	33.77	-	2.4112E6	910.4548	1.2		98 96 94 96 100 100 100	TYSQWKV	ETHCD
6	CR3022_091620_ETHcD_35_E.raw	F6:12708	PYTFGQGTL	F6:5083	9	97	97	9	492.2456	2	47.64	-	4.8369E5	982.4760	0.8		94 92 99 100 100 98 99 100 99	PYTFGQGTL	ETHCD
15	CR3022_091620_HCD_P.raw	F15:12166	DESGPSLVHRKC(+57.02)F	F15:3443	13	97	97	13	511.2488	3	24.68	-	4.8705E5	1530.7249	-0.2	Carbamidomethylation	92 94 100 100 99 99 99 99 98 95 95 98 100	DESGPSLVHRKC(+57.02)F	HCD
14	CR3022_091620_HCD_E.raw	F14:4794	MHEALHDHTY	F14:2057	10	97	97	10	418.5169	3	18.53	-	2.9809E5	1252.5295	-0.6		98 98 100 100 100 100 99 95 92 95	MHEALHDHTY	HCD
14	CR3022_091620_HCD_E.raw	F14:27548	FLFPPSDEQLKS	F14:6446	12	97	97	12	704.3620	2	44.42	-	3.6253E8	1406.7080	1.0		99 100 100 100 100 99 99 99 96 98 90 93	FLFPPSDEQLKS	HCD
4	CR3022_091620_ETHcD_30_T.raw	F4:452	KPDTLM(+15.99)LSR	F4:2108	9	97	97	9	359.5307	3	20.82	-	6.6179E4	1075.5696	0.7	Oxidation (M)	95 96 97 98 99 97 98 100 100	KPDTLM(+15.99)LSR	ETHCD
10	CR3022_091620_ETHcD_40_E.raw	F10:11065	HQDWLNGKEYKC(+57.02)KVS	F10:2664	15	97	97	15	473.7339	4	25.89	-	3.6231E6	1890.9045	1.1	Carbamidomethylation	94 94 100 100 100 99 99 100 100 100 99 97 97 97 91	HQDWLNGKEYKC(+57.02)KVS	ETHCD
9	CR3022_091620_ETHcD_40_C.raw	F9:24670	TVLHQDWLDGKEY	F9:4740	13	97	97	13	802.3927	2	41.40	-	2.211E8	1602.7678	1.9		96 96 99 99 98 100 98 98 98 95 94 98 100	TVLHQDWLDGKEY	ETHCD
9	CR3022_091620_ETHcD_40_C.raw	F9:22447	RVVSVLTVLHQDWLDGKEY	F9:6663	19	97	97	19	753.0712	3	55.24	-	1.6829E6	2256.1902	0.7		91 94 98 98 98 99 100 100 100 94 89 99 99 100 100 100 99 100 100	RVVSVLTVLHQDWLDGKEY	ETHCD
1	CR3022_091620_ETHcD_30_C.raw	F1:6722	LKKLGYNPDTVAF	F1:4162	13	97	97	13	489.2734	3	37.19	-	3.4744E5	1464.7976	0.6		94 93 98 99 99 99 94 95 99 100 100 100 100	LKKLGYNPDTVAF	ETHCD
8	CR3022_091620_ETHcD_35_T.raw	-	TVLHQDWLDGK	F8:3679	11	97	97	11	437.8951	3	36.11	-	0	1310.6619	1.3		90 92 98 98 97 100 99 100 100 100 100	TVLHQDWLDGK	ETHCD
1	CR3022_091620_ETHcD_30_C.raw	F1:5806	VELKRTVAAPSVF	F1:4051	13	97	97	13	472.9451	3	36.50	-	2.5931E5	1415.8135	-0.1		95 98 100 100 100 99 98 98 93 91 97 100 100	VELKRTVAAPSVF	ETHCD
13	CR3022_091620_HCD_C.raw	F13:11828	NSGALTSRHY	F13:3683	10	97	97	10	553.2669	2	30.01	-	1.9913E6	1104.5312	-10.9		98 100 100 100 100 100 98 89 95 97	NSGALTSRHY	HCD
12	CR3022_091620_ETHcD_40_T.raw	F12:11027	VGAHAGEYGAEALER	F12:2755	15	97	97	15	510.5832	3	27.75	-	3.9375E5	1528.7271	0.5		90 90 97 99 97 95 98 100 100 99 100 99 100 100 100	VGAHAGEYGAEALER	ETHCD
10	CR3022_091620_ETHcD_40_E.raw	F10:25241	LHQDWLDGKEYKC(+57.02)KV	F10:3151	15	97	97	15	640.3207	3	30.18	-	1.268E8	1917.9407	-0.1	Carbamidomethylation	90 83 95 100 100 99 100 99 99 100 100 100 99 100 100	LHQDWLDGKEYKC(+57.02)KV	ETHCD
3	CR3022_091620_ETHcD_30_P.raw	-	FLFPPSDEQL	F3:7200	10	97	97	10	596.7988	2	60.65	-	0	1191.5811	1.7		100 99 93 94 96 98 99 99 100 100	FLFPPSDEQL	ETHCD
14	CR3022_091620_HCD_E.raw	-	LHQDWLDGKEYKC(+57.02)KV	F14:4104	15	97	97	15	959.9774	2	30.78	-	0	1917.9407	-0.2	Carbamidomethylation	100 98 99 100 100 100 100 92 83 95 99 100 100 100 100	LHQDWLDGKEYKC(+57.02)KV	HCD
2	CR3022_091620_ETHcD_30_E.raw	-	SHEDPEVKFN	F2:2480	10	97	97	10	601.2786	2	23.98	-	0	1200.5410	1.4		93 94 99 99 98 99 99 100 100 96	SHEDPEVKFN	ETHCD
16	CR3022_091620_HCD_T.raw	-	TPEVTQMPGK	F16:2822	10	97	97	10	544.2764	2	24.72	-	0	1086.5378	0.4		99 99 100 99 96 92 96 97 99 99	TPEVTQMPGK	HCD
12	CR3022_091620_ETHcD_40_T.raw	-	SSQSVLYSSLNK	F12:3323	12	97	97	12	656.8422	2	33.04	-	0	1311.6670	2.1		95 92 91 99 99 100 100 100 99 99 100 100	SSQSVLYSSLNK	ETHCD
16	CR3022_091620_HCD_T.raw	F16:26664	WYVDREVHNAK	F16:4166	11	97	97	11	708.8484	2	34.14	-	2.8093E5	1415.6946	-8.7		98 99 100 100 96 98 98 96 93 98 99	WYVDREVHNAK	HCD
7	CR3022_091620_ETHcD_35_P.raw	F7:4075	PTTKTYFPHF	F7:4760	10	97	97	10	413.5454	3	38.99	-	1.888E5	1237.6130	1.1		98 98 100 100 100 99 88 94 100 100	PTTKTYFPHF	ETHCD
10	CR3022_091620_ETHcD_40_E.raw	F10:14738	VVHPYWNT	F10:3630	8	97	97	8	508.2538	2	33.93	-	1.7503E7	1014.4923	0.7		95 99 97 95 97 100 100 99	VVHPYWNT	ETHCD
9	CR3022_091620_ETHcD_40_C.raw	F9:12298	QLVQSGTEVKKPGESL	F9:2897	16	97	97	16	567.3133	3	27.85	-	2.0944E6	1698.9153	1.6		93 95 96 98 99 100 100 100 100 100 96 92 95 99 100 100	QLVQSGTEVKKPGESL	ETHCD
5	CR3022_091620_ETHcD_35_C.raw	F5:11396	LNNFYPREAKVQW	F5:4708	13	97	97	13	555.6242	3	41.26	-	4.6148E8	1663.8469	2.3		90 90 99 100 99 98 98 99 99 99 99 99 100	LNNFYPREAKVQW	ETHCD
1	CR3022_091620_ETHcD_30_C.raw	F1:3740	VRQMPGKGLEW	F1:3653	11	97	97	11	434.2331	3	33.85	-	3.4347E7	1299.6758	1.4		94 94 95 95 98 100 100 99 100 100 100	VRQMPGKGLEW	ETHCD
16	CR3022_091620_HCD_T.raw	F16:14142	ETEGDVTSVK	F16:2075	10	97	97	10	532.7597	2	19.06	-	5.2108E4	1063.5034	1.4		98 98 99 97 96 95 97 98 99 100	ETEGDVTSVK	HCD
7	CR3022_091620_ETHcD_35_P.raw	F7:18259	VGGLSDTNQLF	F7:6185	11	97	97	11	575.7907	2	50.21	-	5.7289E6	1149.5667	0.2		91 91 97 99 100 100 100 99 98 100 100	VGGLSDTNQLF	ETHCD
10	CR3022_091620_ETHcD_40_E.raw	F10:17792	VLHQDWLNG	F10:4152	9	97	97	9	541.2754	2	38.66	-	7.4581E5	1080.5352	1.0		92 96 97 97 99 99 100 100 99	VLHQDWLNG	ETHCD
12	CR3022_091620_ETHcD_40_T.raw	-	VYSC(+57.02)EVTHQGLSSPVTK	F12:2926	17	97	97	17	631.3127	3	29.49	-	0	1890.9146	0.9	Carbamidomethylation	97 93 96 98 99 98 97 97 95 97 98 99 98 98 100 100 100	VYSC(+57.02)EVTHQGLSSPVTK	ETHCD
1	CR3022_091620_ETHcD_30_C.raw	F1:7455	VLHQDWLNGKEY	F1:4173	12	97	97	12	501.2525	3	37.36	-	2.9481E6	1500.7361	-0.3		99 99 100 95 97 90 97 96 99 99 100 100	VLHQDWLNGKEY	ETHCD
2	CR3022_091620_ETHcD_30_E.raw	F2:20336	HQDWLDGKEYKC(+57.02)KV	F2:2943	14	97	97	14	602.6269	3	28.10	-	4.5126E6	1804.8567	1.2	Carbamidomethylation	86 86 98 100 100 100 100 99 100 100 100 100 100 100	HQDWLDGKEYKC(+57.02)KV	ETHCD
10	CR3022_091620_ETHcD_40_E.raw	F10:13019	NHEKYDNSLKLL	F10:3143	12	97	97	12	491.9281	3	29.96	-	2.7835E6	1472.7622	0.2		84 90 99 100 100 100 100 100 100 100 100 100	NHEKYDNSLKLL	ETHCD
8	CR3022_091620_ETHcD_35_T.raw	F8:8119	LFSGSSHQDLSQK	F8:2127	13	97	97	13	478.5731	3	20.83	-	2.0516E5	1432.6946	2.1		97 95 99 100 99 95 94 95 98 99 99 99 100	LFSGSSHQDLSQK	ETHCD
4	CR3022_091620_ETHcD_30_T.raw	F4:4396	GVLHQDWLDGK	F4:3688	11	97	97	11	423.2193	3	36.21	-	1.9179E5	1266.6357	0.3		91 93 99 98 96 100 99 99 100 100 100	GVLHQDWLDGK	ETHCD
1	CR3022_091620_ETHcD_30_C.raw	F1:9025	NNFYPREAKVQW(+15.99)	F1:3844	12	97	97	12	523.2596	3	35.14	-	5.8181E6	1566.7578	-0.6	Oxidation (HW)	96 98 99 95 93 95 99 98 99 100 100 100	NNFYPREAKVQW(+15.99)	ETHCD
1	CR3022_091620_ETHcD_30_C.raw	F1:6476	C(+57.02)KKVSNKSLSSTL	F1:2027	13	97	97	13	484.6013	3	19.38	-	6.5685E4	1450.7812	0.5	Carbamidomethylation	91 96 100 100 100 99 99 96 96 95 98 100 100	C(+57.02)KKVSNKSLSSTL	ETHCD
8	CR3022_091620_ETHcD_35_T.raw	F8:6753	QTVAVGVLK	F8:2823	9	97	97	9	457.7878	2	28.33	-	4.843E6	913.5596	1.4		90 93 98 99 99 100 100 100 100	QTVAVGVLK	ETHCD
5	CR3022_091620_ETHcD_35_C.raw	-	TLPPSREEM	F5:2514	9	97	97	9	530.2612	2	24.24	-	0	1058.5066	1.1		96 96 97 97 97 96 99 100 100	TLPPSREEM	ETHCD
1	CR3022_091620_ETHcD_30_C.raw	F1:19571	QLAAALGLDLGTTY	F1:6892	14	97	97	14	703.8802	2	56.58	-	2.2569E6	1405.7454	0.3		80 92 100 100 100 100 99 99 100 100 98 99 100 100	QLAAALGLDLGTTY	ETHCD
6	CR3022_091620_ETHcD_35_E.raw	F6:20245	HPYWNTDDV	F6:3902	9	97	97	9	573.7468	2	36.40	-	4.5027E6	1145.4778	1.2		90 93 99 99 98 99 100 100 100	HPYWNTDDV	ETHCD
5	CR3022_091620_ETHcD_35_C.raw	F5:6543	GVLHQDWL	F5:5309	8	97	97	8	484.2535	2	45.17	-	3.4931E5	966.4923	0.2		95 95 98 96 98 100 99 100	GVLHQDWL	ETHCD
14	CR3022_091620_HCD_E.raw	F14:10312	YEGYALPH	F14:4593	8	97	97	8	475.2239	2	33.77	-	1.0118E7	948.4341	-0.8		99 99 98 95 96 98 98 98	YEGYALPH	HCD
4	CR3022_091620_ETHcD_30_T.raw	F4:7144	LDHKFDLMYAK	F4:3397	11	97	97	11	460.9048	3	33.79	-	2.4312E6	1379.6907	1.3		88 93 100 100 100 100 99 96 98 100 100	LDHKFDLMYAK	ETHCD
8	CR3022_091620_ETHcD_35_T.raw	F8:1687	LGAEVYHNLK	F8:2515	10	97	97	10	381.8774	3	25.27	-	1.0309E6	1142.6084	1.8		91 92 97 99 99 100 100 99 100 100	LGAEVYHNLK	ETHCD
10	CR3022_091620_ETHcD_40_E.raw	F10:11262	WLDGKEYKC(+57.02)KV	F10:2898	11	97	97	11	475.9111	3	27.83	-	7.6353E5	1424.7122	-0.4	Carbamidomethylation	89 93 97 97 99 100 100 100 99 100 100	WLDGKEYKC(+57.02)KV	ETHCD
8	CR3022_091620_ETHcD_35_T.raw	F8:12846	ADDKETC(+57.02)FAEEGKK	F8:1744	14	97	97	14	543.2480	3	16.96	-	1.1645E6	1626.7195	1.7	Carbamidomethylation	85 92 96 97 100 99 100 100 100 100 99 99 100 100	ADDKETC(+57.02)FAEEGKK	ETHCD
11	CR3022_091620_ETHcD_40_P.raw	F11:13315	TVDKSRWQEGDVF	F11:4500	13	97	97	13	522.9243	3	37.46	-	1.6697E7	1565.7473	2.3		90 94 100 100 100 99 98 97 98 98 99 99 99	TVDKSRWQEGDVF	ETHCD
4	CR3022_091620_ETHcD_30_T.raw	F4:5166	THLAPYSDELR	F4:2864	11	97	97	11	434.5540	3	29.22	-	8.8416E4	1300.6411	-0.8		96 96 99 92 93 98 99 100 100 100 100	THLAPYSDELR	ETHCD
9	CR3022_091620_ETHcD_40_C.raw	F9:11051	SLQAEDVAVY	F9:4980	10	97	97	10	547.7720	2	43.19	-	1.3783E7	1093.5291	0.3		91 92 95 100 99 99 100 100 100 100	SLQAEDVAVY	ETHCD
16	CR3022_091620_HCD_T.raw	F16:9917	FMETVAEK	F16:2986	8	97	97	8	477.7345	2	25.95	-	4.8823E5	953.4528	1.6		97 98 100 99 98 99 99 92	FMETVAEK	HCD
12	CR3022_091620_ETHcD_40_T.raw	F12:8239	LVGGHFVEEFKR	F12:3230	12	97	97	12	473.2581	3	32.23	-	2.2567E6	1416.7512	0.9		90 89 95 99 100 100 99 100 100 100 100 100	LVGGHFVEEFKR	ETHCD
1	CR3022_091620_ETHcD_30_C.raw	F1:19370	VDGVEVHNAKTKPREEQY	F1:1972	18	97	97	18	700.3567	3	19.04	-	1.2369E6	2098.0442	1.9		98 98 99 98 97 98 99 99 99 100 99 91 90 95 98 99 99 100	VDGVEVHNAKTKPREEQY	ETHCD
5	CR3022_091620_ETHcD_35_C.raw	-	GLSKADYEKHKVY	F5:1992	13	97	97	13	385.2053	4	19.19	-	0	1536.7937	-1.1		91 92 95 97 100 100 100 100 99 98 99 100 100	GLSKADYEKHKVY	ETHCD
6	CR3022_091620_ETHcD_35_E.raw	F6:21497	SHEDPEVKWG	F6:2442	10	97	97	10	592.2734	2	23.95	-	4.9161E6	1182.5305	1.5		91 95 100 100 100 100 100 100 96 95	SHEDPEVKWG	ETHCD
2	CR3022_091620_ETHcD_30_E.raw	F2:4551	YLQWKV	F2:4359	6	97	97	6	418.7366	2	40.64	-	2.9804E5	835.4592	-0.6		95 95 96 100 100 100	YLQWKV	ETHCD
4	CR3022_091620_ETHcD_30_T.raw	-	EPQVYTLPPSREEM(+15.99)TK	F4:3191	16	97	97	16	640.9852	3	32.12	-	0	1919.9299	2.0	Oxidation (M)	96 95 94 99 99 99 97 95 97 98 97 97 99 99 100 100	EPQVYTLPPSREEM(+15.99)TK	ETHCD
3	CR3022_091620_ETHcD_30_P.raw	F3:27734	PSLSASGATPVFDNL	F3:6723	15	97	97	15	738.3741	2	55.95	-	7.1671E6	1474.7302	2.4		90 89 95 97 98 99 98 99 99 100 100 100 100 100 100	PSLSASGATPVFDNL	ETHCD
9	CR3022_091620_ETHcD_40_C.raw	F9:10074	C(+57.02)SSVM(+15.99)HEALHNHY	F9:2647	13	97	97	13	534.2271	3	24.80	-	1.7459E7	1599.6558	2.3	Carbamidomethylation; Oxidation (M)	94 95 94 94 97 99 100 99 99 99 99 100 100	C(+57.02)SSVM(+15.99)HEALHNHY	ETHCD
8	CR3022_091620_ETHcD_35_T.raw	F8:13449	TPEVTLTVDK	F8:3218	10	97	97	10	551.8041	2	32.17	-	8.1679E5	1101.5918	1.6		100 99 98 93 95 98 95 97 100 100	TPEVTLTVDK	ETHCD
2	CR3022_091620_ETHcD_30_E.raw	F2:18279	GTEVKKPGESL	F2:1964	11	97	97	11	572.8152	2	19.02	-	1.8068E7	1143.6135	2.0		93 94 99 100 100 99 96 96 98 99 99	GTEVKKPGESL	ETHCD
4	CR3022_091620_ETHcD_30_T.raw	F4:3595	MVNHFLAEFK	F4:3871	10	97	97	10	412.5464	3	37.68	-	3.3741E5	1234.6169	0.3		91 92 95 99 100 100 100 100 100 100	MVNHFLAEFK	ETHCD
2	CR3022_091620_ETHcD_30_E.raw	F2:12460	AEKDEFEHKRKELEQV	F2:2555	16	97	97	16	504.5108	4	24.82	-	4.7744E6	2014.0120	1.1		90 93 98 99 100 100 100 100 100 99 97 98 99 100 97 92	AEKDEFEHKRKELEQV	ETHCD
2	CR3022_091620_ETHcD_30_E.raw	F2:6938	STRESGVPDRFS	F2:2398	12	97	97	12	446.5530	3	23.27	-	9.0061E5	1336.6372	-0.1		98 97 99 99 99 100 99 99 100 99 94 89	STRESGVPDRFS	ETHCD
9	CR3022_091620_ETHcD_40_C.raw	F9:20785	C(+57.02)AGGSGLSTPMDVW	F9:6837	14	97	97	14	719.3120	2	56.79	-	2.6241E7	1436.6064	2.1	Carbamidomethylation	94 92 92 97 100 100 100 100 100 97 96 100 100 100	C(+57.02)AGGSGLSTPMDVW	ETHCD
12	CR3022_091620_ETHcD_40_T.raw	-	LLQDFFDGR	F12:5698	9	97	97	9	555.7825	2	50.07	-	0	1109.5505	-0.1		100 99 92 97 98 97 97 99 100	LLQDFFDGR	ETHCD
4	CR3022_091620_ETHcD_30_T.raw	F4:8491	TEGDGVYTLNDKK	F4:2324	13	97	97	13	480.5722	3	23.51	-	1.1803E5	1438.6938	0.7		98 99 100 100 97 96 98 97 93 92 99 100 100	TEGDGVYTLNDKK	ETHCD
16	CR3022_091620_HCD_T.raw	F16:10124	HLTGEFEK	F16:2107	8	97	97	8	480.7429	2	19.42	-	1.0765E6	959.4712	0.1		96 99 99 96 98 99 99 95	HLTGEFEK	HCD
8	CR3022_091620_ETHcD_35_T.raw	F8:3300	YVEFMK	F8:3263	6	97	97	6	408.7023	2	32.50	-	2.7596E5	815.3887	1.5		97 96 97 97 100 100	YVEFMK	ETHCD
1	CR3022_091620_ETHcD_30_C.raw	F1:2314	VFMGVNHEKY	F1:3057	10	97	97	10	408.5341	3	28.94	-	8.3168E4	1222.5806	-0.1		93 96 99 99 99 96 97 98 98 99	VFMGVNHEKY	ETHCD
11	CR3022_091620_ETHcD_40_P.raw	F11:1461	FRSTEL	F11:2552	6	97	97	6	376.7015	2	23.67	-	6.9192E5	751.3864	2.7		93 96 97 100 100 100	FRSTEL	ETHCD
6	CR3022_091620_ETHcD_35_E.raw	F6:7241	SGKKLEDPGKFL	F6:2830	12	97	97	12	440.2509	3	27.34	-	7.9047E5	1317.7292	1.3		91 95 99 100 100 99 98 98 95 99 99 99	SGKKLEDPGKFL	ETHCD
3	CR3022_091620_ETHcD_30_P.raw	F3:905	VRLVKHAEF	F3:2263	9	97	97	9	366.8859	3	21.40	-	5.5404E4	1097.6345	1.3		93 92 100 100 100 100 99 98 96	VRLVKHAEF	ETHCD
9	CR3022_091620_ETHcD_40_C.raw	-	C(+57.02)SSVM(+15.99)HEALHNHY	F9:2293	13	97	97	13	534.2264	3	22.29	-	0	1599.6558	1.1	Carbamidomethylation; Oxidation (M)	96 99 99 98 97 97 98 91 96 99 99 100 100	C(+57.02)SSVM(+15.99)HEALHNHY	ETHCD
6	CR3022_091620_ETHcD_35_E.raw	F6:6571	DVSHEDPEVKF	F6:3484	11	97	97	11	434.5387	3	32.69	-	4.202E5	1300.5935	0.6		97 95 96 98 100 98 93 98 100 100 99	DVSHEDPEVKF	ETHCD
14	CR3022_091620_HCD_E.raw	F14:32185	QYLQQC(+57.02)PFEDHV	F14:5792	12	97	97	12	782.3490	2	40.92	-	2.4376E6	1562.6824	0.7	Carbamidomethylation	87 96 100 99 99 100 99 98 100 100 96 99	QYLQQC(+57.02)PFEDHV	HCD
6	CR3022_091620_ETHcD_35_E.raw	F6:2457	TLQWKV	F6:4038	6	97	97	6	387.7292	2	37.68	-	4.6317E5	773.4435	0.3		95 95 96 100 100 100	TLQWKV	ETHCD
11	CR3022_091620_ETHcD_40_P.raw	F11:14821	VVDVSHEDPEVKDF	F11:4307	14	97	97	14	538.9268	3	35.77	-	5.3531E5	1613.7573	0.7		95 94 98 99 99 98 99 97 97 100 100 99 98 96	VVDVSHEDPEVKDF	ETHCD
14	CR3022_091620_HCD_E.raw	F14:37553	LQSGNSQESVTEQDSKD	F14:2132	17	97	97	17	926.4147	2	19.08	-	4.312E5	1850.8130	1.0		95 99 100 100 100 100 100 100 100 100 100 100 99 100 99 77 92	LQSGNSQESVTEQDSKD	HCD
12	CR3022_091620_ETHcD_40_T.raw	-	VYAC(+57.02)EVTHQGLSSPVTK	F12:2906	17	97	97	17	625.9813	3	29.31	-	0	1874.9197	1.2	Carbamidomethylation	96 95 92 96 99 99 99 99 96 97 99 100 97 96 99 100 100	VYAC(+57.02)EVTHQGLSSPVTK	ETHCD
6	CR3022_091620_ETHcD_35_E.raw	F6:19471	KFNWYVDGV	F6:5348	9	97	97	9	564.2808	2	50.26	-	4.8161E6	1126.5447	2.1		90 90 99 100 100 100 100 100 99	KFNWYVDGV	ETHCD
1	CR3022_091620_ETHcD_30_C.raw	F1:11923	TSGVHTFPAVL	F1:5073	11	97	97	11	564.8062	2	43.49	-	3.4126E7	1127.5974	0.3		98 98 99 99 99 100 97 98 100 100 86	TSGVHTFPAVL	ETHCD
9	CR3022_091620_ETHcD_40_C.raw	F9:14422	SLSSVVTVPSSSLGTQTY	F9:6313	18	97	97	18	604.9801	3	52.44	-	2.1749E7	1811.9153	1.8		96 97 100 100 100 100 100 99 89 83 98 100 100 99 98 99 100 100	SLSSVVTVPSSSLGTQTY	ETHCD
3	CR3022_091620_ETHcD_30_P.raw	F3:19517	E(-18.01)GTKVELKRTVAAPSVF	F3:4787	17	97	97	17	605.3444	3	38.94	-	7.0972E6	1813.0098	0.9	Pyro-glu from E	98 88 86 96 100 100 100 100 100 99 100 100 97 96 99 100 100	E(-18.01)GTKVELKRTVAAPSVF	ETHCD
8	CR3022_091620_ETHcD_35_T.raw	-	HPYFYAPELLFFAK	F8:7487	14	97	97	14	581.6371	3	61.42	-	0	1741.8867	1.7		93 97 97 99 97 95 95 95 98 100 100 100 100 100	HPYFYAPELLFFAK	ETHCD
13	CR3022_091620_HCD_C.raw	F13:5683	VDGVEVHY	F13:3988	8	97	97	8	459.2211	2	31.86	-	4.1743E5	916.4290	-1.4		97 99 98 98 99 98 96 95	VDGVEVHY	HCD
6	CR3022_091620_ETHcD_35_E.raw	F6:5186	YLQWKV	F6:4360	6	97	97	6	418.7370	2	40.72	-	2.6801E5	835.4592	0.2		95 95 96 100 100 100	YLQWKV	ETHCD
1	CR3022_091620_ETHcD_30_C.raw	F1:7046	VNWVQQTL	F1:6159	8	97	97	8	494.2668	2	50.95	-	3.2647E6	986.5186	0.5		92 94 99 100 98 97 100 100	VNWVQQTL	ETHCD
12	CR3022_091620_ETHcD_40_T.raw	F12:11043	NWYVDGVEVHNAK	F12:3594	13	97	97	13	510.9166	3	35.41	-	1.2828E6	1529.7263	1.1		88 88 100 100 100 98 98 100 100 100 99 100 100	NWYVDGVEVHNAK	ETHCD
12	CR3022_091620_ETHcD_40_T.raw	F12:5437	VLPELDGK	F12:2978	8	97	97	8	435.7509	2	29.98	-	7.5929E5	869.4858	1.6		93 95 96 98 99 100 100 100	VLPELDGK	ETHCD
9	CR3022_091620_ETHcD_40_C.raw	F9:14847	TLPPSREEMTKNQVSL	F9:3377	16	97	97	16	610.6538	3	31.84	-	3.4471E8	1828.9353	2.3		98 97 98 99 98 100 100 100 99 99 99 99 98 99 100 78	TLPPSREEMTKNQVSL	ETHCD
15	CR3022_091620_HCD_P.raw	F15:27125	TVLHQDWLTYF	F15:5974	11	97	97	11	711.8545	2	35.77	-	2.8441E7	1421.6980	-2.5		98 99 100 100 99 100 100 100 90 90 98	TVLHQDWLTYF	HCD
9	CR3022_091620_ETHcD_40_C.raw	F9:9178	TFGQGTKVELKRSL	F9:2715	14	97	97	14	521.9668	3	26.29	-	2.1402E6	1562.8779	0.4		100 99 100 99 100 100 100 100 100 100 100 100 100 69	TFGQGTKVELKRSL	ETHCD
16	CR3022_091620_HCD_T.raw	F16:4072	ALLFVPR	F16:5743	7	97	97	7	408.2616	2	43.04	-	4.5292E5	814.5065	2.6		90 96 99 99 99 100 99	ALLFVPR	HCD
12	CR3022_091620_ETHcD_40_T.raw	F12:25218	HKVYAC(+57.02)EVTHQGLSSPVTK	F12:2455	19	97	97	19	714.3661	3	24.68	-	6.7922E6	2140.0735	1.4	Carbamidomethylation	100 100 100 100 98 99 100 98 99 100 97 88 90 98 94 95 100 100 100	HKVYAC(+57.02)EVTHQGLSSPVTK	ETHCD
3	CR3022_091620_ETHcD_30_P.raw	F3:2749	FTSKGLF	F3:4724	7	97	97	7	400.2212	2	38.17	-	7.7148E5	798.4276	0.4		97 96 97 95 99 100 100	FTSKGLF	ETHCD
16	CR3022_091620_HCD_T.raw	-	MSTEELLQR	F16:3685	9	97	97	9	553.7794	2	31.04	-	0	1105.5437	0.5		93 99 99 99 97 96 97 98 100	MSTEELLQR	HCD
4	CR3022_091620_ETHcD_30_T.raw	F4:1936	LVGWYHTGPK	F4:2844	10	97	97	10	386.5414	3	28.93	-	4.342E4	1156.6028	-0.3		97 95 99 97 98 99 98 93 98 100	LVGWYHTGPK	ETHCD
4	CR3022_091620_ETHcD_30_T.raw	-	DVDFELLK	F4:5424	8	97	97	8	489.7608	2	48.05	-	0	977.5069	0.2		97 95 97 94 98 100 100 100	DVDFELLK	ETHCD
10	CR3022_091620_ETHcD_40_E.raw	F10:9774	LYSQWKV	F10:4151	7	97	97	7	462.2531	2	38.71	-	2.1019E6	922.4912	0.4		96 94 95 99 100 100 100	LYSQWKV	ETHCD
10	CR3022_091620_ETHcD_40_E.raw	-	SHEDPEVKFGG	F10:2415	11	97	97	11	401.1877	3	23.55	-	0	1200.5410	0.2		92 91 98 98 99 100 100 100 99 98 97	SHEDPEVKFGG	ETHCD
16	CR3022_091620_HCD_T.raw	F16:34229	FDWYVDREVHNAK	F16:5793	13	97	97	13	839.8989	2	43.26	-	6.308E6	1677.7898	-3.9		86 97 99 100 100 100 97 99 99 98 96 99 99	FDWYVDREVHNAK	HCD
6	CR3022_091620_ETHcD_35_E.raw	F6:16778	EAPLNPKANREKMT	F6:1835	14	97	97	14	533.6169	3	18.11	-	1.3304E6	1597.8245	2.8		94 93 97 98 95 99 100 96 96 100 100 100 99 99	EAPLNPKANREKMT	ETHCD
13	CR3022_091620_HCD_C.raw	F13:3765	SSPVTKSF	F13:3032	8	97	97	8	426.7270	2	26.00	-	5.2325E5	851.4388	0.7		100 99 100 99 98 96 94 95	SSPVTKSF	HCD
8	CR3022_091620_ETHcD_35_T.raw	-	HQDWLDGK	F8:2456	8	97	97	8	499.7392	2	24.64	-	0	997.4617	2.2		90 91 100 100 100 100 100 100	HQDWLDGK	ETHCD
16	CR3022_091620_HCD_T.raw	-	VYAC(+57.02)EVTHWLSSPVTK	F16:3900	16	97	97	16	626.3115	3	32.53	-	0	1875.9189	-3.4	Carbamidomethylation	100 100 100 100 100 99 100 99 91 95 95 96 95 97 96 100	VYAC(+57.02)EVTHWLSSPVTK	HCD
6	CR3022_091620_ETHcD_35_E.raw	F6:11507	LHQDWLDGKEYKC(+57.02)KV	F6:3299	15	97	97	15	480.4936	4	31.28	-	1.202E8	1917.9407	2.3	Carbamidomethylation	92 88 92 99 99 99 99 99 99 99 100 99 99 100 99	LHQDWLDGKEYKC(+57.02)KV	ETHCD
5	CR3022_091620_ETHcD_35_C.raw	F5:9120	NNFYPREAKVQW(+15.99)	F5:3786	12	97	97	12	523.2600	3	34.77	-	5.6149E6	1566.7578	0.2	Oxidation (HW)	95 97 99 96 96 96 99 97 98 100 99 100	NNFYPREAKVQW(+15.99)	ETHCD
2	CR3022_091620_ETHcD_30_E.raw	F2:13360	VKGFYPSDL	F2:4305	9	97	97	9	513.2692	2	40.13	-	2.6749E6	1024.5229	0.8		97 95 99 98 93 96 100 100 100	VKGFYPSDL	ETHCD
8	CR3022_091620_ETHcD_35_T.raw	F8:13071	LHFFM(+15.99)PGFAPLTSR	F8:5677	14	97	97	14	546.2819	3	49.80	-	1.574E6	1635.8232	0.3	Oxidation (M)	99 99 100 96 90 93 98 100 97 96 99 99 100 100	LHFFM(+15.99)PGFAPLTSR	ETHCD
8	CR3022_091620_ETHcD_35_T.raw	F8:5637	ASHEEVEGLVEK	F8:2465	12	97	97	12	442.8896	3	24.73	-	2.0188E5	1325.6462	0.5		90 89 97 99 100 99 99 98 99 100 100 100	ASHEEVEGLVEK	ETHCD
6	CR3022_091620_ETHcD_35_E.raw	F6:37080	GNSQESVTEQDSKDST	F6:1736	16	97	97	16	856.3689	2	16.91	-	2.8074E7	1710.7180	3.1		94 90 96 94 98 98 99 100 100 98 99 99 99 99 99 99	GNSQESVTEQDSKDST	ETHCD
9	CR3022_091620_ETHcD_40_C.raw	F9:10786	LYSKLTVDKSRWQQGNVF	F9:4607	18	97	97	18	543.0422	4	40.76	-	1.3474E7	2168.1377	0.9		98 95 95 95 99 96 97 100 99 99 99 98 96 95 97 98 100 100	LYSKLTVDKSRWQQGNVF	ETHCD
11	CR3022_091620_ETHcD_40_P.raw	F11:26108	MPDVWGQGTTVSL	F11:6646	13	97	97	13	695.8387	2	55.46	-	2.3245E5	1389.6599	2.1		88 94 99 100 100 99 95 97 98 99 99 100 100	MPDVWGQGTTVSL	ETHCD
4	CR3022_091620_ETHcD_30_T.raw	F4:12199	YDWVTSYK	F4:4095	8	97	97	8	531.2514	2	39.30	-	1.6077E5	1060.4866	1.6		95 96 97 96 97 100 100 100	YDWVTSYK	ETHCD
1	CR3022_091620_ETHcD_30_C.raw	-	TLSKADYEKHKVY	F1:2379	13	97	97	13	396.2120	4	22.90	-	0	1580.8198	-0.5		87 93 97 99 100 100 99 99 98 98 98 99 100	TLSKADYEKHKVY	ETHCD
14	CR3022_091620_HCD_E.raw	F14:18673	VMHEALHDHYTQKS	F14:1777	14	97	97	14	565.9357	3	16.60	-	7.6163E5	1694.7834	1.1		100 100 100 100 99 99 97 99 96 98 99 96 89 94	VMHEALHDHYTQKS	HCD
5	CR3022_091620_ETHcD_35_C.raw	F5:5658	AKKGQPREPQVY	F5:1633	12	97	97	12	467.5942	3	15.73	-	1.2922E7	1399.7571	2.6		95 99 98 96 92 98 99 98 97 98 100 100	AKKGQPREPQVY	ETHCD
2	CR3022_091620_ETHcD_30_E.raw	F2:7552	HQDWLDGKEYKC(+57.02)KV	F2:3063	14	97	97	14	452.2220	4	29.04	-	4.7597E6	1804.8567	1.3	Carbamidomethylation	91 91 99 99 99 97 97 99 99 99 98 98 99 99	HQDWLDGKEYKC(+57.02)KV	ETHCD
7	CR3022_091620_ETHcD_35_P.raw	-	FLFPPSDEQL	F7:6963	10	97	97	10	596.7989	2	58.52	-	0	1191.5811	1.8		100 98 92 94 96 97 99 99 100 100	FLFPPSDEQL	ETHCD
4	CR3022_091620_ETHcD_30_T.raw	F4:3886	KPGESLKLSC(+57.02)K	F4:1749	11	97	97	11	416.2324	3	16.87	-	9.9726E4	1245.6750	0.3	Carbamidomethylation	92 98 98 100 100 99 97 95 95 100 100	KPGESLKLSC(+57.02)K	ETHCD
15	CR3022_091620_HCD_P.raw	F15:12062	AGDDAPRAVF	F15:5034	10	97	97	10	509.7508	2	31.75	-	8.2034E6	1017.4879	-0.9		98 98 100 100 100 99 90 92 100 100	AGDDAPRAVF	HCD
14	CR3022_091620_HCD_E.raw	F14:3842	TLSDYEKHKV	F14:2307	10	97	97	10	407.2154	3	20.24	-	2.1569E5	1218.6245	-0.1		99 99 100 100 99 99 98 97 90 94	TLSDYEKHKV	HCD
5	CR3022_091620_ETHcD_35_C.raw	F5:486	LKKLLAPPERKY	F5:2428	12	97	97	12	364.7325	4	23.40	-	1.0098E6	1454.8972	2.4		92 94 99 100 100 96 95 96 99 99 100 100	LKKLLAPPERKY	ETHCD
3	CR3022_091620_ETHcD_30_P.raw	F3:3480	YVDGVEVHAEL	F3:2119	11	97	97	11	410.8738	3	20.12	-	4.2781E5	1229.5928	5.6		99 97 99 95 91 99 100 100 98 97 99	YVDGVEVHAEL	ETHCD
4	CR3022_091620_ETHcD_30_T.raw	-	TTPPVLDSDYM(+15.99)K	F4:7275	12	97	97	12	691.8281	2	59.85	-	0	1381.6436	-1.4	Oxidation (M)	99 98 99 100 100 100 100 99 98 89 93 97	TTPPVLDSDYM(+15.99)K	ETHCD
16	CR3022_091620_HCD_T.raw	F16:10958	SDQDYLLK	F16:3619	8	97	97	8	491.2486	2	30.54	-	1.3083E5	980.4814	1.2		95 98 97 99 99 100 100 91	SDQDYLLK	HCD
9	CR3022_091620_ETHcD_40_C.raw	F9:11487	Q(-17.03)VSLEDKTGF	F9:5707	10	97	97	10	553.7720	2	48.06	-	5.7181E5	1105.5291	0.3	Pyro-glu from Q	100 100 94 93 96 96 97 99 100 100	Q(-17.03)VSLEDKTGF	ETHCD
16	CR3022_091620_HCD_T.raw	F16:16125	FDWYVDREVHNAK	F16:5800	13	97	97	13	560.2683	3	43.26	-	2.7549E7	1677.7898	-4.0		92 95 97 100 100 100 98 99 98 97 95 98 99	FDWYVDREVHNAK	HCD
11	CR3022_091620_ETHcD_40_P.raw	F11:1055	SQRFPKAEF	F11:3248	9	97	97	9	370.5294	3	28.37	-	5.3584E5	1108.5664	-0.1		92 94 99 97 97 99 99 100 100	SQRFPKAEF	ETHCD
16	CR3022_091620_HCD_T.raw	F16:9011	GPSSVEDLK	F16:2433	9	97	97	9	466.2401	2	21.78	-	6.437E4	930.4658	0.0		97 99 100 99 97 98 97 97 94	GPSSVEDLK	HCD
12	CR3022_091620_ETHcD_40_T.raw	F12:477	KPDTLM(+15.99)LSR	F12:2118	9	97	97	9	359.5305	3	20.76	-	7.6187E4	1075.5696	0.0	Oxidation (M)	91 93 97 99 100 99 99 100 100	KPDTLM(+15.99)LSR	ETHCD
12	CR3022_091620_ETHcD_40_T.raw	-	LLLYWASTR	F12:5621	9	97	97	9	374.8820	3	49.56	-	0	1121.6233	0.9		82 100 100 100 99 99 99 100 100	LLLYWASTR	ETHCD
4	CR3022_091620_ETHcD_30_T.raw	F4:12909	TLSDYNLQK	F4:2762	9	97	97	9	541.2804	2	28.10	-	3.2092E5	1080.5452	1.0		98 98 99 98 95 92 98 99 100	TLSDYNLQK	ETHCD
2	CR3022_091620_ETHcD_30_E.raw	F2:22818	E(-18.01)LVQSGTEVKKPGESLKL	F2:4125	18	97	97	18	642.0321	3	38.40	-	2.2565E7	1923.0676	3.6	Pyro-glu from E	62 100 99 98 100 100 100 100 100 100 100 99 100 100 100 100 100 100	E(-18.01)LVQSGTEVKKPGESLKL	ETHCD
2	CR3022_091620_ETHcD_30_E.raw	F2:15057	RESGVPDRFSGSGSGT	F2:2409	16	97	97	16	532.5854	3	23.49	-	2.6259E7	1594.7334	0.7		86 92 100 100 99 99 100 100 100 99 98 96 98 99 99 96	RESGVPDRFSGSGSGT	ETHCD
2	CR3022_091620_ETHcD_30_E.raw	F2:16024	TLPPSREEMTKNQV	F2:2771	14	97	97	14	543.9479	3	24.15	-	2.0002E7	1628.8191	1.8		96 94 96 96 95 99 100 100 99 99 99 98 97 97	TLPPSREEMTKNQV	ETHCD
4	CR3022_091620_ETHcD_30_T.raw	F4:16254	DKDFALDLLK	F4:4689	10	97	97	10	589.3281	2	43.01	-	3.1659E5	1176.6389	2.4		96 95 99 98 96 96 99 98 99 100	DKDFALDLLK	ETHCD
13	CR3022_091620_HCD_C.raw	-	AC(+57.02)EVTHEGL	F13:2938	9	97	97	9	508.2299	2	25.06	-	0	1014.4440	1.3	Carbamidomethylation	98 99 100 99 97 92 98 98 99	AC(+57.02)EVTHEGL	HCD
14	CR3022_091620_HCD_E.raw	F14:23655	LHQDWLNGKEYKC(+57.02)KV	F14:3736	15	97	97	15	639.9932	3	28.99	-	5.6437E7	1916.9565	0.6	Carbamidomethylation	100 99 98 96 98 100 99 92 89 99 98 99 99 98 100	LHQDWLNGKEYKC(+57.02)KV	HCD
3	CR3022_091620_ETHcD_30_P.raw	-	VKDYFPEPSL	F3:5085	10	97	97	10	597.8064	2	41.08	-	0	1193.5967	1.3		95 95 100 99 94 95 98 99 100 100	VKDYFPEPSL	ETHCD
1	CR3022_091620_ETHcD_30_C.raw	-	LFPPKPKDTL	F1:3579	10	97	97	10	578.3431	2	33.20	-	0	1154.6699	1.6		99 95 98 98 93 94 98 99 100 100	LFPPKPKDTL	ETHCD
16	CR3022_091620_HCD_T.raw	-	FNWYVDREVHNAK	F16:5532	13	97	97	13	839.4051	2	41.99	-	0	1676.8059	-6.1		94 93 100 100 100 100 97 98 97 97 95 98 99	FNWYVDREVHNAK	HCD
5	CR3022_091620_ETHcD_35_C.raw	F5:14555	NAKTKPREEQYNSTY	F5:1642	15	97	97	15	610.3007	3	15.73	-	4.0731E6	1827.8750	2.8		95 98 100 100 98 98 99 99 99 98 100 99 100 100 79	NAKTKPREEQYNSTY	ETHCD
3	CR3022_091620_ETHcD_30_P.raw	-	VTLHQDWLWL	F3:4119	10	97	97	10	437.5669	3	34.21	-	0	1309.6819	-2.3		89 90 99 100 99 100 99 100 100 100	VTLHQDWLWL	ETHCD
2	CR3022_091620_ETHcD_30_E.raw	F2:3516	SHEDPEVKYN	F2:2212	10	97	97	10	406.5197	3	21.34	-	1.6189E5	1216.5359	1.0		94 95 100 99 98 100 100 99 99 92	SHEDPEVKYN	ETHCD
11	CR3022_091620_ETHcD_40_P.raw	F11:4283	KSRWQQGDVF	F11:3682	10	97	97	10	417.5486	3	31.58	-	4.7537E5	1249.6204	3.0		95 94 98 99 96 95 98 99 100 100	KSRWQQGDVF	ETHCD
9	CR3022_091620_ETHcD_40_C.raw	F9:28823	NM(+15.99)LVKGFM(+15.99)LSDLAVEW	F9:7345	16	97	97	16	942.9642	2	61.22	-	1.146E7	1883.9160	-1.1	Oxidation (M)	87 93 100 100 100 100 99 94 94 97 99 99 99 100 100 100	NM(+15.99)LVKGFM(+15.99)LSDLAVEW	ETHCD
16	CR3022_091620_HCD_T.raw	F16:37125	VFSDGADLSRTEAEPLK	F16:6518	17	97	97	17	917.9579	2	47.14	-	3.6559E5	1833.9109	-5.3		97 99 100 100 99 99 100 100 100 99 98 98 96 98 86 91 98	VFSDGADLSRTEAEPLK	HCD
10	CR3022_091620_ETHcD_40_E.raw	F10:14029	LHQDWLDGKEYKC(+57.02)KVS	F10:3123	16	97	97	16	502.2522	4	29.68	-	8.7081E7	2004.9727	3.5	Carbamidomethylation	94 90 92 100 99 99 99 99 100 100 100 99 99 99 98 92	LHQDWLDGKEYKC(+57.02)KVS	ETHCD
2	CR3022_091620_ETHcD_30_E.raw	F2:12018	KVQWKYF	F2:2470	7	97	97	7	499.7747	2	23.65	-	5.4659E6	997.5385	-3.6		97 96 97 99 99 98 96	KVQWKYF	ETHCD
10	CR3022_091620_ETHcD_40_E.raw	F10:9164	VGKVLPELDGKLT	F10:3967	13	97	97	13	456.9414	3	37.05	-	1.2355E6	1367.8022	0.0		91 93 98 96 95 97 100 100 100 100 100 99 98	VGKVLPELDGKLT	ETHCD
1	CR3022_091620_ETHcD_30_C.raw	F1:13878	SSLNKNYLAW	F1:5187	10	97	97	10	598.3104	2	44.24	-	2.5692E8	1194.6033	2.5		98 92 95 95 96 98 100 100 100 100	SSLNKNYLAW	ETHCD
14	CR3022_091620_HCD_E.raw	F14:26485	LYPGDSETNC(+57.02)KS	F14:2374	12	97	97	12	685.7991	2	20.80	-	1.0938E6	1369.5820	1.1	Carbamidomethylation	100 100 100 99 100 98 98 97 95 97 91 95	LYPGDSETNC(+57.02)KS	HCD
10	CR3022_091620_ETHcD_40_E.raw	F10:12511	MKELLDKKVEKV	F10:2239	12	97	97	12	487.2904	3	22.01	-	8.7962E5	1458.8479	1.0		96 97 100 100 100 90 92 99 100 100 99 98	MKELLDKKVEKV	ETHCD
2	CR3022_091620_ETHcD_30_E.raw	F2:15157	RKEAESC(+57.02)DC(+57.02)LQGF	F2:3077	13	97	97	13	533.9017	3	29.23	-	4.567E5	1598.6816	1.1	Carbamidomethylation	95 95 99 96 97 98 98 98 99 99 97 99 98	RKEAESC(+57.02)DC(+57.02)LQGF	ETHCD
1	CR3022_091620_ETHcD_30_C.raw	F1:13501	LKRNTTPLTKQTQTF	F1:2352	15	97	97	15	593.0040	3	22.60	-	2.4983E5	1775.9893	0.6		100 98 99 98 100 100 96 94 99 96 91 95 97 100 100	LKRNTTPLTKQTQTF	ETHCD
16	CR3022_091620_HCD_T.raw	-	TLVSVTK	F16:2511	7	97	97	7	374.2342	2	22.38	-	0	746.4538	0.0		94 97 98 97 97 99 99	TLVSVTK	HCD
7	CR3022_091620_ETHcD_35_P.raw	F7:18507	LLYPGDSETRYSPSF	F7:5742	15	97	97	15	577.9469	3	46.55	-	3.4686E6	1730.8152	2.1		100 100 92 90 97 99 99 100 100 100 100 97 94 96 98	LLYPGDSETRYSPSF	ETHCD
2	CR3022_091620_ETHcD_30_E.raw	F2:17630	KFNWYVDGV	F2:5344	9	97	97	9	564.2805	2	50.23	-	4.781E6	1126.5447	1.6		90 90 99 100 100 100 100 100 100	KFNWYVDGV	ETHCD
2	CR3022_091620_ETHcD_30_E.raw	F2:19318	TLPPSREEM(+15.99)T	F2:2516	10	97	97	10	588.7828	2	22.38	-	2.2331E7	1175.5493	1.4	Oxidation (M)	97 95 97 97 95 96 99 99 100 100	TLPPSREEM(+15.99)T	ETHCD
6	CR3022_091620_ETHcD_35_E.raw	F6:1969	KLDSGKELHL	F6:2509	10	97	97	10	380.5524	3	24.33	-	9.6821E4	1138.6345	0.7		93 95 99 99 99 95 96 99 100 100	KLDSGKELHL	ETHCD
15	CR3022_091620_HCD_P.raw	F15:38632	VKKPGESLKLSC(+57.02)KGSGYGF	F15:4241	19	97	97	19	1021.5410	2	28.49	-	9.4471E6	2041.0667	0.4	Carbamidomethylation	98 100 100 100 97 98 98 99 100 100 100 99 99 93 93 95 100 98 85	VKKPGESLKLSC(+57.02)KGSGYGF	HCD
6	CR3022_091620_ETHcD_35_E.raw	F6:1123	AERELVRDL	F6:2681	9	97	97	9	367.5401	3	25.88	-	6.4131E5	1099.5986	-0.1		92 94 97 100 100 100 99 99 98	AERELVRDL	ETHCD
3	CR3022_091620_ETHcD_30_P.raw	F3:5724	LLVGDKVPHDDL	F3:4330	12	97	97	12	440.9100	3	35.54	-	1.7525E5	1319.7085	-0.2		100 100 99 95 98 99 96 92 93 98 99 99	LLVGDKVPHDDL	ETHCD
14	CR3022_091620_HCD_E.raw	F14:3691	NNFYPR	F14:2867	6	97	97	6	405.6979	2	24.07	-	5.6374E6	809.3820	-0.9		92 97 100 99 99 99	NNFYPR	HCD
6	CR3022_091620_ETHcD_35_E.raw	F6:20083	LLKRNSTLPT	F6:2089	10	97	97	10	571.8491	2	20.56	-	2.9291E5	1141.6819	1.6		99 100 97 93 95 96 98 99 99 99	LLKRNSTLPT	ETHCD
15	CR3022_091620_HCD_P.raw	-	LLYPGDSETRYSPSF	F15:8392	15	97	97	15	866.4153	2	46.89	-	0	1730.8152	0.5		99 100 100 100 100 100 98 98 93 91 93 93 98 99 100	LLYPGDSETRYSPSF	HCD
6	CR3022_091620_ETHcD_35_E.raw	F6:7812	STRESGVPDRFS	F6:2348	12	97	97	12	446.5532	3	22.91	-	9.5435E5	1336.6372	0.5		98 97 99 100 100 100 99 99 100 98 93 88	STRESGVPDRFS	ETHCD
6	CR3022_091620_ETHcD_35_E.raw	F6:8981	VGKVLPELDGKLT	F6:3985	13	97	97	13	456.9426	3	37.12	-	5.8385E5	1367.8022	2.6		94 96 99 98 96 96 100 100 100 99 99 98 93	VGKVLPELDGKLT	ETHCD
1	CR3022_091620_ETHcD_30_C.raw	F1:260	AAEPKAKDPF	F1:2367	10	97	97	10	358.5256	3	22.83	-	1.847E5	1072.5552	-0.3		99 95 96 98 99 99 99 98 96 95	AAEPKAKDPF	ETHCD
5	CR3022_091620_ETHcD_35_C.raw	F5:4430	SVMHEALHNHY	F5:2338	11	97	97	11	446.5401	3	22.56	-	3.0607E6	1336.5981	0.2		89 90 96 99 100 100 100 100 100 100 100	SVMHEALHNHY	ETHCD
6	CR3022_091620_ETHcD_35_E.raw	F6:12443	SHEDPEVRWQQG	F6:2673	12	97	97	12	489.8922	3	25.88	-	9.1449E5	1466.6538	0.7		88 93 100 99 99 99 100 99 99 99 98 97	SHEDPEVRWQQG	ETHCD
5	CR3022_091620_ETHcD_35_C.raw	F5:13517	LLNNFYPREAKVQW	F5:5527	14	97	97	14	593.3187	3	47.03	-	4.943E7	1776.9312	1.8		99 98 97 99 100 97 96 97 96 92 96 97 99 99	LLNNFYPREAKVQW	ETHCD
9	CR3022_091620_ETHcD_40_C.raw	F9:21666	NSGALTSGVHTFPAVLQSSGLY	F9:6843	22	97	97	22	736.0439	3	56.74	-	2.2267E7	2205.1064	1.6		88 90 98 97 100 100 100 98 97 99 100 93 93 99 100 100 99 100 100 100 97 98	NSGALTSGVHTFPAVLQSSGLY	ETHCD
10	CR3022_091620_ETHcD_40_E.raw	F10:18808	WYVDGVEVH	F10:4766	9	97	97	9	552.2635	2	44.56	-	2.6559E8	1102.5083	3.7		89 92 98 99 99 99 100 100 100	WYVDGVEVH	ETHCD
9	CR3022_091620_ETHcD_40_C.raw	F9:14841	NAKTKPREEQYDSTY	F9:1680	15	97	97	15	610.6279	3	16.22	-	8.7496E5	1828.8591	1.4		86 89 99 100 99 98 98 99 99 97 99 99 100 100 100	NAKTKPREEQYDSTY	ETHCD
2	CR3022_091620_ETHcD_30_E.raw	F2:20794	NWYVDGVEVH	F2:4800	10	97	97	10	609.2838	2	44.89	-	1.5467E6	1216.5513	1.5		92 88 99 99 99 99 100 100 100 100	NWYVDGVEVH	ETHCD
6	CR3022_091620_ETHcD_35_E.raw	F6:19992	MHEALHDHYTQKSL	F6:2301	14	97	97	14	570.6078	3	22.58	-	1.3867E6	1708.7991	1.5		91 91 99 100 100 100 100 100 100 100 99 100 96 90	MHEALHDHYTQKSL	ETHCD
4	CR3022_091620_ETHcD_30_T.raw	-	VYSC(+57.02)EVTHQGLSSPVTK	F4:2910	17	97	97	17	631.3127	3	29.59	-	0	1890.9146	1.0	Carbamidomethylation	96 92 92 97 99 100 100 99 96 97 99 100 96 96 100 100 100	VYSC(+57.02)EVTHQGLSSPVTK	ETHCD
2	CR3022_091620_ETHcD_30_E.raw	F2:12772	RQMPGKGLEWM(+15.99)GL	F2:4243	13	97	97	13	506.9235	3	39.96	-	3.9505E7	1517.7483	0.2	Oxidation (M)	90 88 97 99 100 100 98 99 100 100 100 99 98	RQMPGKGLEWM(+15.99)GL	ETHCD
1	CR3022_091620_ETHcD_30_C.raw	F1:16169	AKGQPREPQVY	F1:2044	11	97	97	11	636.8384	2	19.67	-	4.5629E6	1271.6621	0.1		98 98 99 95 98 95 95 95 99 100 100	AKGQPREPQVY	ETHCD
1	CR3022_091620_ETHcD_30_C.raw	-	TLSKADYEKHKVY	F1:2622	13	97	97	13	396.2123	4	25.25	-	0	1580.8198	0.2		92 93 96 97 99 99 99 99 98 97 98 99 99	TLSKADYEKHKVY	ETHCD
4	CR3022_091620_ETHcD_30_T.raw	F4:20875	GHYTEGAELVDSVLDVVR	F4:7178	18	97	97	18	653.6662	3	59.16	-	1.5022E6	1957.9744	1.2		97 95 99 100 100 100 100 100 98 97 99 94 93 99 92 92 98 100	GHYTEGAELVDSVLDVVR	ETHCD
10	CR3022_091620_ETHcD_40_E.raw	F10:8633	HQDWLDGKEYKC(+57.02)KV	F10:2889	14	97	97	14	452.2217	4	27.89	-	9.5271E6	1804.8567	0.5	Carbamidomethylation	88 90 99 100 100 99 99 99 99 98 99 98 99 99	HQDWLDGKEYKC(+57.02)KV	ETHCD
10	CR3022_091620_ETHcD_40_E.raw	F10:15345	LLRL	F10:3354	4	97	97	4	514.3716	1	31.73	-	8.3977E5	513.3638	0.9		96 99 97 98	LLRL	ETHCD
10	CR3022_091620_ETHcD_40_E.raw	F10:18461	VKGFYPSDLA	F10:4220	10	97	97	10	548.7881	2	39.41	-	3.0155E6	1095.5601	1.4		95 93 99 99 97 97 98 99 99 98	VKGFYPSDLA	ETHCD
9	CR3022_091620_ETHcD_40_C.raw	F9:12291	E(-18.01)GLSSPVTKSF	F9:5465	11	97	97	11	567.2952	2	46.48	-	1.2794E6	1132.5764	-0.6	Pyro-glu from E	100 99 100 100 91 88 95 100 100 100 100	E(-18.01)GLSSPVTKSF	ETHCD
10	CR3022_091620_ETHcD_40_E.raw	F10:6720	DVSHEDPEVKF	F10:3480	11	97	97	11	434.5387	3	32.71	-	4.4456E5	1300.5935	0.5		98 96 97 98 100 99 97 99 99 97 93	DVSHEDPEVKF	ETHCD
12	CR3022_091620_ETHcD_40_T.raw	F12:2042	SNYFLK	F12:3096	6	97	97	6	386.2054	2	30.97	-	1.974E5	770.3962	-0.1		93 93 99 100 100 100	SNYFLK	ETHCD
16	CR3022_091620_HCD_T.raw	F16:25148	AAFTEC(+57.02)C(+57.02)QAASR	F16:2580	12	97	97	12	686.2878	2	22.98	-	1.1984E6	1370.5708	-7.1	Carbamidomethylation	99 99 100 100 100 100 99 98 99 98 82 95	AAFTEC(+57.02)C(+57.02)QAASR	HCD
4	CR3022_091620_ETHcD_30_T.raw	F4:13338	KVPQVSTPTLVEVSR	F4:3659	15	97	97	15	547.3184	3	36.16	-	4.1811E6	1638.9304	1.7		94 92 95 94 99 99 94 96 99 100 100 100 100 100 100	KVPQVSTPTLVEVSR	ETHCD
2	CR3022_091620_ETHcD_30_E.raw	F2:2444	RLDHKFDLM	F2:3586	9	97	97	9	392.2057	3	33.24	-	7.368E5	1173.5964	-1.0		86 96 100 100 99 99 99 100 99	RLDHKFDLM	ETHCD
9	CR3022_091620_ETHcD_40_C.raw	F9:3718	HQDWLDGKEY	F9:3474	10	97	97	10	430.8633	3	32.49	-	1.0898E6	1289.5676	0.3		88 90 100 100 100 100 99 98 99 100	HQDWLDGKEY	ETHCD
14	CR3022_091620_HCD_E.raw	F14:9726	SKLREEYPDLR	F14:2830	11	97	97	11	469.2526	3	23.60	-	4.0468E6	1404.7361	-0.1		99 99 100 98 99 99 100 97 95 92 95	SKLREEYPDLR	HCD
10	CR3022_091620_ETHcD_40_E.raw	F10:8964	LHQDWLNGKEYKC(+57.02)K	F10:2615	14	97	97	14	455.4797	4	25.44	-	2.6616E6	1817.8882	0.9	Carbamidomethylation	93 87 95 99 100 100 97 97 99 100 100 100 100 99	LHQDWLNGKEYKC(+57.02)K	ETHCD
3	CR3022_091620_ETHcD_30_P.raw	F3:21564	LGDEPLENYDL	F3:6648	11	97	97	11	639.2994	2	55.08	-	4.0507E6	1276.5823	1.6		88 90 99 99 99 100 99 99 100 100 100	LGDEPLENYDL	ETHCD
11	CR3022_091620_ETHcD_40_P.raw	F11:12259	DESGPSLVHRKC(+57.02)F	F11:2829	13	97	97	13	511.2493	3	25.56	-	4.9092E5	1530.7249	0.8	Carbamidomethylation	98 96 96 91 92 97 98 100 100 99 99 100 100	DESGPSLVHRKC(+57.02)F	ETHCD
4	CR3022_091620_ETHcD_30_T.raw	F4:7994	LVGGHFVEEFKR	F4:3208	12	97	97	12	473.2585	3	32.30	-	5.0058E6	1416.7512	1.8		92 88 92 99 100 100 100 100 100 100 100 100	LVGGHFVEEFKR	ETHCD
7	CR3022_091620_ETHcD_35_P.raw	F7:5440	LTSGVHTF	F7:3108	8	97	97	8	431.2275	2	27.65	-	1.7267E7	860.4392	1.4		99 99 97 91 94 100 100 100	LTSGVHTF	ETHCD
5	CR3022_091620_ETHcD_35_C.raw	F5:9124	LFPPSDEQL	F5:5654	9	97	97	9	523.2641	2	46.22	-	4.2265E6	1044.5127	0.9		97 94 98 97 97 97 98 99 100	LFPPSDEQL	ETHCD
10	CR3022_091620_ETHcD_40_E.raw	F10:19841	KFNWYVDGV	F10:5362	9	97	97	9	564.2801	2	50.36	-	4.8414E6	1126.5447	0.8		89 90 99 100 100 100 100 100 99	KFNWYVDGV	ETHCD
4	CR3022_091620_ETHcD_30_T.raw	F4:7535	GPSSVEDLK	F4:2181	9	97	97	9	466.2404	2	21.73	-	6.3827E4	930.4658	0.4		97 98 99 97 95 96 97 99 100	GPSSVEDLK	ETHCD
8	CR3022_091620_ETHcD_35_T.raw	F8:5476	AEFAEVSK	F8:2300	8	97	97	8	440.7252	2	22.92	-	2.0216E6	879.4338	2.4		93 92 95 99 100 100 100 100	AEFAEVSK	ETHCD
2	CR3022_091620_ETHcD_30_E.raw	F2:20933	YSTPYTFGQGT	F2:4715	11	97	97	11	611.2755	2	43.96	-	6.4647E6	1220.5349	1.2		98 97 96 95 98 100 100 99 96 98 95	YSTPYTFGQGT	ETHCD
2	CR3022_091620_ETHcD_30_E.raw	F2:18608	TVLHQDWLDGKEYK	F2:3658	14	97	97	14	577.9636	3	34.09	-	1.5779E6	1730.8628	3.5		85 88 99 99 98 100 100 100 100 99 98 99 100 100	TVLHQDWLDGKEYK	ETHCD
4	CR3022_091620_ETHcD_30_T.raw	F4:7284	FSELTAEK	F4:2457	8	97	97	8	462.7376	2	24.97	-	2.4967E5	923.4600	0.7		93 93 98 97 99 100 100 100	FSELTAEK	ETHCD
5	CR3022_091620_ETHcD_35_C.raw	F5:13533	LLDNFYPREAKVQW	F5:5707	14	97	97	14	593.6462	3	48.11	-	6.3997E6	1777.9150	0.9		100 100 99 99 100 94 91 87 96 98 99 100 100 100	LLDNFYPREAKVQW	ETHCD
5	CR3022_091620_ETHcD_35_C.raw	F5:12711	LFPPKPKDTL	F5:3541	10	97	97	10	578.3425	2	31.97	-	4.2057E7	1154.6699	0.5		96 95 98 99 95 95 98 99 100 100	LFPPKPKDTL	ETHCD
6	CR3022_091620_ETHcD_35_E.raw	F6:23112	QYYSTPYTFG	F6:5258	10	97	97	10	613.7731	2	49.32	-	1.9123E6	1225.5291	2.1		95 96 100 100 98 92 95 99 100 99	QYYSTPYTFG	ETHCD
2	CR3022_091620_ETHcD_30_E.raw	F2:4388	KKEDLYLKPL	F2:3010	10	97	97	10	416.2519	3	28.60	-	5.4465E5	1245.7332	0.5		99 94 98 100 99 97 99 97 96 95	KKEDLYLKPL	ETHCD
10	CR3022_091620_ETHcD_40_E.raw	F10:18856	ASTKGPSVFPL	F10:4574	11	97	97	11	552.3086	2	42.79	-	3.0059E8	1102.6023	0.3		93 95 99 100 97 94 97 99 99 99 99	ASTKGPSVFPL	ETHCD
10	CR3022_091620_ETHcD_40_E.raw	F10:18601	TLPPSREEM(+15.99)TKNQV	F10:1895	14	97	97	14	549.2789	3	18.64	-	1.156E6	1644.8142	0.3	Oxidation (M)	96 93 95 93 93 100 100 100 100 100 99 99 99 98	TLPPSREEM(+15.99)TKNQV	ETHCD
2	CR3022_091620_ETHcD_30_E.raw	F2:19318	TLPPSREEM(+15.99)T	F2:1845	10	97	97	10	588.7828	2	22.38	-	2.2331E7	1175.5493	1.4	Oxidation (M)	98 97 98 97 94 94 98 99 99 100	TLPPSREEM(+15.99)T	ETHCD
4	CR3022_091620_ETHcD_30_T.raw	-	LFHELTQTDK	F4:2464	10	97	97	10	411.2155	3	25.04	-	0	1230.6245	0.1		92 90 98 100 100 100 97 99 100 99	LFHELTQTDK	ETHCD
10	CR3022_091620_ETHcD_40_E.raw	-	KDYFPEPV	F10:4495	8	97	97	8	497.7482	2	42.15	-	0	993.4807	1.2		92 97 100 98 97 98 99 99	KDYFPEPV	ETHCD
2	CR3022_091620_ETHcD_30_E.raw	F2:31001	VFLFPPSDEQLKSG	F2:5458	14	97	97	14	782.4078	2	48.44	-	7.0975E7	1562.7981	1.9		99 99 100 95 95 96 98 100 98 95 98 98 97 95	VFLFPPSDEQLKSG	ETHCD
12	CR3022_091620_ETHcD_40_T.raw	-	C(+57.02)VVVDVSHEDPEVK	F12:3048	14	97	97	14	537.9289	3	30.54	-	0	1610.7610	2.4	Carbamidomethylation	91 95 100 100 99 98 97 97 99 97 94 98 100 100	C(+57.02)VVVDVSHEDPEVK	ETHCD
12	CR3022_091620_ETHcD_40_T.raw	F12:9081	VVVDVSHEDPEVK	F12:2797	13	97	97	13	484.5843	3	28.34	-	2.73E6	1450.7302	0.6		100 100 100 99 94 89 94 99 97 96 99 100 100	VVVDVSHEDPEVK	ETHCD
5	CR3022_091620_ETHcD_35_C.raw	F5:10471	NFEKPFLW	F5:6478	8	97	97	8	540.7798	2	53.70	-	2.9531E5	1079.5439	1.1		95 96 99 97 95 97 100 100	NFEKPFLW	ETHCD
12	CR3022_091620_ETHcD_40_T.raw	F12:1831	LGAEVYHNLK	F12:2531	10	97	97	10	381.8776	3	25.57	-	1.2275E6	1142.6084	2.2		90 91 97 99 99 100 100 99 100 100	LGAEVYHNLK	ETHCD
9	CR3022_091620_ETHcD_40_C.raw	F9:2012	VLHQDW	F9:2965	6	97	97	6	399.2013	2	28.36	-	1.4657E6	796.3868	1.5		90 97 98 99 100 100	VLHQDW	ETHCD
12	CR3022_091620_ETHcD_40_T.raw	-	E(-18.01)M(+15.99)QLVQSGTEVK	F12:3691	12	97	97	12	673.8353	2	36.07	-	0	1345.6548	0.9	Pyro-glu from E; Oxidation (M)	99 98 93 99 98 92 95 96 99 100 100 100	E(-18.01)M(+15.99)QLVQSGTEVK	ETHCD
10	CR3022_091620_ETHcD_40_E.raw	-	SRTPEVT	F10:1587	7	97	97	7	395.2086	2	15.29	-	0	788.4028	-0.3		93 93 98 99 100 100 100	SRTPEVT	ETHCD
10	CR3022_091620_ETHcD_40_E.raw	F10:20573	HPYWNTDDV	F10:3888	9	97	97	9	573.7470	2	36.34	-	4.6551E6	1145.4778	1.5		88 94 100 99 98 98 100 100 100	HPYWNTDDV	ETHCD
15	CR3022_091620_HCD_P.raw	F15:10270	LGWVRQMPGKGEL	F15:6257	13	97	97	13	490.9346	3	37.07	-	1.4672E7	1469.7812	0.5		100 100 100 100 98 97 98 98 98 99 99 98 82	LGWVRQMPGKGEL	HCD
9	CR3022_091620_ETHcD_40_C.raw	F9:4726	TLTLSKADYEKHKVY	F9:2821	15	97	97	15	449.7458	4	27.23	-	1.0782E6	1794.9517	1.4		79 98 97 95 97 100 100 100 100 100 99 99 99 99 99	TLTLSKADYEKHKVY	ETHCD
2	CR3022_091620_ETHcD_30_E.raw	F2:4539	VDVSHEDPEVK	F2:2171	11	97	97	11	418.5383	3	21.06	-	3.2802E5	1252.5935	-0.3		98 98 98 96 97 99 97 95 99 98 96	VDVSHEDPEVK	ETHCD
1	CR3022_091620_ETHcD_30_C.raw	F1:13598	LLDNFYPREAKVQW	F1:5781	14	97	97	14	593.6460	3	48.46	-	6.5965E6	1777.9150	0.6		100 100 99 99 100 87 85 96 100 100 100 100 99 100	LLDNFYPREAKVQW	ETHCD
13	CR3022_091620_HCD_C.raw	F13:4167	SSPVTKTF	F13:2782	8	97	97	8	433.7341	2	24.02	-	1.8334E5	865.4545	-0.9		95 98 99 98 97 96 98 98	SSPVTKTF	HCD
4	CR3022_091620_ETHcD_30_T.raw	F4:8607	EPQVYEAK	F4:2055	8	97	97	8	482.2433	2	20.24	-	8.9841E4	962.4709	1.2		97 95 91 97 99 100 100 100	EPQVYEAK	ETHCD
4	CR3022_091620_ETHcD_30_T.raw	F4:3711	FASFLDK	F4:3557	7	97	97	7	414.2191	2	35.33	-	6.0271E4	826.4225	1.4		91 93 98 100 100 100 100	FASFLDK	ETHCD
5	CR3022_091620_ETHcD_35_C.raw	F5:21286	NSGALTSRHTFPAVLQSSGLY	F5:6779	21	97	97	21	736.0441	3	56.47	-	2.2825E7	2205.1177	-3.3		92 95 99 99 100 100 100 100 98 99 86 85 96 99 100 99 100 100 100 100 99	NSGALTSRHTFPAVLQSSGLY	ETHCD
11	CR3022_091620_ETHcD_40_P.raw	F11:6124	FTLTLSSL	F11:7209	8	97	97	8	441.2527	2	61.14	-	1.0544E5	880.4905	0.3		90 92 99 100 99 99 100 100	FTLTLSSL	ETHCD
4	CR3022_091620_ETHcD_30_T.raw	F4:11163	DC(+57.02)VGPEVEK	F4:2164	9	97	97	9	516.7374	2	21.56	-	2.5119E5	1031.4594	0.9	Carbamidomethylation	96 94 98 96 96 97 99 100 100	DC(+57.02)VGPEVEK	ETHCD
9	CR3022_091620_ETHcD_40_C.raw	F9:5669	SSPVTKTLSKADY	F9:2748	13	97	97	13	466.2492	3	26.46	-	3.2249E5	1395.7246	0.8		98 90 90 93 99 100 100 100 99 98 99 100 100	SSPVTKTLSKADY	ETHCD
12	CR3022_091620_ETHcD_40_T.raw	F12:597	LEMDGHLNR	F12:2380	9	97	97	9	362.1784	3	23.86	-	4.7382E4	1083.5132	0.2		94 94 97 98 98 97 99 99 100	LEMDGHLNR	ETHCD
9	CR3022_091620_ETHcD_40_C.raw	F9:9633	LTSKADYEKHKVY	F9:1985	13	97	97	13	527.9487	3	19.48	-	8.8988E8	1580.8198	2.8		91 94 99 99 98 99 99 95 92 98 100 100 100	LTSKADYEKHKVY	ETHCD
4	CR3022_091620_ETHcD_30_T.raw	F4:3297	ALLFVPR	F4:4671	7	97	97	7	408.2612	2	42.95	-	4.3049E5	814.5065	1.7		97 99 99 96 95 97 98	ALLFVPR	ETHCD
12	CR3022_091620_ETHcD_40_T.raw	-	Q(-17.03)M(+15.99)QLVQSGTEVK	F12:3846	12	97	97	12	673.8353	2	37.22	-	0	1345.6548	1.0	Pyro-glu from Q; Oxidation (M)	98 97 94 99 98 93 96 95 98 100 100 100	Q(-17.03)M(+15.99)QLVQSGTEVK	ETHCD
10	CR3022_091620_ETHcD_40_E.raw	F10:3039	VKEKTHLNLV	F10:1979	10	97	97	10	394.2402	3	19.42	-	2.7172E5	1179.6975	1.0		93 95 100 100 100 100 99 97 98 93	VKEKTHLNLV	ETHCD
2	CR3022_091620_ETHcD_30_E.raw	F2:16535	YYSTPYTFG	F2:5190	9	97	97	9	549.7433	2	48.57	-	7.0108E5	1097.4705	1.4		93 96 100 98 95 96 99 100 100	YYSTPYTFG	ETHCD
9	CR3022_091620_ETHcD_40_C.raw	F9:4778	AHLPKSTF	F9:2341	8	97	97	8	450.7507	2	23.02	-	4.987E5	899.4865	0.4		90 93 98 98 99 100 100 100	AHLPKSTF	ETHCD
9	CR3022_091620_ETHcD_40_C.raw	-	GERATLNC(+57.02)KSSQSVLY	F9:2960	16	97	97	16	604.9695	3	28.42	-	0	1811.8835	1.7	Carbamidomethylation	95 94 97 100 99 96 94 97 99 99 97 97 96 98 100 100	GERATLNC(+57.02)KSSQSVLY	ETHCD
14	CR3022_091620_HCD_E.raw	F14:21007	C(+57.02)LLNNFYPR	F14:6555	9	97	97	9	598.7972	2	45.70	-	1.391E6	1195.5808	-0.8	Carbamidomethylation	95 99 100 98 97 99 99 93 97	C(+57.02)LLNNFYPR	HCD
5	CR3022_091620_ETHcD_35_C.raw	F5:10461	TVLHQDW(+15.99)LDGKEY	F5:4346	13	97	97	13	540.5950	3	38.65	-	2.0946E6	1618.7627	0.2	Oxidation (HW)	90 94 100 100 96 99 94 99 99 98 98 99 100	TVLHQDW(+15.99)LDGKEY	ETHCD
1	CR3022_091620_ETHcD_30_C.raw	-	TLPPSREEMTKNQVSTL	F1:3367	17	97	97	17	644.3354	3	31.59	-	0	1929.9829	0.7		94 94 95 98 98 100 100 100 99 99 98 96 93 94 97 100 100	TLPPSREEMTKNQVSTL	ETHCD
11	CR3022_091620_ETHcD_40_P.raw	F11:23282	LSTYGTGSMTGLL	F11:6681	13	97	97	13	650.8273	2	55.89	-	2.9682E6	1299.6379	1.7		90 96 100 100 100 100 100 100 100 99 99 100 83	LSTYGTGSMTGLL	ETHCD
10	CR3022_091620_ETHcD_40_E.raw	F10:20509	QDTHLGGEDFDNRLV	F10:4177	15	97	97	15	572.6045	3	38.92	-	6.6726E6	1714.7910	0.4		72 92 99 100 100 100 100 100 100 100 100 100 100 100 99	QDTHLGGEDFDNRLV	ETHCD
10	CR3022_091620_ETHcD_40_E.raw	F10:3214	TLSKADYEKHKVY	F10:2038	13	97	97	13	396.2120	4	19.98	-	1.6974E5	1580.8198	-0.5		90 95 99 99 100 100 100 99 98 98 99 97 93	TLSKADYEKHKVY	ETHCD
10	CR3022_091620_ETHcD_40_E.raw	F10:12990	GTEVKPKGESLKLS	F10:2177	14	97	97	14	491.6153	3	21.58	-	7.5939E6	1471.8245	-0.3		86 90 99 100 100 97 95 99 99 100 100 100 100 99	GTEVKPKGESLKLS	ETHCD
4	CR3022_091620_ETHcD_30_T.raw	F4:2101	C(+57.02)DVDLR	F4:2098	6	97	97	6	389.1823	2	20.76	-	6.2393E5	776.3487	1.9	Carbamidomethylation	94 95 98 98 99 100	C(+57.02)DVDLR	ETHCD
11	CR3022_091620_ETHcD_40_P.raw	F11:19545	DSETRYSPSF	F11:4257	10	97	97	10	594.7635	2	35.34	-	1.1081E6	1187.5095	2.5		98 95 99 98 97 98 96 94 98 100	DSETRYSPSF	ETHCD
5	CR3022_091620_ETHcD_35_C.raw	F5:7563	VLHQDWLNGKEY	F5:4142	12	97	97	12	501.2529	3	37.15	-	2.4375E6	1500.7361	0.6		99 99 99 94 98 99 97 92 93 97 100 100	VLHQDWLNGKEY	ETHCD
7	CR3022_091620_ETHcD_35_P.raw	-	FLFPPSDEQL	F7:6865	10	97	97	10	596.7988	2	57.49	-	0	1191.5811	1.7		99 98 92 93 97 98 99 99 100 100	FLFPPSDEQL	ETHCD
14	CR3022_091620_HCD_E.raw	F14:24388	FTEC(+57.02)C(+57.02)QAADKA	F14:2379	11	97	97	11	650.7689	2	20.74	-	3.7197E5	1299.5225	0.5	Carbamidomethylation	100 100 100 100 100 100 100 100 100 84 88	FTEC(+57.02)C(+57.02)QAADKA	HCD
5	CR3022_091620_ETHcD_35_C.raw	F5:9905	C(+57.02)SSVM(+15.99)HEALHNHY	F5:2128	13	97	97	13	534.2255	3	19.80	-	9.4963E6	1599.6558	-0.7	Carbamidomethylation; Oxidation (M)	94 97 97 94 97 100 99 95 97 99 99 99 99	C(+57.02)SSVM(+15.99)HEALHNHY	ETHCD
7	CR3022_091620_ETHcD_35_P.raw	F7:25698	VKKPGESLKLSC(+57.02)KGSGYGF	F7:3331	19	97	97	19	681.3640	3	29.31	-	1.6155E8	2041.0667	1.7	Carbamidomethylation	97 98 98 97 99 100 100 100 100 100 99 99 100 99 99 99 100 100 66	VKKPGESLKLSC(+57.02)KGSGYGF	ETHCD
2	CR3022_091620_ETHcD_30_E.raw	F2:5308	VM(+15.99)HEALHNHYTQKS	F2:1506	14	97	97	14	428.4565	4	14.63	-	6.1519E6	1709.7944	1.5	Oxidation (M)	92 95 99 100 100 100 100 99 98 99 98 96 97 91	VM(+15.99)HEALHNHYTQKS	ETHCD
5	CR3022_091620_ETHcD_35_C.raw	F5:4188	ASTRESGVPDRF	F5:2491	12	97	97	12	441.2226	3	24.37	-	1.1063E8	1320.6421	2.9		90 92 98 99 99 97 98 97 98 100 100 100	ASTRESGVPDRF	ETHCD
12	CR3022_091620_ETHcD_40_T.raw	F12:12494	KPVEEYANC(+57.02)HLAR	F12:2227	13	97	97	13	529.5964	3	22.11	-	2.8728E5	1585.7671	0.2	Carbamidomethylation	89 93 91 98 100 100 99 98 99 99 100 100 100	KPVEEYANC(+57.02)HLAR	ETHCD
5	CR3022_091620_ETHcD_35_C.raw	F5:4867	SSLKASDHDAYY	F5:4014	12	97	97	12	452.8718	3	36.33	-	2.7442E6	1355.5994	-4.2		100 99 100 100 100 100 100 86 86 98 100 100	SSLKASDHDAYY	ETHCD
5	CR3022_091620_ETHcD_35_C.raw	F5:18563	SKADYEKHKVY	F5:2017	11	97	97	11	684.3522	2	19.19	-	3.3483E6	1366.6880	1.4		96 95 95 97 96 97 97 98 100 100 100	SKADYEKHKVY	ETHCD
15	CR3022_091620_HCD_P.raw	F15:15842	YSSLDKNYL	F15:5683	9	97	97	9	551.7740	2	34.31	-	1.2967E6	1101.5342	-0.6		99 99 99 99 98 92 94 97 99	YSSLDKNYL	HCD
2	CR3022_091620_ETHcD_30_E.raw	F2:9206	SKLREEYPDRL	F2:2526	11	97	97	11	469.2527	3	24.36	-	3.996E6	1404.7361	0.2		95 96 99 99 100 100 91 93 100 99 98	SKLREEYPDRL	ETHCD
10	CR3022_091620_ETHcD_40_E.raw	F10:27322	VVHPYWNTDDV	F10:4447	11	97	97	11	672.8165	2	41.57	-	2.4691E8	1343.6145	2.9		98 97 95 94 98 99 95 96 100 100 100	VVHPYWNTDDV	ETHCD
2	CR3022_091620_ETHcD_30_E.raw	F2:28908	SSTRESGVPDRFSGSGSGTDFT	F2:3541	22	97	97	22	745.3374	3	33.06	-	2.0735E7	2232.9883	0.9		86 98 95 98 100 100 100 98 99 100 98 94 97 99 98 98 96 95 95 99 99 98	SSTRESGVPDRFSGSGSGTDFT	ETHCD
7	CR3022_091620_ETHcD_35_P.raw	F7:1990	RESGVPDRSF	F7:2403	10	97	97	10	383.8596	3	22.58	-	5.6041E4	1148.5574	-0.4		84 93 100 100 99 99 100 100 100 100	RESGVPDRSF	ETHCD
13	CR3022_091620_HCD_C.raw	F13:25764	TVLHQDWLNGRTY	F13:5411	13	97	97	13	801.8999	2	39.39	-	8.9015E7	1601.7949	-6.0		93 95 100 100 99 100 99 100 99 99 89 95 100	TVLHQDWLNGRTY	HCD
16	CR3022_091620_HCD_T.raw	F16:13256	YLTVAAVFR	F16:6691	9	97	97	9	520.3005	2	48.28	-	3.1683E5	1038.5862	0.3		96 98 99 98 97 95 95 98 99	YLTVAAVFR	HCD
6	CR3022_091620_ETHcD_35_E.raw	F6:28847	TVLHQDWLDGKEYKC(+57.02)KV	F6:3666	17	97	97	17	707.0275	3	34.29	-	3.2328E6	2118.0566	1.9	Carbamidomethylation	83 84 97 96 99 100 100 100 100 100 100 100 100 100 99 99 98	TVLHQDWLDGKEYKC(+57.02)KV	ETHCD
16	CR3022_091620_HCD_T.raw	F16:36621	VVSVLTVLHWGWLDGK	F16:9016	16	97	97	16	905.0003	2	59.31	-	1.9604E8	1807.9985	-6.9		100 99 100 100 100 100 100 100 99 86 78 98 99 100 100 100	VVSVLTVLHWGWLDGK	HCD
3	CR3022_091620_ETHcD_30_P.raw	F3:3681	TLSKADYEKHKVSF	F3:2116	14	97	97	14	413.9717	4	20.23	-	1.7248E6	1651.8569	0.6		90 94 98 99 99 100 100 100 99 99 98 98 96 95	TLSKADYEKHKVSF	ETHCD
10	CR3022_091620_ETHcD_40_E.raw	F10:21891	SHEDPEVKWG	F10:2447	10	97	97	10	592.2733	2	23.91	-	4.5593E6	1182.5305	1.3		89 93 100 100 100 100 100 100 98 96	SHEDPEVKWG	ETHCD
1	CR3022_091620_ETHcD_30_C.raw	-	QQKPGQPPKLL	F1:2680	11	97	97	11	617.3704	2	25.77	-	0	1232.7241	1.8		96 98 99 99 100 96 99 100 100 100 83	QQKPGQPPKLL	ETHCD
12	CR3022_091620_ETHcD_40_T.raw	F12:11600	LLNNFYPR	F12:4115	8	97	97	8	518.7829	2	39.40	-	4.2542E6	1035.5500	1.2		99 99 94 92 97 98 100 100	LLNNFYPR	ETHCD
9	CR3022_091620_ETHcD_40_C.raw	F9:7801	WASTRASDVPDRF	F9:3513	13	97	97	13	503.2485	3	33.10	-	6.4355E7	1506.7214	1.5		99 99 100 100 100 89 88 94 98 100 100 100 100	WASTRASDVPDRF	ETHCD
15	CR3022_091620_HCD_P.raw	F15:36899	YYSTPYTFGQGTKVEL	F15:8870	16	97	97	16	927.4525	2	49.77	-	8.1663E6	1852.8882	1.2		97 99 100 100 100 99 100 100 98 95 93 97 99 98 98 84	YYSTPYTFGQGTKVEL	HCD
4	CR3022_091620_ETHcD_30_T.raw	-	HELLEFR	F4:3167	7	97	97	7	472.2536	2	31.95	-	0	942.4922	0.5		97 98 99 95 94 98 100	HELLEFR	ETHCD
4	CR3022_091620_ETHcD_30_T.raw	F4:2785	RGLLTLK	F4:2571	7	97	97	7	400.7715	2	26.17	-	1.2876E6	799.5280	0.5		99 98 99 100 100 100 85	RGLLTLK	ETHCD
1	CR3022_091620_ETHcD_30_C.raw	F1:15316	C(+57.02)AEVTHQGLSSPVTKSY	F1:3041	17	97	97	17	621.9686	3	28.83	-	1.3851E5	1862.8833	0.3	Carbamidomethylation	99 99 100 99 99 99 98 99 100 99 89 83 92 100 100 100 100	C(+57.02)AEVTHQGLSSPVTKSY	ETHCD
6	CR3022_091620_ETHcD_35_E.raw	F6:4565	HQGLSSPV	F6:2364	8	97	97	8	412.7179	2	23.33	-	1.3096E8	823.4188	2.9		97 93 98 96 96 99 100 100	HQGLSSPV	ETHCD
10	CR3022_091620_ETHcD_40_E.raw	F10:27877	SRESGVPDRFSGSGSGTDFT	F10:3536	20	97	97	20	682.6442	3	33.16	-	3.2262E6	2044.9084	1.1		88 91 99 100 100 99 99 100 100 96 95 95 92 96 98 99 99 100 100 99	SRESGVPDRFSGSGSGTDFT	ETHCD
6	CR3022_091620_ETHcD_35_E.raw	F6:10372	TLNSYVQL	F6:5203	8	97	97	8	469.2535	2	48.74	-	8.0948E4	936.4916	0.9		92 92 96 100 100 100 99 100	TLNSYVQL	ETHCD
6	CR3022_091620_ETHcD_35_E.raw	F6:19232	TLNC(+57.02)KSSQSV	F6:1713	10	97	97	10	562.2756	2	16.65	-	1.772E6	1122.5339	2.4	Carbamidomethylation	94 94 95 99 99 100 98 96 99 99	TLNC(+57.02)KSSQSV	ETHCD
2	CR3022_091620_ETHcD_30_E.raw	F2:16737	ASTKGPSVFPL	F2:4574	11	97	97	11	552.3096	2	42.61	-	2.785E8	1102.6023	2.2		94 95 99 99 95 93 97 99 99 99 100	ASTKGPSVFPL	ETHCD
6	CR3022_091620_ETHcD_35_E.raw	F6:22306	QHDWLDGKEYKC(+57.02)KV	F6:2901	14	97	97	14	602.6278	3	27.97	-	5.238E6	1804.8567	2.7	Carbamidomethylation	79 90 100 100 100 100 100 99 99 99 99 99 99 100	QHDWLDGKEYKC(+57.02)KV	ETHCD
6	CR3022_091620_ETHcD_35_E.raw	F6:11441	RESGVPDRFSGSGS	F6:2269	14	97	97	14	479.8962	3	22.47	-	1.6193E7	1436.6643	1.7		79 89 100 100 100 100 100 100 99 98 99 100 100 100	RESGVPDRFSGSGS	ETHCD
1	CR3022_091620_ETHcD_30_C.raw	F1:1800	NYKLAW	F1:4761	6	97	97	6	397.7137	2	41.31	-	4.394E5	793.4122	0.7		92 93 98 100 100 100	NYKLAW	ETHCD
6	CR3022_091620_ETHcD_35_E.raw	F6:825	TEVKKPGESL	F6:1864	10	97	97	10	363.2049	3	18.46	-	1.7896E6	1086.5920	0.7		99 99 100 100 97 93 96 98 97 95	TEVKKPGESL	ETHCD
9	CR3022_091620_ETHcD_40_C.raw	-	SNRVVDLMAHM	F9:4961	11	97	97	11	424.8773	3	42.96	-	0	1271.6116	-1.3		94 94 99 100 100 100 98 91 96 100 99	SNRVVDLMAHM	ETHCD
5	CR3022_091620_ETHcD_35_C.raw	F5:563	SSPVTKL	F5:2306	7	97	97	7	366.2186	2	22.29	-	9.5618E4	730.4225	0.1		99 98 99 99 100 100 86	SSPVTKL	ETHCD
4	CR3022_091620_ETHcD_30_T.raw	F4:17782	VVSVLTVLHQDW(+15.99)LNGK	F4:6483	16	97	97	16	608.6726	3	54.52	-	5.1573E6	1822.9941	1.0	Oxidation (HW)	100 99 98 98 99 92 93 99 100 98 98 90 97 98 100 100	VVSVLTVLHQDW(+15.99)LNGK	ETHCD
2	CR3022_091620_ETHcD_30_E.raw	F2:12682	DNFYPREA	F2:3565	8	97	97	8	506.2304	2	33.18	-	9.1439E7	1010.4457	0.6		99 98 100 98 98 97 97 92	DNFYPREA	ETHCD
12	CR3022_091620_ETHcD_40_T.raw	F12:13137	TGTLTTFEHAHNMR	F12:2513	14	97	97	14	539.2599	3	25.41	-	5.51E5	1614.7573	0.3		82 88 97 99 100 100 99 100 100 99 99 99 100 100	TGTLTTFEHAHNMR	ETHCD
8	CR3022_091620_ETHcD_35_T.raw	F8:1190	LTAELAK	F8:2321	7	97	97	7	373.2264	2	23.09	-	8.4181E4	744.4381	0.3		97 93 96 97 99 100 100	LTAELAK	ETHCD
12	CR3022_091620_ETHcD_40_T.raw	F12:17513	SGTASVVC(+57.02)LLDNFYPR	F12:6404	16	97	97	16	600.2988	3	54.36	-	2.035E7	1797.8718	1.6	Carbamidomethylation	93 90 97 98 98 98 92 95 99 100 100 100 100 98 99 100	SGTASVVC(+57.02)LLDNFYPR	ETHCD
15	CR3022_091620_HCD_P.raw	F15:1280	YTSLTRARF	F15:3722	9	97	97	9	372.2046	3	26.03	-	3.6708E6	1113.5930	-1.0		99 99 99 98 95 94 95 97 100	YTSLTRARF	HCD
4	CR3022_091620_ETHcD_30_T.raw	-	VYMGEVTHQGLSSPVTK	F4:3424	17	97	97	17	611.6462	3	34.09	-	0	1831.9138	1.7		97 95 90 93 99 100 100 99 97 96 98 99 96 96 99 100 100	VYMGEVTHQGLSSPVTK	ETHCD
3	CR3022_091620_ETHcD_30_P.raw	F3:28653	TLNGVEYPLSPSSF	F3:6501	14	97	97	14	755.8765	2	53.41	-	3.7661E6	1509.7351	2.2		97 97 95 97 99 100 97 91 97 96 97 99 100 100	TLNGVEYPLSPSSF	ETHCD
9	CR3022_091620_ETHcD_40_C.raw	F9:10074	C(+57.02)SSVM(+15.99)HEALHNHY	F9:2410	13	97	97	13	534.2271	3	24.80	-	1.7459E7	1599.6558	2.3	Carbamidomethylation; Oxidation (M)	89 96 96 94 97 99 99 97 99 100 100 100 100	C(+57.02)SSVM(+15.99)HEALHNHY	ETHCD
8	CR3022_091620_ETHcD_35_T.raw	F8:711	VHLELGPDGR	F8:2720	10	97	97	10	364.8651	3	27.25	-	6.6994E4	1091.5723	1.2		98 97 98 98 100 97 89 97 100 100	VHLELGPDGR	ETHCD
1	CR3022_091620_ETHcD_30_C.raw	F1:5659	ARLDHKFDLMY	F1:4258	11	97	97	11	470.2399	3	37.83	-	1.9121E5	1407.6968	0.8		97 92 94 99 100 99 97 98 98 99 99	ARLDHKFDLMY	ETHCD
10	CR3022_091620_ETHcD_40_E.raw	F10:6949	PYTFGQGT	F10:3818	8	97	97	8	435.7035	2	35.66	-	3.6417E6	869.3919	0.5		96 94 99 97 97 97 99 99	PYTFGQGT	ETHCD
1	CR3022_091620_ETHcD_30_C.raw	F1:4023	DQGSSSEKLEKL	F1:2424	12	97	97	12	440.8933	3	23.39	-	2.5159E6	1319.6567	1.0		95 96 100 100 100 100 100 100 100 100 99 79	DQGSSSEKLEKL	ETHCD
10	CR3022_091620_ETHcD_40_E.raw	F10:11783	LHQDWLDGKEYKC(+57.02)KV	F10:3280	15	97	97	15	480.4937	4	31.17	-	1.1711E8	1917.9407	2.6	Carbamidomethylation	95 91 88 99 98 99 99 97 97 99 100 99 99 100 99	LHQDWLDGKEYKC(+57.02)KV	ETHCD
6	CR3022_091620_ETHcD_35_E.raw	F6:18497	ASTKGPSVFPL	F6:4557	11	97	97	11	552.3091	2	42.59	-	3.1196E8	1102.6023	1.2		92 94 99 99 97 94 97 99 99 99 99	ASTKGPSVFPL	ETHCD
1	CR3022_091620_ETHcD_30_C.raw	F1:10530	LYSKLTVDKSRWQQGNVF	F1:4656	18	97	97	18	543.0419	4	40.72	-	1.5678E7	2168.1377	0.4		95 91 96 99 100 92 93 100 100 100 99 97 96 96 98 99 100 100	LYSKLTVDKSRWQQGNVF	ETHCD
1	CR3022_091620_ETHcD_30_C.raw	F1:9345	TLSKADYEKHKVY	F1:2049	13	97	97	13	527.9484	3	19.80	-	8.632E8	1580.8198	2.3		88 95 99 97 94 97 100 100 99 98 99 100 100	TLSKADYEKHKVY	ETHCD
15	CR3022_091620_HCD_P.raw	F15:6112	TYVPKEF	F15:5265	7	97	97	7	442.2315	2	32.77	-	1.0436E6	882.4487	-0.2		98 99 100 98 91 97 100	TYVPKEF	HCD
12	CR3022_091620_ETHcD_40_T.raw	F12:1796	LGLHEDSTNR	F12:1795	10	97	97	10	381.1916	3	17.39	-	3.9075E5	1140.5522	0.5		86 89 99 99 100 100 100 100 100 100	LGLHEDSTNR	ETHCD
8	CR3022_091620_ETHcD_35_T.raw	F8:11127	LLDNFYPR	F8:4309	8	97	97	8	519.2755	2	40.67	-	3.3369E6	1036.5342	2.1		100 99 99 95 95 93 98 100	LLDNFYPR	ETHCD
12	CR3022_091620_ETHcD_40_T.raw	F12:22632	E(-18.01)M(+15.99)QLVQSGTEVK	F12:4085	12	97	97	12	673.8362	2	38.95	-	1.821E7	1345.6548	2.2	Pyro-glu from E; Oxidation (M)	99 98 93 99 98 92 93 96 99 100 100 100	E(-18.01)M(+15.99)QLVQSGTEVK	ETHCD
1	CR3022_091620_ETHcD_30_C.raw	F1:10542	SLSSTLTLSKADYEKHKVY	F1:3779	19	97	97	19	543.2899	4	34.75	-	2.1189E6	2169.1316	-0.5		86 93 99 98 98 100 100 99 94 93 97 99 100 100 98 98 99 100 100	SLSSTLTLSKADYEKHKVY	ETHCD
10	CR3022_091620_ETHcD_40_E.raw	F10:16925	LAPPERKYS	F10:1854	9	97	97	9	530.7935	2	18.13	-	2.8578E5	1059.5713	1.1		99 98 96 94 94 96 99 100 100	LAPPERKYS	ETHCD
4	CR3022_091620_ETHcD_30_T.raw	-	VYAC(+57.02)EVTHQGLSSPVTK	F4:3120	17	97	97	17	625.9809	3	31.48	-	0	1874.9197	0.6	Carbamidomethylation	98 97 94 96 98 98 100 100 98 99 99 99 88 91 99 100 100	VYAC(+57.02)EVTHQGLSSPVTK	ETHCD
5	CR3022_091620_ETHcD_35_C.raw	F5:19525	QLAAALGLDLGTTY	F5:6784	14	97	97	14	703.8810	2	56.31	-	2.0918E6	1405.7454	1.5		78 88 99 100 100 100 100 100 100 100 99 100 100 100	QLAAALGLDLGTTY	ETHCD
6	CR3022_091620_ETHcD_35_E.raw	F6:10138	SHEDPEVKFNVV	F6:3808	12	97	97	12	467.2336	3	35.42	-	1.2477E5	1398.6780	0.8		88 91 99 98 97 99 99 99 99 99 100 100	SHEDPEVKFNVV	ETHCD
4	CR3022_091620_ETHcD_30_T.raw	F4:22044	SDLQLTQSPDSLAVSLGER	F4:5710	19	97	97	19	672.6803	3	50.07	-	3.6789E6	2015.0171	1.0		94 93 95 93 100 99 92 90 93 99 99 100 100 100 100 100 100 100 100	SDLQLTQSPDSLAVSLGER	ETHCD
7	CR3022_091620_ETHcD_35_P.raw	F7:18543	LFPPKPKDTL	F7:3762	10	97	97	10	578.3428	2	32.04	-	4.257E7	1154.6699	0.9		97 94 98 99 93 95 98 99 100 100	LFPPKPKDTL	ETHCD
2	CR3022_091620_ETHcD_30_E.raw	F2:16763	LVTDSDLQLT	F2:4832	10	97	97	10	552.7938	2	45.22	-	6.5746E6	1103.5710	1.7		95 94 97 98 98 98 97 97 100 99	LVTDSDLQLT	ETHCD
1	CR3022_091620_ETHcD_30_C.raw	-	HQDWLNGKEY	F1:3391	10	97	97	10	430.5354	3	31.77	-	0	1288.5837	0.4		94 94 100 100 100 98 95 94 98 100	HQDWLNGKEY	ETHCD
5	CR3022_091620_ETHcD_35_C.raw	F5:4091	VRQM(+15.99)PGKGLEW	F5:2969	11	97	97	11	439.5645	3	28.47	-	1.4178E7	1315.6707	0.7	Oxidation (M)	96 96 96 94 92 98 99 99 99 100 100	VRQM(+15.99)PGKGLEW	ETHCD
12	CR3022_091620_ETHcD_40_T.raw	F12:395	LDELRDEGK	F12:1877	9	97	97	9	358.8528	3	18.11	-	3.3072E5	1073.5352	1.4		89 92 99 99 99 100 100 100 100	LDELRDEGK	ETHCD
16	CR3022_091620_HCD_T.raw	F16:10247	EPQVYEAK	F16:2216	8	97	97	8	482.2430	2	20.19	-	1.6034E5	962.4709	0.5		98 92 96 97 98 99 99 98	EPQVYEAK	HCD
5	CR3022_091620_ETHcD_35_C.raw	F5:22102	VRVSVLTVLHQDWLDGKEY	F5:6607	19	97	97	19	753.0713	3	54.92	-	1.6118E6	2256.1902	0.8		100 94 98 99 98 99 100 100 100 92 85 96 97 100 99 98 95 99 100	VRVSVLTVLHQDWLDGKEY	ETHCD
9	CR3022_091620_ETHcD_40_C.raw	F9:10618	TVLHQDW(+15.99)LDGKEY	F9:4187	13	97	97	13	540.5960	3	35.33	-	1.5287E7	1618.7627	2.2	Oxidation (HW)	96 98 100 100 99 99 96 93 94 95 96 99 100	TVLHQDW(+15.99)LDGKEY	ETHCD
9	CR3022_091620_ETHcD_40_C.raw	F9:10617	TVLHQDW(+15.99)LDGKEY	F9:4187	13	97	97	13	540.5957	3	37.63	-	7.9588E6	1618.7627	1.6	Oxidation (HW)	96 98 100 100 99 99 96 93 94 95 96 99 100	TVLHQDW(+15.99)LDGKEY	ETHCD
2	CR3022_091620_ETHcD_30_E.raw	F2:31001	VFLFPPSDEQLKSG	F2:5571	14	97	97	14	782.4078	2	48.44	-	7.0975E7	1562.7981	1.9		98 99 99 95 95 95 93 98 99 96 98 99 99 98	VFLFPPSDEQLKSG	ETHCD
12	CR3022_091620_ETHcD_40_T.raw	F12:21584	SSQSVLYSSLNK	F12:3188	12	97	97	12	656.8416	2	31.98	-	3.4094E9	1311.6670	1.2		92 86 91 99 100 100 100 100 99 100 100 100	SSQSVLYSSLNK	ETHCD
2	CR3022_091620_ETHcD_30_E.raw	F2:21088	GNSQESVTEQDSKDSKV	F2:1881	17	97	97	17	613.2856	3	18.02	-	5.2987E5	1836.8337	0.6		93 80 86 96 100 100 100 100 100 99 100 100 100 100 100 100 99	GNSQESVTEQDSKDSKV	ETHCD
6	CR3022_091620_ETHcD_35_E.raw	F6:4757	TPPVLDSV	F6:4480	8	97	97	8	414.2292	2	41.94	-	1.5132E5	826.4436	0.4		93 96 98 96 96 99 100 99	TPPVLDSV	ETHCD
7	CR3022_091620_ETHcD_35_P.raw	F7:16217	GKVKVGVNGFGRLGRL	F7:3767	16	97	97	16	553.0066	3	32.20	-	8.0376E5	1655.9946	2.0		99 99 100 100 100 100 100 99 100 100 100 100 99 98 98 66	GKVKVGVNGFGRLGRL	ETHCD
4	CR3022_091620_ETHcD_30_T.raw	F4:16639	HQGVM(+15.99)VGMGQK	F4:1798	11	97	97	11	594.2875	2	16.70	-	4.8602E5	1186.5586	1.5	Oxidation (M)	97 93 94 95 98 98 99 98 98 99 100	HQGVM(+15.99)VGMGQK	ETHCD
2	CR3022_091620_ETHcD_30_E.raw	-	FLFPPSDEQLKSG	F2:5378	13	97	97	13	732.8737	2	50.45	-	0	1463.7295	2.3		100 98 94 95 96 96 99 99 96 98 98 99 98	FLFPPSDEQLKSG	ETHCD
10	CR3022_091620_ETHcD_40_E.raw	F10:15008	LHQDWLDGKEYK	F10:3145	12	97	97	12	511.2565	3	29.96	-	2.0108E7	1530.7466	0.8		95 90 91 96 98 100 100 99 99 100 100 100	LHQDWLDGKEYK	ETHCD
6	CR3022_091620_ETHcD_35_E.raw	F6:13835	AEKDEFEHKRKELEQV	F6:2518	16	97	97	16	504.5110	4	24.55	-	4.3814E6	2014.0120	1.4		88 92 97 99 100 100 100 100 100 99 97 98 99 99 97 92	AEKDEFEHKRKELEQV	ETHCD
11	CR3022_091620_ETHcD_40_P.raw	F11:13294	TVDKSRWQQGDVF	F11:4234	13	97	97	13	522.5967	3	35.72	-	2.9302E8	1564.7634	3.1		89 93 100 100 100 100 99 96 93 97 99 100 100	TVDKSRWQQGDVF	ETHCD
2	CR3022_091620_ETHcD_30_E.raw	F2:17847	LVTNSQMQLV	F2:4889	10	97	97	10	566.8055	2	45.78	-	1.5256E6	1131.5957	0.6		99 98 93 96 100 98 98 94 99 98	LVTNSQMQLV	ETHCD
9	CR3022_091620_ETHcD_40_C.raw	-	TLSKADYEKHKVY	F9:2375	13	97	97	13	396.2124	4	23.08	-	0	1580.8198	0.4		89 91 95 98 100 100 100 99 98 98 99 99 99	TLSKADYEKHKVY	ETHCD
14	CR3022_091620_HCD_E.raw	F14:26120	QSGTEVKKPGESL	F14:2111	13	97	97	13	680.3595	2	19.18	-	9.5787E7	1358.7041	0.3		95 98 99 100 100 100 100 100 98 95 98 88 95	QSGTEVKKPGESL	HCD
8	CR3022_091620_ETHcD_35_T.raw	F8:3786	KTLLSNLEEAK	F8:3433	11	97	97	11	415.9064	3	33.95	-	1.4204E5	1244.6975	0.0		85 92 98 98 99 98 99 100 100 100 100	KTLLSNLEEAK	ETHCD
7	CR3022_091620_ETHcD_35_P.raw	-	FLYSKL	F7:4736	6	97	97	6	385.7268	2	38.89	-	0	769.4374	2.2		99 99 100 100 100 86	FLYSKL	ETHCD
16	CR3022_091620_HCD_T.raw	F16:7683	AGEVFLHK	F16:2362	8	97	97	8	450.7505	2	21.32	-	1.1959E5	899.4865	-0.1		88 96 99 99 99 99 99 99	AGEVFLHK	HCD
16	CR3022_091620_HCD_T.raw	-	VDDALQSGNSAWSVTEQDSK	F16:3036	20	97	97	20	1068.9843	2	26.33	-	0	2135.9607	-3.2		99 99 92 92 100 100 100 100 99 99 96 82 99 99 99 99 97 99 97 100	VDDALQSGNSAWSVTEQDSK	HCD
2	CR3022_091620_ETHcD_30_E.raw	F2:5296	MHEALHDHYTQKSL	F2:2357	14	97	97	14	428.2072	4	22.93	-	2.8789E6	1708.7991	0.4		98 98 100 100 100 100 100 99 99 98 96 98 92 83	MHEALHDHYTQKSL	ETHCD
12	CR3022_091620_ETHcD_40_T.raw	F12:17339	LTYWLGWVR	F12:6721	9	97	97	9	597.3273	2	56.44	-	2.2475E6	1192.6394	0.6		99 98 96 92 96 96 98 99 100	LTYWLGWVR	ETHCD
5	CR3022_091620_ETHcD_35_C.raw	F5:5881	LVRQMPGKGLEW	F5:4156	12	97	97	12	471.9273	3	37.32	-	1.9685E5	1412.7598	0.3		96 93 98 98 96 96 98 98 97 98 100 100	LVRQMPGKGLEW	ETHCD
10	CR3022_091620_ETHcD_40_E.raw	F10:25246	LHQDWLDGKEYKC(+57.02)KV	F10:3289	15	97	97	15	640.3213	3	31.24	-	4.8357E7	1917.9407	0.7	Carbamidomethylation	91 88 98 100 94 94 98 99 99 100 100 100 100 100 100	LHQDWLDGKEYKC(+57.02)KV	ETHCD
4	CR3022_091620_ETHcD_30_T.raw	F4:10611	LAQANGWGVMVSHR	F4:3672	14	97	97	14	509.2614	3	36.10	-	3.1591E5	1524.7620	0.2		92 89 92 99 99 100 99 99 99 97 97 99 100 100	LAQANGWGVMVSHR	ETHCD
2	CR3022_091620_ETHcD_30_E.raw	-	VFLFPPSDEQLKS	F2:5679	13	97	97	13	753.8967	2	53.39	-	0	1505.7766	1.4		99 99 99 96 97 98 99 100 99 95 95 95 92	VFLFPPSDEQLKS	ETHCD
4	CR3022_091620_ETHcD_30_T.raw	F4:4959	LQWSSLK	F4:3624	7	97	97	7	431.2456	2	35.88	-	1.437E7	860.4756	1.2		98 95 93 96 99 100 100	LQWSSLK	ETHCD
4	CR3022_091620_ETHcD_30_T.raw	F4:12255	EPQVYVSNK	F4:2187	9	97	97	9	532.2753	2	21.84	-	3.4325E5	1062.5344	1.5		95 94 90 97 99 100 100 100 100	EPQVYVSNK	ETHCD
9	CR3022_091620_ETHcD_40_C.raw	F9:9294	LFPPSDEQL	F9:5460	9	97	97	9	523.2639	2	46.06	-	4.816E6	1044.5127	0.6		97 94 99 99 97 97 96 98 100	LFPPSDEQL	ETHCD
6	CR3022_091620_ETHcD_35_E.raw	F6:18104	VKGFYPSDLA	F6:4217	10	97	97	10	548.7887	2	39.31	-	2.8668E6	1095.5601	2.5		97 97 99 99 94 93 97 99 99 98	VKGFYPSDLA	ETHCD
5	CR3022_091620_ETHcD_35_C.raw	F5:9005	TFGQGTKVELKRSL	F5:2707	14	97	97	14	521.9670	3	25.91	-	2.1644E6	1562.8779	0.9		98 98 99 99 100 100 100 100 100 100 100 100 100 68	TFGQGTKVELKRSL	ETHCD
12	CR3022_091620_ETHcD_40_T.raw	-	VLTVLHQDWLNGK	F12:4870	13	97	97	13	508.2846	3	44.38	-	0	1521.8303	1.0		96 96 96 96 98 97 90 97 98 100 99 100 100	VLTVLHQDWLNGK	ETHCD
15	CR3022_091620_HCD_P.raw	F15:31413	VSWDSGALTSGVHTF	F15:9259	15	97	97	15	782.3762	2	52.03	-	3.3678E6	1562.7366	0.8		98 99 100 100 100 98 98 99 99 99 90 91 90 97 99	VSWDSGALTSGVHTF	HCD
2	CR3022_091620_ETHcD_30_E.raw	F2:9796	WLDGKEYKC(+57.02)KV	F2:2934	11	97	97	11	475.9113	3	28.04	-	7.661E5	1424.7122	0.0	Carbamidomethylation	85 93 97 98 100 100 100 99 99 100 100	WLDGKEYKC(+57.02)KV	ETHCD
10	CR3022_091620_ETHcD_40_E.raw	F10:10151	TRESGVPDRFSGS	F10:2348	13	97	97	13	465.5583	3	23.28	-	1.8318E6	1393.6584	-3.7		96 97 99 100 100 100 99 99 99 95 93 95 92	TRESGVPDRFSGS	ETHCD
9	CR3022_091620_ETHcD_40_C.raw	F9:6430	NFYPREAKVQW	F9:4246	11	97	97	11	479.9152	3	38.27	-	8.0729E7	1436.7200	2.6		98 97 89 91 97 99 99 99 100 100 100	NFYPREAKVQW	ETHCD
10	CR3022_091620_ETHcD_40_E.raw	F10:20363	VM(+15.99)HEALHNHYTQKS	F10:1538	14	97	97	14	570.9392	3	14.15	-	2.4752E6	1709.7944	0.8	Oxidation (M)	83 86 97 100 100 100 100 100 100 100 99 98 100 99	VM(+15.99)HEALHNHYTQKS	ETHCD
16	CR3022_091620_HCD_T.raw	F16:20898	TTPPVLDW(+15.99)GSFFLYSK	F16:8089	16	97	97	16	625.3130	3	55.21	-	1.072E8	1872.9297	-6.6	Oxidation (HW)	100 99 100 99 99 100 100 99 100 100 100 100 100 100 90 73	TTPPVLDW(+15.99)GSFFLYSK	HCD
4	CR3022_091620_ETHcD_30_T.raw	F4:19685	EPQVYTLPPSREEMTK	F4:3259	16	97	97	16	635.6539	3	32.95	-	6.7136E8	1903.9348	2.6		93 89 86 100 100 100 98 95 99 99 99 99 100 100 100 100	EPQVYTLPPSREEMTK	ETHCD
9	CR3022_091620_ETHcD_40_C.raw	F9:10804	SLSSTLTLSKADYEKHKVY	F9:3735	19	97	97	19	543.2902	4	34.57	-	2.5807E6	2169.1316	0.1		70 88 99 98 98 100 100 99 99 99 99 100 100 100 99 100 100 100 100	SLSSTLTLSKADYEKHKVY	ETHCD
16	CR3022_091620_HCD_T.raw	F16:1098	LTC(+57.02)LVK	F16:2681	6	97	97	6	367.2177	2	23.72	-	1.184E6	732.4204	0.5	Carbamidomethylation	94 97 98 97 99 98	LTC(+57.02)LVK	HCD
10	CR3022_091620_ETHcD_40_E.raw	F10:20062	LVTNSQMQLV	F10:4923	10	97	97	10	566.8060	2	45.99	-	1.672E6	1131.5957	1.5		99 95 89 93 100 99 99 99 100 100	LVTNSQMQLV	ETHCD
11	CR3022_091620_ETHcD_40_P.raw	F11:15134	YLKKLGYNPDTVAF	F11:4797	14	97	97	14	543.6287	3	39.34	-	1.4646E6	1627.8608	2.0		97 98 99 99 99 98 97 88 91 97 98 99 100 100	YLKKLGYNPDTVAF	ETHCD
6	CR3022_091620_ETHcD_35_E.raw	F6:22533	TAGDTHLGGEDFDNRLV	F6:4204	17	97	97	17	606.2886	3	39.14	-	1.0993E6	1815.8386	3.0		93 82 88 98 100 99 99 100 100 100 100 100 99 99 99 99 98	TAGDTHLGGEDFDNRLV	ETHCD
10	CR3022_091620_ETHcD_40_E.raw	F10:32100	VFLFPPSDEQLKS	F10:5354	13	97	97	13	753.8970	2	48.71	-	1.1861E9	1505.7766	1.8		99 99 99 91 90 93 98 100 100 98 99 99 99	VFLFPPSDEQLKS	ETHCD
9	CR3022_091620_ETHcD_40_C.raw	F9:4182	DQGSSSEKLQKL	F9:2148	12	97	97	12	440.5663	3	20.92	-	3.1003E7	1318.6729	3.2		96 95 100 100 100 100 100 99 99 99 100 79	DQGSSSEKLQKL	ETHCD
2	CR3022_091620_ETHcD_30_E.raw	F2:19491	TVLHQDWLNG	F2:4456	10	97	97	10	591.7990	2	41.67	-	1.6545E6	1181.5830	0.4		93 90 98 97 98 99 99 100 100 99	TVLHQDWLNG	ETHCD
16	CR3022_091620_HCD_T.raw	F16:6617	TVLHQDWLDGK	F16:4241	11	97	97	11	437.8952	3	34.77	-	4.2411E6	1310.6619	1.5		92 99 99 98 96 96 94 97 99 100 99	TVLHQDWLDGK	HCD
10	CR3022_091620_ETHcD_40_E.raw	F10:11076	HQDWLDGKEYKC(+57.02)KVS	F10:2857	15	97	97	15	473.9791	4	27.57	-	3.0558E6	1891.8887	-0.8	Carbamidomethylation	88 90 99 100 100 100 100 100 100 100 98 97 97 98 94	HQDWLDGKEYKC(+57.02)KVS	ETHCD
10	CR3022_091620_ETHcD_40_E.raw	F10:18762	E(-18.01)DWLDGKEYKC(+57.02)KV	F10:4191	13	97	97	13	551.2642	3	39.09	-	3.2939E5	1650.7712	-0.4	Pyro-glu from E; Carbamidomethylation	100 96 91 96 93 91 97 100 100 100 100 100 100	E(-18.01)DWLDGKEYKC(+57.02)KV	ETHCD
11	CR3022_091620_ETHcD_40_P.raw	F11:13462	LFPPSDEEL	F11:6121	9	97	97	9	523.7568	2	49.46	-	1.2523E7	1045.4968	2.2		95 93 98 97 97 96 98 100 100	LFPPSDEEL	ETHCD
6	CR3022_091620_ETHcD_35_E.raw	F6:10817	HQDWLDGKEYKC(+57.02)KVS	F6:2710	15	97	97	15	473.9802	4	26.33	-	6.0296E6	1891.8887	1.7	Carbamidomethylation	93 93 99 100 100 100 99 99 100 99 98 97 96 96 90	HQDWLDGKEYKC(+57.02)KVS	ETHCD
9	CR3022_091620_ETHcD_40_C.raw	F9:12075	QVLNDGDKPKVQVSY	F9:3274	15	97	97	15	563.9666	3	30.96	-	3.9654E6	1688.8733	2.8		89 91 98 97 100 100 100 97 95 98 96 97 99 100 100	QVLNDGDKPKVQVSY	ETHCD
10	CR3022_091620_ETHcD_40_E.raw	F10:19012	KVDKKVEPKSC(+57.02)DKT	F10:1280	14	97	97	14	554.6348	3	12.38	-	1.5528E5	1660.8818	0.4	Carbamidomethylation	83 86 99 100 100 100 99 98 99 100 100 100 99 98	KVDKKVEPKSC(+57.02)DKT	ETHCD
5	CR3022_091620_ETHcD_35_C.raw	-	C(+57.02)SSVM(+15.99)HEALHNHY	F5:2371	13	97	97	13	534.2261	3	22.91	-	0	1599.6558	0.5	Carbamidomethylation; Oxidation (M)	93 95 95 93 96 100 99 98 98 99 99 99 99	C(+57.02)SSVM(+15.99)HEALHNHY	ETHCD
8	CR3022_091620_ETHcD_35_T.raw	F8:13339	GLSEETTTGVHNLYK	F8:3113	15	97	97	15	550.2780	3	31.26	-	4.8438E5	1647.8103	1.2		92 94 95 99 100 100 100 97 94 96 98 97 98 99 100	GLSEETTTGVHNLYK	ETHCD
9	CR3022_091620_ETHcD_40_C.raw	F9:4131	VRQM(+15.99)PGKGLEW	F9:2990	11	97	97	11	439.5648	3	28.78	-	1.6104E7	1315.6707	1.5	Oxidation (M)	96 96 93 95 94 98 99 99 100 100 100	VRQM(+15.99)PGKGLEW	ETHCD
2	CR3022_091620_ETHcD_30_E.raw	F2:7355	RQMPGKGLEWM(+15.99)	F2:3256	11	97	97	11	450.2218	3	30.85	-	5.6507E6	1347.6428	0.6	Oxidation (M)	89 87 96 99 100 100 100 100 100 100 100	RQMPGKGLEWM(+15.99)	ETHCD
12	CR3022_091620_ETHcD_40_T.raw	-	WAEYHADLYDK	F12:3395	11	97	97	11	470.8832	3	33.68	-	0	1409.6252	1.9		90 94 99 97 95 95 99 100 100 100 100	WAEYHADLYDK	ETHCD
1	CR3022_091620_ETHcD_30_C.raw	F1:9027	NNFYPREAKVQW(+15.99)	F1:3113	12	97	97	12	523.2604	3	29.37	-	3.5276E6	1566.7578	0.9	Oxidation (HW)	96 97 100 96 96 97 98 96 95 96 99 100	NNFYPREAKVQW(+15.99)	ETHCD
1	CR3022_091620_ETHcD_30_C.raw	F1:10410	EALELRDNDKTRY	F1:2641	13	97	97	13	541.6097	3	25.36	-	7.9565E5	1621.8059	0.9		98 97 99 100 100 100 100 99 100 100 100 100 71	EALELRDNDKTRY	ETHCD
12	CR3022_091620_ETHcD_40_T.raw	F12:11728	LLDNFYPR	F12:4289	8	97	97	8	519.2750	2	40.58	-	2.5404E6	1036.5342	1.2		98 98 98 94 96 95 99 100	LLDNFYPR	ETHCD
1	CR3022_091620_ETHcD_30_C.raw	F1:16816	LSSLQAEDVAVY	F1:5651	12	97	97	12	647.8303	2	47.56	-	1.9449E6	1293.6453	0.6		91 91 97 95 94 100 100 99 99 100 100 100	LSSLQAEDVAVY	ETHCD
1	CR3022_091620_ETHcD_30_C.raw	-	DSGALTNH(+15.99)L	F1:2685	9	97	97	9	472.2282	2	25.80	-	0	942.4407	1.3	Oxidation (HW)	100 100 100 100 100 100 88 90 99	DSGALTNH(+15.99)L	ETHCD
12	CR3022_091620_ETHcD_40_T.raw	F12:18165	NYLAWYQQK	F12:4463	9	97	97	9	607.3043	2	41.98	-	3.5378E8	1212.5928	1.0		92 96 99 98 97 97 95 99 100	NYLAWYQQK	ETHCD
6	CR3022_091620_ETHcD_35_E.raw	F6:14160	RQMPGKGLEWM(+15.99)GL	F6:4247	13	97	97	13	506.9238	3	40.15	-	3.9285E7	1517.7483	0.9	Oxidation (M)	90 87 97 99 100 100 99 100 100 100 100 98 95	RQMPGKGLEWM(+15.99)GL	ETHCD
4	CR3022_091620_ETHcD_30_T.raw	F4:15805	DQVSLTC(+57.02)LVK	F4:5219	10	97	97	10	581.8110	2	46.61	-	7.6236E7	1161.6064	0.9	Carbamidomethylation	95 95 100 99 98 92 95 98 100 100	DQVSLTC(+57.02)LVK	ETHCD
6	CR3022_091620_ETHcD_35_E.raw	F6:17991	VKDYFPEPV	F6:4417	9	97	97	9	547.2830	2	41.36	-	3.1755E7	1092.5491	2.2		94 95 100 100 96 96 98 97 97	VKDYFPEPV	ETHCD
8	CR3022_091620_ETHcD_35_T.raw	F8:4316	GVLHQDWLDGK	F8:3713	11	97	97	11	423.2197	3	36.22	-	1.2471E5	1266.6357	1.2		93 93 99 98 92 99 97 99 100 100 100	GVLHQDWLDGK	ETHCD
6	CR3022_091620_ETHcD_35_E.raw	-	YGLDKKVGAERN	F6:1851	12	97	97	12	450.5786	3	18.14	-	0	1348.7100	2.9		96 97 99 100 100 100 99 98 93 94 96 95	YGLDKKVGAERN	ETHCD
16	CR3022_091620_HCD_T.raw	-	VLYSSLNK	F16:2898	8	97	97	8	462.2635	2	25.32	-	0	922.5124	0.2		98 99 99 99 98 97 92 95	VLYSSLNK	HCD
9	CR3022_091620_ETHcD_40_C.raw	F9:24597	YC(+57.02)AGGSGLSTPMDVW	F9:7063	15	97	97	15	800.8440	2	58.74	-	1.653E7	1599.6697	2.3	Carbamidomethylation	92 88 90 94 99 100 100 100 100 99 97 97 100 100 100	YC(+57.02)AGGSGLSTPMDVW	ETHCD
11	CR3022_091620_ETHcD_40_P.raw	F11:462	KRTVAAPSVF	F11:3125	10	97	97	10	359.2140	3	27.61	-	4.0577E6	1074.6187	1.3		95 90 98 99 99 95 96 100 100 100	KRTVAAPSVF	ETHCD
14	CR3022_091620_HCD_E.raw	F14:11815	YWLGWVR	F14:7325	7	97	97	7	490.2614	2	50.60	-	2.2715E6	978.5076	0.6		93 97 99 98 97 97 98	YWLGWVR	HCD
12	CR3022_091620_ETHcD_40_T.raw	F12:15503	SYSC(+57.02)QVTHEGSTVEK	F12:2076	15	97	97	15	571.2593	3	20.47	-	7.8491E5	1710.7520	2.4	Carbamidomethylation	90 91 97 97 94 98 99 99 99 97 98 99 100 100 100	SYSC(+57.02)QVTHEGSTVEK	ETHCD
6	CR3022_091620_ETHcD_35_E.raw	F6:7530	TEVKKPGESLKL	F6:2376	12	97	97	12	443.5976	3	23.34	-	7.4311E6	1327.7710	0.0		99 100 100 100 92 84 95 99 98 99 100 100	TEVKKPGESLKL	ETHCD
3	CR3022_091620_ETHcD_30_P.raw	F3:3811	LALNDHF	F3:4559	7	97	97	7	415.2143	2	37.13	-	4.8667E5	828.4130	1.3		98 94 95 93 100 100 100	LALNDHF	ETHCD
12	CR3022_091620_ETHcD_40_T.raw	F12:2899	RGLLTLK	F12:2605	7	97	97	7	400.7711	2	26.28	-	1.2055E6	799.5280	-0.3		98 98 99 100 100 100 85	RGLLTLK	ETHCD
13	CR3022_091620_HCD_C.raw	F13:25274	TLSKADYTRHKVY	F13:2133	13	97	97	13	791.4169	2	19.49	-	3.02E7	1580.8311	-7.4		99 99 100 100 100 100 99 80 87 100 100 100 100	TLSKADYTRHKVY	HCD
10	CR3022_091620_ETHcD_40_E.raw	F10:13257	STRESGVPDRFSGS	F10:2349	14	97	97	14	494.5709	3	23.22	-	2.276E7	1480.6907	0.1		99 99 99 98 98 100 99 99 100 98 92 90 95 92	STRESGVPDRFSGS	ETHCD
2	CR3022_091620_ETHcD_30_E.raw	F2:11873	KDYFPEPV	F2:4250	8	97	97	8	497.7486	2	39.67	-	8.498E8	993.4807	1.9		89 96 100 97 98 99 100 99	KDYFPEPV	ETHCD
6	CR3022_091620_ETHcD_35_E.raw	F6:20688	LLGYTEHQVV	F6:4071	10	97	97	10	579.8124	2	37.89	-	2.3197E6	1157.6082	1.8		100 100 99 98 97 98 96 92 95 98	LLGYTEHQVV	ETHCD
9	CR3022_091620_ETHcD_40_C.raw	F9:14637	EGEAVPGSWPW	F9:7314	11	97	97	11	607.7789	2	60.95	-	2.0191E6	1213.5403	2.4		96 96 100 100 98 96 93 97 93 100 100	EGEAVPGSWPW	ETHCD
16	CR3022_091620_HCD_T.raw	F16:16742	SGGTAALGC(+57.02)LVK	F16:4297	12	97	97	12	567.3030	2	35.04	-	6.2051E6	1132.5911	0.4	Carbamidomethylation	95 96 99 100 100 100 99 97 92 95 97 98	SGGTAALGC(+57.02)LVK	HCD
8	CR3022_091620_ETHcD_35_T.raw	F8:2761	RGLLTLK	F8:2584	7	97	97	7	400.7717	2	25.95	-	1.7435E6	799.5280	1.0		98 97 99 100 100 100 86	RGLLTLK	ETHCD
8	CR3022_091620_ETHcD_35_T.raw	F8:19894	EPQVYTLPPSR	F8:3318	11	97	97	11	643.8417	2	33.10	-	6.9312E8	1285.6665	1.9		98 97 93 98 99 98 94 95 98 99 100	EPQVYTLPPSR	ETHCD
9	CR3022_091620_ETHcD_40_C.raw	-	SSPVTKSY	F9:2216	8	97	97	8	434.7246	2	21.52	-	0	867.4338	1.1		94 92 95 98 99 100 100 100	SSPVTKSY	ETHCD
2	CR3022_091620_ETHcD_30_E.raw	F2:7861	LHQDWLDGKEYKC(+57.02)K	F2:2691	14	97	97	14	455.7258	4	26.03	-	4.485E6	1818.8723	1.0	Carbamidomethylation	93 88 90 99 100 100 98 97 99 100 100 100 100 99	LHQDWLDGKEYKC(+57.02)K	ETHCD
5	CR3022_091620_ETHcD_35_C.raw	F5:11914	TSGVHTFPAVL	F5:5030	11	97	97	11	564.8066	2	43.32	-	3.075E7	1127.5974	1.2		97 96 98 99 100 100 97 97 100 100 85	TSGVHTFPAVL	ETHCD
1	CR3022_091620_ETHcD_30_C.raw	F1:6715	ASTRESGVPDRQY	F1:2461	13	97	97	13	489.2403	3	23.73	-	7.9776E4	1464.6956	2.5		89 88 94 97 100 100 100 99 100 100 99 98 100	ASTRESGVPDRQY	ETHCD
5	CR3022_091620_ETHcD_35_C.raw	-	PPKPKDTL	F5:3281	8	97	97	8	448.2662	2	30.90	-	0	894.5174	0.4		97 95 94 96 96 99 100 100	PPKPKDTL	ETHCD
3	CR3022_091620_ETHcD_30_P.raw	F3:15147	WASTRESGVPDRSGF	F3:3733	15	97	97	15	551.2667	3	31.74	-	6.3251E6	1650.7749	2.0		95 94 98 99 100 100 98 99 98 99 100 97 90 92 99	WASTRESGVPDRSGF	ETHCD
6	CR3022_091620_ETHcD_35_E.raw	F6:13612	LHQDWLDGKEYKC(+57.02)KVS	F6:2999	16	97	97	16	502.2511	4	28.91	-	1.6688E8	2004.9727	1.4	Carbamidomethylation	90 85 95 100 100 100 100 100 100 100 99 99 99 99 98 93	LHQDWLDGKEYKC(+57.02)KVS	ETHCD
4	CR3022_091620_ETHcD_30_T.raw	-	KPVEEYANC(+57.02)HLAR	F4:2202	13	97	97	13	529.5971	3	22.01	-	0	1585.7671	1.5	Carbamidomethylation	90 95 94 98 100 99 97 95 97 98 99 100 100	KPVEEYANC(+57.02)HLAR	ETHCD
16	CR3022_091620_HCD_T.raw	-	FNWYVDREVHNAK	F16:5757	13	97	97	13	559.9395	3	43.04	-	0	1676.8059	-5.5		93 92 99 100 100 100 99 99 99 96 92 96 98	FNWYVDREVHNAK	HCD
10	CR3022_091620_ETHcD_40_E.raw	F10:11078	HQDWLDGKEYKC(+57.02)KVS	F10:2727	15	97	97	15	473.9796	4	26.45	-	5.9372E6	1891.8887	0.4	Carbamidomethylation	86 90 100 100 100 100 100 100 100 100 99 98 98 97 91	HQDWLDGKEYKC(+57.02)KVS	ETHCD
12	CR3022_091620_ETHcD_40_T.raw	F12:7902	YYVTLLDAPGHR	F12:3817	12	97	97	12	468.9143	3	37.07	-	5.1643E6	1403.7197	1.0		100 100 100 100 100 100 98 84 88 98 100 100	YYVTLLDAPGHR	ETHCD
11	CR3022_091620_ETHcD_40_P.raw	F11:6436	YLYAPDF	F11:6353	7	97	97	7	444.7107	2	52.28	-	3.3934E5	887.4065	0.3		100 100 100 98 96 96 91	YLYAPDF	ETHCD
13	CR3022_091620_HCD_C.raw	-	SSPVTKSF	F13:2814	8	97	97	8	426.7267	2	24.21	-	0	851.4388	0.0		99 99 99 99 98 97 96 90	SSPVTKSF	HCD
4	CR3022_091620_ETHcD_30_T.raw	F4:13204	SLGTQTYLC(+57.02)NVNHK	F4:2796	14	97	97	14	545.6039	3	28.59	-	4.6674E5	1633.7883	0.9	Carbamidomethylation	93 95 95 94 97 100 100 98 96 97 98 99 100 100	SLGTQTYLC(+57.02)NVNHK	ETHCD
9	CR3022_091620_ETHcD_40_C.raw	F9:5995	DSGALTNH(+15.99)L	F9:2653	9	97	97	9	472.2282	2	25.62	-	2.772E7	942.4407	1.3	Oxidation (HW)	100 99 100 100 100 99 86 91 99	DSGALTNH(+15.99)L	ETHCD
10	CR3022_091620_ETHcD_40_E.raw	F10:7993	STRESGVPDRFS	F10:2337	12	97	97	12	446.5526	3	22.99	-	9.3062E5	1336.6372	-1.0		93 95 99 99 99 100 99 99 100 99 94 89	STRESGVPDRFS	ETHCD
2	CR3022_091620_ETHcD_30_E.raw	F2:19956	STPM(+15.99)DVWGQGT	F2:5146	11	97	97	11	597.7590	2	43.21	-	1.8568E7	1193.5022	1.0	Oxidation (M)	97 97 97 94 98 99 100 99 96 97 95	STPM(+15.99)DVWGQGT	ETHCD
9	CR3022_091620_ETHcD_40_C.raw	F9:8829	NDFYPREAKVQW	F9:4610	12	97	97	12	518.2563	3	40.65	-	1.1095E6	1551.7471	0.0		92 98 99 92 92 98 99 99 99 99 99 100	NDFYPREAKVQW	ETHCD
15	CR3022_091620_HCD_P.raw	F15:38164	TFLLYPGDSETRYSPSF	F15:8229	17	97	97	17	990.4797	2	46.04	-	6.7649E5	1978.9312	7.0		85 89 100 100 100 100 99 99 98 98 97 96 97 98 98 99 100	TFLLYPGDSETRYSPSF	HCD
10	CR3022_091620_ETHcD_40_E.raw	F10:10572	RQMPGKGLEWM(+15.99)G	F10:3171	12	97	97	12	469.2284	3	30.06	-	6.5363E5	1404.6643	-0.6	Oxidation (M)	93 88 96 98 100 99 98 98 99 99 100 99	RQMPGKGLEWM(+15.99)G	ETHCD
16	CR3022_091620_HCD_T.raw	F16:16105	FNWYVDREVHNAK	F16:4903	13	97	97	13	559.9391	3	38.73	-	1.3363E6	1676.8059	-6.2		92 92 100 100 100 100 98 98 97 96 93 98 98	FNWYVDREVHNAK	HCD
2	CR3022_091620_ETHcD_30_E.raw	F2:9390	MLYEDNKHHVQ	F2:2154	11	97	97	11	471.8909	3	20.77	-	2.0014E5	1412.6506	0.2		80 92 100 100 100 99 99 100 99 100 100	MLYEDNKHHVQ	ETHCD
15	CR3022_091620_HCD_P.raw	F15:34510	YSTPYTFGQGTKVEL	F15:8471	15	97	97	15	845.9209	2	47.50	-	1.1607E8	1689.8250	1.4		91 95 99 99 100 100 100 99 97 97 99 100 99 99 84	YSTPYTFGQGTKVEL	HCD
4	CR3022_091620_ETHcD_30_T.raw	F4:6992	QGLSSPVTK	F4:2173	9	97	97	9	458.7592	2	21.73	-	6.0511E6	915.5025	1.4		89 93 98 98 97 98 100 100 100	QGLSSPVTK	ETHCD
4	CR3022_091620_ETHcD_30_T.raw	F4:5842	VVDLMAHMASEK	F4:3494	12	97	97	12	444.2217	3	34.68	-	1.0655E6	1329.6421	1.0		100 99 99 98 95 98 99 97 95 96 96 94	VVDLMAHMASEK	ETHCD
9	CR3022_091620_ETHcD_40_C.raw	F9:15131	TLPPSREEM(+15.99)TKNQVSL	F9:2755	16	97	97	16	615.9850	3	26.69	-	4.5507E7	1844.9302	1.6	Oxidation (M)	97 93 96 99 99 99 100 100 100 100 100 99 98 99 99 75	TLPPSREEM(+15.99)TKNQVSL	ETHCD
3	CR3022_091620_ETHcD_30_P.raw	F3:15153	LQLTQSPDSL	F3:5486	10	97	97	10	551.2936	2	43.99	-	6.7131E7	1100.5713	1.2		93 94 99 100 97 95 94 99 100 100	LQLTQSPDSL	ETHCD
5	CR3022_091620_ETHcD_35_C.raw	F5:8414	PPKPKDTLM	F5:3845	9	97	97	9	513.7859	2	35.85	-	4.5502E7	1025.5579	-0.6		93 91 93 99 99 99 99 100 100	PPKPKDTLM	ETHCD
6	CR3022_091620_ETHcD_35_E.raw	F6:2027	SDALDKL	F6:3081	7	97	97	7	381.2058	2	29.32	-	4.5482E5	760.3967	0.4		93 95 97 98 98 99 99	SDALDKL	ETHCD
4	CR3022_091620_ETHcD_30_T.raw	F4:104	VFLAQK	F4:2327	6	97	97	6	353.2181	2	23.45	-	3.8473E5	704.4221	-0.5		98 97 97 94 97 100	VFLAQK	ETHCD
8	CR3022_091620_ETHcD_35_T.raw	F8:15900	LHFPLATYAPVLSAEK	F8:5714	16	97	97	16	586.3264	3	49.97	-	2.4896E6	1755.9558	0.9		98 95 89 90 98 99 100 99 95 95 98 99 100 99 100 100	LHFPLATYAPVLSAEK	ETHCD
8	CR3022_091620_ETHcD_35_T.raw	-	VYAC(+57.02)EVTHQGLSSPVTK	F8:3108	17	97	97	17	625.9808	3	31.18	-	0	1874.9197	0.5	Carbamidomethylation	99 97 94 96 98 98 100 99 96 97 98 99 91 91 98 100 100	VYAC(+57.02)EVTHQGLSSPVTK	ETHCD
8	CR3022_091620_ETHcD_35_T.raw	-	LLVVTDPR	F8:3303	8	97	97	8	456.7801	2	32.94	-	0	911.5440	1.7		100 100 100 95 91 95 98 98	LLVVTDPR	ETHCD
8	CR3022_091620_ETHcD_35_T.raw	F8:30465	FNWYVDGVEVHNAK	F8:4534	14	97	97	14	839.4069	2	42.25	-	2.5382E9	1676.7947	2.7		98 96 97 98 97 93 90 95 98 99 100 98 99 100	FNWYVDGVEVHNAK	ETHCD
2	CR3022_091620_ETHcD_30_E.raw	F2:12290	LHQDWLDGKEYKC(+57.02)KVS	F2:3017	16	97	97	16	502.2553	4	28.32	-	9.8131E7	2004.9727	9.7	Carbamidomethylation	90 83 95 100 100 100 99 99 100 100 100 99 99 99 98 95	LHQDWLDGKEYKC(+57.02)KVS	ETHCD
2	CR3022_091620_ETHcD_30_E.raw	-	LDHNFGLVEGL	F2:5402	11	97	97	11	607.3152	2	50.70	-	0	1212.6138	1.8		91 89 93 99 99 99 100 100 100 99 99	LDHNFGLVEGL	ETHCD
9	CR3022_091620_ETHcD_40_C.raw	-	FTPAVLQSSGLY	F9:7253	12	97	97	12	641.8378	2	60.34	-	0	1281.6604	0.6		85 86 97 99 100 100 99 100 100 100 100 100	FTPAVLQSSGLY	ETHCD
13	CR3022_091620_HCD_C.raw	F13:9174	VLGPDQKLY	F13:4167	9	97	97	9	516.7900	2	32.81	-	2.9733E5	1031.5652	0.3		97 99 99 98 98 95 94 97 97	VLGPDQKLY	HCD
2	CR3022_091620_ETHcD_30_E.raw	F2:20639	LHQDWLDGKEYKC(+57.02)K	F2:2704	14	97	97	14	607.2989	3	26.03	-	1.2813E6	1818.8723	1.4	Carbamidomethylation	85 81 96 100 100 100 100 99 100 100 100 100 100 100	LHQDWLDGKEYKC(+57.02)K	ETHCD
1	CR3022_091620_ETHcD_30_C.raw	F1:14235	GERATLNC(+57.02)KSSQSVLY	F1:2995	16	97	97	16	604.9690	3	28.40	-	9.1782E6	1811.8835	0.9	Carbamidomethylation	86 90 98 100 99 98 97 98 99 99 97 97 98 99 100 100	GERATLNC(+57.02)KSSQSVLY	ETHCD
5	CR3022_091620_ETHcD_35_C.raw	-	AHLPKSTF	F5:2350	8	97	97	8	450.7506	2	22.72	-	0	899.4865	0.2		89 92 98 99 99 100 100 100	AHLPKSTF	ETHCD
16	CR3022_091620_HCD_T.raw	-	QNC(+57.02)ELFEQLWYK	F16:6715	12	97	97	12	829.3805	2	48.40	-	0	1656.7605	-8.5	Carbamidomethylation	90 93 99 100 100 100 100 98 98 92 99 99	QNC(+57.02)ELFEQLWYK	HCD
7	CR3022_091620_ETHcD_35_P.raw	-	TVDKSRWQQGDVF	F7:4254	13	97	97	13	522.5965	3	35.44	-	0	1564.7634	2.7		85 92 100 100 100 100 100 97 94 97 100 100 100	TVDKSRWQQGDVF	ETHCD
12	CR3022_091620_ETHcD_40_T.raw	F12:1744	VQVSYKGETK	F12:1780	10	97	97	10	380.2087	3	17.11	-	8.4984E4	1137.6030	1.0		93 93 98 98 99 98 94 97 100 100	VQVSYKGETK	ETHCD
6	CR3022_091620_ETHcD_35_E.raw	F6:2791	RLDHKFDLM	F6:3566	9	97	97	9	392.2066	3	33.26	-	6.7379E5	1173.5964	1.2		88 92 99 100 99 99 99 99 98	RLDHKFDLM	ETHCD
8	CR3022_091620_ETHcD_35_T.raw	F8:4749	EPQVYTLPPSR	F8:3336	11	97	97	11	429.5635	3	33.06	-	1.1617E6	1285.6665	1.6		95 94 89 97 99 99 99 99 99 99 99	EPQVYTLPPSR	ETHCD
4	CR3022_091620_ETHcD_30_T.raw	F4:15560	TVLHQDWLDGKEYK	F4:3391	14	97	97	14	577.9629	3	33.85	-	1.2656E6	1730.8628	2.3		83 88 99 98 95 99 100 100 100 100 99 99 100 100	TVLHQDWLDGKEYK	ETHCD
12	CR3022_091620_ETHcD_40_T.raw	F12:17756	VVSVLTVLHQDWLDGK	F12:6399	16	97	97	16	603.6694	3	54.25	-	1.2909E6	1807.9832	1.7		98 94 90 95 99 95 93 98 99 96 99 99 100 100 100 100	VVSVLTVLHQDWLDGK	ETHCD
9	CR3022_091620_ETHcD_40_C.raw	F9:10502	KSGDAALVDMVPGKPM	F9:4518	16	97	97	16	539.2774	3	40.07	-	1.0396E6	1614.8108	-0.3		98 99 98 98 100 100 100 99 99 99 95 92 95 90 95 97	KSGDAALVDMVPGKPM	ETHCD
4	CR3022_091620_ETHcD_30_T.raw	F4:8508	FQNALLVR	F4:3675	8	97	97	8	480.7859	2	36.16	-	4.8735E6	959.5552	2.1		94 91 96 99 100 99 99 100	FQNALLVR	ETHCD
4	CR3022_091620_ETHcD_30_T.raw	F4:31821	LQSGNSQESVTEQDSK	F4:1892	16	97	97	16	868.9017	2	18.39	-	1.3454E6	1735.7861	1.6		89 90 99 99 96 98 94 98 98 98 98 99 98 99 100 100	LQSGNSQESVTEQDSK	ETHCD
2	CR3022_091620_ETHcD_30_E.raw	F2:5608	PYTFGQGTKVELKRT	F2:3031	15	97	97	15	431.9889	4	28.88	-	1.9024E6	1723.9258	0.4		82 86 100 100 100 98 99 100 100 100 100 99 99 99 96	PYTFGQGTKVELKRT	ETHCD
2	CR3022_091620_ETHcD_30_E.raw	F2:29394	VFLFPPSDEQLKS	F2:5565	13	97	97	13	753.8977	2	48.57	-	1.1691E9	1505.7766	2.8		99 100 100 95 95 97 99 100 100 96 95 95 91	VFLFPPSDEQLKS	ETHCD
9	CR3022_091620_ETHcD_40_C.raw	F9:16417	SKLTVDKSRW(+15.99)QQGNVF	F9:3299	16	97	97	16	637.0034	3	31.40	-	5.6824E6	1907.9854	1.6	Oxidation (HW)	92 94 99 100 100 100 100 99 98 92 95 92 94 98 100 100	SKLTVDKSRW(+15.99)QQGNVF	ETHCD
6	CR3022_091620_ETHcD_35_E.raw	-	SHEDPEV	F6:1712	7	97	97	7	406.6755	2	16.52	-	0	811.3348	2.2		91 92 99 99 100 100 99	SHEDPEV	ETHCD
4	CR3022_091620_ETHcD_30_T.raw	F4:11275	LLNNFYPR	F4:4113	8	97	97	8	518.7831	2	39.47	-	8.9579E6	1035.5500	1.5		100 100 97 96 97 91 96 100	LLNNFYPR	ETHCD
7	CR3022_091620_ETHcD_35_P.raw	F7:16102	LQLTQSPDSL	F7:5460	10	97	97	10	551.2932	2	43.98	-	6.7749E7	1100.5713	0.5		95 93 97 98 97 97 96 98 100 100	LQLTQSPDSL	ETHCD
2	CR3022_091620_ETHcD_30_E.raw	F2:7551	HQDWLDGKEYKC(+57.02)KV	F2:2925	14	97	97	14	452.2219	4	28.09	-	1.0233E7	1804.8567	1.0	Carbamidomethylation	86 89 99 100 100 99 99 98 99 98 97 98 99 99	HQDWLDGKEYKC(+57.02)KV	ETHCD
16	CR3022_091620_HCD_T.raw	-	VPTFDER	F16:3055	7	97	97	7	432.2165	2	26.46	-	0	862.4185	0.0		98 98 99 98 99 99 90	VPTFDER	HCD
3	CR3022_091620_ETHcD_30_P.raw	F3:7295	PEVKFH(+15.99)F	F3:5560	7	97	97	7	460.2383	2	44.99	-	3.2137E8	918.4599	2.3	Oxidation (HW)	94 95 97 98 98 100 99	PEVKFH(+15.99)F	ETHCD
1	CR3022_091620_ETHcD_30_C.raw	F1:10162	TLPPSREEM(+15.99)	F1:2042	9	97	97	9	538.2585	2	19.80	-	1.5206E6	1074.5015	1.0	Oxidation (M)	96 95 98 97 95 94 98 100 100	TLPPSREEM(+15.99)	ETHCD
11	CR3022_091620_ETHcD_40_P.raw	-	VSHEDPEVKFH(+15.99)F	F11:5078	12	97	97	12	496.2375	3	41.27	-	0	1485.6887	1.4	Oxidation (HW)	88 88 97 98 98 99 100 100 100 100 100 100	VSHEDPEVKFH(+15.99)F	ETHCD
1	CR3022_091620_ETHcD_30_C.raw	F1:7590	WASTRESGVPDRF	F1:3544	13	97	97	13	503.2490	3	33.18	-	7.065E7	1506.7214	2.5		95 96 99 100 99 91 87 97 99 100 100 100 100	WASTRESGVPDRF	ETHCD
5	CR3022_091620_ETHcD_35_C.raw	F5:2907	SSPVTKTL	F5:2201	8	97	97	8	416.7423	2	21.38	-	3.0604E6	831.4702	-0.1		98 97 99 99 100 100 100 84	SSPVTKTL	ETHCD
8	CR3022_091620_ETHcD_35_T.raw	F8:5069	THLAPYSDELR	F8:2866	11	97	97	11	434.5542	3	28.90	-	1.7347E5	1300.6411	-0.3		92 94 99 93 94 97 100 100 100 100 100	THLAPYSDELR	ETHCD
5	CR3022_091620_ETHcD_35_C.raw	F5:18522	LFPPSDEQLKSGTASVVC(+57.02)L	F5:6095	19	97	97	19	683.3510	3	51.33	-	5.2522E7	2047.0295	0.7	Carbamidomethylation	95 92 95 90 85 95 99 99 100 100 99 99 99 99 100 100 99 100 99	LFPPSDEQLKSGTASVVC(+57.02)L	ETHCD
14	CR3022_091620_HCD_E.raw	F14:27548	FLFPPSDEQLKS	F14:6937	12	97	97	12	704.3620	2	44.42	-	3.6253E8	1406.7080	1.0		98 99 100 100 100 99 99 98 94 98 88 92	FLFPPSDEQLKS	HCD
2	CR3022_091620_ETHcD_30_E.raw	F2:13165	LSADKSLDTA	F2:2219	10	97	97	10	510.7644	2	21.46	-	6.7564E5	1019.5135	0.7		98 94 93 95 95 97 99 100 100 99	LSADKSLDTA	ETHCD
8	CR3022_091620_ETHcD_35_T.raw	-	VVSVLTVLHQDWLDGK	F8:7260	16	97	97	16	603.6690	3	59.64	-	0	1807.9832	1.1		98 95 90 94 99 95 93 98 98 96 99 99 100 100 100 100	VVSVLTVLHQDWLDGK	ETHCD
14	CR3022_091620_HCD_E.raw	F14:19689	LLGYTEHQVV	F14:5262	10	97	97	10	579.8114	2	37.57	-	2.662E6	1157.6082	0.1		100 100 99 99 98 98 93 94 92 98	LLGYTEHQVV	HCD
1	CR3022_091620_ETHcD_30_C.raw	F1:10246	KSGDAALVDMVPGKPM	F1:4574	16	97	97	16	539.2770	3	40.18	-	1.3493E6	1614.8108	-1.0		97 97 98 99 100 100 100 100 99 99 94 91 92 92 97 98	KSGDAALVDMVPGKPM	ETHCD
10	CR3022_091620_ETHcD_40_E.raw	F10:23077	HLGADWLDGKEYKC(+57.02)K	F10:2675	15	97	97	15	607.2985	3	25.90	-	1.2249E6	1818.8723	0.8	Carbamidomethylation	94 95 80 88 100 100 100 100 99 100 100 100 100 100 100	HLGADWLDGKEYKC(+57.02)K	ETHCD
10	CR3022_091620_ETHcD_40_E.raw	F10:18842	LVTNSDLQLT	F10:4461	10	97	97	10	552.3019	2	41.96	-	1.2271E8	1102.5869	2.2		96 94 98 95 98 97 97 97 100 99	LVTNSDLQLT	ETHCD
9	CR3022_091620_ETHcD_40_C.raw	F9:21007	LYSKLTVDKSRWQQGNVF	F9:4632	18	97	97	18	723.7202	3	40.75	-	1.6292E7	2168.1377	0.5		96 92 93 97 100 97 96 99 99 99 97 96 97 98 98 96 98 99	LYSKLTVDKSRWQQGNVF	ETHCD
6	CR3022_091620_ETHcD_35_E.raw	F6:11777	SQSGTEVKKPGESL	F6:2004	14	97	97	14	482.9198	3	19.80	-	2.235E6	1445.7361	1.0		91 91 99 99 99 100 100 100 99 97 98 98 94 92	SQSGTEVKKPGESL	ETHCD
10	CR3022_091620_ETHcD_40_E.raw	F10:16850	LPPSREEMT	F10:2268	9	97	97	9	530.2610	2	22.17	-	4.1295E7	1058.5066	0.9		89 96 98 97 94 99 100 100 100	LPPSREEMT	ETHCD
10	CR3022_091620_ETHcD_40_E.raw	F10:9112	SDKALPAPL	F10:3642	9	97	97	9	456.2635	2	34.16	-	1.5932E7	910.5123	0.1		91 93 99 100 99 97 97 98 99	SDKALPAPL	ETHCD
14	CR3022_091620_HCD_E.raw	F14:13816	LSADKSLDTA	F14:2409	10	97	97	10	510.7639	2	21.00	-	6.4313E5	1019.5135	-0.3		99 99 99 99 98 98 97 97 89 95	LSADKSLDTA	HCD
16	CR3022_091620_HCD_T.raw	F16:24413	KFGDPVVQW(+15.99)MK	F16:3319	11	97	97	11	675.8407	2	28.52	-	2.3877E5	1349.6802	-9.9	Oxidation (HW)	100 99 99 100 98 99 98 92 84 99 100	KFGDPVVQW(+15.99)MK	HCD
14	CR3022_091620_HCD_E.raw	F14:27905	HQDWLDGKEYK	F14:3079	11	97	97	11	709.8384	2	25.04	-	2.0044E5	1417.6626	-0.3		89 95 100 100 100 100 95 95 99 98 99	HQDWLDGKEYK	HCD
3	CR3022_091620_ETHcD_30_P.raw	-	VLNGNPLTLF	F3:7127	10	97	97	10	544.3116	2	59.95	-	0	1086.6074	1.2		93 94 95 99 95 96 99 100 100 100	VLNGNPLTLF	ETHCD
16	CR3022_091620_HCD_T.raw	-	EPQVYLSC(+57.02)K	F16:3233	9	97	97	9	562.2764	2	27.82	-	0	1122.5378	0.3	Carbamidomethylation	96 97 97 98 98 98 98 98 93	EPQVYLSC(+57.02)K	HCD
3	CR3022_091620_ETHcD_30_P.raw	F3:10324	VTHQGLSSPVTKSF	F3:3492	14	97	97	14	496.6002	3	29.85	-	3.3057E7	1486.7781	0.5		91 88 95 98 100 100 100 96 94 98 99 100 100 100	VTHQGLSSPVTKSF	ETHCD
8	CR3022_091620_ETHcD_35_T.raw	F8:17127	VVSVLTVLHQDWLDGK	F8:6904	16	97	97	16	603.6686	3	57.28	-	3.5448E5	1807.9832	0.5		98 94 86 93 99 99 97 98 97 96 98 98 100 99 100 100	VVSVLTVLHQDWLDGK	ETHCD
5	CR3022_091620_ETHcD_35_C.raw	F5:6628	SETGAGKHVPRAVF	F5:2459	14	97	97	14	485.9291	3	23.73	-	5.4616E5	1454.7629	1.7		97 97 96 96 98 99 100 100 98 96 95 92 96 99	SETGAGKHVPRAVF	ETHCD
5	CR3022_091620_ETHcD_35_C.raw	-	TLSKADYEKHKVY	F5:2314	13	97	97	13	396.2122	4	22.35	-	0	1580.8198	0.0		88 91 95 97 99 100 99 99 98 98 99 100 100	TLSKADYEKHKVY	ETHCD
3	CR3022_091620_ETHcD_30_P.raw	F3:8504	TVLHEDWLYTF	F3:4729	11	97	97	11	475.2334	3	38.55	-	2.8436E6	1422.6819	-2.4		93 95 100 100 100 98 95 99 95 95 97	TVLHEDWLYTF	ETHCD
10	CR3022_091620_ETHcD_40_E.raw	F10:9659	MHEALHDHYTQ	F10:1934	11	97	97	11	461.2039	3	18.98	-	2.9462E5	1380.5881	1.4		96 97 100 100 100 98 98 94 94 98 93	MHEALHDHYTQ	ETHCD
5	CR3022_091620_ETHcD_35_C.raw	F5:9458	TLSKADYEKHKVY	F5:1864	13	97	97	13	527.9485	3	17.91	-	1.7954E5	1580.8198	2.4		95 96 98 97 97 100 98 94 92 96 98 99 100	TLSKADYEKHKVY	ETHCD
10	CR3022_091620_ETHcD_40_E.raw	F10:3739	KYVNKELQNA	F10:1864	10	97	97	10	402.8877	3	18.25	-	2.6268E5	1205.6404	0.8		94 96 99 97 97 99 100 97 97 95	KYVNKELQNA	ETHCD
2	CR3022_091620_ETHcD_30_E.raw	F2:1812	LLKRNSTLPT	F2:2142	10	97	97	10	381.5683	3	20.72	-	4.0708E5	1141.6819	1.1		100 100 100 99 98 97 98 94 92 93	LLKRNSTLPT	ETHCD
16	CR3022_091620_HCD_T.raw	-	LLLYWASTR	F16:6779	9	97	97	9	561.8187	2	48.77	-	0	1121.6233	-0.3		85 100 100 100 99 99 97 98 96	LLLYWASTR	HCD
6	CR3022_091620_ETHcD_35_E.raw	F6:18800	QDWLDGKEYKC(+57.02)KV	F6:3529	13	97	97	13	556.9407	3	32.99	-	2.9937E6	1667.7976	1.7	Carbamidomethylation	73 94 98 100 100 100 100 100 100 99 99 100 100	QDWLDGKEYKC(+57.02)KV	ETHCD
5	CR3022_091620_ETHcD_35_C.raw	F5:14204	E(-18.01)GTKVELKRTVAAPSVF	F5:4347	17	97	97	17	605.3445	3	38.65	-	1.8648E5	1813.0098	1.1	Pyro-glu from E	97 95 97 98 98 99 99 99 97 97 98 98 92 90 96 100 100	E(-18.01)GTKVELKRTVAAPSVF	ETHCD
1	CR3022_091620_ETHcD_30_C.raw	F1:6225	DFYPREAKVQW	F1:5318	11	97	97	11	480.2418	3	45.21	-	2.9656E6	1437.7041	-0.4		99 96 85 90 99 100 99 99 100 100 100	DFYPREAKVQW	ETHCD
4	CR3022_091620_ETHcD_30_T.raw	F4:10701	VGAHAGEYGAEALER	F4:2732	15	97	97	15	510.5829	3	27.81	-	2.0332E5	1528.7271	-0.2		86 88 96 99 99 96 98 99 99 99 99 98 99 100 100	VGAHAGEYGAEALER	ETHCD
4	CR3022_091620_ETHcD_30_T.raw	-	EPQVYTLPPSREEM(+15.99)TK	F4:3332	16	97	97	16	640.9857	3	33.28	-	0	1919.9299	2.7	Oxidation (M)	92 91 93 100 99 99 96 94 96 99 97 98 99 99 100 100	EPQVYTLPPSREEM(+15.99)TK	ETHCD
6	CR3022_091620_ETHcD_35_E.raw	F6:2044	LLKRNSTLPT	F6:2081	10	97	97	10	381.5686	3	20.57	-	4.17E5	1141.6819	1.8		98 99 98 98 97 99 99 96 93 93	LLKRNSTLPT	ETHCD
6	CR3022_091620_ETHcD_35_E.raw	-	STKGPSVFPL	F6:4635	10	97	97	10	516.7906	2	43.29	-	0	1031.5652	1.5		97 98 100 97 92 93 96 99 99 99	STKGPSVFPL	ETHCD
16	CR3022_091620_HCD_T.raw	F16:3679	VGVNGFGR	F16:3097	8	97	97	8	403.2190	2	26.70	-	1.2664E5	804.4242	-1.0		97 98 99 97 97 97 98 95	VGVNGFGR	HCD
6	CR3022_091620_ETHcD_35_E.raw	F6:9440	MHEALHDHYTQ	F6:1925	11	97	97	11	461.2043	3	18.92	-	2.8367E5	1380.5881	2.1		91 92 99 99 99 100 100 98 97 99 94	MHEALHDHYTQ	ETHCD
16	CR3022_091620_HCD_T.raw	F16:12916	LKEC(+57.02)C(+57.02)EKPLLEK	F16:2259	12	97	97	12	516.2709	3	20.58	-	2.2446E5	1545.7896	0.9	Carbamidomethylation	94 91 96 98 96 98 98 96 97 99 100 100	LKEC(+57.02)C(+57.02)EKPLLEK	HCD
16	CR3022_091620_HCD_T.raw	F16:6821	AEFAEVSK	F16:2605	8	97	97	8	440.7239	2	23.13	-	1.9893E6	879.4338	-0.7		90 98 99 98 98 97 99 96	AEFAEVSK	HCD
7	CR3022_091620_ETHcD_35_P.raw	F7:18226	NWVPVSVDSF	F7:6702	10	97	97	10	575.2836	2	55.80	-	5.6616E6	1148.5503	2.1		88 90 99 99 99 100 100 98 98 100	NWVPVSVDSF	ETHCD
10	CR3022_091620_ETHcD_40_E.raw	F10:20892	TVLHQDWLDGKEYK	F10:3656	14	97	97	14	577.9631	3	34.04	-	1.4461E6	1730.8628	2.7		89 88 96 97 96 99 100 100 100 99 96 98 100 100	TVLHQDWLDGKEYK	ETHCD
5	CR3022_091620_ETHcD_35_C.raw	-	KLSTAASF	F5:2882	8	97	97	8	412.7295	2	27.48	-	0	823.4439	0.6		93 91 95 97 99 100 100 100	KLSTAASF	ETHCD
2	CR3022_091620_ETHcD_30_E.raw	F2:12270	LHQDWLDGKEYKC(+57.02)KVS	F2:3148	16	97	97	16	502.2515	4	29.91	-	9.3526E7	2004.9727	2.0	Carbamidomethylation	88 82 95 100 100 100 100 100 100 100 99 99 99 99 99 95	LHQDWLDGKEYKC(+57.02)KVS	ETHCD
7	CR3022_091620_ETHcD_35_P.raw	-	LAYPSLSASGATPVF	F7:6982	15	97	97	15	740.8892	2	58.72	-	0	1479.7610	2.0		98 95 92 95 99 100 98 97 97 95 94 95 99 100 100	LAYPSLSASGATPVF	ETHCD
8	CR3022_091620_ETHcD_35_T.raw	-	E(-18.01)M(+15.99)QLVQSGTEVK	F8:3834	12	97	97	12	673.8354	2	37.26	-	0	1345.6548	1.1	Pyro-glu from E; Oxidation (M)	99 98 93 99 98 93 93 94 97 100 100 100	E(-18.01)M(+15.99)QLVQSGTEVK	ETHCD
4	CR3022_091620_ETHcD_30_T.raw	F4:6319	TLAPALVSK	F4:2841	9	97	97	9	450.2817	2	28.99	-	1.67E6	898.5488	0.2		99 99 99 98 99 100 100 100 80	TLAPALVSK	ETHCD
2	CR3022_091620_ETHcD_30_E.raw	F2:16579	KGPSVFPLAPS	F2:4614	11	97	97	11	550.3120	2	43.05	-	1.439E8	1098.6072	2.0		93 92 96 98 98 96 96 99 99 99 99	KGPSVFPLAPS	ETHCD
3	CR3022_091620_ETHcD_30_P.raw	F3:18933	FLFPPSDEEL	F3:7788	10	97	97	10	597.2901	2	66.19	-	1.7462E6	1192.5652	0.4		98 97 90 92 97 98 99 100 100 100	FLFPPSDEEL	ETHCD
1	CR3022_091620_ETHcD_30_C.raw	F1:13909	SSLDKNYLAW	F1:5702	10	97	97	10	598.8008	2	48.04	-	4.1019E6	1195.5874	-0.3		97 94 96 97 92 96 97 99 100 100	SSLDKNYLAW	ETHCD
6	CR3022_091620_ETHcD_35_E.raw	F6:772	STYRVV	F6:2314	6	97	97	6	362.7036	2	22.69	-	1.5951E6	723.3915	1.6		98 96 93 95 100 100	STYRVV	ETHCD
15	CR3022_091620_HCD_P.raw	F15:10851	VASTKGPSVF	F15:4186	10	97	97	10	496.7752	2	28.21	-	7.0995E8	991.5338	2.0		98 99 100 100 100 99 84 91 100 100	VASTKGPSVF	HCD
1	CR3022_091620_ETHcD_30_C.raw	F1:26290	TLSKAKGQPREPQVY	F1:2063	15	97	97	15	851.4683	2	19.50	-	4.8062E6	1700.9209	0.7		99 99 99 99 100 100 99 92 92 90 93 95 98 100 100	TLSKAKGQPREPQVY	ETHCD
12	CR3022_091620_ETHcD_40_T.raw	F12:13975	YVAFTDTER	F12:3034	9	97	97	9	551.2648	2	30.32	-	1.4798E6	1100.5139	1.0		99 98 98 97 96 94 92 99 100	YVAFTDTER	ETHCD
1	CR3022_091620_ETHcD_30_C.raw	F1:12857	TTPPLSREEM	F1:2853	10	97	97	10	580.7852	2	26.98	-	1.2731E6	1159.5542	1.3		100 100 98 94 92 97 92 98 100 100	TTPPLSREEM	ETHCD
13	CR3022_091620_HCD_C.raw	F13:7907	VSLQDKTGF	F13:4242	9	97	97	9	497.7645	2	33.14	-	3.0967E5	993.5131	1.4		99 100 100 97 95 89 94 99 100	VSLQDKTGF	HCD
10	CR3022_091620_ETHcD_40_E.raw	F10:2824	FYPREA	F10:2330	6	97	97	6	391.6956	2	22.77	-	1.2625E8	781.3759	0.9		96 95 97 96 99 98	FYPREA	ETHCD
10	CR3022_091620_ETHcD_40_E.raw	F10:4855	LHDHYTQKSL	F10:1951	10	97	97	10	414.5474	3	19.03	-	2.3262E6	1240.6201	0.3		98 98 100 100 100 100 99 99 89 86	LHDHYTQKSL	ETHCD
16	CR3022_091620_HCD_T.raw	F16:8425	QGLSSPVTK	F16:2421	9	97	97	9	458.7589	2	21.79	-	5.0859E6	915.5025	0.9		86 96 99 99 99 96 98 100 100	QGLSSPVTK	HCD
16	CR3022_091620_HCD_T.raw	F16:24699	AVM(+15.99)DDFAAFVEK	F16:6641	12	97	97	12	679.8190	2	47.99	-	4.4674E5	1357.6223	0.8	Oxidation (M)	92 95 100 100 100 99 99 99 98 97 97 88	AVM(+15.99)DDFAAFVEK	HCD
8	CR3022_091620_ETHcD_35_T.raw	F8:864	SLVSVTK	F8:2292	7	97	97	7	367.2263	2	22.81	-	2.122E5	732.4382	-0.1		88 94 99 100 99 99 100	SLVSVTK	ETHCD
2	CR3022_091620_ETHcD_30_E.raw	F2:12933	M(+15.99)HEALHNRWQQG	F2:1959	12	97	97	12	508.2371	3	18.90	-	1.0703E6	1521.6895	-0.1	Oxidation (M)	96 98 100 98 96 95 93 98 97 98 97 97	M(+15.99)HEALHNRWQQG	ETHCD
9	CR3022_091620_ETHcD_40_C.raw	F9:5058	TFGQGTKVERKL	F9:2212	12	97	97	12	455.2625	3	21.59	-	1.4306E7	1362.7620	2.7		100 100 100 97 99 100 100 100 99 85 87 99	TFGQGTKVERKL	ETHCD
15	CR3022_091620_HCD_P.raw	F15:22232	AKVQWKVDNAL	F15:5441	11	97	97	11	636.3599	2	33.52	-	1.9294E8	1270.7034	1.5		99 100 100 99 100 100 99 100 99 93 79	AKVQWKVDNAL	HCD
8	CR3022_091620_ETHcD_35_T.raw	F8:16432	GPSVFPLAPSSK	F8:4197	12	97	97	12	593.8283	2	40.08	-	2.5379E9	1185.6394	2.2		99 100 100 100 95 88 93 95 95 99 100 100	GPSVFPLAPSSK	ETHCD
12	CR3022_091620_ETHcD_40_T.raw	F12:16357	VDNALPAPLEK	F12:3186	11	97	97	11	583.8251	2	31.87	-	5.704E5	1165.6343	1.1		93 94 94 97 96 97 98 98 100 100 100	VDNALPAPLEK	ETHCD
6	CR3022_091620_ETHcD_35_E.raw	F6:10803	HQDWLNGKEYKC(+57.02)KVS	F6:2651	15	97	97	15	473.7338	4	25.77	-	3.6689E6	1890.9045	0.9	Carbamidomethylation	90 92 99 100 100 99 99 100 100 100 97 96 96 97 91	HQDWLNGKEYKC(+57.02)KVS	ETHCD
9	CR3022_091620_ETHcD_40_C.raw	F9:3234	TTLSKADYEKHKVY	F9:2138	14	97	97	14	421.4749	4	20.75	-	1.1015E6	1681.8674	1.9		96 96 90 85 96 100 100 100 99 98 99 99 100 100	TTLSKADYEKHKVY	ETHCD
12	CR3022_091620_ETHcD_40_T.raw	F12:3868	STFVLDEFKR	F12:4254	10	97	97	10	414.5567	3	40.39	-	2.4538E5	1240.6450	2.6		93 94 99 97 96 96 98 99 99 99	STFVLDEFKR	ETHCD
4	CR3022_091620_ETHcD_30_T.raw	-	TVLHQDWLDGK	F4:3671	11	97	97	11	437.8951	3	36.10	-	0	1310.6619	1.3		89 90 98 96 96 99 98 100 100 100 100	TVLHQDWLDGK	ETHCD
7	CR3022_091620_ETHcD_35_P.raw	F7:15124	VVDVSHEDPEVKDF	F7:4329	14	97	97	14	538.9265	3	35.97	-	5.4898E5	1613.7573	0.2		95 94 97 99 98 97 98 95 96 99 99 98 97 94	VVDVSHEDPEVKDF	ETHCD
5	CR3022_091620_ETHcD_35_C.raw	F5:3339	LTLSKADYEKHKVY	F5:2680	14	97	97	14	424.4839	4	25.57	-	2.8541E5	1693.9038	1.7		96 91 94 94 93 94 100 100 99 98 99 100 100 100	LTLSKADYEKHKVY	ETHCD
6	CR3022_091620_ETHcD_35_E.raw	F6:6336	PYTFGQGTKVELKRT	F6:3018	15	97	97	15	431.9892	4	28.85	-	1.9011E6	1723.9258	1.0		83 85 99 100 99 98 99 99 100 100 100 100 99 99 95	PYTFGQGTKVELKRT	ETHCD
1	CR3022_091620_ETHcD_30_C.raw	F1:467	SLTVDKSRW	F1:3059	9	97	97	9	364.5332	3	28.94	-	2.2167E4	1090.5771	0.6		91 94 95 96 99 99 99 100 99	SLTVDKSRW	ETHCD
1	CR3022_091620_ETHcD_30_C.raw	F1:5626	VDGVEVHRVVSVL	F1:4822	13	97	97	13	469.9368	3	41.80	-	5.8036E5	1406.7881	0.3		96 98 100 100 100 100 100 100 100 100 98 95 73	VDGVEVHRVVSVL	ETHCD
2	CR3022_091620_ETHcD_30_E.raw	F2:5216	LFKESESVDKV	F2:2913	11	97	97	11	427.5623	3	27.82	-	2.4368E5	1279.6660	-0.6		97 95 98 99 94 94 97 98 100 99 95	LFKESESVDKV	ETHCD
4	CR3022_091620_ETHcD_30_T.raw	F4:6608	ESGVPDFR	F4:2937	8	97	97	8	453.7198	2	29.83	-	1.8397E6	905.4243	0.8		96 96 99 98 97 97 95 96	ESGVPDFR	ETHCD
7	CR3022_091620_ETHcD_35_P.raw	F7:4096	TLSKADYEKHKVSF	F7:2068	14	97	97	14	413.9716	4	19.92	-	1.8747E6	1651.8569	0.1		92 96 99 100 100 100 100 100 100 99 99 97 89 88	TLSKADYEKHKVSF	ETHCD
10	CR3022_091620_ETHcD_40_E.raw	F10:2533	TLQWKV	F10:4044	6	97	97	6	387.7288	2	37.61	-	4.0768E5	773.4435	-0.6		94 93 96 100 100 100	TLQWKV	ETHCD
16	CR3022_091620_HCD_T.raw	-	STTTGHLLYK	F16:2263	10	97	97	10	560.8036	2	20.50	-	0	1119.5925	0.2		95 100 100 99 98 98 100 100 100 79	STTTGHLLYK	HCD
10	CR3022_091620_ETHcD_40_E.raw	F10:14011	SLHQDWLDGKEYKC(+57.02)KV	F10:3321	16	97	97	16	502.2509	4	31.46	-	5.1066E6	2004.9727	0.8	Carbamidomethylation	82 90 97 96 99 100 100 98 97 99 99 99 98 99 100 99	SLHQDWLDGKEYKC(+57.02)KV	ETHCD
5	CR3022_091620_ETHcD_35_C.raw	F5:5670	SSLTLSKADYEKHKVY	F5:2785	16	97	97	16	467.9999	4	26.69	-	1.9562E5	1867.9680	1.3		90 90 95 94 95 97 99 99 99 99 99 98 98 100 100 100	SSLTLSKADYEKHKVY	ETHCD
8	CR3022_091620_ETHcD_35_T.raw	F8:12508	C(+57.02)VVVDVSHEDPEVK	F8:3050	14	97	97	14	537.9292	3	30.81	-	2.1695E7	1610.7610	3.0	Carbamidomethylation	89 94 100 100 100 100 99 99 99 93 90 97 99 100	C(+57.02)VVVDVSHEDPEVK	ETHCD
16	CR3022_091620_HCD_T.raw	-	LFVGGLK	F16:3831	7	97	97	7	367.2346	2	32.07	-	0	732.4534	1.9		97 98 99 96 92 97 99	LFVGGLK	HCD
14	CR3022_091620_HCD_E.raw	F14:3740	DNFYPR	F14:3388	6	97	97	6	406.1896	2	26.88	-	4.9704E5	810.3660	-1.6		95 93 99 99 97 98	DNFYPR	HCD
16	CR3022_091620_HCD_T.raw	F16:36620	VVSVLTVLHQDVSLDGK	F16:8805	17	97	97	17	905.0003	2	58.86	-	5.4134E8	1808.0044	-10.1		100 99 100 100 100 100 100 100 99 97 98 75 82 99 100 100 100	VVSVLTVLHQDVSLDGK	HCD
4	CR3022_091620_ETHcD_30_T.raw	F4:9561	TPEVTSLNK	F4:2213	9	97	97	9	494.7697	2	22.12	-	5.3822E4	987.5237	1.1		98 97 98 97 95 92 97 99 100	TPEVTSLNK	ETHCD
1	CR3022_091620_ETHcD_30_C.raw	F1:5950	HDNEETFLKKY	F1:2892	11	97	97	11	475.2336	3	27.59	-	1.7055E5	1422.6780	0.7		95 94 88 96 100 98 97 98 100 100 100	HDNEETFLKKY	ETHCD
1	CR3022_091620_ETHcD_30_C.raw	F1:8602	NDFYPREAKVQW	F1:4667	12	97	97	12	518.2568	3	40.72	-	1.2776E6	1551.7471	0.9		94 99 100 90 90 95 99 99 99 100 99 100	NDFYPREAKVQW	ETHCD
14	CR3022_091620_HCD_E.raw	F14:22090	LYPGDSETC(+57.02)KG	F14:2416	11	97	97	11	613.7715	2	21.15	-	3.7089E6	1225.5286	-0.1	Carbamidomethylation	99 99 100 99 100 99 99 97 97 87 91	LYPGDSETC(+57.02)KG	HCD
16	CR3022_091620_HCD_T.raw	F16:10132	FQNALLVR	F16:4454	8	97	97	8	480.7852	2	35.99	-	6.1289E6	959.5552	0.7		92 92 96 99 100 99 99 99	FQNALLVR	HCD
8	CR3022_091620_ETHcD_35_T.raw	-	LVNHFVEEFK	F8:3724	10	97	97	10	421.2243	3	36.42	-	0	1260.6501	0.8		88 86 96 100 100 100 100 100 100 100	LVNHFVEEFK	ETHCD
8	CR3022_091620_ETHcD_35_T.raw	F8:15656	DQVSLTC(+57.02)LVK	F8:5211	10	97	97	10	581.8113	2	46.52	-	7.4162E7	1161.6064	1.3	Carbamidomethylation	93 94 99 98 97 92 96 99 100 100	DQVSLTC(+57.02)LVK	ETHCD
10	CR3022_091620_ETHcD_40_E.raw	F10:10383	SHEDPEVKFNKA	F10:1961	12	97	97	12	467.5653	3	19.24	-	6.3815E5	1399.6731	0.8		82 89 100 99 99 99 99 100 100 99 99 98	SHEDPEVKFNKA	ETHCD
8	CR3022_091620_ETHcD_35_T.raw	F8:14175	LLLYWASTR	F8:5608	9	97	97	9	561.8202	2	49.31	-	1.9944E9	1121.6233	2.3		81 100 100 99 96 98 99 100 100	LLLYWASTR	ETHCD
1	CR3022_091620_ETHcD_30_C.raw	F1:3633	SLASKDNTAKFL	F1:2869	12	97	97	12	432.2382	3	27.43	-	6.5054E4	1293.6929	0.0		89 93 97 96 96 99 98 99 99 99 99 98	SLASKDNTAKFL	ETHCD
5	CR3022_091620_ETHcD_35_C.raw	F5:16042	W(+15.99)RSKTEWLDGKHVVF	F5:4673	15	97	97	15	635.3296	3	40.79	-	3.0621E5	1902.9741	-3.8	Oxidation (HW)	90 89 92 100 100 100 100 98 97 98 98 98 99 99 97	W(+15.99)RSKTEWLDGKHVVF	ETHCD
1	CR3022_091620_ETHcD_30_C.raw	-	M(+15.99)LREAKVQW	F1:3174	9	97	97	9	392.8773	3	30.01	-	0	1175.6121	-1.6	Oxidation (M)	84 90 99 100 100 100 100 100 100	M(+15.99)LREAKVQW	ETHCD
5	CR3022_091620_ETHcD_35_C.raw	F5:15575	NSGALTSGVHTLSKADYEKHKVY	F5:3060	23	96	96	23	627.0743	4	29.13	-	3.1338E6	2504.2659	0.9		86 90 96 88 94 98 99 99 99 99 98 97 94 96 99 100 100 100 99 99 100 100 100	NSGALTSGVHTLSKADYEKHKVY	ETHCD
8	CR3022_091620_ETHcD_35_T.raw	F8:1864	SLHDALMLVR	F8:3773	10	96	96	10	385.5501	3	36.84	-	3.7091E4	1153.6277	0.7		85 93 99 100 100 100 96 98 100 100	SLHDALMLVR	ETHCD
12	CR3022_091620_ETHcD_40_T.raw	F12:13240	LHFFMPGFAPLTSR	F12:6661	14	96	96	14	540.9506	3	56.02	-	1.5405E6	1619.8281	1.2		99 98 100 97 90 88 91 99 98 98 99 100 100 100	LHFFMPGFAPLTSR	ETHCD
4	CR3022_091620_ETHcD_30_T.raw	F4:1194	TLAELAK	F4:2305	7	96	96	7	373.2263	2	23.22	-	1.7008E5	744.4381	0.0		93 95 95 96 99 100 100	TLAELAK	ETHCD
8	CR3022_091620_ETHcD_35_T.raw	F8:17182	GPSVEHLAPSSK	F8:4199	12	96	96	12	604.8185	2	40.08	-	3.2917E6	1207.6196	2.4		99 100 100 98 92 83 97 97 97 100 100 100	GPSVEHLAPSSK	ETHCD
16	CR3022_091620_HCD_T.raw	F16:10692	LNVWDLSK	F16:6307	8	96	96	8	487.7693	2	45.89	-	1.2668E5	973.5233	0.9		92 96 98 97 98 97 98 99	LNVWDLSK	HCD
1	CR3022_091620_ETHcD_30_C.raw	F1:14974	SGTEVKKPGESL	F1:1980	12	96	96	12	616.3308	2	19.29	-	3.1867E6	1230.6455	1.3		90 90 94 99 100 100 98 96 97 99 100 100	SGTEVKKPGESL	ETHCD
5	CR3022_091620_ETHcD_35_C.raw	F5:8362	KLDLLPNPQERTL	F5:4555	13	96	96	13	512.9641	3	39.99	-	3.0095E5	1535.8672	2.2		95 97 99 99 97 95 93 94 94 99 98 99 100	KLDLLPNPQERTL	ETHCD
2	CR3022_091620_ETHcD_30_E.raw	F2:11403	LHQDWLDG	F2:4052	8	96	96	8	492.2330	2	37.64	-	1.8849E6	982.4508	0.7		94 90 95 99 98 100 100 99	LHQDWLDG	ETHCD
16	CR3022_091620_HCD_T.raw	-	TPEVTVELK	F16:3811	9	96	96	9	508.2878	2	31.96	-	0	1014.5597	1.2		99 97 99 97 93 92 97 98 99	TPEVTVELK	HCD
7	CR3022_091620_ETHcD_35_P.raw	F7:1070	FAKRYKAAF	F7:2368	9	96	96	9	367.8781	3	22.35	-	1.8638E6	1100.6130	-0.4		99 99 100 100 100 100 100 100 75	FAKRYKAAF	ETHCD
13	CR3022_091620_HCD_C.raw	F13:18999	TTKFSGW(+15.99)DLKF	F13:7811	11	96	96	11	673.3361	2	53.39	-	1.8063E6	1344.6714	-10.3	Oxidation (HW)	99 100 100 99 96 93 82 99 99 100 99	TTKFSGW(+15.99)DLKF	HCD
2	CR3022_091620_ETHcD_30_E.raw	F2:11412	PYTFGQGTL	F2:5083	9	96	96	9	492.2453	2	47.57	-	6.5523E5	982.4760	0.2		90 88 98 100 100 98 100 100 100	PYTFGQGTL	ETHCD
11	CR3022_091620_ETHcD_40_P.raw	F11:15867	LQLTESPDSL	F11:5661	10	96	96	10	551.7846	2	45.85	-	6.1795E6	1101.5554	-0.7		93 95 100 100 100 97 90 94 100 100	LQLTESPDSL	ETHCD
14	CR3022_091620_HCD_E.raw	F14:21629	LHQDWLDGKEYKC(+57.02)K	F14:3133	14	96	96	14	607.2979	3	25.40	-	1.3433E6	1818.8723	-0.3	Carbamidomethylation	100 99 98 99 100 100 100 97 93 98 97 98 85 93	LHQDWLDGKEYKC(+57.02)K	HCD
2	CR3022_091620_ETHcD_30_E.raw	F2:5054	FVHWYV	F2:5053	6	96	96	6	425.7162	2	47.31	-	1.451E6	849.4174	0.7		92 92 98 100 100 100	FVHWYV	ETHCD
16	CR3022_091620_HCD_T.raw	F16:3750	VLHQDWLDGK	F16:3762	10	96	96	10	404.2122	3	31.64	-	2.9941E5	1209.6143	0.3		90 98 96 96 98 98 98 99 99 97	VLHQDWLDGK	HCD
3	CR3022_091620_ETHcD_30_P.raw	F3:16203	TSGVHTFPAVL	F3:5399	11	96	96	11	564.8069	2	43.53	-	1.4648E9	1127.5974	1.7		97 97 99 99 99 99 96 97 100 100 83	TSGVHTFPAVL	ETHCD
10	CR3022_091620_ETHcD_40_E.raw	F10:15006	LHQDWLDGKEYK	F10:3014	12	96	96	12	511.2563	3	28.90	-	3.2881E7	1530.7466	0.3		93 88 88 97 99 100 100 100 99 100 100 100	LHQDWLDGKEYK	ETHCD
5	CR3022_091620_ETHcD_35_C.raw	F5:5929	SSLNKNYGLTRY	F5:2932	12	96	96	12	472.5812	3	27.99	-	8.8756E4	1414.7205	0.9		94 89 93 95 100 98 100 98 98 99 100 100	SSLNKNYGLTRY	ETHCD
16	CR3022_091620_HCD_T.raw	-	TPEVTLSC(+57.02)K	F16:2886	9	96	96	9	517.7632	2	25.23	-	0	1033.5115	0.4	Carbamidomethylation	99 99 100 99 99 98 97 92 89	TPEVTLSC(+57.02)K	HCD
10	CR3022_091620_ETHcD_40_E.raw	F10:15103	RQM(+15.99)PGKGLEWM(+15.99)GL	F10:3954	13	96	96	13	512.2555	3	37.00	-	7.6536E7	1533.7432	1.0	Oxidation (M)	91 89 96 98 100 100 98 99 100 99 99 97 94	RQM(+15.99)PGKGLEWM(+15.99)GL	ETHCD
11	CR3022_091620_ETHcD_40_P.raw	F11:2786	VKDYFPEPSL	F11:4498	10	96	96	10	398.8734	3	37.09	-	1.3484E6	1193.5967	1.5		98 97 100 100 95 93 94 94 99 100	VKDYFPEPSL	ETHCD
5	CR3022_091620_ETHcD_35_C.raw	F5:12022	QQKPGQPPKLLLYW	F5:5786	14	96	96	14	565.9921	3	48.71	-	1.5394E7	1694.9507	2.2		91 95 98 99 100 86 92 97 99 100 100 100 100 100	QQKPGQPPKLLLYW	ETHCD
8	CR3022_091620_ETHcD_35_T.raw	F8:8288	FQNALLVR	F8:3676	8	96	96	8	480.7855	2	36.16	-	4.4706E6	959.5552	1.3		94 90 95 99 99 99 99 100	FQNALLVR	ETHCD
5	CR3022_091620_ETHcD_35_C.raw	F5:10631	LYSKLTVDKSRWQQGNVF	F5:4613	18	96	96	18	543.0425	4	40.47	-	1.4974E7	2168.1377	1.4		98 97 99 100 100 90 89 99 99 98 99 97 95 93 97 96 99 99	LYSKLTVDKSRWQQGNVF	ETHCD
9	CR3022_091620_ETHcD_40_C.raw	F9:9794	TLPPSREEM	F9:2895	9	96	96	9	530.2623	2	23.46	-	3.9761E7	1058.5066	3.3		96 96 98 98 95 91 97 100 100	TLPPSREEM	ETHCD
9	CR3022_091620_ETHcD_40_C.raw	F9:16341	VRPTANVSVVDL	F9:4957	12	96	96	12	635.3626	2	42.95	-	9.4732E5	1268.7087	1.5		97 93 96 97 97 99 100 100 100 100 100 85	VRPTANVSVVDL	ETHCD
12	CR3022_091620_ETHcD_40_T.raw	F12:8770	TEGDGVYTLNDKK	F12:2350	13	96	96	13	480.5717	3	23.51	-	9.4581E4	1438.6938	-0.3		98 98 99 99 96 96 96 94 95 91 97 99 100	TEGDGVYTLNDKK	ETHCD
4	CR3022_091620_ETHcD_30_T.raw	F4:13583	YVAFTDTER	F4:3012	9	96	96	9	551.2653	2	30.49	-	1.0398E6	1100.5139	1.9		99 99 99 98 96 92 90 98 100	YVAFTDTER	ETHCD
14	CR3022_091620_HCD_E.raw	F14:34510	LQSGNSQESVTEQDSKDSQWKV	F14:4326	22	96	96	22	827.3903	3	32.08	-	2.4474E6	2479.1462	1.1		82 87 100 100 99 99 99 100 99 99 99 100 98 99 96 95 97 95 95 98 97 98	LQSGNSQESVTEQDSKDSQWKV	HCD
12	CR3022_091620_ETHcD_40_T.raw	F12:6853	KYNELLK	F12:2180	7	96	96	7	454.2666	2	21.57	-	1.1772E6	906.5175	1.4		92 92 95 100 100 100 100	KYNELLK	ETHCD
16	CR3022_091620_HCD_T.raw	F16:20609	EPQVYADYEK	F16:3400	10	96	96	10	621.2882	2	29.12	-	2.5597E5	1240.5610	0.7		98 98 98 99 98 97 99 97 98 86	EPQVYADYEK	HCD
12	CR3022_091620_ETHcD_40_T.raw	F12:3089	VPHDLDMLLR	F12:4719	10	96	96	10	403.5538	3	43.15	-	2.1507E5	1207.6382	1.1		99 98 97 97 96 98 91 95 99 100	VPHDLDMLLR	ETHCD
2	CR3022_091620_ETHcD_30_E.raw	F2:16722	LVTNSDLQLT	F2:4457	10	96	96	10	552.3021	2	41.77	-	1.161E8	1102.5869	2.5		99 96 98 94 97 95 94 97 100 99	LVTNSDLQLT	ETHCD
11	CR3022_091620_ETHcD_40_P.raw	F11:18620	AKVQWKVDNALYYF	F11:3866	14	96	96	14	582.3049	3	32.79	-	5.3421E6	1743.8984	-3.1		93 96 100 99 100 100 99 99 97 98 98 88 93 99	AKVQWKVDNALYYF	ETHCD
4	CR3022_091620_ETHcD_30_T.raw	F4:19054	VYAC(+57.02)EVTHEGLSSPVTK	F4:3248	17	96	96	17	626.3105	3	32.62	-	3.8297E6	1875.9036	3.3	Carbamidomethylation	97 95 93 97 99 98 99 100 99 98 99 99 86 88 99 100 100	VYAC(+57.02)EVTHEGLSSPVTK	ETHCD
3	CR3022_091620_ETHcD_30_P.raw	-	GQGTKVELKRTVAAPSVF	F3:3938	18	96	96	18	630.0270	3	33.02	-	0	1887.0576	0.9		89 88 98 99 100 100 100 100 99 95 92 97 99 95 95 98 100 100	GQGTKVELKRTVAAPSVF	ETHCD
5	CR3022_091620_ETHcD_35_C.raw	F5:14455	DLQLTQSPDSL	F5:5766	11	96	96	11	608.8073	2	48.49	-	1.1604E7	1215.5984	1.3		92 89 95 99 99 98 97 97 99 100 100	DLQLTQSPDSL	ETHCD
15	CR3022_091620_HCD_P.raw	F15:28122	FLFPPKPKDTM(+15.99)L	F15:6863	12	96	96	12	725.3953	2	39.12	-	1.919E7	1448.7737	1.6	Oxidation (M)	97 98 100 100 99 98 90 90 96 98 97 99	FLFPPKPKDTM(+15.99)L	HCD
14	CR3022_091620_HCD_E.raw	F14:17856	LYPGDSETKT	F14:2435	10	96	96	10	555.7690	2	21.25	-	1.9929E6	1109.5239	-0.4		100 99 100 99 99 97 98 98 87 93	LYPGDSETKT	HCD
4	CR3022_091620_ETHcD_30_T.raw	F4:7998	VFPLAPSSK	F4:3364	9	96	96	9	473.2742	2	33.74	-	1.8702E7	944.5331	0.7		98 96 95 94 92 97 100 100 100	VFPLAPSSK	ETHCD
1	CR3022_091620_ETHcD_30_C.raw	-	TLPPSREEMTKNQVSL	F1:3366	16	96	96	16	610.6531	3	31.59	-	0	1828.9353	1.1		98 97 98 99 99 100 100 100 100 100 100 98 96 97 98 70	TLPPSREEMTKNQVSL	ETHCD
12	CR3022_091620_ETHcD_40_T.raw	F12:30922	M(+15.99)PWYVDGVEVHNAK	F12:6284	14	96	96	14	830.8926	2	53.50	-	2.0487E7	1659.7715	-0.5	Oxidation (M)	98 98 98 99 98 97 93 92 95 96 97 95 98 100	M(+15.99)PWYVDGVEVHNAK	ETHCD
6	CR3022_091620_ETHcD_35_E.raw	-	SRTPEVT	F6:1562	7	96	96	7	395.2090	2	15.08	-	0	788.4028	0.8		94 92 96 98 100 100 100	SRTPEVT	ETHCD
14	CR3022_091620_HCD_E.raw	F14:38942	LHQDWLNGKEYKC(+57.02)KVS	F14:3539	16	96	96	16	1003.0017	2	27.79	-	8.5588E5	2003.9888	0.0	Carbamidomethylation	99 98 99 100 100 100 97 83 80 98 99 100 100 98 99 100	LHQDWLNGKEYKC(+57.02)KVS	HCD
10	CR3022_091620_ETHcD_40_E.raw	F10:7748	TLEPVEKA	F10:2266	8	96	96	8	443.7480	2	22.17	-	3.9329E6	885.4807	0.8		99 98 91 92 96 100 100 100	TLEPVEKA	ETHCD
6	CR3022_091620_ETHcD_35_E.raw	-	GVHTFPA	F6:2693	7	96	96	7	364.6902	2	26.09	-	0	727.3653	0.9		92 95 99 99 97 98 99	GVHTFPA	ETHCD
6	CR3022_091620_ETHcD_35_E.raw	F6:10593	MLYEDNKHHLN	F6:2093	11	96	96	11	471.8912	3	20.62	-	1.9578E5	1412.6506	0.9		79 91 99 100 100 99 100 100 99 99 99	MLYEDNKHHLN	ETHCD
2	CR3022_091620_ETHcD_30_E.raw	F2:6578	FHPEQLL	F2:4430	7	96	96	7	442.2375	2	41.39	-	4.1833E5	882.4599	0.7		93 90 98 99 98 100 100	FHPEQLL	ETHCD
6	CR3022_091620_ETHcD_35_E.raw	F6:21940	STPM(+15.99)DVWGQGT	F6:4170	11	96	96	11	597.7594	2	38.91	-	4.8477E7	1193.5022	1.7	Oxidation (M)	92 89 95 98 100 100 100 99 97 99 98	STPM(+15.99)DVWGQGT	ETHCD
5	CR3022_091620_ETHcD_35_C.raw	F5:5586	SSPVTKTLSKADY	F5:2733	13	96	96	13	466.2494	3	26.19	-	2.9459E5	1395.7246	1.3		97 89 91 96 100 100 99 98 96 96 98 100 99	SSPVTKTLSKADY	ETHCD
10	CR3022_091620_ETHcD_40_E.raw	F10:7860	RQMPGKGLEWM	F10:4012	11	96	96	11	444.8900	3	37.43	-	1.5713E7	1331.6479	0.3		90 86 93 98 100 100 100 100 100 100 100	RQMPGKGLEWM	ETHCD
10	CR3022_091620_ETHcD_40_E.raw	F10:3490	MHEALHDHYTQKS	F10:1684	13	96	96	13	399.9367	4	16.01	-	1.0237E6	1595.7151	1.6		98 97 95 89 96 100 100 100 99 99 97 97 93	MHEALHDHYTQKS	ETHCD
4	CR3022_091620_ETHcD_30_T.raw	F4:6610	NFDELLR	F4:4120	7	96	96	7	453.7377	2	39.53	-	5.3126E5	905.4606	0.3		90 94 98 98 98 100 100	NFDELLR	ETHCD
3	CR3022_091620_ETHcD_30_P.raw	F3:15576	YWASTRESGVPDRF	F3:4598	14	96	96	14	557.6031	3	37.44	-	9.4519E6	1669.7849	1.5		95 89 91 93 99 100 100 100 100 96 96 99 100 100	YWASTRESGVPDRF	ETHCD
16	CR3022_091620_HCD_T.raw	F16:7636	E(-18.01)GLSSPVTK	F16:3693	9	96	96	9	450.2455	2	31.12	-	8.0965E4	898.4760	0.6	Pyro-glu from E	90 92 97 100 99 98 98 99 98	E(-18.01)GLSSPVTK	HCD
10	CR3022_091620_ETHcD_40_E.raw	F10:15205	TRESGVPDRFSGSGS	F10:2340	15	96	96	15	513.5780	3	22.94	-	6.1193E6	1537.7122	0.0		97 97 99 100 100 99 98 100 97 86 86 96 99 99 99	TRESGVPDRFSGSGS	ETHCD
3	CR3022_091620_ETHcD_30_P.raw	F3:2625	VKDYFPEPSL	F3:4539	10	96	96	10	398.8731	3	37.28	-	1.4875E6	1193.5967	0.7		97 96 99 100 96 95 95 93 98 100	VKDYFPEPSL	ETHCD
9	CR3022_091620_ETHcD_40_C.raw	F9:7598	LLGGHLDAKGSFPW	F9:5777	14	96	96	14	499.9337	3	48.66	-	2.1748E5	1496.7776	1.2		100 99 97 96 96 95 97 99 98 97 98 94 96 94	LLGGHLDAKGSFPW	ETHCD
4	CR3022_091620_ETHcD_30_T.raw	F4:30734	FNWYVDGVEVHNAK	F4:4539	14	96	96	14	839.4058	2	42.24	-	2.4372E9	1676.7947	1.4		96 95 96 98 98 95 92 96 97 98 98 97 99 100	FNWYVDGVEVHNAK	ETHCD
5	CR3022_091620_ETHcD_35_C.raw	F5:16851	TLPPSREEM(+15.99)TKNQVSTL	F5:2623	17	96	96	17	649.6679	3	25.46	-	2.0701E7	1945.9778	2.1	Oxidation (M)	91 92 90 93 95 100 100 100 100 100 99 98 95 96 99 100 100	TLPPSREEM(+15.99)TKNQVSTL	ETHCD
10	CR3022_091620_ETHcD_40_E.raw	F10:9967	GKFYPSDL	F10:4088	8	96	96	8	463.7351	2	38.17	-	2.2572E7	925.4545	1.2		91 97 100 96 95 98 100 100	GKFYPSDL	ETHCD
4	CR3022_091620_ETHcD_30_T.raw	F4:6607	EDMAALEK	F4:2495	8	96	96	8	453.7165	2	25.38	-	1.2648E6	905.4164	2.3		92 92 95 97 99 100 100 100	EDMAALEK	ETHCD
6	CR3022_091620_ETHcD_35_E.raw	F6:5459	Q(-17.03)WKVDNA	F6:2522	7	96	96	7	422.2039	2	24.60	-	4.2684E6	842.3923	1.3	Pyro-glu from Q	99 97 98 99 98 95 92	Q(-17.03)WKVDNA	ETHCD
10	CR3022_091620_ETHcD_40_E.raw	F10:4648	NKALPAPL	F10:3164	8	96	96	8	412.2561	2	29.96	-	4.1932E8	822.4963	1.7		89 93 99 98 98 99 100 100	NKALPAPL	ETHCD
5	CR3022_091620_ETHcD_35_C.raw	F5:19268	YQQKPGQPPKLL	F5:2952	12	96	96	12	698.9020	2	28.25	-	7.8215E7	1395.7874	1.5		96 95 95 98 99 100 97 99 100 100 100 82	YQQKPGQPPKLL	ETHCD
8	CR3022_091620_ETHcD_35_T.raw	F8:18687	TTPPVLDSDGSFFLYSK	F8:6585	17	96	96	17	625.3129	3	55.34	-	1.6923E8	1872.9146	1.2		94 90 92 97 98 99 100 100 100 100 100 100 100 100 100 100 76	TTPPVLDSDGSFFLYSK	ETHCD
14	CR3022_091620_HCD_E.raw	F14:24906	NVTEQEKLDKL	F14:3217	11	96	96	11	658.8566	2	25.87	-	2.5948E5	1315.6982	0.3		90 93 99 100 97 99 98 99 100 93 96	NVTEQEKLDKL	HCD
3	CR3022_091620_ETHcD_30_P.raw	F3:22460	SLTYGTGSMTGLL	F3:6743	13	96	96	13	650.8274	2	56.08	-	2.9246E6	1299.6379	1.8		96 98 100 100 99 99 99 100 99 94 96 100 80	SLTYGTGSMTGLL	ETHCD
6	CR3022_091620_ETHcD_35_E.raw	F6:8456	HQDWLDGKEYKC(+57.02)KV	F6:2897	14	96	96	14	452.2222	4	27.97	-	9.5262E6	1804.8567	1.7	Carbamidomethylation	85 86 99 99 100 99 99 98 98 98 98 98 99 99	HQDWLDGKEYKC(+57.02)KV	ETHCD
10	CR3022_091620_ETHcD_40_E.raw	F10:7578	TFYPREA	F10:2703	7	96	96	7	442.2189	2	26.12	-	1.0811E5	882.4235	-0.4		99 98 95 95 95 99 97	TFYPREA	ETHCD
14	CR3022_091620_HCD_E.raw	F14:31529	AWYQQKPGQPPKL	F14:4884	13	96	96	13	770.9180	2	35.31	-	3.8556E6	1539.8198	1.0		99 99 100 98 98 99 96 90 95 99 99 91 96	AWYQQKPGQPPKL	HCD
12	CR3022_091620_ETHcD_40_T.raw	F12:11182	YLQWSSLK	F12:4409	8	96	96	8	512.7776	2	41.54	-	1.2404E7	1023.5389	1.7		90 92 94 99 100 100 100 100	YLQWSSLK	ETHCD
3	CR3022_091620_ETHcD_30_P.raw	F3:2460	HEALHNHYTEKSL	F3:2031	13	96	96	13	395.4471	4	19.29	-	2.3989E5	1577.7585	0.4		92 94 96 99 99 97 97 98 94 95 98 100 100	HEALHNHYTEKSL	ETHCD
2	CR3022_091620_ETHcD_30_E.raw	F2:17402	TVSWNSGALTS	F2:4659	11	96	96	11	561.7759	2	43.42	-	1.8376E7	1121.5354	1.6		94 93 97 97 99 97 94 96 100 100 100	TVSWNSGALTS	ETHCD
15	CR3022_091620_HCD_P.raw	F15:808	LVKQEGLRF	F15:4384	9	96	96	9	363.8849	3	28.95	-	1.8235E5	1088.6343	-1.3		98 99 99 98 99 92 93 95 99	LVKQEGLRF	HCD
5	CR3022_091620_ETHcD_35_C.raw	-	TLPPSREEMTKNQVSL	F5:3328	16	96	96	16	610.6530	3	31.27	-	0	1828.9353	0.9		96 97 100 99 99 99 100 100 99 100 100 98 95 97 99 72	TLPPSREEMTKNQVSL	ETHCD
2	CR3022_091620_ETHcD_30_E.raw	F2:2909	HRFKDLGEENFKA	F2:2937	13	96	96	13	398.4560	4	28.09	-	1.1827E6	1589.7949	0.0		97 97 99 98 98 97 97 99 97 93 97 97 92	HRFKDLGEENFKA	ETHCD
2	CR3022_091620_ETHcD_30_E.raw	F2:12489	VLHQDWLNGKEYKC(+57.02)KV	F2:3377	16	96	96	16	505.0142	4	31.67	-	4.2322E6	2016.0251	1.2	Carbamidomethylation	82 91 96 95 100 100 100 97 97 99 100 100 98 98 99 98	VLHQDWLNGKEYKC(+57.02)KV	ETHCD
16	CR3022_091620_HCD_T.raw	F16:13068	LLNNFYPR	F16:5032	8	96	96	8	518.7826	2	39.39	-	6.7505E6	1035.5500	0.6		99 98 95 93 97 97 97 99	LLNNFYPR	HCD
10	CR3022_091620_ETHcD_40_E.raw	-	NKALPAPL	F10:3370	8	96	96	8	412.2555	2	31.76	-	0	822.4963	0.3		90 95 99 97 96 98 99 100	NKALPAPL	ETHCD
6	CR3022_091620_ETHcD_35_E.raw	F6:27678	TRESGVPDRFSGSGSGTDFT	F6:3532	20	96	96	20	687.3167	3	33.10	-	5.0218E7	2058.9243	1.8		90 88 98 100 100 99 100 100 100 97 96 98 96 96 92 93 97 99 100 100	TRESGVPDRFSGSGSGTDFT	ETHCD
11	CR3022_091620_ETHcD_40_P.raw	F11:25231	VKKPGESLKLSC(+57.02)KGSGYGF	F11:3332	19	96	96	19	681.3640	3	29.27	-	1.7251E8	2041.0667	1.7	Carbamidomethylation	91 96 98 98 100 100 100 100 100 99 98 99 100 99 99 99 100 100 65	VKKPGESLKLSC(+57.02)KGSGYGF	ETHCD
13	CR3022_091620_HCD_C.raw	F13:11890	E(-18.01)VSLEDKTGF	F13:6945	10	96	96	10	553.7720	2	47.95	-	5.6267E5	1105.5291	0.3	Pyro-glu from E	89 91 100 100 100 99 95 97 100 100	E(-18.01)VSLEDKTGF	HCD
16	CR3022_091620_HCD_T.raw	F16:16325	KSDVEALFSK	F16:3757	10	96	96	10	562.3034	2	31.54	-	1.4417E5	1122.5920	0.2		98 98 99 98 98 97 99 98 96 87	KSDVEALFSK	HCD
9	CR3022_091620_ETHcD_40_C.raw	F9:8131	GVDKSRWQQGNVF	F9:3724	13	96	96	13	507.5923	3	34.51	-	1.1252E6	1519.7532	1.3		88 88 97 99 98 98 100 97 96 99 99 100 100	GVDKSRWQQGNVF	ETHCD
1	CR3022_091620_ETHcD_30_C.raw	F1:23521	VKDYFPEPVTVSW	F1:6846	13	96	96	13	783.8961	2	56.20	-	9.3812E6	1565.7766	0.6		95 93 98 99 95 96 97 92 97 100 100 100 99	VKDYFPEPVTVSW	ETHCD
14	CR3022_091620_HCD_E.raw	-	HEDPEVKFN	F14:2587	9	96	96	9	557.7624	2	22.12	-	0	1113.5090	1.1		97 99 100 92 96 100 100 96 92	HEDPEVKFN	HCD
11	CR3022_091620_ETHcD_40_P.raw	F11:942	FAKRYKAAF	F11:2349	9	96	96	9	367.8780	3	22.23	-	2.0824E6	1100.6130	-0.8		99 100 100 100 100 100 100 100 73	FAKRYKAAF	ETHCD
6	CR3022_091620_ETHcD_35_E.raw	F6:3646	KYVNKELQNA	F6:1846	10	96	96	10	402.8881	3	18.12	-	2.6353E5	1205.6404	1.8		93 95 99 99 100 100 100 97 95 91	KYVNKELQNA	ETHCD
12	CR3022_091620_ETHcD_40_T.raw	F12:20625	DLQLTQSPDSLAVSLGER	F12:6114	18	96	96	18	643.6699	3	52.59	-	9.3675E7	1927.9851	1.5		90 86 92 100 99 95 95 93 97 98 99 99 100 100 100 99 100 100	DLQLTQSPDSLAVSLGER	ETHCD
2	CR3022_091620_ETHcD_30_E.raw	F2:5549	QWKVDDA	F2:2754	7	96	96	7	431.2091	2	26.56	-	6.4926E5	860.4028	1.0		87 95 98 100 100 100 99	QWKVDDA	ETHCD
4	CR3022_091620_ETHcD_30_T.raw	-	EPQVYTLPPSR	F4:3629	11	96	96	11	643.8419	2	35.83	-	0	1285.6665	2.1		99 99 95 97 99 98 96 91 94 98 99	EPQVYTLPPSR	ETHCD
2	CR3022_091620_ETHcD_30_E.raw	F2:5235	MHEALHNHYTQKSL	F2:2104	14	96	96	14	427.9620	4	20.43	-	2.8805E7	1707.8152	2.2		95 93 98 98 99 99 98 99 99 96 95 99 96 90	MHEALHNHYTQKSL	ETHCD
8	CR3022_091620_ETHcD_35_T.raw	F8:13036	LGDVYVNDAFGTAHR	F8:4050	15	96	96	15	545.6035	3	38.88	-	1.2568E6	1633.7849	2.2		82 84 99 99 99 99 98 100 99 99 99 98 98 100 100	LGDVYVNDAFGTAHR	ETHCD
14	CR3022_091620_HCD_E.raw	F14:35712	AGDTHLGGEDFDNRLV	F14:5423	16	96	96	16	858.4030	2	38.52	-	7.3221E5	1714.7910	0.3		92 92 98 100 100 100 100 98 99 99 99 99 95 95 89 95	AGDTHLGGEDFDNRLV	HCD
5	CR3022_091620_ETHcD_35_C.raw	F5:11884	LAC(+57.02)EVTHQGL	F5:2986	10	96	96	10	564.2794	2	28.47	-	3.8081E5	1126.5442	0.1	Carbamidomethylation	97 96 99 99 96 94 91 96 100 100	LAC(+57.02)EVTHQGL	ETHCD
3	CR3022_091620_ETHcD_30_P.raw	F3:2253	HTFPAVL	F3:4836	7	96	96	7	392.7214	2	39.70	-	7.0452E7	783.4279	0.5		99 99 97 98 100 100 85	HTFPAVL	ETHCD
13	CR3022_091620_HCD_C.raw	F13:9196	SC(+57.02)SVMHEAL	F13:3715	9	96	96	9	517.2264	2	30.01	-	1.6828E7	1032.4368	1.4	Carbamidomethylation	84 99 99 99 97 95 99 100 100	SC(+57.02)SVMHEAL	HCD
6	CR3022_091620_ETHcD_35_E.raw	F6:4569	DKALPAPL	F6:4065	8	96	96	8	412.7471	2	38.12	-	6.4511E6	823.4803	-0.7		92 94 100 99 96 96 99 99	DKALPAPL	ETHCD
8	CR3022_091620_ETHcD_35_T.raw	F8:24301	VDNALQSGNSQESVTEQDSK	F8:2522	20	96	96	20	712.6631	3	25.42	-	3.0284E8	2134.9614	2.8		70 80 93 100 100 99 100 100 99 99 99 100 100 100 100 100 99 100 100 100	VDNALQSGNSQESVTEQDSK	ETHCD
1	CR3022_091620_ETHcD_30_C.raw	F1:7175	VTHQGLSSPVTKSF	F1:3162	14	96	96	14	496.6013	3	29.86	-	3.1239E5	1486.7781	2.7		85 84 93 97 100 100 100 99 99 99 100 100 100 100	VTHQGLSSPVTKSF	ETHCD
7	CR3022_091620_ETHcD_35_P.raw	F7:12725	VKGFYPSDL	F7:4917	9	96	96	9	513.2690	2	40.24	-	1.705E7	1024.5229	0.6		94 90 97 99 94 97 100 100 100	VKGFYPSDL	ETHCD
2	CR3022_091620_ETHcD_30_E.raw	-	SKADYEKHKV	F2:1286	10	96	96	10	402.2156	3	12.44	-	0	1203.6248	0.2		91 92 95 98 100 100 98 98 99 98	SKADYEKHKV	ETHCD
9	CR3022_091620_ETHcD_40_C.raw	F9:9294	LFPPSDEQL	F9:5612	9	96	96	9	523.2639	2	46.06	-	4.816E6	1044.5127	0.6		97 92 96 96 97 97 97 99 100	LFPPSDEQL	ETHCD
8	CR3022_091620_ETHcD_35_T.raw	F8:19999	VYC(+57.02)AEVTHQDLSSPVTK	F8:3134	17	96	96	17	645.3159	3	31.48	-	5.5846E5	1932.9250	0.5	Carbamidomethylation	97 95 94 95 99 99 100 98 95 97 99 99 91 90 98 100 100	VYC(+57.02)AEVTHQDLSSPVTK	ETHCD
16	CR3022_091620_HCD_T.raw	F16:1020	LSTAALR	F16:2440	7	96	96	7	366.2187	2	21.94	-	6.8432E5	730.4337	-14.9		93 96 98 98 96 98 99	LSTAALR	HCD
4	CR3022_091620_ETHcD_30_T.raw	F4:19034	VYAC(+57.02)EVTHQGLSSPVTK	F4:2998	17	96	96	17	625.9822	3	30.37	-	2.371E9	1874.9197	2.7	Carbamidomethylation	99 97 95 98 100 100 100 99 97 98 98 98 85 86 97 100 100	VYAC(+57.02)EVTHQGLSSPVTK	ETHCD
5	CR3022_091620_ETHcD_35_C.raw	-	TLPPSREEM(+15.99)	F5:1825	9	96	96	9	538.2584	2	17.47	-	0	1074.5015	0.8	Oxidation (M)	95 94 98 98 96 93 98 100 100	TLPPSREEM(+15.99)	ETHCD
16	CR3022_091620_HCD_T.raw	F16:13562	QGQVTLSADK	F16:2129	10	96	96	10	523.7780	2	19.64	-	8.3336E5	1045.5403	1.0		85 96 97 99 99 99 98 98 99 98	QGQVTLSADK	HCD
4	CR3022_091620_ETHcD_30_T.raw	-	LTGMAFR	F4:3138	7	96	96	7	398.2130	2	31.66	-	0	794.4109	0.7		99 98 97 93 93 98 99	LTGMAFR	ETHCD
4	CR3022_091620_ETHcD_30_T.raw	F4:13055	ADDKETC(+57.02)FAEEGKK	F4:1750	14	96	96	14	543.2479	3	17.00	-	1.2037E6	1626.7195	1.5	Carbamidomethylation	85 93 99 99 100 98 98 100 100 100 94 92 100 100	ADDKETC(+57.02)FAEEGKK	ETHCD
10	CR3022_091620_ETHcD_40_E.raw	F10:31773	DNALQSGNSQESVTEQW(+15.99)TQT	F10:2666	20	96	96	20	746.9922	3	25.90	-	2.8322E6	2237.9673	-5.6	Oxidation (HW)	88 89 99 100 99 100 100 99 99 96 100 100 100 100 99 95 96 95 93 91	DNALQSGNSQESVTEQW(+15.99)TQT	ETHCD
14	CR3022_091620_HCD_E.raw	F14:15247	NWDDMEKL	F14:6154	8	96	96	8	525.7318	2	43.32	-	7.5978E6	1049.4487	0.2		95 99 100 100 100 100 88 92	NWDDMEKL	HCD
2	CR3022_091620_ETHcD_30_E.raw	F2:11358	SGTEVKKPGESLKL	F2:2478	14	96	96	14	491.6158	3	24.10	-	2.3639E7	1471.8245	0.7		95 94 98 100 100 100 96 86 91 97 100 100 100 100	SGTEVKKPGESLKL	ETHCD
15	CR3022_091620_HCD_P.raw	F15:19862	YSPSF	F15:4329	5	96	96	5	600.2663	1	28.78	-	1.8055E6	599.2591	-0.1		95 96 96 98 99	YSPSF	HCD
6	CR3022_091620_ETHcD_35_E.raw	F6:25703	DFTRESGVPDRFSGSGSGT	F6:3699	19	96	96	19	653.6337	3	32.36	-	1.566E8	1957.8765	1.4		93 91 97 99 100 100 100 99 99 100 99 98 98 94 84 93 99 99 97	DFTRESGVPDRFSGSGSGT	ETHCD
3	CR3022_091620_ETHcD_30_P.raw	F3:23196	FGTLGLGTPAQDF	F3:6926	13	96	96	13	662.3342	2	58.04	-	1.4472E7	1322.6506	2.4		98 98 99 100 99 99 88 85 95 98 99 100 100	FGTLGLGTPAQDF	ETHCD
16	CR3022_091620_HCD_T.raw	-	AVMDDFAAFVEK	F16:8250	12	96	96	12	671.8216	2	55.83	-	0	1341.6274	0.9		95 96 100 100 100 100 100 99 99 98 96 79	AVMDDFAAFVEK	HCD
13	CR3022_091620_HCD_C.raw	F13:12748	MLDVMQDHF	F13:7028	9	96	96	9	568.2493	2	48.45	-	4.375E5	1134.4839	0.1		94 99 99 99 96 96 98 94 96	MLDVMQDHF	HCD
5	CR3022_091620_ETHcD_35_C.raw	F5:2665	SKLTVDKSRW(+15.99)	F5:2042	10	96	96	10	412.5634	3	19.74	-	1.4251E6	1234.6670	1.1	Oxidation (HW)	89 88 96 98 100 100 100 99 100 98	SKLTVDKSRW(+15.99)	ETHCD
3	CR3022_091620_ETHcD_30_P.raw	F3:28640	YQQKPGQPPKLLL	F3:4268	13	96	96	13	755.4446	2	35.16	-	1.4939E7	1508.8713	2.2		96 96 95 98 99 99 95 98 99 99 100 100 83	YQQKPGQPPKLLL	ETHCD
1	CR3022_091620_ETHcD_30_C.raw	F1:8621	DDFYPREAKVQW	F1:5712	12	96	96	12	518.5839	3	47.88	-	6.8413E5	1552.7310	-0.8		100 100 99 91 90 94 99 98 97 98 98 98	DDFYPREAKVQW	ETHCD
6	CR3022_091620_ETHcD_35_E.raw	F6:10782	HQDWLDGKEYK	F6:2623	11	96	96	11	473.5623	3	25.49	-	4.2374E6	1417.6626	1.7		88 85 99 100 100 100 97 97 100 100 100	HQDWLDGKEYK	ETHCD
10	CR3022_091620_ETHcD_40_E.raw	F10:20550	HSLFSEETPV	F10:4308	10	96	96	10	573.2779	2	40.33	-	5.0635E5	1144.5400	1.0		82 92 99 99 99 99 100 99 99 99	HSLFSEETPV	ETHCD
5	CR3022_091620_ETHcD_35_C.raw	F5:16424	GFM(+15.99)LSDLAVEW	F5:7680	11	96	96	11	642.3015	2	64.48	-	5.4461E5	1282.5903	-1.5	Oxidation (M)	95 92 90 92 95 100 100 100 100 100 100	GFM(+15.99)LSDLAVEW	ETHCD
10	CR3022_091620_ETHcD_40_E.raw	F10:11692	ERSGVPDRFSGSGS	F10:2280	14	96	96	14	479.8963	3	22.54	-	1.7064E7	1436.6643	2.0		84 88 100 100 100 100 100 99 94 93 98 100 100 100	ERSGVPDRFSGSGS	ETHCD
8	CR3022_091620_ETHcD_35_T.raw	F8:7821	HQDWLDGKEYK	F8:2492	11	96	96	11	473.5626	3	25.10	-	1.4509E6	1417.6626	2.3		92 90 98 100 100 99 94 93 99 100 100	HQDWLDGKEYK	ETHCD
16	CR3022_091620_HCD_T.raw	F16:37762	VYAC(+57.02)EVTHRAASSPVTK	F16:3572	17	96	96	17	938.4686	2	30.23	-	4.6786E8	1874.9309	-4.4	Carbamidomethylation	99 99 100 100 100 100 100 99 85 79 90 100 100 99 99 99 100	VYAC(+57.02)EVTHRAASSPVTK	HCD
7	CR3022_091620_ETHcD_35_P.raw	F7:7044	HPLAYALL	F7:5670	8	96	96	8	449.2635	2	45.79	-	7.9869E6	896.5120	0.6		90 95 98 97 96 98 100 100	HPLAYALL	ETHCD
2	CR3022_091620_ETHcD_30_E.raw	F2:21107	QYYSTPYTFG	F2:5259	10	96	96	10	613.7728	2	49.28	-	1.7081E6	1225.5291	1.7		98 98 100 100 96 85 92 99 100 100	QYYSTPYTFG	ETHCD
7	CR3022_091620_ETHcD_35_P.raw	F7:24372	FGTLGLGTPAQDF	F7:6904	13	96	96	13	662.3342	2	57.98	-	1.5622E7	1322.6506	2.5		98 98 100 100 100 99 86 85 96 99 99 100 100	FGTLGLGTPAQDF	ETHCD
8	CR3022_091620_ETHcD_35_T.raw	F8:12673	LHFFMPGFAPLTSR	F8:6676	14	96	96	14	540.9513	3	55.87	-	1.9605E6	1619.8281	2.4		99 98 99 98 95 86 86 98 98 97 99 100 100 100	LHFFMPGFAPLTSR	ETHCD
5	CR3022_091620_ETHcD_35_C.raw	-	TLSKADYEKHKVY	F5:2429	13	96	96	13	396.2129	4	23.42	-	0	1580.8198	1.6		84 89 94 97 99 100 100 99 99 98 99 100 100	TLSKADYEKHKVY	ETHCD
12	CR3022_091620_ETHcD_40_T.raw	F12:8254	HQDWLDGKEYK	F12:2511	11	96	96	11	473.5618	3	25.41	-	1.3935E6	1417.6626	0.7		86 87 99 100 100 100 96 97 100 100 100	HQDWLDGKEYK	ETHCD
16	CR3022_091620_HCD_T.raw	F16:36604	VVSVLTVLHQDVSLNGK	F16:8613	17	96	96	17	904.5085	2	57.80	-	4.4949E8	1807.0203	-9.9		100 99 100 100 100 100 100 100 99 97 98 78 80 98 98 100 100	VVSVLTVLHQDVSLNGK	HCD
5	CR3022_091620_ETHcD_35_C.raw	-	LLAPPERKY	F5:2408	9	96	96	9	362.8822	3	23.22	-	0	1085.6233	1.4		100 100 98 95 91 92 97 99 100	LLAPPERKY	ETHCD
8	CR3022_091620_ETHcD_35_T.raw	F8:7244	SKEEAEALYHSK	F8:1861	12	96	96	12	464.5658	3	17.94	-	1.2713E5	1390.6729	1.9		93 90 97 100 100 96 89 98 99 99 100 100	SKEEAEALYHSK	ETHCD
14	CR3022_091620_HCD_E.raw	F14:40010	DNALQSGNSGAESVTEQDSKDS	F14:3162	22	96	96	22	1119.9836	2	25.66	-	1.411E7	2237.9519	0.4		84 81 100 100 100 100 100 100 100 100 100 100 100 100 100 100 100 100 100 81 89 96	DNALQSGNSGAESVTEQDSKDS	HCD
7	CR3022_091620_ETHcD_35_P.raw	F7:20823	DLQLTQSPDSL	F7:6063	11	96	96	11	608.8072	2	49.04	-	7.8498E6	1215.5984	1.2		92 89 95 100 100 97 96 96 99 100 100	DLQLTQSPDSL	ETHCD
2	CR3022_091620_ETHcD_30_E.raw	F2:11100	SHEDPEVRWQQG	F2:2714	12	96	96	12	489.8918	3	26.14	-	9.1387E5	1466.6538	-0.1		85 90 99 99 98 99 100 100 99 98 98 98	SHEDPEVRWQQG	ETHCD
12	CR3022_091620_ETHcD_40_T.raw	F12:24137	EEASGSSVTAEEAK	F12:1850	14	96	96	14	697.8191	2	17.80	-	6.9234E4	1393.6208	2.0		99 99 96 95 87 92 97 97 97 97 100 100 100 100	EEASGSSVTAEEAK	ETHCD
8	CR3022_091620_ETHcD_35_T.raw	F8:1665	LGLHEDSTNR	F8:1826	10	96	96	10	381.1914	3	17.67	-	2.0644E5	1140.5522	0.1		85 86 98 99 100 100 100 99 100 100	LGLHEDSTNR	ETHCD
2	CR3022_091620_ETHcD_30_E.raw	F2:7942	SDKALPAPL	F2:3667	9	96	96	9	456.2637	2	34.22	-	1.5015E7	910.5123	0.6		90 91 96 100 97 97 99 100 100	SDKALPAPL	ETHCD
10	CR3022_091620_ETHcD_40_E.raw	F10:10938	KVQWKVDNALQS	F10:3451	12	96	96	12	472.5929	3	32.50	-	8.8237E5	1414.7568	0.0		89 85 91 99 100 100 100 100 100 100 99 98	KVQWKVDNALQS	ETHCD
3	CR3022_091620_ETHcD_30_P.raw	F3:16571	GLSETEPGSFL	F3:6438	11	96	96	11	568.7778	2	52.85	-	3.8866E5	1135.5398	1.1		88 91 95 98 99 98 98 98 99 100 100	GLSETEPGSFL	ETHCD
2	CR3022_091620_ETHcD_30_E.raw	F2:31001	VFLFPPSDEQLKSG	F2:5166	14	96	96	14	782.4078	2	48.44	-	7.0975E7	1562.7981	1.9		98 99 99 91 93 96 99 100 100 97 98 98 95 92	VFLFPPSDEQLKSG	ETHCD
6	CR3022_091620_ETHcD_35_E.raw	F6:16529	TVLHQDWLDGKEYKC(+57.02)KV	F6:3793	17	96	96	17	530.5227	4	35.36	-	9.7616E6	2118.0566	2.4	Carbamidomethylation	85 86 95 93 95 99 99 99 98 99 100 100 100 100 100 100 100	TVLHQDWLDGKEYKC(+57.02)KV	ETHCD
13	CR3022_091620_HCD_C.raw	F13:29692	AC(+57.02)EVTHRAASSPVTKSF	F13:4190	17	96	96	17	924.4520	2	33.06	-	1.1223E8	1846.8997	-5.5	Carbamidomethylation	93 94 99 99 100 99 90 81 90 100 100 100 100 100 100 100 100	AC(+57.02)EVTHRAASSPVTKSF	HCD
13	CR3022_091620_HCD_C.raw	F13:1345	SPVTKSF	F13:2675	7	96	96	7	383.2112	2	23.19	-	3.1304E6	764.4068	1.3		97 98 99 99 96 94 94	SPVTKSF	HCD
12	CR3022_091620_ETHcD_40_T.raw	F12:12130	KLDPGSEETQTLVR	F12:2852	14	96	96	14	524.9462	3	28.84	-	7.796E5	1571.8154	0.8		89 86 92 98 99 99 100 100 99 96 98 99 100 100	KLDPGSEETQTLVR	ETHCD
2	CR3022_091620_ETHcD_30_E.raw	F2:18570	PC(+57.02)PC(+57.02)PAPELL	F2:5078	10	96	96	10	577.2732	2	47.63	-	5.5116E6	1152.5308	0.9	Carbamidomethylation	94 88 96 96 98 96 99 100 100 100	PC(+57.02)PC(+57.02)PAPELL	ETHCD
10	CR3022_091620_ETHcD_40_E.raw	F10:1187	AERELVRDL	F10:2689	9	96	96	9	367.5402	3	26.00	-	6.7083E5	1099.5986	0.1		91 92 97 99 99 100 98 98 96	AERELVRDL	ETHCD
1	CR3022_091620_ETHcD_30_C.raw	-	C(+57.02)SSVM(+15.99)HEALHNH(+15.99)F	F1:2279	13	96	96	13	400.9214	4	21.88	-	0	1599.6558	0.6	Carbamidomethylation; Oxidation (M); Oxidation (HW)	85 94 96 96 99 100 100 98 98 98 98 98 99	C(+57.02)SSVM(+15.99)HEALHNH(+15.99)F	ETHCD
15	CR3022_091620_HCD_P.raw	F15:25163	SC(+57.02)SVMHEALHNHYTPVF	F15:2925	17	96	96	17	676.9727	3	22.73	-	6.7409E7	2027.8982	-1.0	Carbamidomethylation	97 100 100 100 100 99 99 99 99 99 99 98 99 99 79 82 95	SC(+57.02)SVMHEALHNHYTPVF	HCD
3	CR3022_091620_ETHcD_30_P.raw	F3:1053	SQRFPKAEF	F3:3290	9	96	96	9	370.5288	3	28.59	-	4.9429E5	1108.5664	-1.6		89 92 99 95 96 100 100 100 100	SQRFPKAEF	ETHCD
6	CR3022_091620_ETHcD_35_E.raw	F6:8823	LHQDWLDGKEYKC(+57.02)K	F6:2783	14	96	96	14	455.7262	4	26.96	-	2.4948E6	1818.8723	1.9	Carbamidomethylation	90 84 89 99 100 100 99 98 99 100 100 100 99 98	LHQDWLDGKEYKC(+57.02)K	ETHCD
15	CR3022_091620_HCD_P.raw	F15:2135	FDNRLVNHF	F15:5810	9	96	96	9	387.8644	3	34.96	-	2.747E6	1160.5728	-1.2		99 99 94 93 97 96 94 99 100	FDNRLVNHF	HCD
2	CR3022_091620_ETHcD_30_E.raw	F2:18196	LLKRNSTLPT	F2:2145	10	96	96	10	571.8488	2	20.72	-	2.7733E5	1141.6819	0.9		100 100 99 93 92 93 95 97 99 99	LLKRNSTLPT	ETHCD
12	CR3022_091620_ETHcD_40_T.raw	-	SGTASVVC(+57.02)LLNDFYPR	F12:7057	16	96	96	16	600.2991	3	58.60	-	0	1797.8718	2.1	Carbamidomethylation	92 91 98 98 98 99 91 89 99 99 99 100 100 97 98 100	SGTASVVC(+57.02)LLNDFYPR	ETHCD
10	CR3022_091620_ETHcD_40_E.raw	F10:8985	LHQDWLDGKEYKC(+57.02)K	F10:2795	14	96	96	14	455.7257	4	27.00	-	2.3333E6	1818.8723	0.8	Carbamidomethylation	91 85 89 99 99 100 98 98 99 99 99 100 100 99	LHQDWLDGKEYKC(+57.02)K	ETHCD
1	CR3022_091620_ETHcD_30_C.raw	F1:2821	KSRWQQGNVF	F1:3212	10	96	96	10	417.2199	3	30.26	-	3.9915E5	1248.6362	1.3		96 92 97 98 96 93 96 98 100 100	KSRWQQGNVF	ETHCD
14	CR3022_091620_HCD_E.raw	F14:7867	VMHEALHDHYT	F14:2376	11	96	96	11	451.5402	3	20.74	-	5.8772E5	1351.5979	0.6		99 99 100 100 99 99 99 100 97 83 88	VMHEALHDHYT	HCD
2	CR3022_091620_ETHcD_30_E.raw	F2:11099	LLNHPGQLS	F2:2621	9	96	96	9	489.7734	2	25.25	-	7.5595E5	977.5294	2.8		100 100 97 94 92 94 96 99 98	LLNHPGQLS	ETHCD
2	CR3022_091620_ETHcD_30_E.raw	F2:12138	VDGPSGKLWRDGRG	F2:2637	14	96	96	14	500.5956	3	25.54	-	6.9996E5	1498.7639	0.8		99 98 93 95 99 100 100 99 96 97 97 95 96 91	VDGPSGKLWRDGRG	ETHCD
10	CR3022_091620_ETHcD_40_E.raw	F10:8323	DFYPREA	F10:3697	7	96	96	7	449.2091	2	34.50	-	1.9212E7	896.4028	1.0		99 97 91 93 97 100 99	DFYPREA	ETHCD
7	CR3022_091620_ETHcD_35_P.raw	-	FSETGAGKHVPRAVF	F7:3400	15	96	96	15	534.9510	3	29.55	-	0	1601.8313	0.0		90 92 99 99 97 95 96 97 97 97 98 99 96 98 99	FSETGAGKHVPRAVF	ETHCD
10	CR3022_091620_ETHcD_40_E.raw	F10:3157	LKVTDLT	F10:3112	7	96	96	7	395.2395	2	29.56	-	8.6155E5	788.4644	0.1		88 91 99 100 100 100 100	LKVTDLT	ETHCD
3	CR3022_091620_ETHcD_30_P.raw	F3:15104	GERATLDC(+57.02)KSSQSVL	F3:3193	15	96	96	15	550.9420	3	27.95	-	1.1194E7	1649.8042	-0.1	Carbamidomethylation	92 94 99 100 100 100 99 98 100 100 99 97 100 100 74	GERATLDC(+57.02)KSSQSVL	ETHCD
16	CR3022_091620_HCD_T.raw	F16:16588	FNW(+15.99)YVDREVHNAK	F16:4852	13	96	96	13	565.2723	3	38.35	-	1.6742E7	1692.8008	-3.4	Oxidation (HW)	91 96 96 99 100 100 99 100 99 96 90 96 96	FNW(+15.99)YVDREVHNAK	HCD
6	CR3022_091620_ETHcD_35_E.raw	-	HLNHYTQKSL	F6:1737	10	96	96	10	620.8263	2	16.81	-	0	1239.6360	1.7		87 92 97 99 100 99 99 100 98 96	HLNHYTQKSL	ETHCD
3	CR3022_091620_ETHcD_30_P.raw	-	VSHEDPEVKFH(+15.99)F	F3:5130	12	96	96	12	496.2371	3	41.43	-	0	1485.6887	0.4	Oxidation (HW)	92 82 90 99 99 99 100 100 100 100 99 100	VSHEDPEVKFH(+15.99)F	ETHCD
16	CR3022_091620_HCD_T.raw	F16:11867	VWNLANC(+57.02)K	F16:3920	8	96	96	8	502.7532	2	32.63	-	1.6221E5	1003.4909	1.0	Carbamidomethylation	93 97 97 98 98 96 95 99	VWNLANC(+57.02)K	HCD
4	CR3022_091620_ETHcD_30_T.raw	F4:11422	YESLTDPSK	F4:2388	9	96	96	9	520.2515	2	24.30	-	4.8123E5	1038.4869	1.5		98 98 99 98 95 92 91 98 100	YESLTDPSK	ETHCD
13	CR3022_091620_HCD_C.raw	F13:5607	TVLHQDW(+15.99)	F13:3383	7	96	96	7	457.7213	2	26.64	-	1.1359E6	913.4294	-1.5	Oxidation (HW)	90 95 99 98 96 99 100	TVLHQDW(+15.99)	HCD
7	CR3022_091620_ETHcD_35_P.raw	-	LFPPKPKDTL	F7:3779	10	96	96	10	385.8976	3	32.32	-	0	1154.6699	0.9		94 90 96 98 96 97 98 98 99 100	LFPPKPKDTL	ETHCD
16	CR3022_091620_HCD_T.raw	F16:3527	EGLELLK	F16:4844	7	96	96	7	401.2402	2	38.24	-	4.3595E5	800.4644	1.9		93 95 98 98 97 99 98	EGLELLK	HCD
8	CR3022_091620_ETHcD_35_T.raw	-	YVAFTDTER	F8:3007	9	96	96	9	551.2659	2	30.22	-	0	1100.5139	3.0		99 99 100 99 95 92 89 98 100	YVAFTDTER	ETHCD
[truncated: 50,092 more rows]
