# Supplementary material for: A Handle on Mass Coincidence Errors in De Novo Sequencing of Antibodies by Bottom-up Proteomics
Source: J Proteome Res. 2024 Jun 27;23(8):3552–9. doi: 10.1021/acs.jproteome.4c00188 (PMC11301774; doi:10.1021/acs.jproteome.4c00188)
Supplement: Supplementary file 1 — pr4c00188_si_001.zip [file pr4c00188_si_001.zip › supplementary data/mass-based-benchmark/bin/datasets/herceptin.txt]

Version         : 1.5

Input ->
    Peaks ->
        Path     : 200305_HER_test_04_DENOVO.csv
        Format   : X+
        Name     : 01
        CutoffALC: 95
        RawDataDirectory: raw
        XleDisambiguation: True
    <-
<-

TemplateMatching ->
    EnforceUnique      : 0.9
    CutoffScore        : 10
    AmbiguityThreshold : 0.9

    include!(bin/alphabets/mass_alphabet.txt)

    Segments->
        include!(bin/templates/Homo_sapiens_Heavy_Chain.txt)
        include!(bin/templates/Homo_sapiens_Light_Chain.txt)
        include!(bin/templates/common_contaminants.txt)
    <-
<-

Recombine->
    -Pick the <n> highest scoring templates from each segment
    N          : 1
    -Decoy      : True
    CutoffScore: 10

    -Separated by whitespace means directly attached
    -Separated by * means with a gap attached
    Order->
        Homo sapiens Heavy Chain: IGHV * IGHJ IGHC
        Homo sapiens Light Chain: IGLV IGLJ IGLC
    <-
<-

Report ->
    Folder: results/{datetime} {name}/
    HTML ->
        Path: report.html
    <-
    FASTA ->
        Path: sequences.fasta
        OutputType: Recombine
    <-
<-
