# Supplementary material for: A Handle on Mass Coincidence Errors in De Novo Sequencing of Antibodies by Bottom-up Proteomics
Source: J Proteome Res. 2024 Jun 27;23(8):3552–9. doi: 10.1021/acs.jproteome.4c00188 (PMC11301774; doi:10.1021/acs.jproteome.4c00188)
Supplement: Supplementary file 1 — pr4c00188_si_001.zip [file pr4c00188_si_001.zip › supplementary data/mass-based-benchmark/bin/datasets/test.cif]

data_1
#
loop_
_atom_site.group_PDB
_atom_site.id
_atom_site.type_symbol
_atom_site.label_atom_id
_atom_site.label_alt_id
_atom_site.label_comp_id
_atom_site.label_asym_id
_atom_site.label_entity_id
_atom_site.label_seq_id
_atom_site.pdbx_PDB_ins_code
_atom_site.Cartn_x
_atom_site.Cartn_y
_atom_site.Cartn_z
_atom_site.occupancy
_atom_site.B_iso_or_equiv
_atom_site.auth_seq_id
_atom_site.auth_asym_id
_atom_site.pdbx_PDB_model_num
ATOM 1     N N   . ASP A ? 1   ? 240.022 190.909 183.151 1 61.612648 1   A 1
ATOM 2     C CA  . ASP A ? 1   ? 239.833 189.812 184.095 1 61.612648 1   A 1
ATOM 3     C C   . ASP A ? 1   ? 239.930 190.306 185.537 1 61.612648 1   A 1
ATOM 4     O O   . ASP A ? 1   ? 240.543 191.337 185.806 1 61.612648 1   A 1
ATOM 5     C CB  . ASP A ? 1   ? 240.862 188.707 183.847 1 61.612648 1   A 1
ATOM 6     C CG  . ASP A ? 1   ? 241.552 188.297 184.877 1 61.612648 1   A 1
ATOM 7     O OD1 . ASP A ? 1   ? 241.264 188.884 185.790 1 61.612648 1   A 1
ATOM 8     O OD2 . ASP A ? 1   ? 242.393 187.381 184.774 1 61.612648 1   A 1
ATOM 9     N N   . VAL A ? 2   ? 239.812 189.784 186.571 1 100.0     2   A 1
ATOM 10    C CA  . VAL A ? 2   ? 240.171 190.542 187.765 1 100.0     2   A 1
ATOM 11    C C   . VAL A ? 2   ? 241.681 190.480 187.982 1 100.0     2   A 1
ATOM 12    O O   . VAL A ? 2   ? 242.258 189.394 188.072 1 100.0     2   A 1
ATOM 13    C CB  . VAL A ? 2   ? 239.431 190.016 189.015 1 100.0     2   A 1
ATOM 14    C CG1 . VAL A ? 2   ? 239.809 190.832 190.250 1 100.0     2   A 1
ATOM 15    C CG2 . VAL A ? 2   ? 237.920 190.046 188.793 1 100.0     2   A 1
ATOM 16    N N   . GLN A ? 3   ? 242.252 191.544 188.302 1 100.0     3   A 1
ATOM 17    C CA  . GLN A ? 3   ? 243.680 191.739 188.527 1 100.0     3   A 1
ATOM 18    C C   . GLN A ? 3   ? 243.931 192.574 189.780 1 100.0     3   A 1
ATOM 19    O O   . GLN A ? 3   ? 243.461 193.709 189.879 1 100.0     3   A 1
ATOM 20    C CB  . GLN A ? 3   ? 244.330 192.405 187.314 1 100.0     3   A 1
ATOM 21    C CG  . GLN A ? 3   ? 244.618 191.448 186.168 1 100.0     3   A 1
ATOM 22    C CD  . GLN A ? 3   ? 245.551 192.037 185.130 1 100.0     3   A 1
ATOM 23    O OE1 . GLN A ? 3   ? 246.018 193.168 185.271 1 100.0     3   A 1
ATOM 24    N NE2 . GLN A ? 3   ? 245.827 191.276 184.080 1 100.0     3   A 1
ATOM 25    N N   . CYS A ? 4   ? 244.411 192.067 190.798 1 100.0     4   A 1
ATOM 26    C CA  . CYS A ? 4   ? 244.838 192.741 192.019 1 100.0     4   A 1
ATOM 27    C C   . CYS A ? 4   ? 246.355 192.877 192.065 1 100.0     4   A 1
ATOM 28    O O   . CYS A ? 4   ? 247.061 191.910 192.355 1 100.0     4   A 1
ATOM 29    C CB  . CYS A ? 4   ? 244.348 191.981 193.251 1 100.0     4   A 1
ATOM 30    S SG  . CYS A ? 4   ? 242.550 191.833 193.347 1 100.0     4   A 1
ATOM 31    N N   . THR A ? 5   ? 246.968 193.920 191.773 1 100.0     5   A 1
ATOM 32    C CA  . THR A ? 5   ? 248.414 194.107 191.807 1 100.0     5   A 1
ATOM 33    C C   . THR A ? 5   ? 248.837 194.819 193.089 1 100.0     5   A 1
ATOM 34    O O   . THR A ? 5   ? 248.091 195.643 193.622 1 100.0     5   A 1
ATOM 35    C CB  . THR A ? 5   ? 248.903 194.907 190.586 1 100.0     5   A 1
ATOM 36    O OG1 . THR A ? 5   ? 248.346 196.226 190.632 1 100.0     5   A 1
ATOM 37    C CG2 . THR A ? 5   ? 248.482 194.235 189.283 1 100.0     5   A 1
ATOM 38    N N   . GLU A ? 6   ? 249.674 194.456 193.767 1 100.0     6   A 1
ATOM 39    C CA  . GLU A ? 6   ? 250.137 194.928 195.069 1 100.0     6   A 1
ATOM 40    C C   . GLU A ? 6   ? 251.466 195.667 194.948 1 100.0     6   A 1
ATOM 41    O O   . GLU A ? 6   ? 252.339 195.264 194.177 1 100.0     6   A 1
ATOM 42    C CB  . GLU A ? 6   ? 250.273 193.758 196.048 1 100.0     6   A 1
ATOM 43    C CG  . GLU A ? 6   ? 249.033 192.880 196.132 1 100.0     6   A 1
ATOM 44    C CD  . GLU A ? 6   ? 249.260 191.596 196.914 1 100.0     6   A 1
ATOM 45    O OE1 . GLU A ? 6   ? 250.413 191.329 197.321 1 100.0     6   A 1
ATOM 46    O OE2 . GLU A ? 6   ? 248.276 190.850 197.120 1 100.0     6   A 1
ATOM 47    N N   . SER A ? 7   ? 251.601 196.734 195.640 1 100.0     7   A 1
ATOM 48    C CA  . SER A ? 7   ? 252.910 197.363 195.785 1 100.0     7   A 1
ATOM 49    C C   . SER A ? 7   ? 253.133 197.853 197.212 1 100.0     7   A 1
ATOM 50    O O   . SER A ? 7   ? 252.176 198.048 197.964 1 100.0     7   A 1
ATOM 51    C CB  . SER A ? 7   ? 253.056 198.529 194.807 1 100.0     7   A 1
ATOM 52    O OG  . SER A ? 7   ? 252.139 199.564 195.119 1 100.0     7   A 1
ATOM 53    N N   . GLY A ? 8   ? 254.046 198.237 197.711 1 100.0     8   A 1
ATOM 54    C CA  . GLY A ? 8   ? 254.719 198.860 198.839 1 100.0     8   A 1
ATOM 55    C C   . GLY A ? 8   ? 255.418 197.862 199.742 1 100.0     8   A 1
ATOM 56    O O   . GLY A ? 8   ? 255.700 198.151 200.895 1 100.0     8   A 1
ATOM 57    N N   . GLY A ? 9   ? 256.110 196.885 199.578 1 100.0     9   A 1
ATOM 58    C CA  . GLY A ? 9   ? 256.583 196.269 200.808 1 100.0     9   A 1
ATOM 59    C C   . GLY A ? 9   ? 258.090 196.108 200.853 1 100.0     9   A 1
ATOM 60    O O   . GLY A ? 9   ? 258.787 196.461 199.900 1 100.0     9   A 1
ATOM 61    N N   . GLY A ? 10  ? 258.852 195.524 201.184 1 100.0     10  A 1
ATOM 62    C CA  . GLY A ? 10  ? 260.296 195.589 201.339 1 100.0     10  A 1
ATOM 63    C C   . GLY A ? 10  ? 260.762 195.233 202.738 1 100.0     10  A 1
ATOM 64    O O   . GLY A ? 10  ? 260.018 194.625 203.510 1 100.0     10  A 1
ATOM 65    N N   . LEU A ? 11  ? 261.887 195.821 202.969 1 100.0     11  A 1
ATOM 66    C CA  . LEU A ? 11  ? 262.651 195.651 204.200 1 100.0     11  A 1
ATOM 67    C C   . LEU A ? 11  ? 262.491 196.864 205.110 1 100.0     11  A 1
ATOM 68    O O   . LEU A ? 11  ? 262.869 197.978 204.739 1 100.0     11  A 1
ATOM 69    C CB  . LEU A ? 11  ? 264.132 195.425 203.886 1 100.0     11  A 1
ATOM 70    C CG  . LEU A ? 11  ? 265.047 195.161 205.083 1 100.0     11  A 1
ATOM 71    C CD1 . LEU A ? 11  ? 264.748 193.793 205.686 1 100.0     11  A 1
ATOM 72    C CD2 . LEU A ? 11  ? 266.511 195.261 204.670 1 100.0     11  A 1
ATOM 73    N N   . VAL A ? 12  ? 262.110 196.653 206.319 1 100.0     12  A 1
ATOM 74    C CA  . VAL A ? 12  ? 261.986 197.774 207.245 1 100.0     12  A 1
ATOM 75    C C   . VAL A ? 12  ? 262.625 197.412 208.584 1 100.0     12  A 1
ATOM 76    O O   . VAL A ? 12  ? 262.809 196.233 208.892 1 100.0     12  A 1
ATOM 77    C CB  . VAL A ? 12  ? 260.509 198.179 207.452 1 100.0     12  A 1
ATOM 78    C CG1 . VAL A ? 12  ? 259.722 197.040 208.098 1 100.0     12  A 1
ATOM 79    C CG2 . VAL A ? 12  ? 260.418 199.445 208.302 1 100.0     12  A 1
ATOM 80    N N   . LYS A ? 13  ? 262.978 198.460 209.318 1 100.0     13  A 1
ATOM 81    C CA  . LYS A ? 13  ? 263.570 198.233 210.633 1 100.0     13  A 1
ATOM 82    C C   . LYS A ? 13  ? 262.497 197.916 211.671 1 100.0     13  A 1
ATOM 83    O O   . LYS A ? 13  ? 261.355 198.364 211.549 1 100.0     13  A 1
ATOM 84    C CB  . LYS A ? 13  ? 264.382 199.451 211.074 1 100.0     13  A 1
ATOM 85    C CG  . LYS A ? 13  ? 265.583 199.749 210.188 1 100.0     13  A 1
ATOM 86    C CD  . LYS A ? 13  ? 266.822 198.995 210.654 1 100.0     13  A 1
ATOM 87    C CE  . LYS A ? 13  ? 268.069 199.454 209.911 1 100.0     13  A 1
ATOM 88    N NZ  . LYS A ? 13  ? 269.230 198.551 210.167 1 100.0     13  A 1
ATOM 89    N N   . PRO A ? 14  ? 262.743 197.180 212.759 1 100.0     14  A 1
ATOM 90    C CA  . PRO A ? 14  ? 261.702 197.107 213.786 1 100.0     14  A 1
ATOM 91    C C   . PRO A ? 14  ? 261.342 198.476 214.360 1 100.0     14  A 1
ATOM 92    O O   . PRO A ? 14  ? 262.232 199.261 214.699 1 100.0     14  A 1
ATOM 93    C CB  . PRO A ? 14  ? 262.327 196.213 214.860 1 100.0     14  A 1
ATOM 94    C CG  . PRO A ? 14  ? 263.633 195.776 214.279 1 100.0     14  A 1
ATOM 95    C CD  . PRO A ? 14  ? 263.792 196.414 212.929 1 100.0     14  A 1
ATOM 96    N N   . GLY A ? 15  ? 260.234 198.856 214.366 1 100.0     15  A 1
ATOM 97    C CA  . GLY A ? 15  ? 259.629 200.072 214.885 1 100.0     15  A 1
ATOM 98    C C   . GLY A ? 15  ? 259.288 201.078 213.802 1 100.0     15  A 1
ATOM 99    O O   . GLY A ? 15  ? 258.855 202.193 214.098 1 100.0     15  A 1
ATOM 100   N N   . GLY A ? 16  ? 259.452 200.695 212.627 1 100.0     16  A 1
ATOM 101   C CA  . GLY A ? 16  ? 259.302 201.536 211.451 1 100.0     16  A 1
ATOM 102   C C   . GLY A ? 16  ? 257.917 201.463 210.837 1 100.0     16  A 1
ATOM 103   O O   . GLY A ? 16  ? 257.073 200.685 211.287 1 100.0     16  A 1
ATOM 104   N N   . SER A ? 17  ? 257.671 202.160 209.924 1 100.0     17  A 1
ATOM 105   C CA  . SER A ? 17  ? 256.417 202.299 209.192 1 100.0     17  A 1
ATOM 106   C C   . SER A ? 17  ? 256.559 201.815 207.753 1 100.0     17  A 1
ATOM 107   O O   . SER A ? 17  ? 257.618 201.972 207.142 1 100.0     17  A 1
ATOM 108   C CB  . SER A ? 17  ? 255.947 203.754 209.205 1 100.0     17  A 1
ATOM 109   O OG  . SER A ? 17  ? 255.696 204.190 210.529 1 100.0     17  A 1
ATOM 110   N N   . LEU A ? 18  ? 255.400 201.305 207.219 1 100.0     18  A 1
ATOM 111   C CA  . LEU A ? 18  ? 255.357 200.967 205.800 1 100.0     18  A 1
ATOM 112   C C   . LEU A ? 18  ? 253.940 201.098 205.253 1 100.0     18  A 1
ATOM 113   O O   . LEU A ? 18  ? 252.968 200.842 205.967 1 100.0     18  A 1
ATOM 114   C CB  . LEU A ? 18  ? 255.876 199.545 205.572 1 100.0     18  A 1
ATOM 115   C CG  . LEU A ? 18  ? 256.057 199.115 204.115 1 100.0     18  A 1
ATOM 116   C CD1 . LEU A ? 18  ? 257.209 199.881 203.475 1 100.0     18  A 1
ATOM 117   C CD2 . LEU A ? 18  ? 256.293 197.611 204.026 1 100.0     18  A 1
ATOM 118   N N   . ARG A ? 19  ? 253.728 201.492 203.944 1 100.0     19  A 1
ATOM 119   C CA  . ARG A ? 19  ? 252.369 201.532 203.415 1 100.0     19  A 1
ATOM 120   C C   . ARG A ? 19  ? 252.223 200.611 202.209 1 100.0     19  A 1
ATOM 121   O O   . ARG A ? 19  ? 252.926 200.772 201.209 1 100.0     19  A 1
ATOM 122   C CB  . ARG A ? 19  ? 251.983 202.963 203.031 1 100.0     19  A 1
ATOM 123   C CG  . ARG A ? 19  ? 250.609 203.080 202.394 1 100.0     19  A 1
ATOM 124   C CD  . ARG A ? 19  ? 250.182 204.531 202.236 1 100.0     19  A 1
ATOM 125   N NE  . ARG A ? 19  ? 248.837 204.641 201.691 1 100.0     19  A 1
ATOM 126   C CZ  . ARG A ? 19  ? 248.193 205.777 201.484 1 100.0     19  A 1
ATOM 127   N NH1 . ARG A ? 19  ? 248.763 206.928 201.774 1 100.0     19  A 1
ATOM 128   N NH2 . ARG A ? 19  ? 246.972 205.764 200.983 1 100.0     19  A 1
ATOM 129   N N   . LEU A ? 20  ? 251.249 199.736 202.333 1 100.0     20  A 1
ATOM 130   C CA  . LEU A ? 20  ? 250.948 198.767 201.284 1 100.0     20  A 1
ATOM 131   C C   . LEU A ? 20  ? 249.755 199.222 200.451 1 100.0     20  A 1
ATOM 132   O O   . LEU A ? 20  ? 248.787 199.765 200.989 1 100.0     20  A 1
ATOM 133   C CB  . LEU A ? 20  ? 250.667 197.390 201.891 1 100.0     20  A 1
ATOM 134   C CG  . LEU A ? 20  ? 251.803 196.759 202.696 1 100.0     20  A 1
ATOM 135   C CD1 . LEU A ? 20  ? 251.308 195.516 203.428 1 100.0     20  A 1
ATOM 136   C CD2 . LEU A ? 20  ? 252.977 196.416 201.785 1 100.0     20  A 1
ATOM 137   N N   . SER A ? 21  ? 249.783 199.027 199.165 1 100.0     21  A 1
ATOM 138   C CA  . SER A ? 21  ? 248.664 199.320 198.274 1 100.0     21  A 1
ATOM 139   C C   . SER A ? 21  ? 248.342 198.126 197.382 1 100.0     21  A 1
ATOM 140   O O   . SER A ? 21  ? 249.231 197.347 197.032 1 100.0     21  A 1
ATOM 141   C CB  . SER A ? 21  ? 248.973 200.543 197.410 1 100.0     21  A 1
ATOM 142   O OG  . SER A ? 21  ? 249.288 201.663 198.219 1 100.0     21  A 1
ATOM 143   N N   . CYS A ? 22  ? 247.026 198.130 197.087 1 100.0     22  A 1
ATOM 144   C CA  . CYS A ? 22  ? 246.471 197.161 196.148 1 100.0     22  A 1
ATOM 145   C C   . CYS A ? 22  ? 245.565 197.845 195.132 1 100.0     22  A 1
ATOM 146   O O   . CYS A ? 22  ? 244.606 198.523 195.505 1 100.0     22  A 1
ATOM 147   C CB  . CYS A ? 22  ? 245.692 196.078 196.893 1 100.0     22  A 1
ATOM 148   S SG  . CYS A ? 22  ? 244.758 194.977 195.808 1 100.0     22  A 1
ATOM 149   N N   . ALA A ? 23  ? 245.868 197.643 193.870 1 100.0     23  A 1
ATOM 150   C CA  . ALA A ? 23  ? 245.073 198.197 192.777 1 100.0     23  A 1
ATOM 151   C C   . ALA A ? 23  ? 244.300 197.100 192.050 1 100.0     23  A 1
ATOM 152   O O   . ALA A ? 23  ? 244.893 196.142 191.549 1 100.0     23  A 1
ATOM 153   C CB  . ALA A ? 23  ? 245.969 198.951 191.797 1 100.0     23  A 1
ATOM 154   N N   . ALA A ? 24  ? 242.949 197.290 192.113 1 100.0     24  A 1
ATOM 155   C CA  . ALA A ? 24  ? 242.028 196.281 191.593 1 100.0     24  A 1
ATOM 156   C C   . ALA A ? 24  ? 241.519 196.666 190.207 1 100.0     24  A 1
ATOM 157   O O   . ALA A ? 24  ? 241.123 197.812 189.980 1 100.0     24  A 1
ATOM 158   C CB  . ALA A ? 24  ? 240.856 196.086 192.552 1 100.0     24  A 1
ATOM 159   N N   . SER A ? 25  ? 241.473 195.858 189.265 1 100.0     25  A 1
ATOM 160   C CA  . SER A ? 25  ? 240.804 196.099 187.991 1 100.0     25  A 1
ATOM 161   C C   . SER A ? 25  ? 239.945 194.907 187.583 1 100.0     25  A 1
ATOM 162   O O   . SER A ? 25  ? 240.262 193.764 187.915 1 100.0     25  A 1
ATOM 163   C CB  . SER A ? 25  ? 241.828 196.398 186.895 1 100.0     25  A 1
ATOM 164   O OG  . SER A ? 25  ? 242.714 195.307 186.723 1 100.0     25  A 1
ATOM 165   N N   . GLY A ? 26  ? 238.938 195.081 186.699 1 100.0     26  A 1
ATOM 166   C CA  . GLY A ? 26  ? 238.075 193.962 186.355 1 100.0     26  A 1
ATOM 167   C C   . GLY A ? 26  ? 236.827 193.884 187.214 1 100.0     26  A 1
ATOM 168   O O   . GLY A ? 26  ? 236.029 192.955 187.075 1 100.0     26  A 1
ATOM 169   N N   . TYR A ? 27  ? 236.572 194.977 188.162 1 100.0     27  A 1
ATOM 170   C CA  . TYR A ? 27  ? 235.193 194.700 188.547 1 100.0     27  A 1
ATOM 171   C C   . TYR A ? 27  ? 234.446 195.989 188.864 1 100.0     27  A 1
ATOM 172   O O   . TYR A ? 27  ? 235.034 197.073 188.855 1 100.0     27  A 1
ATOM 173   C CB  . TYR A ? 27  ? 235.150 193.761 189.756 1 100.0     27  A 1
ATOM 174   C CG  . TYR A ? 27  ? 235.904 194.280 190.955 1 100.0     27  A 1
ATOM 175   C CD1 . TYR A ? 27  ? 237.287 194.144 191.045 1 100.0     27  A 1
ATOM 176   C CD2 . TYR A ? 27  ? 235.237 194.907 192.000 1 100.0     27  A 1
ATOM 177   C CE1 . TYR A ? 27  ? 237.986 194.619 192.148 1 100.0     27  A 1
ATOM 178   C CE2 . TYR A ? 27  ? 235.926 195.386 193.108 1 100.0     27  A 1
ATOM 179   C CZ  . TYR A ? 27  ? 237.298 195.238 193.173 1 100.0     27  A 1
ATOM 180   O OH  . TYR A ? 27  ? 237.985 195.710 194.268 1 100.0     27  A 1
ATOM 181   N N   . PRO A ? 28  ? 233.095 195.902 189.659 1 100.0     28  A 1
ATOM 182   C CA  . PRO A ? 28  ? 232.795 197.112 190.427 1 100.0     28  A 1
ATOM 183   C C   . PRO A ? 28  ? 233.311 197.043 191.863 1 100.0     28  A 1
ATOM 184   O O   . PRO A ? 28  ? 232.749 196.321 192.690 1 100.0     28  A 1
ATOM 185   C CB  . PRO A ? 28  ? 231.266 197.179 190.399 1 100.0     28  A 1
ATOM 186   C CG  . PRO A ? 28  ? 230.842 195.921 189.712 1 100.0     28  A 1
ATOM 187   C CD  . PRO A ? 28  ? 232.072 195.165 189.299 1 100.0     28  A 1
ATOM 188   N N   . PHE A ? 29  ? 234.291 197.985 192.079 1 100.0     29  A 1
ATOM 189   C CA  . PHE A ? 29  ? 235.153 197.974 193.255 1 100.0     29  A 1
ATOM 190   C C   . PHE A ? 29  ? 234.380 198.402 194.497 1 100.0     29  A 1
ATOM 191   O O   . PHE A ? 29  ? 234.580 197.849 195.580 1 100.0     29  A 1
ATOM 192   C CB  . PHE A ? 29  ? 236.361 198.892 193.046 1 100.0     29  A 1
ATOM 193   C CG  . PHE A ? 29  ? 237.370 198.832 194.161 1 100.0     29  A 1
ATOM 194   C CD1 . PHE A ? 29  ? 238.199 197.727 194.307 1 100.0     29  A 1
ATOM 195   C CD2 . PHE A ? 29  ? 237.488 199.880 195.064 1 100.0     29  A 1
ATOM 196   C CE1 . PHE A ? 29  ? 239.134 197.668 195.339 1 100.0     29  A 1
ATOM 197   C CE2 . PHE A ? 29  ? 238.419 199.829 196.097 1 100.0     29  A 1
ATOM 198   C CZ  . PHE A ? 29  ? 239.240 198.721 196.233 1 100.0     29  A 1
ATOM 199   N N   . SER A ? 30  ? 233.349 199.217 194.255 1 100.0     30  A 1
ATOM 200   C CA  . SER A ? 30  ? 232.576 199.748 195.373 1 100.0     30  A 1
ATOM 201   C C   . SER A ? 30  ? 231.516 198.753 195.833 1 100.0     30  A 1
ATOM 202   O O   . SER A ? 30  ? 230.944 198.903 196.915 1 100.0     30  A 1
ATOM 203   C CB  . SER A ? 30  ? 231.913 201.070 194.987 1 100.0     30  A 1
ATOM 204   O OG  . SER A ? 30  ? 231.142 200.921 193.808 1 100.0     30  A 1
ATOM 205   N N   . SER A ? 31  ? 231.350 197.618 195.354 1 100.0     31  A 1
ATOM 206   C CA  . SER A ? 31  ? 230.407 196.584 195.766 1 100.0     31  A 1
ATOM 207   C C   . SER A ? 31  ? 231.089 195.521 196.620 1 100.0     31  A 1
ATOM 208   O O   . SER A ? 31  ? 230.435 194.602 197.117 1 100.0     31  A 1
ATOM 209   C CB  . SER A ? 31  ? 229.762 195.929 194.543 1 100.0     31  A 1
ATOM 210   O OG  . SER A ? 31  ? 229.388 196.891 193.596 1 100.0     31  A 1
ATOM 211   N N   . TYR A ? 32  ? 232.283 195.492 196.838 1 100.0     32  A 1
ATOM 212   C CA  . TYR A ? 32  ? 232.995 194.386 197.468 1 100.0     32  A 1
ATOM 213   C C   . TYR A ? 32  ? 233.712 194.847 198.730 1 100.0     32  A 1
ATOM 214   O O   . TYR A ? 32  ? 234.164 195.991 198.812 1 100.0     32  A 1
ATOM 215   C CB  . TYR A ? 32  ? 234.000 193.768 196.492 1 100.0     32  A 1
ATOM 216   C CG  . TYR A ? 32  ? 233.359 193.100 195.301 1 100.0     32  A 1
ATOM 217   C CD1 . TYR A ? 32  ? 232.799 191.829 195.408 1 100.0     32  A 1
ATOM 218   C CD2 . TYR A ? 32  ? 233.312 193.736 194.066 1 100.0     32  A 1
ATOM 219   C CE1 . TYR A ? 32  ? 232.208 191.209 194.313 1 100.0     32  A 1
ATOM 220   C CE2 . TYR A ? 32  ? 232.724 193.126 192.963 1 100.0     32  A 1
ATOM 221   C CZ  . TYR A ? 32  ? 232.175 191.864 193.097 1 100.0     32  A 1
ATOM 222   O OH  . TYR A ? 32  ? 231.592 191.254 192.009 1 100.0     32  A 1
ATOM 223   N N   . LYS A ? 33  ? 233.676 193.959 199.779 1 100.0     33  A 1
ATOM 224   C CA  . LYS A ? 33  ? 234.496 194.074 200.982 1 100.0     33  A 1
ATOM 225   C C   . LYS A ? 33  ? 235.913 193.566 200.731 1 100.0     33  A 1
ATOM 226   O O   . LYS A ? 33  ? 236.101 192.456 200.230 1 100.0     33  A 1
ATOM 227   C CB  . LYS A ? 33  ? 233.861 193.304 202.140 1 100.0     33  A 1
ATOM 228   C CG  . LYS A ? 33  ? 234.660 193.360 203.434 1 100.0     33  A 1
ATOM 229   C CD  . LYS A ? 33  ? 234.014 192.521 204.528 1 100.0     33  A 1
ATOM 230   C CE  . LYS A ? 33  ? 235.027 191.648 205.235 1 100.0     33  A 1
ATOM 231   N NZ  . LYS A ? 33  ? 234.545 191.207 206.573 1 100.0     33  A 1
ATOM 232   N N   . MET A ? 34  ? 236.944 194.448 200.952 1 100.0     34  A 1
ATOM 233   C CA  . MET A ? 34  ? 238.334 194.045 200.754 1 100.0     34  A 1
ATOM 234   C C   . MET A ? 34  ? 238.982 193.658 202.079 1 100.0     34  A 1
ATOM 235   O O   . MET A ? 34  ? 238.679 194.245 203.118 1 100.0     34  A 1
ATOM 236   C CB  . MET A ? 34  ? 239.131 195.169 200.090 1 100.0     34  A 1
ATOM 237   C CG  . MET A ? 34  ? 238.585 195.591 198.736 1 100.0     34  A 1
ATOM 238   S SD  . MET A ? 34  ? 238.740 194.268 197.473 1 100.0     34  A 1
ATOM 239   C CE  . MET A ? 34  ? 240.546 194.176 197.326 1 100.0     34  A 1
ATOM 240   N N   . SER A ? 35  ? 239.858 192.743 201.989 1 100.0     35  A 1
ATOM 241   C CA  . SER A ? 35  ? 240.595 192.239 203.143 1 100.0     35  A 1
ATOM 242   C C   . SER A ? 35  ? 242.092 192.180 202.860 1 100.0     35  A 1
ATOM 243   O O   . SER A ? 35  ? 242.507 192.059 201.705 1 100.0     35  A 1
ATOM 244   C CB  . SER A ? 35  ? 240.088 190.851 203.538 1 100.0     35  A 1
ATOM 245   O OG  . SER A ? 35  ? 238.748 190.915 203.989 1 100.0     35  A 1
ATOM 246   N N   . TRP A ? 36  ? 242.935 192.070 203.948 1 100.0     36  A 1
ATOM 247   C CA  . TRP A ? 36  ? 244.349 191.732 204.074 1 100.0     36  A 1
ATOM 248   C C   . TRP A ? 36  ? 244.530 190.427 204.842 1 100.0     36  A 1
ATOM 249   O O   . TRP A ? 36  ? 243.945 190.243 205.912 1 100.0     36  A 1
ATOM 250   C CB  . TRP A ? 36  ? 245.111 192.861 204.773 1 100.0     36  A 1
ATOM 251   C CG  . TRP A ? 36  ? 245.218 194.118 203.962 1 100.0     36  A 1
ATOM 252   C CD1 . TRP A ? 36  ? 244.373 195.192 203.993 1 100.0     36  A 1
ATOM 253   C CD2 . TRP A ? 36  ? 246.226 194.427 202.996 1 100.0     36  A 1
ATOM 254   N NE1 . TRP A ? 36  ? 244.796 196.152 203.103 1 100.0     36  A 1
ATOM 255   C CE2 . TRP A ? 36  ? 245.931 195.708 202.479 1 100.0     36  A 1
ATOM 256   C CE3 . TRP A ? 36  ? 247.353 193.746 202.517 1 100.0     36  A 1
ATOM 257   C CZ2 . TRP A ? 36  ? 246.723 196.321 201.506 1 100.0     36  A 1
ATOM 258   C CZ3 . TRP A ? 36  ? 248.140 194.358 201.548 1 100.0     36  A 1
ATOM 259   C CH2 . TRP A ? 36  ? 247.819 195.633 201.055 1 100.0     36  A 1
ATOM 260   N N   . VAL A ? 37  ? 245.277 189.559 204.255 1 100.0     37  A 1
ATOM 261   C CA  . VAL A ? 37  ? 245.721 188.271 204.780 1 100.0     37  A 1
ATOM 262   C C   . VAL A ? 37  ? 247.241 188.168 204.678 1 100.0     37  A 1
ATOM 263   O O   . VAL A ? 37  ? 247.815 188.398 203.611 1 100.0     37  A 1
ATOM 264   C CB  . VAL A ? 37  ? 245.055 187.094 204.033 1 100.0     37  A 1
ATOM 265   C CG1 . VAL A ? 37  ? 245.569 185.757 204.564 1 100.0     37  A 1
ATOM 266   C CG2 . VAL A ? 37  ? 243.535 187.174 204.159 1 100.0     37  A 1
ATOM 267   N N   . ARG A ? 38  ? 247.793 187.598 205.775 1 100.0     38  A 1
ATOM 268   C CA  . ARG A ? 38  ? 249.245 187.477 205.698 1 100.0     38  A 1
ATOM 269   C C   . ARG A ? 38  ? 249.698 186.067 206.059 1 100.0     38  A 1
ATOM 270   O O   . ARG A ? 38  ? 249.009 185.358 206.796 1 100.0     38  A 1
ATOM 271   C CB  . ARG A ? 38  ? 249.919 188.496 206.620 1 100.0     38  A 1
ATOM 272   C CG  . ARG A ? 38  ? 250.140 188.005 208.022 1 100.0     38  A 1
ATOM 273   C CD  . ARG A ? 38  ? 250.674 189.101 208.934 1 100.0     38  A 1
ATOM 274   N NE  . ARG A ? 38  ? 250.331 188.888 210.290 1 100.0     38  A 1
ATOM 275   C CZ  . ARG A ? 38  ? 250.693 189.663 211.298 1 100.0     38  A 1
ATOM 276   N NH1 . ARG A ? 38  ? 251.421 190.722 211.121 1 100.0     38  A 1
ATOM 277   N NH2 . ARG A ? 38  ? 250.326 189.377 212.492 1 100.0     38  A 1
ATOM 278   N N   . GLN A ? 39  ? 250.685 185.691 205.508 1 100.0     39  A 1
ATOM 279   C CA  . GLN A ? 39  ? 251.327 184.395 205.701 1 100.0     39  A 1
ATOM 280   C C   . GLN A ? 39  ? 252.811 184.557 206.018 1 100.0     39  A 1
ATOM 281   O O   . GLN A ? 39  ? 253.523 185.284 205.323 1 100.0     39  A 1
ATOM 282   C CB  . GLN A ? 39  ? 251.148 183.516 204.462 1 100.0     39  A 1
ATOM 283   C CG  . GLN A ? 39  ? 251.678 182.099 204.631 1 100.0     39  A 1
ATOM 284   C CD  . GLN A ? 39  ? 251.329 181.198 203.461 1 100.0     39  A 1
ATOM 285   O OE1 . GLN A ? 39  ? 250.866 181.667 202.416 1 100.0     39  A 1
ATOM 286   N NE2 . GLN A ? 39  ? 251.547 179.898 203.628 1 100.0     39  A 1
ATOM 287   N N   . ALA A ? 40  ? 253.034 184.048 207.280 1 100.0     40  A 1
ATOM 288   C CA  . ALA A ? 40  ? 254.401 184.133 207.788 1 100.0     40  A 1
ATOM 289   C C   . ALA A ? 40  ? 255.340 183.236 206.987 1 100.0     40  A 1
ATOM 290   O O   . ALA A ? 40  ? 254.916 182.220 206.433 1 100.0     40  A 1
ATOM 291   C CB  . ALA A ? 40  ? 254.443 183.757 209.267 1 100.0     40  A 1
ATOM 292   N N   . PRO A ? 41  ? 256.553 183.444 206.719 1 100.0     41  A 1
ATOM 293   C CA  . PRO A ? 41  ? 257.334 182.418 206.024 1 100.0     41  A 1
ATOM 294   C C   . PRO A ? 41  ? 257.267 181.058 206.714 1 100.0     41  A 1
ATOM 295   O O   . PRO A ? 41  ? 257.422 180.972 207.935 1 100.0     41  A 1
ATOM 296   C CB  . PRO A ? 41  ? 258.759 182.978 206.058 1 100.0     41  A 1
ATOM 297   C CG  . PRO A ? 41  ? 258.598 184.410 206.454 1 100.0     41  A 1
ATOM 298   C CD  . PRO A ? 41  ? 257.258 184.574 207.112 1 100.0     41  A 1
ATOM 299   N N   . GLY A ? 42  ? 256.528 180.167 205.879 1 100.0     42  A 1
ATOM 300   C CA  . GLY A ? 42  ? 256.507 178.772 206.291 1 100.0     42  A 1
ATOM 301   C C   . GLY A ? 42  ? 255.483 178.486 207.374 1 100.0     42  A 1
ATOM 302   O O   . GLY A ? 42  ? 255.394 177.360 207.869 1 100.0     42  A 1
ATOM 303   N N   . LYS A ? 43  ? 254.711 179.254 207.667 1 100.0     43  A 1
ATOM 304   C CA  . LYS A ? 43  ? 253.639 179.055 208.638 1 100.0     43  A 1
ATOM 305   C C   . LYS A ? 43  ? 252.270 179.251 207.993 1 100.0     43  A 1
ATOM 306   O O   . LYS A ? 43  ? 252.157 179.311 206.769 1 100.0     43  A 1
ATOM 307   C CB  . LYS A ? 43  ? 253.802 180.009 209.822 1 100.0     43  A 1
ATOM 308   C CG  . LYS A ? 43  ? 255.225 180.095 210.355 1 100.0     43  A 1
ATOM 309   C CD  . LYS A ? 43  ? 255.323 179.562 211.776 1 100.0     43  A 1
ATOM 310   C CE  . LYS A ? 43  ? 256.736 179.689 212.327 1 100.0     43  A 1
ATOM 311   N NZ  . LYS A ? 43  ? 256.966 178.773 213.480 1 100.0     43  A 1
ATOM 312   N N   . GLY A ? 44  ? 251.061 179.262 208.682 1 100.0     44  A 1
ATOM 313   C CA  . GLY A ? 44  ? 249.736 179.305 208.085 1 100.0     44  A 1
ATOM 314   C C   . GLY A ? 44  ? 249.295 180.708 207.713 1 100.0     44  A 1
ATOM 315   O O   . GLY A ? 44  ? 249.950 181.687 208.074 1 100.0     44  A 1
ATOM 316   N N   . LEU A ? 45  ? 248.013 180.801 207.214 1 100.0     45  A 1
ATOM 317   C CA  . LEU A ? 45  ? 247.360 182.053 206.847 1 100.0     45  A 1
ATOM 318   C C   . LEU A ? 45  ? 246.812 182.762 208.081 1 100.0     45  A 1
ATOM 319   O O   . LEU A ? 45  ? 246.283 182.117 208.989 1 100.0     45  A 1
ATOM 320   C CB  . LEU A ? 45  ? 246.229 181.795 205.848 1 100.0     45  A 1
ATOM 321   C CG  . LEU A ? 45  ? 246.639 181.211 204.496 1 100.0     45  A 1
ATOM 322   C CD1 . LEU A ? 45  ? 245.404 180.876 203.666 1 100.0     45  A 1
ATOM 323   C CD2 . LEU A ? 45  ? 247.546 182.181 203.747 1 100.0     45  A 1
ATOM 324   N N   . LYS A ? 46  ? 246.981 184.072 208.241 1 100.0     46  A 1
ATOM 325   C CA  . LYS A ? 46  ? 246.378 184.912 209.273 1 100.0     46  A 1
ATOM 326   C C   . LYS A ? 46  ? 245.658 186.107 208.657 1 100.0     46  A 1
ATOM 327   O O   . LYS A ? 46  ? 246.246 186.859 207.876 1 100.0     46  A 1
ATOM 328   C CB  . LYS A ? 46  ? 247.441 185.393 210.261 1 100.0     46  A 1
ATOM 329   C CG  . LYS A ? 46  ? 246.898 186.282 211.370 1 100.0     46  A 1
ATOM 330   C CD  . LYS A ? 46  ? 248.000 186.721 212.326 1 100.0     46  A 1
ATOM 331   C CE  . LYS A ? 46  ? 247.540 187.857 213.228 1 100.0     46  A 1
ATOM 332   N NZ  . LYS A ? 46  ? 248.591 188.240 214.218 1 100.0     46  A 1
ATOM 333   N N   . TRP A ? 47  ? 244.372 186.234 209.089 1 100.0     47  A 1
ATOM 334   C CA  . TRP A ? 47  ? 243.572 187.383 208.676 1 100.0     47  A 1
ATOM 335   C C   . TRP A ? 47  ? 243.997 188.640 209.428 1 100.0     47  A 1
ATOM 336   O O   . TRP A ? 47  ? 244.112 188.628 210.655 1 100.0     47  A 1
ATOM 337   C CB  . TRP A ? 47  ? 242.083 187.113 208.908 1 100.0     47  A 1
ATOM 338   C CG  . TRP A ? 47  ? 241.198 188.285 208.608 1 100.0     47  A 1
ATOM 339   C CD1 . TRP A ? 47  ? 240.815 188.734 207.376 1 100.0     47  A 1
ATOM 340   C CD2 . TRP A ? 47  ? 240.589 189.161 209.561 1 100.0     47  A 1
ATOM 341   N NE1 . TRP A ? 47  ? 240.004 189.837 207.506 1 100.0     47  A 1
ATOM 342   C CE2 . TRP A ? 47  ? 239.849 190.119 208.835 1 100.0     47  A 1
ATOM 343   C CE3 . TRP A ? 47  ? 240.597 189.228 210.959 1 100.0     47  A 1
ATOM 344   C CZ2 . TRP A ? 47  ? 239.123 191.133 209.462 1 100.0     47  A 1
ATOM 345   C CZ3 . TRP A ? 47  ? 239.874 190.238 211.581 1 100.0     47  A 1
ATOM 346   C CH2 . TRP A ? 47  ? 239.148 191.176 210.830 1 100.0     47  A 1
ATOM 347   N N   . VAL A ? 48  ? 244.170 189.809 208.627 1 100.0     48  A 1
ATOM 348   C CA  . VAL A ? 48  ? 244.681 191.029 209.242 1 100.0     48  A 1
ATOM 349   C C   . VAL A ? 48  ? 243.526 191.982 209.540 1 100.0     48  A 1
ATOM 350   O O   . VAL A ? 48  ? 243.423 192.516 210.647 1 100.0     48  A 1
ATOM 351   C CB  . VAL A ? 48  ? 245.726 191.724 208.341 1 100.0     48  A 1
ATOM 352   C CG1 . VAL A ? 48  ? 246.254 192.994 209.006 1 100.0     48  A 1
ATOM 353   C CG2 . VAL A ? 48  ? 246.875 190.768 208.022 1 100.0     48  A 1
ATOM 354   N N   . ALA A ? 49  ? 242.912 192.431 208.373 1 100.0     49  A 1
ATOM 355   C CA  . ALA A ? 49  ? 242.040 193.603 208.361 1 100.0     49  A 1
ATOM 356   C C   . ALA A ? 49  ? 240.960 193.473 207.291 1 100.0     49  A 1
ATOM 357   O O   . ALA A ? 49  ? 241.163 192.808 206.273 1 100.0     49  A 1
ATOM 358   C CB  . ALA A ? 49  ? 242.858 194.872 208.137 1 100.0     49  A 1
ATOM 359   N N   . SER A ? 50  ? 239.765 193.908 207.432 1 100.0     50  A 1
ATOM 360   C CA  . SER A ? 50  ? 238.735 194.075 206.412 1 100.0     50  A 1
ATOM 361   C C   . SER A ? 50  ? 238.081 195.450 206.506 1 100.0     50  A 1
ATOM 362   O O   . SER A ? 50  ? 238.075 196.069 207.572 1 100.0     50  A 1
ATOM 363   C CB  . SER A ? 50  ? 237.670 192.985 206.542 1 100.0     50  A 1
ATOM 364   O OG  . SER A ? 50  ? 236.895 193.175 207.711 1 100.0     50  A 1
ATOM 365   N N   . ILE A ? 51  ? 237.827 195.971 205.309 1 100.0     51  A 1
ATOM 366   C CA  . ILE A ? 51  ? 237.133 197.221 205.019 1 100.0     51  A 1
ATOM 367   C C   . ILE A ? 51  ? 235.886 196.937 204.185 1 100.0     51  A 1
ATOM 368   O O   . ILE A ? 51  ? 235.940 196.181 203.212 1 100.0     51  A 1
ATOM 369   C CB  . ILE A ? 51  ? 238.054 198.220 204.282 1 100.0     51  A 1
ATOM 370   C CG1 . ILE A ? 51  ? 237.388 199.598 204.201 1 100.0     51  A 1
ATOM 371   C CG2 . ILE A ? 51  ? 238.408 197.699 202.886 1 100.0     51  A 1
ATOM 372   C CD1 . ILE A ? 51  ? 238.369 200.762 204.244 1 100.0     51  A 1
ATOM 373   N N   . SER A ? 52  ? 234.627 197.513 204.700 1 100.0     52  A 1
ATOM 374   C CA  . SER A ? 52  ? 233.445 197.192 203.906 1 100.0     52  A 1
ATOM 375   C C   . SER A ? 52  ? 233.394 198.024 202.629 1 100.0     52  A 1
ATOM 376   O O   . SER A ? 52  ? 234.221 198.910 202.426 1 100.0     52  A 1
ATOM 377   C CB  . SER A ? 52  ? 232.173 197.420 204.724 1 100.0     52  A 1
ATOM 378   O OG  . SER A ? 52  ? 231.923 198.800 204.892 1 100.0     52  A 1
ATOM 379   N N   . ALA A ? 53  ? 232.498 197.774 201.792 1 100.0     53  A 1
ATOM 380   C CA  . ALA A ? 53  ? 232.432 198.250 200.412 1 100.0     53  A 1
ATOM 381   C C   . ALA A ? 53  ? 232.446 199.775 200.357 1 100.0     53  A 1
ATOM 382   O O   . ALA A ? 53  ? 232.956 200.363 199.403 1 100.0     53  A 1
ATOM 383   C CB  . ALA A ? 53  ? 231.183 197.707 199.721 1 100.0     53  A 1
ATOM 384   N N   . ASP A ? 54  ? 231.748 200.564 201.087 1 100.0     54  A 1
ATOM 385   C CA  . ASP A ? 54  ? 231.943 202.010 201.056 1 100.0     54  A 1
ATOM 386   C C   . ASP A ? 54  ? 232.734 202.484 202.274 1 100.0     54  A 1
ATOM 387   O O   . ASP A ? 54  ? 232.881 203.685 202.496 1 100.0     54  A 1
ATOM 388   C CB  . ASP A ? 54  ? 230.596 202.733 200.991 1 100.0     54  A 1
ATOM 389   C CG  . ASP A ? 54  ? 229.869 202.514 199.678 1 100.0     54  A 1
ATOM 390   O OD1 . ASP A ? 54  ? 230.533 202.297 198.643 1 100.0     54  A 1
ATOM 391   O OD2 . ASP A ? 54  ? 228.620 202.563 199.677 1 100.0     54  A 1
ATOM 392   N N   . GLY A ? 55  ? 233.273 201.454 203.084 1 100.0     55  A 1
ATOM 393   C CA  . GLY A ? 55  ? 234.257 201.889 204.063 1 100.0     55  A 1
ATOM 394   C C   . GLY A ? 55  ? 233.651 202.203 205.418 1 100.0     55  A 1
ATOM 395   O O   . GLY A ? 55  ? 234.342 202.691 206.314 1 100.0     55  A 1
ATOM 396   N N   . THR A ? 56  ? 232.411 201.785 205.699 1 100.0     56  A 1
ATOM 397   C CA  . THR A ? 56  ? 231.751 202.210 206.929 1 100.0     56  A 1
ATOM 398   C C   . THR A ? 56  ? 232.131 201.296 208.090 1 100.0     56  A 1
ATOM 399   O O   . THR A ? 56  ? 231.945 201.653 209.255 1 100.0     56  A 1
ATOM 400   C CB  . THR A ? 56  ? 230.220 202.224 206.764 1 100.0     56  A 1
ATOM 401   O OG1 . THR A ? 56  ? 229.779 200.931 206.334 1 100.0     56  A 1
ATOM 402   C CG2 . THR A ? 56  ? 229.787 203.264 205.736 1 100.0     56  A 1
ATOM 403   N N   . TYR A ? 57  ? 232.503 199.970 207.609 1 100.0     57  A 1
ATOM 404   C CA  . TYR A ? 57  ? 232.867 199.042 208.673 1 100.0     57  A 1
ATOM 405   C C   . TYR A ? 57  ? 234.304 198.561 208.510 1 100.0     57  A 1
ATOM 406   O O   . TYR A ? 57  ? 234.688 198.083 207.440 1 100.0     57  A 1
ATOM 407   C CB  . TYR A ? 57  ? 231.915 197.842 208.690 1 100.0     57  A 1
ATOM 408   C CG  . TYR A ? 57  ? 230.460 198.225 208.815 1 100.0     57  A 1
ATOM 409   C CD1 . TYR A ? 57  ? 229.906 198.536 210.054 1 100.0     57  A 1
ATOM 410   C CD2 . TYR A ? 57  ? 229.637 198.274 207.696 1 100.0     57  A 1
ATOM 411   C CE1 . TYR A ? 57  ? 228.566 198.886 210.175 1 100.0     57  A 1
ATOM 412   C CE2 . TYR A ? 57  ? 228.295 198.624 207.805 1 100.0     57  A 1
ATOM 413   C CZ  . TYR A ? 57  ? 227.770 198.928 209.046 1 100.0     57  A 1
ATOM 414   O OH  . TYR A ? 57  ? 226.442 199.274 209.160 1 100.0     57  A 1
ATOM 415   N N   . VAL A ? 58  ? 235.125 198.881 209.483 1 100.0     58  A 1
ATOM 416   C CA  . VAL A ? 58  ? 236.539 198.525 209.446 1 100.0     58  A 1
ATOM 417   C C   . VAL A ? 58  ? 236.850 197.526 210.558 1 100.0     58  A 1
ATOM 418   O O   . VAL A ? 58  ? 236.604 197.801 211.735 1 100.0     58  A 1
ATOM 419   C CB  . VAL A ? 58  ? 237.442 199.771 209.582 1 100.0     58  A 1
ATOM 420   C CG1 . VAL A ? 58  ? 238.917 199.380 209.507 1 100.0     58  A 1
ATOM 421   C CG2 . VAL A ? 58  ? 237.103 200.796 208.501 1 100.0     58  A 1
ATOM 422   N N   . ASN A ? 59  ? 237.451 196.420 210.277 1 100.0     59  A 1
ATOM 423   C CA  . ASN A ? 59  ? 237.716 195.446 211.330 1 100.0     59  A 1
ATOM 424   C C   . ASN A ? 59  ? 239.175 194.998 211.325 1 100.0     59  A 1
ATOM 425   O O   . ASN A ? 59  ? 239.770 194.820 210.261 1 100.0     59  A 1
ATOM 426   C CB  . ASN A ? 59  ? 236.789 194.237 211.191 1 100.0     59  A 1
ATOM 427   C CG  . ASN A ? 59  ? 235.322 194.615 211.262 1 100.0     59  A 1
ATOM 428   O OD1 . ASN A ? 59  ? 234.831 195.055 212.304 1 100.0     59  A 1
ATOM 429   N ND2 . ASN A ? 59  ? 234.613 194.449 210.152 1 100.0     59  A 1
ATOM 430   N N   . TYR A ? 60  ? 239.764 194.884 212.544 1 100.0     60  A 1
ATOM 431   C CA  . TYR A ? 60  ? 241.165 194.532 212.744 1 100.0     60  A 1
ATOM 432   C C   . TYR A ? 60  ? 241.296 193.274 213.595 1 100.0     60  A 1
ATOM 433   O O   . TYR A ? 60  ? 240.449 193.005 214.450 1 100.0     60  A 1
ATOM 434   C CB  . TYR A ? 60  ? 241.922 195.689 213.404 1 100.0     60  A 1
ATOM 435   C CG  . TYR A ? 60  ? 242.055 196.907 212.523 1 100.0     60  A 1
ATOM 436   C CD1 . TYR A ? 60  ? 243.030 196.970 211.531 1 100.0     60  A 1
ATOM 437   C CD2 . TYR A ? 60  ? 241.207 197.998 212.682 1 100.0     60  A 1
ATOM 438   C CE1 . TYR A ? 60  ? 243.158 198.092 210.718 1 100.0     60  A 1
ATOM 439   C CE2 . TYR A ? 60  ? 241.325 199.125 211.875 1 100.0     60  A 1
ATOM 440   C CZ  . TYR A ? 60  ? 242.302 199.162 210.897 1 100.0     60  A 1
ATOM 441   O OH  . TYR A ? 60  ? 242.423 200.275 210.096 1 100.0     60  A 1
ATOM 442   N N   . ALA A ? 61  ? 242.414 192.494 213.308 1 100.0     61  A 1
ATOM 443   C CA  . ALA A ? 61  ? 242.695 191.412 214.249 1 100.0     61  A 1
ATOM 444   C C   . ALA A ? 61  ? 243.320 191.951 215.532 1 100.0     61  A 1
ATOM 445   O O   . ALA A ? 61  ? 243.883 193.048 215.543 1 100.0     61  A 1
ATOM 446   C CB  . ALA A ? 61  ? 243.613 190.374 213.608 1 100.0     61  A 1
ATOM 447   N N   . ASP A ? 62  ? 243.230 191.314 216.703 1 100.0     62  A 1
ATOM 448   C CA  . ASP A ? 62  ? 243.735 191.970 217.905 1 100.0     62  A 1
ATOM 449   C C   . ASP A ? 62  ? 245.248 192.167 217.828 1 100.0     62  A 1
ATOM 450   O O   . ASP A ? 62  ? 245.783 193.129 218.383 1 100.0     62  A 1
ATOM 451   C CB  . ASP A ? 62  ? 243.372 191.161 219.151 1 100.0     62  A 1
ATOM 452   C CG  . ASP A ? 62  ? 241.900 191.253 219.511 1 100.0     62  A 1
ATOM 453   O OD1 . ASP A ? 62  ? 241.268 192.294 219.230 1 100.0     62  A 1
ATOM 454   O OD2 . ASP A ? 62  ? 241.368 190.278 220.084 1 100.0     62  A 1
ATOM 455   N N   . SER A ? 63  ? 245.952 191.259 217.033 1 100.0     63  A 1
ATOM 456   C CA  . SER A ? 63  ? 247.409 191.321 216.981 1 100.0     63  A 1
ATOM 457   C C   . SER A ? 63  ? 247.883 192.577 216.258 1 100.0     63  A 1
ATOM 458   O O   . SER A ? 63  ? 248.968 193.090 216.541 1 100.0     63  A 1
ATOM 459   C CB  . SER A ? 63  ? 247.974 190.080 216.289 1 100.0     63  A 1
ATOM 460   O OG  . SER A ? 63  ? 247.502 189.989 214.956 1 100.0     63  A 1
ATOM 461   N N   . VAL A ? 64  ? 246.998 193.192 215.314 1 100.0     64  A 1
ATOM 462   C CA  . VAL A ? 64  ? 247.481 194.298 214.493 1 100.0     64  A 1
ATOM 463   C C   . VAL A ? 64  ? 246.813 195.598 214.932 1 100.0     64  A 1
ATOM 464   O O   . VAL A ? 64  ? 247.079 196.662 214.368 1 100.0     64  A 1
ATOM 465   C CB  . VAL A ? 64  ? 247.220 194.045 212.991 1 100.0     64  A 1
ATOM 466   C CG1 . VAL A ? 64  ? 248.076 192.887 212.481 1 100.0     64  A 1
ATOM 467   C CG2 . VAL A ? 64  ? 245.738 193.766 212.747 1 100.0     64  A 1
ATOM 468   N N   . LYS A ? 65  ? 245.811 195.422 215.974 1 100.0     65  A 1
ATOM 469   C CA  . LYS A ? 65  ? 244.852 196.498 216.204 1 100.0     65  A 1
ATOM 470   C C   . LYS A ? 65  ? 245.525 197.708 216.845 1 100.0     65  A 1
ATOM 471   O O   . LYS A ? 65  ? 246.058 197.614 217.953 1 100.0     65  A 1
ATOM 472   C CB  . LYS A ? 65  ? 243.701 196.011 217.086 1 100.0     65  A 1
ATOM 473   C CG  . LYS A ? 65  ? 242.596 197.038 217.286 1 100.0     65  A 1
ATOM 474   C CD  . LYS A ? 65  ? 241.468 196.486 218.147 1 100.0     65  A 1
ATOM 475   C CE  . LYS A ? 65  ? 240.264 197.413 218.155 1 100.0     65  A 1
ATOM 476   N NZ  . LYS A ? 65  ? 239.151 196.870 218.989 1 100.0     65  A 1
ATOM 477   N N   . GLY A ? 66  ? 245.692 198.540 216.939 1 100.0     66  A 1
ATOM 478   C CA  . GLY A ? 66  ? 246.323 199.794 217.314 1 100.0     66  A 1
ATOM 479   C C   . GLY A ? 66  ? 247.525 200.138 216.454 1 100.0     66  A 1
ATOM 480   O O   . GLY A ? 66  ? 248.128 201.201 216.617 1 100.0     66  A 1
ATOM 481   N N   . ARG A ? 67  ? 247.915 199.433 215.550 1 100.0     67  A 1
ATOM 482   C CA  . ARG A ? 67  ? 249.097 199.845 214.798 1 100.0     67  A 1
ATOM 483   C C   . ARG A ? 67  ? 248.880 199.669 213.299 1 100.0     67  A 1
ATOM 484   O O   . ARG A ? 67  ? 249.685 200.137 212.491 1 100.0     67  A 1
ATOM 485   C CB  . ARG A ? 67  ? 250.324 199.050 215.247 1 100.0     67  A 1
ATOM 486   C CG  . ARG A ? 67  ? 250.156 198.365 216.593 1 100.0     67  A 1
ATOM 487   C CD  . ARG A ? 67  ? 251.202 197.279 216.809 1 100.0     67  A 1
ATOM 488   N NE  . ARG A ? 67  ? 250.797 196.014 216.205 1 100.0     67  A 1
ATOM 489   C CZ  . ARG A ? 67  ? 251.625 195.017 215.908 1 100.0     67  A 1
ATOM 490   N NH1 . ARG A ? 67  ? 252.926 195.119 216.154 1 100.0     67  A 1
ATOM 491   N NH2 . ARG A ? 67  ? 251.149 193.908 215.360 1 100.0     67  A 1
ATOM 492   N N   . PHE A ? 68  ? 247.844 199.010 212.774 1 100.0     68  A 1
ATOM 493   C CA  . PHE A ? 68  ? 247.584 199.048 211.339 1 100.0     68  A 1
ATOM 494   C C   . PHE A ? 68  ? 246.356 199.898 211.034 1 100.0     68  A 1
ATOM 495   O O   . PHE A ? 68  ? 245.426 199.965 211.839 1 100.0     68  A 1
ATOM 496   C CB  . PHE A ? 68  ? 247.394 197.632 210.788 1 100.0     68  A 1
ATOM 497   C CG  . PHE A ? 68  ? 248.664 196.827 210.729 1 100.0     68  A 1
ATOM 498   C CD1 . PHE A ? 68  ? 249.744 197.148 211.541 1 100.0     68  A 1
ATOM 499   C CD2 . PHE A ? 68  ? 248.777 195.750 209.861 1 100.0     68  A 1
ATOM 500   C CE1 . PHE A ? 68  ? 250.921 196.404 211.489 1 100.0     68  A 1
ATOM 501   C CE2 . PHE A ? 68  ? 249.950 195.002 209.803 1 100.0     68  A 1
ATOM 502   C CZ  . PHE A ? 68  ? 251.021 195.332 210.617 1 100.0     68  A 1
ATOM 503   N N   . THR A ? 69  ? 246.266 200.516 209.938 1 100.0     69  A 1
ATOM 504   C CA  . THR A ? 69  ? 245.107 201.242 209.430 1 100.0     69  A 1
ATOM 505   C C   . THR A ? 69  ? 244.786 200.817 208.000 1 100.0     69  A 1
ATOM 506   O O   . THR A ? 69  ? 245.661 200.829 207.132 1 100.0     69  A 1
ATOM 507   C CB  . THR A ? 69  ? 245.338 202.764 209.476 1 100.0     69  A 1
ATOM 508   O OG1 . THR A ? 69  ? 245.629 203.157 210.823 1 100.0     69  A 1
ATOM 509   C CG2 . THR A ? 69  ? 244.106 203.522 208.993 1 100.0     69  A 1
ATOM 510   N N   . ILE A ? 70  ? 243.512 200.429 207.868 1 100.0     70  A 1
ATOM 511   C CA  . ILE A ? 70  ? 243.012 199.952 206.583 1 100.0     70  A 1
ATOM 512   C C   . ILE A ? 70  ? 242.262 201.077 205.873 1 100.0     70  A 1
ATOM 513   O O   . ILE A ? 70  ? 241.337 201.667 206.436 1 100.0     70  A 1
ATOM 514   C CB  . ILE A ? 70  ? 242.094 198.721 206.755 1 100.0     70  A 1
ATOM 515   C CG1 . ILE A ? 70  ? 241.724 198.136 205.388 1 100.0     70  A 1
ATOM 516   C CG2 . ILE A ? 70  ? 240.839 199.090 207.552 1 100.0     70  A 1
ATOM 517   C CD1 . ILE A ? 70  ? 241.411 196.646 205.416 1 100.0     70  A 1
ATOM 518   N N   . SER A ? 71  ? 242.523 201.490 204.747 1 100.0     71  A 1
ATOM 519   C CA  . SER A ? 71  ? 241.674 202.452 204.053 1 100.0     71  A 1
ATOM 520   C C   . SER A ? 71  ? 241.413 202.022 202.614 1 100.0     71  A 1
ATOM 521   O O   . SER A ? 71  ? 242.178 201.241 202.045 1 100.0     71  A 1
ATOM 522   C CB  . SER A ? 71  ? 242.313 203.842 204.071 1 100.0     71  A 1
ATOM 523   O OG  . SER A ? 71  ? 243.513 203.853 203.318 1 100.0     71  A 1
ATOM 524   N N   . ARG A ? 72  ? 240.553 202.740 202.003 1 100.0     72  A 1
ATOM 525   C CA  . ARG A ? 72  ? 240.177 202.356 200.646 1 100.0     72  A 1
ATOM 526   C C   . ARG A ? 72  ? 239.879 203.585 199.793 1 100.0     72  A 1
ATOM 527   O O   . ARG A ? 72  ? 239.493 204.631 200.315 1 100.0     72  A 1
ATOM 528   C CB  . ARG A ? 72  ? 238.962 201.426 200.668 1 100.0     72  A 1
ATOM 529   C CG  . ARG A ? 72  ? 238.748 200.663 199.416 1 100.0     72  A 1
ATOM 530   C CD  . ARG A ? 72  ? 237.571 199.706 199.512 1 100.0     72  A 1
ATOM 531   N NE  . ARG A ? 72  ? 236.615 199.943 198.749 1 100.0     72  A 1
ATOM 532   C CZ  . ARG A ? 72  ? 235.436 199.384 198.773 1 100.0     72  A 1
ATOM 533   N NH1 . ARG A ? 72  ? 235.042 198.541 199.526 1 100.0     72  A 1
ATOM 534   N NH2 . ARG A ? 72  ? 234.643 199.671 198.039 1 100.0     72  A 1
ATOM 535   N N   . ASP A ? 73  ? 240.172 203.720 198.612 1 100.0     73  A 1
ATOM 536   C CA  . ASP A ? 73  ? 239.702 204.786 197.733 1 100.0     73  A 1
ATOM 537   C C   . ASP A ? 73  ? 238.959 204.216 196.527 1 100.0     73  A 1
ATOM 538   O O   . ASP A ? 73  ? 239.560 203.563 195.673 1 100.0     73  A 1
ATOM 539   C CB  . ASP A ? 73  ? 240.873 205.654 197.267 1 100.0     73  A 1
ATOM 540   C CG  . ASP A ? 73  ? 240.430 206.878 196.485 1 100.0     73  A 1
ATOM 541   O OD1 . ASP A ? 73  ? 239.215 207.041 196.245 1 100.0     73  A 1
ATOM 542   O OD2 . ASP A ? 73  ? 241.304 207.686 196.104 1 100.0     73  A 1
ATOM 543   N N   . LEU A ? 74  ? 237.637 204.361 196.575 1 100.0     74  A 1
ATOM 544   C CA  . LEU A ? 74  ? 236.787 203.699 195.591 1 100.0     74  A 1
ATOM 545   C C   . LEU A ? 74  ? 236.921 204.361 194.224 1 100.0     74  A 1
ATOM 546   O O   . LEU A ? 74  ? 236.697 203.720 193.194 1 100.0     74  A 1
ATOM 547   C CB  . LEU A ? 74  ? 235.324 203.725 196.042 1 100.0     74  A 1
ATOM 548   C CG  . LEU A ? 74  ? 234.986 202.916 197.295 1 100.0     74  A 1
ATOM 549   C CD1 . LEU A ? 74  ? 233.533 203.144 197.698 1 100.0     74  A 1
ATOM 550   C CD2 . LEU A ? 74  ? 235.256 201.433 197.063 1 100.0     74  A 1
ATOM 551   N N   . ALA A ? 75  ? 237.433 205.628 194.178 1 100.0     75  A 1
ATOM 552   C CA  . ALA A ? 75  ? 237.575 206.292 192.885 1 100.0     75  A 1
ATOM 553   C C   . ALA A ? 75  ? 238.828 205.815 192.157 1 100.0     75  A 1
ATOM 554   O O   . ALA A ? 75  ? 238.857 205.763 190.925 1 100.0     75  A 1
ATOM 555   C CB  . ALA A ? 75  ? 237.614 207.808 193.066 1 100.0     75  A 1
ATOM 556   N N   . LYS A ? 76  ? 239.930 205.395 192.843 1 100.0     76  A 1
ATOM 557   C CA  . LYS A ? 76  ? 241.226 205.005 192.294 1 100.0     76  A 1
ATOM 558   C C   . LYS A ? 76  ? 241.310 203.494 192.104 1 100.0     76  A 1
ATOM 559   O O   . LYS A ? 76  ? 242.215 202.996 191.431 1 100.0     76  A 1
ATOM 560   C CB  . LYS A ? 76  ? 242.360 205.483 193.201 1 100.0     76  A 1
ATOM 561   C CG  . LYS A ? 76  ? 242.509 206.996 193.262 1 100.0     76  A 1
ATOM 562   C CD  . LYS A ? 76  ? 243.826 207.403 193.908 1 100.0     76  A 1
ATOM 563   C CE  . LYS A ? 76  ? 243.954 208.917 194.015 1 100.0     76  A 1
ATOM 564   N NZ  . LYS A ? 76  ? 245.272 209.323 194.589 1 100.0     76  A 1
ATOM 565   N N   . ASN A ? 77  ? 240.108 202.774 192.719 1 100.0     77  A 1
ATOM 566   C CA  . ASN A ? 77  ? 240.037 201.330 192.914 1 100.0     77  A 1
ATOM 567   C C   . ASN A ? 77  ? 241.219 200.816 193.731 1 100.0     77  A 1
ATOM 568   O O   . ASN A ? 77  ? 241.700 199.704 193.503 1 100.0     77  A 1
ATOM 569   C CB  . ASN A ? 77  ? 239.969 200.609 191.567 1 100.0     77  A 1
ATOM 570   C CG  . ASN A ? 77  ? 238.657 200.843 190.845 1 100.0     77  A 1
ATOM 571   O OD1 . ASN A ? 77  ? 237.661 201.243 191.454 1 100.0     77  A 1
ATOM 572   N ND2 . ASN A ? 77  ? 238.646 200.598 189.540 1 100.0     77  A 1
ATOM 573   N N   . SER A ? 78  ? 241.551 201.286 194.770 1 100.0     78  A 1
ATOM 574   C CA  . SER A ? 78  ? 242.763 200.970 195.519 1 100.0     78  A 1
ATOM 575   C C   . SER A ? 78  ? 242.452 200.704 196.988 1 100.0     78  A 1
ATOM 576   O O   . SER A ? 78  ? 241.563 201.334 197.564 1 100.0     78  A 1
ATOM 577   C CB  . SER A ? 78  ? 243.777 202.108 195.402 1 100.0     78  A 1
ATOM 578   O OG  . SER A ? 78  ? 244.201 202.269 194.062 1 100.0     78  A 1
ATOM 579   N N   . LEU A ? 79  ? 243.110 199.600 197.574 1 100.0     79  A 1
ATOM 580   C CA  . LEU A ? 79  ? 243.084 199.255 198.992 1 100.0     79  A 1
ATOM 581   C C   . LEU A ? 79  ? 244.425 199.559 199.650 1 100.0     79  A 1
ATOM 582   O O   . LEU A ? 79  ? 245.477 199.176 199.132 1 100.0     79  A 1
ATOM 583   C CB  . LEU A ? 79  ? 242.734 197.776 199.177 1 100.0     79  A 1
ATOM 584   C CG  . LEU A ? 79  ? 242.882 197.217 200.593 1 100.0     79  A 1
ATOM 585   C CD1 . LEU A ? 79  ? 241.718 197.671 201.467 1 100.0     79  A 1
ATOM 586   C CD2 . LEU A ? 79  ? 242.972 195.695 200.561 1 100.0     79  A 1
ATOM 587   N N   . TYR A ? 80  ? 244.460 200.262 200.814 1 100.0     80  A 1
ATOM 588   C CA  . TYR A ? 80  ? 245.713 200.660 201.445 1 100.0     80  A 1
ATOM 589   C C   . TYR A ? 80  ? 245.854 200.028 202.824 1 100.0     80  A 1
ATOM 590   O O   . TYR A ? 80  ? 244.862 199.839 203.532 1 100.0     80  A 1
ATOM 591   C CB  . TYR A ? 80  ? 245.797 202.185 201.559 1 100.0     80  A 1
ATOM 592   C CG  . TYR A ? 80  ? 245.740 202.898 200.229 1 100.0     80  A 1
ATOM 593   C CD1 . TYR A ? 80  ? 246.872 203.005 199.425 1 100.0     80  A 1
ATOM 594   C CD2 . TYR A ? 80  ? 244.555 203.465 199.775 1 100.0     80  A 1
ATOM 595   C CE1 . TYR A ? 80  ? 246.825 203.662 198.200 1 100.0     80  A 1
ATOM 596   C CE2 . TYR A ? 80  ? 244.496 204.125 198.552 1 100.0     80  A 1
ATOM 597   C CZ  . TYR A ? 80  ? 245.634 204.217 197.773 1 100.0     80  A 1
ATOM 598   O OH  . TYR A ? 80  ? 245.581 204.869 196.561 1 100.0     80  A 1
ATOM 599   N N   . LEU A ? 81  ? 247.047 199.584 203.211 1 100.0     81  A 1
ATOM 600   C CA  . LEU A ? 81  ? 247.295 199.225 204.603 1 100.0     81  A 1
ATOM 601   C C   . LEU A ? 81  ? 248.514 199.962 205.146 1 100.0     81  A 1
ATOM 602   O O   . LEU A ? 81  ? 249.591 199.914 204.548 1 100.0     81  A 1
ATOM 603   C CB  . LEU A ? 81  ? 247.496 197.713 204.738 1 100.0     81  A 1
ATOM 604   C CG  . LEU A ? 81  ? 247.657 197.175 206.161 1 100.0     81  A 1
ATOM 605   C CD1 . LEU A ? 81  ? 246.380 197.405 206.962 1 100.0     81  A 1
ATOM 606   C CD2 . LEU A ? 81  ? 248.018 195.694 206.135 1 100.0     81  A 1
ATOM 607   N N   . GLN A ? 82  ? 248.170 200.802 206.170 1 100.0     82  A 1
ATOM 608   C CA  . GLN A ? 82  ? 249.238 201.591 206.775 1 100.0     82  A 1
ATOM 609   C C   . GLN A ? 82  ? 249.801 200.897 208.012 1 100.0     82  A 1
ATOM 610   O O   . GLN A ? 82  ? 249.070 200.632 208.969 1 100.0     82  A 1
ATOM 611   C CB  . GLN A ? 82  ? 248.733 202.988 207.141 1 100.0     82  A 1
ATOM 612   C CG  . GLN A ? 82  ? 249.727 203.807 207.954 1 100.0     82  A 1
ATOM 613   C CD  . GLN A ? 82  ? 250.886 204.319 207.121 1 100.0     82  A 1
ATOM 614   O OE1 . GLN A ? 82  ? 250.695 204.824 206.010 1 100.0     82  A 1
ATOM 615   N NE2 . GLN A ? 82  ? 252.098 204.192 207.650 1 100.0     82  A 1
ATOM 616   N N   . MET A ? 83  ? 251.025 200.450 207.954 1 100.0     83  A 1
ATOM 617   C CA  . MET A ? 83  ? 251.638 199.727 209.065 1 100.0     83  A 1
ATOM 618   C C   . MET A ? 83  ? 252.507 200.657 209.905 1 100.0     83  A 1
ATOM 619   O O   . MET A ? 83  ? 253.485 201.218 209.408 1 100.0     83  A 1
ATOM 620   C CB  . MET A ? 83  ? 252.474 198.555 208.548 1 100.0     83  A 1
ATOM 621   C CG  . MET A ? 83  ? 251.668 197.515 207.787 1 100.0     83  A 1
ATOM 622   S SD  . MET A ? 83  ? 252.675 196.059 207.305 1 100.0     83  A 1
ATOM 623   C CE  . MET A ? 83  ? 253.715 196.801 206.019 1 100.0     83  A 1
ATOM 624   N N   . LYS A ? 84  ? 252.283 200.748 211.120 1 100.0     84  A 1
ATOM 625   C CA  . LYS A ? 84  ? 253.200 201.439 212.022 1 100.0     84  A 1
ATOM 626   C C   . LYS A ? 84  ? 253.640 200.526 213.163 1 100.0     84  A 1
ATOM 627   O O   . LYS A ? 84  ? 252.852 199.716 213.656 1 100.0     84  A 1
ATOM 628   C CB  . LYS A ? 84  ? 252.549 202.704 212.583 1 100.0     84  A 1
ATOM 629   C CG  . LYS A ? 84  ? 252.212 203.747 211.528 1 100.0     84  A 1
ATOM 630   C CD  . LYS A ? 84  ? 251.598 204.994 212.151 1 100.0     84  A 1
ATOM 631   C CE  . LYS A ? 84  ? 251.329 206.068 211.106 1 100.0     84  A 1
ATOM 632   N NZ  . LYS A ? 84  ? 250.475 207.167 211.647 1 100.0     84  A 1
ATOM 633   N N   . ASP A ? 85  ? 254.730 200.910 213.880 1 100.0     85  A 1
ATOM 634   C CA  . ASP A ? 85  ? 255.264 200.076 214.952 1 100.0     85  A 1
ATOM 635   C C   . ASP A ? 85  ? 255.468 198.638 214.479 1 100.0     85  A 1
ATOM 636   O O   . ASP A ? 85  ? 255.026 197.694 215.137 1 100.0     85  A 1
ATOM 637   C CB  . ASP A ? 85  ? 254.335 200.103 216.168 1 100.0     85  A 1
ATOM 638   C CG  . ASP A ? 85  ? 254.185 201.489 216.768 1 100.0     85  A 1
ATOM 639   O OD1 . ASP A ? 85  ? 255.121 202.309 216.653 1 100.0     85  A 1
ATOM 640   O OD2 . ASP A ? 85  ? 253.121 201.764 217.365 1 100.0     85  A 1
ATOM 641   N N   . LEU A ? 86  ? 256.232 198.419 213.475 1 100.0     86  A 1
ATOM 642   C CA  . LEU A ? 86  ? 256.405 197.053 212.993 1 100.0     86  A 1
ATOM 643   C C   . LEU A ? 86  ? 257.293 196.251 213.938 1 100.0     86  A 1
ATOM 644   O O   . LEU A ? 86  ? 258.334 196.740 214.383 1 100.0     86  A 1
ATOM 645   C CB  . LEU A ? 86  ? 257.008 197.054 211.585 1 100.0     86  A 1
ATOM 646   C CG  . LEU A ? 86  ? 256.137 197.643 210.475 1 100.0     86  A 1
ATOM 647   C CD1 . LEU A ? 86  ? 256.920 197.716 209.169 1 100.0     86  A 1
ATOM 648   C CD2 . LEU A ? 86  ? 254.867 196.818 210.297 1 100.0     86  A 1
ATOM 649   N N   . ARG A ? 87  ? 256.966 195.072 214.103 1 100.0     87  A 1
ATOM 650   C CA  . ARG A ? 87  ? 257.830 194.152 214.834 1 100.0     87  A 1
ATOM 651   C C   . ARG A ? 87  ? 258.294 193.007 213.939 1 100.0     87  A 1
ATOM 652   O O   . ARG A ? 87  ? 257.841 192.882 212.799 1 100.0     87  A 1
ATOM 653   C CB  . ARG A ? 87  ? 257.107 193.596 216.063 1 100.0     87  A 1
ATOM 654   C CG  . ARG A ? 87  ? 256.487 194.665 216.948 1 100.0     87  A 1
ATOM 655   C CD  . ARG A ? 87  ? 255.615 194.058 218.038 1 100.0     87  A 1
ATOM 656   N NE  . ARG A ? 87  ? 254.346 193.569 217.504 1 100.0     87  A 1
ATOM 657   C CZ  . ARG A ? 87  ? 253.441 192.890 218.203 1 100.0     87  A 1
ATOM 658   N NH1 . ARG A ? 87  ? 253.647 192.604 219.483 1 100.0     87  A 1
ATOM 659   N NH2 . ARG A ? 87  ? 252.321 192.493 217.617 1 100.0     87  A 1
ATOM 660   N N   . ALA A ? 88  ? 259.013 192.149 214.559 1 100.0     88  A 1
ATOM 661   C CA  . ALA A ? 88  ? 259.615 191.072 213.777 1 100.0     88  A 1
ATOM 662   C C   . ALA A ? 88  ? 258.598 189.973 213.483 1 100.0     88  A 1
ATOM 663   O O   . ALA A ? 88  ? 258.750 189.219 212.519 1 100.0     88  A 1
ATOM 664   C CB  . ALA A ? 88  ? 260.823 190.493 214.510 1 100.0     88  A 1
ATOM 665   N N   . GLU A ? 89  ? 257.525 189.836 214.229 1 100.0     89  A 1
ATOM 666   C CA  . GLU A ? 89  ? 256.428 188.913 213.951 1 100.0     89  A 1
ATOM 667   C C   . GLU A ? 89  ? 255.538 189.437 212.827 1 100.0     89  A 1
ATOM 668   O O   . GLU A ? 89  ? 254.654 188.726 212.345 1 100.0     89  A 1
ATOM 669   C CB  . GLU A ? 89  ? 255.595 188.672 215.212 1 100.0     89  A 1
ATOM 670   C CG  . GLU A ? 89  ? 256.043 189.362 216.387 1 100.0     89  A 1
ATOM 671   C CD  . GLU A ? 89  ? 255.170 189.165 217.616 1 100.0     89  A 1
ATOM 672   O OE1 . GLU A ? 89  ? 254.143 188.578 217.540 1 100.0     89  A 1
ATOM 673   O OE2 . GLU A ? 89  ? 255.515 189.603 218.662 1 100.0     89  A 1
ATOM 674   N N   . ASP A ? 90  ? 255.751 190.519 212.354 1 100.0     90  A 1
ATOM 675   C CA  . ASP A ? 90  ? 254.981 191.096 211.256 1 100.0     90  A 1
ATOM 676   C C   . ASP A ? 90  ? 255.646 190.811 209.910 1 100.0     90  A 1
ATOM 677   O O   . ASP A ? 90  ? 255.182 191.285 208.871 1 100.0     90  A 1
ATOM 678   C CB  . ASP A ? 90  ? 254.814 192.604 211.451 1 100.0     90  A 1
ATOM 679   C CG  . ASP A ? 90  ? 253.921 192.954 212.629 1 100.0     90  A 1
ATOM 680   O OD1 . ASP A ? 90  ? 252.960 192.205 212.910 1 100.0     90  A 1
ATOM 681   O OD2 . ASP A ? 90  ? 254.180 193.988 213.281 1 100.0     90  A 1
ATOM 682   N N   . THR A ? 91  ? 256.652 190.060 209.891 1 100.0     91  A 1
ATOM 683   C CA  . THR A ? 91  ? 257.255 189.614 208.639 1 100.0     91  A 1
ATOM 684   C C   . THR A ? 91  ? 256.412 188.518 207.993 1 100.0     91  A 1
ATOM 685   O O   . THR A ? 91  ? 256.175 187.471 208.600 1 100.0     91  A 1
ATOM 686   C CB  . THR A ? 91  ? 258.688 189.099 208.862 1 100.0     91  A 1
ATOM 687   O OG1 . THR A ? 91  ? 259.482 190.143 209.439 1 100.0     91  A 1
ATOM 688   C CG2 . THR A ? 91  ? 259.325 188.660 207.547 1 100.0     91  A 1
ATOM 689   N N   . ALA A ? 92  ? 255.983 188.807 206.886 1 100.0     92  A 1
ATOM 690   C CA  . ALA A ? 92  ? 255.159 187.862 206.136 1 100.0     92  A 1
ATOM 691   C C   . ALA A ? 92  ? 254.778 188.430 204.771 1 100.0     92  A 1
ATOM 692   O O   . ALA A ? 92  ? 255.067 189.591 204.473 1 100.0     92  A 1
ATOM 693   C CB  . ALA A ? 92  ? 253.905 187.504 206.928 1 100.0     92  A 1
ATOM 694   N N   . VAL A ? 93  ? 254.220 187.443 203.984 1 100.0     93  A 1
ATOM 695   C CA  . VAL A ? 93  ? 253.687 187.794 202.672 1 100.0     93  A 1
ATOM 696   C C   . VAL A ? 93  ? 252.259 188.315 202.817 1 100.0     93  A 1
ATOM 697   O O   . VAL A ? 93  ? 251.374 187.596 203.285 1 100.0     93  A 1
ATOM 698   C CB  . VAL A ? 93  ? 253.719 186.590 201.705 1 100.0     93  A 1
ATOM 699   C CG1 . VAL A ? 93  ? 253.189 186.988 200.329 1 100.0     93  A 1
ATOM 700   C CG2 . VAL A ? 93  ? 255.137 186.033 201.594 1 100.0     93  A 1
ATOM 701   N N   . TYR A ? 94  ? 251.884 189.435 202.482 1 100.0     94  A 1
ATOM 702   C CA  . TYR A ? 94  ? 250.596 190.107 202.615 1 100.0     94  A 1
ATOM 703   C C   . TYR A ? 94  ? 249.799 190.020 201.318 1 100.0     94  A 1
ATOM 704   O O   . TYR A ? 94  ? 250.309 190.349 200.246 1 100.0     94  A 1
ATOM 705   C CB  . TYR A ? 94  ? 250.792 191.573 203.010 1 100.0     94  A 1
ATOM 706   C CG  . TYR A ? 94  ? 251.252 191.763 204.433 1 100.0     94  A 1
ATOM 707   C CD1 . TYR A ? 94  ? 250.350 191.704 205.489 1 100.0     94  A 1
ATOM 708   C CD2 . TYR A ? 94  ? 252.588 192.001 204.724 1 100.0     94  A 1
ATOM 709   C CE1 . TYR A ? 94  ? 250.769 191.880 206.802 1 100.0     94  A 1
ATOM 710   C CE2 . TYR A ? 94  ? 253.018 192.178 206.033 1 100.0     94  A 1
ATOM 711   C CZ  . TYR A ? 94  ? 252.102 192.116 207.064 1 100.0     94  A 1
ATOM 712   O OH  . TYR A ? 94  ? 252.522 192.290 208.362 1 100.0     94  A 1
ATOM 713   N N   . PHE A ? 95  ? 248.677 189.401 201.375 1 100.0     95  A 1
ATOM 714   C CA  . PHE A ? 95  ? 247.702 189.224 200.305 1 100.0     95  A 1
ATOM 715   C C   . PHE A ? 95  ? 246.530 190.184 200.476 1 100.0     95  A 1
ATOM 716   O O   . PHE A ? 95  ? 246.097 190.450 201.598 1 100.0     95  A 1
ATOM 717   C CB  . PHE A ? 95  ? 247.195 187.778 200.272 1 100.0     95  A 1
ATOM 718   C CG  . PHE A ? 95  ? 248.286 186.757 200.093 1 100.0     95  A 1
ATOM 719   C CD1 . PHE A ? 95  ? 248.841 186.525 198.841 1 100.0     95  A 1
ATOM 720   C CD2 . PHE A ? 95  ? 248.756 186.029 201.177 1 100.0     95  A 1
ATOM 721   C CE1 . PHE A ? 95  ? 249.850 185.581 198.673 1 100.0     95  A 1
ATOM 722   C CE2 . PHE A ? 95  ? 249.764 185.084 201.017 1 100.0     95  A 1
ATOM 723   C CZ  . PHE A ? 95  ? 250.309 184.860 199.764 1 100.0     95  A 1
ATOM 724   N N   . CYS A ? 96  ? 246.089 190.800 199.351 1 100.0     96  A 1
ATOM 725   C CA  . CYS A ? 96  ? 244.778 191.438 199.368 1 100.0     96  A 1
ATOM 726   C C   . CYS A ? 96  ? 243.732 190.555 198.697 1 100.0     96  A 1
ATOM 727   O O   . CYS A ? 96  ? 244.018 189.902 197.693 1 100.0     96  A 1
ATOM 728   C CB  . CYS A ? 96  ? 244.834 192.797 198.671 1 100.0     96  A 1
ATOM 729   S SG  . CYS A ? 96  ? 245.439 192.754 197.040 1 100.0     96  A 1
ATOM 730   N N   . ALA A ? 97  ? 242.728 190.319 199.508 1 100.0     97  A 1
ATOM 731   C CA  . ALA A ? 97  ? 241.727 189.356 199.055 1 100.0     97  A 1
ATOM 732   C C   . ALA A ? 97  ? 240.386 190.038 198.800 1 100.0     97  A 1
ATOM 733   O O   . ALA A ? 97  ? 240.038 191.008 199.477 1 100.0     97  A 1
ATOM 734   C CB  . ALA A ? 97  ? 241.565 188.235 200.078 1 100.0     97  A 1
ATOM 735   N N   . ARG A ? 98  ? 239.658 189.686 197.881 1 100.0     98  A 1
ATOM 736   C CA  . ARG A ? 98  ? 238.283 190.128 197.671 1 100.0     98  A 1
ATOM 737   C C   . ARG A ? 98  ? 237.305 188.970 197.836 1 100.0     98  A 1
ATOM 738   O O   . ARG A ? 98  ? 237.530 187.880 197.307 1 100.0     98  A 1
ATOM 739   C CB  . ARG A ? 98  ? 238.125 190.753 196.284 1 100.0     98  A 1
ATOM 740   C CG  . ARG A ? 98  ? 236.761 191.379 196.042 1 100.0     98  A 1
ATOM 741   C CD  . ARG A ? 98  ? 236.429 191.451 194.559 1 100.0     98  A 1
ATOM 742   N NE  . ARG A ? 98  ? 235.851 190.224 194.077 1 100.0     98  A 1
ATOM 743   C CZ  . ARG A ? 98  ? 235.051 190.113 193.057 1 100.0     98  A 1
ATOM 744   N NH1 . ARG A ? 98  ? 234.717 191.159 192.389 1 100.0     98  A 1
ATOM 745   N NH2 . ARG A ? 98  ? 234.581 188.948 192.701 1 100.0     98  A 1
ATOM 746   N N   . ASP A ? 99  ? 236.211 189.085 198.469 1 100.0     99  A 1
ATOM 747   C CA  . ASP A ? 99  ? 235.182 188.060 198.621 1 100.0     99  A 1
ATOM 748   C C   . ASP A ? 99  ? 234.084 188.226 197.573 1 100.0     99  A 1
ATOM 749   O O   . ASP A ? 99  ? 234.199 189.057 196.671 1 100.0     99  A 1
ATOM 750   C CB  . ASP A ? 99  ? 234.580 188.108 200.027 1 100.0     99  A 1
ATOM 751   C CG  . ASP A ? 99  ? 233.955 189.451 200.358 1 100.0     99  A 1
ATOM 752   O OD1 . ASP A ? 99  ? 234.148 190.418 199.599 1 100.0     99  A 1
ATOM 753   O OD2 . ASP A ? 99  ? 233.265 189.545 201.391 1 100.0     99  A 1
ATOM 754   N N   . GLY A ? 100 ? 233.111 187.557 197.594 1 100.0     100 A 1
ATOM 755   C CA  . GLY A ? 100 ? 231.996 187.239 196.717 1 100.0     100 A 1
ATOM 756   C C   . GLY A ? 100 ? 230.791 188.135 196.936 1 100.0     100 A 1
ATOM 757   O O   . GLY A ? 100 ? 229.806 188.046 196.220 1 100.0     100 A 1
ATOM 758   N N   . GLY A ? 101 ? 231.052 189.233 197.441 1 100.0     101 A 1
ATOM 759   C CA  . GLY A ? 101 ? 230.070 190.305 197.467 1 100.0     101 A 1
ATOM 760   C C   . GLY A ? 101 ? 229.015 190.121 198.542 1 100.0     101 A 1
ATOM 761   O O   . GLY A ? 101 ? 228.094 190.931 198.660 1 100.0     101 A 1
ATOM 762   N N   . ARG A ? 102 ? 229.030 189.063 199.283 1 100.0     102 A 1
ATOM 763   C CA  . ARG A ? 102 ? 228.043 189.057 200.358 1 100.0     102 A 1
ATOM 764   C C   . ARG A ? 102 ? 228.714 188.900 201.718 1 100.0     102 A 1
ATOM 765   O O   . ARG A ? 102 ? 229.914 188.628 201.796 1 100.0     102 A 1
ATOM 766   C CB  . ARG A ? 102 ? 227.022 187.937 200.145 1 100.0     102 A 1
ATOM 767   C CG  . ARG A ? 102 ? 227.597 186.699 199.477 1 100.0     102 A 1
ATOM 768   C CD  . ARG A ? 102 ? 226.748 185.466 199.749 1 100.0     102 A 1
ATOM 769   N NE  . ARG A ? 102 ? 227.527 184.238 199.632 1 100.0     102 A 1
ATOM 770   C CZ  . ARG A ? 102 ? 228.057 183.781 198.504 1 100.0     102 A 1
ATOM 771   N NH1 . ARG A ? 102 ? 227.901 184.445 197.367 1 100.0     102 A 1
ATOM 772   N NH2 . ARG A ? 102 ? 228.749 182.652 198.511 1 100.0     102 A 1
ATOM 773   N N   . GLU A ? 103 ? 227.906 188.876 202.845 1 100.0     103 A 1
ATOM 774   C CA  . GLU A ? 103 ? 228.604 188.604 204.098 1 100.0     103 A 1
ATOM 775   C C   . GLU A ? 103 ? 228.881 187.112 204.263 1 100.0     103 A 1
ATOM 776   O O   . GLU A ? 103 ? 228.070 186.276 203.861 1 100.0     103 A 1
ATOM 777   C CB  . GLU A ? 103 ? 227.793 189.122 205.289 1 100.0     103 A 1
ATOM 778   C CG  . GLU A ? 103 ? 227.570 190.627 205.272 1 100.0     103 A 1
ATOM 779   C CD  . GLU A ? 103 ? 228.805 191.421 205.665 1 100.0     103 A 1
ATOM 780   O OE1 . GLU A ? 103 ? 229.706 190.854 206.321 1 100.0     103 A 1
ATOM 781   O OE2 . GLU A ? 103 ? 228.870 192.619 205.315 1 100.0     103 A 1
ATOM 782   N N   . LEU A ? 104 ? 229.803 186.579 204.699 1 100.0     104 A 1
ATOM 783   C CA  . LEU A ? 104 ? 230.369 185.313 205.152 1 100.0     104 A 1
ATOM 784   C C   . LEU A ? 104 ? 230.855 184.481 203.969 1 100.0     104 A 1
ATOM 785   O O   . LEU A ? 104 ? 230.753 183.252 203.986 1 100.0     104 A 1
ATOM 786   C CB  . LEU A ? 104 ? 229.336 184.521 205.957 1 100.0     104 A 1
ATOM 787   C CG  . LEU A ? 104 ? 228.764 185.215 207.194 1 100.0     104 A 1
ATOM 788   C CD1 . LEU A ? 104 ? 227.715 184.331 207.861 1 100.0     104 A 1
ATOM 789   C CD2 . LEU A ? 104 ? 229.878 185.565 208.175 1 100.0     104 A 1
ATOM 790   N N   . SER A ? 105 ? 231.185 185.263 202.795 1 100.0     105 A 1
ATOM 791   C CA  . SER A ? 105 ? 231.620 184.578 201.582 1 100.0     105 A 1
ATOM 792   C C   . SER A ? 105 ? 233.121 184.308 201.608 1 100.0     105 A 1
ATOM 793   O O   . SER A ? 105 ? 233.877 185.035 202.253 1 100.0     105 A 1
ATOM 794   C CB  . SER A ? 105 ? 231.264 185.402 200.344 1 100.0     105 A 1
ATOM 795   O OG  . SER A ? 105 ? 229.876 185.682 200.308 1 100.0     105 A 1
ATOM 796   N N   . PRO A ? 106 ? 233.654 183.175 201.026 1 100.0     106 A 1
ATOM 797   C CA  . PRO A ? 106 ? 235.083 182.898 200.857 1 100.0     106 A 1
ATOM 798   C C   . PRO A ? 106 ? 235.782 183.926 199.969 1 100.0     106 A 1
ATOM 799   O O   . PRO A ? 106 ? 235.159 184.494 199.068 1 100.0     106 A 1
ATOM 800   C CB  . PRO A ? 106 ? 235.099 181.513 200.206 1 100.0     106 A 1
ATOM 801   C CG  . PRO A ? 106 ? 233.731 181.348 199.626 1 100.0     106 A 1
ATOM 802   C CD  . PRO A ? 106 ? 232.787 182.252 200.366 1 100.0     106 A 1
ATOM 803   N N   . PHE A ? 107 ? 237.083 184.087 200.204 1 100.0     107 A 1
ATOM 804   C CA  . PHE A ? 107 ? 237.889 184.960 199.360 1 100.0     107 A 1
ATOM 805   C C   . PHE A ? 107 ? 238.019 184.385 197.955 1 100.0     107 A 1
ATOM 806   O O   . PHE A ? 107 ? 238.477 183.254 197.782 1 100.0     107 A 1
ATOM 807   C CB  . PHE A ? 107 ? 239.277 185.171 199.972 1 100.0     107 A 1
ATOM 808   C CG  . PHE A ? 107 ? 239.254 185.875 201.301 1 100.0     107 A 1
ATOM 809   C CD1 . PHE A ? 107 ? 239.008 187.240 201.376 1 100.0     107 A 1
ATOM 810   C CD2 . PHE A ? 107 ? 239.479 185.171 202.477 1 100.0     107 A 1
ATOM 811   C CE1 . PHE A ? 107 ? 238.986 187.894 202.606 1 100.0     107 A 1
ATOM 812   C CE2 . PHE A ? 107 ? 239.459 185.818 203.709 1 100.0     107 A 1
ATOM 813   C CZ  . PHE A ? 107 ? 239.213 187.180 203.771 1 100.0     107 A 1
ATOM 814   N N   . GLU A ? 108 ? 237.545 185.114 196.953 1 100.0     108 A 1
ATOM 815   C CA  . GLU A ? 108 ? 237.451 184.600 195.590 1 100.0     108 A 1
ATOM 816   C C   . GLU A ? 108 ? 238.619 185.086 194.736 1 100.0     108 A 1
ATOM 817   O O   . GLU A ? 108 ? 238.942 184.479 193.713 1 100.0     108 A 1
ATOM 818   C CB  . GLU A ? 108 ? 236.124 185.014 194.949 1 100.0     108 A 1
ATOM 819   C CG  . GLU A ? 108 ? 234.902 184.395 195.611 1 100.0     108 A 1
ATOM 820   C CD  . GLU A ? 108 ? 233.598 184.749 194.915 1 100.0     108 A 1
ATOM 821   O OE1 . GLU A ? 108 ? 233.617 185.576 193.976 1 100.0     108 A 1
ATOM 822   O OE2 . GLU A ? 108 ? 232.549 184.196 195.313 1 100.0     108 A 1
ATOM 823   N N   . LYS A ? 109 ? 239.048 186.320 195.087 1 100.0     109 A 1
ATOM 824   C CA  . LYS A ? 109 ? 240.126 186.870 194.272 1 100.0     109 A 1
ATOM 825   C C   . LYS A ? 109 ? 241.252 187.416 195.145 1 100.0     109 A 1
ATOM 826   O O   . LYS A ? 109 ? 241.011 188.214 196.051 1 100.0     109 A 1
ATOM 827   C CB  . LYS A ? 109 ? 239.596 187.972 193.353 1 100.0     109 A 1
ATOM 828   C CG  . LYS A ? 109 ? 238.383 187.562 192.531 1 100.0     109 A 1
ATOM 829   C CD  . LYS A ? 109 ? 238.755 186.556 191.450 1 100.0     109 A 1
ATOM 830   C CE  . LYS A ? 109 ? 237.557 186.200 190.581 1 100.0     109 A 1
ATOM 831   N NZ  . LYS A ? 109 ? 237.420 184.733 190.400 1 100.0     109 A 1
ATOM 832   N N   . TRP A ? 110 ? 242.337 186.902 195.012 1 100.0     110 A 1
ATOM 833   C CA  . TRP A ? 110 ? 243.586 187.092 195.743 1 100.0     110 A 1
ATOM 834   C C   . TRP A ? 110 ? 244.620 187.805 194.877 1 100.0     110 A 1
ATOM 835   O O   . TRP A ? 110 ? 244.625 187.654 193.654 1 100.0     110 A 1
ATOM 836   C CB  . TRP A ? 110 ? 244.141 185.747 196.219 1 100.0     110 A 1
ATOM 837   C CG  . TRP A ? 110 ? 243.244 185.023 197.177 1 100.0     110 A 1
ATOM 838   C CD1 . TRP A ? 110 ? 242.164 184.245 196.867 1 100.0     110 A 1
ATOM 839   C CD2 . TRP A ? 110 ? 243.348 185.014 198.603 1 100.0     110 A 1
ATOM 840   N NE1 . TRP A ? 110 ? 241.590 183.752 198.015 1 100.0     110 A 1
ATOM 841   C CE2 . TRP A ? 110 ? 242.297 184.208 199.094 1 100.0     110 A 1
ATOM 842   C CE3 . TRP A ? 110 ? 244.229 185.608 199.515 1 100.0     110 A 1
ATOM 843   C CZ2 . TRP A ? 110 ? 242.104 183.983 200.459 1 100.0     110 A 1
ATOM 844   C CZ3 . TRP A ? 110 ? 244.035 185.382 200.872 1 100.0     110 A 1
ATOM 845   C CH2 . TRP A ? 110 ? 242.980 184.576 201.329 1 100.0     110 A 1
ATOM 846   N N   . GLY A ? 111 ? 245.385 188.603 195.507 1 100.0     111 A 1
ATOM 847   C CA  . GLY A ? 111 ? 246.578 189.221 194.948 1 100.0     111 A 1
ATOM 848   C C   . GLY A ? 111 ? 247.828 188.383 195.137 1 100.0     111 A 1
ATOM 849   O O   . GLY A ? 111 ? 247.824 187.416 195.902 1 100.0     111 A 1
ATOM 850   N N   . GLN A ? 112 ? 248.851 188.569 194.311 1 100.0     112 A 1
ATOM 851   C CA  . GLN A ? 112 ? 249.994 187.664 194.257 1 100.0     112 A 1
ATOM 852   C C   . GLN A ? 112 ? 250.734 187.633 195.591 1 100.0     112 A 1
ATOM 853   O O   . GLN A ? 112 ? 251.380 186.639 195.926 1 100.0     112 A 1
ATOM 854   C CB  . GLN A ? 112 ? 250.949 188.071 193.135 1 100.0     112 A 1
ATOM 855   C CG  . GLN A ? 112 ? 251.788 189.300 193.457 1 100.0     112 A 1
ATOM 856   C CD  . GLN A ? 112 ? 251.441 190.492 192.587 1 100.0     112 A 1
ATOM 857   O OE1 . GLN A ? 112 ? 250.553 190.416 191.733 1 100.0     112 A 1
ATOM 858   N NE2 . GLN A ? 112 ? 252.140 191.602 192.796 1 100.0     112 A 1
ATOM 859   N N   . GLY A ? 113 ? 250.891 188.268 196.477 1 100.0     113 A 1
ATOM 860   C CA  . GLY A ? 113 ? 251.372 188.712 197.776 1 100.0     113 A 1
ATOM 861   C C   . GLY A ? 113 ? 252.557 189.654 197.683 1 100.0     113 A 1
ATOM 862   O O   . GLY A ? 113 ? 253.313 189.616 196.711 1 100.0     113 A 1
ATOM 863   N N   . ILE A ? 114 ? 252.703 190.458 198.606 1 100.0     114 A 1
ATOM 864   C CA  . ILE A ? 114 ? 253.820 191.367 198.835 1 100.0     114 A 1
ATOM 865   C C   . ILE A ? 114 ? 254.650 190.877 200.020 1 100.0     114 A 1
ATOM 866   O O   . ILE A ? 114 ? 254.109 190.596 201.091 1 100.0     114 A 1
ATOM 867   C CB  . ILE A ? 114 ? 253.331 192.812 199.085 1 100.0     114 A 1
ATOM 868   C CG1 . ILE A ? 114 ? 252.525 193.317 197.884 1 100.0     114 A 1
ATOM 869   C CG2 . ILE A ? 114 ? 254.514 193.739 199.380 1 100.0     114 A 1
ATOM 870   C CD1 . ILE A ? 114 ? 253.323 194.190 196.926 1 100.0     114 A 1
ATOM 871   N N   . LEU A ? 115 ? 255.979 190.792 199.983 1 100.0     115 A 1
ATOM 872   C CA  . LEU A ? 115 ? 256.775 190.381 201.134 1 100.0     115 A 1
ATOM 873   C C   . LEU A ? 115 ? 257.162 191.585 201.985 1 100.0     115 A 1
ATOM 874   O O   . LEU A ? 115 ? 257.753 192.542 201.481 1 100.0     115 A 1
ATOM 875   C CB  . LEU A ? 115 ? 258.033 189.637 200.677 1 100.0     115 A 1
ATOM 876   C CG  . LEU A ? 115 ? 258.967 189.143 201.783 1 100.0     115 A 1
ATOM 877   C CD1 . LEU A ? 115 ? 258.313 188.005 202.560 1 100.0     115 A 1
ATOM 878   C CD2 . LEU A ? 115 ? 260.302 188.698 201.196 1 100.0     115 A 1
ATOM 879   N N   . VAL A ? 116 ? 256.890 191.573 203.219 1 100.0     116 A 1
ATOM 880   C CA  . VAL A ? 116 ? 257.348 192.563 204.188 1 100.0     116 A 1
ATOM 881   C C   . VAL A ? 116 ? 258.368 191.931 205.131 1 100.0     116 A 1
ATOM 882   O O   . VAL A ? 116 ? 258.075 190.933 205.794 1 100.0     116 A 1
ATOM 883   C CB  . VAL A ? 116 ? 256.171 193.155 204.994 1 100.0     116 A 1
ATOM 884   C CG1 . VAL A ? 116 ? 256.676 194.154 206.033 1 100.0     116 A 1
ATOM 885   C CG2 . VAL A ? 116 ? 255.162 193.818 204.058 1 100.0     116 A 1
ATOM 886   N N   . VAL A ? 117 ? 259.532 192.347 205.234 1 100.0     117 A 1
ATOM 887   C CA  . VAL A ? 117 ? 260.562 191.813 206.119 1 100.0     117 A 1
ATOM 888   C C   . VAL A ? 117 ? 260.876 192.827 207.217 1 100.0     117 A 1
ATOM 889   O O   . VAL A ? 117 ? 261.356 193.928 206.935 1 100.0     117 A 1
ATOM 890   C CB  . VAL A ? 117 ? 261.848 191.454 205.342 1 100.0     117 A 1
ATOM 891   C CG1 . VAL A ? 117 ? 262.904 190.876 206.283 1 100.0     117 A 1
ATOM 892   C CG2 . VAL A ? 117 ? 261.534 190.469 204.217 1 100.0     117 A 1
ATOM 893   N N   . VAL A ? 118 ? 260.689 192.552 208.430 1 100.0     118 A 1
ATOM 894   C CA  . VAL A ? 118 ? 260.989 193.447 209.543 1 100.0     118 A 1
ATOM 895   C C   . VAL A ? 118 ? 262.201 192.927 210.312 1 100.0     118 A 1
ATOM 896   O O   . VAL A ? 118 ? 262.133 191.875 210.952 1 100.0     118 A 1
ATOM 897   C CB  . VAL A ? 118 ? 259.779 193.598 210.492 1 100.0     118 A 1
ATOM 898   C CG1 . VAL A ? 118 ? 260.099 194.574 211.624 1 100.0     118 A 1
ATOM 899   C CG2 . VAL A ? 118 ? 258.547 194.060 209.716 1 100.0     118 A 1
ATOM 900   N N   . THR A ? 119 ? 263.330 193.343 210.135 1 100.0     119 A 1
ATOM 901   C CA  . THR A ? 119 ? 264.606 192.786 210.571 1 100.0     119 A 1
ATOM 902   C C   . THR A ? 119 ? 265.589 193.899 210.925 1 100.0     119 A 1
ATOM 903   O O   . THR A ? 119 ? 265.507 195.002 210.382 1 100.0     119 A 1
ATOM 904   C CB  . THR A ? 119 ? 265.220 191.880 209.488 1 100.0     119 A 1
ATOM 905   O OG1 . THR A ? 119 ? 266.443 191.318 209.980 1 100.0     119 A 1
ATOM 906   C CG2 . THR A ? 119 ? 265.511 192.666 208.214 1 100.0     119 A 1
ATOM 907   N N   . SER A ? 120 ? 266.118 193.685 212.112 1 100.0     120 A 1
ATOM 908   C CA  . SER A ? 120 ? 266.991 194.721 212.655 1 100.0     120 A 1
ATOM 909   C C   . SER A ? 120 ? 268.428 194.537 212.178 1 100.0     120 A 1
ATOM 910   O O   . SER A ? 120 ? 269.325 195.273 212.596 1 100.0     120 A 1
ATOM 911   C CB  . SER A ? 120 ? 266.947 194.713 214.183 1 100.0     120 A 1
ATOM 912   O OG  . SER A ? 120 ? 267.343 193.451 214.691 1 100.0     120 A 1
ATOM 913   N N   . VAL A ? 121 ? 268.556 194.186 211.051 1 58.141846 121 A 1
ATOM 914   C CA  . VAL A ? 121 ? 269.845 193.556 210.785 1 58.141846 121 A 1
ATOM 915   C C   . VAL A ? 121 ? 270.530 194.255 209.613 1 58.141846 121 A 1
ATOM 916   O O   . VAL A ? 121 ? 269.895 194.536 208.593 1 58.141846 121 A 1
ATOM 917   C CB  . VAL A ? 121 ? 269.689 192.048 210.489 1 58.141846 121 A 1
ATOM 918   C CG1 . VAL A ? 121 ? 271.035 191.428 210.117 1 58.141846 121 A 1
ATOM 919   C CG2 . VAL A ? 121 ? 269.081 191.328 211.692 1 58.141846 121 A 1
ATOM 920   N N   . ASP B ? 1   ? 170.521 165.039 183.282 1 57.149963 1   B 1
ATOM 921   C CA  . ASP B ? 1   ? 169.486 165.092 184.309 1 57.149963 1   B 1
ATOM 922   C C   . ASP B ? 1   ? 169.884 164.271 185.533 1 57.149963 1   B 1
ATOM 923   O O   . ASP B ? 1   ? 170.589 163.269 185.413 1 57.149963 1   B 1
ATOM 924   C CB  . ASP B ? 1   ? 168.151 164.593 183.752 1 57.149963 1   B 1
ATOM 925   C CG  . ASP B ? 1   ? 167.090 164.445 184.797 1 57.149963 1   B 1
ATOM 926   O OD1 . ASP B ? 1   ? 167.342 164.822 185.946 1 57.149963 1   B 1
ATOM 927   O OD2 . ASP B ? 1   ? 165.995 163.946 184.469 1 57.149963 1   B 1
ATOM 928   N N   . VAL B ? 2   ? 169.755 164.799 186.636 1 100.0     2   B 1
ATOM 929   C CA  . VAL B ? 2   ? 170.191 164.097 187.839 1 100.0     2   B 1
ATOM 930   C C   . VAL B ? 2   ? 169.384 162.812 188.009 1 100.0     2   B 1
ATOM 931   O O   . VAL B ? 2   ? 168.153 162.849 188.075 1 100.0     2   B 1
ATOM 932   C CB  . VAL B ? 2   ? 170.050 164.985 189.096 1 100.0     2   B 1
ATOM 933   C CG1 . VAL B ? 2   ? 170.491 164.226 190.346 1 100.0     2   B 1
ATOM 934   C CG2 . VAL B ? 2   ? 170.859 166.270 188.934 1 100.0     2   B 1
ATOM 935   N N   . HIS B ? 3   ? 169.981 161.762 188.248 1 100.0     3   B 1
ATOM 936   C CA  . HIS B ? 3   ? 169.417 160.451 188.553 1 100.0     3   B 1
ATOM 937   C C   . HIS B ? 3   ? 170.024 159.874 189.828 1 100.0     3   B 1
ATOM 938   O O   . HIS B ? 3   ? 171.243 159.709 189.921 1 100.0     3   B 1
ATOM 939   C CB  . HIS B ? 3   ? 169.637 159.489 187.385 1 100.0     3   B 1
ATOM 940   C CG  . HIS B ? 3   ? 168.758 159.766 186.206 1 100.0     3   B 1
ATOM 941   N ND1 . HIS B ? 3   ? 167.851 158.874 185.728 1 100.0     3   B 1
ATOM 942   C CD2 . HIS B ? 3   ? 168.648 160.838 185.412 1 100.0     3   B 1
ATOM 943   C CE1 . HIS B ? 3   ? 167.220 159.387 184.687 1 100.0     3   B 1
ATOM 944   N NE2 . HIS B ? 3   ? 167.685 160.579 184.475 1 100.0     3   B 1
ATOM 945   N N   . VAL B ? 4   ? 169.436 159.784 190.835 1 100.0     4   B 1
ATOM 946   C CA  . VAL B ? 4   ? 169.809 159.119 192.079 1 100.0     4   B 1
ATOM 947   C C   . VAL B ? 4   ? 169.134 157.751 192.156 1 100.0     4   B 1
ATOM 948   O O   . VAL B ? 4   ? 167.938 157.658 192.441 1 100.0     4   B 1
ATOM 949   C CB  . VAL B ? 4   ? 169.433 159.970 193.312 1 100.0     4   B 1
ATOM 950   C CG1 . VAL B ? 4   ? 169.954 159.322 194.594 1 100.0     4   B 1
ATOM 951   C CG2 . VAL B ? 4   ? 169.980 161.389 193.167 1 100.0     4   B 1
ATOM 952   N N   . THR B ? 5   ? 169.735 156.683 191.809 1 100.0     5   B 1
ATOM 953   C CA  . THR B ? 5   ? 169.211 155.322 191.805 1 100.0     5   B 1
ATOM 954   C C   . THR B ? 5   ? 169.638 154.574 193.064 1 100.0     5   B 1
ATOM 955   O O   . THR B ? 5   ? 170.736 154.792 193.579 1 100.0     5   B 1
ATOM 956   C CB  . THR B ? 5   ? 169.679 154.546 190.559 1 100.0     5   B 1
ATOM 957   O OG1 . THR B ? 5   ? 171.104 154.398 190.605 1 100.0     5   B 1
ATOM 958   C CG2 . THR B ? 5   ? 169.297 155.280 189.278 1 100.0     5   B 1
ATOM 959   N N   . GLU B ? 6   ? 168.765 154.031 193.775 1 100.0     6   B 1
ATOM 960   C CA  . GLU B ? 6   ? 168.929 153.375 195.069 1 100.0     6   B 1
ATOM 961   C C   . GLU B ? 6   ? 168.819 151.859 194.938 1 100.0     6   B 1
ATOM 962   O O   . GLU B ? 6   ? 167.908 151.352 194.280 1 100.0     6   B 1
ATOM 963   C CB  . GLU B ? 6   ? 167.891 153.893 196.069 1 100.0     6   B 1
ATOM 964   C CG  . GLU B ? 6   ? 167.878 155.407 196.213 1 100.0     6   B 1
ATOM 965   C CD  . GLU B ? 6   ? 166.676 155.926 196.986 1 100.0     6   B 1
ATOM 966   O OE1 . GLU B ? 6   ? 165.807 155.113 197.374 1 100.0     6   B 1
ATOM 967   O OE2 . GLU B ? 6   ? 166.602 157.155 197.204 1 100.0     6   B 1
ATOM 968   N N   . SER B ? 7   ? 169.825 151.143 195.644 1 100.0     7   B 1
ATOM 969   C CA  . SER B ? 7   ? 169.737 149.692 195.763 1 100.0     7   B 1
ATOM 970   C C   . SER B ? 7   ? 170.081 149.231 197.175 1 100.0     7   B 1
ATOM 971   O O   . SER B ? 7   ? 170.836 149.898 197.885 1 100.0     7   B 1
ATOM 972   C CB  . SER B ? 7   ? 170.666 149.013 194.755 1 100.0     7   B 1
ATOM 973   O OG  . SER B ? 7   ? 172.020 149.333 195.026 1 100.0     7   B 1
ATOM 974   N N   . GLY B ? 8   ? 169.637 148.154 197.478 1 100.0     8   B 1
ATOM 975   C CA  . GLY B ? 8   ? 169.852 147.251 198.597 1 100.0     8   B 1
ATOM 976   C C   . GLY B ? 8   ? 168.610 147.044 199.444 1 100.0     8   B 1
ATOM 977   O O   . GLY B ? 8   ? 168.471 147.649 200.509 1 100.0     8   B 1
ATOM 978   N N   . GLY B ? 9   ? 167.756 147.026 199.641 1 100.0     9   B 1
ATOM 979   C CA  . GLY B ? 9   ? 166.812 147.083 200.746 1 100.0     9   B 1
ATOM 980   C C   . GLY B ? 9   ? 166.201 145.735 201.079 1 100.0     9   B 1
ATOM 981   O O   . GLY B ? 9   ? 166.416 144.756 200.363 1 100.0     9   B 1
ATOM 982   N N   . GLY B ? 10  ? 165.188 145.589 201.316 1 100.0     10  B 1
ATOM 983   C CA  . GLY B ? 10  ? 164.393 144.378 201.449 1 100.0     10  B 1
ATOM 984   C C   . GLY B ? 10  ? 163.971 144.095 202.878 1 100.0     10  B 1
ATOM 985   O O   . GLY B ? 10  ? 163.923 145.005 203.708 1 100.0     10  B 1
ATOM 986   N N   . LEU B ? 11  ? 163.984 142.793 202.973 1 100.0     11  B 1
ATOM 987   C CA  . LEU B ? 11  ? 163.477 142.163 204.187 1 100.0     11  B 1
ATOM 988   C C   . LEU B ? 11  ? 164.624 141.715 205.087 1 100.0     11  B 1
ATOM 989   O O   . LEU B ? 11  ? 165.485 140.940 204.664 1 100.0     11  B 1
ATOM 990   C CB  . LEU B ? 11  ? 162.589 140.965 203.839 1 100.0     11  B 1
ATOM 991   C CG  . LEU B ? 11  ? 161.914 140.257 205.015 1 100.0     11  B 1
ATOM 992   C CD1 . LEU B ? 11  ? 160.829 141.144 205.615 1 100.0     11  B 1
ATOM 993   C CD2 . LEU B ? 11  ? 161.334 138.919 204.571 1 100.0     11  B 1
ATOM 994   N N   . VAL B ? 12  ? 164.557 142.036 206.360 1 100.0     12  B 1
ATOM 995   C CA  . VAL B ? 12  ? 165.582 141.665 207.330 1 100.0     12  B 1
ATOM 996   C C   . VAL B ? 12  ? 164.924 141.261 208.648 1 100.0     12  B 1
ATOM 997   O O   . VAL B ? 12  ? 163.804 141.685 208.945 1 100.0     12  B 1
ATOM 998   C CB  . VAL B ? 12  ? 166.584 142.816 207.565 1 100.0     12  B 1
ATOM 999   C CG1 . VAL B ? 12  ? 165.945 143.927 208.398 1 100.0     12  B 1
ATOM 1000  C CG2 . VAL B ? 12  ? 167.847 142.293 208.247 1 100.0     12  B 1
ATOM 1001  N N   . LYS B ? 13  ? 165.662 140.338 209.298 1 100.0     13  B 1
ATOM 1002  C CA  . LYS B ? 13  ? 165.160 139.924 210.605 1 100.0     13  B 1
ATOM 1003  C C   . LYS B ? 13  ? 165.439 140.988 211.663 1 100.0     13  B 1
ATOM 1004  O O   . LYS B ? 13  ? 166.439 141.704 211.581 1 100.0     13  B 1
ATOM 1005  C CB  . LYS B ? 13  ? 165.785 138.592 211.023 1 100.0     13  B 1
ATOM 1006  C CG  . LYS B ? 13  ? 165.396 137.420 210.134 1 100.0     13  B 1
ATOM 1007  C CD  . LYS B ? 13  ? 164.014 136.884 210.487 1 100.0     13  B 1
ATOM 1008  C CE  . LYS B ? 13  ? 163.725 135.569 209.777 1 100.0     13  B 1
ATOM 1009  N NZ  . LYS B ? 13  ? 162.296 135.161 209.927 1 100.0     13  B 1
ATOM 1010  N N   . PRO B ? 14  ? 164.572 141.359 212.728 1 100.0     14  B 1
ATOM 1011  C CA  . PRO B ? 14  ? 165.105 142.265 213.749 1 100.0     14  B 1
ATOM 1012  C C   . PRO B ? 14  ? 166.478 141.835 214.260 1 100.0     14  B 1
ATOM 1013  O O   . PRO B ? 14  ? 166.682 140.660 214.578 1 100.0     14  B 1
ATOM 1014  C CB  . PRO B ? 14  ? 164.060 142.195 214.864 1 100.0     14  B 1
ATOM 1015  C CG  . PRO B ? 14  ? 162.943 141.384 214.290 1 100.0     14  B 1
ATOM 1016  C CD  . PRO B ? 14  ? 163.407 140.783 212.995 1 100.0     14  B 1
ATOM 1017  N N   . GLY B ? 15  ? 167.173 142.797 214.426 1 100.0     15  B 1
ATOM 1018  C CA  . GLY B ? 15  ? 168.487 142.694 215.041 1 100.0     15  B 1
ATOM 1019  C C   . GLY B ? 15  ? 169.585 142.360 214.048 1 100.0     15  B 1
ATOM 1020  O O   . GLY B ? 15  ? 170.725 142.098 214.440 1 100.0     15  B 1
ATOM 1021  N N   . GLY B ? 16  ? 169.232 142.429 212.698 1 100.0     16  B 1
ATOM 1022  C CA  . GLY B ? 16  ? 170.179 142.089 211.648 1 100.0     16  B 1
ATOM 1023  C C   . GLY B ? 16  ? 170.862 143.302 211.044 1 100.0     16  B 1
ATOM 1024  O O   . GLY B ? 16  ? 170.753 144.410 211.573 1 100.0     16  B 1
ATOM 1025  N N   . SER B ? 17  ? 171.531 143.239 210.051 1 100.0     17  B 1
ATOM 1026  C CA  . SER B ? 17  ? 172.325 144.207 209.301 1 100.0     17  B 1
ATOM 1027  C C   . SER B ? 17  ? 171.834 144.328 207.862 1 100.0     17  B 1
ATOM 1028  O O   . SER B ? 17  ? 171.442 143.333 207.249 1 100.0     17  B 1
ATOM 1029  C CB  . SER B ? 17  ? 173.803 143.813 209.313 1 100.0     17  B 1
ATOM 1030  O OG  . SER B ? 17  ? 174.285 143.711 210.641 1 100.0     17  B 1
ATOM 1031  N N   . LEU B ? 18  ? 171.850 145.562 207.289 1 100.0     18  B 1
ATOM 1032  C CA  . LEU B ? 18  ? 171.587 145.778 205.871 1 100.0     18  B 1
ATOM 1033  C C   . LEU B ? 18  ? 172.427 146.931 205.331 1 100.0     18  B 1
ATOM 1034  O O   . LEU B ? 18  ? 172.572 147.961 205.993 1 100.0     18  B 1
ATOM 1035  C CB  . LEU B ? 18  ? 170.101 146.061 205.637 1 100.0     18  B 1
ATOM 1036  C CG  . LEU B ? 18  ? 169.640 146.108 204.180 1 100.0     18  B 1
ATOM 1037  C CD1 . LEU B ? 18  ? 169.668 144.711 203.569 1 100.0     18  B 1
ATOM 1038  C CD2 . LEU B ? 18  ? 168.245 146.714 204.079 1 100.0     18  B 1
ATOM 1039  N N   . ARG B ? 19  ? 172.871 147.006 203.987 1 100.0     19  B 1
ATOM 1040  C CA  . ARG B ? 19  ? 173.593 148.151 203.442 1 100.0     19  B 1
ATOM 1041  C C   . ARG B ? 19  ? 172.852 148.748 202.250 1 100.0     19  B 1
ATOM 1042  O O   . ARG B ? 19  ? 172.610 148.061 201.256 1 100.0     19  B 1
ATOM 1043  C CB  . ARG B ? 19  ? 175.010 147.746 203.029 1 100.0     19  B 1
ATOM 1044  C CG  . ARG B ? 19  ? 175.814 148.873 202.400 1 100.0     19  B 1
ATOM 1045  C CD  . ARG B ? 19  ? 177.258 148.463 202.147 1 100.0     19  B 1
ATOM 1046  N NE  . ARG B ? 19  ? 178.044 149.566 201.602 1 100.0     19  B 1
ATOM 1047  C CZ  . ARG B ? 19  ? 179.346 149.511 201.339 1 100.0     19  B 1
ATOM 1048  N NH1 . ARG B ? 19  ? 180.037 148.401 201.567 1 100.0     19  B 1
ATOM 1049  N NH2 . ARG B ? 19  ? 179.963 150.575 200.845 1 100.0     19  B 1
ATOM 1050  N N   . LEU B ? 20  ? 172.525 149.981 202.349 1 100.0     20  B 1
ATOM 1051  C CA  . LEU B ? 20  ? 171.851 150.707 201.278 1 100.0     20  B 1
ATOM 1052  C C   . LEU B ? 20  ? 172.855 151.486 200.434 1 100.0     20  B 1
ATOM 1053  O O   . LEU B ? 20  ? 173.839 152.012 200.960 1 100.0     20  B 1
ATOM 1054  C CB  . LEU B ? 20  ? 170.803 151.662 201.855 1 100.0     20  B 1
ATOM 1055  C CG  . LEU B ? 20  ? 169.726 151.032 202.740 1 100.0     20  B 1
ATOM 1056  C CD1 . LEU B ? 20  ? 168.923 152.117 203.451 1 100.0     20  B 1
ATOM 1057  C CD2 . LEU B ? 20  ? 168.810 150.137 201.913 1 100.0     20  B 1
ATOM 1058  N N   . SER B ? 21  ? 172.765 151.488 199.157 1 100.0     21  B 1
ATOM 1059  C CA  . SER B ? 21  ? 173.574 152.273 198.231 1 100.0     21  B 1
ATOM 1060  C C   . SER B ? 21  ? 172.709 153.225 197.411 1 100.0     21  B 1
ATOM 1061  O O   . SER B ? 21  ? 171.578 152.891 197.052 1 100.0     21  B 1
ATOM 1062  C CB  . SER B ? 21  ? 174.364 151.355 197.297 1 100.0     21  B 1
ATOM 1063  O OG  . SER B ? 21  ? 175.220 150.502 198.036 1 100.0     21  B 1
ATOM 1064  N N   . CYS B ? 22  ? 173.276 154.371 197.064 1 100.0     22  B 1
ATOM 1065  C CA  . CYS B ? 22  ? 172.699 155.354 196.155 1 100.0     22  B 1
ATOM 1066  C C   . CYS B ? 22  ? 173.742 155.858 195.163 1 100.0     22  B 1
ATOM 1067  O O   . CYS B ? 22  ? 174.780 156.387 195.563 1 100.0     22  B 1
ATOM 1068  C CB  . CYS B ? 22  ? 172.116 156.530 196.937 1 100.0     22  B 1
ATOM 1069  S SG  . CYS B ? 22  ? 171.615 157.919 195.897 1 100.0     22  B 1
ATOM 1070  N N   . ALA B ? 23  ? 173.485 155.616 193.850 1 100.0     23  B 1
ATOM 1071  C CA  . ALA B ? 23  ? 174.358 156.047 192.762 1 100.0     23  B 1
ATOM 1072  C C   . ALA B ? 23  ? 173.768 157.248 192.028 1 100.0     23  B 1
ATOM 1073  O O   . ALA B ? 23  ? 172.619 157.209 191.584 1 100.0     23  B 1
ATOM 1074  C CB  . ALA B ? 23  ? 174.600 154.898 191.786 1 100.0     23  B 1
ATOM 1075  N N   . ALA B ? 24  ? 174.569 158.325 192.099 1 100.0     24  B 1
ATOM 1076  C CA  . ALA B ? 24  ? 174.160 159.613 191.545 1 100.0     24  B 1
ATOM 1077  C C   . ALA B ? 24  ? 174.861 159.886 190.217 1 100.0     24  B 1
ATOM 1078  O O   . ALA B ? 24  ? 176.061 159.638 190.078 1 100.0     24  B 1
ATOM 1079  C CB  . ALA B ? 24  ? 174.451 160.736 192.537 1 100.0     24  B 1
ATOM 1080  N N   . SER B ? 25  ? 174.097 160.355 189.245 1 100.0     25  B 1
ATOM 1081  C CA  . SER B ? 25  ? 174.684 160.850 188.004 1 100.0     25  B 1
ATOM 1082  C C   . SER B ? 25  ? 174.097 162.203 187.615 1 100.0     25  B 1
ATOM 1083  O O   . SER B ? 25  ? 172.925 162.476 187.880 1 100.0     25  B 1
ATOM 1084  C CB  . SER B ? 25  ? 174.465 159.846 186.870 1 100.0     25  B 1
ATOM 1085  O OG  . SER B ? 25  ? 173.082 159.667 186.617 1 100.0     25  B 1
ATOM 1086  N N   . GLY B ? 26  ? 174.617 162.968 186.696 1 100.0     26  B 1
ATOM 1087  C CA  . GLY B ? 26  ? 174.130 164.279 186.297 1 100.0     26  B 1
ATOM 1088  C C   . GLY B ? 26  ? 174.559 165.387 187.241 1 100.0     26  B 1
ATOM 1089  O O   . GLY B ? 26  ? 174.157 166.540 187.077 1 100.0     26  B 1
ATOM 1090  N N   . PHE B ? 27  ? 175.533 165.354 188.052 1 100.0     27  B 1
ATOM 1091  C CA  . PHE B ? 27  ? 176.003 166.528 188.777 1 100.0     27  B 1
ATOM 1092  C C   . PHE B ? 27  ? 177.448 166.345 189.226 1 100.0     27  B 1
ATOM 1093  O O   . PHE B ? 27  ? 178.016 165.262 189.081 1 100.0     27  B 1
ATOM 1094  C CB  . PHE B ? 27  ? 175.108 166.807 189.989 1 100.0     27  B 1
ATOM 1095  C CG  . PHE B ? 27  ? 175.098 165.696 191.004 1 100.0     27  B 1
ATOM 1096  C CD1 . PHE B ? 27  ? 174.280 164.587 190.833 1 100.0     27  B 1
ATOM 1097  C CD2 . PHE B ? 27  ? 175.907 165.762 192.131 1 100.0     27  B 1
ATOM 1098  C CE1 . PHE B ? 27  ? 174.268 163.557 191.771 1 100.0     27  B 1
ATOM 1099  C CE2 . PHE B ? 27  ? 175.901 164.737 193.072 1 100.0     27  B 1
ATOM 1100  C CZ  . PHE B ? 27  ? 175.080 163.636 192.891 1 100.0     27  B 1
ATOM 1101  N N   . PRO B ? 28  ? 178.193 167.474 189.612 1 100.0     28  B 1
ATOM 1102  C CA  . PRO B ? 28  ? 179.430 167.196 190.345 1 100.0     28  B 1
ATOM 1103  C C   . PRO B ? 28  ? 179.175 166.666 191.754 1 100.0     28  B 1
ATOM 1104  O O   . PRO B ? 28  ? 178.728 167.391 192.619 1 100.0     28  B 1
ATOM 1105  C CB  . PRO B ? 28  ? 180.126 168.559 190.392 1 100.0     28  B 1
ATOM 1106  C CG  . PRO B ? 28  ? 179.230 169.472 189.637 1 100.0     28  B 1
ATOM 1107  C CD  . PRO B ? 28  ? 177.989 168.731 189.291 1 100.0     28  B 1
ATOM 1108  N N   . PHE B ? 29  ? 179.576 165.575 192.109 1 100.0     29  B 1
ATOM 1109  C CA  . PHE B ? 29  ? 179.097 164.878 193.296 1 100.0     29  B 1
ATOM 1110  C C   . PHE B ? 29  ? 179.870 165.320 194.533 1 100.0     29  B 1
ATOM 1111  O O   . PHE B ? 29  ? 179.299 165.441 195.618 1 100.0     29  B 1
ATOM 1112  C CB  . PHE B ? 29  ? 179.218 163.361 193.116 1 100.0     29  B 1
ATOM 1113  C CG  . PHE B ? 29  ? 178.618 162.566 194.244 1 100.0     29  B 1
ATOM 1114  C CD1 . PHE B ? 29  ? 177.240 162.462 194.383 1 100.0     29  B 1
ATOM 1115  C CD2 . PHE B ? 29  ? 179.433 161.923 195.166 1 100.0     29  B 1
ATOM 1116  C CE1 . PHE B ? 29  ? 176.682 161.727 195.426 1 100.0     29  B 1
ATOM 1117  C CE2 . PHE B ? 29  ? 178.883 161.186 196.210 1 100.0     29  B 1
ATOM 1118  C CZ  . PHE B ? 29  ? 177.508 161.091 196.339 1 100.0     29  B 1
ATOM 1119  N N   . SER B ? 30  ? 181.151 165.785 194.315 1 100.0     30  B 1
ATOM 1120  C CA  . SER B ? 30  ? 182.012 166.206 195.415 1 100.0     30  B 1
ATOM 1121  C C   . SER B ? 30  ? 181.655 167.610 195.891 1 100.0     30  B 1
ATOM 1122  O O   . SER B ? 30  ? 182.163 168.073 196.914 1 100.0     30  B 1
ATOM 1123  C CB  . SER B ? 30  ? 183.482 166.161 194.993 1 100.0     30  B 1
ATOM 1124  O OG  . SER B ? 30  ? 183.690 166.914 193.814 1 100.0     30  B 1
ATOM 1125  N N   . ASP B ? 31  ? 180.669 168.240 195.355 1 100.0     31  B 1
ATOM 1126  C CA  . ASP B ? 31  ? 180.284 169.607 195.695 1 100.0     31  B 1
ATOM 1127  C C   . ASP B ? 31  ? 179.070 169.622 196.621 1 100.0     31  B 1
ATOM 1128  O O   . ASP B ? 31  ? 178.646 170.680 197.080 1 100.0     31  B 1
ATOM 1129  C CB  . ASP B ? 31  ? 179.989 170.412 194.427 1 100.0     31  B 1
ATOM 1130  C CG  . ASP B ? 31  ? 181.224 170.666 193.585 1 100.0     31  B 1
ATOM 1131  O OD1 . ASP B ? 31  ? 182.350 170.568 194.111 1 100.0     31  B 1
ATOM 1132  O OD2 . ASP B ? 31  ? 181.071 170.970 192.385 1 100.0     31  B 1
ATOM 1133  N N   . TYR B ? 32  ? 178.460 168.527 196.770 1 100.0     32  B 1
ATOM 1134  C CA  . TYR B ? 32  ? 177.161 168.419 197.424 1 100.0     32  B 1
ATOM 1135  C C   . TYR B ? 32  ? 177.248 167.543 198.668 1 100.0     32  B 1
ATOM 1136  O O   . TYR B ? 32  ? 178.087 166.642 198.744 1 100.0     32  B 1
ATOM 1137  C CB  . TYR B ? 32  ? 176.118 167.850 196.457 1 100.0     32  B 1
ATOM 1138  C CG  . TYR B ? 32  ? 175.780 168.776 195.316 1 100.0     32  B 1
ATOM 1139  C CD1 . TYR B ? 32  ? 174.911 169.846 195.497 1 100.0     32  B 1
ATOM 1140  C CD2 . TYR B ? 32  ? 176.328 168.582 194.055 1 100.0     32  B 1
ATOM 1141  C CE1 . TYR B ? 32  ? 174.595 170.701 194.448 1 100.0     32  B 1
ATOM 1142  C CE2 . TYR B ? 32  ? 176.019 169.431 192.998 1 100.0     32  B 1
ATOM 1143  C CZ  . TYR B ? 32  ? 175.153 170.486 193.204 1 100.0     32  B 1
ATOM 1144  O OH  . TYR B ? 32  ? 174.843 171.329 192.162 1 100.0     32  B 1
ATOM 1145  N N   . LYS B ? 33  ? 176.348 167.949 199.697 1 100.0     33  B 1
ATOM 1146  C CA  . LYS B ? 33  ? 176.007 167.191 200.897 1 100.0     33  B 1
ATOM 1147  C C   . LYS B ? 33  ? 174.842 166.240 200.634 1 100.0     33  B 1
ATOM 1148  O O   . LYS B ? 33  ? 173.799 166.655 200.125 1 100.0     33  B 1
ATOM 1149  C CB  . LYS B ? 33  ? 175.663 168.135 202.050 1 100.0     33  B 1
ATOM 1150  C CG  . LYS B ? 33  ? 175.181 167.427 203.307 1 100.0     33  B 1
ATOM 1151  C CD  . LYS B ? 33  ? 174.719 168.420 204.366 1 100.0     33  B 1
ATOM 1152  C CE  . LYS B ? 33  ? 173.311 168.105 204.852 1 100.0     33  B 1
ATOM 1153  N NZ  . LYS B ? 33  ? 173.159 168.366 206.313 1 100.0     33  B 1
ATOM 1154  N N   . MET B ? 34  ? 175.148 164.940 200.993 1 100.0     34  B 1
ATOM 1155  C CA  . MET B ? 34  ? 174.112 163.930 200.798 1 100.0     34  B 1
ATOM 1156  C C   . MET B ? 34  ? 173.465 163.551 202.126 1 100.0     34  B 1
ATOM 1157  O O   . MET B ? 34  ? 174.114 163.597 203.173 1 100.0     34  B 1
ATOM 1158  C CB  . MET B ? 34  ? 174.694 162.685 200.126 1 100.0     34  B 1
ATOM 1159  C CG  . MET B ? 34  ? 175.343 162.962 198.780 1 100.0     34  B 1
ATOM 1160  S SD  . MET B ? 34  ? 174.147 163.589 197.538 1 100.0     34  B 1
ATOM 1161  C CE  . MET B ? 34  ? 173.093 162.125 197.341 1 100.0     34  B 1
ATOM 1162  N N   . SER B ? 35  ? 172.098 163.199 201.959 1 100.0     35  B 1
ATOM 1163  C CA  . SER B ? 35  ? 171.350 162.806 203.148 1 100.0     35  B 1
ATOM 1164  C C   . SER B ? 35  ? 170.546 161.534 202.901 1 100.0     35  B 1
ATOM 1165  O O   . SER B ? 35  ? 170.212 161.217 201.758 1 100.0     35  B 1
ATOM 1166  C CB  . SER B ? 35  ? 170.414 163.932 203.589 1 100.0     35  B 1
ATOM 1167  O OG  . SER B ? 35  ? 171.150 165.012 204.137 1 100.0     35  B 1
ATOM 1168  N N   . TRP B ? 36  ? 170.199 160.913 203.991 1 100.0     36  B 1
ATOM 1169  C CA  . TRP B ? 36  ? 169.151 159.900 204.060 1 100.0     36  B 1
ATOM 1170  C C   . TRP B ? 36  ? 167.926 160.434 204.794 1 100.0     36  B 1
ATOM 1171  O O   . TRP B ? 36  ? 168.039 160.976 205.892 1 100.0     36  B 1
ATOM 1172  C CB  . TRP B ? 36  ? 169.669 158.637 204.755 1 100.0     36  B 1
ATOM 1173  C CG  . TRP B ? 36  ? 170.696 157.886 203.966 1 100.0     36  B 1
ATOM 1174  C CD1 . TRP B ? 36  ? 172.053 158.020 204.043 1 100.0     36  B 1
ATOM 1175  C CD2 . TRP B ? 36  ? 170.448 156.885 202.977 1 100.0     36  B 1
ATOM 1176  N NE1 . TRP B ? 36  ? 172.664 157.162 203.160 1 100.0     36  B 1
ATOM 1177  C CE2 . TRP B ? 36  ? 171.703 156.454 202.494 1 100.0     36  B 1
ATOM 1178  C CE3 . TRP B ? 36  ? 169.286 156.309 202.452 1 100.0     36  B 1
ATOM 1179  C CZ2 . TRP B ? 36  ? 171.827 155.473 201.510 1 100.0     36  B 1
ATOM 1180  C CZ3 . TRP B ? 36  ? 169.412 155.332 201.473 1 100.0     36  B 1
ATOM 1181  C CH2 . TRP B ? 36  ? 170.674 154.926 201.014 1 100.0     36  B 1
ATOM 1182  N N   . VAL B ? 37  ? 166.800 160.112 204.216 1 100.0     37  B 1
ATOM 1183  C CA  . VAL B ? 37  ? 165.476 160.412 204.753 1 100.0     37  B 1
ATOM 1184  C C   . VAL B ? 37  ? 164.597 159.165 204.688 1 100.0     37  B 1
ATOM 1185  O O   . VAL B ? 37  ? 164.484 158.531 203.637 1 100.0     37  B 1
ATOM 1186  C CB  . VAL B ? 37  ? 164.806 161.577 203.991 1 100.0     37  B 1
ATOM 1187  C CG1 . VAL B ? 37  ? 163.408 161.851 204.544 1 100.0     37  B 1
ATOM 1188  C CG2 . VAL B ? 37  ? 165.671 162.834 204.070 1 100.0     37  B 1
ATOM 1189  N N   . ARG B ? 38  ? 163.804 158.925 205.812 1 100.0     38  B 1
ATOM 1190  C CA  . ARG B ? 38  ? 162.957 157.742 205.709 1 100.0     38  B 1
ATOM 1191  C C   . ARG B ? 38  ? 161.510 158.073 206.059 1 100.0     38  B 1
ATOM 1192  O O   . ARG B ? 38  ? 161.247 159.017 206.807 1 100.0     38  B 1
ATOM 1193  C CB  . ARG B ? 38  ? 163.475 156.628 206.621 1 100.0     38  B 1
ATOM 1194  C CG  . ARG B ? 38  ? 162.985 156.728 208.055 1 100.0     38  B 1
ATOM 1195  C CD  . ARG B ? 38  ? 163.648 155.692 208.952 1 100.0     38  B 1
ATOM 1196  N NE  . ARG B ? 38  ? 163.582 156.074 210.357 1 100.0     38  B 1
ATOM 1197  C CZ  . ARG B ? 38  ? 164.273 155.495 211.334 1 100.0     38  B 1
ATOM 1198  N NH1 . ARG B ? 38  ? 165.100 154.491 211.075 1 100.0     38  B 1
ATOM 1199  N NH2 . ARG B ? 38  ? 164.136 155.922 212.579 1 100.0     38  B 1
ATOM 1200  N N   . GLN B ? 39  ? 160.667 157.485 205.466 1 100.0     39  B 1
ATOM 1201  C CA  . GLN B ? 39  ? 159.221 157.628 205.600 1 100.0     39  B 1
ATOM 1202  C C   . GLN B ? 39  ? 158.558 156.282 205.876 1 100.0     39  B 1
ATOM 1203  O O   . GLN B ? 39  ? 158.695 155.343 205.089 1 100.0     39  B 1
ATOM 1204  C CB  . GLN B ? 39  ? 158.624 158.258 204.340 1 100.0     39  B 1
ATOM 1205  C CG  . GLN B ? 39  ? 157.131 158.537 204.440 1 100.0     39  B 1
ATOM 1206  C CD  . GLN B ? 39  ? 156.596 159.305 203.246 1 100.0     39  B 1
ATOM 1207  O OE1 . GLN B ? 39  ? 157.286 159.466 202.235 1 100.0     39  B 1
ATOM 1208  N NE2 . GLN B ? 39  ? 155.362 159.786 203.355 1 100.0     39  B 1
ATOM 1209  N N   . ALA B ? 40  ? 158.146 156.272 207.192 1 100.0     40  B 1
ATOM 1210  C CA  . ALA B ? 40  ? 157.550 155.041 207.704 1 100.0     40  B 1
ATOM 1211  C C   . ALA B ? 40  ? 156.288 154.678 206.927 1 100.0     40  B 1
ATOM 1212  O O   . ALA B ? 40  ? 155.643 155.548 206.338 1 100.0     40  B 1
ATOM 1213  C CB  . ALA B ? 40  ? 157.235 155.180 209.191 1 100.0     40  B 1
ATOM 1214  N N   . PRO B ? 41  ? 155.723 153.490 206.801 1 100.0     41  B 1
ATOM 1215  C CA  . PRO B ? 41  ? 154.483 153.419 206.025 1 100.0     41  B 1
ATOM 1216  C C   . PRO B ? 41  ? 153.328 154.168 206.686 1 100.0     41  B 1
ATOM 1217  O O   . PRO B ? 41  ? 153.108 154.029 207.892 1 100.0     41  B 1
ATOM 1218  C CB  . PRO B ? 41  ? 154.193 151.918 205.959 1 100.0     41  B 1
ATOM 1219  C CG  . PRO B ? 41  ? 155.444 151.266 206.453 1 100.0     41  B 1
ATOM 1220  C CD  . PRO B ? 41  ? 156.263 152.293 207.178 1 100.0     41  B 1
ATOM 1221  N N   . GLY B ? 42  ? 152.770 155.192 206.010 1 100.0     42  B 1
ATOM 1222  C CA  . GLY B ? 42  ? 151.615 155.965 206.439 1 100.0     42  B 1
ATOM 1223  C C   . GLY B ? 42  ? 151.952 157.010 207.486 1 100.0     42  B 1
ATOM 1224  O O   . GLY B ? 42  ? 151.075 157.753 207.934 1 100.0     42  B 1
ATOM 1225  N N   . LYS B ? 43  ? 153.131 157.154 207.703 1 100.0     43  B 1
ATOM 1226  C CA  . LYS B ? 43  ? 153.559 158.271 208.541 1 100.0     43  B 1
ATOM 1227  C C   . LYS B ? 43  ? 154.454 159.231 207.763 1 100.0     43  B 1
ATOM 1228  O O   . LYS B ? 43  ? 154.747 159.001 206.588 1 100.0     43  B 1
ATOM 1229  C CB  . LYS B ? 43  ? 154.293 157.760 209.782 1 100.0     43  B 1
ATOM 1230  C CG  . LYS B ? 43  ? 153.605 156.591 210.470 1 100.0     43  B 1
ATOM 1231  C CD  . LYS B ? 43  ? 153.291 156.894 211.908 1 100.0     43  B 1
ATOM 1232  C CE  . LYS B ? 43  ? 152.655 155.706 212.613 1 100.0     43  B 1
ATOM 1233  N NZ  . LYS B ? 43  ? 151.908 156.108 213.813 1 100.0     43  B 1
ATOM 1234  N N   . GLY B ? 44  ? 155.058 160.088 208.303 1 100.0     44  B 1
ATOM 1235  C CA  . GLY B ? 44  ? 155.750 161.325 207.978 1 100.0     44  B 1
ATOM 1236  C C   . GLY B ? 44  ? 157.206 161.115 207.609 1 100.0     44  B 1
ATOM 1237  O O   . GLY B ? 44  ? 157.775 160.061 207.876 1 100.0     44  B 1
ATOM 1238  N N   . LEU B ? 45  ? 157.875 162.110 207.176 1 100.0     45  B 1
ATOM 1239  C CA  . LEU B ? 45  ? 159.281 162.165 206.794 1 100.0     45  B 1
ATOM 1240  C C   . LEU B ? 45  ? 160.174 162.308 208.022 1 100.0     45  B 1
ATOM 1241  O O   . LEU B ? 45  ? 159.885 163.107 208.915 1 100.0     45  B 1
ATOM 1242  C CB  . LEU B ? 45  ? 159.530 163.328 205.830 1 100.0     45  B 1
ATOM 1243  C CG  . LEU B ? 45  ? 158.748 163.300 204.517 1 100.0     45  B 1
ATOM 1244  C CD1 . LEU B ? 45  ? 158.944 164.606 203.754 1 100.0     45  B 1
ATOM 1245  C CD2 . LEU B ? 45  ? 159.176 162.109 203.667 1 100.0     45  B 1
ATOM 1246  N N   . LYS B ? 46  ? 161.184 161.471 208.218 1 100.0     46  B 1
ATOM 1247  C CA  . LYS B ? 46  ? 162.196 161.534 209.268 1 100.0     46  B 1
ATOM 1248  C C   . LYS B ? 46  ? 163.601 161.592 208.675 1 100.0     46  B 1
ATOM 1249  O O   . LYS B ? 46  ? 163.997 160.704 207.917 1 100.0     46  B 1
ATOM 1250  C CB  . LYS B ? 46  ? 162.073 160.333 210.207 1 100.0     46  B 1
ATOM 1251  C CG  . LYS B ? 46  ? 163.099 160.316 211.330 1 100.0     46  B 1
ATOM 1252  C CD  . LYS B ? 46  ? 162.903 159.118 212.249 1 100.0     46  B 1
ATOM 1253  C CE  . LYS B ? 46  ? 164.077 158.945 213.203 1 100.0     46  B 1
ATOM 1254  N NZ  . LYS B ? 46  ? 163.857 157.814 214.153 1 100.0     46  B 1
ATOM 1255  N N   . TRP B ? 47  ? 164.322 162.677 208.960 1 100.0     47  B 1
ATOM 1256  C CA  . TRP B ? 47  ? 165.736 162.777 208.617 1 100.0     47  B 1
ATOM 1257  C C   . TRP B ? 47  ? 166.558 161.748 209.386 1 100.0     47  B 1
ATOM 1258  O O   . TRP B ? 47  ? 166.477 161.674 210.615 1 100.0     47  B 1
ATOM 1259  C CB  . TRP B ? 47  ? 166.261 164.187 208.904 1 100.0     47  B 1
ATOM 1260  C CG  . TRP B ? 47  ? 167.709 164.378 208.567 1 100.0     47  B 1
ATOM 1261  C CD1 . TRP B ? 47  ? 168.247 164.576 207.325 1 100.0     47  B 1
ATOM 1262  C CD2 . TRP B ? 47  ? 168.807 164.383 209.484 1 100.0     47  B 1
ATOM 1263  N NE1 . TRP B ? 47  ? 169.613 164.706 207.416 1 100.0     47  B 1
ATOM 1264  C CE2 . TRP B ? 47  ? 169.982 164.591 208.729 1 100.0     47  B 1
ATOM 1265  C CE3 . TRP B ? 47  ? 168.911 164.233 210.874 1 100.0     47  B 1
ATOM 1266  C CZ2 . TRP B ? 47  ? 171.247 164.653 209.319 1 100.0     47  B 1
ATOM 1267  C CZ3 . TRP B ? 47  ? 170.170 164.295 211.458 1 100.0     47  B 1
ATOM 1268  C CH2 . TRP B ? 47  ? 171.321 164.503 210.680 1 100.0     47  B 1
ATOM 1269  N N   . VAL B ? 48  ? 167.390 161.031 208.699 1 100.0     48  B 1
ATOM 1270  C CA  . VAL B ? 48  ? 168.252 159.984 209.238 1 100.0     48  B 1
ATOM 1271  C C   . VAL B ? 48  ? 169.664 160.530 209.440 1 100.0     48  B 1
ATOM 1272  O O   . VAL B ? 48  ? 170.258 160.355 210.506 1 100.0     48  B 1
ATOM 1273  C CB  . VAL B ? 48  ? 168.287 158.746 208.315 1 100.0     48  B 1
ATOM 1274  C CG1 . VAL B ? 48  ? 169.201 157.666 208.892 1 100.0     48  B 1
ATOM 1275  C CG2 . VAL B ? 48  ? 166.876 158.199 208.104 1 100.0     48  B 1
ATOM 1276  N N   . SER B ? 49  ? 170.400 160.689 208.333 1 100.0     49  B 1
ATOM 1277  C CA  . SER B ? 49  ? 171.821 161.012 208.400 1 100.0     49  B 1
ATOM 1278  C C   . SER B ? 49  ? 172.248 161.879 207.220 1 100.0     49  B 1
ATOM 1279  O O   . SER B ? 49  ? 171.645 161.815 206.147 1 100.0     49  B 1
ATOM 1280  C CB  . SER B ? 49  ? 172.661 159.735 208.435 1 100.0     49  B 1
ATOM 1281  O OG  . SER B ? 49  ? 173.826 159.884 207.926 1 100.0     49  B 1
ATOM 1282  N N   . SER B ? 50  ? 173.286 162.731 207.439 1 100.0     50  B 1
ATOM 1283  C CA  . SER B ? 50  ? 173.937 163.573 206.441 1 100.0     50  B 1
ATOM 1284  C C   . SER B ? 50  ? 175.454 163.427 206.499 1 100.0     50  B 1
ATOM 1285  O O   . SER B ? 50  ? 176.012 163.107 207.550 1 100.0     50  B 1
ATOM 1286  C CB  . SER B ? 50  ? 173.549 165.038 206.640 1 100.0     50  B 1
ATOM 1287  O OG  . SER B ? 50  ? 174.283 165.613 207.698 1 100.0     50  B 1
ATOM 1288  N N   . ILE B ? 51  ? 176.083 163.503 205.334 1 100.0     51  B 1
ATOM 1289  C CA  . ILE B ? 51  ? 177.520 163.457 205.089 1 100.0     51  B 1
ATOM 1290  C C   . ILE B ? 51  ? 177.935 164.650 204.231 1 100.0     51  B 1
ATOM 1291  O O   . ILE B ? 51  ? 177.292 164.952 203.223 1 100.0     51  B 1
ATOM 1292  C CB  . ILE B ? 51  ? 177.934 162.135 204.405 1 100.0     51  B 1
ATOM 1293  C CG1 . ILE B ? 51  ? 179.461 161.999 204.387 1 100.0     51  B 1
ATOM 1294  C CG2 . ILE B ? 51  ? 177.361 162.057 202.987 1 100.0     51  B 1
ATOM 1295  C CD1 . ILE B ? 51  ? 179.955 160.559 204.406 1 100.0     51  B 1
ATOM 1296  N N   . SER B ? 52  ? 178.981 165.436 204.711 1 100.0     52  B 1
ATOM 1297  C CA  . SER B ? 52  ? 179.344 166.602 203.911 1 100.0     52  B 1
ATOM 1298  C C   . SER B ? 52  ? 180.099 166.195 202.651 1 100.0     52  B 1
ATOM 1299  O O   . SER B ? 52  ? 180.442 165.028 202.476 1 100.0     52  B 1
ATOM 1300  C CB  . SER B ? 52  ? 180.193 167.573 204.733 1 100.0     52  B 1
ATOM 1301  O OG  . SER B ? 52  ? 181.535 167.140 204.794 1 100.0     52  B 1
ATOM 1302  N N   . ALA B ? 53  ? 180.333 167.219 201.806 1 100.0     53  B 1
ATOM 1303  C CA  . ALA B ? 53  ? 180.761 166.963 200.433 1 100.0     53  B 1
ATOM 1304  C C   . ALA B ? 53  ? 182.096 166.224 200.404 1 100.0     53  B 1
ATOM 1305  O O   . ALA B ? 53  ? 182.335 165.398 199.521 1 100.0     53  B 1
ATOM 1306  C CB  . ALA B ? 53  ? 180.864 168.273 199.655 1 100.0     53  B 1
ATOM 1307  N N   . GLU B ? 54  ? 183.026 166.240 201.231 1 100.0     54  B 1
ATOM 1308  C CA  . GLU B ? 54  ? 184.230 165.418 201.161 1 100.0     54  B 1
ATOM 1309  C C   . GLU B ? 54  ? 184.281 164.415 202.310 1 100.0     54  B 1
ATOM 1310  O O   . GLU B ? 54  ? 185.259 163.679 202.456 1 100.0     54  B 1
ATOM 1311  C CB  . GLU B ? 54  ? 185.483 166.297 201.174 1 100.0     54  B 1
ATOM 1312  C CG  . GLU B ? 54  ? 185.486 167.379 200.105 1 100.0     54  B 1
ATOM 1313  C CD  . GLU B ? 54  ? 185.665 166.832 198.698 1 100.0     54  B 1
ATOM 1314  O OE1 . GLU B ? 54  ? 186.331 165.786 198.534 1 100.0     54  B 1
ATOM 1315  O OE2 . GLU B ? 54  ? 185.135 167.456 197.752 1 100.0     54  B 1
ATOM 1316  N N   . GLY B ? 55  ? 183.116 164.530 203.317 1 100.0     55  B 1
ATOM 1317  C CA  . GLY B ? 55  ? 183.092 163.488 204.331 1 100.0     55  B 1
ATOM 1318  C C   . GLY B ? 55  ? 183.633 163.947 205.672 1 100.0     55  B 1
ATOM 1319  O O   . GLY B ? 55  ? 183.721 163.158 206.615 1 100.0     55  B 1
ATOM 1320  N N   . SER B ? 56  ? 183.901 165.279 205.680 1 100.0     56  B 1
ATOM 1321  C CA  . SER B ? 56  ? 184.559 165.712 206.908 1 100.0     56  B 1
ATOM 1322  C C   . SER B ? 56  ? 183.574 165.775 208.071 1 100.0     56  B 1
ATOM 1323  O O   . SER B ? 56  ? 183.978 165.751 209.235 1 100.0     56  B 1
ATOM 1324  C CB  . SER B ? 56  ? 185.218 167.078 206.712 1 100.0     56  B 1
ATOM 1325  O OG  . SER B ? 56  ? 185.859 167.151 205.452 1 100.0     56  B 1
ATOM 1326  N N   . TYR B ? 57  ? 182.197 165.981 207.650 1 100.0     57  B 1
ATOM 1327  C CA  . TYR B ? 57  ? 181.198 166.181 208.694 1 100.0     57  B 1
ATOM 1328  C C   . TYR B ? 57  ? 180.034 165.211 208.528 1 100.0     57  B 1
ATOM 1329  O O   . TYR B ? 57  ? 179.397 165.170 207.473 1 100.0     57  B 1
ATOM 1330  C CB  . TYR B ? 57  ? 180.682 167.623 208.676 1 100.0     57  B 1
ATOM 1331  C CG  . TYR B ? 57  ? 181.770 168.658 208.824 1 100.0     57  B 1
ATOM 1332  C CD1 . TYR B ? 57  ? 182.292 168.975 210.076 1 100.0     57  B 1
ATOM 1333  C CD2 . TYR B ? 57  ? 182.278 169.322 207.713 1 100.0     57  B 1
ATOM 1334  C CE1 . TYR B ? 57  ? 183.293 169.930 210.217 1 100.0     57  B 1
ATOM 1335  C CE2 . TYR B ? 57  ? 183.279 170.279 207.842 1 100.0     57  B 1
ATOM 1336  C CZ  . TYR B ? 57  ? 183.780 170.575 209.096 1 100.0     57  B 1
ATOM 1337  O OH  . TYR B ? 57  ? 184.771 171.522 209.230 1 100.0     57  B 1
ATOM 1338  N N   . ILE B ? 58  ? 179.912 164.328 209.531 1 100.0     58  B 1
ATOM 1339  C CA  . ILE B ? 58  ? 178.861 163.317 209.485 1 100.0     58  B 1
ATOM 1340  C C   . ILE B ? 58  ? 177.865 163.555 210.618 1 100.0     58  B 1
ATOM 1341  O O   . ILE B ? 58  ? 178.251 163.630 211.787 1 100.0     58  B 1
ATOM 1342  C CB  . ILE B ? 58  ? 179.446 161.890 209.577 1 100.0     58  B 1
ATOM 1343  C CG1 . ILE B ? 58  ? 180.379 161.618 208.391 1 100.0     58  B 1
ATOM 1344  C CG2 . ILE B ? 58  ? 178.324 160.850 209.641 1 100.0     58  B 1
ATOM 1345  C CD1 . ILE B ? 58  ? 181.163 160.318 208.506 1 100.0     58  B 1
ATOM 1346  N N   . ASN B ? 59  ? 176.654 163.544 210.320 1 100.0     59  B 1
ATOM 1347  C CA  . ASN B ? 59  ? 175.658 163.802 211.354 1 100.0     59  B 1
ATOM 1348  C C   . ASN B ? 59  ? 174.550 162.753 211.340 1 100.0     59  B 1
ATOM 1349  O O   . ASN B ? 59  ? 174.190 162.239 210.279 1 100.0     59  B 1
ATOM 1350  C CB  . ASN B ? 59  ? 175.064 165.203 211.191 1 100.0     59  B 1
ATOM 1351  C CG  . ASN B ? 59  ? 176.115 166.294 211.253 1 100.0     59  B 1
ATOM 1352  O OD1 . ASN B ? 59  ? 176.657 166.591 212.321 1 100.0     59  B 1
ATOM 1353  N ND2 . ASN B ? 59  ? 176.412 166.897 210.108 1 100.0     59  B 1
ATOM 1354  N N   . TYR B ? 60  ? 174.090 162.298 212.523 1 100.0     60  B 1
ATOM 1355  C CA  . TYR B ? 60  ? 173.106 161.246 212.751 1 100.0     60  B 1
ATOM 1356  C C   . TYR B ? 60  ? 171.987 161.735 213.664 1 100.0     60  B 1
ATOM 1357  O O   . TYR B ? 60  ? 172.231 162.501 214.599 1 100.0     60  B 1
ATOM 1358  C CB  . TYR B ? 60  ? 173.773 160.009 213.359 1 100.0     60  B 1
ATOM 1359  C CG  . TYR B ? 60  ? 174.765 159.340 212.439 1 100.0     60  B 1
ATOM 1360  C CD1 . TYR B ? 60  ? 174.337 158.498 211.415 1 100.0     60  B 1
ATOM 1361  C CD2 . TYR B ? 60  ? 176.131 159.548 212.592 1 100.0     60  B 1
ATOM 1362  C CE1 . TYR B ? 60  ? 175.247 157.878 210.566 1 100.0     60  B 1
ATOM 1363  C CE2 . TYR B ? 60  ? 177.051 158.933 211.748 1 100.0     60  B 1
ATOM 1364  C CZ  . TYR B ? 60  ? 176.600 158.101 210.740 1 100.0     60  B 1
ATOM 1365  O OH  . TYR B ? 60  ? 177.506 157.490 209.902 1 100.0     60  B 1
ATOM 1366  N N   . ALA B ? 61  ? 170.784 161.259 213.316 1 100.0     61  B 1
ATOM 1367  C CA  . ALA B ? 61  ? 169.702 161.514 214.264 1 100.0     61  B 1
ATOM 1368  C C   . ALA B ? 61  ? 169.848 160.644 215.509 1 100.0     61  B 1
ATOM 1369  O O   . ALA B ? 61  ? 170.618 159.681 215.515 1 100.0     61  B 1
ATOM 1370  C CB  . ALA B ? 61  ? 168.347 161.268 213.603 1 100.0     61  B 1
ATOM 1371  N N   . ASP B ? 62  ? 169.301 161.037 216.652 1 100.0     62  B 1
ATOM 1372  C CA  . ASP B ? 62  ? 169.551 160.298 217.886 1 100.0     62  B 1
ATOM 1373  C C   . ASP B ? 62  ? 168.953 158.895 217.818 1 100.0     62  B 1
ATOM 1374  O O   . ASP B ? 62  ? 169.497 157.953 218.398 1 100.0     62  B 1
ATOM 1375  C CB  . ASP B ? 62  ? 168.983 161.054 219.089 1 100.0     62  B 1
ATOM 1376  C CG  . ASP B ? 62  ? 169.826 162.252 219.489 1 100.0     62  B 1
ATOM 1377  O OD1 . ASP B ? 62  ? 171.046 162.259 219.213 1 100.0     62  B 1
ATOM 1378  O OD2 . ASP B ? 62  ? 169.267 163.196 220.088 1 100.0     62  B 1
ATOM 1379  N N   . SER B ? 63  ? 167.890 158.727 217.036 1 100.0     63  B 1
ATOM 1380  C CA  . SER B ? 63  ? 167.248 157.418 216.964 1 100.0     63  B 1
ATOM 1381  C C   . SER B ? 63  ? 168.078 156.439 216.140 1 100.0     63  B 1
ATOM 1382  O O   . SER B ? 63  ? 168.017 155.228 216.360 1 100.0     63  B 1
ATOM 1383  C CB  . SER B ? 63  ? 165.846 157.541 216.366 1 100.0     63  B 1
ATOM 1384  O OG  . SER B ? 63  ? 165.907 158.044 215.042 1 100.0     63  B 1
ATOM 1385  N N   . VAL B ? 64  ? 169.076 156.900 215.344 1 100.0     64  B 1
ATOM 1386  C CA  . VAL B ? 64  ? 169.804 155.945 214.514 1 100.0     64  B 1
ATOM 1387  C C   . VAL B ? 64  ? 171.266 155.888 214.952 1 100.0     64  B 1
ATOM 1388  O O   . VAL B ? 64  ? 172.066 155.149 214.374 1 100.0     64  B 1
ATOM 1389  C CB  . VAL B ? 64  ? 169.710 156.307 213.015 1 100.0     64  B 1
ATOM 1390  C CG1 . VAL B ? 64  ? 168.274 156.168 212.515 1 100.0     64  B 1
ATOM 1391  C CG2 . VAL B ? 64  ? 170.228 157.724 212.776 1 100.0     64  B 1
ATOM 1392  N N   . LYS B ? 65  ? 171.546 156.849 215.990 1 100.0     65  B 1
ATOM 1393  C CA  . LYS B ? 65  ? 172.949 157.127 216.284 1 100.0     65  B 1
ATOM 1394  C C   . LYS B ? 65  ? 173.626 155.919 216.924 1 100.0     65  B 1
ATOM 1395  O O   . LYS B ? 65  ? 173.164 155.411 217.948 1 100.0     65  B 1
ATOM 1396  C CB  . LYS B ? 65  ? 173.074 158.345 217.202 1 100.0     65  B 1
ATOM 1397  C CG  . LYS B ? 65  ? 174.509 158.766 217.479 1 100.0     65  B 1
ATOM 1398  C CD  . LYS B ? 65  ? 174.572 160.140 218.133 1 100.0     65  B 1
ATOM 1399  C CE  . LYS B ? 65  ? 176.007 160.565 218.407 1 100.0     65  B 1
ATOM 1400  N NZ  . LYS B ? 65  ? 176.091 161.988 218.843 1 100.0     65  B 1
ATOM 1401  N N   . GLY B ? 66  ? 174.289 155.312 216.978 1 100.0     66  B 1
ATOM 1402  C CA  . GLY B ? 66  ? 175.091 154.144 217.304 1 100.0     66  B 1
ATOM 1403  C C   . GLY B ? 66  ? 174.803 152.954 216.408 1 100.0     66  B 1
ATOM 1404  O O   . GLY B ? 66  ? 175.422 151.898 216.553 1 100.0     66  B 1
ATOM 1405  N N   . ARG B ? 67  ? 173.715 153.029 215.551 1 100.0     67  B 1
ATOM 1406  C CA  . ARG B ? 67  ? 173.615 151.771 214.819 1 100.0     67  B 1
ATOM 1407  C C   . ARG B ? 67  ? 173.811 151.991 213.322 1 100.0     67  B 1
ATOM 1408  O O   . ARG B ? 67  ? 173.865 151.032 212.550 1 100.0     67  B 1
ATOM 1409  C CB  . ARG B ? 67  ? 172.262 151.104 215.077 1 100.0     67  B 1
ATOM 1410  C CG  . ARG B ? 67  ? 171.753 151.275 216.498 1 100.0     67  B 1
ATOM 1411  C CD  . ARG B ? 67  ? 170.288 150.882 216.623 1 100.0     67  B 1
ATOM 1412  N NE  . ARG B ? 67  ? 169.412 151.860 215.991 1 100.0     67  B 1
ATOM 1413  C CZ  . ARG B ? 67  ? 168.085 151.817 216.016 1 100.0     67  B 1
ATOM 1414  N NH1 . ARG B ? 67  ? 167.451 150.838 216.646 1 100.0     67  B 1
ATOM 1415  N NH2 . ARG B ? 67  ? 167.385 152.759 215.407 1 100.0     67  B 1
ATOM 1416  N N   . PHE B ? 68  ? 173.716 153.227 212.717 1 100.0     68  B 1
ATOM 1417  C CA  . PHE B ? 68  ? 173.861 153.419 211.279 1 100.0     68  B 1
ATOM 1418  C C   . PHE B ? 68  ? 175.204 154.058 210.950 1 100.0     68  B 1
ATOM 1419  O O   . PHE B ? 68  ? 175.772 154.780 211.772 1 100.0     68  B 1
ATOM 1420  C CB  . PHE B ? 68  ? 172.720 154.283 210.733 1 100.0     68  B 1
ATOM 1421  C CG  . PHE B ? 68  ? 171.383 153.593 210.731 1 100.0     68  B 1
ATOM 1422  C CD1 . PHE B ? 68  ? 171.186 152.427 211.450 1 100.0     68  B 1
ATOM 1423  C CD2 . PHE B ? 68  ? 170.322 154.111 210.008 1 100.0     68  B 1
ATOM 1424  C CE1 . PHE B ? 68  ? 169.949 151.786 211.450 1 100.0     68  B 1
ATOM 1425  C CE2 . PHE B ? 68  ? 169.083 153.476 210.003 1 100.0     68  B 1
ATOM 1426  C CZ  . PHE B ? 68  ? 168.899 152.313 210.724 1 100.0     68  B 1
ATOM 1427  N N   . THR B ? 69  ? 175.777 153.860 209.864 1 100.0     69  B 1
ATOM 1428  C CA  . THR B ? 69  ? 176.998 154.494 209.379 1 100.0     69  B 1
ATOM 1429  C C   . THR B ? 69  ? 176.811 155.005 207.953 1 100.0     69  B 1
ATOM 1430  O O   . THR B ? 69  ? 176.470 154.236 207.052 1 100.0     69  B 1
ATOM 1431  C CB  . THR B ? 69  ? 178.190 153.521 209.426 1 100.0     69  B 1
ATOM 1432  O OG1 . THR B ? 69  ? 178.353 153.040 210.766 1 100.0     69  B 1
ATOM 1433  C CG2 . THR B ? 69  ? 179.478 154.208 208.984 1 100.0     69  B 1
ATOM 1434  N N   . ILE B ? 70  ? 177.026 156.340 207.850 1 100.0     70  B 1
ATOM 1435  C CA  . ILE B ? 70  ? 176.871 156.923 206.521 1 100.0     70  B 1
ATOM 1436  C C   . ILE B ? 70  ? 178.242 157.111 205.877 1 100.0     70  B 1
ATOM 1437  O O   . ILE B ? 70  ? 179.170 157.615 206.513 1 100.0     70  B 1
ATOM 1438  C CB  . ILE B ? 70  ? 176.116 158.270 206.579 1 100.0     70  B 1
ATOM 1439  C CG1 . ILE B ? 70  ? 175.793 158.762 205.164 1 100.0     70  B 1
ATOM 1440  C CG2 . ILE B ? 70  ? 176.932 159.313 207.348 1 100.0     70  B 1
ATOM 1441  C CD1 . ILE B ? 70  ? 174.576 159.674 205.088 1 100.0     70  B 1
ATOM 1442  N N   . SER B ? 71  ? 178.457 156.789 204.715 1 100.0     71  B 1
ATOM 1443  C CA  . SER B ? 71  ? 179.715 157.004 204.007 1 100.0     71  B 1
ATOM 1444  C C   . SER B ? 71  ? 179.471 157.412 202.558 1 100.0     71  B 1
ATOM 1445  O O   . SER B ? 71  ? 178.428 157.090 201.984 1 100.0     71  B 1
ATOM 1446  C CB  . SER B ? 71  ? 180.579 155.743 204.052 1 100.0     71  B 1
ATOM 1447  O OG  . SER B ? 71  ? 179.914 154.656 203.433 1 100.0     71  B 1
ATOM 1448  N N   . ARG B ? 72  ? 180.446 157.929 202.029 1 100.0     72  B 1
ATOM 1449  C CA  . ARG B ? 72  ? 180.322 158.267 200.615 1 100.0     72  B 1
ATOM 1450  C C   . ARG B ? 72  ? 181.601 157.929 199.856 1 100.0     72  B 1
ATOM 1451  O O   . ARG B ? 72  ? 182.675 157.837 200.450 1 100.0     72  B 1
ATOM 1452  C CB  . ARG B ? 72  ? 179.988 159.751 200.444 1 100.0     72  B 1
ATOM 1453  C CG  . ARG B ? 72  ? 179.916 160.310 199.920 1 100.0     72  B 1
ATOM 1454  C CD  . ARG B ? 72  ? 179.553 161.776 199.765 1 100.0     72  B 1
ATOM 1455  N NE  . ARG B ? 72  ? 179.695 162.413 199.643 1 100.0     72  B 1
ATOM 1456  C CZ  . ARG B ? 72  ? 179.448 163.663 199.474 1 100.0     72  B 1
ATOM 1457  N NH1 . ARG B ? 72  ? 179.041 164.439 199.404 1 100.0     72  B 1
ATOM 1458  N NH2 . ARG B ? 72  ? 179.610 164.141 199.375 1 100.0     72  B 1
ATOM 1459  N N   . ASP B ? 73  ? 181.535 157.451 198.636 1 100.0     73  B 1
ATOM 1460  C CA  . ASP B ? 73  ? 182.718 157.349 197.787 1 100.0     73  B 1
ATOM 1461  C C   . ASP B ? 73  ? 182.615 158.290 196.588 1 100.0     73  B 1
ATOM 1462  O O   . ASP B ? 73  ? 181.909 157.997 195.622 1 100.0     73  B 1
ATOM 1463  C CB  . ASP B ? 73  ? 182.914 155.909 197.310 1 100.0     73  B 1
ATOM 1464  C CG  . ASP B ? 73  ? 184.249 155.689 196.621 1 100.0     73  B 1
ATOM 1465  O OD1 . ASP B ? 73  ? 184.962 156.677 196.343 1 100.0     73  B 1
ATOM 1466  O OD2 . ASP B ? 73  ? 184.589 154.517 196.350 1 100.0     73  B 1
ATOM 1467  N N   . ASN B ? 74  ? 183.406 159.342 196.612 1 100.0     74  B 1
ATOM 1468  C CA  . ASN B ? 74  ? 183.260 160.403 195.621 1 100.0     74  B 1
ATOM 1469  C C   . ASN B ? 74  ? 183.755 159.959 194.248 1 100.0     74  B 1
ATOM 1470  O O   . ASN B ? 74  ? 183.220 160.384 193.223 1 100.0     74  B 1
ATOM 1471  C CB  . ASN B ? 74  ? 184.000 161.664 196.071 1 100.0     74  B 1
ATOM 1472  C CG  . ASN B ? 74  ? 183.303 162.374 197.214 1 100.0     74  B 1
ATOM 1473  O OD1 . ASN B ? 74  ? 182.073 162.470 197.244 1 100.0     74  B 1
ATOM 1474  N ND2 . ASN B ? 74  ? 184.083 162.877 198.164 1 100.0     74  B 1
ATOM 1475  N N   . ALA B ? 75  ? 184.638 158.926 194.133 1 100.0     75  B 1
ATOM 1476  C CA  . ALA B ? 75  ? 185.074 158.536 192.795 1 100.0     75  B 1
ATOM 1477  C C   . ALA B ? 75  ? 184.047 157.624 192.129 1 100.0     75  B 1
ATOM 1478  O O   . ALA B ? 75  ? 183.881 157.654 190.907 1 100.0     75  B 1
ATOM 1479  C CB  . ALA B ? 75  ? 186.433 157.844 192.858 1 100.0     75  B 1
ATOM 1480  N N   . LYS B ? 76  ? 183.172 156.985 192.794 1 100.0     76  B 1
ATOM 1481  C CA  . LYS B ? 76  ? 182.160 156.080 192.257 1 100.0     76  B 1
ATOM 1482  C C   . LYS B ? 76  ? 180.825 156.796 192.072 1 100.0     76  B 1
ATOM 1483  O O   . LYS B ? 76  ? 179.897 156.245 191.477 1 100.0     76  B 1
ATOM 1484  C CB  . LYS B ? 76  ? 181.982 154.869 193.174 1 100.0     76  B 1
ATOM 1485  C CG  . LYS B ? 76  ? 183.184 153.936 193.208 1 100.0     76  B 1
ATOM 1486  C CD  . LYS B ? 76  ? 182.915 152.709 194.069 1 100.0     76  B 1
ATOM 1487  C CE  . LYS B ? 76  ? 184.150 151.828 194.190 1 100.0     76  B 1
ATOM 1488  N NZ  . LYS B ? 76  ? 183.987 150.786 195.247 1 100.0     76  B 1
ATOM 1489  N N   . GLU B ? 77  ? 180.749 158.066 192.759 1 100.0     77  B 1
ATOM 1490  C CA  . GLU B ? 77  ? 179.511 158.816 192.947 1 100.0     77  B 1
ATOM 1491  C C   . GLU B ? 77  ? 178.502 158.019 193.768 1 100.0     77  B 1
ATOM 1492  O O   . GLU B ? 77  ? 177.297 158.085 193.515 1 100.0     77  B 1
ATOM 1493  C CB  . GLU B ? 77  ? 178.904 159.199 191.594 1 100.0     77  B 1
ATOM 1494  C CG  . GLU B ? 77  ? 179.704 160.248 190.836 1 100.0     77  B 1
ATOM 1495  C CD  . GLU B ? 77  ? 179.055 160.666 189.526 1 100.0     77  B 1
ATOM 1496  O OE1 . GLU B ? 77  ? 178.087 160.003 189.090 1 100.0     77  B 1
ATOM 1497  O OE2 . GLU B ? 77  ? 179.519 161.663 188.930 1 100.0     77  B 1
ATOM 1498  N N   . SER B ? 78  ? 178.805 157.538 194.847 1 100.0     78  B 1
ATOM 1499  C CA  . SER B ? 78  ? 177.948 156.569 195.522 1 100.0     78  B 1
ATOM 1500  C C   . SER B ? 78  ? 177.845 156.868 197.014 1 100.0     78  B 1
ATOM 1501  O O   . SER B ? 78  ? 178.849 157.157 197.665 1 100.0     78  B 1
ATOM 1502  C CB  . SER B ? 78  ? 178.474 155.149 195.313 1 100.0     78  B 1
ATOM 1503  O OG  . SER B ? 78  ? 177.886 154.557 194.173 1 100.0     78  B 1
ATOM 1504  N N   . LEU B ? 79  ? 176.532 157.026 197.586 1 100.0     79  B 1
ATOM 1505  C CA  . LEU B ? 79  ? 176.234 157.188 199.005 1 100.0     79  B 1
ATOM 1506  C C   . LEU B ? 79  ? 175.788 155.867 199.621 1 100.0     79  B 1
ATOM 1507  O O   . LEU B ? 79  ? 174.909 155.190 199.082 1 100.0     79  B 1
ATOM 1508  C CB  . LEU B ? 79  ? 175.150 158.251 199.208 1 100.0     79  B 1
ATOM 1509  C CG  . LEU B ? 79  ? 174.580 158.376 200.621 1 100.0     79  B 1
ATOM 1510  C CD1 . LEU B ? 79  ? 175.568 159.102 201.529 1 100.0     79  B 1
ATOM 1511  C CD2 . LEU B ? 79  ? 173.239 159.102 200.594 1 100.0     79  B 1
ATOM 1512  N N   . TYR B ? 80  ? 176.403 155.542 200.859 1 100.0     80  B 1
ATOM 1513  C CA  . TYR B ? 80  ? 176.096 154.273 201.511 1 100.0     80  B 1
ATOM 1514  C C   . TYR B ? 80  ? 175.477 154.500 202.885 1 100.0     80  B 1
ATOM 1515  O O   . TYR B ? 80  ? 175.816 155.465 203.573 1 100.0     80  B 1
ATOM 1516  C CB  . TYR B ? 80  ? 177.360 153.417 201.642 1 100.0     80  B 1
ATOM 1517  C CG  . TYR B ? 80  ? 178.014 153.094 200.321 1 100.0     80  B 1
ATOM 1518  C CD1 . TYR B ? 80  ? 177.531 152.066 199.515 1 100.0     80  B 1
ATOM 1519  C CD2 . TYR B ? 80  ? 179.118 153.814 199.877 1 100.0     80  B 1
ATOM 1520  C CE1 . TYR B ? 80  ? 178.132 151.763 198.298 1 100.0     80  B 1
ATOM 1521  C CE2 . TYR B ? 80  ? 179.727 153.520 198.662 1 100.0     80  B 1
ATOM 1522  C CZ  . TYR B ? 80  ? 179.227 152.495 197.880 1 100.0     80  B 1
ATOM 1523  O OH  . TYR B ? 80  ? 179.826 152.200 196.676 1 100.0     80  B 1
ATOM 1524  N N   . LEU B ? 81  ? 174.483 153.689 203.253 1 100.0     81  B 1
ATOM 1525  C CA  . LEU B ? 81  ? 174.035 153.631 204.640 1 100.0     81  B 1
ATOM 1526  C C   . LEU B ? 81  ? 174.135 152.210 205.184 1 100.0     81  B 1
ATOM 1527  O O   . LEU B ? 81  ? 173.564 151.280 204.610 1 100.0     81  B 1
ATOM 1528  C CB  . LEU B ? 81  ? 172.595 154.136 204.760 1 100.0     81  B 1
ATOM 1529  C CG  . LEU B ? 81  ? 172.051 154.300 206.180 1 100.0     81  B 1
ATOM 1530  C CD1 . LEU B ? 81  ? 172.861 155.345 206.941 1 100.0     81  B 1
ATOM 1531  C CD2 . LEU B ? 81  ? 170.575 154.682 206.146 1 100.0     81  B 1
ATOM 1532  N N   . GLN B ? 82  ? 175.039 151.981 206.108 1 100.0     82  B 1
ATOM 1533  C CA  . GLN B ? 82  ? 175.208 150.670 206.724 1 100.0     82  B 1
ATOM 1534  C C   . GLN B ? 82  ? 174.374 150.548 207.997 1 100.0     82  B 1
ATOM 1535  O O   . GLN B ? 82  ? 174.584 151.293 208.956 1 100.0     82  B 1
ATOM 1536  C CB  . GLN B ? 82  ? 176.682 150.409 207.036 1 100.0     82  B 1
ATOM 1537  C CG  . GLN B ? 82  ? 176.922 149.161 207.875 1 100.0     82  B 1
ATOM 1538  C CD  . GLN B ? 82  ? 176.764 147.879 207.078 1 100.0     82  B 1
ATOM 1539  O OE1 . GLN B ? 82  ? 177.251 147.770 205.949 1 100.0     82  B 1
ATOM 1540  N NE2 . GLN B ? 82  ? 176.081 146.899 207.661 1 100.0     82  B 1
ATOM 1541  N N   . MET B ? 83  ? 173.364 149.783 207.943 1 100.0     83  B 1
ATOM 1542  C CA  . MET B ? 83  ? 172.422 149.637 209.049 1 100.0     83  B 1
ATOM 1543  C C   . MET B ? 83  ? 172.742 148.398 209.877 1 100.0     83  B 1
ATOM 1544  O O   . MET B ? 83  ? 172.932 147.311 209.328 1 100.0     83  B 1
ATOM 1545  C CB  . MET B ? 83  ? 170.986 149.560 208.526 1 100.0     83  B 1
ATOM 1546  C CG  . MET B ? 83  ? 170.554 150.786 207.738 1 100.0     83  B 1
ATOM 1547  S SD  . MET B ? 83  ? 168.768 150.759 207.319 1 100.0     83  B 1
ATOM 1548  C CE  . MET B ? 83  ? 168.753 149.442 206.070 1 100.0     83  B 1
ATOM 1549  N N   . LYS B ? 84  ? 172.929 148.577 211.207 1 100.0     84  B 1
ATOM 1550  C CA  . LYS B ? 84  ? 173.058 147.439 212.113 1 100.0     84  B 1
ATOM 1551  C C   . LYS B ? 84  ? 172.045 147.524 213.250 1 100.0     84  B 1
ATOM 1552  O O   . LYS B ? 84  ? 171.673 148.619 213.677 1 100.0     84  B 1
ATOM 1553  C CB  . LYS B ? 84  ? 174.477 147.362 212.679 1 100.0     84  B 1
ATOM 1554  C CG  . LYS B ? 84  ? 175.552 147.137 211.626 1 100.0     84  B 1
ATOM 1555  C CD  . LYS B ? 84  ? 176.929 146.975 212.258 1 100.0     84  B 1
ATOM 1556  C CE  . LYS B ? 84  ? 177.987 146.635 211.218 1 100.0     84  B 1
ATOM 1557  N NZ  . LYS B ? 84  ? 179.331 146.441 211.838 1 100.0     84  B 1
ATOM 1558  N N   . ASP B ? 85  ? 171.816 146.388 213.844 1 100.0     85  B 1
ATOM 1559  C CA  . ASP B ? 85  ? 170.812 146.238 214.893 1 100.0     85  B 1
ATOM 1560  C C   . ASP B ? 85  ? 169.451 146.751 214.428 1 100.0     85  B 1
ATOM 1561  O O   . ASP B ? 85  ? 168.819 147.558 215.112 1 100.0     85  B 1
ATOM 1562  C CB  . ASP B ? 85  ? 171.247 146.975 216.162 1 100.0     85  B 1
ATOM 1563  C CG  . ASP B ? 85  ? 172.517 146.408 216.771 1 100.0     85  B 1
ATOM 1564  O OD1 . ASP B ? 85  ? 172.843 145.229 216.515 1 100.0     85  B 1
ATOM 1565  O OD2 . ASP B ? 85  ? 173.197 147.146 217.516 1 100.0     85  B 1
ATOM 1566  N N   . LEU B ? 86  ? 168.940 146.186 213.478 1 100.0     86  B 1
ATOM 1567  C CA  . LEU B ? 86  ? 167.696 146.754 212.969 1 100.0     86  B 1
ATOM 1568  C C   . LEU B ? 86  ? 166.522 146.386 213.870 1 100.0     86  B 1
ATOM 1569  O O   . LEU B ? 86  ? 166.351 145.219 214.229 1 100.0     86  B 1
ATOM 1570  C CB  . LEU B ? 86  ? 167.430 146.269 211.542 1 100.0     86  B 1
ATOM 1571  C CG  . LEU B ? 86  ? 168.429 146.721 210.475 1 100.0     86  B 1
ATOM 1572  C CD1 . LEU B ? 86  ? 168.083 146.098 209.127 1 100.0     86  B 1
ATOM 1573  C CD2 . LEU B ? 86  ? 168.453 148.243 210.376 1 100.0     86  B 1
ATOM 1574  N N   . ARG B ? 87  ? 165.655 147.400 214.075 1 100.0     87  B 1
ATOM 1575  C CA  . ARG B ? 87  ? 164.444 147.092 214.829 1 100.0     87  B 1
ATOM 1576  C C   . ARG B ? 87  ? 163.200 147.273 213.966 1 100.0     87  B 1
ATOM 1577  O O   . ARG B ? 87  ? 163.288 147.752 212.833 1 100.0     87  B 1
ATOM 1578  C CB  . ARG B ? 87  ? 164.349 147.974 216.076 1 100.0     87  B 1
ATOM 1579  C CG  . ARG B ? 87  ? 165.462 147.760 217.068 1 100.0     87  B 1
ATOM 1580  C CD  . ARG B ? 87  ? 165.373 148.723 218.242 1 100.0     87  B 1
ATOM 1581  N NE  . ARG B ? 87  ? 165.751 150.062 217.867 1 100.0     87  B 1
ATOM 1582  C CZ  . ARG B ? 87  ? 165.807 151.093 218.697 1 100.0     87  B 1
ATOM 1583  N NH1 . ARG B ? 87  ? 165.509 150.959 219.972 1 100.0     87  B 1
ATOM 1584  N NH2 . ARG B ? 87  ? 166.164 152.268 218.250 1 100.0     87  B 1
ATOM 1585  N N   . ALA B ? 88  ? 162.098 147.003 214.587 1 100.0     88  B 1
ATOM 1586  C CA  . ALA B ? 88  ? 160.839 147.029 213.847 1 100.0     88  B 1
ATOM 1587  C C   . ALA B ? 88  ? 160.420 148.462 213.528 1 100.0     88  B 1
ATOM 1588  O O   . ALA B ? 88  ? 159.658 148.697 212.588 1 100.0     88  B 1
ATOM 1589  C CB  . ALA B ? 88  ? 159.741 146.321 214.638 1 100.0     88  B 1
ATOM 1590  N N   . GLU B ? 89  ? 160.887 149.438 214.287 1 100.0     89  B 1
ATOM 1591  C CA  . GLU B ? 89  ? 160.654 150.854 214.022 1 100.0     89  B 1
ATOM 1592  C C   . GLU B ? 89  ? 161.508 151.346 212.857 1 100.0     89  B 1
ATOM 1593  O O   . GLU B ? 89  ? 161.359 152.484 212.408 1 100.0     89  B 1
ATOM 1594  C CB  . GLU B ? 89  ? 160.939 151.689 215.273 1 100.0     89  B 1
ATOM 1595  C CG  . GLU B ? 89  ? 161.161 150.872 216.521 1 100.0     89  B 1
ATOM 1596  C CD  . GLU B ? 89  ? 161.575 151.704 217.724 1 100.0     89  B 1
ATOM 1597  O OE1 . GLU B ? 89  ? 161.757 152.924 217.584 1 100.0     89  B 1
ATOM 1598  O OE2 . GLU B ? 89  ? 161.719 151.131 218.815 1 100.0     89  B 1
ATOM 1599  N N   . ASP B ? 90  ? 162.358 150.528 212.364 1 100.0     90  B 1
ATOM 1600  C CA  . ASP B ? 90  ? 163.241 150.981 211.293 1 100.0     90  B 1
ATOM 1601  C C   . ASP B ? 90  ? 162.709 150.557 209.926 1 100.0     90  B 1
ATOM 1602  O O   . ASP B ? 90  ? 163.400 150.695 208.915 1 100.0     90  B 1
ATOM 1603  C CB  . ASP B ? 90  ? 164.656 150.436 211.499 1 100.0     90  B 1
ATOM 1604  C CG  . ASP B ? 90  ? 165.372 151.074 212.676 1 100.0     90  B 1
ATOM 1605  O OD1 . ASP B ? 90  ? 165.077 152.242 213.010 1 100.0     90  B 1
ATOM 1606  O OD2 . ASP B ? 90  ? 166.241 150.403 213.275 1 100.0     90  B 1
ATOM 1607  N N   . THR B ? 91  ? 161.477 150.108 209.952 1 100.0     91  B 1
ATOM 1608  C CA  . THR B ? 91  ? 160.818 149.779 208.694 1 100.0     91  B 1
ATOM 1609  C C   . THR B ? 91  ? 160.276 151.038 208.021 1 100.0     91  B 1
ATOM 1610  O O   . THR B ? 91  ? 159.406 151.716 208.571 1 100.0     91  B 1
ATOM 1611  C CB  . THR B ? 91  ? 159.670 148.776 208.910 1 100.0     91  B 1
ATOM 1612  O OG1 . THR B ? 91  ? 160.196 147.574 209.487 1 100.0     91  B 1
ATOM 1613  C CG2 . THR B ? 91  ? 158.982 148.434 207.593 1 100.0     91  B 1
ATOM 1614  N N   . ALA B ? 92  ? 160.806 151.288 206.899 1 100.0     92  B 1
ATOM 1615  C CA  . ALA B ? 92  ? 160.473 152.529 206.204 1 100.0     92  B 1
ATOM 1616  C C   . ALA B ? 92  ? 160.962 152.498 204.759 1 100.0     92  B 1
ATOM 1617  O O   . ALA B ? 92  ? 161.603 151.533 204.335 1 100.0     92  B 1
ATOM 1618  C CB  . ALA B ? 92  ? 161.071 153.727 206.939 1 100.0     92  B 1
ATOM 1619  N N   . VAL B ? 93  ? 160.459 153.516 203.973 1 100.0     93  B 1
ATOM 1620  C CA  . VAL B ? 93  ? 161.006 153.821 202.655 1 100.0     93  B 1
ATOM 1621  C C   . VAL B ? 93  ? 162.150 154.823 202.790 1 100.0     93  B 1
ATOM 1622  O O   . VAL B ? 93  ? 161.959 155.928 203.302 1 100.0     93  B 1
ATOM 1623  C CB  . VAL B ? 93  ? 159.921 154.376 201.705 1 100.0     93  B 1
ATOM 1624  C CG1 . VAL B ? 93  ? 160.507 154.657 200.322 1 100.0     93  B 1
ATOM 1625  C CG2 . VAL B ? 93  ? 158.751 153.399 201.604 1 100.0     93  B 1
ATOM 1626  N N   . TYR B ? 94  ? 163.394 154.438 202.362 1 100.0     94  B 1
ATOM 1627  C CA  . TYR B ? 94  ? 164.577 155.263 202.577 1 100.0     94  B 1
ATOM 1628  C C   . TYR B ? 94  ? 164.934 156.043 201.317 1 100.0     94  B 1
ATOM 1629  O O   . TYR B ? 94  ? 165.046 155.467 200.233 1 100.0     94  B 1
ATOM 1630  C CB  . TYR B ? 94  ? 165.765 154.398 203.010 1 100.0     94  B 1
ATOM 1631  C CG  . TYR B ? 94  ? 165.685 153.930 204.442 1 100.0     94  B 1
ATOM 1632  C CD1 . TYR B ? 94  ? 166.037 154.774 205.493 1 100.0     94  B 1
ATOM 1633  C CD2 . TYR B ? 94  ? 165.258 152.642 204.748 1 100.0     94  B 1
ATOM 1634  C CE1 . TYR B ? 94  ? 165.966 154.346 206.814 1 100.0     94  B 1
ATOM 1635  C CE2 . TYR B ? 94  ? 165.184 152.203 206.066 1 100.0     94  B 1
ATOM 1636  C CZ  . TYR B ? 94  ? 165.539 153.061 207.090 1 100.0     94  B 1
ATOM 1637  O OH  . TYR B ? 94  ? 165.467 152.631 208.397 1 100.0     94  B 1
ATOM 1638  N N   . PHE B ? 95  ? 164.947 157.333 201.386 1 100.0     95  B 1
ATOM 1639  C CA  . PHE B ? 95  ? 165.316 158.228 200.295 1 100.0     95  B 1
ATOM 1640  C C   . PHE B ? 95  ? 166.725 158.773 200.495 1 100.0     95  B 1
ATOM 1641  O O   . PHE B ? 95  ? 167.153 159.001 201.627 1 100.0     95  B 1
ATOM 1642  C CB  . PHE B ? 95  ? 164.316 159.384 200.186 1 100.0     95  B 1
ATOM 1643  C CG  . PHE B ? 95  ? 162.900 158.941 199.944 1 100.0     95  B 1
ATOM 1644  C CD1 . PHE B ? 95  ? 162.480 158.573 198.673 1 100.0     95  B 1
ATOM 1645  C CD2 . PHE B ? 95  ? 161.988 158.892 200.989 1 100.0     95  B 1
ATOM 1646  C CE1 . PHE B ? 95  ? 161.169 158.163 198.446 1 100.0     95  B 1
ATOM 1647  C CE2 . PHE B ? 95  ? 160.676 158.482 200.770 1 100.0     95  B 1
ATOM 1648  C CZ  . PHE B ? 95  ? 160.269 158.120 199.498 1 100.0     95  B 1
ATOM 1649  N N   . CYS B ? 96  ? 167.468 158.743 199.306 1 100.0     96  B 1
ATOM 1650  C CA  . CYS B ? 96  ? 168.644 159.603 199.246 1 100.0     96  B 1
ATOM 1651  C C   . CYS B ? 96  ? 168.279 160.990 198.731 1 100.0     96  B 1
ATOM 1652  O O   . CYS B ? 96  ? 167.484 161.122 197.801 1 100.0     96  B 1
ATOM 1653  C CB  . CYS B ? 96  ? 169.717 158.983 198.351 1 100.0     96  B 1
ATOM 1654  S SG  . CYS B ? 96  ? 169.580 158.404 197.345 1 100.0     96  B 1
ATOM 1655  N N   . ALA B ? 97  ? 168.721 161.982 199.469 1 100.0     97  B 1
ATOM 1656  C CA  . ALA B ? 97  ? 168.413 163.331 198.999 1 100.0     97  B 1
ATOM 1657  C C   . ALA B ? 97  ? 169.677 164.181 198.907 1 100.0     97  B 1
ATOM 1658  O O   . ALA B ? 97  ? 170.620 163.987 199.677 1 100.0     97  B 1
ATOM 1659  C CB  . ALA B ? 97  ? 167.393 163.996 199.920 1 100.0     97  B 1
ATOM 1660  N N   . ARG B ? 98  ? 169.715 165.049 197.913 1 100.0     98  B 1
ATOM 1661  C CA  . ARG B ? 98  ? 170.736 166.059 197.653 1 100.0     98  B 1
ATOM 1662  C C   . ARG B ? 98  ? 170.159 167.465 197.776 1 100.0     98  B 1
ATOM 1663  O O   . ARG B ? 98  ? 169.072 167.743 197.269 1 100.0     98  B 1
ATOM 1664  C CB  . ARG B ? 98  ? 171.345 165.863 196.263 1 100.0     98  B 1
ATOM 1665  C CG  . ARG B ? 98  ? 172.490 166.811 195.953 1 100.0     98  B 1
ATOM 1666  C CD  . ARG B ? 98  ? 172.757 166.904 194.458 1 100.0     98  B 1
ATOM 1667  N NE  . ARG B ? 98  ? 171.872 167.825 193.811 1 100.0     98  B 1
ATOM 1668  C CZ  . ARG B ? 98  ? 172.181 168.583 192.797 1 100.0     98  B 1
ATOM 1669  N NH1 . ARG B ? 98  ? 173.364 168.545 192.293 1 100.0     98  B 1
ATOM 1670  N NH2 . ARG B ? 98  ? 171.301 169.386 192.283 1 100.0     98  B 1
ATOM 1671  N N   . CYS B ? 99  ? 170.842 168.351 198.560 1 100.0     99  B 1
ATOM 1672  C CA  . CYS B ? 99  ? 170.431 169.746 198.666 1 100.0     99  B 1
ATOM 1673  C C   . CYS B ? 99  ? 171.156 170.608 197.639 1 100.0     99  B 1
ATOM 1674  O O   . CYS B ? 99  ? 171.889 170.091 196.795 1 100.0     99  B 1
ATOM 1675  C CB  . CYS B ? 99  ? 170.699 170.279 200.073 1 100.0     99  B 1
ATOM 1676  S SG  . CYS B ? 99  ? 172.444 170.599 200.409 1 100.0     99  B 1
ATOM 1677  N N   . GLY B ? 100 ? 171.078 171.586 197.335 1 100.0     100 B 1
ATOM 1678  C CA  . GLY B ? 100 ? 171.329 172.843 196.648 1 100.0     100 B 1
ATOM 1679  C C   . GLY B ? 100 ? 172.660 173.469 197.017 1 100.0     100 B 1
ATOM 1680  O O   . GLY B ? 100 ? 173.006 174.542 196.521 1 100.0     100 B 1
ATOM 1681  N N   . GLY B ? 101 ? 173.549 172.828 197.343 1 100.0     101 B 1
ATOM 1682  C CA  . GLY B ? 101 ? 174.977 173.097 197.369 1 100.0     101 B 1
ATOM 1683  C C   . GLY B ? 101 ? 175.389 174.026 198.496 1 100.0     101 B 1
ATOM 1684  O O   . GLY B ? 101 ? 176.579 174.243 198.725 1 100.0     101 B 1
ATOM 1685  N N   . HIS B ? 102 ? 174.523 174.460 199.326 1 100.0     102 B 1
ATOM 1686  C CA  . HIS B ? 102 ? 174.970 175.359 200.385 1 100.0     102 B 1
ATOM 1687  C C   . HIS B ? 102 ? 174.404 174.940 201.738 1 100.0     102 B 1
ATOM 1688  O O   . HIS B ? 102 ? 173.533 174.071 201.809 1 100.0     102 B 1
ATOM 1689  C CB  . HIS B ? 102 ? 174.565 176.800 200.070 1 100.0     102 B 1
ATOM 1690  C CG  . HIS B ? 102 ? 173.095 176.980 199.864 1 100.0     102 B 1
ATOM 1691  N ND1 . HIS B ? 102 ? 172.248 177.393 200.869 1 100.0     102 B 1
ATOM 1692  C CD2 . HIS B ? 102 ? 172.324 176.804 198.766 1 100.0     102 B 1
ATOM 1693  C CE1 . HIS B ? 102 ? 171.015 177.463 200.396 1 100.0     102 B 1
ATOM 1694  N NE2 . HIS B ? 102 ? 171.034 177.111 199.122 1 100.0     102 B 1
ATOM 1695  N N   . GLU B ? 103 ? 174.951 175.453 202.851 1 100.0     103 B 1
ATOM 1696  C CA  . GLU B ? 103 ? 174.323 175.019 204.096 1 100.0     103 B 1
ATOM 1697  C C   . GLU B ? 103 ? 172.956 175.671 204.281 1 100.0     103 B 1
ATOM 1698  O O   . GLU B ? 103 ? 172.802 176.875 204.067 1 100.0     103 B 1
ATOM 1699  C CB  . GLU B ? 103 ? 175.224 175.336 205.292 1 100.0     103 B 1
ATOM 1700  C CG  . GLU B ? 103 ? 176.583 174.655 205.236 1 100.0     103 B 1
ATOM 1701  C CD  . GLU B ? 103 ? 176.543 173.199 205.670 1 100.0     103 B 1
ATOM 1702  O OE1 . GLU B ? 103 ? 175.550 172.783 206.309 1 100.0     103 B 1
ATOM 1703  O OE2 . GLU B ? 103 ? 177.513 172.467 205.369 1 100.0     103 B 1
ATOM 1704  N N   . LEU B ? 104 ? 171.950 175.106 204.623 1 100.0     104 B 1
ATOM 1705  C CA  . LEU B ? 104 ? 170.565 175.240 205.063 1 100.0     104 B 1
ATOM 1706  C C   . LEU B ? 104 ? 169.609 175.175 203.877 1 100.0     104 B 1
ATOM 1707  O O   . LEU B ? 104 ? 168.607 175.893 203.842 1 100.0     104 B 1
ATOM 1708  C CB  . LEU B ? 104 ? 170.368 176.555 205.821 1 100.0     104 B 1
ATOM 1709  C CG  . LEU B ? 104 ? 171.166 176.718 207.116 1 100.0     104 B 1
ATOM 1710  C CD1 . LEU B ? 104 ? 170.842 178.055 207.773 1 100.0     104 B 1
ATOM 1711  C CD2 . LEU B ? 104 ? 170.878 175.564 208.070 1 100.0     104 B 1
ATOM 1712  N N   . SER B ? 105 ? 170.134 174.562 202.812 1 100.0     105 B 1
ATOM 1713  C CA  . SER B ? 105 ? 169.320 174.578 201.601 1 100.0     105 B 1
ATOM 1714  C C   . SER B ? 105 ? 168.447 173.331 201.505 1 100.0     105 B 1
ATOM 1715  O O   . SER B ? 105 ? 168.811 172.271 202.018 1 100.0     105 B 1
ATOM 1716  C CB  . SER B ? 105 ? 170.207 174.686 200.360 1 100.0     105 B 1
ATOM 1717  O OG  . SER B ? 105 ? 171.357 175.249 200.611 1 100.0     105 B 1
ATOM 1718  N N   . PRO B ? 106 ? 167.068 173.512 201.028 1 100.0     106 B 1
ATOM 1719  C CA  . PRO B ? 106 ? 166.155 172.375 200.892 1 100.0     106 B 1
ATOM 1720  C C   . PRO B ? 106 ? 166.725 171.262 200.015 1 100.0     106 B 1
ATOM 1721  O O   . PRO B ? 106 ? 167.525 171.529 199.115 1 100.0     106 B 1
ATOM 1722  C CB  . PRO B ? 106 ? 164.913 172.995 200.248 1 100.0     106 B 1
ATOM 1723  C CG  . PRO B ? 106 ? 165.416 174.213 199.543 1 100.0     106 B 1
ATOM 1724  C CD  . PRO B ? 106 ? 166.629 174.718 200.270 1 100.0     106 B 1
ATOM 1725  N N   . PHE B ? 107 ? 166.228 170.096 200.093 1 100.0     107 B 1
ATOM 1726  C CA  . PHE B ? 107 ? 166.480 168.930 199.255 1 100.0     107 B 1
ATOM 1727  C C   . PHE B ? 107 ? 165.876 169.119 197.869 1 100.0     107 B 1
ATOM 1728  O O   . PHE B ? 107 ? 164.706 169.483 197.741 1 100.0     107 B 1
ATOM 1729  C CB  . PHE B ? 107 ? 165.913 167.665 199.907 1 100.0     107 B 1
ATOM 1730  C CG  . PHE B ? 107 ? 166.548 167.326 201.229 1 100.0     107 B 1
ATOM 1731  C CD1 . PHE B ? 107 ? 167.916 167.110 201.323 1 100.0     107 B 1
ATOM 1732  C CD2 . PHE B ? 107 ? 165.776 167.225 202.378 1 100.0     107 B 1
ATOM 1733  C CE1 . PHE B ? 107 ? 168.507 166.796 202.545 1 100.0     107 B 1
ATOM 1734  C CE2 . PHE B ? 107 ? 166.359 166.912 203.602 1 100.0     107 B 1
ATOM 1735  C CZ  . PHE B ? 107 ? 167.724 166.697 203.683 1 100.0     107 B 1
ATOM 1736  N N   . GLU B ? 108 ? 166.822 169.044 196.883 1 100.0     108 B 1
ATOM 1737  C CA  . GLU B ? 108 ? 166.423 169.414 195.528 1 100.0     108 B 1
ATOM 1738  C C   . GLU B ? 108 ? 166.228 168.178 194.654 1 100.0     108 B 1
ATOM 1739  O O   . GLU B ? 108 ? 165.408 168.184 193.736 1 100.0     108 B 1
ATOM 1740  C CB  . GLU B ? 108 ? 167.460 170.347 194.898 1 100.0     108 B 1
ATOM 1741  C CG  . GLU B ? 108 ? 167.562 171.704 195.578 1 100.0     108 B 1
ATOM 1742  C CD  . GLU B ? 108 ? 168.568 172.632 194.919 1 100.0     108 B 1
ATOM 1743  O OE1 . GLU B ? 108 ? 169.254 172.204 193.963 1 100.0     108 B 1
ATOM 1744  O OE2 . GLU B ? 108 ? 168.673 173.798 195.361 1 100.0     108 B 1
ATOM 1745  N N   . LYS B ? 109 ? 167.091 167.158 195.092 1 100.0     109 B 1
ATOM 1746  C CA  . LYS B ? 109 ? 167.070 165.931 194.301 1 100.0     109 B 1
ATOM 1747  C C   . LYS B ? 109 ? 166.913 164.704 195.194 1 100.0     109 B 1
ATOM 1748  O O   . LYS B ? 109 ? 167.630 164.556 196.186 1 100.0     109 B 1
ATOM 1749  C CB  . LYS B ? 109 ? 168.343 165.810 193.463 1 100.0     109 B 1
ATOM 1750  C CG  . LYS B ? 109 ? 168.665 167.050 192.644 1 100.0     109 B 1
ATOM 1751  C CD  . LYS B ? 109 ? 167.682 167.235 191.498 1 100.0     109 B 1
ATOM 1752  C CE  . LYS B ? 109 ? 168.043 168.438 190.638 1 100.0     109 B 1
ATOM 1753  N NZ  . LYS B ? 109 ? 166.865 169.308 190.382 1 100.0     109 B 1
ATOM 1754  N N   . TRP B ? 110 ? 165.970 164.035 195.101 1 100.0     110 B 1
ATOM 1755  C CA  . TRP B ? 110 ? 165.463 162.820 195.730 1 100.0     110 B 1
ATOM 1756  C C   . TRP B ? 110 ? 165.560 161.632 194.778 1 100.0     110 B 1
ATOM 1757  O O   . TRP B ? 110 ? 165.445 161.794 193.561 1 100.0     110 B 1
ATOM 1758  C CB  . TRP B ? 110 ? 164.011 163.012 196.179 1 100.0     110 B 1
ATOM 1759  C CG  . TRP B ? 110 ? 163.826 164.104 197.189 1 100.0     110 B 1
ATOM 1760  C CD1 . TRP B ? 110 ? 163.716 165.443 196.943 1 100.0     110 B 1
ATOM 1761  C CD2 . TRP B ? 110 ? 163.735 163.948 198.608 1 100.0     110 B 1
ATOM 1762  N NE1 . TRP B ? 110 ? 163.561 166.130 198.125 1 100.0     110 B 1
ATOM 1763  C CE2 . TRP B ? 110 ? 163.569 165.237 199.160 1 100.0     110 B 1
ATOM 1764  C CE3 . TRP B ? 110 ? 163.777 162.842 199.467 1 100.0     110 B 1
ATOM 1765  C CZ2 . TRP B ? 110 ? 163.445 165.449 200.535 1 100.0     110 B 1
ATOM 1766  C CZ3 . TRP B ? 110 ? 163.653 163.056 200.835 1 100.0     110 B 1
ATOM 1767  C CH2 . TRP B ? 110 ? 163.489 164.351 201.353 1 100.0     110 B 1
ATOM 1768  N N   . GLY B ? 111 ? 165.827 160.429 195.515 1 100.0     111 B 1
ATOM 1769  C CA  . GLY B ? 111 ? 165.752 159.073 194.995 1 100.0     111 B 1
ATOM 1770  C C   . GLY B ? 111 ? 164.368 158.464 195.114 1 100.0     111 B 1
ATOM 1771  O O   . GLY B ? 111 ? 163.518 158.977 195.843 1 100.0     111 B 1
ATOM 1772  N N   . GLN B ? 112 ? 164.074 157.476 194.289 1 100.0     112 B 1
ATOM 1773  C CA  . GLN B ? 112 ? 162.724 156.924 194.263 1 100.0     112 B 1
ATOM 1774  C C   . GLN B ? 112 ? 162.351 156.317 195.612 1 100.0     112 B 1
ATOM 1775  O O   . GLN B ? 112 ? 161.168 156.190 195.936 1 100.0     112 B 1
ATOM 1776  C CB  . GLN B ? 112 ? 162.594 155.872 193.160 1 100.0     112 B 1
ATOM 1777  C CG  . GLN B ? 112 ? 163.793 155.523 192.499 1 100.0     112 B 1
ATOM 1778  C CD  . GLN B ? 112 ? 163.840 155.831 191.179 1 100.0     112 B 1
ATOM 1779  O OE1 . GLN B ? 112 ? 162.954 156.276 190.727 1 100.0     112 B 1
ATOM 1780  N NE2 . GLN B ? 112 ? 164.874 155.598 190.552 1 100.0     112 B 1
ATOM 1781  N N   . GLY B ? 113 ? 162.778 155.947 196.493 1 100.0     113 B 1
ATOM 1782  C CA  . GLY B ? 113 ? 162.863 155.277 197.781 1 100.0     113 B 1
ATOM 1783  C C   . GLY B ? 113 ? 163.114 153.786 197.662 1 100.0     113 B 1
ATOM 1784  O O   . GLY B ? 113 ? 162.695 153.156 196.689 1 100.0     113 B 1
ATOM 1785  N N   . ILE B ? 114 ? 163.851 153.307 198.615 1 100.0     114 B 1
ATOM 1786  C CA  . ILE B ? 114 ? 164.107 151.893 198.870 1 100.0     114 B 1
ATOM 1787  C C   . ILE B ? 114 ? 163.259 151.420 200.049 1 100.0     114 B 1
ATOM 1788  O O   . ILE B ? 114 ? 163.270 152.038 201.117 1 100.0     114 B 1
ATOM 1789  C CB  . ILE B ? 114 ? 165.604 151.631 199.148 1 100.0     114 B 1
ATOM 1790  C CG1 . ILE B ? 114 ? 166.458 152.114 197.970 1 100.0     114 B 1
ATOM 1791  C CG2 . ILE B ? 114 ? 165.850 150.146 199.429 1 100.0     114 B 1
ATOM 1792  C CD1 . ILE B ? 114 ? 166.913 151.004 197.039 1 100.0     114 B 1
ATOM 1793  N N   . LEU B ? 115 ? 162.617 150.256 200.012 1 100.0     115 B 1
ATOM 1794  C CA  . LEU B ? 115 ? 161.865 149.797 201.175 1 100.0     115 B 1
ATOM 1795  C C   . LEU B ? 115 ? 162.716 148.876 202.043 1 100.0     115 B 1
ATOM 1796  O O   . LEU B ? 115 ? 163.219 147.855 201.566 1 100.0     115 B 1
ATOM 1797  C CB  . LEU B ? 115 ? 160.591 149.070 200.737 1 100.0     115 B 1
ATOM 1798  C CG  . LEU B ? 115 ? 159.669 148.584 201.857 1 100.0     115 B 1
ATOM 1799  C CD1 . LEU B ? 115 ? 159.037 149.771 202.576 1 100.0     115 B 1
ATOM 1800  C CD2 . LEU B ? 115 ? 158.596 147.655 201.301 1 100.0     115 B 1
ATOM 1801  N N   . VAL B ? 116 ? 162.797 149.150 203.283 1 100.0     116 B 1
ATOM 1802  C CA  . VAL B ? 116 ? 163.397 148.231 204.245 1 100.0     116 B 1
ATOM 1803  C C   . VAL B ? 116 ? 162.316 147.670 205.167 1 100.0     116 B 1
ATOM 1804  O O   . VAL B ? 116 ? 161.576 148.428 205.799 1 100.0     116 B 1
ATOM 1805  C CB  . VAL B ? 116 ? 164.501 148.922 205.077 1 100.0     116 B 1
ATOM 1806  C CG1 . VAL B ? 116 ? 165.094 147.953 206.098 1 100.0     116 B 1
ATOM 1807  C CG2 . VAL B ? 116 ? 165.592 149.473 204.161 1 100.0     116 B 1
ATOM 1808  N N   . VAL B ? 117 ? 162.020 146.468 205.235 1 100.0     117 B 1
ATOM 1809  C CA  . VAL B ? 117 ? 161.054 145.831 206.124 1 100.0     117 B 1
ATOM 1810  C C   . VAL B ? 117 ? 161.788 145.059 207.218 1 100.0     117 B 1
ATOM 1811  O O   . VAL B ? 117 ? 162.512 144.103 206.932 1 100.0     117 B 1
ATOM 1812  C CB  . VAL B ? 117 ? 160.106 144.888 205.350 1 100.0     117 B 1
ATOM 1813  C CG1 . VAL B ? 117 ? 159.079 144.262 206.292 1 100.0     117 B 1
ATOM 1814  C CG2 . VAL B ? 117 ? 159.410 145.642 204.219 1 100.0     117 B 1
ATOM 1815  N N   . VAL B ? 118 ? 161.650 145.373 208.419 1 100.0     118 B 1
ATOM 1816  C CA  . VAL B ? 118 ? 162.277 144.666 209.531 1 100.0     118 B 1
ATOM 1817  C C   . VAL B ? 118 ? 161.227 143.854 210.286 1 100.0     118 B 1
ATOM 1818  O O   . VAL B ? 118 ? 160.410 144.415 211.020 1 100.0     118 B 1
ATOM 1819  C CB  . VAL B ? 118 ? 162.991 145.641 210.494 1 100.0     118 B 1
ATOM 1820  C CG1 . VAL B ? 118 ? 163.673 144.878 211.628 1 100.0     118 B 1
ATOM 1821  C CG2 . VAL B ? 118 ? 164.004 146.494 209.733 1 100.0     118 B 1
ATOM 1822  N N   . THR B ? 119 ? 161.017 142.701 209.998 1 100.0     119 B 1
ATOM 1823  C CA  . THR B ? 119 ? 159.900 141.910 210.506 1 100.0     119 B 1
ATOM 1824  C C   . THR B ? 119 ? 160.366 140.516 210.914 1 100.0     119 B 1
ATOM 1825  O O   . THR B ? 119 ? 161.375 140.020 210.407 1 100.0     119 B 1
ATOM 1826  C CB  . THR B ? 119 ? 158.777 141.793 209.459 1 100.0     119 B 1
ATOM 1827  O OG1 . THR B ? 119 ? 157.678 141.068 210.024 1 100.0     119 B 1
ATOM 1828  C CG2 . THR B ? 119 ? 159.263 141.065 208.210 1 100.0     119 B 1
ATOM 1829  N N   . SER B ? 120 ? 159.861 140.222 212.155 1 100.0     120 B 1
ATOM 1830  C CA  . SER B ? 120 ? 160.316 138.996 212.803 1 100.0     120 B 1
ATOM 1831  C C   . SER B ? 120 ? 159.518 137.788 212.322 1 100.0     120 B 1
ATOM 1832  O O   . SER B ? 120 ? 159.841 136.648 212.662 1 100.0     120 B 1
ATOM 1833  C CB  . SER B ? 120 ? 160.203 139.118 214.323 1 100.0     120 B 1
ATOM 1834  O OG  . SER B ? 120 ? 158.863 139.370 214.709 1 100.0     120 B 1
ATOM 1835  N N   . THR B ? 121 ? 158.914 137.843 211.294 1 66.02643  121 B 1
ATOM 1836  C CA  . THR B ? 121 ? 157.863 136.903 210.918 1 66.02643  121 B 1
ATOM 1837  C C   . THR B ? 121 ? 158.351 135.955 209.826 1 66.02643  121 B 1
ATOM 1838  O O   . THR B ? 121 ? 159.311 136.260 209.116 1 66.02643  121 B 1
ATOM 1839  C CB  . THR B ? 121 ? 156.601 137.641 210.435 1 66.02643  121 B 1
ATOM 1840  O OG1 . THR B ? 121 ? 155.712 136.701 209.818 1 66.02643  121 B 1
ATOM 1841  C CG2 . THR B ? 121 ? 156.952 138.729 209.426 1 66.02643  121 B 1
ATOM 1842  N N   . PRO C ? 1   ? 238.640 178.028 222.292 1 88.18609  1   C 1
ATOM 1843  C CA  . PRO C ? 1   ? 239.485 179.102 221.766 1 88.18609  1   C 1
ATOM 1844  C C   . PRO C ? 1   ? 239.142 179.470 220.324 1 88.18609  1   C 1
ATOM 1845  O O   . PRO C ? 1   ? 238.628 178.681 219.587 1 88.18609  1   C 1
ATOM 1846  C CB  . PRO C ? 1   ? 240.897 178.518 221.860 1 88.18609  1   C 1
ATOM 1847  C CG  . PRO C ? 1   ? 240.709 177.148 222.396 1 88.18609  1   C 1
ATOM 1848  C CD  . PRO C ? 1   ? 239.304 177.021 222.870 1 88.18609  1   C 1
ATOM 1849  N N   . SER C ? 2   ? 239.502 180.356 219.763 1 100.0     2   C 1
ATOM 1850  C CA  . SER C ? 2   ? 239.503 180.923 218.418 1 100.0     2   C 1
ATOM 1851  C C   . SER C ? 2   ? 240.466 180.173 217.504 1 100.0     2   C 1
ATOM 1852  O O   . SER C ? 2   ? 241.010 180.750 216.560 1 100.0     2   C 1
ATOM 1853  C CB  . SER C ? 2   ? 239.877 182.405 218.461 1 100.0     2   C 1
ATOM 1854  O OG  . SER C ? 2   ? 239.082 183.097 219.408 1 100.0     2   C 1
ATOM 1855  N N   . VAL C ? 3   ? 240.369 178.886 217.392 1 100.0     3   C 1
ATOM 1856  C CA  . VAL C ? 3   ? 241.272 178.003 216.662 1 100.0     3   C 1
ATOM 1857  C C   . VAL C ? 3   ? 240.465 176.968 215.881 1 100.0     3   C 1
ATOM 1858  O O   . VAL C ? 3   ? 239.427 176.498 216.352 1 100.0     3   C 1
ATOM 1859  C CB  . VAL C ? 3   ? 242.267 177.297 217.610 1 100.0     3   C 1
ATOM 1860  C CG1 . VAL C ? 3   ? 243.232 176.416 216.823 1 100.0     3   C 1
ATOM 1861  C CG2 . VAL C ? 3   ? 243.033 178.324 218.439 1 100.0     3   C 1
ATOM 1862  N N   . LEU C ? 4   ? 241.007 176.730 214.622 1 100.0     4   C 1
ATOM 1863  C CA  . LEU C ? 4   ? 240.640 175.540 213.862 1 100.0     4   C 1
ATOM 1864  C C   . LEU C ? 4   ? 241.786 174.534 213.841 1 100.0     4   C 1
ATOM 1865  O O   . LEU C ? 4   ? 242.942 174.906 213.626 1 100.0     4   C 1
ATOM 1866  C CB  . LEU C ? 4   ? 240.251 175.917 212.430 1 100.0     4   C 1
ATOM 1867  C CG  . LEU C ? 4   ? 239.010 176.797 212.275 1 100.0     4   C 1
ATOM 1868  C CD1 . LEU C ? 4   ? 238.845 177.229 210.821 1 100.0     4   C 1
ATOM 1869  C CD2 . LEU C ? 4   ? 237.767 176.062 212.764 1 100.0     4   C 1
ATOM 1870  N N   . THR C ? 5   ? 241.601 173.372 214.150 1 100.0     5   C 1
ATOM 1871  C CA  . THR C ? 5   ? 242.610 172.320 214.213 1 100.0     5   C 1
ATOM 1872  C C   . THR C ? 5   ? 242.507 171.398 213.002 1 100.0     5   C 1
ATOM 1873  O O   . THR C ? 5   ? 241.450 170.815 212.747 1 100.0     5   C 1
ATOM 1874  C CB  . THR C ? 5   ? 242.475 171.493 215.505 1 100.0     5   C 1
ATOM 1875  O OG1 . THR C ? 5   ? 242.554 172.369 216.636 1 100.0     5   C 1
ATOM 1876  C CG2 . THR C ? 5   ? 243.580 170.448 215.607 1 100.0     5   C 1
ATOM 1877  N N   . GLN C ? 6   ? 243.591 171.257 212.302 1 100.0     6   C 1
ATOM 1878  C CA  . GLN C ? 6   ? 243.795 170.333 211.191 1 100.0     6   C 1
ATOM 1879  C C   . GLN C ? 6   ? 244.883 169.314 211.516 1 100.0     6   C 1
ATOM 1880  O O   . GLN C ? 6   ? 245.768 169.581 212.332 1 100.0     6   C 1
ATOM 1881  C CB  . GLN C ? 6   ? 244.156 171.098 209.916 1 100.0     6   C 1
ATOM 1882  C CG  . GLN C ? 6   ? 243.037 171.990 209.396 1 100.0     6   C 1
ATOM 1883  C CD  . GLN C ? 6   ? 243.409 172.712 208.114 1 100.0     6   C 1
ATOM 1884  O OE1 . GLN C ? 6   ? 244.578 172.738 207.718 1 100.0     6   C 1
ATOM 1885  N NE2 . GLN C ? 6   ? 242.417 173.304 207.458 1 100.0     6   C 1
ATOM 1886  N N   . PRO C ? 7   ? 244.963 168.287 210.794 1 100.0     7   C 1
ATOM 1887  C CA  . PRO C ? 7   ? 246.200 167.511 210.900 1 100.0     7   C 1
ATOM 1888  C C   . PRO C ? 7   ? 247.330 168.081 210.046 1 100.0     7   C 1
ATOM 1889  O O   . PRO C ? 7   ? 247.076 168.656 208.984 1 100.0     7   C 1
ATOM 1890  C CB  . PRO C ? 7   ? 245.788 166.122 210.405 1 100.0     7   C 1
ATOM 1891  C CG  . PRO C ? 7   ? 244.435 166.318 209.801 1 100.0     7   C 1
ATOM 1892  C CD  . PRO C ? 7   ? 243.908 167.654 210.236 1 100.0     7   C 1
ATOM 1893  N N   . PRO C ? 8   ? 248.523 167.974 210.409 1 100.0     8   C 1
ATOM 1894  C CA  . PRO C ? 8   ? 249.596 168.603 209.636 1 100.0     8   C 1
ATOM 1895  C C   . PRO C ? 8   ? 249.871 167.887 208.316 1 100.0     8   C 1
ATOM 1896  O O   . PRO C ? 8   ? 250.447 168.477 207.398 1 100.0     8   C 1
ATOM 1897  C CB  . PRO C ? 8   ? 250.806 168.508 210.570 1 100.0     8   C 1
ATOM 1898  C CG  . PRO C ? 8   ? 250.338 167.671 211.717 1 100.0     8   C 1
ATOM 1899  C CD  . PRO C ? 8   ? 248.868 167.415 211.552 1 100.0     8   C 1
ATOM 1900  N N   . SER C ? 9   ? 249.506 166.634 208.234 1 100.0     9   C 1
ATOM 1901  C CA  . SER C ? 9   ? 249.761 165.873 207.015 1 100.0     9   C 1
ATOM 1902  C C   . SER C ? 9   ? 248.709 164.788 206.811 1 100.0     9   C 1
ATOM 1903  O O   . SER C ? 9   ? 248.143 164.275 207.779 1 100.0     9   C 1
ATOM 1904  C CB  . SER C ? 9   ? 251.154 165.244 207.057 1 100.0     9   C 1
ATOM 1905  O OG  . SER C ? 9   ? 252.094 166.140 207.614 1 100.0     9   C 1
ATOM 1906  N N   . VAL C ? 10  ? 248.537 164.662 205.458 1 100.0     10  C 1
ATOM 1907  C CA  . VAL C ? 10  ? 247.755 163.540 204.950 1 100.0     10  C 1
ATOM 1908  C C   . VAL C ? 10  ? 248.390 163.005 203.668 1 100.0     10  C 1
ATOM 1909  O O   . VAL C ? 10  ? 248.928 163.773 202.868 1 100.0     10  C 1
ATOM 1910  C CB  . VAL C ? 10  ? 246.286 163.942 204.690 1 100.0     10  C 1
ATOM 1911  C CG1 . VAL C ? 10  ? 245.521 162.797 204.030 1 100.0     10  C 1
ATOM 1912  C CG2 . VAL C ? 10  ? 245.609 164.360 205.995 1 100.0     10  C 1
ATOM 1913  N N   . SER C ? 11  ? 248.483 161.757 203.442 1 100.0     11  C 1
ATOM 1914  C CA  . SER C ? 11  ? 249.040 161.085 202.271 1 100.0     11  C 1
ATOM 1915  C C   . SER C ? 11  ? 248.043 160.097 201.675 1 100.0     11  C 1
ATOM 1916  O O   . SER C ? 11  ? 247.228 159.518 202.396 1 100.0     11  C 1
ATOM 1917  C CB  . SER C ? 11  ? 250.335 160.359 202.635 1 100.0     11  C 1
ATOM 1918  O OG  . SER C ? 11  ? 251.363 161.285 202.937 1 100.0     11  C 1
ATOM 1919  N N   . GLY C ? 12  ? 248.149 160.092 200.350 1 100.0     12  C 1
ATOM 1920  C CA  . GLY C ? 12  ? 247.348 159.078 199.683 1 100.0     12  C 1
ATOM 1921  C C   . GLY C ? 12  ? 248.029 158.487 198.464 1 100.0     12  C 1
ATOM 1922  O O   . GLY C ? 12  ? 249.118 158.920 198.083 1 100.0     12  C 1
ATOM 1923  N N   . ALA C ? 13  ? 247.636 157.190 198.007 1 100.0     13  C 1
ATOM 1924  C CA  . ALA C ? 13  ? 248.096 156.748 196.693 1 100.0     13  C 1
ATOM 1925  C C   . ALA C ? 13  ? 247.279 157.396 195.579 1 100.0     13  C 1
ATOM 1926  O O   . ALA C ? 13  ? 246.182 157.904 195.821 1 100.0     13  C 1
ATOM 1927  C CB  . ALA C ? 13  ? 248.022 155.227 196.588 1 100.0     13  C 1
ATOM 1928  N N   . PRO C ? 14  ? 247.713 157.519 194.390 1 100.0     14  C 1
ATOM 1929  C CA  . PRO C ? 14  ? 246.808 158.012 193.348 1 100.0     14  C 1
ATOM 1930  C C   . PRO C ? 14  ? 245.617 157.085 193.115 1 100.0     14  C 1
ATOM 1931  O O   . PRO C ? 14  ? 245.794 155.876 192.948 1 100.0     14  C 1
ATOM 1932  C CB  . PRO C ? 14  ? 247.701 158.075 192.107 1 100.0     14  C 1
ATOM 1933  C CG  . PRO C ? 14  ? 249.097 158.009 192.637 1 100.0     14  C 1
ATOM 1934  C CD  . PRO C ? 14  ? 249.064 157.356 193.989 1 100.0     14  C 1
ATOM 1935  N N   . GLY C ? 15  ? 244.433 157.753 193.113 1 100.0     15  C 1
ATOM 1936  C CA  . GLY C ? 15  ? 243.175 157.080 192.830 1 100.0     15  C 1
ATOM 1937  C C   . GLY C ? 15  ? 242.394 156.726 194.081 1 100.0     15  C 1
ATOM 1938  O O   . GLY C ? 15  ? 241.288 156.189 193.997 1 100.0     15  C 1
ATOM 1939  N N   . GLN C ? 16  ? 243.003 156.952 195.250 1 100.0     16  C 1
ATOM 1940  C CA  . GLN C ? 16  ? 242.325 156.747 196.526 1 100.0     16  C 1
ATOM 1941  C C   . GLN C ? 16  ? 241.605 158.015 196.976 1 100.0     16  C 1
ATOM 1942  O O   . GLN C ? 16  ? 242.039 159.126 196.665 1 100.0     16  C 1
ATOM 1943  C CB  . GLN C ? 16  ? 243.321 156.301 197.598 1 100.0     16  C 1
ATOM 1944  C CG  . GLN C ? 16  ? 244.153 155.090 197.197 1 100.0     16  C 1
ATOM 1945  C CD  . GLN C ? 16  ? 243.512 153.777 197.603 1 100.0     16  C 1
ATOM 1946  O OE1 . GLN C ? 16  ? 242.655 153.738 198.492 1 100.0     16  C 1
ATOM 1947  N NE2 . GLN C ? 16  ? 243.923 152.691 196.956 1 100.0     16  C 1
ATOM 1948  N N   . ARG C ? 17  ? 240.737 157.747 197.958 1 100.0     17  C 1
ATOM 1949  C CA  . ARG C ? 17  ? 239.974 158.699 198.758 1 100.0     17  C 1
ATOM 1950  C C   . ARG C ? 17  ? 240.759 159.133 199.991 1 100.0     17  C 1
ATOM 1951  O O   . ARG C ? 17  ? 241.170 158.296 200.797 1 100.0     17  C 1
ATOM 1952  C CB  . ARG C ? 17  ? 238.632 158.095 199.177 1 100.0     17  C 1
ATOM 1953  C CG  . ARG C ? 17  ? 237.704 159.078 199.873 1 100.0     17  C 1
ATOM 1954  C CD  . ARG C ? 17  ? 236.439 158.399 200.378 1 100.0     17  C 1
ATOM 1955  N NE  . ARG C ? 17  ? 235.508 159.360 200.963 1 100.0     17  C 1
ATOM 1956  C CZ  . ARG C ? 17  ? 235.559 159.796 202.219 1 100.0     17  C 1
ATOM 1957  N NH1 . ARG C ? 17  ? 236.502 159.364 203.049 1 100.0     17  C 1
ATOM 1958  N NH2 . ARG C ? 17  ? 234.662 160.671 202.648 1 100.0     17  C 1
ATOM 1959  N N   . VAL C ? 18  ? 241.034 160.393 200.200 1 100.0     18  C 1
ATOM 1960  C CA  . VAL C ? 18  ? 241.692 161.039 201.331 1 100.0     18  C 1
ATOM 1961  C C   . VAL C ? 18  ? 240.729 162.019 201.998 1 100.0     18  C 1
ATOM 1962  O O   . VAL C ? 18  ? 239.967 162.710 201.318 1 100.0     18  C 1
ATOM 1963  C CB  . VAL C ? 18  ? 242.980 161.771 200.894 1 100.0     18  C 1
ATOM 1964  C CG1 . VAL C ? 18  ? 243.668 162.417 202.096 1 100.0     18  C 1
ATOM 1965  C CG2 . VAL C ? 18  ? 243.930 160.805 200.188 1 100.0     18  C 1
ATOM 1966  N N   . THR C ? 19  ? 240.882 162.177 203.340 1 100.0     19  C 1
ATOM 1967  C CA  . THR C ? 19  ? 240.006 163.056 204.107 1 100.0     19  C 1
ATOM 1968  C C   . THR C ? 19  ? 240.821 163.976 205.011 1 100.0     19  C 1
ATOM 1969  O O   . THR C ? 19  ? 241.720 163.521 205.721 1 100.0     19  C 1
ATOM 1970  C CB  . THR C ? 19  ? 239.010 162.247 204.959 1 100.0     19  C 1
ATOM 1971  O OG1 . THR C ? 19  ? 238.310 161.323 204.116 1 100.0     19  C 1
ATOM 1972  C CG2 . THR C ? 19  ? 237.998 163.163 205.639 1 100.0     19  C 1
ATOM 1973  N N   . ILE C ? 20  ? 240.474 165.261 204.950 1 100.0     20  C 1
ATOM 1974  C CA  . ILE C ? 20  ? 241.084 166.250 205.832 1 100.0     20  C 1
ATOM 1975  C C   . ILE C ? 20  ? 240.040 166.782 206.811 1 100.0     20  C 1
ATOM 1976  O O   . ILE C ? 20  ? 238.947 167.185 206.404 1 100.0     20  C 1
ATOM 1977  C CB  . ILE C ? 20  ? 241.710 167.413 205.031 1 100.0     20  C 1
ATOM 1978  C CG1 . ILE C ? 20  ? 242.788 166.886 204.077 1 100.0     20  C 1
ATOM 1979  C CG2 . ILE C ? 20  ? 242.287 168.471 205.977 1 100.0     20  C 1
ATOM 1980  C CD1 . ILE C ? 20  ? 243.222 167.890 203.019 1 100.0     20  C 1
ATOM 1981  N N   . SER C ? 21  ? 240.315 166.724 208.086 1 100.0     21  C 1
ATOM 1982  C CA  . SER C ? 21  ? 239.390 167.092 209.153 1 100.0     21  C 1
ATOM 1983  C C   . SER C ? 21  ? 239.742 168.453 209.744 1 100.0     21  C 1
ATOM 1984  O O   . SER C ? 21  ? 240.911 168.735 210.014 1 100.0     21  C 1
ATOM 1985  C CB  . SER C ? 21  ? 239.392 166.032 210.255 1 100.0     21  C 1
ATOM 1986  O OG  . SER C ? 21  ? 239.047 166.601 211.501 1 100.0     21  C 1
ATOM 1987  N N   . CYS C ? 22  ? 238.639 169.270 209.951 1 100.0     22  C 1
ATOM 1988  C CA  . CYS C ? 22  ? 238.785 170.518 210.690 1 100.0     22  C 1
ATOM 1989  C C   . CYS C ? 22  ? 237.933 170.506 211.954 1 100.0     22  C 1
ATOM 1990  O O   . CYS C ? 22  ? 236.729 170.254 211.894 1 100.0     22  C 1
ATOM 1991  C CB  . CYS C ? 22  ? 238.397 171.709 209.814 1 100.0     22  C 1
ATOM 1992  S SG  . CYS C ? 22  ? 238.513 173.302 210.657 1 100.0     22  C 1
ATOM 1993  N N   . THR C ? 23  ? 238.526 170.778 213.135 1 100.0     23  C 1
ATOM 1994  C CA  . THR C ? 23  ? 237.773 170.797 214.384 1 100.0     23  C 1
ATOM 1995  C C   . THR C ? 23  ? 237.736 172.205 214.972 1 100.0     23  C 1
ATOM 1996  O O   . THR C ? 23  ? 238.760 172.889 215.023 1 100.0     23  C 1
ATOM 1997  C CB  . THR C ? 23  ? 238.374 169.823 215.414 1 100.0     23  C 1
ATOM 1998  O OG1 . THR C ? 23  ? 239.025 168.811 214.782 1 100.0     23  C 1
ATOM 1999  C CG2 . THR C ? 23  ? 237.363 169.234 216.269 1 100.0     23  C 1
ATOM 2000  N N   . GLY C ? 24  ? 236.527 172.481 215.334 1 100.0     24  C 1
ATOM 2001  C CA  . GLY C ? 24  ? 236.184 173.845 215.705 1 100.0     24  C 1
ATOM 2002  C C   . GLY C ? 24  ? 235.752 173.979 217.153 1 100.0     24  C 1
ATOM 2003  O O   . GLY C ? 24  ? 235.420 172.987 217.802 1 100.0     24  C 1
ATOM 2004  N N   . THR C ? 25  ? 235.755 175.023 217.654 1 100.0     25  C 1
ATOM 2005  C CA  . THR C ? 25  ? 235.262 175.453 218.958 1 100.0     25  C 1
ATOM 2006  C C   . THR C ? 25  ? 233.869 176.064 218.836 1 100.0     25  C 1
ATOM 2007  O O   . THR C ? 25  ? 233.373 176.274 217.728 1 100.0     25  C 1
ATOM 2008  C CB  . THR C ? 25  ? 236.217 176.472 219.609 1 100.0     25  C 1
ATOM 2009  O OG1 . THR C ? 25  ? 236.378 177.594 218.732 1 100.0     25  C 1
ATOM 2010  C CG2 . THR C ? 25  ? 237.584 175.851 219.876 1 100.0     25  C 1
ATOM 2011  N N   . GLN C ? 26  ? 233.399 176.480 220.176 1 100.0     26  C 1
ATOM 2012  C CA  . GLN C ? 26  ? 232.130 177.185 220.323 1 100.0     26  C 1
ATOM 2013  C C   . GLN C ? 26  ? 232.150 178.515 219.575 1 100.0     26  C 1
ATOM 2014  O O   . GLN C ? 26  ? 231.097 179.054 219.229 1 100.0     26  C 1
ATOM 2015  C CB  . GLN C ? 26  ? 231.812 177.418 221.801 1 100.0     26  C 1
ATOM 2016  C CG  . GLN C ? 26  ? 231.628 176.135 222.600 1 100.0     26  C 1
ATOM 2017  C CD  . GLN C ? 26  ? 230.431 175.324 222.141 1 100.0     26  C 1
ATOM 2018  O OE1 . GLN C ? 26  ? 229.488 175.863 221.553 1 100.0     26  C 1
ATOM 2019  N NE2 . GLN C ? 26  ? 230.459 174.023 222.406 1 100.0     26  C 1
ATOM 2020  N N   . SER C ? 27  ? 233.304 179.177 219.460 1 100.0     27  C 1
ATOM 2021  C CA  . SER C ? 27  ? 233.279 180.529 218.913 1 100.0     27  C 1
ATOM 2022  C C   . SER C ? 27  ? 233.145 180.509 217.394 1 100.0     27  C 1
ATOM 2023  O O   . SER C ? 27  ? 232.895 181.545 216.774 1 100.0     27  C 1
ATOM 2024  C CB  . SER C ? 27  ? 234.543 181.293 219.311 1 100.0     27  C 1
ATOM 2025  O OG  . SER C ? 27  ? 235.699 180.652 218.800 1 100.0     27  C 1
ATOM 2026  N N   . ASN C ? 28  ? 233.556 179.143 216.793 1 100.0     28  C 1
ATOM 2027  C CA  . ASN C ? 28  ? 233.675 179.018 215.344 1 100.0     28  C 1
ATOM 2028  C C   . ASN C ? 28  ? 232.492 178.262 214.747 1 100.0     28  C 1
ATOM 2029  O O   . ASN C ? 28  ? 231.934 178.677 213.730 1 100.0     28  C 1
ATOM 2030  C CB  . ASN C ? 28  ? 234.989 178.328 214.971 1 100.0     28  C 1
ATOM 2031  C CG  . ASN C ? 28  ? 236.204 179.051 215.517 1 100.0     28  C 1
ATOM 2032  O OD1 . ASN C ? 28  ? 236.376 180.252 215.301 1 100.0     28  C 1
ATOM 2033  N ND2 . ASN C ? 28  ? 237.055 178.326 216.231 1 100.0     28  C 1
ATOM 2034  N N   . ILE C ? 29  ? 232.500 176.907 214.934 1 100.0     29  C 1
ATOM 2035  C CA  . ILE C ? 29  ? 231.606 175.962 214.273 1 100.0     29  C 1
ATOM 2036  C C   . ILE C ? 29  ? 230.413 175.662 215.177 1 100.0     29  C 1
ATOM 2037  O O   . ILE C ? 29  ? 229.363 175.222 214.704 1 100.0     29  C 1
ATOM 2038  C CB  . ILE C ? 29  ? 232.341 174.654 213.903 1 100.0     29  C 1
ATOM 2039  C CG1 . ILE C ? 29  ? 233.423 174.927 212.853 1 100.0     29  C 1
ATOM 2040  C CG2 . ILE C ? 29  ? 231.348 173.599 213.406 1 100.0     29  C 1
ATOM 2041  C CD1 . ILE C ? 29  ? 234.247 173.703 212.479 1 100.0     29  C 1
ATOM 2042  N N   . GLY C ? 30  ? 230.753 175.736 216.527 1 100.0     30  C 1
ATOM 2043  C CA  . GLY C ? 30  ? 229.680 175.565 217.493 1 100.0     30  C 1
ATOM 2044  C C   . GLY C ? 30  ? 228.700 176.723 217.507 1 100.0     30  C 1
ATOM 2045  O O   . GLY C ? 30  ? 227.574 176.584 217.990 1 100.0     30  C 1
ATOM 2046  N N   . VAL C ? 31  ? 229.045 177.876 216.742 1 100.0     31  C 1
ATOM 2047  C CA  . VAL C ? 31  ? 228.056 178.949 216.756 1 100.0     31  C 1
ATOM 2048  C C   . VAL C ? 31  ? 227.199 178.877 215.494 1 100.0     31  C 1
ATOM 2049  O O   . VAL C ? 31  ? 226.141 179.503 215.418 1 100.0     31  C 1
ATOM 2050  C CB  . VAL C ? 31  ? 228.726 180.337 216.867 1 100.0     31  C 1
ATOM 2051  C CG1 . VAL C ? 31  ? 227.674 181.444 216.889 1 100.0     31  C 1
ATOM 2052  C CG2 . VAL C ? 31  ? 229.604 180.406 218.114 1 100.0     31  C 1
ATOM 2053  N N   . GLY C ? 32  ? 227.547 177.831 214.594 1 100.0     32  C 1
ATOM 2054  C CA  . GLY C ? 32  ? 226.681 177.905 213.428 1 100.0     32  C 1
ATOM 2055  C C   . GLY C ? 32  ? 227.348 178.551 212.229 1 100.0     32  C 1
ATOM 2056  O O   . GLY C ? 32  ? 226.703 178.786 211.205 1 100.0     32  C 1
ATOM 2057  N N   . TYR C ? 33  ? 228.779 178.748 212.336 1 100.0     33  C 1
ATOM 2058  C CA  . TYR C ? 33  ? 229.397 179.302 211.137 1 100.0     33  C 1
ATOM 2059  C C   . TYR C ? 33  ? 229.680 178.208 210.114 1 100.0     33  C 1
ATOM 2060  O O   . TYR C ? 33  ? 229.940 177.061 210.479 1 100.0     33  C 1
ATOM 2061  C CB  . TYR C ? 33  ? 230.694 180.035 211.490 1 100.0     33  C 1
ATOM 2062  C CG  . TYR C ? 33  ? 230.477 181.327 212.239 1 100.0     33  C 1
ATOM 2063  C CD1 . TYR C ? 33  ? 229.884 182.423 211.618 1 100.0     33  C 1
ATOM 2064  C CD2 . TYR C ? 33  ? 230.866 181.456 213.567 1 100.0     33  C 1
ATOM 2065  C CE1 . TYR C ? 33  ? 229.683 183.617 212.303 1 100.0     33  C 1
ATOM 2066  C CE2 . TYR C ? 33  ? 230.670 182.645 214.262 1 100.0     33  C 1
ATOM 2067  C CZ  . TYR C ? 33  ? 230.079 183.718 213.623 1 100.0     33  C 1
ATOM 2068  O OH  . TYR C ? 33  ? 229.883 184.897 214.306 1 100.0     33  C 1
ATOM 2069  N N   . GLU C ? 34  ? 229.811 178.484 208.813 1 100.0     34  C 1
ATOM 2070  C CA  . GLU C ? 34  ? 230.200 177.516 207.792 1 100.0     34  C 1
ATOM 2071  C C   . GLU C ? 34  ? 231.715 177.485 207.609 1 100.0     34  C 1
ATOM 2072  O O   . GLU C ? 34  ? 232.379 178.519 207.704 1 100.0     34  C 1
ATOM 2073  C CB  . GLU C ? 34  ? 229.516 177.836 206.460 1 100.0     34  C 1
ATOM 2074  C CG  . GLU C ? 34  ? 228.023 177.542 206.449 1 100.0     34  C 1
ATOM 2075  C CD  . GLU C ? 34  ? 227.172 178.749 206.811 1 100.0     34  C 1
ATOM 2076  O OE1 . GLU C ? 34  ? 227.737 179.842 207.046 1 100.0     34  C 1
ATOM 2077  O OE2 . GLU C ? 34  ? 225.931 178.601 206.862 1 100.0     34  C 1
ATOM 2078  N N   . VAL C ? 35  ? 232.228 176.403 207.017 1 100.0     35  C 1
ATOM 2079  C CA  . VAL C ? 35  ? 233.654 176.202 206.783 1 100.0     35  C 1
ATOM 2080  C C   . VAL C ? 35  ? 233.955 176.321 205.291 1 100.0     35  C 1
ATOM 2081  O O   . VAL C ? 35  ? 233.268 175.719 204.463 1 100.0     35  C 1
ATOM 2082  C CB  . VAL C ? 35  ? 234.129 174.831 207.315 1 100.0     35  C 1
ATOM 2083  C CG1 . VAL C ? 35  ? 235.614 174.624 207.023 1 100.0     35  C 1
ATOM 2084  C CG2 . VAL C ? 35  ? 233.855 174.717 208.814 1 100.0     35  C 1
ATOM 2085  N N   . TYR C ? 36  ? 235.085 177.042 205.012 1 100.0     36  C 1
ATOM 2086  C CA  . TYR C ? 36  ? 235.578 177.207 203.649 1 100.0     36  C 1
ATOM 2087  C C   . TYR C ? 36  ? 236.946 176.557 203.481 1 100.0     36  C 1
ATOM 2088  O O   . TYR C ? 36  ? 237.733 176.500 204.426 1 100.0     36  C 1
ATOM 2089  C CB  . TYR C ? 36  ? 235.657 178.692 203.282 1 100.0     36  C 1
ATOM 2090  C CG  . TYR C ? 36  ? 234.358 179.436 203.478 1 100.0     36  C 1
ATOM 2091  C CD1 . TYR C ? 36  ? 233.323 179.325 202.552 1 100.0     36  C 1
ATOM 2092  C CD2 . TYR C ? 36  ? 234.163 180.251 204.587 1 100.0     36  C 1
ATOM 2093  C CE1 . TYR C ? 36  ? 232.125 180.010 202.727 1 100.0     36  C 1
ATOM 2094  C CE2 . TYR C ? 36  ? 232.970 180.941 204.772 1 100.0     36  C 1
ATOM 2095  C CZ  . TYR C ? 36  ? 231.958 180.814 203.839 1 100.0     36  C 1
ATOM 2096  O OH  . TYR C ? 36  ? 230.774 181.494 204.017 1 100.0     36  C 1
ATOM 2097  N N   . TRP C ? 37  ? 237.206 175.948 202.381 1 100.0     37  C 1
ATOM 2098  C CA  . TRP C ? 37  ? 238.469 175.265 202.124 1 100.0     37  C 1
ATOM 2099  C C   . TRP C ? 37  ? 239.254 175.967 201.021 1 100.0     37  C 1
ATOM 2100  O O   . TRP C ? 37  ? 238.701 176.291 199.967 1 100.0     37  C 1
ATOM 2101  C CB  . TRP C ? 37  ? 238.222 173.803 201.741 1 100.0     37  C 1
ATOM 2102  C CG  . TRP C ? 37  ? 237.665 172.967 202.853 1 100.0     37  C 1
ATOM 2103  C CD1 . TRP C ? 37  ? 236.349 172.689 203.095 1 100.0     37  C 1
ATOM 2104  C CD2 . TRP C ? 37  ? 238.410 172.305 203.879 1 100.0     37  C 1
ATOM 2105  N NE1 . TRP C ? 37  ? 236.231 171.892 204.210 1 100.0     37  C 1
ATOM 2106  C CE2 . TRP C ? 37  ? 237.480 171.642 204.709 1 100.0     37  C 1
ATOM 2107  C CE3 . TRP C ? 37  ? 239.776 172.207 204.176 1 100.0     37  C 1
ATOM 2108  C CZ2 . TRP C ? 37  ? 237.873 170.891 205.819 1 100.0     37  C 1
ATOM 2109  C CZ3 . TRP C ? 37  ? 240.164 171.458 205.281 1 100.0     37  C 1
ATOM 2110  C CH2 . TRP C ? 37  ? 239.214 170.811 206.087 1 100.0     37  C 1
ATOM 2111  N N   . TYR C ? 38  ? 240.504 176.055 201.243 1 100.0     38  C 1
ATOM 2112  C CA  . TYR C ? 38  ? 241.411 176.709 200.306 1 100.0     38  C 1
ATOM 2113  C C   . TYR C ? 38  ? 242.529 175.764 199.879 1 100.0     38  C 1
ATOM 2114  O O   . TYR C ? 38  ? 242.975 174.926 200.664 1 100.0     38  C 1
ATOM 2115  C CB  . TYR C ? 38  ? 242.008 177.974 200.929 1 100.0     38  C 1
ATOM 2116  C CG  . TYR C ? 38  ? 240.990 179.055 201.200 1 100.0     38  C 1
ATOM 2117  C CD1 . TYR C ? 38  ? 240.566 179.910 200.185 1 100.0     38  C 1
ATOM 2118  C CD2 . TYR C ? 38  ? 240.450 179.225 202.470 1 100.0     38  C 1
ATOM 2119  C CE1 . TYR C ? 38  ? 239.630 180.909 200.429 1 100.0     38  C 1
ATOM 2120  C CE2 . TYR C ? 38  ? 239.513 180.220 202.726 1 100.0     38  C 1
ATOM 2121  C CZ  . TYR C ? 38  ? 239.109 181.056 201.701 1 100.0     38  C 1
ATOM 2122  O OH  . TYR C ? 38  ? 238.182 182.043 201.949 1 100.0     38  C 1
ATOM 2123  N N   . GLU C ? 39  ? 242.940 175.719 198.735 1 100.0     39  C 1
ATOM 2124  C CA  . GLU C ? 39  ? 244.102 174.970 198.264 1 100.0     39  C 1
ATOM 2125  C C   . GLU C ? 39  ? 245.262 175.904 197.933 1 100.0     39  C 1
ATOM 2126  O O   . GLU C ? 39  ? 245.134 176.783 197.078 1 100.0     39  C 1
ATOM 2127  C CB  . GLU C ? 39  ? 243.738 174.128 197.039 1 100.0     39  C 1
ATOM 2128  C CG  . GLU C ? 39  ? 244.909 173.345 196.462 1 100.0     39  C 1
ATOM 2129  C CD  . GLU C ? 39  ? 244.532 172.509 195.249 1 100.0     39  C 1
ATOM 2130  O OE1 . GLU C ? 39  ? 243.354 172.550 194.826 1 100.0     39  C 1
ATOM 2131  O OE2 . GLU C ? 39  ? 245.422 171.808 194.717 1 100.0     39  C 1
ATOM 2132  N N   . GLN C ? 40  ? 246.406 175.734 198.523 1 100.0     40  C 1
ATOM 2133  C CA  . GLN C ? 40  ? 247.536 176.604 198.213 1 100.0     40  C 1
ATOM 2134  C C   . GLN C ? 40  ? 248.732 175.797 197.717 1 100.0     40  C 1
ATOM 2135  O O   . GLN C ? 40  ? 249.207 174.893 198.406 1 100.0     40  C 1
ATOM 2136  C CB  . GLN C ? 40  ? 247.931 177.428 199.440 1 100.0     40  C 1
ATOM 2137  C CG  . GLN C ? 40  ? 249.038 178.439 199.171 1 100.0     40  C 1
ATOM 2138  C CD  . GLN C ? 40  ? 249.416 179.237 200.404 1 100.0     40  C 1
ATOM 2139  O OE1 . GLN C ? 40  ? 248.960 178.944 201.514 1 100.0     40  C 1
ATOM 2140  N NE2 . GLN C ? 40  ? 250.252 180.253 200.220 1 100.0     40  C 1
ATOM 2141  N N   . LEU C ? 41  ? 249.051 176.086 196.511 1 100.0     41  C 1
ATOM 2142  C CA  . LEU C ? 41  ? 250.242 175.509 195.898 1 100.0     41  C 1
ATOM 2143  C C   . LEU C ? 41  ? 251.465 176.381 196.161 1 100.0     41  C 1
ATOM 2144  O O   . LEU C ? 41  ? 251.362 177.609 196.195 1 100.0     41  C 1
ATOM 2145  C CB  . LEU C ? 41  ? 250.039 175.335 194.391 1 100.0     41  C 1
ATOM 2146  C CG  . LEU C ? 41  ? 248.890 174.422 193.963 1 100.0     41  C 1
ATOM 2147  C CD1 . LEU C ? 41  ? 248.706 174.474 192.449 1 100.0     41  C 1
ATOM 2148  C CD2 . LEU C ? 41  ? 249.142 172.991 194.426 1 100.0     41  C 1
ATOM 2149  N N   . PRO C ? 42  ? 252.783 175.817 196.088 1 100.0     42  C 1
ATOM 2150  C CA  . PRO C ? 42  ? 253.713 176.711 196.781 1 100.0     42  C 1
ATOM 2151  C C   . PRO C ? 42  ? 254.111 177.919 195.936 1 100.0     42  C 1
ATOM 2152  O O   . PRO C ? 42  ? 254.238 177.808 194.715 1 100.0     42  C 1
ATOM 2153  C CB  . PRO C ? 42  ? 254.924 175.815 197.057 1 100.0     42  C 1
ATOM 2154  C CG  . PRO C ? 42  ? 254.569 174.496 196.451 1 100.0     42  C 1
ATOM 2155  C CD  . PRO C ? 42  ? 253.206 174.608 195.830 1 100.0     42  C 1
ATOM 2156  N N   . GLY C ? 43  ? 254.167 179.029 196.500 1 100.0     43  C 1
ATOM 2157  C CA  . GLY C ? 43  ? 254.447 180.342 195.942 1 100.0     43  C 1
ATOM 2158  C C   . GLY C ? 43  ? 253.215 181.029 195.384 1 100.0     43  C 1
ATOM 2159  O O   . GLY C ? 43  ? 253.296 182.154 194.888 1 100.0     43  C 1
ATOM 2160  N N   . THR C ? 44  ? 252.185 180.368 195.180 1 100.0     44  C 1
ATOM 2161  C CA  . THR C ? 44  ? 250.914 180.927 194.730 1 100.0     44  C 1
ATOM 2162  C C   . THR C ? 44  ? 250.091 181.421 195.916 1 100.0     44  C 1
ATOM 2163  O O   . THR C ? 44  ? 250.466 181.211 197.070 1 100.0     44  C 1
ATOM 2164  C CB  . THR C ? 44  ? 250.100 179.891 193.933 1 100.0     44  C 1
ATOM 2165  O OG1 . THR C ? 44  ? 250.070 178.656 194.656 1 100.0     44  C 1
ATOM 2166  C CG2 . THR C ? 44  ? 250.714 179.647 192.560 1 100.0     44  C 1
ATOM 2167  N N   . ALA C ? 45  ? 249.057 182.187 195.692 1 100.0     45  C 1
ATOM 2168  C CA  . ALA C ? 45  ? 248.024 182.582 196.646 1 100.0     45  C 1
ATOM 2169  C C   . ALA C ? 45  ? 246.976 181.484 196.807 1 100.0     45  C 1
ATOM 2170  O O   . ALA C ? 45  ? 246.857 180.601 195.954 1 100.0     45  C 1
ATOM 2171  C CB  . ALA C ? 45  ? 247.362 183.885 196.204 1 100.0     45  C 1
ATOM 2172  N N   . PRO C ? 46  ? 246.157 181.350 197.882 1 100.0     46  C 1
ATOM 2173  C CA  . PRO C ? 46  ? 245.282 180.181 197.998 1 100.0     46  C 1
ATOM 2174  C C   . PRO C ? 46  ? 244.053 180.272 197.096 1 100.0     46  C 1
ATOM 2175  O O   . PRO C ? 46  ? 243.572 181.371 196.810 1 100.0     46  C 1
ATOM 2176  C CB  . PRO C ? 46  ? 244.877 180.189 199.474 1 100.0     46  C 1
ATOM 2177  C CG  . PRO C ? 46  ? 245.573 181.377 200.054 1 100.0     46  C 1
ATOM 2178  C CD  . PRO C ? 46  ? 246.331 182.068 198.959 1 100.0     46  C 1
ATOM 2179  N N   . GLN C ? 47  ? 243.487 179.239 196.565 1 100.0     47  C 1
ATOM 2180  C CA  . GLN C ? 47  ? 242.322 179.029 195.711 1 100.0     47  C 1
ATOM 2181  C C   . GLN C ? 47  ? 241.204 178.321 196.471 1 100.0     47  C 1
ATOM 2182  O O   . GLN C ? 47  ? 241.415 177.247 197.038 1 100.0     47  C 1
ATOM 2183  C CB  . GLN C ? 47  ? 242.704 178.224 194.469 1 100.0     47  C 1
ATOM 2184  C CG  . GLN C ? 47  ? 241.557 178.029 193.486 1 100.0     47  C 1
ATOM 2185  C CD  . GLN C ? 47  ? 241.798 176.881 192.524 1 100.0     47  C 1
ATOM 2186  O OE1 . GLN C ? 47  ? 242.841 176.221 192.572 1 100.0     47  C 1
ATOM 2187  N NE2 . GLN C ? 47  ? 240.835 176.634 191.642 1 100.0     47  C 1
ATOM 2188  N N   . VAL C ? 48  ? 239.965 178.930 196.445 1 100.0     48  C 1
ATOM 2189  C CA  . VAL C ? 48  ? 238.848 178.335 197.172 1 100.0     48  C 1
ATOM 2190  C C   . VAL C ? 48  ? 238.389 177.062 196.464 1 100.0     48  C 1
ATOM 2191  O O   . VAL C ? 48  ? 238.145 177.070 195.255 1 100.0     48  C 1
ATOM 2192  C CB  . VAL C ? 48  ? 237.669 179.324 197.309 1 100.0     48  C 1
ATOM 2193  C CG1 . VAL C ? 48  ? 236.438 178.621 197.879 1 100.0     48  C 1
ATOM 2194  C CG2 . VAL C ? 48  ? 238.066 180.509 198.187 1 100.0     48  C 1
ATOM 2195  N N   . VAL C ? 49  ? 238.273 175.977 197.281 1 100.0     49  C 1
ATOM 2196  C CA  . VAL C ? 49  ? 237.824 174.767 196.600 1 100.0     49  C 1
ATOM 2197  C C   . VAL C ? 49  ? 236.489 174.310 197.184 1 100.0     49  C 1
ATOM 2198  O O   . VAL C ? 49  ? 235.752 173.553 196.547 1 100.0     49  C 1
ATOM 2199  C CB  . VAL C ? 49  ? 238.868 173.634 196.708 1 100.0     49  C 1
ATOM 2200  C CG1 . VAL C ? 49  ? 240.088 173.938 195.839 1 100.0     49  C 1
ATOM 2201  C CG2 . VAL C ? 49  ? 239.283 173.428 198.163 1 100.0     49  C 1
ATOM 2202  N N   . LEU C ? 50  ? 236.141 174.622 198.360 1 100.0     50  C 1
ATOM 2203  C CA  . LEU C ? 50  ? 234.817 174.330 198.900 1 100.0     50  C 1
ATOM 2204  C C   . LEU C ? 50  ? 234.341 175.456 199.811 1 100.0     50  C 1
ATOM 2205  O O   . LEU C ? 50  ? 235.088 175.918 200.676 1 100.0     50  C 1
ATOM 2206  C CB  . LEU C ? 50  ? 234.831 173.007 199.669 1 100.0     50  C 1
ATOM 2207  C CG  . LEU C ? 50  ? 234.383 171.830 199.003 1 100.0     50  C 1
ATOM 2208  C CD1 . LEU C ? 50  ? 234.938 170.680 199.440 1 100.0     50  C 1
ATOM 2209  C CD2 . LEU C ? 50  ? 233.140 171.657 199.088 1 100.0     50  C 1
ATOM 2210  N N   . TYR C ? 51  ? 233.282 175.881 199.617 1 100.0     51  C 1
ATOM 2211  C CA  . TYR C ? 51  ? 232.745 176.898 200.514 1 100.0     51  C 1
ATOM 2212  C C   . TYR C ? 51  ? 231.387 176.478 201.065 1 100.0     51  C 1
ATOM 2213  O O   . TYR C ? 51  ? 230.725 175.604 200.500 1 100.0     51  C 1
ATOM 2214  C CB  . TYR C ? 51  ? 232.621 178.243 199.791 1 100.0     51  C 1
ATOM 2215  C CG  . TYR C ? 51  ? 231.604 178.241 198.676 1 100.0     51  C 1
ATOM 2216  C CD1 . TYR C ? 51  ? 231.922 177.733 197.418 1 100.0     51  C 1
ATOM 2217  C CD2 . TYR C ? 51  ? 230.325 178.747 198.877 1 100.0     51  C 1
ATOM 2218  C CE1 . TYR C ? 51  ? 230.989 177.732 196.387 1 100.0     51  C 1
ATOM 2219  C CE2 . TYR C ? 51  ? 229.384 178.751 197.853 1 100.0     51  C 1
ATOM 2220  C CZ  . TYR C ? 51  ? 229.725 178.241 196.614 1 100.0     51  C 1
ATOM 2221  O OH  . TYR C ? 51  ? 228.797 178.242 195.596 1 100.0     51  C 1
ATOM 2222  N N   . GLU C ? 52  ? 231.051 177.001 202.093 1 100.0     52  C 1
ATOM 2223  C CA  . GLU C ? 52  ? 229.770 176.858 202.778 1 100.0     52  C 1
ATOM 2224  C C   . GLU C ? 52  ? 229.479 175.396 203.106 1 100.0     52  C 1
ATOM 2225  O O   . GLU C ? 52  ? 228.364 174.916 202.892 1 100.0     52  C 1
ATOM 2226  C CB  . GLU C ? 52  ? 228.637 177.442 201.929 1 100.0     52  C 1
ATOM 2227  C CG  . GLU C ? 52  ? 228.803 178.920 201.615 1 100.0     52  C 1
ATOM 2228  C CD  . GLU C ? 52  ? 227.518 179.596 201.213 1 100.0     52  C 1
ATOM 2229  O OE1 . GLU C ? 52  ? 226.553 178.889 200.881 1 100.0     52  C 1
ATOM 2230  O OE2 . GLU C ? 52  ? 227.477 180.844 201.229 1 100.0     52  C 1
ATOM 2231  N N   . ASN C ? 53  ? 229.716 174.603 203.612 1 100.0     53  C 1
ATOM 2232  C CA  . ASN C ? 53  ? 230.341 173.402 204.156 1 100.0     53  C 1
ATOM 2233  C C   . ASN C ? 53  ? 230.662 172.391 203.058 1 100.0     53  C 1
ATOM 2234  O O   . ASN C ? 53  ? 231.290 171.382 203.302 1 100.0     53  C 1
ATOM 2235  C CB  . ASN C ? 53  ? 229.444 172.764 205.219 1 100.0     53  C 1
ATOM 2236  C CG  . ASN C ? 53  ? 229.380 173.578 206.493 1 100.0     53  C 1
ATOM 2237  O OD1 . ASN C ? 53  ? 230.317 174.288 206.836 1 100.0     53  C 1
ATOM 2238  N ND2 . ASN C ? 53  ? 228.272 173.481 207.204 1 100.0     53  C 1
ATOM 2239  N N   . ASN C ? 54  ? 229.838 172.585 201.745 1 100.0     54  C 1
ATOM 2240  C CA  . ASN C ? 54  ? 229.621 171.504 200.789 1 100.0     54  C 1
ATOM 2241  C C   . ASN C ? 54  ? 229.578 172.024 199.355 1 100.0     54  C 1
ATOM 2242  O O   . ASN C ? 54  ? 229.503 171.240 198.408 1 100.0     54  C 1
ATOM 2243  C CB  . ASN C ? 54  ? 228.333 170.747 201.119 1 100.0     54  C 1
ATOM 2244  C CG  . ASN C ? 54  ? 227.182 171.673 201.458 1 100.0     54  C 1
ATOM 2245  O OD1 . ASN C ? 54  ? 227.219 172.867 201.153 1 100.0     54  C 1
ATOM 2246  N ND2 . ASN C ? 54  ? 226.151 171.128 202.092 1 100.0     54  C 1
ATOM 2247  N N   . ASN C ? 55  ? 229.605 173.249 199.031 1 100.0     55  C 1
ATOM 2248  C CA  . ASN C ? 55  ? 229.480 173.818 197.694 1 100.0     55  C 1
ATOM 2249  C C   . ASN C ? 55  ? 230.844 174.006 197.035 1 100.0     55  C 1
ATOM 2250  O O   . ASN C ? 55  ? 231.746 174.602 197.626 1 100.0     55  C 1
ATOM 2251  C CB  . ASN C ? 55  ? 228.726 175.148 197.744 1 100.0     55  C 1
ATOM 2252  C CG  . ASN C ? 55  ? 227.330 175.007 198.317 1 100.0     55  C 1
ATOM 2253  O OD1 . ASN C ? 55  ? 226.535 174.187 197.852 1 100.0     55  C 1
ATOM 2254  N ND2 . ASN C ? 55  ? 227.022 175.805 199.332 1 100.0     55  C 1
ATOM 2255  N N   . ARG C ? 56  ? 230.993 173.475 195.782 1 100.0     56  C 1
ATOM 2256  C CA  . ARG C ? 56  ? 232.196 173.590 194.965 1 100.0     56  C 1
ATOM 2257  C C   . ARG C ? 56  ? 232.196 174.893 194.172 1 100.0     56  C 1
ATOM 2258  O O   . ARG C ? 56  ? 231.164 175.298 193.633 1 100.0     56  C 1
ATOM 2259  C CB  . ARG C ? 56  ? 232.317 172.397 194.014 1 100.0     56  C 1
ATOM 2260  C CG  . ARG C ? 56  ? 232.883 171.145 194.665 1 100.0     56  C 1
ATOM 2261  C CD  . ARG C ? 56  ? 232.912 169.971 193.697 1 100.0     56  C 1
ATOM 2262  N NE  . ARG C ? 56  ? 231.666 169.859 192.947 1 100.0     56  C 1
ATOM 2263  C CZ  . ARG C ? 56  ? 231.292 168.789 192.252 1 100.0     56  C 1
ATOM 2264  N NH1 . ARG C ? 56  ? 232.065 167.712 192.200 1 100.0     56  C 1
ATOM 2265  N NH2 . ARG C ? 56  ? 230.136 168.795 191.606 1 100.0     56  C 1
ATOM 2266  N N   . PRO C ? 57  ? 233.200 175.656 194.139 1 100.0     57  C 1
ATOM 2267  C CA  . PRO C ? 57  ? 233.199 176.787 193.207 1 100.0     57  C 1
ATOM 2268  C C   . PRO C ? 57  ? 233.179 176.347 191.745 1 100.0     57  C 1
ATOM 2269  O O   . PRO C ? 57  ? 233.455 175.183 191.443 1 100.0     57  C 1
ATOM 2270  C CB  . PRO C ? 57  ? 234.502 177.519 193.540 1 100.0     57  C 1
ATOM 2271  C CG  . PRO C ? 57  ? 235.090 176.752 194.680 1 100.0     57  C 1
ATOM 2272  C CD  . PRO C ? 57  ? 234.241 175.540 194.928 1 100.0     57  C 1
ATOM 2273  N N   . SER C ? 58  ? 233.144 177.189 190.782 1 100.0     58  C 1
ATOM 2274  C CA  . SER C ? 58  ? 233.134 176.795 189.377 1 100.0     58  C 1
ATOM 2275  C C   . SER C ? 58  ? 234.527 176.389 188.907 1 100.0     58  C 1
ATOM 2276  O O   . SER C ? 58  ? 235.525 176.981 189.321 1 100.0     58  C 1
ATOM 2277  C CB  . SER C ? 58  ? 232.605 177.935 188.505 1 100.0     58  C 1
ATOM 2278  O OG  . SER C ? 58  ? 232.916 179.168 189.046 1 100.0     58  C 1
ATOM 2279  N N   . GLY C ? 59  ? 234.983 175.541 188.326 1 100.0     59  C 1
ATOM 2280  C CA  . GLY C ? 59  ? 236.257 175.056 187.820 1 100.0     59  C 1
ATOM 2281  C C   . GLY C ? 59  ? 236.936 174.075 188.756 1 100.0     59  C 1
ATOM 2282  O O   . GLY C ? 59  ? 238.070 173.657 188.510 1 100.0     59  C 1
ATOM 2283  N N   . VAL C ? 60  ? 236.115 173.732 189.760 1 100.0     60  C 1
ATOM 2284  C CA  . VAL C ? 60  ? 236.623 172.730 190.691 1 100.0     60  C 1
ATOM 2285  C C   . VAL C ? 60  ? 236.054 171.359 190.336 1 100.0     60  C 1
ATOM 2286  O O   . VAL C ? 60  ? 234.835 171.190 190.245 1 100.0     60  C 1
ATOM 2287  C CB  . VAL C ? 60  ? 236.279 173.088 192.154 1 100.0     60  C 1
ATOM 2288  C CG1 . VAL C ? 60  ? 236.805 172.019 193.110 1 100.0     60  C 1
ATOM 2289  C CG2 . VAL C ? 60  ? 236.847 174.459 192.516 1 100.0     60  C 1
ATOM 2290  N N   . PRO C ? 61  ? 236.875 170.246 190.307 1 100.0     61  C 1
ATOM 2291  C CA  . PRO C ? 61  ? 236.356 168.936 189.909 1 100.0     61  C 1
ATOM 2292  C C   . PRO C ? 61  ? 235.418 168.331 190.952 1 100.0     61  C 1
ATOM 2293  O O   . PRO C ? 61  ? 235.404 168.772 192.104 1 100.0     61  C 1
ATOM 2294  C CB  . PRO C ? 61  ? 237.621 168.088 189.754 1 100.0     61  C 1
ATOM 2295  C CG  . PRO C ? 61  ? 238.710 168.913 190.360 1 100.0     61  C 1
ATOM 2296  C CD  . PRO C ? 61  ? 238.195 170.309 190.560 1 100.0     61  C 1
ATOM 2297  N N   . ASP C ? 62  ? 234.647 167.504 190.629 1 100.0     62  C 1
ATOM 2298  C CA  . ASP C ? 62  ? 233.598 166.774 191.335 1 100.0     62  C 1
ATOM 2299  C C   . ASP C ? 62  ? 234.194 165.774 192.323 1 100.0     62  C 1
ATOM 2300  O O   . ASP C ? 62  ? 233.509 165.318 193.241 1 100.0     62  C 1
ATOM 2301  C CB  . ASP C ? 62  ? 232.685 166.052 190.342 1 100.0     62  C 1
ATOM 2302  C CG  . ASP C ? 62  ? 231.415 165.519 190.983 1 100.0     62  C 1
ATOM 2303  O OD1 . ASP C ? 62  ? 230.948 166.094 191.980 1 100.0     62  C 1
ATOM 2304  O OD2 . ASP C ? 62  ? 230.879 164.514 190.488 1 100.0     62  C 1
ATOM 2305  N N   . ARG C ? 63  ? 235.583 165.725 192.376 1 100.0     63  C 1
ATOM 2306  C CA  . ARG C ? 63  ? 236.146 164.768 193.322 1 100.0     63  C 1
ATOM 2307  C C   . ARG C ? 63  ? 236.526 165.452 194.632 1 100.0     63  C 1
ATOM 2308  O O   . ARG C ? 63  ? 236.842 164.783 195.618 1 100.0     63  C 1
ATOM 2309  C CB  . ARG C ? 63  ? 237.369 164.072 192.721 1 100.0     63  C 1
ATOM 2310  C CG  . ARG C ? 63  ? 238.079 164.888 191.653 1 100.0     63  C 1
ATOM 2311  C CD  . ARG C ? 63  ? 239.444 164.307 191.313 1 100.0     63  C 1
ATOM 2312  N NE  . ARG C ? 63  ? 240.465 165.344 191.229 1 100.0     63  C 1
ATOM 2313  C CZ  . ARG C ? 63  ? 241.740 165.129 190.916 1 100.0     63  C 1
ATOM 2314  N NH1 . ARG C ? 63  ? 242.176 163.905 190.650 1 100.0     63  C 1
ATOM 2315  N NH2 . ARG C ? 63  ? 242.584 166.145 190.869 1 100.0     63  C 1
ATOM 2316  N N   . PHE C ? 64  ? 236.211 166.725 194.755 1 100.0     64  C 1
ATOM 2317  C CA  . PHE C ? 64  ? 236.224 167.427 196.033 1 100.0     64  C 1
ATOM 2318  C C   . PHE C ? 64  ? 234.836 167.428 196.663 1 100.0     64  C 1
ATOM 2319  O O   . PHE C ? 64  ? 233.893 167.986 196.099 1 100.0     64  C 1
ATOM 2320  C CB  . PHE C ? 64  ? 236.720 168.865 195.853 1 100.0     64  C 1
ATOM 2321  C CG  . PHE C ? 64  ? 238.205 168.972 195.635 1 100.0     64  C 1
ATOM 2322  C CD1 . PHE C ? 64  ? 239.088 168.853 196.700 1 100.0     64  C 1
ATOM 2323  C CD2 . PHE C ? 64  ? 238.717 169.193 194.363 1 100.0     64  C 1
ATOM 2324  C CE1 . PHE C ? 64  ? 240.463 168.951 196.501 1 100.0     64  C 1
ATOM 2325  C CE2 . PHE C ? 64  ? 240.090 169.292 194.157 1 100.0     64  C 1
ATOM 2326  C CZ  . PHE C ? 64  ? 240.961 169.172 195.227 1 100.0     64  C 1
ATOM 2327  N N   . SER C ? 65  ? 234.621 167.017 197.838 1 100.0     65  C 1
ATOM 2328  C CA  . SER C ? 65  ? 233.352 167.086 198.556 1 100.0     65  C 1
ATOM 2329  C C   . SER C ? 65  ? 233.561 167.498 200.009 1 100.0     65  C 1
ATOM 2330  O O   . SER C ? 65  ? 234.679 167.434 200.524 1 100.0     65  C 1
ATOM 2331  C CB  . SER C ? 65  ? 232.629 165.740 198.497 1 100.0     65  C 1
ATOM 2332  O OG  . SER C ? 65  ? 233.309 164.770 199.274 1 100.0     65  C 1
ATOM 2333  N N   . GLY C ? 66  ? 232.703 167.901 200.620 1 100.0     66  C 1
ATOM 2334  C CA  . GLY C ? 66  ? 232.838 168.303 202.011 1 100.0     66  C 1
ATOM 2335  C C   . GLY C ? 66  ? 231.574 168.082 202.821 1 100.0     66  C 1
ATOM 2336  O O   . GLY C ? 66  ? 230.485 167.977 202.266 1 100.0     66  C 1
ATOM 2337  N N   . SER C ? 67  ? 231.781 167.996 204.128 1 100.0     67  C 1
ATOM 2338  C CA  . SER C ? 67  ? 230.617 167.989 205.009 1 100.0     67  C 1
ATOM 2339  C C   . SER C ? 67  ? 230.920 168.685 206.331 1 100.0     67  C 1
ATOM 2340  O O   . SER C ? 67  ? 232.083 168.819 206.716 1 100.0     67  C 1
ATOM 2341  C CB  . SER C ? 67  ? 230.153 166.556 205.272 1 100.0     67  C 1
ATOM 2342  O OG  . SER C ? 67  ? 231.143 165.828 205.978 1 100.0     67  C 1
ATOM 2343  N N   . GLN C ? 68  ? 229.877 169.151 206.985 1 100.0     68  C 1
ATOM 2344  C CA  . GLN C ? 68  ? 229.945 169.673 208.346 1 100.0     68  C 1
ATOM 2345  C C   . GLN C ? 68  ? 229.040 168.880 209.284 1 100.0     68  C 1
ATOM 2346  O O   . GLN C ? 68  ? 227.841 168.747 209.033 1 100.0     68  C 1
ATOM 2347  C CB  . GLN C ? 68  ? 229.562 171.154 208.373 1 100.0     68  C 1
ATOM 2348  C CG  . GLN C ? 68  ? 229.697 171.798 209.746 1 100.0     68  C 1
ATOM 2349  C CD  . GLN C ? 68  ? 228.954 173.116 209.851 1 100.0     68  C 1
ATOM 2350  O OE1 . GLN C ? 68  ? 228.317 173.562 208.892 1 100.0     68  C 1
ATOM 2351  N NE2 . GLN C ? 68  ? 229.031 173.749 211.016 1 100.0     68  C 1
ATOM 2352  N N   . GLU C ? 69  ? 229.519 168.595 210.348 1 100.0     69  C 1
ATOM 2353  C CA  . GLU C ? 69  ? 228.775 167.922 211.408 1 100.0     69  C 1
ATOM 2354  C C   . GLU C ? 69  ? 229.064 168.548 212.769 1 100.0     69  C 1
ATOM 2355  O O   . GLU C ? 69  ? 229.933 169.113 213.027 1 100.0     69  C 1
ATOM 2356  C CB  . GLU C ? 69  ? 229.109 166.428 211.435 1 100.0     69  C 1
ATOM 2357  C CG  . GLU C ? 69  ? 228.682 165.680 210.187 1 100.0     69  C 1
ATOM 2358  C CD  . GLU C ? 69  ? 229.033 164.232 210.203 1 100.0     69  C 1
ATOM 2359  O OE1 . GLU C ? 69  ? 229.681 163.807 211.154 1 100.0     69  C 1
ATOM 2360  O OE2 . GLU C ? 69  ? 228.658 163.517 209.258 1 100.0     69  C 1
ATOM 2361  N N   . GLY C ? 70  ? 228.637 168.850 213.625 1 100.0     70  C 1
ATOM 2362  C CA  . GLY C ? 70  ? 228.641 169.759 214.761 1 100.0     70  C 1
ATOM 2363  C C   . GLY C ? 70  ? 229.998 169.875 215.428 1 100.0     70  C 1
ATOM 2364  O O   . GLY C ? 70  ? 230.590 168.965 215.805 1 100.0     70  C 1
ATOM 2365  N N   . THR C ? 71  ? 230.870 170.317 215.525 1 100.0     71  C 1
ATOM 2366  C CA  . THR C ? 71  ? 232.047 171.159 215.703 1 100.0     71  C 1
ATOM 2367  C C   . THR C ? 71  ? 233.193 170.682 214.815 1 100.0     71  C 1
ATOM 2368  O O   . THR C ? 71  ? 234.336 171.093 214.993 1 100.0     71  C 1
ATOM 2369  C CB  . THR C ? 71  ? 232.505 171.175 217.173 1 100.0     71  C 1
ATOM 2370  O OG1 . THR C ? 71  ? 232.575 169.835 217.660 1 100.0     71  C 1
ATOM 2371  C CG2 . THR C ? 71  ? 231.540 171.967 218.041 1 100.0     71  C 1
ATOM 2372  N N   . SER C ? 72  ? 232.839 169.882 213.829 1 100.0     72  C 1
ATOM 2373  C CA  . SER C ? 72  ? 233.843 169.364 212.906 1 100.0     72  C 1
ATOM 2374  C C   . SER C ? 72  ? 233.368 169.463 211.460 1 100.0     72  C 1
ATOM 2375  O O   . SER C ? 72  ? 232.175 169.323 211.181 1 100.0     72  C 1
ATOM 2376  C CB  . SER C ? 72  ? 234.180 167.911 213.241 1 100.0     72  C 1
ATOM 2377  O OG  . SER C ? 72  ? 234.779 167.265 212.133 1 100.0     72  C 1
ATOM 2378  N N   . ALA C ? 73  ? 234.329 169.744 210.586 1 100.0     73  C 1
ATOM 2379  C CA  . ALA C ? 73  ? 234.177 169.777 209.134 1 100.0     73  C 1
ATOM 2380  C C   . ALA C ? 73  ? 235.179 168.846 208.456 1 100.0     73  C 1
ATOM 2381  O O   . ALA C ? 73  ? 236.347 168.791 208.847 1 100.0     73  C 1
ATOM 2382  C CB  . ALA C ? 73  ? 234.344 171.203 208.613 1 100.0     73  C 1
ATOM 2383  N N   . SER C ? 74  ? 234.828 168.205 207.359 1 100.0     74  C 1
ATOM 2384  C CA  . SER C ? 74  ? 235.814 167.401 206.644 1 100.0     74  C 1
ATOM 2385  C C   . SER C ? 74  ? 235.767 167.672 205.144 1 100.0     74  C 1
ATOM 2386  O O   . SER C ? 74  ? 234.697 167.926 204.587 1 100.0     74  C 1
ATOM 2387  C CB  . SER C ? 74  ? 235.585 165.912 206.909 1 100.0     74  C 1
ATOM 2388  O OG  . SER C ? 74  ? 234.687 165.365 205.961 1 100.0     74  C 1
ATOM 2389  N N   . LEU C ? 75  ? 236.921 167.701 204.630 1 100.0     75  C 1
ATOM 2390  C CA  . LEU C ? 75  ? 237.118 167.828 203.190 1 100.0     75  C 1
ATOM 2391  C C   . LEU C ? 75  ? 237.580 166.506 202.586 1 100.0     75  C 1
ATOM 2392  O O   . LEU C ? 75  ? 238.554 165.912 203.054 1 100.0     75  C 1
ATOM 2393  C CB  . LEU C ? 75  ? 238.138 168.927 202.883 1 100.0     75  C 1
ATOM 2394  C CG  . LEU C ? 75  ? 238.590 169.045 201.427 1 100.0     75  C 1
ATOM 2395  C CD1 . LEU C ? 75  ? 237.468 169.620 200.568 1 100.0     75  C 1
ATOM 2396  C CD2 . LEU C ? 75  ? 239.844 169.906 201.324 1 100.0     75  C 1
ATOM 2397  N N   . SER C ? 76  ? 236.944 166.000 201.634 1 100.0     76  C 1
ATOM 2398  C CA  . SER C ? 76  ? 237.251 164.712 201.020 1 100.0     76  C 1
ATOM 2399  C C   . SER C ? 76  ? 237.693 164.882 199.570 1 100.0     76  C 1
ATOM 2400  O O   . SER C ? 76  ? 237.096 165.656 198.820 1 100.0     76  C 1
ATOM 2401  C CB  . SER C ? 76  ? 236.037 163.784 201.085 1 100.0     76  C 1
ATOM 2402  O OG  . SER C ? 76  ? 235.662 163.537 202.380 1 100.0     76  C 1
ATOM 2403  N N   . ILE C ? 77  ? 238.714 164.142 199.219 1 100.0     77  C 1
ATOM 2404  C CA  . ILE C ? 77  ? 239.188 164.110 197.840 1 100.0     77  C 1
ATOM 2405  C C   . ILE C ? 77  ? 239.184 162.672 197.325 1 100.0     77  C 1
ATOM 2406  O O   . ILE C ? 77  ? 239.837 161.799 197.900 1 100.0     77  C 1
ATOM 2407  C CB  . ILE C ? 77  ? 240.602 164.720 197.714 1 100.0     77  C 1
ATOM 2408  C CG1 . ILE C ? 77  ? 240.589 166.191 198.145 1 100.0     77  C 1
ATOM 2409  C CG2 . ILE C ? 77  ? 241.128 164.573 196.283 1 100.0     77  C 1
ATOM 2410  C CD1 . ILE C ? 77  ? 241.973 166.818 198.247 1 100.0     77  C 1
ATOM 2411  N N   . THR C ? 78  ? 238.366 162.467 196.295 1 100.0     78  C 1
ATOM 2412  C CA  . THR C ? 78  ? 238.288 161.130 195.716 1 100.0     78  C 1
ATOM 2413  C C   . THR C ? 78  ? 239.175 161.024 194.479 1 100.0     78  C 1
ATOM 2414  O O   . THR C ? 78  ? 239.055 161.827 193.551 1 100.0     78  C 1
ATOM 2415  C CB  . THR C ? 78  ? 236.838 160.766 195.344 1 100.0     78  C 1
ATOM 2416  O OG1 . THR C ? 78  ? 236.033 160.766 196.528 1 100.0     78  C 1
ATOM 2417  C CG2 . THR C ? 78  ? 236.766 159.389 194.695 1 100.0     78  C 1
ATOM 2418  N N   . GLY C ? 79  ? 239.756 160.114 194.079 1 100.0     79  C 1
ATOM 2419  C CA  . GLY C ? 79  ? 240.563 160.053 192.870 1 100.0     79  C 1
ATOM 2420  C C   . GLY C ? 79  ? 241.787 160.948 192.924 1 100.0     79  C 1
ATOM 2421  O O   . GLY C ? 79  ? 242.121 161.610 191.940 1 100.0     79  C 1
ATOM 2422  N N   . LEU C ? 80  ? 242.699 160.635 193.851 1 100.0     80  C 1
ATOM 2423  C CA  . LEU C ? 80  ? 243.772 161.592 194.098 1 100.0     80  C 1
ATOM 2424  C C   . LEU C ? 80  ? 244.619 161.795 192.846 1 100.0     80  C 1
ATOM 2425  O O   . LEU C ? 80  ? 245.117 160.828 192.265 1 100.0     80  C 1
ATOM 2426  C CB  . LEU C ? 80  ? 244.656 161.119 195.255 1 100.0     80  C 1
ATOM 2427  C CG  . LEU C ? 80  ? 244.582 161.939 196.543 1 100.0     80  C 1
ATOM 2428  C CD1 . LEU C ? 80  ? 244.538 161.019 197.756 1 100.0     80  C 1
ATOM 2429  C CD2 . LEU C ? 80  ? 245.763 162.895 196.637 1 100.0     80  C 1
ATOM 2430  N N   . GLN C ? 81  ? 244.903 162.738 192.353 1 100.0     81  C 1
ATOM 2431  C CA  . GLN C ? 81  ? 245.833 162.973 191.254 1 100.0     81  C 1
ATOM 2432  C C   . GLN C ? 81  ? 247.090 163.689 191.741 1 100.0     81  C 1
ATOM 2433  O O   . GLN C ? 81  ? 247.122 164.206 192.859 1 100.0     81  C 1
ATOM 2434  C CB  . GLN C ? 81  ? 245.162 163.786 190.146 1 100.0     81  C 1
ATOM 2435  C CG  . GLN C ? 81  ? 243.879 163.166 189.619 1 100.0     81  C 1
ATOM 2436  C CD  . GLN C ? 81  ? 243.443 163.745 188.301 1 100.0     81  C 1
ATOM 2437  O OE1 . GLN C ? 81  ? 244.008 164.727 187.837 1 100.0     81  C 1
ATOM 2438  N NE2 . GLN C ? 81  ? 242.436 163.141 187.688 1 100.0     81  C 1
ATOM 2439  N N   . ALA C ? 82  ? 247.980 163.771 190.866 1 100.0     82  C 1
ATOM 2440  C CA  . ALA C ? 82  ? 249.252 164.391 191.227 1 100.0     82  C 1
ATOM 2441  C C   . ALA C ? 82  ? 249.143 165.913 191.215 1 100.0     82  C 1
ATOM 2442  O O   . ALA C ? 82  ? 249.972 166.606 191.810 1 100.0     82  C 1
ATOM 2443  C CB  . ALA C ? 82  ? 250.356 163.933 190.277 1 100.0     82  C 1
ATOM 2444  N N   . GLU C ? 83  ? 248.059 166.510 190.691 1 100.0     83  C 1
ATOM 2445  C CA  . GLU C ? 83  ? 247.814 167.948 190.725 1 100.0     83  C 1
ATOM 2446  C C   . GLU C ? 83  ? 247.134 168.362 192.026 1 100.0     83  C 1
ATOM 2447  O O   . GLU C ? 83  ? 246.993 169.554 192.307 1 100.0     83  C 1
ATOM 2448  C CB  . GLU C ? 83  ? 246.964 168.377 189.526 1 100.0     83  C 1
ATOM 2449  C CG  . GLU C ? 83  ? 245.589 167.726 189.484 1 100.0     83  C 1
ATOM 2450  C CD  . GLU C ? 83  ? 245.429 166.736 188.342 1 100.0     83  C 1
ATOM 2451  O OE1 . GLU C ? 83  ? 246.432 166.429 187.660 1 100.0     83  C 1
ATOM 2452  O OE2 . GLU C ? 83  ? 244.290 166.263 188.128 1 100.0     83  C 1
ATOM 2453  N N   . ASP C ? 84  ? 246.843 167.418 192.878 1 100.0     84  C 1
ATOM 2454  C CA  . ASP C ? 84  ? 246.111 167.763 194.093 1 100.0     84  C 1
ATOM 2455  C C   . ASP C ? 84  ? 247.058 167.914 195.281 1 100.0     84  C 1
ATOM 2456  O O   . ASP C ? 84  ? 246.614 168.107 196.414 1 100.0     84  C 1
ATOM 2457  C CB  . ASP C ? 84  ? 245.049 166.704 194.398 1 100.0     84  C 1
ATOM 2458  C CG  . ASP C ? 84  ? 243.974 166.618 193.329 1 100.0     84  C 1
ATOM 2459  O OD1 . ASP C ? 84  ? 243.687 167.639 192.668 1 100.0     84  C 1
ATOM 2460  O OD2 . ASP C ? 84  ? 243.406 165.519 193.147 1 100.0     84  C 1
ATOM 2461  N N   . GLU C ? 85  ? 248.245 167.744 195.050 1 100.0     85  C 1
ATOM 2462  C CA  . GLU C ? 85  ? 249.268 167.885 196.082 1 100.0     85  C 1
ATOM 2463  C C   . GLU C ? 85  ? 249.479 169.350 196.454 1 100.0     85  C 1
ATOM 2464  O O   . GLU C ? 85  ? 250.102 170.103 195.703 1 100.0     85  C 1
ATOM 2465  C CB  . GLU C ? 85  ? 250.588 167.264 195.619 1 100.0     85  C 1
ATOM 2466  C CG  . GLU C ? 85  ? 251.634 167.152 196.719 1 100.0     85  C 1
ATOM 2467  C CD  . GLU C ? 85  ? 252.936 166.525 196.247 1 100.0     85  C 1
ATOM 2468  O OE1 . GLU C ? 85  ? 253.008 166.082 195.078 1 100.0     85  C 1
ATOM 2469  O OE2 . GLU C ? 85  ? 253.893 166.476 197.052 1 100.0     85  C 1
ATOM 2470  N N   . ALA C ? 86  ? 248.850 169.791 197.488 1 100.0     86  C 1
ATOM 2471  C CA  . ALA C ? 86  ? 249.006 171.174 197.931 1 100.0     86  C 1
ATOM 2472  C C   . ALA C ? 86  ? 248.894 171.280 199.449 1 100.0     86  C 1
ATOM 2473  O O   . ALA C ? 86  ? 248.746 170.269 200.139 1 100.0     86  C 1
ATOM 2474  C CB  . ALA C ? 86  ? 247.966 172.067 197.260 1 100.0     86  C 1
ATOM 2475  N N   . VAL C ? 87  ? 248.754 172.395 200.061 1 100.0     87  C 1
ATOM 2476  C CA  . VAL C ? 87  ? 248.412 172.653 201.456 1 100.0     87  C 1
ATOM 2477  C C   . VAL C ? 87  ? 246.978 173.168 201.550 1 100.0     87  C 1
ATOM 2478  O O   . VAL C ? 87  ? 246.639 174.192 200.953 1 100.0     87  C 1
ATOM 2479  C CB  . VAL C ? 87  ? 249.386 173.665 202.100 1 100.0     87  C 1
ATOM 2480  C CG1 . VAL C ? 87  ? 249.027 173.901 203.566 1 100.0     87  C 1
ATOM 2481  C CG2 . VAL C ? 87  ? 250.827 173.176 201.971 1 100.0     87  C 1
ATOM 2482  N N   . TYR C ? 88  ? 246.138 172.550 202.246 1 100.0     88  C 1
ATOM 2483  C CA  . TYR C ? 88  ? 244.717 172.853 202.372 1 100.0     88  C 1
ATOM 2484  C C   . TYR C ? 88  ? 244.424 173.555 203.692 1 100.0     88  C 1
ATOM 2485  O O   . TYR C ? 88  ? 244.829 173.082 204.757 1 100.0     88  C 1
ATOM 2486  C CB  . TYR C ? 88  ? 243.882 171.573 202.264 1 100.0     88  C 1
ATOM 2487  C CG  . TYR C ? 88  ? 243.899 170.952 200.889 1 100.0     88  C 1
ATOM 2488  C CD1 . TYR C ? 88  ? 243.078 171.437 199.874 1 100.0     88  C 1
ATOM 2489  C CD2 . TYR C ? 88  ? 244.734 169.877 200.602 1 100.0     88  C 1
ATOM 2490  C CE1 . TYR C ? 88  ? 243.088 170.866 198.605 1 100.0     88  C 1
ATOM 2491  C CE2 . TYR C ? 88  ? 244.753 169.299 199.337 1 100.0     88  C 1
ATOM 2492  C CZ  . TYR C ? 88  ? 243.928 169.799 198.347 1 100.0     88  C 1
ATOM 2493  O OH  . TYR C ? 88  ? 243.942 169.230 197.093 1 100.0     88  C 1
ATOM 2494  N N   . TYR C ? 89  ? 243.829 174.646 203.662 1 100.0     89  C 1
ATOM 2495  C CA  . TYR C ? 89  ? 243.432 175.445 204.816 1 100.0     89  C 1
ATOM 2496  C C   . TYR C ? 89  ? 241.918 175.436 204.990 1 100.0     89  C 1
ATOM 2497  O O   . TYR C ? 89  ? 241.174 175.439 204.007 1 100.0     89  C 1
ATOM 2498  C CB  . TYR C ? 89  ? 243.932 176.886 204.671 1 100.0     89  C 1
ATOM 2499  C CG  . TYR C ? 89  ? 245.436 177.006 204.640 1 100.0     89  C 1
ATOM 2500  C CD1 . TYR C ? 89  ? 246.179 176.994 205.818 1 100.0     89  C 1
ATOM 2501  C CD2 . TYR C ? 89  ? 246.117 177.133 203.435 1 100.0     89  C 1
ATOM 2502  C CE1 . TYR C ? 89  ? 247.565 177.106 205.795 1 100.0     89  C 1
ATOM 2503  C CE2 . TYR C ? 89  ? 247.502 177.246 203.400 1 100.0     89  C 1
ATOM 2504  C CZ  . TYR C ? 89  ? 248.216 177.231 204.583 1 100.0     89  C 1
ATOM 2505  O OH  . TYR C ? 89  ? 249.588 177.343 204.555 1 100.0     89  C 1
ATOM 2506  N N   . CYS C ? 90  ? 241.447 175.353 206.169 1 100.0     90  C 1
ATOM 2507  C CA  . CYS C ? 90  ? 240.021 175.560 206.394 1 100.0     90  C 1
ATOM 2508  C C   . CYS C ? 90  ? 239.755 176.945 206.970 1 100.0     90  C 1
ATOM 2509  O O   . CYS C ? 90  ? 240.579 177.483 207.711 1 100.0     90  C 1
ATOM 2510  C CB  . CYS C ? 90  ? 239.466 174.491 207.335 1 100.0     90  C 1
ATOM 2511  S SG  . CYS C ? 90  ? 240.059 174.638 209.034 1 100.0     90  C 1
ATOM 2512  N N   . GLN C ? 91  ? 238.841 177.540 206.686 1 100.0     91  C 1
ATOM 2513  C CA  . GLN C ? 91  ? 238.483 178.869 207.170 1 100.0     91  C 1
ATOM 2514  C C   . GLN C ? 91  ? 237.082 178.875 207.776 1 100.0     91  C 1
ATOM 2515  O O   . GLN C ? 91  ? 236.139 178.354 207.178 1 100.0     91  C 1
ATOM 2516  C CB  . GLN C ? 91  ? 238.571 179.895 206.039 1 100.0     91  C 1
ATOM 2517  C CG  . GLN C ? 91  ? 238.103 181.287 206.434 1 100.0     91  C 1
ATOM 2518  C CD  . GLN C ? 91  ? 237.956 182.217 205.247 1 100.0     91  C 1
ATOM 2519  O OE1 . GLN C ? 91  ? 238.078 181.795 204.095 1 100.0     91  C 1
ATOM 2520  N NE2 . GLN C ? 91  ? 237.695 183.489 205.518 1 100.0     91  C 1
ATOM 2521  N N   . CYS C ? 92  ? 236.968 179.658 208.885 1 100.0     92  C 1
ATOM 2522  C CA  . CYS C ? 92  ? 235.636 179.952 209.402 1 100.0     92  C 1
ATOM 2523  C C   . CYS C ? 92  ? 235.608 181.309 210.095 1 100.0     92  C 1
ATOM 2524  O O   . CYS C ? 92  ? 236.651 181.827 210.497 1 100.0     92  C 1
ATOM 2525  C CB  . CYS C ? 92  ? 235.185 178.863 210.374 1 100.0     92  C 1
ATOM 2526  S SG  . CYS C ? 92  ? 233.503 179.089 210.991 1 100.0     92  C 1
ATOM 2527  N N   . TYR C ? 93  ? 234.284 181.987 210.185 1 100.0     93  C 1
ATOM 2528  C CA  . TYR C ? 93  ? 234.320 183.243 210.926 1 100.0     93  C 1
ATOM 2529  C C   . TYR C ? 93  ? 234.190 182.996 212.424 1 100.0     93  C 1
ATOM 2530  O O   . TYR C ? 93  ? 233.278 182.293 212.867 1 100.0     93  C 1
ATOM 2531  C CB  . TYR C ? 93  ? 233.203 184.179 210.452 1 100.0     93  C 1
ATOM 2532  C CG  . TYR C ? 93  ? 233.366 185.604 210.922 1 100.0     93  C 1
ATOM 2533  C CD1 . TYR C ? 93  ? 234.331 186.436 210.361 1 100.0     93  C 1
ATOM 2534  C CD2 . TYR C ? 93  ? 232.557 186.120 211.928 1 100.0     93  C 1
ATOM 2535  C CE1 . TYR C ? 93  ? 234.487 187.749 210.792 1 100.0     93  C 1
ATOM 2536  C CE2 . TYR C ? 93  ? 232.703 187.432 212.366 1 100.0     93  C 1
ATOM 2537  C CZ  . TYR C ? 93  ? 233.669 188.237 211.793 1 100.0     93  C 1
ATOM 2538  O OH  . TYR C ? 93  ? 233.818 189.537 212.223 1 100.0     93  C 1
ATOM 2539  N N   . ASP C ? 94  ? 235.049 183.560 213.210 1 100.0     94  C 1
ATOM 2540  C CA  . ASP C ? 94  ? 235.044 183.353 214.655 1 100.0     94  C 1
ATOM 2541  C C   . ASP C ? 94  ? 234.467 184.566 215.381 1 100.0     94  C 1
ATOM 2542  O O   . ASP C ? 94  ? 234.922 185.693 215.177 1 100.0     94  C 1
ATOM 2543  C CB  . ASP C ? 94  ? 236.458 183.061 215.160 1 100.0     94  C 1
ATOM 2544  C CG  . ASP C ? 94  ? 236.503 182.735 216.643 1 100.0     94  C 1
ATOM 2545  O OD1 . ASP C ? 94  ? 235.441 182.450 217.237 1 100.0     94  C 1
ATOM 2546  O OD2 . ASP C ? 94  ? 237.609 182.768 217.223 1 100.0     94  C 1
ATOM 2547  N N   . LYS C ? 95  ? 233.597 184.236 216.372 1 100.0     95  C 1
ATOM 2548  C CA  . LYS C ? 95  ? 232.805 185.250 217.063 1 100.0     95  C 1
ATOM 2549  C C   . LYS C ? 95  ? 233.693 186.169 217.896 1 100.0     95  C 1
ATOM 2550  O O   . LYS C ? 95  ? 233.459 187.378 217.958 1 100.0     95  C 1
ATOM 2551  C CB  . LYS C ? 95  ? 231.750 184.591 217.954 1 100.0     95  C 1
ATOM 2552  C CG  . LYS C ? 95  ? 230.876 185.580 218.711 1 100.0     95  C 1
ATOM 2553  C CD  . LYS C ? 95  ? 229.775 184.870 219.490 1 100.0     95  C 1
ATOM 2554  C CE  . LYS C ? 95  ? 230.085 184.823 220.980 1 100.0     95  C 1
ATOM 2555  N NZ  . LYS C ? 95  ? 228.935 184.286 221.768 1 100.0     95  C 1
ATOM 2556  N N   . ALA C ? 96  ? 234.647 185.433 218.631 1 100.0     96  C 1
ATOM 2557  C CA  . ALA C ? 96  ? 235.520 186.026 219.642 1 100.0     96  C 1
ATOM 2558  C C   . ALA C ? 96  ? 236.678 186.778 218.993 1 100.0     96  C 1
ATOM 2559  O O   . ALA C ? 96  ? 237.274 187.664 219.610 1 100.0     96  C 1
ATOM 2560  C CB  . ALA C ? 96  ? 236.050 184.948 220.585 1 100.0     96  C 1
ATOM 2561  N N   . LEU C ? 97  ? 237.093 186.318 217.890 1 100.0     97  C 1
ATOM 2562  C CA  . LEU C ? 97  ? 238.225 186.924 217.198 1 100.0     97  C 1
ATOM 2563  C C   . LEU C ? 97  ? 237.769 188.087 216.323 1 100.0     97  C 1
ATOM 2564  O O   . LEU C ? 97  ? 238.451 189.110 216.239 1 100.0     97  C 1
ATOM 2565  C CB  . LEU C ? 97  ? 238.951 185.881 216.343 1 100.0     97  C 1
ATOM 2566  C CG  . LEU C ? 97  ? 240.035 186.410 215.404 1 100.0     97  C 1
ATOM 2567  C CD1 . LEU C ? 97  ? 241.257 186.849 216.201 1 100.0     97  C 1
ATOM 2568  C CD2 . LEU C ? 97  ? 240.414 185.351 214.375 1 100.0     97  C 1
ATOM 2569  N N   . GLY C ? 98  ? 236.433 188.290 216.065 1 100.0     98  C 1
ATOM 2570  C CA  . GLY C ? 98  ? 236.008 189.252 215.061 1 100.0     98  C 1
ATOM 2571  C C   . GLY C ? 98  ? 236.311 188.808 213.643 1 100.0     98  C 1
ATOM 2572  O O   . GLY C ? 98  ? 236.050 189.529 212.691 1 100.0     98  C 1
ATOM 2573  N N   . GLY C ? 99  ? 236.660 187.497 213.537 1 100.0     99  C 1
ATOM 2574  C CA  . GLY C ? 99  ? 236.699 187.332 212.093 1 100.0     99  C 1
ATOM 2575  C C   . GLY C ? 99  ? 237.210 185.970 211.662 1 100.0     99  C 1
ATOM 2576  O O   . GLY C ? 99  ? 237.265 185.043 212.454 1 100.0     99  C 1
ATOM 2577  N N   . TRP C ? 100 ? 238.094 186.158 210.740 1 100.0     100 C 1
ATOM 2578  C CA  . TRP C ? 100 ? 238.365 184.903 210.048 1 100.0     100 C 1
ATOM 2579  C C   . TRP C ? 100 ? 239.516 184.153 210.711 1 100.0     100 C 1
ATOM 2580  O O   . TRP C ? 100 ? 240.543 184.746 211.040 1 100.0     100 C 1
ATOM 2581  C CB  . TRP C ? 100 ? 238.690 185.161 208.574 1 100.0     100 C 1
ATOM 2582  C CG  . TRP C ? 100 ? 237.569 185.792 207.805 1 100.0     100 C 1
ATOM 2583  C CD1 . TRP C ? 100 ? 237.376 187.124 207.574 1 100.0     100 C 1
ATOM 2584  C CD2 . TRP C ? 100 ? 236.483 185.114 207.169 1 100.0     100 C 1
ATOM 2585  N NE1 . TRP C ? 100 ? 236.235 187.315 206.832 1 100.0     100 C 1
ATOM 2586  C CE2 . TRP C ? 100 ? 235.668 186.099 206.571 1 100.0     100 C 1
ATOM 2587  C CE3 . TRP C ? 100 ? 236.120 183.768 207.047 1 100.0     100 C 1
ATOM 2588  C CZ2 . TRP C ? 100 ? 234.511 185.780 205.859 1 100.0     100 C 1
ATOM 2589  C CZ3 . TRP C ? 100 ? 234.968 183.452 206.339 1 100.0     100 C 1
ATOM 2590  C CH2 . TRP C ? 100 ? 234.178 184.456 205.755 1 100.0     100 C 1
ATOM 2591  N N   . VAL C ? 101 ? 239.179 182.903 210.977 1 100.0     101 C 1
ATOM 2592  C CA  . VAL C ? 101 ? 240.118 181.941 211.545 1 100.0     101 C 1
ATOM 2593  C C   . VAL C ? 101 ? 240.506 180.910 210.487 1 100.0     101 C 1
ATOM 2594  O O   . VAL C ? 101 ? 239.638 180.326 209.834 1 100.0     101 C 1
ATOM 2595  C CB  . VAL C ? 101 ? 239.526 181.235 212.785 1 100.0     101 C 1
ATOM 2596  C CG1 . VAL C ? 101 ? 240.528 180.241 213.370 1 100.0     101 C 1
ATOM 2597  C CG2 . VAL C ? 101 ? 239.113 182.262 213.837 1 100.0     101 C 1
ATOM 2598  N N   . PHE C ? 102 ? 241.770 180.831 210.178 1 100.0     102 C 1
ATOM 2599  C CA  . PHE C ? 102 ? 242.286 179.805 209.280 1 100.0     102 C 1
ATOM 2600  C C   . PHE C ? 102 ? 242.882 178.645 210.069 1 100.0     102 C 1
ATOM 2601  O O   . PHE C ? 102 ? 243.427 178.842 211.156 1 100.0     102 C 1
ATOM 2602  C CB  . PHE C ? 102 ? 243.339 180.394 208.337 1 100.0     102 C 1
ATOM 2603  C CG  . PHE C ? 102 ? 242.784 181.388 207.353 1 100.0     102 C 1
ATOM 2604  C CD1 . PHE C ? 102 ? 242.208 180.961 206.163 1 100.0     102 C 1
ATOM 2605  C CD2 . PHE C ? 102 ? 242.839 182.750 207.618 1 100.0     102 C 1
ATOM 2606  C CE1 . PHE C ? 102 ? 241.694 181.879 205.250 1 100.0     102 C 1
ATOM 2607  C CE2 . PHE C ? 102 ? 242.327 183.673 206.711 1 100.0     102 C 1
ATOM 2608  C CZ  . PHE C ? 102 ? 241.756 183.235 205.527 1 100.0     102 C 1
ATOM 2609  N N   . GLY C ? 103 ? 242.629 177.382 209.893 1 100.0     103 C 1
ATOM 2610  C CA  . GLY C ? 103 ? 243.389 176.265 210.430 1 100.0     103 C 1
ATOM 2611  C C   . GLY C ? 103 ? 244.802 176.187 209.883 1 100.0     103 C 1
ATOM 2612  O O   . GLY C ? 103 ? 245.122 176.822 208.882 1 100.0     103 C 1
ATOM 2613  N N   . GLY C ? 104 ? 245.742 175.495 210.518 1 100.0     104 C 1
ATOM 2614  C CA  . GLY C ? 104 ? 247.187 175.471 210.354 1 100.0     104 C 1
ATOM 2615  C C   . GLY C ? 104 ? 247.626 174.899 209.019 1 100.0     104 C 1
ATOM 2616  O O   . GLY C ? 104 ? 248.723 175.195 208.542 1 100.0     104 C 1
ATOM 2617  N N   . GLY C ? 105 ? 247.011 174.455 208.286 1 100.0     105 C 1
ATOM 2618  C CA  . GLY C ? 105 ? 247.026 173.787 206.994 1 100.0     105 C 1
ATOM 2619  C C   . GLY C ? 105 ? 247.480 172.342 207.075 1 100.0     105 C 1
ATOM 2620  O O   . GLY C ? 105 ? 248.208 171.965 207.995 1 100.0     105 C 1
ATOM 2621  N N   . THR C ? 106 ? 246.958 171.543 206.194 1 100.0     106 C 1
ATOM 2622  C CA  . THR C ? 106 ? 247.333 170.143 206.031 1 100.0     106 C 1
ATOM 2623  C C   . THR C ? 106 ? 248.015 169.919 204.684 1 100.0     106 C 1
ATOM 2624  O O   . THR C ? 106 ? 247.441 170.216 203.634 1 100.0     106 C 1
ATOM 2625  C CB  . THR C ? 106 ? 246.106 169.220 206.147 1 100.0     106 C 1
ATOM 2626  O OG1 . THR C ? 106 ? 245.462 169.446 207.407 1 100.0     106 C 1
ATOM 2627  C CG2 . THR C ? 106 ? 246.511 167.752 206.052 1 100.0     106 C 1
ATOM 2628  N N   . LYS C ? 107 ? 249.351 169.502 204.750 1 100.0     107 C 1
ATOM 2629  C CA  . LYS C ? 107 ? 250.038 169.186 203.501 1 100.0     107 C 1
ATOM 2630  C C   . LYS C ? 107 ? 249.578 167.840 202.946 1 100.0     107 C 1
ATOM 2631  O O   . LYS C ? 107 ? 249.704 166.812 203.614 1 100.0     107 C 1
ATOM 2632  C CB  . LYS C ? 107 ? 251.553 169.177 203.708 1 100.0     107 C 1
ATOM 2633  C CG  . LYS C ? 107 ? 252.339 168.668 202.509 1 100.0     107 C 1
ATOM 2634  C CD  . LYS C ? 107 ? 253.194 169.767 201.893 1 100.0     107 C 1
ATOM 2635  C CE  . LYS C ? 107 ? 254.155 169.211 200.850 1 100.0     107 C 1
ATOM 2636  N NZ  . LYS C ? 107 ? 253.600 169.324 199.469 1 100.0     107 C 1
ATOM 2637  N N   . LEU C ? 108 ? 249.013 167.792 201.794 1 100.0     108 C 1
ATOM 2638  C CA  . LEU C ? 108 ? 248.632 166.528 201.173 1 100.0     108 C 1
ATOM 2639  C C   . LEU C ? 108 ? 249.728 166.029 200.238 1 100.0     108 C 1
ATOM 2640  O O   . LEU C ? 108 ? 250.060 166.693 199.253 1 100.0     108 C 1
ATOM 2641  C CB  . LEU C ? 108 ? 247.319 166.686 200.401 1 100.0     108 C 1
ATOM 2642  C CG  . LEU C ? 108 ? 246.864 165.475 199.584 1 100.0     108 C 1
ATOM 2643  C CD1 . LEU C ? 108 ? 246.338 164.381 200.507 1 100.0     108 C 1
ATOM 2644  C CD2 . LEU C ? 108 ? 245.801 165.883 198.570 1 100.0     108 C 1
ATOM 2645  N N   . VAL C ? 109 ? 250.215 164.966 200.304 1 100.0     109 C 1
ATOM 2646  C CA  . VAL C ? 109 ? 251.238 164.317 199.489 1 100.0     109 C 1
ATOM 2647  C C   . VAL C ? 109 ? 250.629 163.136 198.738 1 100.0     109 C 1
ATOM 2648  O O   . VAL C ? 109 ? 250.016 162.255 199.346 1 100.0     109 C 1
ATOM 2649  C CB  . VAL C ? 109 ? 252.432 163.844 200.348 1 100.0     109 C 1
ATOM 2650  C CG1 . VAL C ? 109 ? 253.489 163.167 199.478 1 100.0     109 C 1
ATOM 2651  C CG2 . VAL C ? 109 ? 253.038 165.020 201.113 1 100.0     109 C 1
ATOM 2652  N N   . VAL C ? 110 ? 250.739 163.029 197.516 1 100.0     110 C 1
ATOM 2653  C CA  . VAL C ? 110 ? 250.339 161.941 196.629 1 100.0     110 C 1
ATOM 2654  C C   . VAL C ? 110 ? 251.501 160.966 196.450 1 100.0     110 C 1
ATOM 2655  O O   . VAL C ? 110 ? 252.490 161.285 195.786 1 100.0     110 C 1
ATOM 2656  C CB  . VAL C ? 110 ? 249.872 162.472 195.255 1 100.0     110 C 1
ATOM 2657  C CG1 . VAL C ? 110 ? 249.446 161.320 194.347 1 100.0     110 C 1
ATOM 2658  C CG2 . VAL C ? 110 ? 248.729 163.470 195.430 1 100.0     110 C 1
ATOM 2659  N N   . LEU C ? 111 ? 251.476 159.815 196.873 1 100.0     111 C 1
ATOM 2660  C CA  . LEU C ? 111 ? 252.645 158.946 196.948 1 100.0     111 C 1
ATOM 2661  C C   . LEU C ? 111 ? 253.050 158.459 195.561 1 100.0     111 C 1
ATOM 2662  O O   . LEU C ? 111 ? 252.266 157.796 194.878 1 100.0     111 C 1
ATOM 2663  C CB  . LEU C ? 111 ? 252.367 157.750 197.861 1 100.0     111 C 1
ATOM 2664  C CG  . LEU C ? 111 ? 251.889 158.074 199.277 1 100.0     111 C 1
ATOM 2665  C CD1 . LEU C ? 111 ? 251.381 156.813 199.967 1 100.0     111 C 1
ATOM 2666  C CD2 . LEU C ? 111 ? 253.010 158.718 200.086 1 100.0     111 C 1
ATOM 2667  N N   . GLY C ? 112 ? 254.258 159.016 195.126 1 86.06997  112 C 1
ATOM 2668  C CA  . GLY C ? 112 ? 254.731 158.463 193.867 1 86.06997  112 C 1
ATOM 2669  C C   . GLY C ? 112 ? 255.936 157.555 194.030 1 86.06997  112 C 1
ATOM 2670  O O   . GLY C ? 112 ? 256.036 156.523 193.364 1 86.06997  112 C 1
ATOM 2671  N N   . ARG C ? 113 ? 256.503 157.240 194.441 1 7.889015  113 C 1
ATOM 2672  C CA  . ARG C ? 113 ? 257.531 157.104 195.469 1 7.889015  113 C 1
ATOM 2673  C C   . ARG C ? 113 ? 258.902 157.495 194.927 1 7.889015  113 C 1
ATOM 2674  O O   . ARG C ? 113 ? 259.453 156.808 194.064 1 7.889015  113 C 1
ATOM 2675  C CB  . ARG C ? 113 ? 257.568 155.672 196.006 1 7.889015  113 C 1
ATOM 2676  C CG  . ARG C ? 113 ? 258.166 155.549 197.389 1 7.889015  113 C 1
ATOM 2677  C CD  . ARG C ? 113 ? 259.458 154.774 197.377 1 7.889015  113 C 1
ATOM 2678  N NE  . ARG C ? 113 ? 260.541 155.545 197.738 1 7.889015  113 C 1
ATOM 2679  C CZ  . ARG C ? 113 ? 261.302 156.099 197.003 1 7.889015  113 C 1
ATOM 2680  N NH1 . ARG C ? 113 ? 261.112 155.978 195.848 1 7.889015  113 C 1
ATOM 2681  N NH2 . ARG C ? 113 ? 262.261 156.779 197.425 1 7.889015  113 C 1
ATOM 2682  N N   . ASP D ? 1   ? 182.728 236.905 183.356 1 68.098434 1   D 1
ATOM 2683  C CA  . ASP D ? 1   ? 183.195 238.057 184.121 1 68.098434 1   D 1
ATOM 2684  C C   . ASP D ? 1   ? 182.344 238.268 185.371 1 68.098434 1   D 1
ATOM 2685  O O   . ASP D ? 1   ? 181.204 237.979 185.408 1 68.098434 1   D 1
ATOM 2686  C CB  . ASP D ? 1   ? 183.178 239.319 183.255 1 68.098434 1   D 1
ATOM 2687  C CG  . ASP D ? 1   ? 182.639 239.969 183.165 1 68.098434 1   D 1
ATOM 2688  O OD1 . ASP D ? 1   ? 182.302 239.495 183.803 1 68.098434 1   D 1
ATOM 2689  O OD2 . ASP D ? 1   ? 182.549 240.964 182.449 1 68.098434 1   D 1
ATOM 2690  N N   . VAL D ? 2   ? 183.088 238.073 186.576 1 100.0     2   D 1
ATOM 2691  C CA  . VAL D ? 2   ? 182.255 237.994 187.772 1 100.0     2   D 1
ATOM 2692  C C   . VAL D ? 2   ? 181.560 239.332 188.008 1 100.0     2   D 1
ATOM 2693  O O   . VAL D ? 2   ? 182.217 240.371 188.108 1 100.0     2   D 1
ATOM 2694  C CB  . VAL D ? 2   ? 183.084 237.597 189.015 1 100.0     2   D 1
ATOM 2695  C CG1 . VAL D ? 2   ? 182.194 237.521 190.255 1 100.0     2   D 1
ATOM 2696  C CG2 . VAL D ? 2   ? 183.794 236.265 188.780 1 100.0     2   D 1
ATOM 2697  N N   . GLN D ? 3   ? 180.293 239.254 188.274 1 100.0     3   D 1
ATOM 2698  C CA  . GLN D ? 3   ? 179.430 240.393 188.571 1 100.0     3   D 1
ATOM 2699  C C   . GLN D ? 3   ? 178.627 240.156 189.847 1 100.0     3   D 1
ATOM 2700  O O   . GLN D ? 3   ? 177.924 239.150 189.966 1 100.0     3   D 1
ATOM 2701  C CB  . GLN D ? 3   ? 178.487 240.672 187.400 1 100.0     3   D 1
ATOM 2702  C CG  . GLN D ? 3   ? 179.202 241.038 186.107 1 100.0     3   D 1
ATOM 2703  C CD  . GLN D ? 3   ? 178.291 241.721 185.105 1 100.0     3   D 1
ATOM 2704  O OE1 . GLN D ? 3   ? 177.098 241.912 185.360 1 100.0     3   D 1
ATOM 2705  N NE2 . GLN D ? 3   ? 178.846 242.093 183.957 1 100.0     3   D 1
ATOM 2706  N N   . CYS D ? 4   ? 178.844 240.837 190.832 1 100.0     4   D 1
ATOM 2707  C CA  . CYS D ? 4   ? 178.038 240.839 192.048 1 100.0     4   D 1
ATOM 2708  C C   . CYS D ? 4   ? 177.182 242.097 192.132 1 100.0     4   D 1
ATOM 2709  O O   . CYS D ? 4   ? 177.638 243.131 192.623 1 100.0     4   D 1
ATOM 2710  C CB  . CYS D ? 4   ? 178.931 240.734 193.284 1 100.0     4   D 1
ATOM 2711  S SG  . CYS D ? 4   ? 179.961 239.251 193.314 1 100.0     4   D 1
ATOM 2712  N N   . THR D ? 5   ? 176.032 242.133 191.914 1 100.0     5   D 1
ATOM 2713  C CA  . THR D ? 5   ? 174.984 243.144 191.823 1 100.0     5   D 1
ATOM 2714  C C   . THR D ? 5   ? 174.201 243.231 193.130 1 100.0     5   D 1
ATOM 2715  O O   . THR D ? 5   ? 173.741 242.214 193.652 1 100.0     5   D 1
ATOM 2716  C CB  . THR D ? 5   ? 174.018 242.845 190.662 1 100.0     5   D 1
ATOM 2717  O OG1 . THR D ? 5   ? 174.615 241.969 189.765 1 100.0     5   D 1
ATOM 2718  C CG2 . THR D ? 5   ? 173.640 244.073 189.930 1 100.0     5   D 1
ATOM 2719  N N   . GLU D ? 6   ? 174.149 244.126 193.829 1 100.0     6   D 1
ATOM 2720  C CA  . GLU D ? 6   ? 173.533 244.340 195.135 1 100.0     6   D 1
ATOM 2721  C C   . GLU D ? 6   ? 172.263 245.178 195.016 1 100.0     6   D 1
ATOM 2722  O O   . GLU D ? 6   ? 172.266 246.233 194.378 1 100.0     6   D 1
ATOM 2723  C CB  . GLU D ? 6   ? 174.520 245.015 196.091 1 100.0     6   D 1
ATOM 2724  C CG  . GLU D ? 6   ? 175.773 244.196 196.361 1 100.0     6   D 1
ATOM 2725  C CD  . GLU D ? 6   ? 176.748 244.884 197.302 1 100.0     6   D 1
ATOM 2726  O OE1 . GLU D ? 6   ? 176.484 246.035 197.715 1 100.0     6   D 1
ATOM 2727  O OE2 . GLU D ? 6   ? 177.786 244.266 197.629 1 100.0     6   D 1
ATOM 2728  N N   . SER D ? 7   ? 171.226 244.824 195.743 1 100.0     7   D 1
ATOM 2729  C CA  . SER D ? 7   ? 170.007 245.611 195.900 1 100.0     7   D 1
ATOM 2730  C C   . SER D ? 7   ? 169.487 245.545 197.332 1 100.0     7   D 1
ATOM 2731  O O   . SER D ? 7   ? 169.809 244.614 198.073 1 100.0     7   D 1
ATOM 2732  C CB  . SER D ? 7   ? 168.926 245.124 194.934 1 100.0     7   D 1
ATOM 2733  O OG  . SER D ? 7   ? 168.644 243.752 195.145 1 100.0     7   D 1
ATOM 2734  N N   . GLY D ? 8   ? 168.697 246.231 197.487 1 100.0     8   D 1
ATOM 2735  C CA  . GLY D ? 8   ? 167.774 246.634 198.536 1 100.0     8   D 1
ATOM 2736  C C   . GLY D ? 8   ? 168.379 247.622 199.515 1 100.0     8   D 1
ATOM 2737  O O   . GLY D ? 8   ? 168.775 247.247 200.619 1 100.0     8   D 1
ATOM 2738  N N   . GLY D ? 9   ? 168.744 248.737 199.823 1 99.81178  9   D 1
ATOM 2739  C CA  . GLY D ? 9   ? 169.322 249.677 200.770 1 99.81178  9   D 1
ATOM 2740  C C   . GLY D ? 9   ? 168.397 250.831 201.106 1 99.81178  9   D 1
ATOM 2741  O O   . GLY D ? 9   ? 167.389 251.043 200.429 1 99.81178  9   D 1
ATOM 2742  N N   . GLY D ? 10  ? 167.972 252.704 200.540 1 84.51046  10  D 1
ATOM 2743  C CA  . GLY D ? 10  ? 168.203 252.420 201.947 1 84.51046  10  D 1
ATOM 2744  C C   . GLY D ? 10  ? 167.746 253.538 202.865 1 84.51046  10  D 1
ATOM 2745  O O   . GLY D ? 10  ? 166.704 253.943 202.887 1 84.51046  10  D 1
ATOM 2746  N N   . LEU D ? 11  ? 166.896 254.082 202.989 1 100.0     11  D 1
ATOM 2747  C CA  . LEU D ? 11  ? 166.580 254.804 204.217 1 100.0     11  D 1
ATOM 2748  C C   . LEU D ? 11  ? 165.611 254.005 205.083 1 100.0     11  D 1
ATOM 2749  O O   . LEU D ? 11  ? 164.523 253.642 204.631 1 100.0     11  D 1
ATOM 2750  C CB  . LEU D ? 11  ? 165.982 256.175 203.894 1 100.0     11  D 1
ATOM 2751  C CG  . LEU D ? 11  ? 165.741 257.107 205.083 1 100.0     11  D 1
ATOM 2752  C CD1 . LEU D ? 11  ? 167.070 257.569 205.672 1 100.0     11  D 1
ATOM 2753  C CD2 . LEU D ? 11  ? 164.892 258.302 204.663 1 100.0     11  D 1
ATOM 2754  N N   . VAL D ? 12  ? 165.983 253.842 206.343 1 100.0     12  D 1
ATOM 2755  C CA  . VAL D ? 12  ? 165.062 253.194 207.271 1 100.0     12  D 1
ATOM 2756  C C   . VAL D ? 12  ? 165.060 253.940 208.603 1 100.0     12  D 1
ATOM 2757  O O   . VAL D ? 12  ? 165.976 254.716 208.889 1 100.0     12  D 1
ATOM 2758  C CB  . VAL D ? 12  ? 165.430 251.709 207.492 1 100.0     12  D 1
ATOM 2759  C CG1 . VAL D ? 12  ? 166.773 251.587 208.211 1 100.0     12  D 1
ATOM 2760  C CG2 . VAL D ? 12  ? 164.331 251.000 208.282 1 100.0     12  D 1
ATOM 2761  N N   . LYS D ? 13  ? 164.001 253.715 209.377 1 100.0     13  D 1
ATOM 2762  C CA  . LYS D ? 13  ? 163.907 254.366 210.680 1 100.0     13  D 1
ATOM 2763  C C   . LYS D ? 13  ? 164.704 253.604 211.735 1 100.0     13  D 1
ATOM 2764  O O   . LYS D ? 13  ? 164.843 252.382 211.653 1 100.0     13  D 1
ATOM 2765  C CB  . LYS D ? 13  ? 162.445 254.488 211.115 1 100.0     13  D 1
ATOM 2766  C CG  . LYS D ? 13  ? 161.588 255.324 210.177 1 100.0     13  D 1
ATOM 2767  C CD  . LYS D ? 13  ? 161.203 256.655 210.809 1 100.0     13  D 1
ATOM 2768  C CE  . LYS D ? 13  ? 160.297 257.469 209.894 1 100.0     13  D 1
ATOM 2769  N NZ  . LYS D ? 13  ? 160.054 258.840 210.432 1 100.0     13  D 1
ATOM 2770  N N   . PRO D ? 14  ? 165.222 254.210 212.708 1 100.0     14  D 1
ATOM 2771  C CA  . PRO D ? 14  ? 165.930 253.437 213.731 1 100.0     14  D 1
ATOM 2772  C C   . PRO D ? 14  ? 165.028 252.428 214.438 1 100.0     14  D 1
ATOM 2773  O O   . PRO D ? 14  ? 163.968 252.796 214.951 1 100.0     14  D 1
ATOM 2774  C CB  . PRO D ? 14  ? 166.419 254.510 214.707 1 100.0     14  D 1
ATOM 2775  C CG  . PRO D ? 14  ? 165.992 255.805 214.096 1 100.0     14  D 1
ATOM 2776  C CD  . PRO D ? 14  ? 165.465 255.532 212.717 1 100.0     14  D 1
ATOM 2777  N N   . GLY D ? 15  ? 165.177 251.334 214.448 1 100.0     15  D 1
ATOM 2778  C CA  . GLY D ? 15  ? 164.473 250.218 215.058 1 100.0     15  D 1
ATOM 2779  C C   . GLY D ? 15  ? 163.677 249.397 214.061 1 100.0     15  D 1
ATOM 2780  O O   . GLY D ? 15  ? 162.972 248.460 214.442 1 100.0     15  D 1
ATOM 2781  N N   . GLY D ? 16  ? 163.988 249.576 212.744 1 100.0     16  D 1
ATOM 2782  C CA  . GLY D ? 16  ? 163.240 248.924 211.681 1 100.0     16  D 1
ATOM 2783  C C   . GLY D ? 16  ? 164.021 247.820 210.993 1 100.0     16  D 1
ATOM 2784  O O   . GLY D ? 16  ? 165.101 247.439 211.450 1 100.0     16  D 1
ATOM 2785  N N   . SER D ? 17  ? 163.544 247.346 210.031 1 100.0     17  D 1
ATOM 2786  C CA  . SER D ? 17  ? 163.957 246.159 209.289 1 100.0     17  D 1
ATOM 2787  C C   . SER D ? 17  ? 164.248 246.494 207.830 1 100.0     17  D 1
ATOM 2788  O O   . SER D ? 17  ? 163.557 247.317 207.226 1 100.0     17  D 1
ATOM 2789  C CB  . SER D ? 17  ? 162.880 245.076 209.367 1 100.0     17  D 1
ATOM 2790  O OG  . SER D ? 17  ? 162.541 244.801 210.715 1 100.0     17  D 1
ATOM 2791  N N   . LEU D ? 18  ? 165.307 245.810 207.261 1 100.0     18  D 1
ATOM 2792  C CA  . LEU D ? 18  ? 165.646 245.925 205.847 1 100.0     18  D 1
ATOM 2793  C C   . LEU D ? 18  ? 166.240 244.622 205.323 1 100.0     18  D 1
ATOM 2794  O O   . LEU D ? 18  ? 166.941 243.917 206.052 1 100.0     18  D 1
ATOM 2795  C CB  . LEU D ? 18  ? 166.631 247.075 205.623 1 100.0     18  D 1
ATOM 2796  C CG  . LEU D ? 18  ? 166.947 247.425 204.168 1 100.0     18  D 1
ATOM 2797  C CD1 . LEU D ? 18  ? 165.721 248.028 203.490 1 100.0     18  D 1
ATOM 2798  C CD2 . LEU D ? 18  ? 168.131 248.382 204.093 1 100.0     18  D 1
ATOM 2799  N N   . ARG D ? 19  ? 166.119 244.243 203.936 1 100.0     19  D 1
ATOM 2800  C CA  . ARG D ? 19  ? 166.755 243.041 203.407 1 100.0     19  D 1
ATOM 2801  C C   . ARG D ? 19  ? 167.629 243.370 202.201 1 100.0     19  D 1
ATOM 2802  O O   . ARG D ? 19  ? 167.146 243.920 201.210 1 100.0     19  D 1
ATOM 2803  C CB  . ARG D ? 19  ? 165.703 241.999 203.023 1 100.0     19  D 1
ATOM 2804  C CG  . ARG D ? 19  ? 166.278 240.757 202.362 1 100.0     19  D 1
ATOM 2805  C CD  . ARG D ? 19  ? 165.215 239.689 202.146 1 100.0     19  D 1
ATOM 2806  N NE  . ARG D ? 19  ? 165.796 238.439 201.665 1 100.0     19  D 1
ATOM 2807  C CZ  . ARG D ? 19  ? 165.127 237.298 201.520 1 100.0     19  D 1
ATOM 2808  N NH1 . ARG D ? 19  ? 163.835 237.227 201.818 1 100.0     19  D 1
ATOM 2809  N NH2 . ARG D ? 19  ? 165.755 236.220 201.074 1 100.0     19  D 1
ATOM 2810  N N   . LEU D ? 20  ? 168.850 242.958 202.323 1 100.0     20  D 1
ATOM 2811  C CA  . LEU D ? 20  ? 169.818 243.150 201.248 1 100.0     20  D 1
ATOM 2812  C C   . LEU D ? 20  ? 169.967 241.879 200.418 1 100.0     20  D 1
ATOM 2813  O O   . LEU D ? 20  ? 169.873 240.771 200.950 1 100.0     20  D 1
ATOM 2814  C CB  . LEU D ? 20  ? 171.177 243.564 201.817 1 100.0     20  D 1
ATOM 2815  C CG  . LEU D ? 20  ? 171.192 244.821 202.689 1 100.0     20  D 1
ATOM 2816  C CD1 . LEU D ? 20  ? 172.535 244.957 203.400 1 100.0     20  D 1
ATOM 2817  C CD2 . LEU D ? 20  ? 170.898 246.059 201.849 1 100.0     20  D 1
ATOM 2818  N N   . SER D ? 21  ? 170.102 242.032 199.180 1 100.0     21  D 1
ATOM 2819  C CA  . SER D ? 21  ? 170.344 240.943 198.238 1 100.0     21  D 1
ATOM 2820  C C   . SER D ? 21  ? 171.605 241.192 197.418 1 100.0     21  D 1
ATOM 2821  O O   . SER D ? 21  ? 171.911 242.335 197.072 1 100.0     21  D 1
ATOM 2822  C CB  . SER D ? 21  ? 169.145 240.765 197.305 1 100.0     21  D 1
ATOM 2823  O OG  . SER D ? 21  ? 168.076 240.124 197.976 1 100.0     21  D 1
ATOM 2824  N N   . CYS D ? 22  ? 172.251 240.159 197.066 1 100.0     22  D 1
ATOM 2825  C CA  . CYS D ? 22  ? 173.378 240.151 196.140 1 100.0     22  D 1
ATOM 2826  C C   . CYS D ? 22  ? 173.263 238.998 195.150 1 100.0     22  D 1
ATOM 2827  O O   . CYS D ? 22  ? 173.175 237.836 195.551 1 100.0     22  D 1
ATOM 2828  C CB  . CYS D ? 22  ? 174.698 240.049 196.904 1 100.0     22  D 1
ATOM 2829  S SG  . CYS D ? 22  ? 176.142 239.846 195.838 1 100.0     22  D 1
ATOM 2830  N N   . ALA D ? 23  ? 173.279 239.350 193.873 1 100.0     23  D 1
ATOM 2831  C CA  . ALA D ? 23  ? 173.204 238.356 192.806 1 100.0     23  D 1
ATOM 2832  C C   . ALA D ? 23  ? 174.529 238.254 192.057 1 100.0     23  D 1
ATOM 2833  O O   . ALA D ? 23  ? 175.044 239.256 191.555 1 100.0     23  D 1
ATOM 2834  C CB  . ALA D ? 23  ? 172.074 238.699 191.838 1 100.0     23  D 1
ATOM 2835  N N   . ALA D ? 24  ? 175.017 237.011 192.096 1 100.0     24  D 1
ATOM 2836  C CA  . ALA D ? 24  ? 176.348 236.674 191.597 1 100.0     24  D 1
ATOM 2837  C C   . ALA D ? 24  ? 176.271 236.050 190.206 1 100.0     24  D 1
ATOM 2838  O O   . ALA D ? 24  ? 175.422 235.193 189.950 1 100.0     24  D 1
ATOM 2839  C CB  . ALA D ? 24  ? 177.054 235.726 192.563 1 100.0     24  D 1
ATOM 2840  N N   . SER D ? 25  ? 177.058 236.430 189.275 1 100.0     25  D 1
ATOM 2841  C CA  . SER D ? 25  ? 177.144 235.645 188.047 1 100.0     25  D 1
ATOM 2842  C C   . SER D ? 25  ? 178.587 235.524 187.569 1 100.0     25  D 1
ATOM 2843  O O   . SER D ? 25  ? 179.411 236.400 187.838 1 100.0     25  D 1
ATOM 2844  C CB  . SER D ? 25  ? 176.284 236.271 186.949 1 100.0     25  D 1
ATOM 2845  O OG  . SER D ? 25  ? 176.792 237.541 186.576 1 100.0     25  D 1
ATOM 2846  N N   . GLY D ? 26  ? 178.944 234.705 186.736 1 100.0     26  D 1
ATOM 2847  C CA  . GLY D ? 26  ? 180.309 234.497 186.282 1 100.0     26  D 1
ATOM 2848  C C   . GLY D ? 26  ? 181.081 233.513 187.141 1 100.0     26  D 1
ATOM 2849  O O   . GLY D ? 26  ? 182.244 233.217 186.862 1 100.0     26  D 1
ATOM 2850  N N   . PHE D ? 27  ? 180.593 232.698 188.033 1 100.0     27  D 1
ATOM 2851  C CA  . PHE D ? 27  ? 181.375 231.691 188.741 1 100.0     27  D 1
ATOM 2852  C C   . PHE D ? 27  ? 180.467 230.622 189.337 1 100.0     27  D 1
ATOM 2853  O O   . PHE D ? 27  ? 179.242 230.756 189.312 1 100.0     27  D 1
ATOM 2854  C CB  . PHE D ? 27  ? 182.217 232.339 189.844 1 100.0     27  D 1
ATOM 2855  C CG  . PHE D ? 27  ? 181.402 233.045 190.894 1 100.0     27  D 1
ATOM 2856  C CD1 . PHE D ? 27  ? 180.920 234.330 190.673 1 100.0     27  D 1
ATOM 2857  C CD2 . PHE D ? 27  ? 181.117 232.423 192.103 1 100.0     27  D 1
ATOM 2858  C CE1 . PHE D ? 27  ? 180.166 234.985 191.643 1 100.0     27  D 1
ATOM 2859  C CE2 . PHE D ? 27  ? 180.364 233.072 193.077 1 100.0     27  D 1
ATOM 2860  C CZ  . PHE D ? 27  ? 179.890 234.353 192.846 1 100.0     27  D 1
ATOM 2861  N N   . PRO D ? 28  ? 181.239 229.251 189.718 1 100.0     28  D 1
ATOM 2862  C CA  . PRO D ? 28  ? 180.266 228.414 190.424 1 100.0     28  D 1
ATOM 2863  C C   . PRO D ? 28  ? 180.011 228.884 191.854 1 100.0     28  D 1
ATOM 2864  O O   . PRO D ? 28  ? 180.857 228.699 192.729 1 100.0     28  D 1
ATOM 2865  C CB  . PRO D ? 28  ? 180.918 227.029 190.413 1 100.0     28  D 1
ATOM 2866  C CG  . PRO D ? 28  ? 182.323 227.272 189.967 1 100.0     28  D 1
ATOM 2867  C CD  . PRO D ? 28  ? 182.424 228.678 189.458 1 100.0     28  D 1
ATOM 2868  N N   . PHE D ? 29  ? 178.821 229.129 192.138 1 100.0     29  D 1
ATOM 2869  C CA  . PHE D ? 29  ? 178.416 229.881 193.320 1 100.0     29  D 1
ATOM 2870  C C   . PHE D ? 29  ? 178.428 228.991 194.557 1 100.0     29  D 1
ATOM 2871  O O   . PHE D ? 29  ? 178.801 229.436 195.645 1 100.0     29  D 1
ATOM 2872  C CB  . PHE D ? 29  ? 177.024 230.487 193.122 1 100.0     29  D 1
ATOM 2873  C CG  . PHE D ? 29  ? 176.558 231.329 194.279 1 100.0     29  D 1
ATOM 2874  C CD1 . PHE D ? 29  ? 177.101 232.588 194.504 1 100.0     29  D 1
ATOM 2875  C CD2 . PHE D ? 29  ? 175.577 230.861 195.143 1 100.0     29  D 1
ATOM 2876  C CE1 . PHE D ? 29  ? 176.672 233.369 195.575 1 100.0     29  D 1
ATOM 2877  C CE2 . PHE D ? 29  ? 175.143 231.635 196.215 1 100.0     29  D 1
ATOM 2878  C CZ  . PHE D ? 29  ? 175.693 232.889 196.430 1 100.0     29  D 1
ATOM 2879  N N   . SER D ? 30  ? 178.210 227.644 194.254 1 100.0     30  D 1
ATOM 2880  C CA  . SER D ? 30  ? 178.145 226.687 195.354 1 100.0     30  D 1
ATOM 2881  C C   . SER D ? 30  ? 179.540 226.281 195.816 1 100.0     30  D 1
ATOM 2882  O O   . SER D ? 30  ? 179.698 225.696 196.889 1 100.0     30  D 1
ATOM 2883  C CB  . SER D ? 30  ? 177.355 225.446 194.938 1 100.0     30  D 1
ATOM 2884  O OG  . SER D ? 30  ? 177.946 224.829 193.807 1 100.0     30  D 1
ATOM 2885  N N   . SER D ? 31  ? 180.571 226.764 195.325 1 100.0     31  D 1
ATOM 2886  C CA  . SER D ? 31  ? 181.940 226.460 195.728 1 100.0     31  D 1
ATOM 2887  C C   . SER D ? 31  ? 182.537 227.593 196.556 1 100.0     31  D 1
ATOM 2888  O O   . SER D ? 31  ? 183.678 227.502 197.011 1 100.0     31  D 1
ATOM 2889  C CB  . SER D ? 31  ? 182.815 226.199 194.501 1 100.0     31  D 1
ATOM 2890  O OG  . SER D ? 31  ? 182.203 225.268 193.636 1 100.0     31  D 1
ATOM 2891  N N   . TYR D ? 32  ? 181.869 228.704 196.732 1 100.0     32  D 1
ATOM 2892  C CA  . TYR D ? 32  ? 182.521 229.776 197.475 1 100.0     32  D 1
ATOM 2893  C C   . TYR D ? 32  ? 181.725 230.137 198.723 1 100.0     32  D 1
ATOM 2894  O O   . TYR D ? 32  ? 180.503 230.002 198.748 1 100.0     32  D 1
ATOM 2895  C CB  . TYR D ? 32  ? 182.695 231.014 196.590 1 100.0     32  D 1
ATOM 2896  C CG  . TYR D ? 32  ? 183.651 230.809 195.440 1 100.0     32  D 1
ATOM 2897  C CD1 . TYR D ? 32  ? 185.029 230.878 195.634 1 100.0     32  D 1
ATOM 2898  C CD2 . TYR D ? 32  ? 183.179 230.548 194.159 1 100.0     32  D 1
ATOM 2899  C CE1 . TYR D ? 32  ? 185.913 230.692 194.577 1 100.0     32  D 1
ATOM 2900  C CE2 . TYR D ? 32  ? 184.054 230.360 193.095 1 100.0     32  D 1
ATOM 2901  C CZ  . TYR D ? 32  ? 185.418 230.433 193.313 1 100.0     32  D 1
ATOM 2902  O OH  . TYR D ? 32  ? 186.289 230.248 192.263 1 100.0     32  D 1
ATOM 2903  N N   . LYS D ? 33  ? 182.402 230.614 199.727 1 100.0     33  D 1
ATOM 2904  C CA  . LYS D ? 33  ? 181.950 231.246 200.964 1 100.0     33  D 1
ATOM 2905  C C   . LYS D ? 33  ? 181.750 232.747 200.773 1 100.0     33  D 1
ATOM 2906  O O   . LYS D ? 33  ? 182.610 233.426 200.207 1 100.0     33  D 1
ATOM 2907  C CB  . LYS D ? 33  ? 182.948 230.990 202.094 1 100.0     33  D 1
ATOM 2908  C CG  . LYS D ? 33  ? 182.630 231.735 203.382 1 100.0     33  D 1
ATOM 2909  C CD  . LYS D ? 33  ? 183.720 231.536 204.426 1 100.0     33  D 1
ATOM 2910  C CE  . LYS D ? 33  ? 184.457 232.826 204.717 1 100.0     33  D 1
ATOM 2911  N NZ  . LYS D ? 33  ? 184.352 233.215 206.144 1 100.0     33  D 1
ATOM 2912  N N   . MET D ? 34  ? 180.533 233.197 200.973 1 100.0     34  D 1
ATOM 2913  C CA  . MET D ? 34  ? 180.155 234.588 200.738 1 100.0     34  D 1
ATOM 2914  C C   . MET D ? 34  ? 180.108 235.368 202.048 1 100.0     34  D 1
ATOM 2915  O O   . MET D ? 34  ? 179.729 234.824 203.086 1 100.0     34  D 1
ATOM 2916  C CB  . MET D ? 34  ? 178.800 234.666 200.034 1 100.0     34  D 1
ATOM 2917  C CG  . MET D ? 34  ? 178.757 233.933 198.703 1 100.0     34  D 1
ATOM 2918  S SD  . MET D ? 34  ? 179.889 234.668 197.460 1 100.0     34  D 1
ATOM 2919  C CE  . MET D ? 34  ? 179.111 236.292 197.240 1 100.0     34  D 1
ATOM 2920  N N   . SER D ? 35  ? 180.519 236.637 201.990 1 100.0     35  D 1
ATOM 2921  C CA  . SER D ? 35  ? 180.566 237.508 203.160 1 100.0     35  D 1
ATOM 2922  C C   . SER D ? 35  ? 179.851 238.829 202.894 1 100.0     35  D 1
ATOM 2923  O O   . SER D ? 35  ? 179.805 239.298 201.755 1 100.0     35  D 1
ATOM 2924  C CB  . SER D ? 35  ? 182.014 237.777 203.571 1 100.0     35  D 1
ATOM 2925  O OG  . SER D ? 35  ? 182.444 236.841 204.539 1 100.0     35  D 1
ATOM 2926  N N   . TRP D ? 36  ? 179.525 239.492 203.969 1 100.0     36  D 1
ATOM 2927  C CA  . TRP D ? 36  ? 179.164 240.905 204.040 1 100.0     36  D 1
ATOM 2928  C C   . TRP D ? 36  ? 180.223 241.700 204.795 1 100.0     36  D 1
ATOM 2929  O O   . TRP D ? 36  ? 180.640 241.309 205.888 1 100.0     36  D 1
ATOM 2930  C CB  . TRP D ? 36  ? 177.800 241.079 204.713 1 100.0     36  D 1
ATOM 2931  C CG  . TRP D ? 36  ? 176.645 240.613 203.878 1 100.0     36  D 1
ATOM 2932  C CD1 . TRP D ? 36  ? 176.046 239.385 203.911 1 100.0     36  D 1
ATOM 2933  C CD2 . TRP D ? 36  ? 175.953 241.370 202.881 1 100.0     36  D 1
ATOM 2934  N NE1 . TRP D ? 36  ? 175.022 239.333 202.994 1 100.0     36  D 1
ATOM 2935  C CE2 . TRP D ? 36  ? 174.943 240.537 202.349 1 100.0     36  D 1
ATOM 2936  C CE3 . TRP D ? 36  ? 176.087 242.673 202.385 1 100.0     36  D 1
ATOM 2937  C CZ2 . TRP D ? 36  ? 174.072 240.967 201.345 1 100.0     36  D 1
ATOM 2938  C CZ3 . TRP D ? 36  ? 175.220 243.099 201.386 1 100.0     36  D 1
ATOM 2939  C CH2 . TRP D ? 36  ? 174.226 242.246 200.878 1 100.0     36  D 1
ATOM 2940  N N   . VAL D ? 37  ? 180.591 242.814 204.167 1 100.0     37  D 1
ATOM 2941  C CA  . VAL D ? 37  ? 181.475 243.802 204.775 1 100.0     37  D 1
ATOM 2942  C C   . VAL D ? 37  ? 180.826 245.183 204.714 1 100.0     37  D 1
ATOM 2943  O O   . VAL D ? 37  ? 180.374 245.617 203.652 1 100.0     37  D 1
ATOM 2944  C CB  . VAL D ? 37  ? 182.856 243.831 204.083 1 100.0     37  D 1
ATOM 2945  C CG1 . VAL D ? 37  ? 183.759 244.885 204.721 1 100.0     37  D 1
ATOM 2946  C CG2 . VAL D ? 37  ? 183.512 242.453 204.145 1 100.0     37  D 1
ATOM 2947  N N   . ARG D ? 38  ? 180.993 245.993 205.784 1 100.0     38  D 1
ATOM 2948  C CA  . ARG D ? 38  ? 180.376 247.313 205.707 1 100.0     38  D 1
ATOM 2949  C C   . ARG D ? 38  ? 181.375 248.406 206.072 1 100.0     38  D 1
ATOM 2950  O O   . ARG D ? 38  ? 182.337 248.156 206.801 1 100.0     38  D 1
ATOM 2951  C CB  . ARG D ? 38  ? 179.155 247.390 206.626 1 100.0     38  D 1
ATOM 2952  C CG  . ARG D ? 38  ? 179.438 248.022 207.975 1 100.0     38  D 1
ATOM 2953  C CD  . ARG D ? 38  ? 178.254 247.889 208.922 1 100.0     38  D 1
ATOM 2954  N NE  . ARG D ? 38  ? 178.679 247.687 210.291 1 100.0     38  D 1
ATOM 2955  C CZ  . ARG D ? 38  ? 177.876 247.358 211.294 1 100.0     38  D 1
ATOM 2956  N NH1 . ARG D ? 38  ? 176.585 247.189 211.099 1 100.0     38  D 1
ATOM 2957  N NH2 . ARG D ? 38  ? 178.369 247.199 212.501 1 100.0     38  D 1
ATOM 2958  N N   . GLN D ? 39  ? 181.285 249.475 205.509 1 100.0     39  D 1
ATOM 2959  C CA  . GLN D ? 39  ? 182.146 250.645 205.645 1 100.0     39  D 1
ATOM 2960  C C   . GLN D ? 39  ? 181.329 251.897 205.947 1 100.0     39  D 1
ATOM 2961  O O   . GLN D ? 39  ? 180.412 252.242 205.200 1 100.0     39  D 1
ATOM 2962  C CB  . GLN D ? 39  ? 182.976 250.852 204.377 1 100.0     39  D 1
ATOM 2963  C CG  . GLN D ? 39  ? 183.957 252.013 204.467 1 100.0     39  D 1
ATOM 2964  C CD  . GLN D ? 39  ? 184.846 252.126 203.243 1 100.0     39  D 1
ATOM 2965  O OE1 . GLN D ? 39  ? 184.600 251.483 202.218 1 100.0     39  D 1
ATOM 2966  N NE2 . GLN D ? 39  ? 185.889 252.945 203.341 1 100.0     39  D 1
ATOM 2967  N N   . ALA D ? 40  ? 181.556 252.252 207.281 1 100.0     40  D 1
ATOM 2968  C CA  . ALA D ? 40  ? 180.806 253.407 207.769 1 100.0     40  D 1
ATOM 2969  C C   . ALA D ? 40  ? 181.133 254.656 206.955 1 100.0     40  D 1
ATOM 2970  O O   . ALA D ? 40  ? 182.197 254.741 206.337 1 100.0     40  D 1
ATOM 2971  C CB  . ALA D ? 40  ? 181.101 253.647 209.247 1 100.0     40  D 1
ATOM 2972  N N   . PRO D ? 41  ? 180.280 255.736 206.837 1 100.0     41  D 1
ATOM 2973  C CA  . PRO D ? 41  ? 180.842 256.806 206.010 1 100.0     41  D 1
ATOM 2974  C C   . PRO D ? 41  ? 182.079 257.447 206.635 1 100.0     41  D 1
ATOM 2975  O O   . PRO D ? 41  ? 182.121 257.663 207.849 1 100.0     41  D 1
ATOM 2976  C CB  . PRO D ? 41  ? 179.695 257.815 205.912 1 100.0     41  D 1
ATOM 2977  C CG  . PRO D ? 41  ? 178.533 257.137 206.563 1 100.0     41  D 1
ATOM 2978  C CD  . PRO D ? 41  ? 179.029 255.900 207.253 1 100.0     41  D 1
ATOM 2979  N N   . GLY D ? 42  ? 183.158 257.536 206.015 1 100.0     42  D 1
ATOM 2980  C CA  . GLY D ? 42  ? 184.396 258.196 206.395 1 100.0     42  D 1
ATOM 2981  C C   . GLY D ? 42  ? 185.220 257.395 207.386 1 100.0     42  D 1
ATOM 2982  O O   . GLY D ? 42  ? 186.292 257.833 207.808 1 100.0     42  D 1
ATOM 2983  N N   . LYS D ? 43  ? 184.860 256.106 207.471 1 100.0     43  D 1
ATOM 2984  C CA  . LYS D ? 43  ? 185.521 255.258 208.459 1 100.0     43  D 1
ATOM 2985  C C   . LYS D ? 43  ? 186.042 253.974 207.821 1 100.0     43  D 1
ATOM 2986  O O   . LYS D ? 43  ? 185.902 253.773 206.613 1 100.0     43  D 1
ATOM 2987  C CB  . LYS D ? 43  ? 184.565 254.924 209.605 1 100.0     43  D 1
ATOM 2988  C CG  . LYS D ? 43  ? 183.806 256.125 210.149 1 100.0     43  D 1
ATOM 2989  C CD  . LYS D ? 43  ? 184.030 256.299 211.643 1 100.0     43  D 1
ATOM 2990  C CE  . LYS D ? 43  ? 183.276 257.504 212.187 1 100.0     43  D 1
ATOM 2991  N NZ  . LYS D ? 43  ? 183.829 257.959 213.496 1 100.0     43  D 1
ATOM 2992  N N   . GLY D ? 44  ? 186.474 253.073 208.467 1 100.0     44  D 1
ATOM 2993  C CA  . GLY D ? 44  ? 187.158 251.878 207.999 1 100.0     44  D 1
ATOM 2994  C C   . GLY D ? 44  ? 186.208 250.773 207.579 1 100.0     44  D 1
ATOM 2995  O O   . GLY D ? 44  ? 185.000 250.869 207.796 1 100.0     44  D 1
ATOM 2996  N N   . LEU D ? 45  ? 186.773 249.573 207.188 1 100.0     45  D 1
ATOM 2997  C CA  . LEU D ? 45  ? 186.009 248.380 206.838 1 100.0     45  D 1
ATOM 2998  C C   . LEU D ? 45  ? 185.712 247.542 208.077 1 100.0     45  D 1
ATOM 2999  O O   . LEU D ? 45  ? 186.557 247.421 208.967 1 100.0     45  D 1
ATOM 3000  C CB  . LEU D ? 45  ? 186.770 247.539 205.809 1 100.0     45  D 1
ATOM 3001  C CG  . LEU D ? 45  ? 187.140 248.239 204.501 1 100.0     45  D 1
ATOM 3002  C CD1 . LEU D ? 45  ? 188.076 247.362 203.677 1 100.0     45  D 1
ATOM 3003  C CD2 . LEU D ? 45  ? 185.885 248.585 203.707 1 100.0     45  D 1
ATOM 3004  N N   . LYS D ? 46  ? 184.493 247.062 208.254 1 100.0     46  D 1
ATOM 3005  C CA  . LYS D ? 46  ? 184.033 246.156 209.303 1 100.0     46  D 1
ATOM 3006  C C   . LYS D ? 46  ? 183.314 244.948 208.710 1 100.0     46  D 1
ATOM 3007  O O   . LYS D ? 46  ? 182.331 245.100 207.982 1 100.0     46  D 1
ATOM 3008  C CB  . LYS D ? 46  ? 183.110 246.889 210.278 1 100.0     46  D 1
ATOM 3009  C CG  . LYS D ? 46  ? 182.619 246.027 211.432 1 100.0     46  D 1
ATOM 3010  C CD  . LYS D ? 46  ? 181.690 246.805 212.355 1 100.0     46  D 1
ATOM 3011  C CE  . LYS D ? 46  ? 181.081 245.907 213.423 1 100.0     46  D 1
ATOM 3012  N NZ  . LYS D ? 46  ? 180.296 246.688 214.422 1 100.0     46  D 1
ATOM 3013  N N   . TRP D ? 47  ? 183.968 243.662 208.984 1 100.0     47  D 1
ATOM 3014  C CA  . TRP D ? 47  ? 183.342 242.382 208.667 1 100.0     47  D 1
ATOM 3015  C C   . TRP D ? 47  ? 182.038 242.209 209.439 1 100.0     47  D 1
ATOM 3016  O O   . TRP D ? 47  ? 182.011 242.345 210.664 1 100.0     47  D 1
ATOM 3017  C CB  . TRP D ? 47  ? 184.294 241.225 208.982 1 100.0     47  D 1
ATOM 3018  C CG  . TRP D ? 47  ? 183.736 239.872 208.658 1 100.0     47  D 1
ATOM 3019  C CD1 . TRP D ? 47  ? 183.674 239.280 207.428 1 100.0     47  D 1
ATOM 3020  C CD2 . TRP D ? 47  ? 183.157 238.944 209.579 1 100.0     47  D 1
ATOM 3021  N NE1 . TRP D ? 47  ? 183.091 238.038 207.529 1 100.0     47  D 1
ATOM 3022  C CE2 . TRP D ? 47  ? 182.765 237.808 208.837 1 100.0     47  D 1
ATOM 3023  C CE3 . TRP D ? 47  ? 182.933 238.962 210.962 1 100.0     47  D 1
ATOM 3024  C CZ2 . TRP D ? 47  ? 182.160 236.699 209.434 1 100.0     47  D 1
ATOM 3025  C CZ3 . TRP D ? 47  ? 182.331 237.858 211.553 1 100.0     47  D 1
ATOM 3026  C CH2 . TRP D ? 47  ? 181.952 236.743 210.787 1 100.0     47  D 1
ATOM 3027  N N   . VAL D ? 48  ? 180.918 241.885 208.615 1 100.0     48  D 1
ATOM 3028  C CA  . VAL D ? 48  ? 179.613 241.660 209.227 1 100.0     48  D 1
ATOM 3029  C C   . VAL D ? 48  ? 179.400 240.165 209.456 1 100.0     48  D 1
ATOM 3030  O O   . VAL D ? 48  ? 179.010 239.747 210.549 1 100.0     48  D 1
ATOM 3031  C CB  . VAL D ? 48  ? 178.471 242.233 208.358 1 100.0     48  D 1
ATOM 3032  C CG1 . VAL D ? 48  ? 177.116 241.994 209.020 1 100.0     48  D 1
ATOM 3033  C CG2 . VAL D ? 48  ? 178.691 243.724 208.106 1 100.0     48  D 1
ATOM 3034  N N   . SER D ? 49  ? 179.368 239.471 208.333 1 100.0     49  D 1
ATOM 3035  C CA  . SER D ? 49  ? 178.867 238.101 208.380 1 100.0     49  D 1
ATOM 3036  C C   . SER D ? 49  ? 179.417 237.271 207.226 1 100.0     49  D 1
ATOM 3037  O O   . SER D ? 49  ? 179.758 237.812 206.172 1 100.0     49  D 1
ATOM 3038  C CB  . SER D ? 49  ? 177.338 238.088 208.345 1 100.0     49  D 1
ATOM 3039  O OG  . SER D ? 49  ? 176.845 236.762 208.428 1 100.0     49  D 1
ATOM 3040  N N   . SER D ? 50  ? 179.526 235.868 207.460 1 100.0     50  D 1
ATOM 3041  C CA  . SER D ? 50  ? 179.957 234.900 206.456 1 100.0     50  D 1
ATOM 3042  C C   . SER D ? 50  ? 179.073 233.658 206.471 1 100.0     50  D 1
ATOM 3043  O O   . SER D ? 50  ? 178.533 233.286 207.514 1 100.0     50  D 1
ATOM 3044  C CB  . SER D ? 50  ? 181.415 234.501 206.687 1 100.0     50  D 1
ATOM 3045  O OG  . SER D ? 50  ? 181.705 234.126 207.536 1 100.0     50  D 1
ATOM 3046  N N   . ILE D ? 51  ? 178.749 233.181 205.265 1 100.0     51  D 1
ATOM 3047  C CA  . ILE D ? 51  ? 178.029 231.929 205.057 1 100.0     51  D 1
ATOM 3048  C C   . ILE D ? 51  ? 178.875 230.983 204.208 1 100.0     51  D 1
ATOM 3049  O O   . ILE D ? 51  ? 179.430 231.386 203.184 1 100.0     51  D 1
ATOM 3050  C CB  . ILE D ? 51  ? 176.658 232.170 204.386 1 100.0     51  D 1
ATOM 3051  C CG1 . ILE D ? 51  ? 175.821 230.886 204.406 1 100.0     51  D 1
ATOM 3052  C CG2 . ILE D ? 51  ? 176.841 232.682 202.954 1 100.0     51  D 1
ATOM 3053  C CD1 . ILE D ? 51  ? 174.318 231.127 204.407 1 100.0     51  D 1
ATOM 3054  N N   . SER D ? 52  ? 178.894 229.686 204.648 1 100.0     52  D 1
ATOM 3055  C CA  . SER D ? 52  ? 179.808 228.801 203.934 1 100.0     52  D 1
ATOM 3056  C C   . SER D ? 52  ? 179.198 228.318 202.622 1 100.0     52  D 1
ATOM 3057  O O   . SER D ? 52  ? 178.017 228.542 202.361 1 100.0     52  D 1
ATOM 3058  C CB  . SER D ? 52  ? 180.180 227.600 204.804 1 100.0     52  D 1
ATOM 3059  O OG  . SER D ? 52  ? 179.155 226.632 204.791 1 100.0     52  D 1
ATOM 3060  N N   . ALA D ? 53  ? 179.851 227.626 201.731 1 100.0     53  D 1
ATOM 3061  C CA  . ALA D ? 53  ? 179.364 227.413 200.371 1 100.0     53  D 1
ATOM 3062  C C   . ALA D ? 53  ? 178.132 226.513 200.364 1 100.0     53  D 1
ATOM 3063  O O   . ALA D ? 53  ? 177.645 226.122 199.616 1 100.0     53  D 1
ATOM 3064  C CB  . ALA D ? 53  ? 180.464 226.811 199.500 1 100.0     53  D 1
ATOM 3065  N N   . ASP D ? 54  ? 177.807 225.677 201.229 1 100.0     54  D 1
ATOM 3066  C CA  . ASP D ? 54  ? 176.463 225.114 201.156 1 100.0     54  D 1
ATOM 3067  C C   . ASP D ? 54  ? 175.599 225.602 202.317 1 100.0     54  D 1
ATOM 3068  O O   . ASP D ? 54  ? 174.447 225.187 202.457 1 100.0     54  D 1
ATOM 3069  C CB  . ASP D ? 54  ? 176.521 223.585 201.151 1 100.0     54  D 1
ATOM 3070  C CG  . ASP D ? 54  ? 177.074 223.017 199.856 1 100.0     54  D 1
ATOM 3071  O OD1 . ASP D ? 54  ? 176.957 223.677 198.801 1 100.0     54  D 1
ATOM 3072  O OD2 . ASP D ? 54  ? 177.630 221.898 199.890 1 100.0     54  D 1
ATOM 3073  N N   . GLY D ? 55  ? 176.171 226.503 203.165 1 100.0     55  D 1
ATOM 3074  C CA  . GLY D ? 55  ? 175.295 227.096 204.162 1 100.0     55  D 1
ATOM 3075  C C   . GLY D ? 55  ? 175.332 226.373 205.495 1 100.0     55  D 1
ATOM 3076  O O   . GLY D ? 55  ? 174.576 226.706 206.410 1 100.0     55  D 1
ATOM 3077  N N   . THR D ? 56  ? 176.440 225.531 205.720 1 100.0     56  D 1
ATOM 3078  C CA  . THR D ? 56  ? 176.396 224.799 206.981 1 100.0     56  D 1
ATOM 3079  C C   . THR D ? 56  ? 177.041 225.611 208.100 1 100.0     56  D 1
ATOM 3080  O O   . THR D ? 56  ? 176.830 225.328 209.281 1 100.0     56  D 1
ATOM 3081  C CB  . THR D ? 56  ? 177.102 223.436 206.860 1 100.0     56  D 1
ATOM 3082  O OG1 . THR D ? 56  ? 178.429 223.633 206.357 1 100.0     56  D 1
ATOM 3083  C CG2 . THR D ? 56  ? 176.345 222.507 205.916 1 100.0     56  D 1
ATOM 3084  N N   . TYR D ? 57  ? 177.838 226.585 207.727 1 100.0     57  D 1
ATOM 3085  C CA  . TYR D ? 57  ? 178.577 227.368 208.711 1 100.0     57  D 1
ATOM 3086  C C   . TYR D ? 57  ? 178.267 228.853 208.570 1 100.0     57  D 1
ATOM 3087  O O   . TYR D ? 57  ? 178.473 229.438 207.506 1 100.0     57  D 1
ATOM 3088  C CB  . TYR D ? 57  ? 180.083 227.132 208.564 1 100.0     57  D 1
ATOM 3089  C CG  . TYR D ? 57  ? 180.483 225.681 208.661 1 100.0     57  D 1
ATOM 3090  C CD1 . TYR D ? 57  ? 180.604 225.054 209.899 1 100.0     57  D 1
ATOM 3091  C CD2 . TYR D ? 57  ? 180.742 224.934 207.518 1 100.0     57  D 1
ATOM 3092  C CE1 . TYR D ? 57  ? 180.975 223.718 209.994 1 100.0     57  D 1
ATOM 3093  C CE2 . TYR D ? 57  ? 181.112 223.597 207.602 1 100.0     57  D 1
ATOM 3094  C CZ  . TYR D ? 57  ? 181.226 222.998 208.842 1 100.0     57  D 1
ATOM 3095  O OH  . TYR D ? 57  ? 181.592 221.675 208.930 1 100.0     57  D 1
ATOM 3096  N N   . ILE D ? 58  ? 177.585 229.449 209.491 1 100.0     58  D 1
ATOM 3097  C CA  . ILE D ? 58  ? 177.194 230.855 209.470 1 100.0     58  D 1
ATOM 3098  C C   . ILE D ? 58  ? 177.934 231.612 210.571 1 100.0     58  D 1
ATOM 3099  O O   . ILE D ? 58  ? 177.870 231.234 211.743 1 100.0     58  D 1
ATOM 3100  C CB  . ILE D ? 58  ? 175.667 231.019 209.639 1 100.0     58  D 1
ATOM 3101  C CG1 . ILE D ? 58  ? 174.926 230.346 208.479 1 100.0     58  D 1
ATOM 3102  C CG2 . ILE D ? 58  ? 175.292 232.501 209.743 1 100.0     58  D 1
ATOM 3103  C CD1 . ILE D ? 58  ? 173.424 230.221 208.693 1 100.0     58  D 1
ATOM 3104  N N   . ASN D ? 59  ? 178.574 232.606 210.343 1 100.0     59  D 1
ATOM 3105  C CA  . ASN D ? 59  ? 179.280 233.372 211.365 1 100.0     59  D 1
ATOM 3106  C C   . ASN D ? 59  ? 178.917 234.853 211.306 1 100.0     59  D 1
ATOM 3107  O O   . ASN D ? 59  ? 178.644 235.387 210.230 1 100.0     59  D 1
ATOM 3108  C CB  . ASN D ? 59  ? 180.793 233.189 211.223 1 100.0     59  D 1
ATOM 3109  C CG  . ASN D ? 59  ? 181.232 231.758 211.454 1 100.0     59  D 1
ATOM 3110  O OD1 . ASN D ? 59  ? 181.145 231.241 212.569 1 100.0     59  D 1
ATOM 3111  N ND2 . ASN D ? 59  ? 181.708 231.106 210.401 1 100.0     59  D 1
ATOM 3112  N N   . TYR D ? 60  ? 178.724 235.432 212.462 1 100.0     60  D 1
ATOM 3113  C CA  . TYR D ? 60  ? 178.326 236.816 212.694 1 100.0     60  D 1
ATOM 3114  C C   . TYR D ? 60  ? 179.346 237.538 213.566 1 100.0     60  D 1
ATOM 3115  O O   . TYR D ? 60  ? 179.994 236.921 214.415 1 100.0     60  D 1
ATOM 3116  C CB  . TYR D ? 60  ? 176.943 236.875 213.350 1 100.0     60  D 1
ATOM 3117  C CG  . TYR D ? 60  ? 175.833 236.345 212.475 1 100.0     60  D 1
ATOM 3118  C CD1 . TYR D ? 60  ? 175.296 237.121 211.451 1 100.0     60  D 1
ATOM 3119  C CD2 . TYR D ? 60  ? 175.319 235.068 212.672 1 100.0     60  D 1
ATOM 3120  C CE1 . TYR D ? 60  ? 174.272 236.637 210.643 1 100.0     60  D 1
ATOM 3121  C CE2 . TYR D ? 60  ? 174.295 234.574 211.871 1 100.0     60  D 1
ATOM 3122  C CZ  . TYR D ? 60  ? 173.779 235.364 210.860 1 100.0     60  D 1
ATOM 3123  O OH  . TYR D ? 60  ? 172.765 234.880 210.064 1 100.0     60  D 1
ATOM 3124  N N   . ALA D ? 61  ? 179.468 238.763 213.324 1 100.0     61  D 1
ATOM 3125  C CA  . ALA D ? 61  ? 180.216 239.648 214.214 1 100.0     61  D 1
ATOM 3126  C C   . ALA D ? 61  ? 179.405 239.985 215.461 1 100.0     61  D 1
ATOM 3127  O O   . ALA D ? 61  ? 178.183 240.130 215.395 1 100.0     61  D 1
ATOM 3128  C CB  . ALA D ? 61  ? 180.615 240.926 213.480 1 100.0     61  D 1
ATOM 3129  N N   . ASP D ? 62  ? 180.122 240.236 216.640 1 100.0     62  D 1
ATOM 3130  C CA  . ASP D ? 62  ? 179.339 240.368 217.864 1 100.0     62  D 1
ATOM 3131  C C   . ASP D ? 62  ? 178.430 241.594 217.805 1 100.0     62  D 1
ATOM 3132  O O   . ASP D ? 62  ? 177.329 241.585 218.360 1 100.0     62  D 1
ATOM 3133  C CB  . ASP D ? 62  ? 180.259 240.453 219.084 1 100.0     62  D 1
ATOM 3134  C CG  . ASP D ? 62  ? 180.802 239.102 219.513 1 100.0     62  D 1
ATOM 3135  O OD1 . ASP D ? 62  ? 180.154 238.069 219.240 1 100.0     62  D 1
ATOM 3136  O OD2 . ASP D ? 62  ? 181.888 239.070 220.131 1 100.0     62  D 1
ATOM 3137  N N   . SER D ? 63  ? 178.809 242.603 217.053 1 100.0     63  D 1
ATOM 3138  C CA  . SER D ? 63  ? 178.035 243.838 216.974 1 100.0     63  D 1
ATOM 3139  C C   . SER D ? 63  ? 176.743 243.631 216.190 1 100.0     63  D 1
ATOM 3140  O O   . SER D ? 63  ? 175.741 244.301 216.447 1 100.0     63  D 1
ATOM 3141  C CB  . SER D ? 63  ? 178.862 244.949 216.326 1 100.0     63  D 1
ATOM 3142  O OG  . SER D ? 63  ? 179.230 244.596 215.003 1 100.0     63  D 1
ATOM 3143  N N   . VAL D ? 64  ? 176.563 242.428 215.427 1 100.0     64  D 1
ATOM 3144  C CA  . VAL D ? 64  ? 175.382 242.337 214.574 1 100.0     64  D 1
ATOM 3145  C C   . VAL D ? 64  ? 174.555 241.114 214.965 1 100.0     64  D 1
ATOM 3146  O O   . VAL D ? 64  ? 173.539 240.817 214.332 1 100.0     64  D 1
ATOM 3147  C CB  . VAL D ? 64  ? 175.766 242.265 213.079 1 100.0     64  D 1
ATOM 3148  C CG1 . VAL D ? 64  ? 176.384 243.584 212.617 1 100.0     64  D 1
ATOM 3149  C CG2 . VAL D ? 64  ? 176.728 241.105 212.831 1 100.0     64  D 1
ATOM 3150  N N   . LYS D ? 65  ? 175.237 240.321 215.947 1 100.0     65  D 1
ATOM 3151  C CA  . LYS D ? 65  ? 174.749 238.983 216.265 1 100.0     65  D 1
ATOM 3152  C C   . LYS D ? 65  ? 173.371 239.040 216.919 1 100.0     65  D 1
ATOM 3153  O O   . LYS D ? 65  ? 173.181 239.734 217.920 1 100.0     65  D 1
ATOM 3154  C CB  . LYS D ? 65  ? 175.734 238.256 217.182 1 100.0     65  D 1
ATOM 3155  C CG  . LYS D ? 65  ? 175.377 236.800 217.444 1 100.0     65  D 1
ATOM 3156  C CD  . LYS D ? 65  ? 176.490 236.077 218.189 1 100.0     65  D 1
ATOM 3157  C CE  . LYS D ? 65  ? 176.270 234.571 218.202 1 100.0     65  D 1
ATOM 3158  N NZ  . LYS D ? 65  ? 177.354 233.859 218.939 1 100.0     65  D 1
ATOM 3159  N N   . GLY D ? 66  ? 172.487 238.697 216.970 1 100.0     66  D 1
ATOM 3160  C CA  . GLY D ? 66  ? 171.080 238.660 217.336 1 100.0     66  D 1
ATOM 3161  C C   . GLY D ? 66  ? 170.210 239.531 216.449 1 100.0     66  D 1
ATOM 3162  O O   . GLY D ? 66  ? 168.995 239.604 216.641 1 100.0     66  D 1
ATOM 3163  N N   . ARG D ? 67  ? 170.822 240.349 215.514 1 100.0     67  D 1
ATOM 3164  C CA  . ARG D ? 67  ? 169.864 241.170 214.780 1 100.0     67  D 1
ATOM 3165  C C   . ARG D ? 67  ? 169.970 240.926 213.279 1 100.0     67  D 1
ATOM 3166  O O   . ARG D ? 67  ? 169.133 241.399 212.507 1 100.0     67  D 1
ATOM 3167  C CB  . ARG D ? 67  ? 170.082 242.653 215.087 1 100.0     67  D 1
ATOM 3168  C CG  . ARG D ? 67  ? 170.383 242.944 216.541 1 100.0     67  D 1
ATOM 3169  C CD  . ARG D ? 67  ? 170.927 244.352 216.737 1 100.0     67  D 1
ATOM 3170  N NE  . ARG D ? 67  ? 172.198 244.534 216.066 1 100.0     67  D 1
ATOM 3171  C CZ  . ARG D ? 67  ? 172.814 245.699 215.916 1 100.0     67  D 1
ATOM 3172  N NH1 . ARG D ? 67  ? 172.285 246.814 216.389 1 100.0     67  D 1
ATOM 3173  N NH2 . ARG D ? 67  ? 173.969 245.751 215.288 1 100.0     67  D 1
ATOM 3174  N N   . PHE D ? 68  ? 171.081 240.422 212.758 1 100.0     68  D 1
ATOM 3175  C CA  . PHE D ? 68  ? 171.222 240.154 211.331 1 100.0     68  D 1
ATOM 3176  C C   . PHE D ? 68  ? 171.189 238.656 211.056 1 100.0     68  D 1
ATOM 3177  O O   . PHE D ? 68  ? 171.704 237.863 211.847 1 100.0     68  D 1
ATOM 3178  C CB  . PHE D ? 68  ? 172.524 240.758 210.796 1 100.0     68  D 1
ATOM 3179  C CG  . PHE D ? 68  ? 172.547 242.263 210.810 1 100.0     68  D 1
ATOM 3180  C CD1 . PHE D ? 68  ? 171.561 242.980 211.476 1 100.0     68  D 1
ATOM 3181  C CD2 . PHE D ? 68  ? 173.554 242.960 210.157 1 100.0     68  D 1
ATOM 3182  C CE1 . PHE D ? 68  ? 171.579 244.373 211.491 1 100.0     68  D 1
ATOM 3183  C CE2 . PHE D ? 68  ? 173.579 244.352 210.167 1 100.0     68  D 1
ATOM 3184  C CZ  . PHE D ? 68  ? 172.590 245.056 210.834 1 100.0     68  D 1
ATOM 3185  N N   . THR D ? 69  ? 170.589 238.240 209.959 1 100.0     69  D 1
ATOM 3186  C CA  . THR D ? 69  ? 170.610 236.877 209.440 1 100.0     69  D 1
ATOM 3187  C C   . THR D ? 69  ? 171.131 236.853 208.005 1 100.0     69  D 1
ATOM 3188  O O   . THR D ? 69  ? 170.619 237.568 207.141 1 100.0     69  D 1
ATOM 3189  C CB  . THR D ? 69  ? 169.210 236.238 209.491 1 100.0     69  D 1
ATOM 3190  O OG1 . THR D ? 69  ? 168.723 236.274 210.838 1 100.0     69  D 1
ATOM 3191  C CG2 . THR D ? 69  ? 169.249 234.789 209.016 1 100.0     69  D 1
ATOM 3192  N N   . ILE D ? 70  ? 172.069 235.869 207.852 1 100.0     70  D 1
ATOM 3193  C CA  . ILE D ? 70  ? 172.697 235.717 206.544 1 100.0     70  D 1
ATOM 3194  C C   . ILE D ? 70  ? 172.203 234.435 205.879 1 100.0     70  D 1
ATOM 3195  O O   . ILE D ? 70  ? 172.204 233.368 206.497 1 100.0     70  D 1
ATOM 3196  C CB  . ILE D ? 70  ? 174.238 235.704 206.655 1 100.0     70  D 1
ATOM 3197  C CG1 . ILE D ? 70  ? 174.875 235.742 205.261 1 100.0     70  D 1
ATOM 3198  C CG2 . ILE D ? 70  ? 174.712 234.478 207.441 1 100.0     70  D 1
ATOM 3199  C CD1 . ILE D ? 70  ? 176.261 236.370 205.231 1 100.0     70  D 1
ATOM 3200  N N   . SER D ? 71  ? 171.618 234.520 204.761 1 100.0     71  D 1
ATOM 3201  C CA  . SER D ? 71  ? 171.225 233.321 204.027 1 100.0     71  D 1
ATOM 3202  C C   . SER D ? 71  ? 171.790 233.329 202.611 1 100.0     71  D 1
ATOM 3203  O O   . SER D ? 71  ? 172.110 234.390 202.071 1 100.0     71  D 1
ATOM 3204  C CB  . SER D ? 71  ? 169.701 233.199 203.977 1 100.0     71  D 1
ATOM 3205  O OG  . SER D ? 71  ? 169.133 234.287 203.268 1 100.0     71  D 1
ATOM 3206  N N   . ARG D ? 72  ? 171.672 232.179 202.019 1 100.0     72  D 1
ATOM 3207  C CA  . ARG D ? 72  ? 172.130 232.054 200.639 1 100.0     72  D 1
ATOM 3208  C C   . ARG D ? 72  ? 171.191 231.167 199.828 1 100.0     72  D 1
ATOM 3209  O O   . ARG D ? 72  ? 170.587 230.240 200.365 1 100.0     72  D 1
ATOM 3210  C CB  . ARG D ? 72  ? 173.552 231.490 200.594 1 100.0     72  D 1
ATOM 3211  C CG  . ARG D ? 72  ? 174.185 231.525 199.216 1 100.0     72  D 1
ATOM 3212  C CD  . ARG D ? 72  ? 175.620 231.019 199.240 1 100.0     72  D 1
ATOM 3213  N NE  . ARG D ? 72  ? 175.963 230.317 198.094 1 100.0     72  D 1
ATOM 3214  C CZ  . ARG D ? 72  ? 177.126 229.723 197.881 1 100.0     72  D 1
ATOM 3215  N NH1 . ARG D ? 72  ? 178.086 229.736 198.736 1 100.0     72  D 1
ATOM 3216  N NH2 . ARG D ? 72  ? 177.333 229.112 196.805 1 100.0     72  D 1
ATOM 3217  N N   . ASP D ? 73  ? 170.781 231.340 198.583 1 100.0     73  D 1
ATOM 3218  C CA  . ASP D ? 73  ? 170.081 230.388 197.726 1 100.0     73  D 1
ATOM 3219  C C   . ASP D ? 73  ? 170.946 229.982 196.535 1 100.0     73  D 1
ATOM 3220  O O   . ASP D ? 73  ? 171.101 230.750 195.584 1 100.0     73  D 1
ATOM 3221  C CB  . ASP D ? 73  ? 168.757 230.979 197.238 1 100.0     73  D 1
ATOM 3222  C CG  . ASP D ? 73  ? 167.897 229.973 196.494 1 100.0     73  D 1
ATOM 3223  O OD1 . ASP D ? 73  ? 168.360 228.838 196.249 1 100.0     73  D 1
ATOM 3224  O OD2 . ASP D ? 73  ? 166.747 230.318 196.147 1 100.0     73  D 1
ATOM 3225  N N   . ASN D ? 74  ? 171.530 228.797 196.604 1 100.0     74  D 1
ATOM 3226  C CA  . ASN D ? 74  ? 172.529 228.443 195.601 1 100.0     74  D 1
ATOM 3227  C C   . ASN D ? 74  ? 171.896 228.238 194.228 1 100.0     74  D 1
ATOM 3228  O O   . ASN D ? 74  ? 172.530 228.493 193.203 1 100.0     74  D 1
ATOM 3229  C CB  . ASN D ? 74  ? 173.295 227.188 196.026 1 100.0     74  D 1
ATOM 3230  C CG  . ASN D ? 74  ? 174.233 227.443 197.189 1 100.0     74  D 1
ATOM 3231  O OD1 . ASN D ? 74  ? 174.899 228.480 197.250 1 100.0     74  D 1
ATOM 3232  N ND2 . ASN D ? 74  ? 174.293 226.499 198.120 1 100.0     74  D 1
ATOM 3233  N N   . ALA D ? 75  ? 170.534 228.013 194.229 1 100.0     75  D 1
ATOM 3234  C CA  . ALA D ? 75  ? 169.909 227.776 192.930 1 100.0     75  D 1
ATOM 3235  C C   . ALA D ? 75  ? 169.716 229.083 192.166 1 100.0     75  D 1
ATOM 3236  O O   . ALA D ? 75  ? 169.787 229.106 190.935 1 100.0     75  D 1
ATOM 3237  C CB  . ALA D ? 75  ? 168.569 227.064 193.107 1 100.0     75  D 1
ATOM 3238  N N   . LYS D ? 76  ? 169.531 230.253 192.855 1 100.0     76  D 1
ATOM 3239  C CA  . LYS D ? 76  ? 169.243 231.568 192.290 1 100.0     76  D 1
ATOM 3240  C C   . LYS D ? 76  ? 170.517 232.395 192.144 1 100.0     76  D 1
ATOM 3241  O O   . LYS D ? 76  ? 170.501 233.466 191.535 1 100.0     76  D 1
ATOM 3242  C CB  . LYS D ? 76  ? 168.230 232.315 193.159 1 100.0     76  D 1
ATOM 3243  C CG  . LYS D ? 76  ? 166.839 231.698 193.158 1 100.0     76  D 1
ATOM 3244  C CD  . LYS D ? 76  ? 165.846 232.557 193.930 1 100.0     76  D 1
ATOM 3245  C CE  . LYS D ? 76  ? 164.477 231.893 194.012 1 100.0     76  D 1
ATOM 3246  N NZ  . LYS D ? 76  ? 163.547 232.652 194.900 1 100.0     76  D 1
ATOM 3247  N N   . ASN D ? 77  ? 171.621 231.889 192.719 1 100.0     77  D 1
ATOM 3248  C CA  . ASN D ? 77  ? 172.932 232.514 192.862 1 100.0     77  D 1
ATOM 3249  C C   . ASN D ? 77  ? 172.855 233.798 193.683 1 100.0     77  D 1
ATOM 3250  O O   . ASN D ? 77  ? 173.593 234.750 193.423 1 100.0     77  D 1
ATOM 3251  C CB  . ASN D ? 77  ? 173.543 232.797 191.488 1 100.0     77  D 1
ATOM 3252  C CG  . ASN D ? 77  ? 173.998 231.537 190.780 1 100.0     77  D 1
ATOM 3253  O OD1 . ASN D ? 77  ? 174.167 230.486 191.404 1 100.0     77  D 1
ATOM 3254  N ND2 . ASN D ? 77  ? 174.200 231.632 189.471 1 100.0     77  D 1
ATOM 3255  N N   . SER D ? 78  ? 172.382 233.823 194.756 1 100.0     78  D 1
ATOM 3256  C CA  . SER D ? 78  ? 171.965 235.005 195.503 1 100.0     78  D 1
ATOM 3257  C C   . SER D ? 78  ? 172.313 234.876 196.982 1 100.0     78  D 1
ATOM 3258  O O   . SER D ? 78  ? 172.154 233.806 197.571 1 100.0     78  D 1
ATOM 3259  C CB  . SER D ? 78  ? 170.462 235.239 195.343 1 100.0     78  D 1
ATOM 3260  O OG  . SER D ? 78  ? 170.176 236.173 194.583 1 100.0     78  D 1
ATOM 3261  N N   . LEU D ? 79  ? 172.941 235.920 197.564 1 100.0     79  D 1
ATOM 3262  C CA  . LEU D ? 79  ? 173.248 236.109 198.978 1 100.0     79  D 1
ATOM 3263  C C   . LEU D ? 79  ? 172.344 237.173 199.592 1 100.0     79  D 1
ATOM 3264  O O   . LEU D ? 79  ? 172.143 238.238 199.004 1 100.0     79  D 1
ATOM 3265  C CB  . LEU D ? 79  ? 174.716 236.503 199.160 1 100.0     79  D 1
ATOM 3266  C CG  . LEU D ? 79  ? 175.115 237.007 200.547 1 100.0     79  D 1
ATOM 3267  C CD1 . LEU D ? 79  ? 175.280 235.835 201.510 1 100.0     79  D 1
ATOM 3268  C CD2 . LEU D ? 79  ? 176.399 237.826 200.469 1 100.0     79  D 1
ATOM 3269  N N   . TYR D ? 80  ? 171.780 236.834 200.770 1 100.0     80  D 1
ATOM 3270  C CA  . TYR D ? 80  ? 170.788 237.661 201.446 1 100.0     80  D 1
ATOM 3271  C C   . TYR D ? 80  ? 171.311 238.150 202.792 1 100.0     80  D 1
ATOM 3272  O O   . TYR D ? 80  ? 172.106 237.467 203.441 1 100.0     80  D 1
ATOM 3273  C CB  . TYR D ? 80  ? 169.484 236.882 201.645 1 100.0     80  D 1
ATOM 3274  C CG  . TYR D ? 80  ? 168.812 236.482 200.354 1 100.0     80  D 1
ATOM 3275  C CD1 . TYR D ? 80  ? 168.048 237.396 199.632 1 100.0     80  D 1
ATOM 3276  C CD2 . TYR D ? 80  ? 168.940 235.192 199.853 1 100.0     80  D 1
ATOM 3277  C CE1 . TYR D ? 80  ? 167.425 237.033 198.443 1 100.0     80  D 1
ATOM 3278  C CE2 . TYR D ? 80  ? 168.322 234.817 198.664 1 100.0     80  D 1
ATOM 3279  C CZ  . TYR D ? 80  ? 167.569 235.743 197.967 1 100.0     80  D 1
ATOM 3280  O OH  . TYR D ? 80  ? 166.955 235.377 196.790 1 100.0     80  D 1
ATOM 3281  N N   . LEU D ? 81  ? 170.988 239.360 203.208 1 100.0     81  D 1
ATOM 3282  C CA  . LEU D ? 81  ? 171.195 239.803 204.583 1 100.0     81  D 1
ATOM 3283  C C   . LEU D ? 81  ? 169.939 240.468 205.135 1 100.0     81  D 1
ATOM 3284  O O   . LEU D ? 81  ? 169.434 241.431 204.553 1 100.0     81  D 1
ATOM 3285  C CB  . LEU D ? 81  ? 172.377 240.774 204.660 1 100.0     81  D 1
ATOM 3286  C CG  . LEU D ? 81  ? 172.809 241.204 206.063 1 100.0     81  D 1
ATOM 3287  C CD1 . LEU D ? 81  ? 173.308 240.001 206.856 1 100.0     81  D 1
ATOM 3288  C CD2 . LEU D ? 81  ? 173.885 242.282 205.984 1 100.0     81  D 1
ATOM 3289  N N   . GLN D ? 82  ? 169.343 239.801 206.129 1 100.0     82  D 1
ATOM 3290  C CA  . GLN D ? 82  ? 168.131 240.360 206.720 1 100.0     82  D 1
ATOM 3291  C C   . GLN D ? 82  ? 168.453 241.167 207.975 1 100.0     82  D 1
ATOM 3292  O O   . GLN D ? 82  ? 168.990 240.628 208.945 1 100.0     82  D 1
ATOM 3293  C CB  . GLN D ? 82  ? 167.134 239.249 207.052 1 100.0     82  D 1
ATOM 3294  C CG  . GLN D ? 82  ? 165.933 239.722 207.860 1 100.0     82  D 1
ATOM 3295  C CD  . GLN D ? 82  ? 164.946 240.524 207.032 1 100.0     82  D 1
ATOM 3296  O OE1 . GLN D ? 82  ? 164.628 240.158 205.896 1 100.0     82  D 1
ATOM 3297  N NE2 . GLN D ? 82  ? 164.456 241.624 207.593 1 100.0     82  D 1
ATOM 3298  N N   . MET D ? 83  ? 168.270 242.372 208.006 1 100.0     83  D 1
ATOM 3299  C CA  . MET D ? 83  ? 168.609 243.277 209.101 1 100.0     83  D 1
ATOM 3300  C C   . MET D ? 83  ? 167.377 243.604 209.938 1 100.0     83  D 1
ATOM 3301  O O   . MET D ? 83  ? 166.378 244.100 209.414 1 100.0     83  D 1
ATOM 3302  C CB  . MET D ? 83  ? 169.230 244.566 208.560 1 100.0     83  D 1
ATOM 3303  C CG  . MET D ? 83  ? 170.527 244.349 207.798 1 100.0     83  D 1
ATOM 3304  S SD  . MET D ? 83  ? 171.332 245.926 207.317 1 100.0     83  D 1
ATOM 3305  C CE  . MET D ? 83  ? 170.164 246.511 206.058 1 100.0     83  D 1
ATOM 3306  N N   . LYS D ? 84  ? 167.478 243.444 211.212 1 100.0     84  D 1
ATOM 3307  C CA  . LYS D ? 84  ? 166.398 243.851 212.106 1 100.0     84  D 1
ATOM 3308  C C   . LYS D ? 84  ? 166.927 244.709 213.252 1 100.0     84  D 1
ATOM 3309  O O   . LYS D ? 84  ? 168.057 244.519 213.707 1 100.0     84  D 1
ATOM 3310  C CB  . LYS D ? 84  ? 165.671 242.626 212.662 1 100.0     84  D 1
ATOM 3311  C CG  . LYS D ? 84  ? 165.013 241.761 211.597 1 100.0     84  D 1
ATOM 3312  C CD  . LYS D ? 84  ? 164.193 240.637 212.218 1 100.0     84  D 1
ATOM 3313  C CE  . LYS D ? 84  ? 163.457 239.829 211.158 1 100.0     84  D 1
ATOM 3314  N NZ  . LYS D ? 84  ? 162.521 238.837 211.767 1 100.0     84  D 1
ATOM 3315  N N   . ASP D ? 85  ? 166.070 245.380 213.982 1 100.0     85  D 1
ATOM 3316  C CA  . ASP D ? 85  ? 166.470 246.300 215.042 1 100.0     85  D 1
ATOM 3317  C C   . ASP D ? 85  ? 167.668 247.144 214.613 1 100.0     85  D 1
ATOM 3318  O O   . ASP D ? 85  ? 168.708 247.136 215.274 1 100.0     85  D 1
ATOM 3319  C CB  . ASP D ? 85  ? 166.800 245.532 216.324 1 100.0     85  D 1
ATOM 3320  C CG  . ASP D ? 85  ? 165.658 244.650 216.797 1 100.0     85  D 1
ATOM 3321  O OD1 . ASP D ? 85  ? 164.480 245.004 216.572 1 100.0     85  D 1
ATOM 3322  O OD2 . ASP D ? 85  ? 165.938 243.594 217.404 1 100.0     85  D 1
ATOM 3323  N N   . LEU D ? 86  ? 167.438 247.906 213.597 1 100.0     86  D 1
ATOM 3324  C CA  . LEU D ? 86  ? 168.531 248.733 213.097 1 100.0     86  D 1
ATOM 3325  C C   . LEU D ? 86  ? 168.796 249.907 214.034 1 100.0     86  D 1
ATOM 3326  O O   . LEU D ? 86  ? 167.865 250.610 214.434 1 100.0     86  D 1
ATOM 3327  C CB  . LEU D ? 86  ? 168.214 249.249 211.691 1 100.0     86  D 1
ATOM 3328  C CG  . LEU D ? 86  ? 168.132 248.195 210.585 1 100.0     86  D 1
ATOM 3329  C CD1 . LEU D ? 86  ? 167.698 248.838 209.272 1 100.0     86  D 1
ATOM 3330  C CD2 . LEU D ? 86  ? 169.471 247.485 210.422 1 100.0     86  D 1
ATOM 3331  N N   . ARG D ? 87  ? 169.975 250.292 214.061 1 100.0     87  D 1
ATOM 3332  C CA  . ARG D ? 87  ? 170.425 251.441 214.841 1 100.0     87  D 1
ATOM 3333  C C   . ARG D ? 87  ? 171.077 252.488 213.946 1 100.0     87  D 1
ATOM 3334  O O   . ARG D ? 87  ? 171.417 252.205 212.795 1 100.0     87  D 1
ATOM 3335  C CB  . ARG D ? 87  ? 171.403 251.001 215.932 1 100.0     87  D 1
ATOM 3336  C CG  . ARG D ? 87  ? 170.744 250.277 217.095 1 100.0     87  D 1
ATOM 3337  C CD  . ARG D ? 87  ? 171.765 249.827 218.131 1 100.0     87  D 1
ATOM 3338  N NE  . ARG D ? 87  ? 172.744 248.908 217.559 1 100.0     87  D 1
ATOM 3339  C CZ  . ARG D ? 87  ? 173.680 248.268 218.254 1 100.0     87  D 1
ATOM 3340  N NH1 . ARG D ? 87  ? 173.783 248.437 219.567 1 100.0     87  D 1
ATOM 3341  N NH2 . ARG D ? 87  ? 174.520 247.454 217.632 1 100.0     87  D 1
ATOM 3342  N N   . ALA D ? 88  ? 171.498 253.500 214.573 1 100.0     88  D 1
ATOM 3343  C CA  . ALA D ? 88  ? 172.152 254.557 213.806 1 100.0     88  D 1
ATOM 3344  C C   . ALA D ? 88  ? 173.598 254.189 213.487 1 100.0     88  D 1
ATOM 3345  O O   . ALA D ? 88  ? 174.195 254.740 212.559 1 100.0     88  D 1
ATOM 3346  C CB  . ALA D ? 88  ? 172.098 255.879 214.568 1 100.0     88  D 1
ATOM 3347  N N   . GLU D ? 89  ? 174.281 253.278 214.247 1 100.0     89  D 1
ATOM 3348  C CA  . GLU D ? 89  ? 175.629 252.819 213.928 1 100.0     89  D 1
ATOM 3349  C C   . GLU D ? 89  ? 175.609 251.780 212.810 1 100.0     89  D 1
ATOM 3350  O O   . GLU D ? 89  ? 176.658 251.417 212.274 1 100.0     89  D 1
ATOM 3351  C CB  . GLU D ? 89  ? 176.309 252.241 215.172 1 100.0     89  D 1
ATOM 3352  C CG  . GLU D ? 89  ? 175.350 251.563 216.137 1 100.0     89  D 1
ATOM 3353  C CD  . GLU D ? 89  ? 176.049 250.915 217.322 1 100.0     89  D 1
ATOM 3354  O OE1 . GLU D ? 89  ? 177.298 250.940 217.378 1 100.0     89  D 1
ATOM 3355  O OE2 . GLU D ? 89  ? 175.341 250.377 218.201 1 100.0     89  D 1
ATOM 3356  N N   . ASP D ? 90  ? 174.501 251.416 212.370 1 100.0     90  D 1
ATOM 3357  C CA  . ASP D ? 90  ? 174.393 250.466 211.267 1 100.0     90  D 1
ATOM 3358  C C   . ASP D ? 90  ? 174.286 251.190 209.927 1 100.0     90  D 1
ATOM 3359  O O   . ASP D ? 90  ? 174.096 250.557 208.886 1 100.0     90  D 1
ATOM 3360  C CB  . ASP D ? 90  ? 173.185 249.548 211.466 1 100.0     90  D 1
ATOM 3361  C CG  . ASP D ? 90  ? 173.374 248.558 212.602 1 100.0     90  D 1
ATOM 3362  O OD1 . ASP D ? 90  ? 174.527 248.164 212.882 1 100.0     90  D 1
ATOM 3363  O OD2 . ASP D ? 90  ? 172.362 248.165 213.220 1 100.0     90  D 1
ATOM 3364  N N   . THR D ? 91  ? 174.373 252.491 209.952 1 100.0     91  D 1
ATOM 3365  C CA  . THR D ? 91  ? 174.464 253.259 208.716 1 100.0     91  D 1
ATOM 3366  C C   . THR D ? 91  ? 175.845 253.104 208.084 1 100.0     91  D 1
ATOM 3367  O O   . THR D ? 91  ? 176.855 253.467 208.690 1 100.0     91  D 1
ATOM 3368  C CB  . THR D ? 91  ? 174.175 254.752 208.962 1 100.0     91  D 1
ATOM 3369  O OG1 . THR D ? 91  ? 172.857 254.893 209.506 1 100.0     91  D 1
ATOM 3370  C CG2 . THR D ? 91  ? 174.265 255.551 207.666 1 100.0     91  D 1
ATOM 3371  N N   . ALA D ? 92  ? 175.877 252.444 206.930 1 100.0     92  D 1
ATOM 3372  C CA  . ALA D ? 92  ? 177.134 252.283 206.203 1 100.0     92  D 1
ATOM 3373  C C   . ALA D ? 92  ? 176.892 251.712 204.809 1 100.0     92  D 1
ATOM 3374  O O   . ALA D ? 92  ? 175.746 251.471 204.420 1 100.0     92  D 1
ATOM 3375  C CB  . ALA D ? 92  ? 178.089 251.385 206.984 1 100.0     92  D 1
ATOM 3376  N N   . VAL D ? 93  ? 177.907 251.526 204.007 1 100.0     93  D 1
ATOM 3377  C CA  . VAL D ? 93  ? 177.902 250.930 202.675 1 100.0     93  D 1
ATOM 3378  C C   . VAL D ? 93  ? 178.221 249.440 202.774 1 100.0     93  D 1
ATOM 3379  O O   . VAL D ? 93  ? 179.302 249.059 203.229 1 100.0     93  D 1
ATOM 3380  C CB  . VAL D ? 93  ? 178.910 251.630 201.737 1 100.0     93  D 1
ATOM 3381  C CG1 . VAL D ? 93  ? 178.877 251.003 200.344 1 100.0     93  D 1
ATOM 3382  C CG2 . VAL D ? 93  ? 178.615 253.127 201.659 1 100.0     93  D 1
ATOM 3383  N N   . TYR D ? 94  ? 177.291 248.641 202.390 1 100.0     94  D 1
ATOM 3384  C CA  . TYR D ? 94  ? 177.436 247.203 202.588 1 100.0     94  D 1
ATOM 3385  C C   . TYR D ? 94  ? 177.904 246.520 201.309 1 100.0     94  D 1
ATOM 3386  O O   . TYR D ? 94  ? 177.320 246.721 200.241 1 100.0     94  D 1
ATOM 3387  C CB  . TYR D ? 94  ? 176.112 246.588 203.053 1 100.0     94  D 1
ATOM 3388  C CG  . TYR D ? 94  ? 175.789 246.866 204.501 1 100.0     94  D 1
ATOM 3389  C CD1 . TYR D ? 94  ? 176.327 246.081 205.519 1 100.0     94  D 1
ATOM 3390  C CD2 . TYR D ? 94  ? 174.946 247.913 204.855 1 100.0     94  D 1
ATOM 3391  C CE1 . TYR D ? 94  ? 176.031 246.332 206.854 1 100.0     94  D 1
ATOM 3392  C CE2 . TYR D ? 94  ? 174.643 248.174 206.188 1 100.0     94  D 1
ATOM 3393  C CZ  . TYR D ? 94  ? 175.190 247.379 207.178 1 100.0     94  D 1
ATOM 3394  O OH  . TYR D ? 94  ? 174.893 247.633 208.499 1 100.0     94  D 1
ATOM 3395  N N   . PHE D ? 95  ? 179.035 245.859 201.359 1 100.0     95  D 1
ATOM 3396  C CA  . PHE D ? 95  ? 179.659 245.122 200.267 1 100.0     95  D 1
ATOM 3397  C C   . PHE D ? 95  ? 179.407 243.626 200.411 1 100.0     95  D 1
ATOM 3398  O O   . PHE D ? 95  ? 179.454 243.087 201.518 1 100.0     95  D 1
ATOM 3399  C CB  . PHE D ? 95  ? 181.165 245.399 200.221 1 100.0     95  D 1
ATOM 3400  C CG  . PHE D ? 95  ? 181.509 246.854 200.050 1 100.0     95  D 1
ATOM 3401  C CD1 . PHE D ? 95  ? 181.452 247.453 198.798 1 100.0     95  D 1
ATOM 3402  C CD2 . PHE D ? 95  ? 181.891 247.622 201.142 1 100.0     95  D 1
ATOM 3403  C CE1 . PHE D ? 95  ? 181.770 248.800 198.636 1 100.0     95  D 1
ATOM 3404  C CE2 . PHE D ? 95  ? 182.211 248.968 200.988 1 100.0     95  D 1
ATOM 3405  C CZ  . PHE D ? 95  ? 182.150 249.555 199.734 1 100.0     95  D 1
ATOM 3406  N N   . CYS D ? 96  ? 179.035 243.006 199.384 1 100.0     96  D 1
ATOM 3407  C CA  . CYS D ? 96  ? 179.123 241.551 199.348 1 100.0     96  D 1
ATOM 3408  C C   . CYS D ? 96  ? 180.408 241.098 198.665 1 100.0     96  D 1
ATOM 3409  O O   . CYS D ? 96  ? 180.820 241.680 197.660 1 100.0     96  D 1
ATOM 3410  C CB  . CYS D ? 96  ? 177.914 240.959 198.625 1 100.0     96  D 1
ATOM 3411  S SG  . CYS D ? 96  ? 178.033 241.035 196.826 1 100.0     96  D 1
ATOM 3412  N N   . SER D ? 97  ? 181.061 240.252 199.438 1 100.0     97  D 1
ATOM 3413  C CA  . SER D ? 97  ? 182.395 239.852 199.002 1 100.0     97  D 1
ATOM 3414  C C   . SER D ? 97  ? 182.505 238.336 198.878 1 100.0     97  D 1
ATOM 3415  O O   . SER D ? 97  ? 181.830 237.598 199.598 1 100.0     97  D 1
ATOM 3416  C CB  . SER D ? 97  ? 183.455 240.370 199.975 1 100.0     97  D 1
ATOM 3417  O OG  . SER D ? 97  ? 182.911 241.151 200.942 1 100.0     97  D 1
ATOM 3418  N N   . ARG D ? 98  ? 183.281 237.853 197.775 1 100.0     98  D 1
ATOM 3419  C CA  . ARG D ? 98  ? 183.623 236.437 197.691 1 100.0     98  D 1
ATOM 3420  C C   . ARG D ? 98  ? 185.134 236.235 197.744 1 100.0     98  D 1
ATOM 3421  O O   . ARG D ? 98  ? 185.893 237.039 197.202 1 100.0     98  D 1
ATOM 3422  C CB  . ARG D ? 98  ? 183.057 235.821 196.409 1 100.0     98  D 1
ATOM 3423  C CG  . ARG D ? 98  ? 183.540 234.420 196.134 1 100.0     98  D 1
ATOM 3424  C CD  . ARG D ? 98  ? 183.280 234.001 194.695 1 100.0     98  D 1
ATOM 3425  N NE  . ARG D ? 98  ? 184.382 234.351 193.832 1 100.0     98  D 1
ATOM 3426  C CZ  . ARG D ? 98  ? 185.003 233.543 193.041 1 100.0     98  D 1
ATOM 3427  N NH1 . ARG D ? 98  ? 184.641 232.316 192.988 1 100.0     98  D 1
ATOM 3428  N NH2 . ARG D ? 98  ? 185.994 233.963 192.296 1 100.0     98  D 1
ATOM 3429  N N   . ASP D ? 99  ? 185.579 235.159 198.464 1 100.0     99  D 1
ATOM 3430  C CA  . ASP D ? 99  ? 187.008 234.884 198.572 1 100.0     99  D 1
ATOM 3431  C C   . ASP D ? 99  ? 187.454 233.871 197.519 1 100.0     99  D 1
ATOM 3432  O O   . ASP D ? 99  ? 186.679 233.508 196.632 1 100.0     99  D 1
ATOM 3433  C CB  . ASP D ? 99  ? 187.352 234.371 199.972 1 100.0     99  D 1
ATOM 3434  C CG  . ASP D ? 99  ? 186.588 233.115 200.348 1 100.0     99  D 1
ATOM 3435  O OD1 . ASP D ? 99  ? 185.693 232.699 199.592 1 100.0     99  D 1
ATOM 3436  O OD2 . ASP D ? 99  ? 186.883 232.539 201.411 1 100.0     99  D 1
ATOM 3437  N N   . GLY D ? 100 ? 188.289 233.325 197.314 1 100.0     100 D 1
ATOM 3438  C CA  . GLY D ? 100 ? 189.182 232.382 196.662 1 100.0     100 D 1
ATOM 3439  C C   . GLY D ? 100 ? 188.847 230.934 196.966 1 100.0     100 D 1
ATOM 3440  O O   . GLY D ? 100 ? 189.407 230.029 196.396 1 100.0     100 D 1
ATOM 3441  N N   . GLY D ? 101 ? 187.747 230.739 197.500 1 100.0     101 D 1
ATOM 3442  C CA  . GLY D ? 101 ? 187.394 229.330 197.577 1 100.0     101 D 1
ATOM 3443  C C   . GLY D ? 101 ? 188.369 228.515 198.405 1 100.0     101 D 1
ATOM 3444  O O   . GLY D ? 101 ? 188.257 227.290 198.478 1 100.0     101 D 1
ATOM 3445  N N   . HIS D ? 102 ? 189.133 228.809 199.251 1 100.0     102 D 1
ATOM 3446  C CA  . HIS D ? 102 ? 189.754 228.138 200.387 1 100.0     102 D 1
ATOM 3447  C C   . HIS D ? 102 ? 189.573 228.942 201.670 1 100.0     102 D 1
ATOM 3448  O O   . HIS D ? 102 ? 189.067 230.066 201.636 1 100.0     102 D 1
ATOM 3449  C CB  . HIS D ? 102 ? 191.242 227.902 200.121 1 100.0     102 D 1
ATOM 3450  C CG  . HIS D ? 102 ? 191.998 229.149 199.792 1 100.0     102 D 1
ATOM 3451  N ND1 . HIS D ? 102 ? 192.685 229.875 200.741 1 100.0     102 D 1
ATOM 3452  C CD2 . HIS D ? 102 ? 192.176 229.797 198.617 1 100.0     102 D 1
ATOM 3453  C CE1 . HIS D ? 102 ? 193.253 230.919 200.161 1 100.0     102 D 1
ATOM 3454  N NE2 . HIS D ? 102 ? 192.960 230.894 198.873 1 100.0     102 D 1
ATOM 3455  N N   . GLU D ? 103 ? 189.923 228.158 202.831 1 100.0     103 D 1
ATOM 3456  C CA  . GLU D ? 103 ? 189.716 228.891 204.077 1 100.0     103 D 1
ATOM 3457  C C   . GLU D ? 103 ? 190.827 229.912 204.307 1 100.0     103 D 1
ATOM 3458  O O   . GLU D ? 103 ? 192.005 229.611 204.104 1 100.0     103 D 1
ATOM 3459  C CB  . GLU D ? 103 ? 189.635 227.925 205.262 1 100.0     103 D 1
ATOM 3460  C CG  . GLU D ? 103 ? 188.447 226.976 205.201 1 100.0     103 D 1
ATOM 3461  C CD  . GLU D ? 103 ? 187.122 227.653 205.511 1 100.0     103 D 1
ATOM 3462  O OE1 . GLU D ? 103 ? 187.122 228.705 206.190 1 100.0     103 D 1
ATOM 3463  O OE2 . GLU D ? 103 ? 186.075 227.127 205.072 1 100.0     103 D 1
ATOM 3464  N N   . LEU D ? 104 ? 191.022 230.820 204.683 1 100.0     104 D 1
ATOM 3465  C CA  . LEU D ? 104 ? 191.740 231.997 205.160 1 100.0     104 D 1
ATOM 3466  C C   . LEU D ? 104 ? 192.211 232.857 203.992 1 100.0     104 D 1
ATOM 3467  O O   . LEU D ? 104 ? 193.301 233.431 204.037 1 100.0     104 D 1
ATOM 3468  C CB  . LEU D ? 104 ? 192.938 231.582 206.019 1 100.0     104 D 1
ATOM 3469  C CG  . LEU D ? 104 ? 192.621 230.789 207.287 1 100.0     104 D 1
ATOM 3470  C CD1 . LEU D ? 104 ? 193.907 230.408 208.010 1 100.0     104 D 1
ATOM 3471  C CD2 . LEU D ? 104 ? 191.704 231.590 208.203 1 100.0     104 D 1
ATOM 3472  N N   . SER D ? 105 ? 191.441 232.695 202.795 1 100.0     105 D 1
ATOM 3473  C CA  . SER D ? 105 ? 191.879 233.418 201.605 1 100.0     105 D 1
ATOM 3474  C C   . SER D ? 105 ? 191.272 234.817 201.553 1 100.0     105 D 1
ATOM 3475  O O   . SER D ? 105 ? 190.219 235.064 202.143 1 100.0     105 D 1
ATOM 3476  C CB  . SER D ? 105 ? 191.506 232.645 200.340 1 100.0     105 D 1
ATOM 3477  O OG  . SER D ? 105 ? 190.660 231.773 200.514 1 100.0     105 D 1
ATOM 3478  N N   . PRO D ? 106 ? 191.971 235.867 200.975 1 100.0     106 D 1
ATOM 3479  C CA  . PRO D ? 106 ? 191.437 237.227 200.872 1 100.0     106 D 1
ATOM 3480  C C   . PRO D ? 106 ? 190.165 237.300 200.030 1 100.0     106 D 1
ATOM 3481  O O   . PRO D ? 106 ? 189.964 236.475 199.136 1 100.0     106 D 1
ATOM 3482  C CB  . PRO D ? 106 ? 192.576 238.004 200.208 1 100.0     106 D 1
ATOM 3483  C CG  . PRO D ? 106 ? 193.421 236.958 199.555 1 100.0     106 D 1
ATOM 3484  C CD  . PRO D ? 106 ? 193.200 235.654 200.266 1 100.0     106 D 1
ATOM 3485  N N   . PHE D ? 107 ? 189.394 238.434 200.266 1 100.0     107 D 1
ATOM 3486  C CA  . PHE D ? 107 ? 188.283 238.698 199.359 1 100.0     107 D 1
ATOM 3487  C C   . PHE D ? 107 ? 188.792 239.033 197.962 1 100.0     107 D 1
ATOM 3488  O O   . PHE D ? 107 ? 189.605 239.941 197.793 1 100.0     107 D 1
ATOM 3489  C CB  . PHE D ? 107 ? 187.415 239.844 199.890 1 100.0     107 D 1
ATOM 3490  C CG  . PHE D ? 107 ? 186.766 239.550 201.215 1 100.0     107 D 1
ATOM 3491  C CD1 . PHE D ? 107 ? 185.748 238.611 201.312 1 100.0     107 D 1
ATOM 3492  C CD2 . PHE D ? 107 ? 187.173 240.213 202.363 1 100.0     107 D 1
ATOM 3493  C CE1 . PHE D ? 107 ? 185.145 238.336 202.538 1 100.0     107 D 1
ATOM 3494  C CE2 . PHE D ? 107 ? 186.575 239.945 203.591 1 100.0     107 D 1
ATOM 3495  C CZ  . PHE D ? 107 ? 185.561 239.007 203.676 1 100.0     107 D 1
ATOM 3496  N N   . GLU D ? 108 ? 188.177 238.487 196.921 1 100.0     108 D 1
ATOM 3497  C CA  . GLU D ? 108 ? 188.668 238.668 195.558 1 100.0     108 D 1
ATOM 3498  C C   . GLU D ? 108 ? 187.661 239.434 194.705 1 100.0     108 D 1
ATOM 3499  O O   . GLU D ? 108 ? 188.041 240.130 193.762 1 100.0     108 D 1
ATOM 3500  C CB  . GLU D ? 108 ? 188.980 237.314 194.915 1 100.0     108 D 1
ATOM 3501  C CG  . GLU D ? 108 ? 190.120 236.562 195.585 1 100.0     108 D 1
ATOM 3502  C CD  . GLU D ? 108 ? 190.433 235.230 194.922 1 100.0     108 D 1
ATOM 3503  O OE1 . GLU D ? 108 ? 189.714 234.840 193.975 1 100.0     108 D 1
ATOM 3504  O OE2 . GLU D ? 108 ? 191.404 234.571 195.355 1 100.0     108 D 1
ATOM 3505  N N   . LYS D ? 109 ? 186.371 239.116 195.099 1 100.0     109 D 1
ATOM 3506  C CA  . LYS D ? 109 ? 185.323 239.785 194.335 1 100.0     109 D 1
ATOM 3507  C C   . LYS D ? 109 ? 184.406 240.593 195.249 1 100.0     109 D 1
ATOM 3508  O O   . LYS D ? 109 ? 184.002 240.115 196.311 1 100.0     109 D 1
ATOM 3509  C CB  . LYS D ? 109 ? 184.504 238.767 193.540 1 100.0     109 D 1
ATOM 3510  C CG  . LYS D ? 109 ? 185.343 237.840 192.673 1 100.0     109 D 1
ATOM 3511  C CD  . LYS D ? 109 ? 186.045 238.603 191.556 1 100.0     109 D 1
ATOM 3512  C CE  . LYS D ? 109 ? 186.832 237.667 190.648 1 100.0     109 D 1
ATOM 3513  N NZ  . LYS D ? 109 ? 188.158 238.243 190.275 1 100.0     109 D 1
ATOM 3514  N N   . TRP D ? 110 ? 184.241 241.833 194.915 1 100.0     110 D 1
ATOM 3515  C CA  . TRP D ? 110 ? 183.431 242.763 195.695 1 100.0     110 D 1
ATOM 3516  C C   . TRP D ? 110 ? 182.281 243.317 194.860 1 100.0     110 D 1
ATOM 3517  O O   . TRP D ? 110 ? 182.357 243.345 193.630 1 100.0     110 D 1
ATOM 3518  C CB  . TRP D ? 110 ? 184.292 243.912 196.227 1 100.0     110 D 1
ATOM 3519  C CG  . TRP D ? 110 ? 185.445 243.467 197.075 1 100.0     110 D 1
ATOM 3520  C CD1 . TRP D ? 110 ? 186.655 243.001 196.642 1 100.0     110 D 1
ATOM 3521  C CD2 . TRP D ? 110 ? 185.494 243.441 198.505 1 100.0     110 D 1
ATOM 3522  N NE1 . TRP D ? 110 ? 187.454 242.688 197.717 1 100.0     110 D 1
ATOM 3523  C CE2 . TRP D ? 110 ? 186.766 242.948 198.871 1 100.0     110 D 1
ATOM 3524  C CE3 . TRP D ? 110 ? 184.585 243.788 199.513 1 100.0     110 D 1
ATOM 3525  C CZ2 . TRP D ? 110 ? 187.151 242.794 200.205 1 100.0     110 D 1
ATOM 3526  C CZ3 . TRP D ? 110 ? 184.970 243.633 200.839 1 100.0     110 D 1
ATOM 3527  C CH2 . TRP D ? 110 ? 186.243 243.140 201.171 1 100.0     110 D 1
ATOM 3528  N N   . GLY D ? 111 ? 181.231 243.604 195.573 1 100.0     111 D 1
ATOM 3529  C CA  . GLY D ? 111 ? 180.137 244.321 194.938 1 100.0     111 D 1
ATOM 3530  C C   . GLY D ? 111 ? 180.252 245.827 195.074 1 100.0     111 D 1
ATOM 3531  O O   . GLY D ? 111 ? 181.085 246.326 195.833 1 100.0     111 D 1
ATOM 3532  N N   . GLN D ? 112 ? 179.740 246.561 194.276 1 100.0     112 D 1
ATOM 3533  C CA  . GLN D ? 112 ? 179.948 248.004 194.229 1 100.0     112 D 1
ATOM 3534  C C   . GLN D ? 112 ? 179.544 248.661 195.546 1 100.0     112 D 1
ATOM 3535  O O   . GLN D ? 112 ? 179.996 249.764 195.860 1 100.0     112 D 1
ATOM 3536  C CB  . GLN D ? 112 ? 179.164 248.623 193.071 1 100.0     112 D 1
ATOM 3537  C CG  . GLN D ? 112 ? 177.672 248.758 193.342 1 100.0     112 D 1
ATOM 3538  C CD  . GLN D ? 112 ? 176.840 247.764 192.555 1 100.0     112 D 1
ATOM 3539  O OE1 . GLN D ? 112 ? 177.378 246.908 191.846 1 100.0     112 D 1
ATOM 3540  N NE2 . GLN D ? 112 ? 175.520 247.870 192.672 1 100.0     112 D 1
ATOM 3541  N N   . GLY D ? 113 ? 178.838 248.219 196.411 1 100.0     113 D 1
ATOM 3542  C CA  . GLY D ? 113 ? 178.260 248.584 197.694 1 100.0     113 D 1
ATOM 3543  C C   . GLY D ? 113 ? 176.903 249.250 197.569 1 100.0     113 D 1
ATOM 3544  O O   . GLY D ? 113 ? 176.651 249.984 196.611 1 100.0     113 D 1
ATOM 3545  N N   . THR D ? 114 ? 176.078 248.770 198.488 1 100.0     114 D 1
ATOM 3546  C CA  . THR D ? 114 ? 174.734 249.299 198.693 1 100.0     114 D 1
ATOM 3547  C C   . THR D ? 114 ? 174.687 250.188 199.932 1 100.0     114 D 1
ATOM 3548  O O   . THR D ? 114 ? 175.147 249.792 201.005 1 100.0     114 D 1
ATOM 3549  C CB  . THR D ? 114 ? 173.703 248.164 198.833 1 100.0     114 D 1
ATOM 3550  O OG1 . THR D ? 114 ? 173.521 247.533 197.567 1 100.0     114 D 1
ATOM 3551  C CG2 . THR D ? 114 ? 172.365 248.694 199.314 1 100.0     114 D 1
ATOM 3552  N N   . LEU D ? 115 ? 174.192 251.380 199.901 1 100.0     115 D 1
ATOM 3553  C CA  . LEU D ? 115 ? 174.158 252.284 201.045 1 100.0     115 D 1
ATOM 3554  C C   . LEU D ? 115 ? 172.920 252.034 201.900 1 100.0     115 D 1
ATOM 3555  O O   . LEU D ? 115 ? 171.795 252.070 201.396 1 100.0     115 D 1
ATOM 3556  C CB  . LEU D ? 115 ? 174.183 253.742 200.577 1 100.0     115 D 1
ATOM 3557  C CG  . LEU D ? 115 ? 174.175 254.807 201.676 1 100.0     115 D 1
ATOM 3558  C CD1 . LEU D ? 115 ? 175.498 254.795 202.434 1 100.0     115 D 1
ATOM 3559  C CD2 . LEU D ? 115 ? 173.905 256.185 201.082 1 100.0     115 D 1
ATOM 3560  N N   . VAL D ? 116 ? 173.013 251.818 203.135 1 100.0     116 D 1
ATOM 3561  C CA  . VAL D ? 116 ? 171.955 251.730 204.135 1 100.0     116 D 1
ATOM 3562  C C   . VAL D ? 116 ? 172.005 252.952 205.050 1 100.0     116 D 1
ATOM 3563  O O   . VAL D ? 116 ? 173.031 253.221 205.680 1 100.0     116 D 1
ATOM 3564  C CB  . VAL D ? 116 ? 172.068 250.434 204.969 1 100.0     116 D 1
ATOM 3565  C CG1 . VAL D ? 116 ? 170.973 250.379 206.032 1 100.0     116 D 1
ATOM 3566  C CG2 . VAL D ? 116 ? 171.998 249.208 204.061 1 100.0     116 D 1
ATOM 3567  N N   . VAL D ? 117 ? 171.040 253.776 205.212 1 100.0     117 D 1
ATOM 3568  C CA  . VAL D ? 117 ? 170.996 254.976 206.041 1 100.0     117 D 1
ATOM 3569  C C   . VAL D ? 117 ? 169.996 254.781 207.179 1 100.0     117 D 1
ATOM 3570  O O   . VAL D ? 117 ? 168.800 254.598 206.938 1 100.0     117 D 1
ATOM 3571  C CB  . VAL D ? 117 ? 170.624 256.226 205.213 1 100.0     117 D 1
ATOM 3572  C CG1 . VAL D ? 117 ? 170.618 257.475 206.093 1 100.0     117 D 1
ATOM 3573  C CG2 . VAL D ? 117 ? 171.592 256.397 204.043 1 100.0     117 D 1
ATOM 3574  N N   . VAL D ? 118 ? 170.331 254.694 208.339 1 100.0     118 D 1
ATOM 3575  C CA  . VAL D ? 118 ? 169.413 254.533 209.462 1 100.0     118 D 1
ATOM 3576  C C   . VAL D ? 118 ? 169.253 255.863 210.194 1 100.0     118 D 1
ATOM 3577  O O   . VAL D ? 118 ? 170.194 256.347 210.828 1 100.0     118 D 1
ATOM 3578  C CB  . VAL D ? 118 ? 169.899 253.440 210.441 1 100.0     118 D 1
ATOM 3579  C CG1 . VAL D ? 118 ? 168.906 253.262 211.587 1 100.0     118 D 1
ATOM 3580  C CG2 . VAL D ? 118 ? 170.111 252.120 209.703 1 100.0     118 D 1
ATOM 3581  N N   . THR D ? 119 ? 168.307 256.588 210.030 1 100.0     119 D 1
ATOM 3582  C CA  . THR D ? 119 ? 168.173 257.968 210.482 1 100.0     119 D 1
ATOM 3583  C C   . THR D ? 119 ? 166.760 258.235 210.993 1 100.0     119 D 1
ATOM 3584  O O   . THR D ? 119 ? 165.808 257.572 210.576 1 100.0     119 D 1
ATOM 3585  C CB  . THR D ? 119 ? 168.510 258.961 209.355 1 100.0     119 D 1
ATOM 3586  O OG1 . THR D ? 119 ? 168.494 260.295 209.879 1 100.0     119 D 1
ATOM 3587  C CG2 . THR D ? 119 ? 167.501 258.863 208.215 1 100.0     119 D 1
ATOM 3588  N N   . GLU D ? 120 ? 166.723 258.731 212.306 1 100.0     120 D 1
ATOM 3589  C CA  . GLU D ? 120 ? 165.408 258.858 212.927 1 100.0     120 D 1
ATOM 3590  C C   . GLU D ? 120 ? 164.722 260.155 212.506 1 100.0     120 D 1
ATOM 3591  O O   . GLU D ? 120 ? 163.504 260.291 212.642 1 100.0     120 D 1
ATOM 3592  C CB  . GLU D ? 120 ? 165.525 258.796 214.452 1 100.0     120 D 1
ATOM 3593  C CG  . GLU D ? 120 ? 166.282 259.969 215.059 1 100.0     120 D 1
ATOM 3594  C CD  . GLU D ? 120 ? 167.323 259.546 216.083 1 100.0     120 D 1
ATOM 3595  O OE1 . GLU D ? 120 ? 167.557 258.326 216.242 1 100.0     120 D 1
ATOM 3596  O OE2 . GLU D ? 120 ? 167.908 260.441 216.732 1 100.0     120 D 1
ATOM 3597  N N   . SER D ? 121 ? 165.752 261.102 212.365 1 91.08157  121 D 1
ATOM 3598  C CA  . SER D ? 121 ? 165.322 262.471 212.097 1 91.08157  121 D 1
ATOM 3599  C C   . SER D ? 121 ? 164.884 262.638 210.646 1 91.08157  121 D 1
ATOM 3600  O O   . SER D ? 121 ? 164.899 263.749 210.112 1 91.08157  121 D 1
ATOM 3601  C CB  . SER D ? 121 ? 166.446 263.458 212.416 1 91.08157  121 D 1
ATOM 3602  O OG  . SER D ? 121 ? 167.648 263.077 211.770 1 91.08157  121 D 1
ATOM 3603  N N   . VAL D ? 122 ? 164.413 261.977 209.757 1 41.173347 122 D 1
ATOM 3604  C CA  . VAL D ? 122 ? 164.291 262.465 208.388 1 41.173347 122 D 1
ATOM 3605  C C   . VAL D ? 122 ? 163.606 263.830 208.384 1 41.173347 122 D 1
ATOM 3606  O O   . VAL D ? 122 ? 162.639 264.044 207.649 1 41.173347 122 D 1
ATOM 3607  C CB  . VAL D ? 122 ? 163.507 261.473 207.499 1 41.173347 122 D 1
ATOM 3608  C CG1 . VAL D ? 122 ? 162.499 262.213 206.622 1 41.173347 122 D 1
ATOM 3609  C CG2 . VAL D ? 122 ? 164.468 260.654 206.640 1 41.173347 122 D 1
ATOM 3610  N N   . PRO E ? 1   ? 194.325 242.380 221.996 1 95.92971  1   E 1
ATOM 3611  C CA  . PRO E ? 1   ? 192.905 242.552 221.683 1 95.92971  1   E 1
ATOM 3612  C C   . PRO E ? 1   ? 192.615 242.452 220.187 1 95.92971  1   E 1
ATOM 3613  O O   . PRO E ? 1   ? 193.506 242.670 219.365 1 95.92971  1   E 1
ATOM 3614  C CB  . PRO E ? 1   ? 192.596 243.956 222.206 1 95.92971  1   E 1
ATOM 3615  C CG  . PRO E ? 1   ? 193.928 244.573 222.456 1 95.92971  1   E 1
ATOM 3616  C CD  . PRO E ? 1   ? 194.956 243.486 222.471 1 95.92971  1   E 1
ATOM 3617  N N   . SER E ? 2   ? 191.281 242.557 219.914 1 100.0     2   E 1
ATOM 3618  C CA  . SER E ? 2   ? 190.810 242.162 218.590 1 100.0     2   E 1
ATOM 3619  C C   . SER E ? 2   ? 191.008 243.284 217.576 1 100.0     2   E 1
ATOM 3620  O O   . SER E ? 2   ? 190.270 243.377 216.593 1 100.0     2   E 1
ATOM 3621  C CB  . SER E ? 2   ? 189.334 241.766 218.642 1 100.0     2   E 1
ATOM 3622  O OG  . SER E ? 2   ? 189.104 240.815 219.667 1 100.0     2   E 1
ATOM 3623  N N   . VAL E ? 3   ? 192.357 243.823 217.432 1 100.0     3   E 1
ATOM 3624  C CA  . VAL E ? 3   ? 192.590 245.028 216.642 1 100.0     3   E 1
ATOM 3625  C C   . VAL E ? 3   ? 193.873 244.872 215.829 1 100.0     3   E 1
ATOM 3626  O O   . VAL E ? 3   ? 194.798 244.171 216.245 1 100.0     3   E 1
ATOM 3627  C CB  . VAL E ? 3   ? 192.676 246.285 217.536 1 100.0     3   E 1
ATOM 3628  C CG1 . VAL E ? 3   ? 191.639 247.252 217.208 1 100.0     3   E 1
ATOM 3629  C CG2 . VAL E ? 3   ? 192.589 245.943 218.948 1 100.0     3   E 1
ATOM 3630  N N   . LEU E ? 4   ? 193.814 245.654 214.619 1 100.0     4   E 1
ATOM 3631  C CA  . LEU E ? 4   ? 195.027 245.885 213.842 1 100.0     4   E 1
ATOM 3632  C C   . LEU E ? 4   ? 195.367 247.371 213.794 1 100.0     4   E 1
ATOM 3633  O O   . LEU E ? 4   ? 194.487 248.207 213.577 1 100.0     4   E 1
ATOM 3634  C CB  . LEU E ? 4   ? 194.866 245.340 212.421 1 100.0     4   E 1
ATOM 3635  C CG  . LEU E ? 4   ? 194.680 243.827 212.292 1 100.0     4   E 1
ATOM 3636  C CD1 . LEU E ? 4   ? 194.351 243.455 210.850 1 100.0     4   E 1
ATOM 3637  C CD2 . LEU E ? 4   ? 195.928 243.092 212.768 1 100.0     4   E 1
ATOM 3638  N N   . THR E ? 5   ? 196.503 247.730 214.161 1 100.0     5   E 1
ATOM 3639  C CA  . THR E ? 5   ? 196.865 249.140 214.257 1 100.0     5   E 1
ATOM 3640  C C   . THR E ? 5   ? 197.669 249.576 213.035 1 100.0     5   E 1
ATOM 3641  O O   . THR E ? 5   ? 198.660 248.939 212.678 1 100.0     5   E 1
ATOM 3642  C CB  . THR E ? 5   ? 197.676 249.423 215.535 1 100.0     5   E 1
ATOM 3643  O OG1 . THR E ? 5   ? 196.946 248.945 216.672 1 100.0     5   E 1
ATOM 3644  C CG2 . THR E ? 5   ? 197.935 250.916 215.703 1 100.0     5   E 1
ATOM 3645  N N   . MET E ? 6   ? 197.129 250.500 212.284 1 100.0     6   E 1
ATOM 3646  C CA  . MET E ? 6   ? 197.910 251.148 211.234 1 100.0     6   E 1
ATOM 3647  C C   . MET E ? 6   ? 198.199 252.602 211.590 1 100.0     6   E 1
ATOM 3648  O O   . MET E ? 6   ? 197.490 253.199 212.403 1 100.0     6   E 1
ATOM 3649  C CB  . MET E ? 6   ? 197.176 251.073 209.894 1 100.0     6   E 1
ATOM 3650  C CG  . MET E ? 6   ? 196.911 249.653 209.419 1 100.0     6   E 1
ATOM 3651  S SD  . MET E ? 6   ? 196.132 249.602 207.759 1 100.0     6   E 1
ATOM 3652  C CE  . MET E ? 6   ? 194.538 250.358 208.129 1 100.0     6   E 1
ATOM 3653  N N   . PRO E ? 7   ? 199.139 253.273 210.727 1 100.0     7   E 1
ATOM 3654  C CA  . PRO E ? 7   ? 199.170 254.727 210.901 1 100.0     7   E 1
ATOM 3655  C C   . PRO E ? 7   ? 198.084 255.440 210.099 1 100.0     7   E 1
ATOM 3656  O O   . PRO E ? 7   ? 197.682 254.961 209.035 1 100.0     7   E 1
ATOM 3657  C CB  . PRO E ? 7   ? 200.563 255.113 210.398 1 100.0     7   E 1
ATOM 3658  C CG  . PRO E ? 7   ? 201.100 253.868 209.769 1 100.0     7   E 1
ATOM 3659  C CD  . PRO E ? 7   ? 200.192 252.726 210.121 1 100.0     7   E 1
ATOM 3660  N N   . PRO E ? 8   ? 197.569 256.533 210.412 1 100.0     8   E 1
ATOM 3661  C CA  . PRO E ? 8   ? 196.524 257.157 209.596 1 100.0     8   E 1
ATOM 3662  C C   . PRO E ? 8   ? 197.065 257.748 208.296 1 100.0     8   E 1
ATOM 3663  O O   . PRO E ? 8   ? 196.308 257.947 207.343 1 100.0     8   E 1
ATOM 3664  C CB  . PRO E ? 8   ? 195.974 258.256 210.509 1 100.0     8   E 1
ATOM 3665  C CG  . PRO E ? 8   ? 196.878 258.253 211.698 1 100.0     8   E 1
ATOM 3666  C CD  . PRO E ? 8   ? 197.841 257.109 211.563 1 100.0     8   E 1
ATOM 3667  N N   . SER E ? 9   ? 198.240 257.951 208.116 1 100.0     9   E 1
ATOM 3668  C CA  . SER E ? 9   ? 198.816 258.637 206.964 1 100.0     9   E 1
ATOM 3669  C C   . SER E ? 9   ? 200.264 258.217 206.738 1 100.0     9   E 1
ATOM 3670  O O   . SER E ? 9   ? 200.980 257.898 207.689 1 100.0     9   E 1
ATOM 3671  C CB  . SER E ? 9   ? 198.739 260.153 207.150 1 100.0     9   E 1
ATOM 3672  O OG  . SER E ? 9   ? 197.836 260.710 206.369 1 100.0     9   E 1
ATOM 3673  N N   . VAL E ? 10  ? 200.517 258.177 205.434 1 100.0     10  E 1
ATOM 3674  C CA  . VAL E ? 10  ? 201.874 258.032 204.918 1 100.0     10  E 1
ATOM 3675  C C   . VAL E ? 10  ? 202.028 258.848 203.636 1 100.0     10  E 1
ATOM 3676  O O   . VAL E ? 10  ? 201.134 258.856 202.786 1 100.0     10  E 1
ATOM 3677  C CB  . VAL E ? 10  ? 202.226 256.551 204.652 1 100.0     10  E 1
ATOM 3678  C CG1 . VAL E ? 10  ? 203.620 256.429 204.041 1 100.0     10  E 1
ATOM 3679  C CG2 . VAL E ? 10  ? 202.133 255.742 205.944 1 100.0     10  E 1
ATOM 3680  N N   . SER E ? 11  ? 203.023 259.522 203.338 1 100.0     11  E 1
ATOM 3681  C CA  . SER E ? 11  ? 203.394 260.379 202.216 1 100.0     11  E 1
ATOM 3682  C C   . SER E ? 11  ? 204.768 260.009 201.668 1 100.0     11  E 1
ATOM 3683  O O   . SER E ? 11  ? 205.662 259.628 202.426 1 100.0     11  E 1
ATOM 3684  C CB  . SER E ? 11  ? 203.382 261.849 202.637 1 100.0     11  E 1
ATOM 3685  O OG  . SER E ? 11  ? 204.265 262.610 201.831 1 100.0     11  E 1
ATOM 3686  N N   . GLY E ? 12  ? 204.756 260.103 200.377 1 100.0     12  E 1
ATOM 3687  C CA  . GLY E ? 12  ? 206.026 259.930 199.689 1 100.0     12  E 1
ATOM 3688  C C   . GLY E ? 12  ? 206.140 260.765 198.428 1 100.0     12  E 1
ATOM 3689  O O   . GLY E ? 12  ? 205.177 261.418 198.020 1 100.0     12  E 1
ATOM 3690  N N   . ALA E ? 13  ? 207.299 261.100 197.971 1 100.0     13  E 1
ATOM 3691  C CA  . ALA E ? 13  ? 207.508 261.724 196.667 1 100.0     13  E 1
ATOM 3692  C C   . ALA E ? 13  ? 207.437 260.690 195.547 1 100.0     13  E 1
ATOM 3693  O O   . ALA E ? 13  ? 207.464 259.484 195.803 1 100.0     13  E 1
ATOM 3694  C CB  . ALA E ? 13  ? 208.852 262.448 196.634 1 100.0     13  E 1
ATOM 3695  N N   . PRO E ? 14  ? 207.006 261.082 194.402 1 100.0     14  E 1
ATOM 3696  C CA  . PRO E ? 14  ? 207.008 260.089 193.325 1 100.0     14  E 1
ATOM 3697  C C   . PRO E ? 14  ? 208.388 259.479 193.087 1 100.0     14  E 1
ATOM 3698  O O   . PRO E ? 14  ? 209.363 260.208 192.887 1 100.0     14  E 1
ATOM 3699  C CB  . PRO E ? 14  ? 206.548 260.891 192.105 1 100.0     14  E 1
ATOM 3700  C CG  . PRO E ? 14  ? 205.940 262.133 192.672 1 100.0     14  E 1
ATOM 3701  C CD  . PRO E ? 14  ? 206.523 262.370 194.036 1 100.0     14  E 1
ATOM 3702  N N   . GLY E ? 15  ? 208.407 258.192 193.141 1 100.0     15  E 1
ATOM 3703  C CA  . GLY E ? 15  ? 209.645 257.529 192.766 1 100.0     15  E 1
ATOM 3704  C C   . GLY E ? 15  ? 210.463 257.073 193.959 1 100.0     15  E 1
ATOM 3705  O O   . GLY E ? 15  ? 211.519 256.457 193.796 1 100.0     15  E 1
ATOM 3706  N N   . GLN E ? 16  ? 209.999 257.203 195.279 1 100.0     16  E 1
ATOM 3707  C CA  . GLN E ? 16  ? 210.516 256.744 196.564 1 100.0     16  E 1
ATOM 3708  C C   . GLN E ? 16  ? 209.751 255.520 197.059 1 100.0     16  E 1
ATOM 3709  O O   . GLN E ? 16  ? 208.547 255.397 196.823 1 100.0     16  E 1
ATOM 3710  C CB  . GLN E ? 16  ? 210.445 257.864 197.603 1 100.0     16  E 1
ATOM 3711  C CG  . GLN E ? 16  ? 211.119 259.156 197.161 1 100.0     16  E 1
ATOM 3712  C CD  . GLN E ? 16  ? 212.330 259.504 198.002 1 100.0     16  E 1
ATOM 3713  O OE1 . GLN E ? 16  ? 212.473 259.027 199.131 1 100.0     16  E 1
ATOM 3714  N NE2 . GLN E ? 16  ? 213.210 260.337 197.459 1 100.0     16  E 1
ATOM 3715  N N   . ARG E ? 17  ? 210.412 254.834 198.007 1 100.0     17  E 1
ATOM 3716  C CA  . ARG E ? 17  ? 209.925 253.685 198.764 1 100.0     17  E 1
ATOM 3717  C C   . ARG E ? 17  ? 209.187 254.132 200.022 1 100.0     17  E 1
ATOM 3718  O O   . ARG E ? 17  ? 209.763 254.805 200.880 1 100.0     17  E 1
ATOM 3719  C CB  . ARG E ? 17  ? 211.083 252.757 199.138 1 100.0     17  E 1
ATOM 3720  C CG  . ARG E ? 17  ? 210.640 251.412 199.691 1 100.0     17  E 1
ATOM 3721  C CD  . ARG E ? 17  ? 211.749 250.734 200.483 1 100.0     17  E 1
ATOM 3722  N NE  . ARG E ? 17  ? 211.334 249.426 200.981 1 100.0     17  E 1
ATOM 3723  C CZ  . ARG E ? 17  ? 211.045 249.156 202.251 1 100.0     17  E 1
ATOM 3724  N NH1 . ARG E ? 17  ? 211.119 250.102 203.180 1 100.0     17  E 1
ATOM 3725  N NH2 . ARG E ? 17  ? 210.677 247.930 202.595 1 100.0     17  E 1
ATOM 3726  N N   . VAL E ? 18  ? 207.946 253.803 200.160 1 100.0     18  E 1
ATOM 3727  C CA  . VAL E ? 18  ? 207.068 254.034 201.302 1 100.0     18  E 1
ATOM 3728  C C   . VAL E ? 18  ? 206.724 252.702 201.966 1 100.0     18  E 1
ATOM 3729  O O   . VAL E ? 18  ? 206.431 251.718 201.283 1 100.0     18  E 1
ATOM 3730  C CB  . VAL E ? 18  ? 205.776 254.771 200.885 1 100.0     18  E 1
ATOM 3731  C CG1 . VAL E ? 18  ? 204.881 255.020 202.097 1 100.0     18  E 1
ATOM 3732  C CG2 . VAL E ? 18  ? 206.115 256.087 200.188 1 100.0     18  E 1
ATOM 3733  N N   . THR E ? 19  ? 206.521 252.728 203.217 1 100.0     19  E 1
ATOM 3734  C CA  . THR E ? 19  ? 206.229 251.571 204.056 1 100.0     19  E 1
ATOM 3735  C C   . THR E ? 19  ? 205.026 251.845 204.954 1 100.0     19  E 1
ATOM 3736  O O   . THR E ? 19  ? 204.956 252.889 205.605 1 100.0     19  E 1
ATOM 3737  C CB  . THR E ? 19  ? 207.443 251.187 204.921 1 100.0     19  E 1
ATOM 3738  O OG1 . THR E ? 19  ? 208.578 250.973 204.074 1 100.0     19  E 1
ATOM 3739  C CG2 . THR E ? 19  ? 207.171 249.916 205.719 1 100.0     19  E 1
ATOM 3740  N N   . ILE E ? 20  ? 204.077 250.963 204.966 1 100.0     20  E 1
ATOM 3741  C CA  . ILE E ? 20  ? 202.881 251.002 205.799 1 100.0     20  E 1
ATOM 3742  C C   . ILE E ? 20  ? 202.902 249.838 206.788 1 100.0     20  E 1
ATOM 3743  O O   . ILE E ? 20  ? 203.092 248.685 206.394 1 100.0     20  E 1
ATOM 3744  C CB  . ILE E ? 20  ? 201.595 250.956 204.944 1 100.0     20  E 1
ATOM 3745  C CG1 . ILE E ? 20  ? 201.556 252.142 203.973 1 100.0     20  E 1
ATOM 3746  C CG2 . ILE E ? 20  ? 200.352 250.940 205.839 1 100.0     20  E 1
ATOM 3747  C CD1 . ILE E ? 20  ? 200.421 252.076 202.961 1 100.0     20  E 1
ATOM 3748  N N   . SER E ? 21  ? 202.849 250.067 208.036 1 100.0     21  E 1
ATOM 3749  C CA  . SER E ? 21  ? 202.950 249.096 209.121 1 100.0     21  E 1
ATOM 3750  C C   . SER E ? 21  ? 201.572 248.711 209.648 1 100.0     21  E 1
ATOM 3751  O O   . SER E ? 21  ? 200.688 249.562 209.769 1 100.0     21  E 1
ATOM 3752  C CB  . SER E ? 21  ? 203.805 249.651 210.260 1 100.0     21  E 1
ATOM 3753  O OG  . SER E ? 21  ? 203.238 249.338 211.513 1 100.0     21  E 1
ATOM 3754  N N   . CYS E ? 22  ? 201.476 247.309 209.914 1 100.0     22  E 1
ATOM 3755  C CA  . CYS E ? 22  ? 200.312 246.833 210.652 1 100.0     22  E 1
ATOM 3756  C C   . CYS E ? 22  ? 200.732 246.113 211.928 1 100.0     22  E 1
ATOM 3757  O O   . CYS E ? 22  ? 201.548 245.191 211.885 1 100.0     22  E 1
ATOM 3758  C CB  . CYS E ? 22  ? 199.470 245.900 209.782 1 100.0     22  E 1
ATOM 3759  S SG  . CYS E ? 22  ? 198.013 245.240 210.620 1 100.0     22  E 1
ATOM 3760  N N   . THR E ? 23  ? 200.229 246.398 213.108 1 100.0     23  E 1
ATOM 3761  C CA  . THR E ? 23  ? 200.579 245.826 214.403 1 100.0     23  E 1
ATOM 3762  C C   . THR E ? 23  ? 199.381 245.109 215.019 1 100.0     23  E 1
ATOM 3763  O O   . THR E ? 23  ? 198.291 245.678 215.114 1 100.0     23  E 1
ATOM 3764  C CB  . THR E ? 23  ? 201.087 246.908 215.374 1 100.0     23  E 1
ATOM 3765  O OG1 . THR E ? 23  ? 202.186 247.603 214.772 1 100.0     23  E 1
ATOM 3766  C CG2 . THR E ? 23  ? 201.548 246.293 216.691 1 100.0     23  E 1
ATOM 3767  N N   . GLY E ? 24  ? 199.693 243.827 215.286 1 100.0     24  E 1
ATOM 3768  C CA  . GLY E ? 24  ? 198.627 242.928 215.700 1 100.0     24  E 1
ATOM 3769  C C   . GLY E ? 24  ? 198.799 242.409 217.115 1 100.0     24  E 1
ATOM 3770  O O   . GLY E ? 24  ? 199.909 242.407 217.650 1 100.0     24  E 1
ATOM 3771  N N   . THR E ? 25  ? 197.907 241.848 217.555 1 100.0     25  E 1
ATOM 3772  C CA  . THR E ? 25  ? 197.884 241.309 218.910 1 100.0     25  E 1
ATOM 3773  C C   . THR E ? 25  ? 198.014 239.789 218.889 1 100.0     25  E 1
ATOM 3774  O O   . THR E ? 25  ? 198.072 239.180 217.819 1 100.0     25  E 1
ATOM 3775  C CB  . THR E ? 25  ? 196.593 241.707 219.648 1 100.0     25  E 1
ATOM 3776  O OG1 . THR E ? 25  ? 195.464 241.169 218.948 1 100.0     25  E 1
ATOM 3777  C CG2 . THR E ? 25  ? 196.450 243.223 219.730 1 100.0     25  E 1
ATOM 3778  N N   . ASN E ? 26  ? 197.814 239.133 220.105 1 100.0     26  E 1
ATOM 3779  C CA  . ASN E ? 26  ? 197.867 237.680 220.226 1 100.0     26  E 1
ATOM 3780  C C   . ASN E ? 26  ? 196.669 237.018 219.549 1 100.0     26  E 1
ATOM 3781  O O   . ASN E ? 26  ? 196.702 235.823 219.252 1 100.0     26  E 1
ATOM 3782  C CB  . ASN E ? 26  ? 197.942 237.265 221.696 1 100.0     26  E 1
ATOM 3783  C CG  . ASN E ? 26  ? 199.343 237.307 222.244 1 100.0     26  E 1
ATOM 3784  O OD1 . ASN E ? 26  ? 200.307 237.241 221.493 1 100.0     26  E 1
ATOM 3785  N ND2 . ASN E ? 26  ? 199.466 237.419 223.557 1 100.0     26  E 1
ATOM 3786  N N   . SER E ? 27  ? 195.604 237.610 219.372 1 100.0     27  E 1
ATOM 3787  C CA  . SER E ? 27  ? 194.386 236.983 218.870 1 100.0     27  E 1
ATOM 3788  C C   . SER E ? 27  ? 194.384 236.919 217.347 1 100.0     27  E 1
ATOM 3789  O O   . SER E ? 27  ? 193.590 236.187 216.752 1 100.0     27  E 1
ATOM 3790  C CB  . SER E ? 27  ? 193.152 237.742 219.359 1 100.0     27  E 1
ATOM 3791  O OG  . SER E ? 27  ? 193.190 239.093 218.931 1 100.0     27  E 1
ATOM 3792  N N   . THR E ? 28  ? 195.507 237.760 216.699 1 100.0     28  E 1
ATOM 3793  C CA  . THR E ? 28  ? 195.506 237.884 215.246 1 100.0     28  E 1
ATOM 3794  C C   . THR E ? 28  ? 196.776 237.282 214.651 1 100.0     28  E 1
ATOM 3795  O O   . THR E ? 28  ? 196.737 236.672 213.581 1 100.0     28  E 1
ATOM 3796  C CB  . THR E ? 28  ? 195.380 239.355 214.810 1 100.0     28  E 1
ATOM 3797  O OG1 . THR E ? 28  ? 196.416 240.123 215.434 1 100.0     28  E 1
ATOM 3798  C CG2 . THR E ? 28  ? 194.026 239.933 215.209 1 100.0     28  E 1
ATOM 3799  N N   . ILE E ? 29  ? 197.900 238.134 214.837 1 100.0     29  E 1
ATOM 3800  C CA  . ILE E ? 29  ? 199.163 237.850 214.164 1 100.0     29  E 1
ATOM 3801  C C   . ILE E ? 29  ? 200.050 236.998 215.069 1 100.0     29  E 1
ATOM 3802  O O   . ILE E ? 29  ? 200.935 236.287 214.590 1 100.0     29  E 1
ATOM 3803  C CB  . ILE E ? 29  ? 199.896 239.150 213.765 1 100.0     29  E 1
ATOM 3804  C CG1 . ILE E ? 29  ? 199.070 239.936 212.740 1 100.0     29  E 1
ATOM 3805  C CG2 . ILE E ? 29  ? 201.292 238.837 213.219 1 100.0     29  E 1
ATOM 3806  C CD1 . ILE E ? 29  ? 199.654 241.296 212.386 1 100.0     29  E 1
ATOM 3807  N N   . GLY E ? 30  ? 199.693 237.177 216.482 1 100.0     30  E 1
ATOM 3808  C CA  . GLY E ? 30  ? 200.490 236.352 217.375 1 100.0     30  E 1
ATOM 3809  C C   . GLY E ? 30  ? 200.030 234.907 217.423 1 100.0     30  E 1
ATOM 3810  O O   . GLY E ? 30  ? 200.804 234.015 217.774 1 100.0     30  E 1
ATOM 3811  N N   . VAL E ? 31  ? 198.760 234.693 216.877 1 100.0     31  E 1
ATOM 3812  C CA  . VAL E ? 31  ? 198.334 233.297 216.865 1 100.0     31  E 1
ATOM 3813  C C   . VAL E ? 31  ? 198.861 232.607 215.608 1 100.0     31  E 1
ATOM 3814  O O   . VAL E ? 31  ? 198.928 231.378 215.549 1 100.0     31  E 1
ATOM 3815  C CB  . VAL E ? 31  ? 196.796 233.171 216.937 1 100.0     31  E 1
ATOM 3816  C CG1 . VAL E ? 31  ? 196.372 231.705 216.902 1 100.0     31  E 1
ATOM 3817  C CG2 . VAL E ? 31  ? 196.264 233.855 218.195 1 100.0     31  E 1
ATOM 3818  N N   . GLY E ? 32  ? 199.382 233.143 214.697 1 100.0     32  E 1
ATOM 3819  C CA  . GLY E ? 32  ? 199.861 232.520 213.474 1 100.0     32  E 1
ATOM 3820  C C   . GLY E ? 32  ? 198.982 232.810 212.272 1 100.0     32  E 1
ATOM 3821  O O   . GLY E ? 32  ? 199.210 232.274 211.186 1 100.0     32  E 1
ATOM 3822  N N   . TYR E ? 33  ? 198.210 233.967 212.324 1 100.0     33  E 1
ATOM 3823  C CA  . TYR E ? 33  ? 197.412 234.233 211.132 1 100.0     33  E 1
ATOM 3824  C C   . TYR E ? 33  ? 198.195 235.068 210.126 1 100.0     33  E 1
ATOM 3825  O O   . TYR E ? 33  ? 199.040 235.877 210.506 1 100.0     33  E 1
ATOM 3826  C CB  . TYR E ? 33  ? 196.111 234.949 211.505 1 100.0     33  E 1
ATOM 3827  C CG  . TYR E ? 33  ? 195.129 234.078 212.248 1 100.0     33  E 1
ATOM 3828  C CD1 . TYR E ? 33  ? 194.518 232.996 211.623 1 100.0     33  E 1
ATOM 3829  C CD2 . TYR E ? 33  ? 194.811 234.336 213.576 1 100.0     33  E 1
ATOM 3830  C CE1 . TYR E ? 33  ? 193.612 232.191 212.304 1 100.0     33  E 1
ATOM 3831  C CE2 . TYR E ? 33  ? 193.906 233.538 214.266 1 100.0     33  E 1
ATOM 3832  C CZ  . TYR E ? 33  ? 193.313 232.470 213.623 1 100.0     33  E 1
ATOM 3833  O OH  . TYR E ? 33  ? 192.417 231.676 214.301 1 100.0     33  E 1
ATOM 3834  N N   . GLU E ? 34  ? 197.979 234.993 208.802 1 100.0     34  E 1
ATOM 3835  C CA  . GLU E ? 34  ? 198.648 235.802 207.788 1 100.0     34  E 1
ATOM 3836  C C   . GLU E ? 34  ? 197.898 237.107 207.540 1 100.0     34  E 1
ATOM 3837  O O   . GLU E ? 34  ? 196.671 237.153 207.640 1 100.0     34  E 1
ATOM 3838  C CB  . GLU E ? 34  ? 198.788 235.018 206.480 1 100.0     34  E 1
ATOM 3839  C CG  . GLU E ? 34  ? 199.731 233.854 206.558 1 100.0     34  E 1
ATOM 3840  C CD  . GLU E ? 34  ? 199.562 232.984 206.966 1 100.0     34  E 1
ATOM 3841  O OE1 . GLU E ? 34  ? 198.712 233.284 207.212 1 100.0     34  E 1
ATOM 3842  O OE2 . GLU E ? 34  ? 200.285 231.995 207.041 1 100.0     34  E 1
ATOM 3843  N N   . VAL E ? 35  ? 198.491 238.113 207.009 1 100.0     35  E 1
ATOM 3844  C CA  . VAL E ? 35  ? 197.998 239.466 206.776 1 100.0     35  E 1
ATOM 3845  C C   . VAL E ? 35  ? 197.703 239.660 205.291 1 100.0     35  E 1
ATOM 3846  O O   . VAL E ? 35  ? 198.539 239.348 204.439 1 100.0     35  E 1
ATOM 3847  C CB  . VAL E ? 35  ? 199.008 240.530 207.262 1 100.0     35  E 1
ATOM 3848  C CG1 . VAL E ? 35  ? 198.478 241.938 206.998 1 100.0     35  E 1
ATOM 3849  C CG2 . VAL E ? 35  ? 199.310 240.339 208.747 1 100.0     35  E 1
ATOM 3850  N N   . PHE E ? 36  ? 196.474 240.219 205.014 1 100.0     36  E 1
ATOM 3851  C CA  . PHE E ? 36  ? 196.123 240.570 203.643 1 100.0     36  E 1
ATOM 3852  C C   . PHE E ? 36  ? 196.055 242.083 203.472 1 100.0     36  E 1
ATOM 3853  O O   . PHE E ? 36  ? 195.716 242.805 204.412 1 100.0     36  E 1
ATOM 3854  C CB  . PHE E ? 36  ? 194.784 239.938 203.251 1 100.0     36  E 1
ATOM 3855  C CG  . PHE E ? 36  ? 194.725 238.451 203.479 1 100.0     36  E 1
ATOM 3856  C CD1 . PHE E ? 36  ? 195.309 237.572 202.576 1 100.0     36  E 1
ATOM 3857  C CD2 . PHE E ? 36  ? 194.085 237.934 204.598 1 100.0     36  E 1
ATOM 3858  C CE1 . PHE E ? 36  ? 195.256 236.196 202.784 1 100.0     36  E 1
ATOM 3859  C CE2 . PHE E ? 36  ? 194.028 236.560 204.813 1 100.0     36  E 1
ATOM 3860  C CZ  . PHE E ? 36  ? 194.613 235.693 203.904 1 100.0     36  E 1
ATOM 3861  N N   . TRP E ? 37  ? 196.308 242.714 202.385 1 100.0     37  E 1
ATOM 3862  C CA  . TRP E ? 37  ? 196.335 244.151 202.136 1 100.0     37  E 1
ATOM 3863  C C   . TRP E ? 37  ? 195.405 244.522 200.986 1 100.0     37  E 1
ATOM 3864  O O   . TRP E ? 37  ? 195.377 243.842 199.958 1 100.0     37  E 1
ATOM 3865  C CB  . TRP E ? 37  ? 197.760 244.618 201.827 1 100.0     37  E 1
ATOM 3866  C CG  . TRP E ? 37  ? 198.706 244.493 202.984 1 100.0     37  E 1
ATOM 3867  C CD1 . TRP E ? 37  ? 199.517 243.432 203.274 1 100.0     37  E 1
ATOM 3868  C CD2 . TRP E ? 37  ? 198.934 245.465 204.008 1 100.0     37  E 1
ATOM 3869  N NE1 . TRP E ? 37  ? 200.237 243.686 204.418 1 100.0     37  E 1
ATOM 3870  C CE2 . TRP E ? 37  ? 199.899 244.926 204.888 1 100.0     37  E 1
ATOM 3871  C CE3 . TRP E ? 37  ? 198.417 246.741 204.268 1 100.0     37  E 1
ATOM 3872  C CZ2 . TRP E ? 37  ? 200.357 245.621 206.011 1 100.0     37  E 1
ATOM 3873  C CZ3 . TRP E ? 37  ? 198.874 247.431 205.385 1 100.0     37  E 1
ATOM 3874  C CH2 . TRP E ? 37  ? 199.834 246.867 206.241 1 100.0     37  E 1
ATOM 3875  N N   . TYR E ? 38  ? 194.703 245.462 201.161 1 100.0     38  E 1
ATOM 3876  C CA  . TYR E ? 38  ? 193.672 245.999 200.280 1 100.0     38  E 1
ATOM 3877  C C   . TYR E ? 38  ? 193.968 247.449 199.915 1 100.0     38  E 1
ATOM 3878  O O   . TYR E ? 38  ? 194.493 248.207 200.734 1 100.0     38  E 1
ATOM 3879  C CB  . TYR E ? 38  ? 192.294 245.898 200.940 1 100.0     38  E 1
ATOM 3880  C CG  . TYR E ? 38  ? 191.848 244.479 201.201 1 100.0     38  E 1
ATOM 3881  C CD1 . TYR E ? 38  ? 191.315 243.697 200.180 1 100.0     38  E 1
ATOM 3882  C CD2 . TYR E ? 38  ? 191.959 243.919 202.469 1 100.0     38  E 1
ATOM 3883  C CE1 . TYR E ? 38  ? 190.902 242.390 200.416 1 100.0     38  E 1
ATOM 3884  C CE2 . TYR E ? 38  ? 191.549 242.613 202.717 1 100.0     38  E 1
ATOM 3885  C CZ  . TYR E ? 38  ? 191.023 241.858 201.685 1 100.0     38  E 1
ATOM 3886  O OH  . TYR E ? 38  ? 190.615 240.564 201.925 1 100.0     38  E 1
ATOM 3887  N N   . LYS E ? 39  ? 193.730 247.782 198.733 1 100.0     39  E 1
ATOM 3888  C CA  . LYS E ? 39  ? 193.801 249.152 198.231 1 100.0     39  E 1
ATOM 3889  C C   . LYS E ? 39  ? 192.413 249.680 197.878 1 100.0     39  E 1
ATOM 3890  O O   . LYS E ? 39  ? 191.709 249.089 197.056 1 100.0     39  E 1
ATOM 3891  C CB  . LYS E ? 39  ? 194.718 249.230 197.010 1 100.0     39  E 1
ATOM 3892  C CG  . LYS E ? 39  ? 194.839 250.625 196.415 1 100.0     39  E 1
ATOM 3893  C CD  . LYS E ? 39  ? 195.885 250.673 195.310 1 100.0     39  E 1
ATOM 3894  C CE  . LYS E ? 39  ? 195.292 250.924 193.987 1 100.0     39  E 1
ATOM 3895  N NZ  . LYS E ? 39  ? 196.318 251.008 192.906 1 100.0     39  E 1
ATOM 3896  N N   . GLN E ? 40  ? 192.015 250.749 198.486 1 100.0     40  E 1
ATOM 3897  C CA  . GLN E ? 40  ? 190.686 251.274 198.189 1 100.0     40  E 1
ATOM 3898  C C   . GLN E ? 40  ? 190.765 252.704 197.664 1 100.0     40  E 1
ATOM 3899  O O   . GLN E ? 40  ? 191.337 253.580 198.316 1 100.0     40  E 1
ATOM 3900  C CB  . GLN E ? 40  ? 189.796 251.219 199.431 1 100.0     40  E 1
ATOM 3901  C CG  . GLN E ? 40  ? 188.371 251.697 199.188 1 100.0     40  E 1
ATOM 3902  C CD  . GLN E ? 40  ? 187.496 251.585 200.422 1 100.0     40  E 1
ATOM 3903  O OE1 . GLN E ? 40  ? 187.984 251.307 201.523 1 100.0     40  E 1
ATOM 3904  N NE2 . GLN E ? 40  ? 186.196 251.798 200.249 1 100.0     40  E 1
ATOM 3905  N N   . LEU E ? 41  ? 190.333 252.903 196.547 1 100.0     41  E 1
ATOM 3906  C CA  . LEU E ? 41  ? 190.258 254.235 195.957 1 100.0     41  E 1
ATOM 3907  C C   . LEU E ? 41  ? 188.907 254.881 196.242 1 100.0     41  E 1
ATOM 3908  O O   . LEU E ? 41  ? 187.903 254.184 196.408 1 100.0     41  E 1
ATOM 3909  C CB  . LEU E ? 41  ? 190.495 254.165 194.446 1 100.0     41  E 1
ATOM 3910  C CG  . LEU E ? 41  ? 191.820 253.551 193.994 1 100.0     41  E 1
ATOM 3911  C CD1 . LEU E ? 41  ? 191.825 253.352 192.482 1 100.0     41  E 1
ATOM 3912  C CD2 . LEU E ? 41  ? 192.991 254.426 194.428 1 100.0     41  E 1
ATOM 3913  N N   . PRO E ? 42  ? 188.804 256.236 196.257 1 100.0     42  E 1
ATOM 3914  C CA  . PRO E ? 42  ? 187.515 256.642 196.821 1 100.0     42  E 1
ATOM 3915  C C   . PRO E ? 42  ? 186.342 256.339 195.891 1 100.0     42  E 1
ATOM 3916  O O   . PRO E ? 42  ? 186.490 256.393 194.667 1 100.0     42  E 1
ATOM 3917  C CB  . PRO E ? 42  ? 187.677 258.151 197.021 1 100.0     42  E 1
ATOM 3918  C CG  . PRO E ? 42  ? 189.024 258.469 196.456 1 100.0     42  E 1
ATOM 3919  C CD  . PRO E ? 42  ? 189.649 257.193 195.969 1 100.0     42  E 1
ATOM 3920  N N   . GLY E ? 43  ? 185.238 255.835 196.551 1 100.0     43  E 1
ATOM 3921  C CA  . GLY E ? 43  ? 184.011 255.509 195.842 1 100.0     43  E 1
ATOM 3922  C C   . GLY E ? 43  ? 184.017 254.113 195.249 1 100.0     43  E 1
ATOM 3923  O O   . GLY E ? 43  ? 183.042 253.695 194.621 1 100.0     43  E 1
ATOM 3924  N N   . THR E ? 44  ? 185.010 253.407 195.397 1 100.0     44  E 1
ATOM 3925  C CA  . THR E ? 44  ? 184.969 252.053 194.855 1 100.0     44  E 1
ATOM 3926  C C   . THR E ? 44  ? 185.093 251.020 195.972 1 100.0     44  E 1
ATOM 3927  O O   . THR E ? 44  ? 185.323 251.374 197.130 1 100.0     44  E 1
ATOM 3928  C CB  . THR E ? 44  ? 186.087 251.831 193.820 1 100.0     44  E 1
ATOM 3929  O OG1 . THR E ? 44  ? 187.354 252.116 194.426 1 100.0     44  E 1
ATOM 3930  C CG2 . THR E ? 44  ? 185.902 252.737 192.607 1 100.0     44  E 1
ATOM 3931  N N   . ALA E ? 45  ? 185.131 249.697 195.608 1 100.0     45  E 1
ATOM 3932  C CA  . ALA E ? 45  ? 185.290 248.651 196.615 1 100.0     45  E 1
ATOM 3933  C C   . ALA E ? 45  ? 186.765 248.357 196.873 1 100.0     45  E 1
ATOM 3934  O O   . ALA E ? 45  ? 187.620 248.654 196.034 1 100.0     45  E 1
ATOM 3935  C CB  . ALA E ? 45  ? 184.566 247.379 196.179 1 100.0     45  E 1
ATOM 3936  N N   . PRO E ? 46  ? 187.253 247.787 197.976 1 100.0     46  E 1
ATOM 3937  C CA  . PRO E ? 46  ? 188.677 247.474 198.114 1 100.0     46  E 1
ATOM 3938  C C   . PRO E ? 46  ? 189.137 246.383 197.149 1 100.0     46  E 1
ATOM 3939  O O   . PRO E ? 46  ? 188.367 245.477 196.823 1 100.0     46  E 1
ATOM 3940  C CB  . PRO E ? 46  ? 188.796 247.005 199.566 1 100.0     46  E 1
ATOM 3941  C CG  . PRO E ? 46  ? 187.461 247.293 200.171 1 100.0     46  E 1
ATOM 3942  C CD  . PRO E ? 46  ? 186.500 247.632 199.068 1 100.0     46  E 1
ATOM 3943  N N   . GLN E ? 47  ? 190.320 246.470 196.543 1 100.0     47  E 1
ATOM 3944  C CA  . GLN E ? 47  ? 191.076 245.538 195.713 1 100.0     47  E 1
ATOM 3945  C C   . GLN E ? 47  ? 192.269 244.967 196.474 1 100.0     47  E 1
ATOM 3946  O O   . GLN E ? 47  ? 193.059 245.716 197.052 1 100.0     47  E 1
ATOM 3947  C CB  . GLN E ? 47  ? 191.551 246.223 194.431 1 100.0     47  E 1
ATOM 3948  C CG  . GLN E ? 47  ? 192.358 245.319 193.513 1 100.0     47  E 1
ATOM 3949  C CD  . GLN E ? 47  ? 193.304 246.088 192.613 1 100.0     47  E 1
ATOM 3950  O OE1 . GLN E ? 47  ? 193.387 247.315 192.685 1 100.0     47  E 1
ATOM 3951  N NE2 . GLN E ? 47  ? 194.023 245.373 191.759 1 100.0     47  E 1
ATOM 3952  N N   . VAL E ? 48  ? 192.389 243.624 196.393 1 100.0     48  E 1
ATOM 3953  C CA  . VAL E ? 48  ? 193.485 242.991 197.119 1 100.0     48  E 1
ATOM 3954  C C   . VAL E ? 48  ? 194.806 243.266 196.404 1 100.0     48  E 1
ATOM 3955  O O   . VAL E ? 48  ? 194.925 243.037 195.198 1 100.0     48  E 1
ATOM 3956  C CB  . VAL E ? 48  ? 193.265 241.469 197.266 1 100.0     48  E 1
ATOM 3957  C CG1 . VAL E ? 48  ? 193.777 240.729 196.046 1 100.0     48  E 1
ATOM 3958  C CG2 . VAL E ? 48  ? 193.940 240.951 198.520 1 100.0     48  E 1
ATOM 3959  N N   . VAL E ? 49  ? 195.787 243.773 197.156 1 100.0     49  E 1
ATOM 3960  C CA  . VAL E ? 49  ? 197.070 244.022 196.507 1 100.0     49  E 1
ATOM 3961  C C   . VAL E ? 49  ? 198.116 243.045 197.038 1 100.0     49  E 1
ATOM 3962  O O   . VAL E ? 49  ? 199.113 242.768 196.367 1 100.0     49  E 1
ATOM 3963  C CB  . VAL E ? 49  ? 197.541 245.478 196.723 1 100.0     49  E 1
ATOM 3964  C CG1 . VAL E ? 49  ? 196.686 246.448 195.910 1 100.0     49  E 1
ATOM 3965  C CG2 . VAL E ? 49  ? 197.499 245.837 198.207 1 100.0     49  E 1
ATOM 3966  N N   . LEU E ? 50  ? 197.922 242.638 198.322 1 100.0     50  E 1
ATOM 3967  C CA  . LEU E ? 50  ? 198.894 241.637 198.746 1 100.0     50  E 1
ATOM 3968  C C   . LEU E ? 50  ? 198.247 240.603 199.662 1 100.0     50  E 1
ATOM 3969  O O   . LEU E ? 50  ? 197.411 240.948 200.500 1 100.0     50  E 1
ATOM 3970  C CB  . LEU E ? 50  ? 200.072 242.304 199.462 1 100.0     50  E 1
ATOM 3971  C CG  . LEU E ? 50  ? 201.365 241.490 199.543 1 100.0     50  E 1
ATOM 3972  C CD1 . LEU E ? 50  ? 202.060 241.462 198.186 1 100.0     50  E 1
ATOM 3973  C CD2 . LEU E ? 50  ? 202.290 242.060 200.611 1 100.0     50  E 1
ATOM 3974  N N   . TYR E ? 51  ? 198.483 239.317 199.513 1 100.0     51  E 1
ATOM 3975  C CA  . TYR E ? 51  ? 197.875 238.382 200.454 1 100.0     51  E 1
ATOM 3976  C C   . TYR E ? 51  ? 198.911 237.408 201.002 1 100.0     51  E 1
ATOM 3977  O O   . TYR E ? 51  ? 199.990 237.251 200.426 1 100.0     51  E 1
ATOM 3978  C CB  . TYR E ? 51  ? 196.735 237.609 199.783 1 100.0     51  E 1
ATOM 3979  C CG  . TYR E ? 51  ? 197.180 236.762 198.616 1 100.0     51  E 1
ATOM 3980  C CD1 . TYR E ? 51  ? 197.372 237.324 197.356 1 100.0     51  E 1
ATOM 3981  C CD2 . TYR E ? 51  ? 197.409 235.399 198.771 1 100.0     51  E 1
ATOM 3982  C CE1 . TYR E ? 51  ? 197.780 236.547 196.277 1 100.0     51  E 1
ATOM 3983  C CE2 . TYR E ? 51  ? 197.818 234.613 197.699 1 100.0     51  E 1
ATOM 3984  C CZ  . TYR E ? 51  ? 198.001 235.195 196.458 1 100.0     51  E 1
ATOM 3985  O OH  . TYR E ? 51  ? 198.405 234.421 195.394 1 100.0     51  E 1
ATOM 3986  N N   . ASP E ? 52  ? 198.670 236.839 202.030 1 100.0     52  E 1
ATOM 3987  C CA  . ASP E ? 52  ? 199.339 235.765 202.756 1 100.0     52  E 1
ATOM 3988  C C   . ASP E ? 52  ? 200.749 236.178 203.173 1 100.0     52  E 1
ATOM 3989  O O   . ASP E ? 52  ? 201.708 235.434 202.963 1 100.0     52  E 1
ATOM 3990  C CB  . ASP E ? 52  ? 199.394 234.494 201.905 1 100.0     52  E 1
ATOM 3991  C CG  . ASP E ? 52  ? 198.019 233.975 201.525 1 100.0     52  E 1
ATOM 3992  O OD1 . ASP E ? 52  ? 197.048 234.215 202.274 1 100.0     52  E 1
ATOM 3993  O OD2 . ASP E ? 52  ? 197.906 233.319 200.467 1 100.0     52  E 1
ATOM 3994  N N   . ASN E ? 53  ? 201.231 236.971 203.639 1 100.0     53  E 1
ATOM 3995  C CA  . ASN E ? 53  ? 201.941 238.160 204.098 1 100.0     53  E 1
ATOM 3996  C C   . ASN E ? 53  ? 202.734 238.810 202.969 1 100.0     53  E 1
ATOM 3997  O O   . ASN E ? 53  ? 203.311 239.883 203.147 1 100.0     53  E 1
ATOM 3998  C CB  . ASN E ? 53  ? 202.866 237.816 205.268 1 100.0     53  E 1
ATOM 3999  C CG  . ASN E ? 53  ? 202.121 237.251 206.454 1 100.0     53  E 1
ATOM 4000  O OD1 . ASN E ? 53  ? 201.002 237.659 206.746 1 100.0     53  E 1
ATOM 4001  N ND2 . ASN E ? 53  ? 202.737 236.308 207.147 1 100.0     53  E 1
ATOM 4002  N N   . ASN E ? 54  ? 202.960 238.051 201.668 1 100.0     54  E 1
ATOM 4003  C CA  . ASN E ? 54  ? 204.008 238.467 200.742 1 100.0     54  E 1
ATOM 4004  C C   . ASN E ? 54  ? 203.640 238.144 199.297 1 100.0     54  E 1
ATOM 4005  O O   . ASN E ? 54  ? 204.394 238.458 198.374 1 100.0     54  E 1
ATOM 4006  C CB  . ASN E ? 54  ? 205.341 237.812 201.110 1 100.0     54  E 1
ATOM 4007  C CG  . ASN E ? 54  ? 205.201 236.333 201.412 1 100.0     54  E 1
ATOM 4008  O OD1 . ASN E ? 54  ? 204.182 235.716 201.092 1 100.0     54  E 1
ATOM 4009  N ND2 . ASN E ? 54  ? 206.223 235.754 202.029 1 100.0     54  E 1
ATOM 4010  N N   . ASN E ? 55  ? 202.504 237.472 199.059 1 100.0     55  E 1
ATOM 4011  C CA  . ASN E ? 55  ? 202.132 237.063 197.709 1 100.0     55  E 1
ATOM 4012  C C   . ASN E ? 55  ? 201.248 238.105 197.031 1 100.0     55  E 1
ATOM 4013  O O   . ASN E ? 55  ? 200.242 238.536 197.598 1 100.0     55  E 1
ATOM 4014  C CB  . ASN E ? 55  ? 201.428 235.705 197.734 1 100.0     55  E 1
ATOM 4015  C CG  . ASN E ? 55  ? 202.279 234.617 198.359 1 100.0     55  E 1
ATOM 4016  O OD1 . ASN E ? 55  ? 203.477 234.519 198.092 1 100.0     55  E 1
ATOM 4017  N ND2 . ASN E ? 55  ? 201.668 233.792 199.196 1 100.0     55  E 1
ATOM 4018  N N   . ARG E ? 56  ? 201.617 238.584 195.900 1 100.0     56  E 1
ATOM 4019  C CA  . ARG E ? 56  ? 200.925 239.494 194.993 1 100.0     56  E 1
ATOM 4020  C C   . ARG E ? 56  ? 199.926 238.742 194.120 1 100.0     56  E 1
ATOM 4021  O O   . ARG E ? 56  ? 200.203 237.629 193.668 1 100.0     56  E 1
ATOM 4022  C CB  . ARG E ? 56  ? 201.929 240.243 194.114 1 100.0     56  E 1
ATOM 4023  C CG  . ARG E ? 56  ? 202.617 241.402 194.816 1 100.0     56  E 1
ATOM 4024  C CD  . ARG E ? 56  ? 203.668 242.055 193.929 1 100.0     56  E 1
ATOM 4025  N NE  . ARG E ? 56  ? 204.510 241.063 193.271 1 100.0     56  E 1
ATOM 4026  C CZ  . ARG E ? 56  ? 205.617 241.341 192.590 1 100.0     56  E 1
ATOM 4027  N NH1 . ARG E ? 56  ? 206.039 242.593 192.462 1 100.0     56  E 1
ATOM 4028  N NH2 . ARG E ? 56  ? 206.309 240.361 192.031 1 100.0     56  E 1
ATOM 4029  N N   . PRO E ? 57  ? 198.699 239.263 194.131 1 100.0     57  E 1
ATOM 4030  C CA  . PRO E ? 57  ? 197.732 238.670 193.205 1 100.0     57  E 1
ATOM 4031  C C   . PRO E ? 57  ? 198.161 238.792 191.745 1 100.0     57  E 1
ATOM 4032  O O   . PRO E ? 57  ? 199.063 239.571 191.426 1 100.0     57  E 1
ATOM 4033  C CB  . PRO E ? 57  ? 196.454 239.471 193.467 1 100.0     57  E 1
ATOM 4034  C CG  . PRO E ? 57  ? 196.865 240.542 194.425 1 100.0     57  E 1
ATOM 4035  C CD  . PRO E ? 57  ? 198.290 240.298 194.831 1 100.0     57  E 1
ATOM 4036  N N   . SER E ? 58  ? 197.443 238.406 190.823 1 100.0     58  E 1
ATOM 4037  C CA  . SER E ? 58  ? 197.723 238.607 189.405 1 100.0     58  E 1
ATOM 4038  C C   . SER E ? 58  ? 197.293 239.997 188.948 1 100.0     58  E 1
ATOM 4039  O O   . SER E ? 58  ? 196.224 240.478 189.328 1 100.0     58  E 1
ATOM 4040  C CB  . SER E ? 58  ? 197.017 237.544 188.563 1 100.0     58  E 1
ATOM 4041  O OG  . SER E ? 58  ? 195.671 237.401 188.958 1 100.0     58  E 1
ATOM 4042  N N   . GLY E ? 59  ? 197.789 240.823 188.392 1 100.0     59  E 1
ATOM 4043  C CA  . GLY E ? 59  ? 197.591 242.166 187.872 1 100.0     59  E 1
ATOM 4044  C C   . GLY E ? 59  ? 198.138 243.246 188.786 1 100.0     59  E 1
ATOM 4045  O O   . GLY E ? 59  ? 197.931 244.437 188.541 1 100.0     59  E 1
ATOM 4046  N N   . VAL E ? 60  ? 198.806 242.914 189.746 1 100.0     60  E 1
ATOM 4047  C CA  . VAL E ? 60  ? 199.404 243.850 190.692 1 100.0     60  E 1
ATOM 4048  C C   . VAL E ? 60  ? 200.880 244.051 190.359 1 100.0     60  E 1
ATOM 4049  O O   . VAL E ? 60  ? 201.648 243.087 190.306 1 100.0     60  E 1
ATOM 4050  C CB  . VAL E ? 60  ? 199.249 243.360 192.150 1 100.0     60  E 1
ATOM 4051  C CG1 . VAL E ? 60  ? 199.909 244.337 193.121 1 100.0     60  E 1
ATOM 4052  C CG2 . VAL E ? 60  ? 197.772 243.174 192.495 1 100.0     60  E 1
ATOM 4053  N N   . PRO E ? 61  ? 201.410 245.255 190.274 1 100.0     61  E 1
ATOM 4054  C CA  . PRO E ? 61  ? 202.804 245.494 189.894 1 100.0     61  E 1
ATOM 4055  C C   . PRO E ? 61  ? 203.795 245.019 190.954 1 100.0     61  E 1
ATOM 4056  O O   . PRO E ? 61  ? 203.420 244.827 192.113 1 100.0     61  E 1
ATOM 4057  C CB  . PRO E ? 61  ? 202.868 247.015 189.729 1 100.0     61  E 1
ATOM 4058  C CG  . PRO E ? 61  ? 201.598 247.518 190.335 1 100.0     61  E 1
ATOM 4059  C CD  . PRO E ? 61  ? 200.665 246.357 190.521 1 100.0     61  E 1
ATOM 4060  N N   . ASP E ? 62  ? 204.976 244.732 190.580 1 100.0     62  E 1
ATOM 4061  C CA  . ASP E ? 62  ? 206.118 244.194 191.312 1 100.0     62  E 1
ATOM 4062  C C   . ASP E ? 62  ? 206.702 245.237 192.262 1 100.0     62  E 1
ATOM 4063  O O   . ASP E ? 62  ? 207.439 244.895 193.190 1 100.0     62  E 1
ATOM 4064  C CB  . ASP E ? 62  ? 207.195 243.705 190.342 1 100.0     62  E 1
ATOM 4065  C CG  . ASP E ? 62  ? 208.266 242.866 191.018 1 100.0     62  E 1
ATOM 4066  O OD1 . ASP E ? 62  ? 207.958 242.161 192.000 1 100.0     62  E 1
ATOM 4067  O OD2 . ASP E ? 62  ? 209.429 242.914 190.565 1 100.0     62  E 1
ATOM 4068  N N   . ARG E ? 63  ? 206.065 246.354 192.396 1 100.0     63  E 1
ATOM 4069  C CA  . ARG E ? 63  ? 206.546 247.339 193.360 1 100.0     63  E 1
ATOM 4070  C C   . ARG E ? 63  ? 205.739 247.280 194.652 1 100.0     63  E 1
ATOM 4071  O O   . ARG E ? 63  ? 206.049 247.983 195.616 1 100.0     63  E 1
ATOM 4072  C CB  . ARG E ? 63  ? 206.483 248.748 192.766 1 100.0     63  E 1
ATOM 4073  C CG  . ARG E ? 63  ? 205.284 248.981 191.860 1 100.0     63  E 1
ATOM 4074  C CD  . ARG E ? 63  ? 205.093 250.459 191.548 1 100.0     63  E 1
ATOM 4075  N NE  . ARG E ? 63  ? 203.679 250.812 191.463 1 100.0     63  E 1
ATOM 4076  C CZ  . ARG E ? 63  ? 203.166 251.684 190.615 1 100.0     63  E 1
ATOM 4077  N NH1 . ARG E ? 63  ? 203.944 252.311 189.761 1 100.0     63  E 1
ATOM 4078  N NH2 . ARG E ? 63  ? 201.865 251.932 190.622 1 100.0     63  E 1
ATOM 4079  N N   . PHE E ? 64  ? 204.838 246.372 194.785 1 100.0     64  E 1
ATOM 4080  C CA  . PHE E ? 64  ? 204.230 246.102 196.082 1 100.0     64  E 1
ATOM 4081  C C   . PHE E ? 64  ? 204.911 244.922 196.765 1 100.0     64  E 1
ATOM 4082  O O   . PHE E ? 64  ? 204.887 243.802 196.250 1 100.0     64  E 1
ATOM 4083  C CB  . PHE E ? 64  ? 202.731 245.825 195.928 1 100.0     64  E 1
ATOM 4084  C CG  . PHE E ? 64  ? 201.915 247.053 195.627 1 100.0     64  E 1
ATOM 4085  C CD1 . PHE E ? 64  ? 201.577 247.945 196.637 1 100.0     64  E 1
ATOM 4086  C CD2 . PHE E ? 64  ? 201.485 247.316 194.333 1 100.0     64  E 1
ATOM 4087  C CE1 . PHE E ? 64  ? 200.821 249.082 196.362 1 100.0     64  E 1
ATOM 4088  C CE2 . PHE E ? 64  ? 200.729 248.450 194.050 1 100.0     64  E 1
ATOM 4089  C CZ  . PHE E ? 64  ? 200.398 249.332 195.066 1 100.0     64  E 1
ATOM 4090  N N   . SER E ? 65  ? 205.395 244.853 197.764 1 100.0     65  E 1
ATOM 4091  C CA  . SER E ? 65  ? 205.912 243.715 198.519 1 100.0     65  E 1
ATOM 4092  C C   . SER E ? 65  ? 205.485 243.783 199.981 1 100.0     65  E 1
ATOM 4093  O O   . SER E ? 65  ? 205.076 244.840 200.466 1 100.0     65  E 1
ATOM 4094  C CB  . SER E ? 65  ? 207.437 243.658 198.427 1 100.0     65  E 1
ATOM 4095  O OG  . SER E ? 65  ? 208.023 244.761 199.096 1 100.0     65  E 1
ATOM 4096  N N   . GLY E ? 66  ? 205.500 242.845 200.610 1 100.0     66  E 1
ATOM 4097  C CA  . GLY E ? 66  ? 205.236 242.806 202.040 1 100.0     66  E 1
ATOM 4098  C C   . GLY E ? 66  ? 206.090 241.791 202.777 1 100.0     66  E 1
ATOM 4099  O O   . GLY E ? 66  ? 206.746 240.954 202.153 1 100.0     66  E 1
ATOM 4100  N N   . SER E ? 67  ? 206.061 241.958 204.164 1 100.0     67  E 1
ATOM 4101  C CA  . SER E ? 67  ? 206.673 240.995 205.074 1 100.0     67  E 1
ATOM 4102  C C   . SER E ? 67  ? 205.881 240.881 206.372 1 100.0     67  E 1
ATOM 4103  O O   . SER E ? 67  ? 205.152 241.803 206.744 1 100.0     67  E 1
ATOM 4104  C CB  . SER E ? 67  ? 208.118 241.391 205.381 1 100.0     67  E 1
ATOM 4105  O OG  . SER E ? 67  ? 208.163 242.607 206.106 1 100.0     67  E 1
ATOM 4106  N N   . GLN E ? 68  ? 206.063 239.801 207.087 1 100.0     68  E 1
ATOM 4107  C CA  . GLN E ? 68  ? 205.534 239.623 208.435 1 100.0     68  E 1
ATOM 4108  C C   . GLN E ? 68  ? 206.636 239.212 209.408 1 100.0     68  E 1
ATOM 4109  O O   . GLN E ? 68  ? 207.337 238.225 209.179 1 100.0     68  E 1
ATOM 4110  C CB  . GLN E ? 68  ? 204.415 238.580 208.440 1 100.0     68  E 1
ATOM 4111  C CG  . GLN E ? 68  ? 203.805 238.339 209.814 1 100.0     68  E 1
ATOM 4112  C CD  . GLN E ? 68  ? 202.987 237.063 209.877 1 100.0     68  E 1
ATOM 4113  O OE1 . GLN E ? 68  ? 202.892 236.322 208.895 1 100.0     68  E 1
ATOM 4114  N NE2 . GLN E ? 68  ? 202.389 236.799 211.034 1 100.0     68  E 1
ATOM 4115  N N   . GLU E ? 69  ? 206.596 239.842 210.547 1 100.0     69  E 1
ATOM 4116  C CA  . GLU E ? 69  ? 207.469 239.380 211.622 1 100.0     69  E 1
ATOM 4117  C C   . GLU E ? 69  ? 206.682 239.144 212.908 1 100.0     69  E 1
ATOM 4118  O O   . GLU E ? 69  ? 205.754 239.888 213.220 1 100.0     69  E 1
ATOM 4119  C CB  . GLU E ? 69  ? 208.594 240.387 211.872 1 100.0     69  E 1
ATOM 4120  C CG  . GLU E ? 69  ? 209.457 240.662 210.648 1 100.0     69  E 1
ATOM 4121  C CD  . GLU E ? 69  ? 210.692 241.491 210.958 1 100.0     69  E 1
ATOM 4122  O OE1 . GLU E ? 69  ? 210.790 242.037 212.080 1 100.0     69  E 1
ATOM 4123  O OE2 . GLU E ? 69  ? 211.569 241.595 210.072 1 100.0     69  E 1
ATOM 4124  N N   . GLY E ? 70  ? 206.719 238.961 213.798 1 100.0     70  E 1
ATOM 4125  C CA  . GLY E ? 70  ? 206.148 238.465 215.040 1 100.0     70  E 1
ATOM 4126  C C   . GLY E ? 70  ? 204.865 239.172 215.431 1 100.0     70  E 1
ATOM 4127  O O   . GLY E ? 70  ? 203.844 239.039 214.753 1 100.0     70  E 1
ATOM 4128  N N   . THR E ? 71  ? 204.314 239.970 215.437 1 100.0     71  E 1
ATOM 4129  C CA  . THR E ? 71  ? 203.064 240.673 215.705 1 100.0     71  E 1
ATOM 4130  C C   . THR E ? 71  ? 202.931 241.901 214.809 1 100.0     71  E 1
ATOM 4131  O O   . THR E ? 71  ? 202.200 242.838 215.136 1 100.0     71  E 1
ATOM 4132  C CB  . THR E ? 71  ? 202.968 241.099 217.182 1 100.0     71  E 1
ATOM 4133  O OG1 . THR E ? 71  ? 204.167 241.792 217.552 1 100.0     71  E 1
ATOM 4134  C CG2 . THR E ? 71  ? 202.793 239.889 218.093 1 100.0     71  E 1
ATOM 4135  N N   . SER E ? 72  ? 203.977 241.845 213.772 1 100.0     72  E 1
ATOM 4136  C CA  . SER E ? 72  ? 203.854 242.979 212.862 1 100.0     72  E 1
ATOM 4137  C C   . SER E ? 72  ? 203.866 242.523 211.407 1 100.0     72  E 1
ATOM 4138  O O   . SER E ? 72  ? 204.604 241.605 211.044 1 100.0     72  E 1
ATOM 4139  C CB  . SER E ? 72  ? 204.982 243.983 213.100 1 100.0     72  E 1
ATOM 4140  O OG  . SER E ? 72  ? 205.012 244.958 212.077 1 100.0     72  E 1
ATOM 4141  N N   . ALA E ? 73  ? 203.187 243.221 210.561 1 100.0     73  E 1
ATOM 4142  C CA  . ALA E ? 73  ? 203.287 243.082 209.111 1 100.0     73  E 1
ATOM 4143  C C   . ALA E ? 73  ? 203.581 244.426 208.450 1 100.0     73  E 1
ATOM 4144  O O   . ALA E ? 73  ? 203.169 245.475 208.951 1 100.0     73  E 1
ATOM 4145  C CB  . ALA E ? 73  ? 202.002 242.484 208.544 1 100.0     73  E 1
ATOM 4146  N N   . ALA E ? 74  ? 204.235 244.423 207.293 1 100.0     74  E 1
ATOM 4147  C CA  . ALA E ? 74  ? 204.433 245.702 206.616 1 100.0     74  E 1
ATOM 4148  C C   . ALA E ? 74  ? 204.262 245.557 205.107 1 100.0     74  E 1
ATOM 4149  O O   . ALA E ? 74  ? 204.565 244.505 204.540 1 100.0     74  E 1
ATOM 4150  C CB  . ALA E ? 74  ? 205.813 246.268 206.940 1 100.0     74  E 1
ATOM 4151  N N   . LEU E ? 75  ? 203.621 246.616 204.563 1 100.0     75  E 1
ATOM 4152  C CA  . LEU E ? 75  ? 203.492 246.728 203.114 1 100.0     75  E 1
ATOM 4153  C C   . LEU E ? 75  ? 204.455 247.773 202.562 1 100.0     75  E 1
ATOM 4154  O O   . LEU E ? 75  ? 204.429 248.932 202.982 1 100.0     75  E 1
ATOM 4155  C CB  . LEU E ? 75  ? 202.054 247.090 202.731 1 100.0     75  E 1
ATOM 4156  C CG  . LEU E ? 75  ? 201.795 247.356 201.247 1 100.0     75  E 1
ATOM 4157  C CD1 . LEU E ? 75  ? 201.881 246.057 200.453 1 100.0     75  E 1
ATOM 4158  C CD2 . LEU E ? 75  ? 200.435 248.018 201.052 1 100.0     75  E 1
ATOM 4159  N N   . ALA E ? 76  ? 205.172 247.493 201.584 1 100.0     76  E 1
ATOM 4160  C CA  . ALA E ? 76  ? 206.170 248.355 200.955 1 100.0     76  E 1
ATOM 4161  C C   . ALA E ? 76  ? 205.795 248.660 199.507 1 100.0     76  E 1
ATOM 4162  O O   . ALA E ? 76  ? 205.487 247.751 198.734 1 100.0     76  E 1
ATOM 4163  C CB  . ALA E ? 76  ? 207.550 247.706 201.019 1 100.0     76  E 1
ATOM 4164  N N   . ILE E ? 77  ? 205.926 249.902 199.163 1 100.0     77  E 1
ATOM 4165  C CA  . ILE E ? 77  ? 205.714 250.342 197.789 1 100.0     77  E 1
ATOM 4166  C C   . ILE E ? 77  ? 206.968 251.047 197.274 1 100.0     77  E 1
ATOM 4167  O O   . ILE E ? 77  ? 207.413 252.039 197.857 1 100.0     77  E 1
ATOM 4168  C CB  . ILE E ? 77  ? 204.490 251.278 197.677 1 100.0     77  E 1
ATOM 4169  C CG1 . ILE E ? 77  ? 203.222 250.556 198.149 1 100.0     77  E 1
ATOM 4170  C CG2 . ILE E ? 77  ? 204.328 251.787 196.242 1 100.0     77  E 1
ATOM 4171  C CD1 . ILE E ? 77  ? 202.021 251.473 198.337 1 100.0     77  E 1
ATOM 4172  N N   . THR E ? 78  ? 207.552 250.514 196.286 1 100.0     78  E 1
ATOM 4173  C CA  . THR E ? 78  ? 208.777 251.049 195.702 1 100.0     78  E 1
ATOM 4174  C C   . THR E ? 78  ? 208.471 251.854 194.443 1 100.0     78  E 1
ATOM 4175  O O   . THR E ? 78  ? 207.874 251.334 193.498 1 100.0     78  E 1
ATOM 4176  C CB  . THR E ? 78  ? 209.773 249.923 195.365 1 100.0     78  E 1
ATOM 4177  O OG1 . THR E ? 78  ? 209.998 249.127 196.535 1 100.0     78  E 1
ATOM 4178  C CG2 . THR E ? 78  ? 211.105 250.492 194.887 1 100.0     78  E 1
ATOM 4179  N N   . GLY E ? 79  ? 208.913 252.816 194.191 1 100.0     79  E 1
ATOM 4180  C CA  . GLY E ? 79  ? 208.637 253.721 193.087 1 100.0     79  E 1
ATOM 4181  C C   . GLY E ? 79  ? 207.182 254.144 193.012 1 100.0     79  E 1
ATOM 4182  O O   . GLY E ? 79  ? 206.535 253.981 191.976 1 100.0     79  E 1
ATOM 4183  N N   . LEU E ? 80  ? 206.896 255.090 193.797 1 100.0     80  E 1
ATOM 4184  C CA  . LEU E ? 80  ? 205.537 255.564 194.036 1 100.0     80  E 1
ATOM 4185  C C   . LEU E ? 80  ? 204.959 256.211 192.782 1 100.0     80  E 1
ATOM 4186  O O   . LEU E ? 80  ? 205.582 257.097 192.191 1 100.0     80  E 1
ATOM 4187  C CB  . LEU E ? 80  ? 205.513 256.562 195.196 1 100.0     80  E 1
ATOM 4188  C CG  . LEU E ? 80  ? 205.136 255.999 196.567 1 100.0     80  E 1
ATOM 4189  C CD1 . LEU E ? 80  ? 205.715 256.870 197.675 1 100.0     80  E 1
ATOM 4190  C CD2 . LEU E ? 80  ? 203.623 255.889 196.702 1 100.0     80  E 1
ATOM 4191  N N   . GLN E ? 81  ? 204.054 255.955 192.217 1 100.0     81  E 1
ATOM 4192  C CA  . GLN E ? 81  ? 203.311 256.593 191.135 1 100.0     81  E 1
ATOM 4193  C C   . GLN E ? 81  ? 202.078 257.317 191.667 1 100.0     81  E 1
ATOM 4194  O O   . GLN E ? 81  ? 201.676 257.110 192.814 1 100.0     81  E 1
ATOM 4195  C CB  . GLN E ? 81  ? 202.900 255.560 190.084 1 100.0     81  E 1
ATOM 4196  C CG  . GLN E ? 81  ? 204.076 254.832 189.446 1 100.0     81  E 1
ATOM 4197  C CD  . GLN E ? 81  ? 203.697 254.121 188.160 1 100.0     81  E 1
ATOM 4198  O OE1 . GLN E ? 81  ? 202.513 253.976 187.840 1 100.0     81  E 1
ATOM 4199  N NE2 . GLN E ? 81  ? 204.700 253.672 187.413 1 100.0     81  E 1
ATOM 4200  N N   . ALA E ? 82  ? 201.570 258.118 191.013 1 100.0     82  E 1
ATOM 4201  C CA  . ALA E ? 82  ? 200.388 258.893 191.382 1 100.0     82  E 1
ATOM 4202  C C   . ALA E ? 82  ? 199.128 258.035 191.316 1 100.0     82  E 1
ATOM 4203  O O   . ALA E ? 82  ? 198.107 258.374 191.920 1 100.0     82  E 1
ATOM 4204  C CB  . ALA E ? 82  ? 200.247 260.112 190.473 1 100.0     82  E 1
ATOM 4205  N N   . GLU E ? 83  ? 199.147 256.838 190.685 1 100.0     83  E 1
ATOM 4206  C CA  . GLU E ? 83  ? 198.020 255.912 190.752 1 100.0     83  E 1
ATOM 4207  C C   . GLU E ? 83  ? 198.030 255.124 192.059 1 100.0     83  E 1
ATOM 4208  O O   . GLU E ? 83  ? 197.092 254.378 192.347 1 100.0     83  E 1
ATOM 4209  C CB  . GLU E ? 83  ? 198.039 254.953 189.559 1 100.0     83  E 1
ATOM 4210  C CG  . GLU E ? 83  ? 199.369 254.241 189.365 1 100.0     83  E 1
ATOM 4211  C CD  . GLU E ? 83  ? 199.662 253.902 187.912 1 100.0     83  E 1
ATOM 4212  O OE1 . GLU E ? 83  ? 198.845 254.253 187.032 1 100.0     83  E 1
ATOM 4213  O OE2 . GLU E ? 83  ? 200.716 253.279 187.653 1 100.0     83  E 1
ATOM 4214  N N   . ASP E ? 84  ? 199.004 255.239 192.853 1 100.0     84  E 1
ATOM 4215  C CA  . ASP E ? 84  ? 199.089 254.449 194.078 1 100.0     84  E 1
ATOM 4216  C C   . ASP E ? 84  ? 198.468 255.196 195.257 1 100.0     84  E 1
ATOM 4217  O O   . ASP E ? 84  ? 198.548 254.740 196.399 1 100.0     84  E 1
ATOM 4218  C CB  . ASP E ? 84  ? 200.544 254.094 194.389 1 100.0     84  E 1
ATOM 4219  C CG  . ASP E ? 84  ? 201.163 253.170 193.355 1 100.0     84  E 1
ATOM 4220  O OD1 . ASP E ? 84  ? 200.421 252.414 192.691 1 100.0     84  E 1
ATOM 4221  O OD2 . ASP E ? 84  ? 202.403 253.196 193.204 1 100.0     84  E 1
ATOM 4222  N N   . GLU E ? 85  ? 197.988 256.305 195.007 1 100.0     85  E 1
ATOM 4223  C CA  . GLU E ? 85  ? 197.365 257.105 196.057 1 100.0     85  E 1
ATOM 4224  C C   . GLU E ? 85  ? 196.010 256.529 196.459 1 100.0     85  E 1
ATOM 4225  O O   . GLU E ? 85  ? 195.055 256.573 195.681 1 100.0     85  E 1
ATOM 4226  C CB  . GLU E ? 85  ? 197.205 258.558 195.603 1 100.0     85  E 1
ATOM 4227  C CG  . GLU E ? 85  ? 196.872 259.522 196.732 1 100.0     85  E 1
ATOM 4228  C CD  . GLU E ? 85  ? 196.829 260.976 196.288 1 100.0     85  E 1
ATOM 4229  O OE1 . GLU E ? 85  ? 197.144 261.259 195.110 1 100.0     85  E 1
ATOM 4230  O OE2 . GLU E ? 85  ? 196.480 261.838 197.125 1 100.0     85  E 1
ATOM 4231  N N   . ALA E ? 86  ? 195.971 255.834 197.548 1 100.0     86  E 1
ATOM 4232  C CA  . ALA E ? 86  ? 194.673 255.368 198.029 1 100.0     86  E 1
ATOM 4233  C C   . ALA E ? 86  ? 194.695 255.149 199.539 1 100.0     86  E 1
ATOM 4234  O O   . ALA E ? 86  ? 195.729 255.335 200.185 1 100.0     86  E 1
ATOM 4235  C CB  . ALA E ? 86  ? 194.271 254.081 197.313 1 100.0     86  E 1
ATOM 4236  N N   . VAL E ? 87  ? 193.628 254.465 200.055 1 100.0     87  E 1
ATOM 4237  C CA  . VAL E ? 87  ? 193.617 254.029 201.447 1 100.0     87  E 1
ATOM 4238  C C   . VAL E ? 87  ? 193.940 252.538 201.524 1 100.0     87  E 1
ATOM 4239  O O   . VAL E ? 87  ? 193.246 251.715 200.923 1 100.0     87  E 1
ATOM 4240  C CB  . VAL E ? 87  ? 192.256 254.315 202.121 1 100.0     87  E 1
ATOM 4241  C CG1 . VAL E ? 87  ? 192.269 253.859 203.579 1 100.0     87  E 1
ATOM 4242  C CG2 . VAL E ? 87  ? 191.915 255.801 202.025 1 100.0     87  E 1
ATOM 4243  N N   . TYR E ? 88  ? 194.897 252.204 202.260 1 100.0     88  E 1
ATOM 4244  C CA  . TYR E ? 88  ? 195.374 250.831 202.378 1 100.0     88  E 1
ATOM 4245  C C   . TYR E ? 88  ? 194.921 250.207 203.693 1 100.0     88  E 1
ATOM 4246  O O   . TYR E ? 88  ? 195.118 250.787 204.763 1 100.0     88  E 1
ATOM 4247  C CB  . TYR E ? 88  ? 196.902 250.782 202.276 1 100.0     88  E 1
ATOM 4248  C CG  . TYR E ? 88  ? 197.428 251.086 200.894 1 100.0     88  E 1
ATOM 4249  C CD1 . TYR E ? 88  ? 197.436 250.111 199.900 1 100.0     88  E 1
ATOM 4250  C CD2 . TYR E ? 88  ? 197.918 252.349 200.581 1 100.0     88  E 1
ATOM 4251  C CE1 . TYR E ? 88  ? 197.922 250.387 198.626 1 100.0     88  E 1
ATOM 4252  C CE2 . TYR E ? 88  ? 198.406 252.636 199.310 1 100.0     88  E 1
ATOM 4253  C CZ  . TYR E ? 88  ? 198.403 251.650 198.341 1 100.0     88  E 1
ATOM 4254  O OH  . TYR E ? 88  ? 198.885 251.929 197.081 1 100.0     88  E 1
ATOM 4255  N N   . TYR E ? 89  ? 194.334 249.083 203.597 1 100.0     89  E 1
ATOM 4256  C CA  . TYR E ? 89  ? 193.806 248.324 204.725 1 100.0     89  E 1
ATOM 4257  C C   . TYR E ? 89  ? 194.568 247.017 204.907 1 100.0     89  E 1
ATOM 4258  O O   . TYR E ? 89  ? 194.985 246.393 203.929 1 100.0     89  E 1
ATOM 4259  C CB  . TYR E ? 89  ? 192.314 248.036 204.528 1 100.0     89  E 1
ATOM 4260  C CG  . TYR E ? 89  ? 191.440 249.262 204.636 1 100.0     89  E 1
ATOM 4261  C CD1 . TYR E ? 89  ? 191.015 249.731 205.877 1 100.0     89  E 1
ATOM 4262  C CD2 . TYR E ? 89  ? 191.036 249.951 203.499 1 100.0     89  E 1
ATOM 4263  C CE1 . TYR E ? 89  ? 190.208 250.859 205.981 1 100.0     89  E 1
ATOM 4264  C CE2 . TYR E ? 89  ? 190.229 251.080 203.591 1 100.0     89  E 1
ATOM 4265  C CZ  . TYR E ? 89  ? 189.821 251.526 204.834 1 100.0     89  E 1
ATOM 4266  O OH  . TYR E ? 89  ? 189.022 252.643 204.932 1 100.0     89  E 1
ATOM 4267  N N   . CYS E ? 90  ? 194.879 246.715 206.093 1 100.0     90  E 1
ATOM 4268  C CA  . CYS E ? 90  ? 195.370 245.367 206.355 1 100.0     90  E 1
ATOM 4269  C C   . CYS E ? 90  ? 194.305 244.521 207.042 1 100.0     90  E 1
ATOM 4270  O O   . CYS E ? 90  ? 193.454 245.050 207.760 1 100.0     90  E 1
ATOM 4271  C CB  . CYS E ? 90  ? 196.631 245.414 207.217 1 100.0     90  E 1
ATOM 4272  S SG  . CYS E ? 90  ? 196.319 245.859 208.939 1 100.0     90  E 1
ATOM 4273  N N   . GLN E ? 91  ? 194.310 243.233 206.735 1 100.0     91  E 1
ATOM 4274  C CA  . GLN E ? 91  ? 193.272 242.307 207.174 1 100.0     91  E 1
ATOM 4275  C C   . GLN E ? 91  ? 193.879 241.031 207.750 1 100.0     91  E 1
ATOM 4276  O O   . GLN E ? 91  ? 194.753 240.419 207.132 1 100.0     91  E 1
ATOM 4277  C CB  . GLN E ? 91  ? 192.333 241.964 206.015 1 100.0     91  E 1
ATOM 4278  C CG  . GLN E ? 91  ? 191.189 241.038 206.404 1 100.0     91  E 1
ATOM 4279  C CD  . GLN E ? 91  ? 190.528 240.387 205.205 1 100.0     91  E 1
ATOM 4280  O OE1 . GLN E ? 91  ? 190.962 240.572 204.065 1 100.0     91  E 1
ATOM 4281  N NE2 . GLN E ? 91  ? 189.472 239.621 205.454 1 100.0     91  E 1
ATOM 4282  N N   . SER E ? 92  ? 193.323 240.628 208.894 1 100.0     92  E 1
ATOM 4283  C CA  . SER E ? 92  ? 193.774 239.353 209.442 1 100.0     92  E 1
ATOM 4284  C C   . SER E ? 92  ? 192.618 238.580 210.067 1 100.0     92  E 1
ATOM 4285  O O   . SER E ? 92  ? 191.627 239.174 210.495 1 100.0     92  E 1
ATOM 4286  C CB  . SER E ? 92  ? 194.872 239.575 210.483 1 100.0     92  E 1
ATOM 4287  O OG  . SER E ? 92  ? 195.398 238.338 210.931 1 100.0     92  E 1
ATOM 4288  N N   . TYR E ? 93  ? 192.695 237.277 210.230 1 100.0     93  E 1
ATOM 4289  C CA  . TYR E ? 93  ? 191.598 236.645 210.955 1 100.0     93  E 1
ATOM 4290  C C   . TYR E ? 93  ? 191.812 236.742 212.460 1 100.0     93  E 1
ATOM 4291  O O   . TYR E ? 93  ? 192.898 236.441 212.960 1 100.0     93  E 1
ATOM 4292  C CB  . TYR E ? 93  ? 191.456 235.177 210.541 1 100.0     93  E 1
ATOM 4293  C CG  . TYR E ? 93  ? 190.159 234.545 210.983 1 100.0     93  E 1
ATOM 4294  C CD1 . TYR E ? 93  ? 188.963 234.837 210.333 1 100.0     93  E 1
ATOM 4295  C CD2 . TYR E ? 93  ? 190.127 233.656 212.051 1 100.0     93  E 1
ATOM 4296  C CE1 . TYR E ? 93  ? 187.765 234.258 210.738 1 100.0     93  E 1
ATOM 4297  C CE2 . TYR E ? 93  ? 188.935 233.072 212.465 1 100.0     93  E 1
ATOM 4298  C CZ  . TYR E ? 93  ? 187.761 233.378 211.802 1 100.0     93  E 1
ATOM 4299  O OH  . TYR E ? 93  ? 186.578 232.802 212.207 1 100.0     93  E 1
ATOM 4300  N N   . ASP E ? 94  ? 190.902 236.988 213.226 1 100.0     94  E 1
ATOM 4301  C CA  . ASP E ? 94  ? 191.028 237.072 214.677 1 100.0     94  E 1
ATOM 4302  C C   . ASP E ? 94  ? 190.244 235.955 215.362 1 100.0     94  E 1
ATOM 4303  O O   . ASP E ? 94  ? 189.087 235.702 215.021 1 100.0     94  E 1
ATOM 4304  C CB  . ASP E ? 94  ? 190.549 238.436 215.179 1 100.0     94  E 1
ATOM 4305  C CG  . ASP E ? 94  ? 190.802 238.644 216.662 1 100.0     94  E 1
ATOM 4306  O OD1 . ASP E ? 94  ? 191.610 237.896 217.254 1 100.0     94  E 1
ATOM 4307  O OD2 . ASP E ? 94  ? 190.186 239.562 217.245 1 100.0     94  E 1
ATOM 4308  N N   . LYS E ? 95  ? 190.920 235.373 216.387 1 100.0     95  E 1
ATOM 4309  C CA  . LYS E ? 95  ? 190.337 234.169 216.972 1 100.0     95  E 1
ATOM 4310  C C   . LYS E ? 95  ? 189.334 234.520 218.066 1 100.0     95  E 1
ATOM 4311  O O   . LYS E ? 95  ? 188.322 233.836 218.231 1 100.0     95  E 1
ATOM 4312  C CB  . LYS E ? 95  ? 191.431 233.261 217.535 1 100.0     95  E 1
ATOM 4313  C CG  . LYS E ? 95  ? 191.162 232.758 218.927 1 100.0     95  E 1
ATOM 4314  C CD  . LYS E ? 95  ? 192.271 231.839 219.422 1 100.0     95  E 1
ATOM 4315  C CE  . LYS E ? 95  ? 192.975 232.401 220.617 1 100.0     95  E 1
ATOM 4316  N NZ  . LYS E ? 95  ? 193.760 231.366 221.348 1 100.0     95  E 1
ATOM 4317  N N   . ALA E ? 96  ? 189.510 235.814 218.634 1 100.0     96  E 1
ATOM 4318  C CA  . ALA E ? 96  ? 188.561 236.311 219.628 1 100.0     96  E 1
ATOM 4319  C C   . ALA E ? 96  ? 187.321 236.894 218.958 1 100.0     96  E 1
ATOM 4320  O O   . ALA E ? 96  ? 186.251 236.958 219.567 1 100.0     96  E 1
ATOM 4321  C CB  . ALA E ? 96  ? 189.224 237.359 220.518 1 100.0     96  E 1
ATOM 4322  N N   . LEU E ? 97  ? 187.505 237.446 217.882 1 100.0     97  E 1
ATOM 4323  C CA  . LEU E ? 97  ? 186.384 238.047 217.169 1 100.0     97  E 1
ATOM 4324  C C   . LEU E ? 97  ? 185.654 237.006 216.327 1 100.0     97  E 1
ATOM 4325  O O   . LEU E ? 97  ? 184.424 237.017 216.246 1 100.0     97  E 1
ATOM 4326  C CB  . LEU E ? 97  ? 186.868 239.193 216.277 1 100.0     97  E 1
ATOM 4327  C CG  . LEU E ? 97  ? 185.806 239.873 215.410 1 100.0     97  E 1
ATOM 4328  C CD1 . LEU E ? 97  ? 184.824 240.645 216.284 1 100.0     97  E 1
ATOM 4329  C CD2 . LEU E ? 97  ? 186.461 240.795 214.388 1 100.0     97  E 1
ATOM 4330  N N   . GLY E ? 98  ? 186.279 235.802 216.142 1 100.0     98  E 1
ATOM 4331  C CA  . GLY E ? 98  ? 185.721 234.846 215.199 1 100.0     98  E 1
ATOM 4332  C C   . GLY E ? 98  ? 185.825 235.302 213.756 1 100.0     98  E 1
ATOM 4333  O O   . GLY E ? 98  ? 185.227 234.699 212.864 1 100.0     98  E 1
ATOM 4334  N N   . GLY E ? 99  ? 186.661 236.016 213.580 1 96.66294  99  E 1
ATOM 4335  C CA  . GLY E ? 99  ? 186.252 236.626 212.325 1 96.66294  99  E 1
ATOM 4336  C C   . GLY E ? 99  ? 187.393 237.309 211.594 1 96.66294  99  E 1
ATOM 4337  O O   . GLY E ? 99  ? 188.538 237.226 212.005 1 96.66294  99  E 1
ATOM 4338  N N   . TRP E ? 100 ? 187.070 238.370 210.838 1 100.0     100 E 1
ATOM 4339  C CA  . TRP E ? 100 ? 188.041 239.204 210.137 1 100.0     100 E 1
ATOM 4340  C C   . TRP E ? 100 ? 188.130 240.588 210.772 1 100.0     100 E 1
ATOM 4341  O O   . TRP E ? 100 ? 187.107 241.204 211.079 1 100.0     100 E 1
ATOM 4342  C CB  . TRP E ? 100 ? 187.670 239.332 208.657 1 100.0     100 E 1
ATOM 4343  C CG  . TRP E ? 100 ? 187.703 238.040 207.907 1 100.0     100 E 1
ATOM 4344  C CD1 . TRP E ? 100 ? 186.670 237.187 207.695 1 100.0     100 E 1
ATOM 4345  C CD2 . TRP E ? 100 ? 188.829 237.451 207.274 1 100.0     100 E 1
ATOM 4346  N NE1 . TRP E ? 100 ? 187.086 236.103 206.967 1 100.0     100 E 1
ATOM 4347  C CE2 . TRP E ? 100 ? 188.405 236.241 206.696 1 100.0     100 E 1
ATOM 4348  C CE3 . TRP E ? 100 ? 190.155 237.831 207.139 1 100.0     100 E 1
ATOM 4349  C CZ2 . TRP E ? 100 ? 189.263 235.406 205.993 1 100.0     100 E 1
ATOM 4350  C CZ3 . TRP E ? 100 ? 191.008 236.999 206.438 1 100.0     100 E 1
ATOM 4351  C CH2 . TRP E ? 100 ? 190.556 235.801 205.875 1 100.0     100 E 1
ATOM 4352  N N   . VAL E ? 101 ? 189.422 240.904 210.988 1 100.0     101 E 1
ATOM 4353  C CA  . VAL E ? 101 ? 189.732 242.207 211.568 1 100.0     101 E 1
ATOM 4354  C C   . VAL E ? 101 ? 190.384 243.099 210.515 1 100.0     101 E 1
ATOM 4355  O O   . VAL E ? 101 ? 191.325 242.682 209.835 1 100.0     101 E 1
ATOM 4356  C CB  . VAL E ? 101 ? 190.654 242.074 212.801 1 100.0     101 E 1
ATOM 4357  C CG1 . VAL E ? 101 ? 191.002 243.450 213.365 1 100.0     101 E 1
ATOM 4358  C CG2 . VAL E ? 101 ? 189.995 241.206 213.870 1 100.0     101 E 1
ATOM 4359  N N   . PHE E ? 102 ? 190.030 244.109 210.196 1 100.0     102 E 1
ATOM 4360  C CA  . PHE E ? 102 ? 190.625 245.106 209.314 1 100.0     102 E 1
ATOM 4361  C C   . PHE E ? 102 ? 191.338 246.185 210.120 1 100.0     102 E 1
ATOM 4362  O O   . PHE E ? 102 ? 190.973 246.455 211.265 1 100.0     102 E 1
ATOM 4363  C CB  . PHE E ? 102 ? 189.555 245.740 208.419 1 100.0     102 E 1
ATOM 4364  C CG  . PHE E ? 102 ? 188.980 244.796 207.399 1 100.0     102 E 1
ATOM 4365  C CD1 . PHE E ? 102 ? 189.649 244.547 206.207 1 100.0     102 E 1
ATOM 4366  C CD2 . PHE E ? 102 ? 187.769 244.158 207.631 1 100.0     102 E 1
ATOM 4367  C CE1 . PHE E ? 102 ? 189.119 243.673 205.261 1 100.0     102 E 1
ATOM 4368  C CE2 . PHE E ? 102 ? 187.233 243.283 206.690 1 100.0     102 E 1
ATOM 4369  C CZ  . PHE E ? 102 ? 187.909 243.043 205.505 1 100.0     102 E 1
ATOM 4370  N N   . GLY E ? 103 ? 192.503 246.622 209.905 1 100.0     103 E 1
ATOM 4371  C CA  . GLY E ? 103 ? 193.035 247.878 210.410 1 100.0     103 E 1
ATOM 4372  C C   . GLY E ? 103 ? 192.527 249.089 209.651 1 100.0     103 E 1
ATOM 4373  O O   . GLY E ? 103 ? 191.980 248.961 208.561 1 100.0     103 E 1
ATOM 4374  N N   . GLY E ? 104 ? 192.313 250.088 210.285 1 100.0     104 E 1
ATOM 4375  C CA  . GLY E ? 104 ? 191.736 251.422 210.274 1 100.0     104 E 1
ATOM 4376  C C   . GLY E ? 104 ? 192.261 252.291 209.147 1 100.0     104 E 1
ATOM 4377  O O   . GLY E ? 104 ? 191.652 253.222 208.738 1 100.0     104 E 1
ATOM 4378  N N   . GLY E ? 105 ? 192.901 251.839 208.274 1 100.0     105 E 1
ATOM 4379  C CA  . GLY E ? 105 ? 193.352 252.339 206.985 1 100.0     105 E 1
ATOM 4380  C C   . GLY E ? 105 ? 194.526 253.293 207.093 1 100.0     105 E 1
ATOM 4381  O O   . GLY E ? 105 ? 194.690 253.972 208.098 1 100.0     105 E 1
ATOM 4382  N N   . THR E ? 106 ? 195.360 253.301 206.190 1 100.0     106 E 1
ATOM 4383  C CA  . THR E ? 106 ? 196.383 254.326 206.010 1 100.0     106 E 1
ATOM 4384  C C   . THR E ? 106 ? 196.199 255.044 204.676 1 100.0     106 E 1
ATOM 4385  O O   . THR E ? 106 ? 196.241 254.416 203.616 1 100.0     106 E 1
ATOM 4386  C CB  . THR E ? 106 ? 197.797 253.722 206.080 1 100.0     106 E 1
ATOM 4387  O OG1 . THR E ? 106 ? 197.963 253.054 207.337 1 100.0     106 E 1
ATOM 4388  C CG2 . THR E ? 106 ? 198.864 254.803 205.947 1 100.0     106 E 1
ATOM 4389  N N   . LYS E ? 107 ? 195.908 256.406 204.742 1 100.0     107 E 1
ATOM 4390  C CA  . LYS E ? 107 ? 195.853 257.171 203.499 1 100.0     107 E 1
ATOM 4391  C C   . LYS E ? 107 ? 197.255 257.480 202.982 1 100.0     107 E 1
ATOM 4392  O O   . LYS E ? 107 ? 198.043 258.138 203.664 1 100.0     107 E 1
ATOM 4393  C CB  . LYS E ? 107 ? 195.071 258.470 203.701 1 100.0     107 E 1
ATOM 4394  C CG  . LYS E ? 107 ? 195.127 259.417 202.512 1 100.0     107 E 1
ATOM 4395  C CD  . LYS E ? 107 ? 193.750 259.628 201.901 1 100.0     107 E 1
ATOM 4396  C CE  . LYS E ? 107 ? 193.760 260.748 200.868 1 100.0     107 E 1
ATOM 4397  N NZ  . LYS E ? 107 ? 193.929 260.222 199.483 1 100.0     107 E 1
ATOM 4398  N N   . LEU E ? 108 ? 197.603 256.961 201.828 1 100.0     108 E 1
ATOM 4399  C CA  . LEU E ? 108 ? 198.879 257.267 201.189 1 100.0     108 E 1
ATOM 4400  C C   . LEU E ? 108 ? 198.743 258.457 200.247 1 100.0     108 E 1
ATOM 4401  O O   . LEU E ? 108 ? 197.963 258.414 199.292 1 100.0     108 E 1
ATOM 4402  C CB  . LEU E ? 108 ? 199.399 256.049 200.421 1 100.0     108 E 1
ATOM 4403  C CG  . LEU E ? 108 ? 200.662 256.263 199.585 1 100.0     108 E 1
ATOM 4404  C CD1 . LEU E ? 108 ? 201.882 256.392 200.492 1 100.0     108 E 1
ATOM 4405  C CD2 . LEU E ? 108 ? 200.847 255.122 198.592 1 100.0     108 E 1
ATOM 4406  N N   . VAL E ? 109 ? 199.496 259.438 200.407 1 100.0     109 E 1
ATOM 4407  C CA  . VAL E ? 109 ? 199.497 260.608 199.534 1 100.0     109 E 1
ATOM 4408  C C   . VAL E ? 109 ? 200.787 260.643 198.718 1 100.0     109 E 1
ATOM 4409  O O   . VAL E ? 109 ? 201.883 260.551 199.274 1 100.0     109 E 1
ATOM 4410  C CB  . VAL E ? 109 ? 199.340 261.917 200.340 1 100.0     109 E 1
ATOM 4411  C CG1 . VAL E ? 109 ? 199.332 263.127 199.407 1 100.0     109 E 1
ATOM 4412  C CG2 . VAL E ? 109 ? 198.064 261.877 201.179 1 100.0     109 E 1
ATOM 4413  N N   . VAL E ? 110 ? 200.768 260.827 197.447 1 100.0     110 E 1
ATOM 4414  C CA  . VAL E ? 110 ? 201.924 261.044 196.584 1 100.0     110 E 1
ATOM 4415  C C   . VAL E ? 110 ? 202.176 262.542 196.423 1 100.0     110 E 1
ATOM 4416  O O   . VAL E ? 110 ? 201.401 263.241 195.765 1 100.0     110 E 1
ATOM 4417  C CB  . VAL E ? 110 ? 201.731 260.385 195.200 1 100.0     110 E 1
ATOM 4418  C CG1 . VAL E ? 110 ? 202.944 260.640 194.306 1 100.0     110 E 1
ATOM 4419  C CG2 . VAL E ? 110 ? 201.483 258.886 195.354 1 100.0     110 E 1
ATOM 4420  N N   . LEU E ? 111 ? 203.187 263.035 196.981 1 100.0     111 E 1
ATOM 4421  C CA  . LEU E ? 111 ? 203.340 264.484 197.043 1 100.0     111 E 1
ATOM 4422  C C   . LEU E ? 111 ? 203.541 265.069 195.649 1 100.0     111 E 1
ATOM 4423  O O   . LEU E ? 111 ? 204.508 264.731 194.963 1 100.0     111 E 1
ATOM 4424  C CB  . LEU E ? 111 ? 204.520 264.861 197.943 1 100.0     111 E 1
ATOM 4425  C CG  . LEU E ? 111 ? 204.508 264.277 199.357 1 100.0     111 E 1
ATOM 4426  C CD1 . LEU E ? 111 ? 205.876 264.441 200.009 1 100.0     111 E 1
ATOM 4427  C CD2 . LEU E ? 111 ? 203.424 264.941 200.200 1 100.0     111 E 1
ATOM 4428  N N   . GLY E ? 112 ? 202.833 265.698 195.065 1 89.091896 112 E 1
ATOM 4429  C CA  . GLY E ? 112 ? 203.098 266.327 193.781 1 89.091896 112 E 1
ATOM 4430  C C   . GLY E ? 112 ? 203.085 267.843 193.846 1 89.091896 112 E 1
ATOM 4431  O O   . GLY E ? 112 ? 203.958 268.501 193.277 1 89.091896 112 E 1
ATOM 4432  N N   . ARG E ? 113 ? 202.132 268.368 194.292 1 74.94383  113 E 1
ATOM 4433  C CA  . ARG E ? 113 ? 201.800 269.749 194.625 1 74.94383  113 E 1
ATOM 4434  C C   . ARG E ? 113 ? 202.649 270.251 195.788 1 74.94383  113 E 1
ATOM 4435  O O   . ARG E ? 113 ? 202.806 269.557 196.795 1 74.94383  113 E 1
ATOM 4436  C CB  . ARG E ? 113 ? 200.314 269.877 194.968 1 74.94383  113 E 1
ATOM 4437  C CG  . ARG E ? 113 ? 199.396 269.826 193.757 1 74.94383  113 E 1
ATOM 4438  C CD  . ARG E ? 113 ? 197.937 270.019 194.146 1 74.94383  113 E 1
ATOM 4439  N NE  . ARG E ? 113 ? 197.124 268.863 193.781 1 74.94383  113 E 1
ATOM 4440  C CZ  . ARG E ? 113 ? 195.991 268.512 194.384 1 74.94383  113 E 1
ATOM 4441  N NH1 . ARG E ? 113 ? 195.514 269.225 195.398 1 74.94383  113 E 1
ATOM 4442  N NH2 . ARG E ? 113 ? 195.331 267.441 193.970 1 74.94383  113 E 1
ATOM 4443  N N   . PRO E ? 114 ? 203.230 271.097 196.243 1 36.45215  114 E 1
ATOM 4444  C CA  . PRO E ? 114 ? 204.180 271.512 197.277 1 36.45215  114 E 1
ATOM 4445  C C   . PRO E ? 114 ? 203.831 270.956 198.656 1 36.45215  114 E 1
ATOM 4446  O O   . PRO E ? 114 ? 203.186 271.638 199.456 1 36.45215  114 E 1
ATOM 4447  C CB  . PRO E ? 114 ? 204.075 273.039 197.262 1 36.45215  114 E 1
ATOM 4448  C CG  . PRO E ? 114 ? 203.122 273.345 196.152 1 36.45215  114 E 1
ATOM 4449  C CD  . PRO E ? 114 ? 202.757 272.058 195.468 1 36.45215  114 E 1
ATOM 4450  N N   . THR F ? 1   ? 160.678 172.549 221.447 1 76.07393  1   F 1
ATOM 4451  C CA  . THR F ? 1   ? 160.769 171.096 221.539 1 76.07393  1   F 1
ATOM 4452  C C   . THR F ? 1   ? 161.372 170.510 220.265 1 76.07393  1   F 1
ATOM 4453  O O   . THR F ? 1   ? 161.205 171.058 219.184 1 76.07393  1   F 1
ATOM 4454  C CB  . THR F ? 1   ? 159.388 170.465 221.794 1 76.07393  1   F 1
ATOM 4455  O OG1 . THR F ? 1   ? 158.405 171.232 221.222 1 76.07393  1   F 1
ATOM 4456  C CG2 . THR F ? 1   ? 159.094 170.344 223.220 1 76.07393  1   F 1
ATOM 4457  N N   . SER F ? 2   ? 161.751 169.717 219.705 1 100.0     2   F 1
ATOM 4458  C CA  . SER F ? 2   ? 162.240 169.359 218.377 1 100.0     2   F 1
ATOM 4459  C C   . SER F ? 2   ? 161.097 168.929 217.464 1 100.0     2   F 1
ATOM 4460  O O   . SER F ? 2   ? 161.302 168.165 216.521 1 100.0     2   F 1
ATOM 4461  C CB  . SER F ? 2   ? 163.277 168.239 218.471 1 100.0     2   F 1
ATOM 4462  O OG  . SER F ? 2   ? 164.362 168.627 219.296 1 100.0     2   F 1
ATOM 4463  N N   . VAL F ? 3   ? 160.005 169.724 217.397 1 100.0     3   F 1
ATOM 4464  C CA  . VAL F ? 3   ? 158.764 169.371 216.716 1 100.0     3   F 1
ATOM 4465  C C   . VAL F ? 3   ? 158.272 170.557 215.889 1 100.0     3   F 1
ATOM 4466  O O   . VAL F ? 3   ? 158.350 171.705 216.332 1 100.0     3   F 1
ATOM 4467  C CB  . VAL F ? 3   ? 157.673 168.930 217.718 1 100.0     3   F 1
ATOM 4468  C CG1 . VAL F ? 3   ? 156.375 168.591 216.988 1 100.0     3   F 1
ATOM 4469  C CG2 . VAL F ? 3   ? 158.155 167.737 218.540 1 100.0     3   F 1
ATOM 4470  N N   . LEU F ? 4   ? 157.754 170.261 214.596 1 100.0     4   F 1
ATOM 4471  C CA  . LEU F ? 4   ? 156.932 171.193 213.833 1 100.0     4   F 1
ATOM 4472  C C   . LEU F ? 4   ? 155.479 170.729 213.792 1 100.0     4   F 1
ATOM 4473  O O   . LEU F ? 4   ? 155.206 169.552 213.545 1 100.0     4   F 1
ATOM 4474  C CB  . LEU F ? 4   ? 157.472 171.342 212.408 1 100.0     4   F 1
ATOM 4475  C CG  . LEU F ? 4   ? 158.876 171.934 212.274 1 100.0     4   F 1
ATOM 4476  C CD1 . LEU F ? 4   ? 159.360 171.828 210.832 1 100.0     4   F 1
ATOM 4477  C CD2 . LEU F ? 4   ? 158.892 173.384 212.744 1 100.0     4   F 1
ATOM 4478  N N   . THR F ? 5   ? 154.621 171.456 214.201 1 100.0     5   F 1
ATOM 4479  C CA  . THR F ? 5   ? 153.202 171.126 214.286 1 100.0     5   F 1
ATOM 4480  C C   . THR F ? 5   ? 152.446 171.674 213.079 1 100.0     5   F 1
ATOM 4481  O O   . THR F ? 5   ? 152.481 172.876 212.811 1 100.0     5   F 1
ATOM 4482  C CB  . THR F ? 5   ? 152.577 171.677 215.580 1 100.0     5   F 1
ATOM 4483  O OG1 . THR F ? 5   ? 153.320 171.195 216.706 1 100.0     5   F 1
ATOM 4484  C CG2 . THR F ? 5   ? 151.123 171.239 215.719 1 100.0     5   F 1
ATOM 4485  N N   . MET F ? 6   ? 151.793 170.834 212.370 1 100.0     6   F 1
ATOM 4486  C CA  . MET F ? 6   ? 150.873 171.168 211.287 1 100.0     6   F 1
ATOM 4487  C C   . MET F ? 6   ? 149.468 170.657 211.589 1 100.0     6   F 1
ATOM 4488  O O   . MET F ? 6   ? 149.299 169.716 212.367 1 100.0     6   F 1
ATOM 4489  C CB  . MET F ? 6   ? 151.367 170.585 209.962 1 100.0     6   F 1
ATOM 4490  C CG  . MET F ? 6   ? 152.785 170.993 209.603 1 100.0     6   F 1
ATOM 4491  S SD  . MET F ? 6   ? 153.374 170.206 208.055 1 100.0     6   F 1
ATOM 4492  C CE  . MET F ? 6   ? 152.100 169.986 207.304 1 100.0     6   F 1
ATOM 4493  N N   . PRO F ? 7   ? 148.485 171.100 210.779 1 100.0     7   F 1
ATOM 4494  C CA  . PRO F ? 7   ? 147.198 170.406 210.868 1 100.0     7   F 1
ATOM 4495  C C   . PRO F ? 7   ? 147.163 169.122 210.043 1 100.0     7   F 1
ATOM 4496  O O   . PRO F ? 7   ? 147.781 169.051 208.978 1 100.0     7   F 1
ATOM 4497  C CB  . PRO F ? 7   ? 146.205 171.434 210.322 1 100.0     7   F 1
ATOM 4498  C CG  . PRO F ? 7   ? 147.055 172.544 209.794 1 100.0     7   F 1
ATOM 4499  C CD  . PRO F ? 7   ? 148.476 172.296 210.211 1 100.0     7   F 1
ATOM 4500  N N   . PRO F ? 8   ? 146.437 168.082 210.511 1 100.0     8   F 1
ATOM 4501  C CA  . PRO F ? 8   ? 146.458 166.859 209.705 1 100.0     8   F 1
ATOM 4502  C C   . PRO F ? 8   ? 145.669 166.997 208.404 1 100.0     8   F 1
ATOM 4503  O O   . PRO F ? 8   ? 145.883 166.227 207.464 1 100.0     8   F 1
ATOM 4504  C CB  . PRO F ? 8   ? 145.816 165.819 210.626 1 100.0     8   F 1
ATOM 4505  C CG  . PRO F ? 8   ? 145.530 166.555 211.894 1 100.0     8   F 1
ATOM 4506  C CD  . PRO F ? 8   ? 145.884 168.001 211.696 1 100.0     8   F 1
ATOM 4507  N N   . SER F ? 9   ? 144.853 167.968 208.250 1 100.0     9   F 1
ATOM 4508  C CA  . SER F ? 9   ? 144.042 168.095 207.043 1 100.0     9   F 1
ATOM 4509  C C   . SER F ? 9   ? 143.564 169.530 206.847 1 100.0     9   F 1
ATOM 4510  O O   . SER F ? 9   ? 143.415 170.278 207.815 1 100.0     9   F 1
ATOM 4511  C CB  . SER F ? 9   ? 142.839 167.152 207.104 1 100.0     9   F 1
ATOM 4512  O OG  . SER F ? 9   ? 141.655 167.844 207.062 1 100.0     9   F 1
ATOM 4513  N N   . VAL F ? 10  ? 143.518 169.792 205.528 1 100.0     10  F 1
ATOM 4514  C CA  . VAL F ? 10  ? 142.916 171.025 205.032 1 100.0     10  F 1
ATOM 4515  C C   . VAL F ? 10  ? 142.159 170.745 203.736 1 100.0     10  F 1
ATOM 4516  O O   . VAL F ? 10  ? 142.626 169.979 202.890 1 100.0     10  F 1
ATOM 4517  C CB  . VAL F ? 10  ? 143.978 172.124 204.802 1 100.0     10  F 1
ATOM 4518  C CG1 . VAL F ? 10  ? 143.777 172.826 203.604 1 100.0     10  F 1
ATOM 4519  C CG2 . VAL F ? 10  ? 144.026 173.047 205.856 1 100.0     10  F 1
ATOM 4520  N N   . SER F ? 11  ? 141.005 171.359 203.438 1 100.0     11  F 1
ATOM 4521  C CA  . SER F ? 11  ? 140.171 171.183 202.253 1 100.0     11  F 1
ATOM 4522  C C   . SER F ? 11  ? 139.818 172.525 201.621 1 100.0     11  F 1
ATOM 4523  O O   . SER F ? 11  ? 139.732 173.540 202.315 1 100.0     11  F 1
ATOM 4524  C CB  . SER F ? 11  ? 138.892 170.423 202.605 1 100.0     11  F 1
ATOM 4525  O OG  . SER F ? 11  ? 139.170 169.334 203.451 1 100.0     11  F 1
ATOM 4526  N N   . GLY F ? 12  ? 139.782 172.493 200.339 1 100.0     12  F 1
ATOM 4527  C CA  . GLY F ? 12  ? 139.286 173.674 199.651 1 100.0     12  F 1
ATOM 4528  C C   . GLY F ? 12  ? 138.469 173.347 198.415 1 100.0     12  F 1
ATOM 4529  O O   . GLY F ? 12  ? 138.437 172.197 197.973 1 100.0     12  F 1
ATOM 4530  N N   . SER F ? 13  ? 137.608 174.167 198.002 1 100.0     13  F 1
ATOM 4531  C CA  . SER F ? 13  ? 136.930 174.148 196.710 1 100.0     13  F 1
ATOM 4532  C C   . SER F ? 13  ? 137.886 174.512 195.579 1 100.0     13  F 1
ATOM 4533  O O   . SER F ? 13  ? 138.901 175.175 195.806 1 100.0     13  F 1
ATOM 4534  C CB  . SER F ? 13  ? 135.742 175.111 196.714 1 100.0     13  F 1
ATOM 4535  O OG  . SER F ? 13  ? 136.174 176.443 196.932 1 100.0     13  F 1
ATOM 4536  N N   . PRO F ? 14  ? 137.757 173.968 194.391 1 100.0     14  F 1
ATOM 4537  C CA  . PRO F ? 14  ? 138.625 174.405 193.295 1 100.0     14  F 1
ATOM 4538  C C   . PRO F ? 14  ? 138.521 175.904 193.022 1 100.0     14  F 1
ATOM 4539  O O   . PRO F ? 14  ? 137.432 176.410 192.742 1 100.0     14  F 1
ATOM 4540  C CB  . PRO F ? 14  ? 138.119 173.595 192.099 1 100.0     14  F 1
ATOM 4541  C CG  . PRO F ? 14  ? 137.290 172.506 192.699 1 100.0     14  F 1
ATOM 4542  C CD  . PRO F ? 14  ? 136.831 172.949 194.059 1 100.0     14  F 1
ATOM 4543  N N   . GLY F ? 15  ? 139.535 176.644 193.291 1 100.0     15  F 1
ATOM 4544  C CA  . GLY F ? 15  ? 139.555 178.058 192.952 1 100.0     15  F 1
ATOM 4545  C C   . GLY F ? 15  ? 139.643 178.962 194.167 1 100.0     15  F 1
ATOM 4546  O O   . GLY F ? 15  ? 139.693 180.186 194.033 1 100.0     15  F 1
ATOM 4547  N N   . GLN F ? 16  ? 139.614 178.472 195.337 1 100.0     16  F 1
ATOM 4548  C CA  . GLN F ? 16  ? 139.804 179.163 196.608 1 100.0     16  F 1
ATOM 4549  C C   . GLN F ? 16  ? 141.260 179.095 197.059 1 100.0     16  F 1
ATOM 4550  O O   . GLN F ? 16  ? 141.980 178.158 196.708 1 100.0     16  F 1
ATOM 4551  C CB  . GLN F ? 16  ? 138.892 178.571 197.683 1 100.0     16  F 1
ATOM 4552  C CG  . GLN F ? 16  ? 137.411 178.634 197.337 1 100.0     16  F 1
ATOM 4553  C CD  . GLN F ? 16  ? 136.532 178.006 198.402 1 100.0     16  F 1
ATOM 4554  O OE1 . GLN F ? 16  ? 137.021 177.320 199.305 1 100.0     16  F 1
ATOM 4555  N NE2 . GLN F ? 16  ? 135.226 178.235 198.305 1 100.0     16  F 1
ATOM 4556  N N   . ARG F ? 17  ? 141.495 180.049 198.041 1 100.0     17  F 1
ATOM 4557  C CA  . ARG F ? 17  ? 142.701 180.201 198.847 1 100.0     17  F 1
ATOM 4558  C C   . ARG F ? 17  ? 142.658 179.295 200.073 1 100.0     17  F 1
ATOM 4559  O O   . ARG F ? 17  ? 141.753 179.407 200.903 1 100.0     17  F 1
ATOM 4560  C CB  . ARG F ? 17  ? 142.880 181.658 199.278 1 100.0     17  F 1
ATOM 4561  C CG  . ARG F ? 17  ? 144.119 181.903 200.124 1 100.0     17  F 1
ATOM 4562  C CD  . ARG F ? 17  ? 144.329 183.385 200.401 1 100.0     17  F 1
ATOM 4563  N NE  . ARG F ? 17  ? 145.529 183.619 201.200 1 100.0     17  F 1
ATOM 4564  C CZ  . ARG F ? 17  ? 145.553 184.275 202.356 1 100.0     17  F 1
ATOM 4565  N NH1 . ARG F ? 17  ? 144.439 184.777 202.873 1 100.0     17  F 1
ATOM 4566  N NH2 . ARG F ? 17  ? 146.700 184.430 203.001 1 100.0     17  F 1
ATOM 4567  N N   . VAL F ? 18  ? 143.595 178.443 200.233 1 100.0     18  F 1
ATOM 4568  C CA  . VAL F ? 18  ? 143.815 177.554 201.369 1 100.0     18  F 1
ATOM 4569  C C   . VAL F ? 18  ? 145.148 177.888 202.035 1 100.0     18  F 1
ATOM 4570  O O   . VAL F ? 18  ? 146.141 178.151 201.353 1 100.0     18  F 1
ATOM 4571  C CB  . VAL F ? 18  ? 143.790 176.070 200.943 1 100.0     18  F 1
ATOM 4572  C CG1 . VAL F ? 18  ? 144.014 175.157 202.147 1 100.0     18  F 1
ATOM 4573  C CG2 . VAL F ? 18  ? 142.467 175.736 200.254 1 100.0     18  F 1
ATOM 4574  N N   . THR F ? 19  ? 145.286 177.719 203.376 1 100.0     19  F 1
ATOM 4575  C CA  . THR F ? 19  ? 146.488 178.036 204.141 1 100.0     19  F 1
ATOM 4576  C C   . THR F ? 19  ? 146.861 176.879 205.064 1 100.0     19  F 1
ATOM 4577  O O   . THR F ? 19  ? 146.006 176.336 205.765 1 100.0     19  F 1
ATOM 4578  C CB  . THR F ? 19  ? 146.300 179.319 204.971 1 100.0     19  F 1
ATOM 4579  O OG1 . THR F ? 19  ? 145.893 180.386 204.106 1 100.0     19  F 1
ATOM 4580  C CG2 . THR F ? 19  ? 147.595 179.714 205.673 1 100.0     19  F 1
ATOM 4581  N N   . ILE F ? 20  ? 148.103 176.510 204.992 1 100.0     20  F 1
ATOM 4582  C CA  . ILE F ? 20  ? 148.651 175.495 205.885 1 100.0     20  F 1
ATOM 4583  C C   . ILE F ? 20  ? 149.646 176.138 206.849 1 100.0     20  F 1
ATOM 4584  O O   . ILE F ? 20  ? 150.570 176.834 206.423 1 100.0     20  F 1
ATOM 4585  C CB  . ILE F ? 20  ? 149.331 174.355 205.094 1 100.0     20  F 1
ATOM 4586  C CG1 . ILE F ? 20  ? 148.319 173.669 204.169 1 100.0     20  F 1
ATOM 4587  C CG2 . ILE F ? 20  ? 149.973 173.344 206.049 1 100.0     20  F 1
ATOM 4588  C CD1 . ILE F ? 20  ? 148.949 172.730 203.150 1 100.0     20  F 1
ATOM 4589  N N   . SER F ? 21  ? 149.464 175.933 208.057 1 100.0     21  F 1
ATOM 4590  C CA  . SER F ? 21  ? 150.251 176.493 209.150 1 100.0     21  F 1
ATOM 4591  C C   . SER F ? 21  ? 151.257 175.479 209.684 1 100.0     21  F 1
ATOM 4592  O O   . SER F ? 21  ? 150.925 174.306 209.868 1 100.0     21  F 1
ATOM 4593  C CB  . SER F ? 21  ? 149.337 176.962 210.284 1 100.0     21  F 1
ATOM 4594  O OG  . SER F ? 21  ? 149.957 176.793 211.532 1 100.0     21  F 1
ATOM 4595  N N   . CYS F ? 22  ? 152.509 176.092 210.005 1 100.0     22  F 1
ATOM 4596  C CA  . CYS F ? 22  ? 153.531 175.346 210.729 1 100.0     22  F 1
ATOM 4597  C C   . CYS F ? 22  ? 153.962 176.090 211.987 1 100.0     22  F 1
ATOM 4598  O O   . CYS F ? 22  ? 154.324 177.267 211.924 1 100.0     22  F 1
ATOM 4599  C CB  . CYS F ? 22  ? 154.744 175.093 209.834 1 100.0     22  F 1
ATOM 4600  S SG  . CYS F ? 22  ? 156.091 174.221 210.663 1 100.0     22  F 1
ATOM 4601  N N   . THR F ? 23  ? 153.990 175.454 213.163 1 100.0     23  F 1
ATOM 4602  C CA  . THR F ? 23  ? 154.341 176.050 214.448 1 100.0     23  F 1
ATOM 4603  C C   . THR F ? 23  ? 155.579 175.379 215.035 1 100.0     23  F 1
ATOM 4604  O O   . THR F ? 23  ? 155.671 174.150 215.064 1 100.0     23  F 1
ATOM 4605  C CB  . THR F ? 23  ? 153.175 175.948 215.448 1 100.0     23  F 1
ATOM 4606  O OG1 . THR F ? 23  ? 152.122 175.438 214.896 1 100.0     23  F 1
ATOM 4607  C CG2 . THR F ? 23  ? 152.793 177.165 215.974 1 100.0     23  F 1
ATOM 4608  N N   . GLY F ? 24  ? 156.423 176.309 215.321 1 100.0     24  F 1
ATOM 4609  C CA  . GLY F ? 24  ? 157.717 175.762 215.696 1 100.0     24  F 1
ATOM 4610  C C   . GLY F ? 24  ? 158.140 176.139 217.103 1 100.0     24  F 1
ATOM 4611  O O   . GLY F ? 24  ? 157.601 177.078 217.688 1 100.0     24  F 1
ATOM 4612  N N   . THR F ? 25  ? 159.030 175.742 217.560 1 100.0     25  F 1
ATOM 4613  C CA  . THR F ? 25  ? 159.546 175.987 218.903 1 100.0     25  F 1
ATOM 4614  C C   . THR F ? 25  ? 160.865 176.752 218.844 1 100.0     25  F 1
ATOM 4615  O O   . THR F ? 25  ? 161.422 176.958 217.764 1 100.0     25  F 1
ATOM 4616  C CB  . THR F ? 25  ? 159.748 174.668 219.672 1 100.0     25  F 1
ATOM 4617  O OG1 . THR F ? 25  ? 160.691 173.851 218.969 1 100.0     25  F 1
ATOM 4618  C CG2 . THR F ? 25  ? 158.435 173.905 219.811 1 100.0     25  F 1
ATOM 4619  N N   . ASN F ? 26  ? 161.428 177.062 220.180 1 100.0     26  F 1
ATOM 4620  C CA  . ASN F ? 26  ? 162.673 177.809 220.325 1 100.0     26  F 1
ATOM 4621  C C   . ASN F ? 26  ? 163.832 177.109 219.621 1 100.0     26  F 1
ATOM 4622  O O   . ASN F ? 26  ? 164.832 177.744 219.283 1 100.0     26  F 1
ATOM 4623  C CB  . ASN F ? 26  ? 163.001 178.025 221.804 1 100.0     26  F 1
ATOM 4624  C CG  . ASN F ? 26  ? 162.147 179.102 222.440 1 100.0     26  F 1
ATOM 4625  O OD1 . ASN F ? 26  ? 161.839 180.118 221.813 1 100.0     26  F 1
ATOM 4626  N ND2 . ASN F ? 26  ? 161.758 178.889 223.691 1 100.0     26  F 1
ATOM 4627  N N   . SER F ? 27  ? 163.820 175.786 219.497 1 100.0     27  F 1
ATOM 4628  C CA  . SER F ? 27  ? 164.970 175.102 218.914 1 100.0     27  F 1
ATOM 4629  C C   . SER F ? 27  ? 164.964 175.211 217.393 1 100.0     27  F 1
ATOM 4630  O O   . SER F ? 27  ? 165.954 174.877 216.738 1 100.0     27  F 1
ATOM 4631  C CB  . SER F ? 27  ? 164.985 173.631 219.329 1 100.0     27  F 1
ATOM 4632  O OG  . SER F ? 27  ? 163.804 172.975 218.900 1 100.0     27  F 1
ATOM 4633  N N   . ASN F ? 28  ? 163.698 175.499 216.813 1 100.0     28  F 1
ATOM 4634  C CA  . ASN F ? 28  ? 163.542 175.480 215.363 1 100.0     28  F 1
ATOM 4635  C C   . ASN F ? 28  ? 163.526 176.890 214.782 1 100.0     28  F 1
ATOM 4636  O O   . ASN F ? 28  ? 164.123 177.141 213.733 1 100.0     28  F 1
ATOM 4637  C CB  . ASN F ? 28  ? 162.267 174.730 214.971 1 100.0     28  F 1
ATOM 4638  C CG  . ASN F ? 28  ? 162.237 173.310 215.502 1 100.0     28  F 1
ATOM 4639  O OD1 . ASN F ? 28  ? 163.194 172.550 215.330 1 100.0     28  F 1
ATOM 4640  N ND2 . ASN F ? 28  ? 161.140 172.943 216.153 1 100.0     28  F 1
ATOM 4641  N N   . ILE F ? 29  ? 162.198 177.486 214.857 1 100.0     29  F 1
ATOM 4642  C CA  . ILE F ? 29  ? 161.817 178.733 214.202 1 100.0     29  F 1
ATOM 4643  C C   . ILE F ? 29  ? 162.137 179.914 215.116 1 100.0     29  F 1
ATOM 4644  O O   . ILE F ? 29  ? 162.343 181.035 214.644 1 100.0     29  F 1
ATOM 4645  C CB  . ILE F ? 29  ? 160.319 178.739 213.823 1 100.0     29  F 1
ATOM 4646  C CG1 . ILE F ? 29  ? 160.032 177.666 212.767 1 100.0     29  F 1
ATOM 4647  C CG2 . ILE F ? 29  ? 159.893 180.124 213.327 1 100.0     29  F 1
ATOM 4648  C CD1 . ILE F ? 29  ? 158.558 177.526 212.412 1 100.0     29  F 1
ATOM 4649  N N   . GLY F ? 30  ? 162.072 179.585 216.433 1 100.0     30  F 1
ATOM 4650  C CA  . GLY F ? 30  ? 162.388 180.644 217.378 1 100.0     30  F 1
ATOM 4651  C C   . GLY F ? 30  ? 163.873 180.936 217.472 1 100.0     30  F 1
ATOM 4652  O O   . GLY F ? 30  ? 164.272 182.017 217.909 1 100.0     30  F 1
ATOM 4653  N N   . VAL F ? 31  ? 164.792 180.072 216.909 1 100.0     31  F 1
ATOM 4654  C CA  . VAL F ? 31  ? 166.223 180.355 216.895 1 100.0     31  F 1
ATOM 4655  C C   . VAL F ? 31  ? 166.595 181.074 215.601 1 100.0     31  F 1
ATOM 4656  O O   . VAL F ? 31  ? 167.710 181.584 215.465 1 100.0     31  F 1
ATOM 4657  C CB  . VAL F ? 31  ? 167.059 179.064 217.047 1 100.0     31  F 1
ATOM 4658  C CG1 . VAL F ? 31  ? 168.553 179.383 217.040 1 100.0     31  F 1
ATOM 4659  C CG2 . VAL F ? 31  ? 166.673 178.327 218.328 1 100.0     31  F 1
ATOM 4660  N N   . GLY F ? 32  ? 165.580 181.278 214.784 1 100.0     32  F 1
ATOM 4661  C CA  . GLY F ? 32  ? 165.933 182.075 213.620 1 100.0     32  F 1
ATOM 4662  C C   . GLY F ? 32  ? 166.279 181.236 212.405 1 100.0     32  F 1
ATOM 4663  O O   . GLY F ? 32  ? 166.717 181.767 211.382 1 100.0     32  F 1
ATOM 4664  N N   . TYR F ? 33  ? 165.725 179.885 212.368 1 100.0     33  F 1
ATOM 4665  C CA  . TYR F ? 33  ? 165.879 179.061 211.175 1 100.0     33  F 1
ATOM 4666  C C   . TYR F ? 33  ? 164.777 179.354 210.164 1 100.0     33  F 1
ATOM 4667  O O   . TYR F ? 33  ? 163.635 179.624 210.542 1 100.0     33  F 1
ATOM 4668  C CB  . TYR F ? 33  ? 165.868 177.574 211.543 1 100.0     33  F 1
ATOM 4669  C CG  . TYR F ? 33  ? 167.100 177.125 212.290 1 100.0     33  F 1
ATOM 4670  C CD1 . TYR F ? 33  ? 168.339 177.063 211.655 1 100.0     33  F 1
ATOM 4671  C CD2 . TYR F ? 33  ? 167.029 176.761 213.630 1 100.0     33  F 1
ATOM 4672  C CE1 . TYR F ? 33  ? 169.477 176.647 212.339 1 100.0     33  F 1
ATOM 4673  C CE2 . TYR F ? 33  ? 168.160 176.344 214.323 1 100.0     33  F 1
ATOM 4674  C CZ  . TYR F ? 33  ? 169.378 176.291 213.670 1 100.0     33  F 1
ATOM 4675  O OH  . TYR F ? 33  ? 170.501 175.879 214.352 1 100.0     33  F 1
ATOM 4676  N N   . GLU F ? 34  ? 164.886 179.130 208.819 1 100.0     34  F 1
ATOM 4677  C CA  . GLU F ? 34  ? 163.861 179.254 207.788 1 100.0     34  F 1
ATOM 4678  C C   . GLU F ? 34  ? 163.146 177.925 207.557 1 100.0     34  F 1
ATOM 4679  O O   . GLU F ? 34  ? 163.711 176.859 207.807 1 100.0     34  F 1
ATOM 4680  C CB  . GLU F ? 34  ? 164.473 179.756 206.478 1 100.0     34  F 1
ATOM 4681  C CG  . GLU F ? 34  ? 164.979 181.185 206.544 1 100.0     34  F 1
ATOM 4682  C CD  . GLU F ? 34  ? 166.442 181.295 206.710 1 100.0     34  F 1
ATOM 4683  O OE1 . GLU F ? 34  ? 167.075 180.257 206.844 1 100.0     34  F 1
ATOM 4684  O OE2 . GLU F ? 34  ? 166.960 182.428 206.705 1 100.0     34  F 1
ATOM 4685  N N   . VAL F ? 35  ? 161.917 178.062 206.980 1 100.0     35  F 1
ATOM 4686  C CA  . VAL F ? 35  ? 161.017 176.939 206.744 1 100.0     35  F 1
ATOM 4687  C C   . VAL F ? 35  ? 161.016 176.579 205.260 1 100.0     35  F 1
ATOM 4688  O O   . VAL F ? 35  ? 160.892 177.456 204.402 1 100.0     35  F 1
ATOM 4689  C CB  . VAL F ? 35  ? 159.580 177.254 207.217 1 100.0     35  F 1
ATOM 4690  C CG1 . VAL F ? 35  ? 158.654 176.065 206.962 1 100.0     35  F 1
ATOM 4691  C CG2 . VAL F ? 35  ? 159.576 177.631 208.697 1 100.0     35  F 1
ATOM 4692  N N   . PHE F ? 36  ? 161.125 175.313 204.978 1 100.0     36  F 1
ATOM 4693  C CA  . PHE F ? 36  ? 161.035 174.808 203.613 1 100.0     36  F 1
ATOM 4694  C C   . PHE F ? 36  ? 159.786 173.953 203.434 1 100.0     36  F 1
ATOM 4695  O O   . PHE F ? 36  ? 159.365 173.258 204.360 1 100.0     36  F 1
ATOM 4696  C CB  . PHE F ? 36  ? 162.283 173.994 203.257 1 100.0     36  F 1
ATOM 4697  C CG  . PHE F ? 36  ? 163.576 174.720 203.517 1 100.0     36  F 1
ATOM 4698  C CD1 . PHE F ? 36  ? 164.023 175.705 202.645 1 100.0     36  F 1
ATOM 4699  C CD2 . PHE F ? 36  ? 164.343 174.417 204.634 1 100.0     36  F 1
ATOM 4700  C CE1 . PHE F ? 36  ? 165.219 176.378 202.884 1 100.0     36  F 1
ATOM 4701  C CE2 . PHE F ? 36  ? 165.539 175.086 204.879 1 100.0     36  F 1
ATOM 4702  C CZ  . PHE F ? 36  ? 165.976 176.065 204.002 1 100.0     36  F 1
ATOM 4703  N N   . TRP F ? 37  ? 159.102 173.910 202.427 1 100.0     37  F 1
ATOM 4704  C CA  . TRP F ? 37  ? 157.834 173.232 202.177 1 100.0     37  F 1
ATOM 4705  C C   . TRP F ? 37  ? 157.964 172.241 201.026 1 100.0     37  F 1
ATOM 4706  O O   . TRP F ? 37  ? 158.621 172.527 200.023 1 100.0     37  F 1
ATOM 4707  C CB  . TRP F ? 37  ? 156.732 174.250 201.868 1 100.0     37  F 1
ATOM 4708  C CG  . TRP F ? 37  ? 156.396 175.152 203.018 1 100.0     37  F 1
ATOM 4709  C CD1 . TRP F ? 37  ? 156.955 176.367 203.303 1 100.0     37  F 1
ATOM 4710  C CD2 . TRP F ? 37  ? 155.427 174.907 204.041 1 100.0     37  F 1
ATOM 4711  N NE1 . TRP F ? 37  ? 156.390 176.892 204.442 1 100.0     37  F 1
ATOM 4712  C CE2 . TRP F ? 37  ? 155.450 176.017 204.914 1 100.0     37  F 1
ATOM 4713  C CE3 . TRP F ? 37  ? 154.539 173.855 204.304 1 100.0     37  F 1
ATOM 4714  C CZ2 . TRP F ? 37  ? 154.619 176.104 206.033 1 100.0     37  F 1
ATOM 4715  C CZ3 . TRP F ? 37  ? 153.712 173.945 205.418 1 100.0     37  F 1
ATOM 4716  C CH2 . TRP F ? 37  ? 153.760 175.062 206.267 1 100.0     37  F 1
ATOM 4717  N N   . TYR F ? 38  ? 157.418 171.136 201.181 1 100.0     38  F 1
ATOM 4718  C CA  . TYR F ? 38  ? 157.489 170.017 200.247 1 100.0     38  F 1
ATOM 4719  C C   . TYR F ? 38  ? 156.097 169.491 199.919 1 100.0     38  F 1
ATOM 4720  O O   . TYR F ? 38  ? 155.201 169.517 200.764 1 100.0     38  F 1
ATOM 4721  C CB  . TYR F ? 38  ? 158.350 168.889 200.824 1 100.0     38  F 1
ATOM 4722  C CG  . TYR F ? 38  ? 159.800 169.266 201.007 1 100.0     38  F 1
ATOM 4723  C CD1 . TYR F ? 38  ? 160.690 169.229 199.936 1 100.0     38  F 1
ATOM 4724  C CD2 . TYR F ? 38  ? 160.283 169.658 202.250 1 100.0     38  F 1
ATOM 4725  C CE1 . TYR F ? 38  ? 162.028 169.573 200.101 1 100.0     38  F 1
ATOM 4726  C CE2 . TYR F ? 38  ? 161.619 170.005 202.426 1 100.0     38  F 1
ATOM 4727  C CZ  . TYR F ? 38  ? 162.482 169.959 201.347 1 100.0     38  F 1
ATOM 4728  O OH  . TYR F ? 38  ? 163.805 170.301 201.516 1 100.0     38  F 1
ATOM 4729  N N   . GLN F ? 39  ? 155.970 169.030 198.716 1 100.0     39  F 1
ATOM 4730  C CA  . GLN F ? 39  ? 154.733 168.438 198.216 1 100.0     39  F 1
ATOM 4731  C C   . GLN F ? 39  ? 154.933 166.970 197.854 1 100.0     39  F 1
ATOM 4732  O O   . GLN F ? 39  ? 155.741 166.645 196.981 1 100.0     39  F 1
ATOM 4733  C CB  . GLN F ? 39  ? 154.219 169.213 197.002 1 100.0     39  F 1
ATOM 4734  C CG  . GLN F ? 39  ? 152.925 168.658 196.421 1 100.0     39  F 1
ATOM 4735  C CD  . GLN F ? 39  ? 152.423 169.460 195.236 1 100.0     39  F 1
ATOM 4736  O OE1 . GLN F ? 39  ? 153.079 170.404 194.785 1 100.0     39  F 1
ATOM 4737  N NE2 . GLN F ? 39  ? 151.254 169.090 194.722 1 100.0     39  F 1
ATOM 4738  N N   . GLN F ? 40  ? 154.238 166.120 198.387 1 100.0     40  F 1
ATOM 4739  C CA  . GLN F ? 40  ? 154.442 164.689 198.188 1 100.0     40  F 1
ATOM 4740  C C   . GLN F ? 40  ? 153.174 164.020 197.664 1 100.0     40  F 1
ATOM 4741  O O   . GLN F ? 40  ? 152.117 164.105 198.292 1 100.0     40  F 1
ATOM 4742  C CB  . GLN F ? 40  ? 154.886 164.023 199.492 1 100.0     40  F 1
ATOM 4743  C CG  . GLN F ? 40  ? 155.211 162.543 199.347 1 100.0     40  F 1
ATOM 4744  C CD  . GLN F ? 40  ? 155.687 161.917 200.641 1 100.0     40  F 1
ATOM 4745  O OE1 . GLN F ? 40  ? 155.593 162.525 201.710 1 100.0     40  F 1
ATOM 4746  N NE2 . GLN F ? 40  ? 156.203 160.697 200.556 1 100.0     40  F 1
ATOM 4747  N N   . LEU F ? 41  ? 153.129 163.651 196.455 1 100.0     41  F 1
ATOM 4748  C CA  . LEU F ? 41  ? 152.044 162.889 195.847 1 100.0     41  F 1
ATOM 4749  C C   . LEU F ? 41  ? 152.226 161.395 196.090 1 100.0     41  F 1
ATOM 4750  O O   . LEU F ? 41  ? 153.354 160.898 196.110 1 100.0     41  F 1
ATOM 4751  C CB  . LEU F ? 41  ? 151.970 163.168 194.343 1 100.0     41  F 1
ATOM 4752  C CG  . LEU F ? 41  ? 151.834 164.635 193.932 1 100.0     41  F 1
ATOM 4753  C CD1 . LEU F ? 41  ? 152.014 164.782 192.425 1 100.0     41  F 1
ATOM 4754  C CD2 . LEU F ? 41  ? 150.483 165.190 194.370 1 100.0     41  F 1
ATOM 4755  N N   . PRO F ? 42  ? 151.141 160.592 196.211 1 100.0     42  F 1
ATOM 4756  C CA  . PRO F ? 42  ? 151.406 159.243 196.717 1 100.0     42  F 1
ATOM 4757  C C   . PRO F ? 42  ? 152.276 158.418 195.770 1 100.0     42  F 1
ATOM 4758  O O   . PRO F ? 42  ? 152.133 158.519 194.549 1 100.0     42  F 1
ATOM 4759  C CB  . PRO F ? 42  ? 150.008 158.633 196.844 1 100.0     42  F 1
ATOM 4760  C CG  . PRO F ? 42  ? 149.075 159.731 196.447 1 100.0     42  F 1
ATOM 4761  C CD  . PRO F ? 42  ? 149.889 160.903 195.980 1 100.0     42  F 1
ATOM 4762  N N   . GLY F ? 43  ? 153.266 157.785 196.493 1 100.0     43  F 1
ATOM 4763  C CA  . GLY F ? 43  ? 154.242 156.888 195.894 1 100.0     43  F 1
ATOM 4764  C C   . GLY F ? 43  ? 155.409 157.617 195.256 1 100.0     43  F 1
ATOM 4765  O O   . GLY F ? 43  ? 156.294 156.989 194.670 1 100.0     43  F 1
ATOM 4766  N N   . THR F ? 44  ? 155.376 158.852 195.372 1 100.0     44  F 1
ATOM 4767  C CA  . THR F ? 44  ? 156.501 159.572 194.784 1 100.0     44  F 1
ATOM 4768  C C   . THR F ? 44  ? 157.392 160.164 195.873 1 100.0     44  F 1
ATOM 4769  O O   . THR F ? 44  ? 157.055 160.107 197.057 1 100.0     44  F 1
ATOM 4770  C CB  . THR F ? 44  ? 156.018 160.694 193.847 1 100.0     44  F 1
ATOM 4771  O OG1 . THR F ? 44  ? 154.969 161.428 194.490 1 100.0     44  F 1
ATOM 4772  C CG2 . THR F ? 44  ? 155.492 160.125 192.533 1 100.0     44  F 1
ATOM 4773  N N   . ALA F ? 45  ? 158.541 160.603 195.592 1 100.0     45  F 1
ATOM 4774  C CA  . ALA F ? 45  ? 159.401 161.283 196.557 1 100.0     45  F 1
ATOM 4775  C C   . ALA F ? 45  ? 158.934 162.717 196.792 1 100.0     45  F 1
ATOM 4776  O O   . ALA F ? 45  ? 158.276 163.311 195.935 1 100.0     45  F 1
ATOM 4777  C CB  . ALA F ? 45  ? 160.851 161.271 196.079 1 100.0     45  F 1
ATOM 4778  N N   . PRO F ? 46  ? 159.218 163.434 197.902 1 100.0     46  F 1
ATOM 4779  C CA  . PRO F ? 46  ? 158.678 164.791 198.019 1 100.0     46  F 1
ATOM 4780  C C   . PRO F ? 46  ? 159.402 165.793 197.123 1 100.0     46  F 1
ATOM 4781  O O   . PRO F ? 46  ? 160.609 165.669 196.901 1 100.0     46  F 1
ATOM 4782  C CB  . PRO F ? 46  ? 158.889 165.128 199.497 1 100.0     46  F 1
ATOM 4783  C CG  . PRO F ? 46  ? 159.376 163.859 200.113 1 100.0     46  F 1
ATOM 4784  C CD  . PRO F ? 46  ? 159.707 162.896 199.016 1 100.0     46  F 1
ATOM 4785  N N   . GLN F ? 47  ? 158.825 166.750 196.645 1 100.0     47  F 1
ATOM 4786  C CA  . GLN F ? 47  ? 159.210 167.836 195.750 1 100.0     47  F 1
ATOM 4787  C C   . GLN F ? 47  ? 159.117 169.187 196.453 1 100.0     47  F 1
ATOM 4788  O O   . GLN F ? 47  ? 158.080 169.523 197.028 1 100.0     47  F 1
ATOM 4789  C CB  . GLN F ? 47  ? 158.334 167.835 194.496 1 100.0     47  F 1
ATOM 4790  C CG  . GLN F ? 47  ? 158.708 168.908 193.483 1 100.0     47  F 1
ATOM 4791  C CD  . GLN F ? 47  ? 157.517 169.409 192.691 1 100.0     47  F 1
ATOM 4792  O OE1 . GLN F ? 47  ? 156.388 168.948 192.885 1 100.0     47  F 1
ATOM 4793  N NE2 . GLN F ? 47  ? 157.758 170.355 191.791 1 100.0     47  F 1
ATOM 4794  N N   . VAL F ? 48  ? 160.124 169.973 196.421 1 100.0     48  F 1
ATOM 4795  C CA  . VAL F ? 48  ? 160.158 171.242 197.141 1 100.0     48  F 1
ATOM 4796  C C   . VAL F ? 48  ? 159.322 172.280 196.398 1 100.0     48  F 1
ATOM 4797  O O   . VAL F ? 48  ? 159.450 172.435 195.181 1 100.0     48  F 1
ATOM 4798  C CB  . VAL F ? 48  ? 161.605 171.753 197.323 1 100.0     48  F 1
ATOM 4799  C CG1 . VAL F ? 48  ? 162.225 172.109 195.973 1 100.0     48  F 1
ATOM 4800  C CG2 . VAL F ? 48  ? 161.631 172.958 198.261 1 100.0     48  F 1
ATOM 4801  N N   . VAL F ? 49  ? 158.453 172.938 197.268 1 100.0     49  F 1
ATOM 4802  C CA  . VAL F ? 49  ? 157.653 173.929 196.555 1 100.0     49  F 1
ATOM 4803  C C   . VAL F ? 49  ? 157.973 175.327 197.080 1 100.0     49  F 1
ATOM 4804  O O   . VAL F ? 49  ? 157.657 176.327 196.434 1 100.0     49  F 1
ATOM 4805  C CB  . VAL F ? 49  ? 156.141 173.642 196.692 1 100.0     49  F 1
ATOM 4806  C CG1 . VAL F ? 49  ? 155.745 172.423 195.859 1 100.0     49  F 1
ATOM 4807  C CG2 . VAL F ? 49  ? 155.768 173.435 198.158 1 100.0     49  F 1
ATOM 4808  N N   . LEU F ? 50  ? 158.375 175.418 198.324 1 100.0     50  F 1
ATOM 4809  C CA  . LEU F ? 50  ? 158.706 176.760 198.791 1 100.0     50  F 1
ATOM 4810  C C   . LEU F ? 50  ? 159.911 176.728 199.725 1 100.0     50  F 1
ATOM 4811  O O   . LEU F ? 50  ? 160.025 175.837 200.569 1 100.0     50  F 1
ATOM 4812  C CB  . LEU F ? 50  ? 157.508 177.389 199.507 1 100.0     50  F 1
ATOM 4813  C CG  . LEU F ? 50  ? 157.480 178.917 199.568 1 100.0     50  F 1
ATOM 4814  C CD1 . LEU F ? 50  ? 157.152 179.496 198.197 1 100.0     50  F 1
ATOM 4815  C CD2 . LEU F ? 50  ? 156.474 179.392 200.610 1 100.0     50  F 1
ATOM 4816  N N   . TYR F ? 51  ? 160.906 177.548 199.559 1 100.0     51  F 1
ATOM 4817  C CA  . TYR F ? 51  ? 162.070 177.352 200.415 1 100.0     51  F 1
ATOM 4818  C C   . TYR F ? 51  ? 162.533 178.672 201.019 1 100.0     51  F 1
ATOM 4819  O O   . TYR F ? 51  ? 162.201 179.745 200.509 1 100.0     51  F 1
ATOM 4820  C CB  . TYR F ? 51  ? 163.215 176.709 199.626 1 100.0     51  F 1
ATOM 4821  C CG  . TYR F ? 51  ? 163.721 177.560 198.488 1 100.0     51  F 1
ATOM 4822  C CD1 . TYR F ? 51  ? 163.072 177.566 197.256 1 100.0     51  F 1
ATOM 4823  C CD2 . TYR F ? 51  ? 164.847 178.359 198.641 1 100.0     51  F 1
ATOM 4824  C CE1 . TYR F ? 51  ? 163.535 178.348 196.203 1 100.0     51  F 1
ATOM 4825  C CE2 . TYR F ? 51  ? 165.320 179.145 197.595 1 100.0     51  F 1
ATOM 4826  C CZ  . TYR F ? 51  ? 164.658 179.133 196.382 1 100.0     51  F 1
ATOM 4827  O OH  . TYR F ? 51  ? 165.121 179.908 195.343 1 100.0     51  F 1
ATOM 4828  N N   . ASP F ? 52  ? 162.873 178.992 201.783 1 100.0     52  F 1
ATOM 4829  C CA  . ASP F ? 52  ? 163.447 179.929 202.744 1 100.0     52  F 1
ATOM 4830  C C   . ASP F ? 52  ? 162.464 181.050 203.073 1 100.0     52  F 1
ATOM 4831  O O   . ASP F ? 52  ? 162.767 182.227 202.873 1 100.0     52  F 1
ATOM 4832  C CB  . ASP F ? 52  ? 164.754 180.516 202.205 1 100.0     52  F 1
ATOM 4833  C CG  . ASP F ? 52  ? 165.841 179.473 202.020 1 100.0     52  F 1
ATOM 4834  O OD1 . ASP F ? 52  ? 165.809 178.430 202.708 1 100.0     52  F 1
ATOM 4835  O OD2 . ASP F ? 52  ? 166.739 179.697 201.180 1 100.0     52  F 1
ATOM 4836  N N   . ASN F ? 53  ? 161.524 181.055 203.618 1 100.0     53  F 1
ATOM 4837  C CA  . ASN F ? 53  ? 160.169 181.133 204.153 1 100.0     53  F 1
ATOM 4838  C C   . ASN F ? 53  ? 159.154 181.462 203.062 1 100.0     53  F 1
ATOM 4839  O O   . ASN F ? 53  ? 157.950 181.495 203.317 1 100.0     53  F 1
ATOM 4840  C CB  . ASN F ? 53  ? 160.094 182.168 205.277 1 100.0     53  F 1
ATOM 4841  C CG  . ASN F ? 53  ? 161.031 181.856 206.421 1 100.0     53  F 1
ATOM 4842  O OD1 . ASN F ? 53  ? 161.208 180.697 206.791 1 100.0     53  F 1
ATOM 4843  N ND2 . ASN F ? 53  ? 161.639 182.888 206.988 1 100.0     53  F 1
ATOM 4844  N N   . THR F ? 54  ? 159.743 181.920 201.691 1 100.0     54  F 1
ATOM 4845  C CA  . THR F ? 54  ? 158.865 182.614 200.756 1 100.0     54  F 1
ATOM 4846  C C   . THR F ? 54  ? 159.348 182.427 199.320 1 100.0     54  F 1
ATOM 4847  O O   . THR F ? 54  ? 158.705 182.894 198.378 1 100.0     54  F 1
ATOM 4848  C CB  . THR F ? 54  ? 158.781 184.117 201.080 1 100.0     54  F 1
ATOM 4849  O OG1 . THR F ? 54  ? 160.079 184.706 200.933 1 100.0     54  F 1
ATOM 4850  C CG2 . THR F ? 54  ? 158.291 184.346 202.507 1 100.0     54  F 1
ATOM 4851  N N   . ASN F ? 55  ? 160.490 181.880 199.044 1 100.0     55  F 1
ATOM 4852  C CA  . ASN F ? 55  ? 161.017 181.731 197.691 1 100.0     55  F 1
ATOM 4853  C C   . ASN F ? 55  ? 160.532 180.438 197.041 1 100.0     55  F 1
ATOM 4854  O O   . ASN F ? 55  ? 160.510 179.386 197.681 1 100.0     55  F 1
ATOM 4855  C CB  . ASN F ? 55  ? 162.546 181.779 197.702 1 100.0     55  F 1
ATOM 4856  C CG  . ASN F ? 55  ? 163.086 183.070 198.285 1 100.0     55  F 1
ATOM 4857  O OD1 . ASN F ? 55  ? 162.707 184.164 197.858 1 100.0     55  F 1
ATOM 4858  N ND2 . ASN F ? 55  ? 163.973 182.954 199.265 1 100.0     55  F 1
ATOM 4859  N N   . ARG F ? 56  ? 160.071 180.574 195.695 1 100.0     56  F 1
ATOM 4860  C CA  . ARG F ? 56  ? 159.573 179.457 194.899 1 100.0     56  F 1
ATOM 4861  C C   . ARG F ? 56  ? 160.694 178.822 194.084 1 100.0     56  F 1
ATOM 4862  O O   . ARG F ? 56  ? 161.535 179.526 193.522 1 100.0     56  F 1
ATOM 4863  C CB  . ARG F ? 56  ? 158.447 179.919 193.971 1 100.0     56  F 1
ATOM 4864  C CG  . ARG F ? 56  ? 157.109 180.098 194.667 1 100.0     56  F 1
ATOM 4865  C CD  . ARG F ? 56  ? 156.044 180.628 193.717 1 100.0     56  F 1
ATOM 4866  N NE  . ARG F ? 56  ? 156.541 181.742 192.919 1 100.0     56  F 1
ATOM 4867  C CZ  . ARG F ? 56  ? 155.778 182.576 192.224 1 100.0     56  F 1
ATOM 4868  N NH1 . ARG F ? 56  ? 154.461 182.439 192.216 1 100.0     56  F 1
ATOM 4869  N NH2 . ARG F ? 56  ? 156.334 183.556 191.532 1 100.0     56  F 1
ATOM 4870  N N   . PRO F ? 57  ? 160.822 177.555 194.048 1 100.0     57  F 1
ATOM 4871  C CA  . PRO F ? 57  ? 161.760 176.961 193.092 1 100.0     57  F 1
ATOM 4872  C C   . PRO F ? 57  ? 161.388 177.255 191.641 1 100.0     57  F 1
ATOM 4873  O O   . PRO F ? 57  ? 160.255 177.652 191.358 1 100.0     57  F 1
ATOM 4874  C CB  . PRO F ? 57  ? 161.663 175.462 193.388 1 100.0     57  F 1
ATOM 4875  C CG  . PRO F ? 57  ? 160.654 175.354 194.485 1 100.0     57  F 1
ATOM 4876  C CD  . PRO F ? 57  ? 160.146 176.730 194.804 1 100.0     57  F 1
ATOM 4877  N N   . ASP F ? 58  ? 162.149 176.826 190.690 1 100.0     58  F 1
ATOM 4878  C CA  . ASP F ? 58  ? 161.915 177.086 189.272 1 100.0     58  F 1
ATOM 4879  C C   . ASP F ? 58  ? 160.789 176.208 188.731 1 100.0     58  F 1
ATOM 4880  O O   . ASP F ? 58  ? 160.655 175.048 189.127 1 100.0     58  F 1
ATOM 4881  C CB  . ASP F ? 58  ? 163.195 176.857 188.466 1 100.0     58  F 1
ATOM 4882  C CG  . ASP F ? 58  ? 164.392 177.561 189.041 1 100.0     58  F 1
ATOM 4883  O OD1 . ASP F ? 58  ? 164.212 178.569 189.739 1 100.0     58  F 1
ATOM 4884  O OD2 . ASP F ? 58  ? 165.527 177.106 188.791 1 100.0     58  F 1
ATOM 4885  N N   . GLY F ? 59  ? 159.937 176.178 188.344 1 100.0     59  F 1
ATOM 4886  C CA  . GLY F ? 59  ? 158.901 175.286 187.848 1 100.0     59  F 1
ATOM 4887  C C   . GLY F ? 59  ? 157.670 175.251 188.733 1 100.0     59  F 1
ATOM 4888  O O   . GLY F ? 59  ? 156.753 174.460 188.499 1 100.0     59  F 1
ATOM 4889  N N   . VAL F ? 60  ? 157.589 175.949 189.802 1 100.0     60  F 1
ATOM 4890  C CA  . VAL F ? 60  ? 156.448 176.016 190.709 1 100.0     60  F 1
ATOM 4891  C C   . VAL F ? 60  ? 155.570 177.213 190.349 1 100.0     60  F 1
ATOM 4892  O O   . VAL F ? 60  ? 156.049 178.348 190.293 1 100.0     60  F 1
ATOM 4893  C CB  . VAL F ? 60  ? 156.901 176.113 192.183 1 100.0     60  F 1
ATOM 4894  C CG1 . VAL F ? 60  ? 155.693 176.203 193.114 1 100.0     60  F 1
ATOM 4895  C CG2 . VAL F ? 60  ? 157.775 174.915 192.552 1 100.0     60  F 1
ATOM 4896  N N   . PRO F ? 61  ? 154.265 177.103 190.247 1 100.0     61  F 1
ATOM 4897  C CA  . PRO F ? 61  ? 153.364 178.197 189.877 1 100.0     61  F 1
ATOM 4898  C C   . PRO F ? 61  ? 153.281 179.281 190.949 1 100.0     61  F 1
ATOM 4899  O O   . PRO F ? 61  ? 153.614 179.033 192.110 1 100.0     61  F 1
ATOM 4900  C CB  . PRO F ? 61  ? 152.013 177.497 189.702 1 100.0     61  F 1
ATOM 4901  C CG  . PRO F ? 61  ? 152.217 176.128 190.265 1 100.0     61  F 1
ATOM 4902  C CD  . PRO F ? 61  ? 153.689 175.903 190.452 1 100.0     61  F 1
ATOM 4903  N N   . ASP F ? 62  ? 152.889 180.354 190.723 1 100.0     62  F 1
ATOM 4904  C CA  . ASP F ? 62  ? 152.844 181.602 191.478 1 100.0     62  F 1
ATOM 4905  C C   . ASP F ? 62  ? 151.655 181.622 192.435 1 100.0     62  F 1
ATOM 4906  O O   . ASP F ? 62  ? 151.602 182.444 193.352 1 100.0     62  F 1
ATOM 4907  C CB  . ASP F ? 62  ? 152.777 182.802 190.531 1 100.0     62  F 1
ATOM 4908  C CG  . ASP F ? 62  ? 152.894 184.133 191.249 1 100.0     62  F 1
ATOM 4909  O OD1 . ASP F ? 62  ? 153.444 184.174 192.369 1 100.0     62  F 1
ATOM 4910  O OD2 . ASP F ? 62  ? 152.429 185.149 190.692 1 100.0     62  F 1
ATOM 4911  N N   . ARG F ? 63  ? 150.972 180.465 192.478 1 100.0     63  F 1
ATOM 4912  C CA  . ARG F ? 63  ? 149.852 180.398 193.410 1 100.0     63  F 1
ATOM 4913  C C   . ARG F ? 63  ? 150.301 179.871 194.769 1 100.0     63  F 1
ATOM 4914  O O   . ARG F ? 63  ? 149.545 179.920 195.740 1 100.0     63  F 1
ATOM 4915  C CB  . ARG F ? 63  ? 148.736 179.514 192.848 1 100.0     63  F 1
ATOM 4916  C CG  . ARG F ? 63  ? 148.948 179.095 191.409 1 100.0     63  F 1
ATOM 4917  C CD  . ARG F ? 63  ? 147.997 177.991 190.994 1 100.0     63  F 1
ATOM 4918  N NE  . ARG F ? 63  ? 148.642 176.706 190.983 1 100.0     63  F 1
ATOM 4919  C CZ  . ARG F ? 63  ? 148.030 175.558 190.756 1 100.0     63  F 1
ATOM 4920  N NH1 . ARG F ? 63  ? 146.740 175.512 190.516 1 100.0     63  F 1
ATOM 4921  N NH2 . ARG F ? 63  ? 148.712 174.447 190.769 1 100.0     63  F 1
ATOM 4922  N N   . PHE F ? 64  ? 151.562 179.415 194.818 1 100.0     64  F 1
ATOM 4923  C CA  . PHE F ? 64  ? 152.152 179.034 196.096 1 100.0     64  F 1
ATOM 4924  C C   . PHE F ? 64  ? 152.836 180.228 196.753 1 100.0     64  F 1
ATOM 4925  O O   . PHE F ? 64  ? 153.817 180.755 196.228 1 100.0     64  F 1
ATOM 4926  C CB  . PHE F ? 64  ? 153.157 177.893 195.907 1 100.0     64  F 1
ATOM 4927  C CG  . PHE F ? 64  ? 152.516 176.562 195.621 1 100.0     64  F 1
ATOM 4928  C CD1 . PHE F ? 64  ? 151.966 175.804 196.648 1 100.0     64  F 1
ATOM 4929  C CD2 . PHE F ? 64  ? 152.463 176.068 194.324 1 100.0     64  F 1
ATOM 4930  C CE1 . PHE F ? 64  ? 151.372 174.572 196.386 1 100.0     64  F 1
ATOM 4931  C CE2 . PHE F ? 64  ? 151.871 174.837 194.054 1 100.0     64  F 1
ATOM 4932  C CZ  . PHE F ? 64  ? 151.327 174.090 195.087 1 100.0     64  F 1
ATOM 4933  N N   . SER F ? 65  ? 152.560 180.682 197.845 1 100.0     65  F 1
ATOM 4934  C CA  . SER F ? 65  ? 153.268 181.754 198.537 1 100.0     65  F 1
ATOM 4935  C C   . SER F ? 65  ? 153.404 181.455 200.026 1 100.0     65  F 1
ATOM 4936  O O   . SER F ? 65  ? 152.601 180.711 200.591 1 100.0     65  F 1
ATOM 4937  C CB  . SER F ? 65  ? 152.546 183.088 198.341 1 100.0     65  F 1
ATOM 4938  O OG  . SER F ? 65  ? 151.662 183.339 199.379 1 100.0     65  F 1
ATOM 4939  N N   . GLY F ? 66  ? 154.457 181.730 200.631 1 100.0     66  F 1
ATOM 4940  C CA  . GLY F ? 66  ? 154.595 181.516 202.063 1 100.0     66  F 1
ATOM 4941  C C   . GLY F ? 66  ? 155.042 182.757 202.812 1 100.0     66  F 1
ATOM 4942  O O   . GLY F ? 66  ? 155.641 183.660 202.225 1 100.0     66  F 1
ATOM 4943  N N   . SER F ? 67  ? 154.914 182.602 204.132 1 100.0     67  F 1
ATOM 4944  C CA  . SER F ? 67  ? 155.412 183.646 205.021 1 100.0     67  F 1
ATOM 4945  C C   . SER F ? 67  ? 155.764 183.082 206.393 1 100.0     67  F 1
ATOM 4946  O O   . SER F ? 67  ? 155.270 182.021 206.780 1 100.0     67  F 1
ATOM 4947  C CB  . SER F ? 67  ? 154.377 184.762 205.170 1 100.0     67  F 1
ATOM 4948  O OG  . SER F ? 67  ? 153.197 184.274 205.784 1 100.0     67  F 1
ATOM 4949  N N   . GLN F ? 68  ? 156.745 183.690 207.070 1 100.0     68  F 1
ATOM 4950  C CA  . GLN F ? 68  ? 157.145 183.367 208.435 1 100.0     68  F 1
ATOM 4951  C C   . GLN F ? 68  ? 157.004 184.580 209.351 1 100.0     68  F 1
ATOM 4952  O O   . GLN F ? 68  ? 157.512 185.660 209.042 1 100.0     68  F 1
ATOM 4953  C CB  . GLN F ? 68  ? 158.584 182.850 208.466 1 100.0     68  F 1
ATOM 4954  C CG  . GLN F ? 68  ? 159.079 182.493 209.861 1 100.0     68  F 1
ATOM 4955  C CD  . GLN F ? 68  ? 160.592 182.439 209.950 1 100.0     68  F 1
ATOM 4956  O OE1 . GLN F ? 68  ? 161.294 182.704 208.970 1 100.0     68  F 1
ATOM 4957  N NE2 . GLN F ? 68  ? 161.104 182.095 211.127 1 100.0     68  F 1
ATOM 4958  N N   . GLU F ? 69  ? 156.414 184.308 210.429 1 100.0     69  F 1
ATOM 4959  C CA  . GLU F ? 69  ? 156.261 185.220 211.559 1 100.0     69  F 1
ATOM 4960  C C   . GLU F ? 69  ? 156.692 184.558 212.865 1 100.0     69  F 1
ATOM 4961  O O   . GLU F ? 69  ? 156.298 183.427 213.153 1 100.0     69  F 1
ATOM 4962  C CB  . GLU F ? 69  ? 154.813 185.705 211.667 1 100.0     69  F 1
ATOM 4963  C CG  . GLU F ? 69  ? 154.265 186.296 210.376 1 100.0     69  F 1
ATOM 4964  C CD  . GLU F ? 69  ? 153.298 187.443 210.605 1 100.0     69  F 1
ATOM 4965  O OE1 . GLU F ? 69  ? 152.856 187.640 211.758 1 100.0     69  F 1
ATOM 4966  O OE2 . GLU F ? 69  ? 152.980 188.151 209.624 1 100.0     69  F 1
ATOM 4967  N N   . GLY F ? 70  ? 156.941 184.799 213.859 1 94.40167  70  F 1
ATOM 4968  C CA  . GLY F ? 70  ? 157.845 184.530 214.966 1 94.40167  70  F 1
ATOM 4969  C C   . GLY F ? 70  ? 157.665 183.147 215.562 1 94.40167  70  F 1
ATOM 4970  O O   . GLY F ? 70  ? 157.839 182.150 214.894 1 94.40167  70  F 1
ATOM 4971  N N   . ASP F ? 71  ? 157.447 182.201 215.452 1 100.0     71  F 1
ATOM 4972  C CA  . ASP F ? 71  ? 157.418 180.760 215.682 1 100.0     71  F 1
ATOM 4973  C C   . ASP F ? 71  ? 156.410 180.077 214.762 1 100.0     71  F 1
ATOM 4974  O O   . ASP F ? 71  ? 156.051 178.920 214.975 1 100.0     71  F 1
ATOM 4975  C CB  . ASP F ? 71  ? 157.085 180.457 217.145 1 100.0     71  F 1
ATOM 4976  C CG  . ASP F ? 71  ? 158.312 180.383 218.029 1 100.0     71  F 1
ATOM 4977  O OD1 . ASP F ? 71  ? 159.441 180.366 217.500 1 100.0     71  F 1
ATOM 4978  O OD2 . ASP F ? 71  ? 158.149 180.337 219.267 1 100.0     71  F 1
ATOM 4979  N N   . SER F ? 72  ? 155.939 180.722 213.796 1 100.0     72  F 1
ATOM 4980  C CA  . SER F ? 72  ? 155.002 180.115 212.856 1 100.0     72  F 1
ATOM 4981  C C   . SER F ? 72  ? 155.318 180.521 211.421 1 100.0     72  F 1
ATOM 4982  O O   . SER F ? 72  ? 155.826 181.617 211.177 1 100.0     72  F 1
ATOM 4983  C CB  . SER F ? 72  ? 153.565 180.508 213.202 1 100.0     72  F 1
ATOM 4984  O OG  . SER F ? 72  ? 152.731 180.406 212.070 1 100.0     72  F 1
ATOM 4985  N N   . ALA F ? 73  ? 155.113 179.592 210.561 1 100.0     73  F 1
ATOM 4986  C CA  . ALA F ? 73  ? 155.188 179.705 209.107 1 100.0     73  F 1
ATOM 4987  C C   . ALA F ? 73  ? 153.886 179.251 208.453 1 100.0     73  F 1
ATOM 4988  O O   . ALA F ? 73  ? 153.257 178.294 208.908 1 100.0     73  F 1
ATOM 4989  C CB  . ALA F ? 73  ? 156.362 178.890 208.570 1 100.0     73  F 1
ATOM 4990  N N   . ALA F ? 74  ? 153.569 179.877 207.310 1 100.0     74  F 1
ATOM 4991  C CA  . ALA F ? 74  ? 152.353 179.487 206.600 1 100.0     74  F 1
ATOM 4992  C C   . ALA F ? 74  ? 152.624 179.301 205.110 1 100.0     74  F 1
ATOM 4993  O O   . ALA F ? 74  ? 153.356 180.087 204.503 1 100.0     74  F 1
ATOM 4994  C CB  . ALA F ? 74  ? 151.256 180.527 206.813 1 100.0     74  F 1
ATOM 4995  N N   . LEU F ? 75  ? 152.086 178.234 204.535 1 100.0     75  F 1
ATOM 4996  C CA  . LEU F ? 75  ? 152.022 178.044 203.090 1 100.0     75  F 1
ATOM 4997  C C   . LEU F ? 75  ? 150.634 178.385 202.558 1 100.0     75  F 1
ATOM 4998  O O   . LEU F ? 75  ? 149.637 177.804 202.995 1 100.0     75  F 1
ATOM 4999  C CB  . LEU F ? 75  ? 152.383 176.603 202.721 1 100.0     75  F 1
ATOM 5000  C CG  . LEU F ? 75  ? 152.246 176.226 201.245 1 100.0     75  F 1
ATOM 5001  C CD1 . LEU F ? 75  ? 153.331 176.911 200.420 1 100.0     75  F 1
ATOM 5002  C CD2 . LEU F ? 75  ? 152.310 174.713 201.071 1 100.0     75  F 1
ATOM 5003  N N   . ALA F ? 76  ? 150.462 179.245 201.664 1 100.0     76  F 1
ATOM 5004  C CA  . ALA F ? 76  ? 149.221 179.696 201.040 1 100.0     76  F 1
ATOM 5005  C C   . ALA F ? 76  ? 149.124 179.208 199.597 1 100.0     76  F 1
ATOM 5006  O O   . ALA F ? 76  ? 150.093 179.294 198.839 1 100.0     76  F 1
ATOM 5007  C CB  . ALA F ? 76  ? 149.123 181.219 201.091 1 100.0     76  F 1
ATOM 5008  N N   . ILE F ? 77  ? 148.001 178.626 199.191 1 100.0     77  F 1
ATOM 5009  C CA  . ILE F ? 77  ? 147.745 178.228 197.811 1 100.0     77  F 1
ATOM 5010  C C   . ILE F ? 77  ? 146.515 178.963 197.282 1 100.0     77  F 1
ATOM 5011  O O   . ILE F ? 77  ? 145.420 178.831 197.833 1 100.0     77  F 1
ATOM 5012  C CB  . ILE F ? 77  ? 147.548 176.700 197.691 1 100.0     77  F 1
ATOM 5013  C CG1 . ILE F ? 77  ? 148.815 175.962 198.139 1 100.0     77  F 1
ATOM 5014  C CG2 . ILE F ? 77  ? 147.169 176.315 196.257 1 100.0     77  F 1
ATOM 5015  C CD1 . ILE F ? 77  ? 148.640 174.455 198.269 1 100.0     77  F 1
ATOM 5016  N N   . THR F ? 78  ? 146.737 179.716 196.254 1 100.0     78  F 1
ATOM 5017  C CA  . THR F ? 78  ? 145.640 180.498 195.695 1 100.0     78  F 1
ATOM 5018  C C   . THR F ? 78  ? 145.024 179.784 194.495 1 100.0     78  F 1
ATOM 5019  O O   . THR F ? 78  ? 145.725 179.451 193.537 1 100.0     78  F 1
ATOM 5020  C CB  . THR F ? 78  ? 146.113 181.902 195.274 1 100.0     78  F 1
ATOM 5021  O OG1 . THR F ? 78  ? 146.733 182.546 196.394 1 100.0     78  F 1
ATOM 5022  C CG2 . THR F ? 78  ? 144.943 182.755 194.795 1 100.0     78  F 1
ATOM 5023  N N   . GLY F ? 79  ? 144.069 179.739 194.035 1 100.0     79  F 1
ATOM 5024  C CA  . GLY F ? 79  ? 143.451 179.027 192.927 1 100.0     79  F 1
ATOM 5025  C C   . GLY F ? 79  ? 143.699 177.531 192.967 1 100.0     79  F 1
ATOM 5026  O O   . GLY F ? 79  ? 143.974 176.914 191.935 1 100.0     79  F 1
ATOM 5027  N N   . LEU F ? 80  ? 143.020 176.866 193.618 1 100.0     80  F 1
ATOM 5028  C CA  . LEU F ? 80  ? 143.215 175.454 193.927 1 100.0     80  F 1
ATOM 5029  C C   . LEU F ? 80  ? 142.923 174.585 192.708 1 100.0     80  F 1
ATOM 5030  O O   . LEU F ? 80  ? 141.842 174.674 192.121 1 100.0     80  F 1
ATOM 5031  C CB  . LEU F ? 80  ? 142.319 175.033 195.095 1 100.0     80  F 1
ATOM 5032  C CG  . LEU F ? 80  ? 142.879 173.955 196.024 1 100.0     80  F 1
ATOM 5033  C CD1 . LEU F ? 80  ? 143.807 174.579 197.061 1 100.0     80  F 1
ATOM 5034  C CD2 . LEU F ? 80  ? 141.746 173.193 196.703 1 100.0     80  F 1
ATOM 5035  N N   . GLN F ? 81  ? 143.699 173.837 192.326 1 100.0     81  F 1
ATOM 5036  C CA  . GLN F ? 81  ? 143.452 172.925 191.215 1 100.0     81  F 1
ATOM 5037  C C   . GLN F ? 81  ? 143.340 171.483 191.702 1 100.0     81  F 1
ATOM 5038  O O   . GLN F ? 81  ? 143.619 171.192 192.867 1 100.0     81  F 1
ATOM 5039  C CB  . GLN F ? 81  ? 144.560 173.040 190.168 1 100.0     81  F 1
ATOM 5040  C CG  . GLN F ? 81  ? 144.750 174.451 189.627 1 100.0     81  F 1
ATOM 5041  C CD  . GLN F ? 81  ? 145.435 174.473 188.273 1 100.0     81  F 1
ATOM 5042  O OE1 . GLN F ? 81  ? 146.007 173.470 187.835 1 100.0     81  F 1
ATOM 5043  N NE2 . GLN F ? 81  ? 145.383 175.618 187.601 1 100.0     81  F 1
ATOM 5044  N N   . ALA F ? 82  ? 143.021 170.615 191.005 1 100.0     82  F 1
ATOM 5045  C CA  . ALA F ? 82  ? 142.970 169.203 191.374 1 100.0     82  F 1
ATOM 5046  C C   . ALA F ? 82  ? 144.353 168.564 191.288 1 100.0     82  F 1
ATOM 5047  O O   . ALA F ? 82  ? 144.585 167.492 191.854 1 100.0     82  F 1
ATOM 5048  C CB  . ALA F ? 82  ? 141.985 168.454 190.480 1 100.0     82  F 1
ATOM 5049  N N   . GLU F ? 83  ? 145.378 169.337 190.703 1 100.0     83  F 1
ATOM 5050  C CA  . GLU F ? 83  ? 146.737 168.803 190.736 1 100.0     83  F 1
ATOM 5051  C C   . GLU F ? 83  ? 147.456 169.202 192.021 1 100.0     83  F 1
ATOM 5052  O O   . GLU F ? 83  ? 148.572 168.749 192.281 1 100.0     83  F 1
ATOM 5053  C CB  . GLU F ? 83  ? 147.532 169.280 189.518 1 100.0     83  F 1
ATOM 5054  C CG  . GLU F ? 83  ? 147.671 170.793 189.429 1 100.0     83  F 1
ATOM 5055  C CD  . GLU F ? 83  ? 146.983 171.388 188.210 1 100.0     83  F 1
ATOM 5056  O OE1 . GLU F ? 83  ? 146.278 170.646 187.489 1 100.0     83  F 1
ATOM 5057  O OE2 . GLU F ? 83  ? 147.152 172.605 187.974 1 100.0     83  F 1
ATOM 5058  N N   . ASP F ? 84  ? 146.830 169.917 192.878 1 100.0     84  F 1
ATOM 5059  C CA  . ASP F ? 84  ? 147.454 170.389 194.110 1 100.0     84  F 1
ATOM 5060  C C   . ASP F ? 84  ? 147.076 169.499 195.293 1 100.0     84  F 1
ATOM 5061  O O   . ASP F ? 84  ? 147.422 169.798 196.437 1 100.0     84  F 1
ATOM 5062  C CB  . ASP F ? 84  ? 147.053 171.838 194.394 1 100.0     84  F 1
ATOM 5063  C CG  . ASP F ? 84  ? 147.541 172.807 193.332 1 100.0     84  F 1
ATOM 5064  O OD1 . ASP F ? 84  ? 148.591 172.547 192.706 1 100.0     84  F 1
ATOM 5065  O OD2 . ASP F ? 84  ? 146.872 173.842 193.122 1 100.0     84  F 1
ATOM 5066  N N   . GLU F ? 85  ? 146.287 168.499 195.024 1 100.0     85  F 1
ATOM 5067  C CA  . GLU F ? 85  ? 145.894 167.536 196.048 1 100.0     85  F 1
ATOM 5068  C C   . GLU F ? 85  ? 147.059 166.625 196.425 1 100.0     85  F 1
ATOM 5069  O O   . GLU F ? 85  ? 147.454 165.758 195.643 1 100.0     85  F 1
ATOM 5070  C CB  . GLU F ? 85  ? 144.705 166.699 195.571 1 100.0     85  F 1
ATOM 5071  C CG  . GLU F ? 85  ? 144.013 165.923 196.683 1 100.0     85  F 1
ATOM 5072  C CD  . GLU F ? 85  ? 142.750 165.214 196.224 1 100.0     85  F 1
ATOM 5073  O OE1 . GLU F ? 85  ? 142.361 165.369 195.044 1 100.0     85  F 1
ATOM 5074  O OE2 . GLU F ? 85  ? 142.143 164.497 197.051 1 100.0     85  F 1
ATOM 5075  N N   . ALA F ? 86  ? 147.779 166.968 197.425 1 100.0     86  F 1
ATOM 5076  C CA  . ALA F ? 86  ? 148.856 166.130 197.944 1 100.0     86  F 1
ATOM 5077  C C   . ALA F ? 86  ? 148.929 166.210 199.466 1 100.0     86  F 1
ATOM 5078  O O   . ALA F ? 86  ? 148.198 166.984 200.089 1 100.0     86  F 1
ATOM 5079  C CB  . ALA F ? 86  ? 150.192 166.539 197.328 1 100.0     86  F 1
ATOM 5080  N N   . VAL F ? 87  ? 150.147 165.716 200.055 1 100.0     87  F 1
ATOM 5081  C CA  . VAL F ? 87  ? 150.534 165.968 201.439 1 100.0     87  F 1
ATOM 5082  C C   . VAL F ? 87  ? 151.671 166.987 201.480 1 100.0     87  F 1
ATOM 5083  O O   . VAL F ? 87  ? 152.727 166.773 200.879 1 100.0     87  F 1
ATOM 5084  C CB  . VAL F ? 87  ? 150.959 164.667 202.156 1 100.0     87  F 1
ATOM 5085  C CG1 . VAL F ? 87  ? 151.342 164.950 203.607 1 100.0     87  F 1
ATOM 5086  C CG2 . VAL F ? 87  ? 149.838 163.632 202.089 1 100.0     87  F 1
ATOM 5087  N N   . TYR F ? 88  ? 151.534 167.981 202.251 1 100.0     88  F 1
ATOM 5088  C CA  . TYR F ? 88  ? 152.510 169.058 202.379 1 100.0     88  F 1
ATOM 5089  C C   . TYR F ? 88  ? 153.252 168.967 203.706 1 100.0     88  F 1
ATOM 5090  O O   . TYR F ? 88  ? 152.631 168.858 204.766 1 100.0     88  F 1
ATOM 5091  C CB  . TYR F ? 88  ? 151.824 170.422 202.256 1 100.0     88  F 1
ATOM 5092  C CG  . TYR F ? 88  ? 151.266 170.700 200.882 1 100.0     88  F 1
ATOM 5093  C CD1 . TYR F ? 88  ? 152.093 171.134 199.848 1 100.0     88  F 1
ATOM 5094  C CD2 . TYR F ? 88  ? 149.912 170.530 200.614 1 100.0     88  F 1
ATOM 5095  C CE1 . TYR F ? 88  ? 151.583 171.394 198.580 1 100.0     88  F 1
ATOM 5096  C CE2 . TYR F ? 88  ? 149.391 170.786 199.349 1 100.0     88  F 1
ATOM 5097  C CZ  . TYR F ? 88  ? 150.233 171.217 198.341 1 100.0     88  F 1
ATOM 5098  O OH  . TYR F ? 88  ? 149.723 171.472 197.087 1 100.0     88  F 1
ATOM 5099  N N   . TYR F ? 89  ? 154.496 169.031 203.639 1 100.0     89  F 1
ATOM 5100  C CA  . TYR F ? 89  ? 155.416 168.935 204.767 1 100.0     89  F 1
ATOM 5101  C C   . TYR F ? 89  ? 156.191 170.234 204.950 1 100.0     89  F 1
ATOM 5102  O O   . TYR F ? 89  ? 156.444 170.956 203.982 1 100.0     89  F 1
ATOM 5103  C CB  . TYR F ? 89  ? 156.389 167.769 204.569 1 100.0     89  F 1
ATOM 5104  C CG  . TYR F ? 89  ? 155.736 166.412 204.654 1 100.0     89  F 1
ATOM 5105  C CD1 . TYR F ? 89  ? 155.475 165.818 205.886 1 100.0     89  F 1
ATOM 5106  C CD2 . TYR F ? 89  ? 155.378 165.720 203.502 1 100.0     89  F 1
ATOM 5107  C CE1 . TYR F ? 89  ? 154.875 164.566 205.970 1 100.0     89  F 1
ATOM 5108  C CE2 . TYR F ? 89  ? 154.777 164.467 203.573 1 100.0     89  F 1
ATOM 5109  C CZ  . TYR F ? 89  ? 154.530 163.900 204.809 1 100.0     89  F 1
ATOM 5110  O OH  . TYR F ? 89  ? 153.935 162.661 204.886 1 100.0     89  F 1
ATOM 5111  N N   . CYS F ? 90  ? 156.252 170.643 206.166 1 100.0     90  F 1
ATOM 5112  C CA  . CYS F ? 90  ? 157.162 171.753 206.421 1 100.0     90  F 1
ATOM 5113  C C   . CYS F ? 90  ? 158.413 171.277 207.150 1 100.0     90  F 1
ATOM 5114  O O   . CYS F ? 90  ? 158.359 170.319 207.923 1 100.0     90  F 1
ATOM 5115  C CB  . CYS F ? 90  ? 156.466 172.840 207.241 1 100.0     90  F 1
ATOM 5116  S SG  . CYS F ? 90  ? 156.223 172.399 208.975 1 100.0     90  F 1
ATOM 5117  N N   . GLN F ? 91  ? 159.465 171.686 206.878 1 100.0     91  F 1
ATOM 5118  C CA  . GLN F ? 91  ? 160.859 171.383 207.183 1 100.0     91  F 1
ATOM 5119  C C   . GLN F ? 91  ? 161.578 172.607 207.743 1 100.0     91  F 1
ATOM 5120  O O   . GLN F ? 91  ? 161.518 173.691 207.158 1 100.0     91  F 1
ATOM 5121  C CB  . GLN F ? 91  ? 161.584 170.874 205.937 1 100.0     91  F 1
ATOM 5122  C CG  . GLN F ? 91  ? 163.030 170.470 206.188 1 100.0     91  F 1
ATOM 5123  C CD  . GLN F ? 91  ? 163.814 170.264 204.908 1 100.0     91  F 1
ATOM 5124  O OE1 . GLN F ? 91  ? 163.311 170.521 203.811 1 100.0     91  F 1
ATOM 5125  N NE2 . GLN F ? 91  ? 165.050 169.797 205.037 1 100.0     91  F 1
ATOM 5126  N N   . SER F ? 92  ? 162.246 172.362 208.875 1 100.0     92  F 1
ATOM 5127  C CA  . SER F ? 92  ? 163.142 173.385 209.405 1 100.0     92  F 1
ATOM 5128  C C   . SER F ? 92  ? 164.353 172.758 210.090 1 100.0     92  F 1
ATOM 5129  O O   . SER F ? 92  ? 164.270 171.649 210.616 1 100.0     92  F 1
ATOM 5130  C CB  . SER F ? 92  ? 162.400 174.289 210.391 1 100.0     92  F 1
ATOM 5131  O OG  . SER F ? 92  ? 163.233 175.351 210.823 1 100.0     92  F 1
ATOM 5132  N N   . TRP F ? 93  ? 165.546 173.425 210.328 1 100.0     93  F 1
ATOM 5133  C CA  . TRP F ? 93  ? 166.672 172.829 211.039 1 100.0     93  F 1
ATOM 5134  C C   . TRP F ? 93  ? 166.530 173.026 212.545 1 100.0     93  F 1
ATOM 5135  O O   . TRP F ? 93  ? 166.392 174.155 213.019 1 100.0     93  F 1
ATOM 5136  C CB  . TRP F ? 93  ? 167.994 173.431 210.555 1 100.0     93  F 1
ATOM 5137  C CG  . TRP F ? 93  ? 169.207 172.840 211.207 1 100.0     93  F 1
ATOM 5138  C CD1 . TRP F ? 93  ? 169.953 173.390 212.211 1 100.0     93  F 1
ATOM 5139  C CD2 . TRP F ? 93  ? 169.817 171.585 210.896 1 100.0     93  F 1
ATOM 5140  N NE1 . TRP F ? 93  ? 170.991 172.552 212.543 1 100.0     93  F 1
ATOM 5141  C CE2 . TRP F ? 93  ? 170.930 171.438 211.751 1 100.0     93  F 1
ATOM 5142  C CE3 . TRP F ? 93  ? 169.530 170.569 209.976 1 100.0     93  F 1
ATOM 5143  C CZ2 . TRP F ? 93  ? 171.757 170.314 211.714 1 100.0     93  F 1
ATOM 5144  C CZ3 . TRP F ? 93  ? 170.354 169.451 209.940 1 100.0     93  F 1
ATOM 5145  C CH2 . TRP F ? 93  ? 171.454 169.335 210.805 1 100.0     93  F 1
ATOM 5146  N N   . ASP F ? 94  ? 166.612 172.054 213.258 1 100.0     94  F 1
ATOM 5147  C CA  . ASP F ? 94  ? 166.492 172.156 214.709 1 100.0     94  F 1
ATOM 5148  C C   . ASP F ? 94  ? 167.865 172.109 215.378 1 100.0     94  F 1
ATOM 5149  O O   . ASP F ? 94  ? 168.726 171.329 214.985 1 100.0     94  F 1
ATOM 5150  C CB  . ASP F ? 94  ? 165.604 171.036 215.254 1 100.0     94  F 1
ATOM 5151  C CG  . ASP F ? 94  ? 165.226 171.235 216.710 1 100.0     94  F 1
ATOM 5152  O OD1 . ASP F ? 94  ? 165.450 172.333 217.253 1 100.0     94  F 1
ATOM 5153  O OD2 . ASP F ? 94  ? 164.701 170.284 217.321 1 100.0     94  F 1
ATOM 5154  N N   . LYS F ? 95  ? 168.031 172.964 216.458 1 100.0     95  F 1
ATOM 5155  C CA  . LYS F ? 95  ? 169.369 173.069 217.034 1 100.0     95  F 1
ATOM 5156  C C   . LYS F ? 95  ? 169.606 171.981 218.077 1 100.0     95  F 1
ATOM 5157  O O   . LYS F ? 95  ? 170.719 171.468 218.205 1 100.0     95  F 1
ATOM 5158  C CB  . LYS F ? 95  ? 169.576 174.449 217.660 1 100.0     95  F 1
ATOM 5159  C CG  . LYS F ? 95  ? 170.509 174.457 218.846 1 100.0     95  F 1
ATOM 5160  C CD  . LYS F ? 95  ? 170.662 175.853 219.435 1 100.0     95  F 1
ATOM 5161  C CE  . LYS F ? 95  ? 170.018 175.965 220.783 1 100.0     95  F 1
ATOM 5162  N NZ  . LYS F ? 95  ? 170.533 177.130 221.557 1 100.0     95  F 1
ATOM 5163  N N   . SER F ? 96  ? 168.380 171.460 218.673 1 100.0     96  F 1
ATOM 5164  C CA  . SER F ? 96  ? 168.477 170.381 219.650 1 100.0     96  F 1
ATOM 5165  C C   . SER F ? 96  ? 168.554 169.021 218.965 1 100.0     96  F 1
ATOM 5166  O O   . SER F ? 96  ? 168.986 168.038 219.571 1 100.0     96  F 1
ATOM 5167  C CB  . SER F ? 96  ? 167.284 170.413 220.606 1 100.0     96  F 1
ATOM 5168  O OG  . SER F ? 96  ? 166.734 171.495 220.688 1 100.0     96  F 1
ATOM 5169  N N   . LEU F ? 97  ? 167.984 168.862 217.902 1 100.0     97  F 1
ATOM 5170  C CA  . LEU F ? 97  ? 167.947 167.592 217.185 1 100.0     97  F 1
ATOM 5171  C C   . LEU F ? 97  ? 169.203 167.407 216.341 1 100.0     97  F 1
ATOM 5172  O O   . LEU F ? 97  ? 169.691 166.285 216.183 1 100.0     97  F 1
ATOM 5173  C CB  . LEU F ? 97  ? 166.704 167.515 216.296 1 100.0     97  F 1
ATOM 5174  C CG  . LEU F ? 97  ? 166.606 166.300 215.372 1 100.0     97  F 1
ATOM 5175  C CD1 . LEU F ? 97  ? 166.337 165.037 216.184 1 100.0     97  F 1
ATOM 5176  C CD2 . LEU F ? 97  ? 165.518 166.510 214.325 1 100.0     97  F 1
ATOM 5177  N N   . GLY F ? 98  ? 170.048 168.464 216.190 1 100.0     98  F 1
ATOM 5178  C CA  . GLY F ? 98  ? 171.133 168.342 215.229 1 100.0     98  F 1
ATOM 5179  C C   . GLY F ? 98  ? 170.652 168.275 213.792 1 100.0     98  F 1
ATOM 5180  O O   . GLY F ? 98  ? 171.386 167.851 212.906 1 100.0     98  F 1
ATOM 5181  N N   . GLY F ? 99  ? 169.469 168.698 213.435 1 98.240234 99  F 1
ATOM 5182  C CA  . GLY F ? 99  ? 169.382 168.747 211.984 1 98.240234 99  F 1
ATOM 5183  C C   . GLY F ? 99  ? 167.955 168.698 211.470 1 98.240234 99  F 1
ATOM 5184  O O   . GLY F ? 99  ? 167.010 168.876 212.229 1 98.240234 99  F 1
ATOM 5185  N N   . TRP F ? 100 ? 167.475 168.045 210.796 1 100.0     100 F 1
ATOM 5186  C CA  . TRP F ? 100 ? 166.255 168.444 210.101 1 100.0     100 F 1
ATOM 5187  C C   . TRP F ? 100 ? 165.023 167.860 210.785 1 100.0     100 F 1
ATOM 5188  O O   . TRP F ? 100 ? 165.021 166.694 211.184 1 100.0     100 F 1
ATOM 5189  C CB  . TRP F ? 100 ? 166.300 167.999 208.636 1 100.0     100 F 1
[truncated: 833,451 more chars]
