# Supplementary material for: A Handle on Mass Coincidence Errors in De Novo Sequencing of Antibodies by Bottom-up Proteomics
Source: J Proteome Res. 2024 Jun 27;23(8):3552–9. doi: 10.1021/acs.jproteome.4c00188 (PMC11301774; doi:10.1021/acs.jproteome.4c00188)
Supplement: Supplementary file 1 — pr4c00188_si_001.zip [file pr4c00188_si_001.zip › supplementary data/mass-based-benchmark/bin/templates/Bos_taurus_IGHC.fasta]

>IGHA
ESETSPSIFPLSLGNNDPAGQVVIGCLVQGFFPSAPLSVTWNQNGDSVSVRNFPAVLAGSLYTMSSQLTLPASLCPKGQS
VTCQVQHLSKASKTVAVPCIIQDSSSCCVPGNTFRPQVHLLPPPSEELALNELVTLTCLVRGFSPKEVLVRWLQGNQELP
REKYLTWGPLPEAGQSVTTFAVTSVLRVDAEVWKQGDTFSCMVGHEALPLAFTQKTIDRLAGKPTHVNVSVVMSEVDGVC
Y
>IGHE
ASIQAPSIYPLRLCCTEEARVRLGCLVKDYLPGSVTVTWDTVPLDGSTLTFPSIQMASSSLYITTSQLTISGEQSKEFTC
RVLHPETIQLNKTSTECVKNFSDPSVKLFFSSCNPNGDTQTTIHLLCRISAYTPGKIKVTWLVDGLQSEELYARSGPEIQ
EGNLTSTYSEVNITQGQWVSEKTYTCRVNYYGYNFESHAHRCTAESEPRVSAYLSPPTPLELYVNKSPKITCLVVDLANE
KNLSLTWSRANGKPVHAGPPEIKRQFNGTVTVTSTLPVDVTDWVEGETYYCKVSHRDLPTDIQRSISKDVGKRLAPKDYV
FLADGKELENEEELTLTCMIQNFFPRDIFVRWLHNKELMGADQHTTTQPHRDDNNTPAFFAYSRLAVPRANWKRGDEFTS
QVIHEALPRTRTLEKSVFINSGK
>IGHG1
ASTTAPKVYPLSSCCGDKSSSTVTLGCLVSSYMPEPVTVTWNSGALKSGVHTFPAVLQSSGLYSLSSMVTVPGSTSGQTF
TCNVAHPASSTKVDKAVDPTCKPSPCDCCPPPELPGGPSVFIFPPKPKDTLTISGTPEVTCVVVDVGHDDPEVKFSWFVD
DVEVNTATTKPREEQFNSTYRVVSALRIQHQDWTGGKEFKCKVHNEGLPAPIVRTISRTKGPAREPQVYVLAPPQEELSK
STVSLTCMVTSFYPDYIAVEWQRNGQPESEDKYGTTPPQLDADSSYFLYSKLRVDRNSWQEGDTYTCVVMHEALHNHYTQ
KSTSKSAGK
>IGHG2
ASTTAPKVYPLSSCCGDKSSSTVTLGCLVSSYMPEPVTVTWNSGALKSGVHTFPAVLQSSGLYSLSSMVTVPGSTSGQTF
TCNVAHPASSTKVDKAVGVSSDCSKPNNQHCCVREPSVFIFPPKPKDTLMITGTPEVTCVVVNVGHDNPEVQFSWFVDDV
EVHTARTKPREEQFNSTYRVVSALPIQHQDWTGGKEFKCKVNIKGLSASIVRIISRSKGPAREPQVYVLDPPKEELSKST
VSVTCMVIGFYPEDVDVEWQRDRQTESEDKYRTTPPQLDADRSYFLYSKLRVDRNSWQRGDTYTCVVMHEALHNHYMQKS
TSKSAGK
>IGHG3
ASTTAPKVYPLASSCGDTSSSTVTLGCLVSSYMPEPVTVTWNSGALKSGVHTFPAVRQSSGLYSLSSMVTVPASSSETQT
FTCNVAHPASSTKVDKAVTARRPVPTTPKTTIPPGKPTTPKSEVEKTPCQCSKCPEPLGGLSVFIFPPKPKDTLTISGTP
EVTCVVVDVGQDDPEVQFSWFVDDVEVHTARTKPREEQFNSTYRVVSALRIQHQDWLQGKEFKCKVNNKGLPAPIVRTIS
RTKGQAREPQVYVLAPPREELSKSTLSLTCLITGFYPEEIDVEWQRNGQPESEDKYHTTAPQLDADGSYFLYSKLRVNKS
SWQEGDHYTCAVMHEALRNHYKEKSISRSPGK
>IGHM
EGESHPKVFPLVSCVSSPSDESTVALGCLARDFVPNSVSFSWKFNNSTVSSERFWTFPEVLRDGLWSASSQVVLPSSSAF
QGPDDYLVCEVQHPKGGKTVGTVRVIATKAEVLSPVVSVFVPPRNSLSGDGNSKSSLICQATDFSPKQISLSWFRDGKRI
VSGISEGQVETVQSSPITFRAYSMLTITERDWLSQNAYTCQVEHNKETFQKNVSSSCDVAPPSPIGVFTIPPSFADIFLT
KSAKLSCLVTNLASYDGLNISWSRQNAKALETHTYFERHLNDTFSARGEASVCSEDWESGEEFTCTVAHSDLPFPEKNAV
SKPKDVAMKPPSVYLLPPTREQLSLRESASVTCLVKAFAPADVFVQWLQRGEPVTKSKYVTSARAPEPQDPSVVYFVHSI
LTVAEEDWSKGETYTCVVHEALPHMVTERTVDKSTGKPTLYNVSLVLSDTASTCY
