# Supplementary material for: A Handle on Mass Coincidence Errors in De Novo Sequencing of Antibodies by Bottom-up Proteomics
Source: J Proteome Res. 2024 Jun 27;23(8):3552–9. doi: 10.1021/acs.jproteome.4c00188 (PMC11301774; doi:10.1021/acs.jproteome.4c00188)
Supplement: Supplementary file 1 — pr4c00188_si_001.zip [file pr4c00188_si_001.zip › supplementary data/mass-based-benchmark/bin/templates/Bos_taurus_IGHV.fasta]

>IGHV1-7
QVQLRESGPSLVKPSQTLSLT(Conserved C)TVS(CDR1 GFSLSDKA)VG(Conserved W)VRQAPGKALEWLG
G(CDR2 IDTGGST)GYNPGLKSRLSITKDNSKSQVS(Conserved L)SVSSVTTEDSATYY(Conserved C)(CD
R3 TTVHQ)
>IGHV1-10
QVQLRESGPSLVKPSQTLSLT(Conserved C)TVS(CDR1 GFSLSSYG)VG(Conserved W)VRQAPGKALECLG
G(CDR2 ISSGGST)GYNPALKYRLSITKDNSKSQVS(Conserved L)SLSSVTTEDTATYY(Conserved C)(CD
R3 AK)
>IGHV1-14
QVQLRESGPSLVKPSQTLSLT(Conserved C)TVS(CDR1 GFSLSDNS)VG(Conserved W)VRQAPGKALEWLG
V(CDR2 IYSGGST)GYNPALKSRLSITKDNSKSQVS(Conserved L)SLSSVTTEDTATYY(Conserved C)(CD
R3 AR)
>IGHV1-17
QVQLRESGPSLVKPSQTLSLT(Conserved C)TVS(CDR1 GFSLSSYA)VS(Conserved W)VRQAPGKALEWLG
D(CDR2 ISSGGST)GYNPALKSRLSITKDNSKSQVS(Conserved L)SVSSVTPEDTATYY(Conserved C)(CD
R3 AK)
>IGHV1-20
QVQLRESGPSLVKPSQTLSLT(Conserved C)TVS(CDR1 GFSLSSYA)VG(Conserved W)VRQAPGKALEWLG
G(CDR2 ISSGGST)YYNPALKSRLSITKDNSKSQVS(Conserved L)SVSSVTPEDTATYY(Conserved C)(CD
R3 AK)
>IGHV1-21 IGHV1-33
QVQLRESGPSLVKPSQTLSLT(Conserved C)TIS(CDR1 GFSLSSYA)VG(Conserved W)VRQAPGKALEWVG
G(CDR2 ISSGGST)CLNPALKSRLSITKDNSKSQVS(Conserved L)SVSSVTTEDTATYY(Conserved C)(CD
R3 AK)
>IGHV1-25 IGHV1-37
QVQLQESGPSLVKTSQTLSLT(Conserved C)TAS(CDR1 GLSLTRYG)IH(Conserved W)VRQAPGKALEWLG
D(CDR2 ISSGGST)GYNPGLKSRLSITKDNSKSQVS(Conserved L)SLSSLTPEDSATYY(Conserved C)(CD
R3 AR)
>IGHV1-27
QVQLRESGPSLVKPSQTLSLT(Conserved C)TVS(CDR1 GFSLSSNG)VG(Conserved W)VRQAPGKALEWVG
G(CDR2 IDNDGDT)YYNPALKSRLSITKDNSKSQVS(Conserved L)SVSSVTPEDTATYY(Conserved C)(CD
R3 AK)
>IGHV1-30
QVQLRESGPSLVKPSQTLSLT(Conserved C)TVS(CDR1 GFSLSSNG)VV(Conserved W)VRQAPGKALEWLG
G(CDR2 ICSGGST)SFNPALKSRLSITKDNSKSQVS(Conserved L)SVSSVTPEDTATYY(Conserved C)(CD
R3 AR)
>IGHV1-39
KVQLQESGPSLVKPSQTLSLT(Conserved C)TTS(CDR1 GFSLTSYG)VS(Conserved W)VRQAPGKALEWLG
G(CDR2 IDSGGST)GYNPGLKSRLSITRDNSKSQVS(Conserved L)SVSSVTPEDTATYY(Conserved C)(CD
R3 AK)
