# Supplementary material for: A Handle on Mass Coincidence Errors in De Novo Sequencing of Antibodies by Bottom-up Proteomics
Source: J Proteome Res. 2024 Jun 27;23(8):3552–9. doi: 10.1021/acs.jproteome.4c00188 (PMC11301774; doi:10.1021/acs.jproteome.4c00188)
Supplement: Supplementary file 1 — pr4c00188_si_001.zip [file pr4c00188_si_001.zip › supplementary data/mass-based-benchmark/bin/templates/Bos_taurus_IGKC,IGLC.fasta]

>IGLC2
GQPKSPPSVTLFPPSKEELSANKATLV(Conserved C)LISDFYPGSVTVA(Conserved W)KADGSTITRNVKTT
RASKQSNSKYAASSY(Conserved L)SLTDSDWKSKGSYS(Conserved C)EVTHEGSTVTKT(Conserved V)
KTSACS
>IGLC3
GQPKSPPSVTLFPPSKEELSANKATLV(Conserved C)LISDFYPGSVTVA(Conserved W)KADGSTITRNVETT
RASKQSNSKYAASSY(Conserved L)SLTSSDWKSKGSYS(Conserved C)EVTHEGSTVTKT(Conserved V)
KTSACS
>IGLC4 IGLC8
GQPKSPPSVTLFPPSTEELNGNKATLV(Conserved C)LISDFYPGSVTVV(Conserved W)KADGSTITRNVETT
RASKQSNSKYAASSY(Conserved L)SLTSSDWKSKGSYS(Conserved C)EVTHEGSTVTKT(Conserved V)
KPSECS
