# Supplementary material for: A Handle on Mass Coincidence Errors in De Novo Sequencing of Antibodies by Bottom-up Proteomics
Source: J Proteome Res. 2024 Jun 27;23(8):3552–9. doi: 10.1021/acs.jproteome.4c00188 (PMC11301774; doi:10.1021/acs.jproteome.4c00188)
Supplement: Supplementary file 1 — pr4c00188_si_001.zip [file pr4c00188_si_001.zip › supplementary data/mass-based-benchmark/bin/templates/Bos_taurus_IGKV,IGLV.fasta]

>IGKV1-4
DIQVTQSPSYLSASLGDRVSIT(Conserved C)QA(Glycosylationsite N)(CDR1 QSVSHY)LN(Conser
ved W)YQQKPGEAPKLLIY(CDR2 YAT)SRYTRVPSRFSGSGSGTDFT(Conserved L)TISSLEADDAANYY(Co
nserved C)(CDR3 QQDYSTP)
>IGKV2-6
DVVLTQTPLSLSIIPGEMASIS(Conserved C)KSS(CDR1 QSLVHSDGKTY)LN(Conserved W)IQYKPGQSP
QGLIY(CDR2 QVS)NRYSGVSDRFTGSGSGTDFT(Conserved L)TISRVQAEDAGVYY(Conserved C)(CDR3
 YQGTEDP)
>IGKV2-9
DVVLTQTPLSLSVIPGETVTIS(Conserved C)KST(CDR1 QSLKYSDGKTY)LQ(Conserved W)FQHKPGQSP
RLLIY(CDR2 QIS)NRYTGVPDRFTGSGSETDFT(Conserved L)TISSVQAEDAGVYY(Conserved C)(CDR3
 LQRSYAP)
>IGKV2-15
DVVLTQTPLSLSVIPGETVSIS(Conserved C)KST(CDR1 QSLKYSDGKTY)LR(Conserved W)VQHKPGQSP
QGVIY(CDR2 QVS)NRNTGVPDRFTGSGSETDFT(Conserved L)TISSVQAEDAGVYY(Conserved C)(CDR3
 FQGTYEP)
>IGKV2-18
DVVLTQTPLSLSVIPGETVSIS(Conserved C)KST(CDR1 QSLKYSGKTY)LR(Conserved W)LQHKPGQSPQ
SLIY(CDR2 QVS)NRYTGVPDRFTGSGSETDFT(Conserved L)TISSVQAEDAGVYY(Conserved C)(CDR3 
VQETHDP)
>IGKV8-3
EAVLYQTPAYIAASLGESISIT(Conserved C)RA(Glycosylationsite N)(CDR1 QSISDY)LS(Conser
ved W)YKQKPGQAPMILIY(CDR2 DAD)NRYNGVPERFTATQSETEFV(Conserved F)TISQVEADDAAMYY(Co
nserved C)(CDR3 QQDYALP)
>IGLV1-12
QAVLTQPPSVSGSLGQTVTIS(Conserved C)TGS(CDR1 SNNIGILG)VS(Conserved W)YQQIPGSAPRTLI
Y(CDR2 NSN)KRPSGVPDRFSGTKSGNTGT(Conserved L)TIASLQAEDEADYY(Conserved C)(CDR3 ASA
DLSLTS)
>IGLV1-21
QAVLTQPSSVSGSLGQRVSIT(Conserved C)SGS(CDR1 SNNIGSYG)VG(Conserved W)YQQVPGSGLRTII
Y(CDR2 GSS)SRPSGVPDRFSGSKSGNTAT(Conserved L)TISSLQAEDEADYF(Conserved C)(CDR3 ATV
DYSSST)
>IGLV1-26
QAVLTQPSSVSGSLGQRVSIT(Conserved C)SGS(CDR1 SSNVGYGNY)VS(Conserved W)FQDIPGSAPRTL
IY(CDR2 GDT)SRASGVPDRFSGSRSGNTAT(Conserved L)TISSLQAEDEADYF(Conserved C)(CDR3 AS
YQSGNT)
>IGLV1-31
QAVLTQPSSVSGSLGQRVSIT(Conserved C)SGS(CDR1 SSNVGTGNY)VS(Conserved W)FQQIPGSAPRTL
IY(CDR2 GAT)SRASGVPDRFSGSRSGNTAT(Conserved L)TISSLQAEDEADYF(Conserved C)(CDR3 AS
YQSGNT)
>IGLV1-40
QAVLTQPSSVSGSLGQRVSIT(Conserved C)SGS(CDR1 SSNVGLGNY)VS(Conserved W)FQQIPGSAPRTL
IY(CDR2 GAT)SRASGVPDRFSGSRSGNTAT(Conserved L)TISSLQAEDEADYF(Conserved C)(CDR3 AS
PDSSSSS)
>IGLV1-43
QAVLTQPSSVSGSLGQRVSIT(Conserved C)SGS(CDR1 SSNVGYGNY)VS(Conserved W)FQEIPGSAPRTL
IY(CDR2 GDT)SRASGVPDRFSGSRSGNTAT(Conserved L)TISSLQAEDEADYF(Conserved C)(CDR3 AS
YQSGNT)
>IGLV1-47 IGLV1-52
QAVLTQPSSVSGSLGQRVSIT(Conserved C)SGS(CDR1 SSNVGNGY)VS(Conserved W)YQLIPGSAPRTLI
Y(CDR2 GDT)SRASGVPDRFSGSRSGNTAT(Conserved L)TISSLQAEDEADYF(Conserved C)(CDR3 ASA
EDSSSN)
>IGLV1-55
QAVLTQPSSVSGSLGQRVSIT(Conserved C)SGS(CDR1 SSNVGTGNY)VG(Conserved W)FQQIPGSAPRTL
IY(CDR2 GAT)SRASGVPDRFSGSRSGNTAT(Conserved L)TISSLQAEDEADYF(Conserved C)(CDR3 AS
YQSGNT)
>IGLV1-58
QAVLTQPSSVSGSLGQRVSIT(Conserved C)TGS(CDR1 SSNVGNGY)VS(Conserved W)FQQIPGSAPRTLI
Y(CDR2 GDT)SRASGVPDRFSGSRSGNTAT(Conserved L)TISSLQAEDEADYF(Conserved C)(CDR3 AAG
DSSSSN)
>IGLV1-63
QAGLTQPASVFRTLGQRVTIS(Conserved C)TGS(CDR1 SNNIGGYY)VS(Conserved W)YQQLPGKAPRLLT
Y(CDR2 EIS)KRPPGVPDRVSGSKSGNSAS(Conserved L)TSSVHAEDDTDYY(Conserved C)(CDR3 FSWA
DGLKV)
>IGLV1-64
QAVLTQPPSVSGSLGQRVTIS(Conserved C)TGS(CDR1 SSNIGGGNC)VG(Conserved W)YQQIPGSAPKTL
IY(CDR2 RST)SRPSGVPDRFSGSRSGNTAT(Conserved L)TISSLQAEDEADYY(Conserved C)(CDR3 AT
YESSSYH)
>IGLV1-67
QAVLTQPSSVSGSLGQRVSIT(Conserved C)SGS(CDR1 SNNIGRYG)VG(Conserved W)YQQVPGSGLRTII
Y(CDR2 GSS)SRPSGVPDRFSGSKSGNTAT(Conserved L)TISSLQAEDEADYF(Conserved C)(CDR3 ATG
DYSSST)
>IGLV1-70
QAVLTQPPSVSGSLGQRVTIS(Conserved C)TGS(CDR1 SSNIGGGNY)VG(Conserved W)YQQIPGSAPKTL
IY(CDR2 RST)SRPSGVPDRFSGSRSGNTAT(Conserved L)TISSLQAEDEADYY(Conserved C)(CDR3 AT
YESSSYH)
>IGLV1-71
QAVLTQLPSVFRTLGQRVTIS(Conserved C)TGS(CDR1 SNNIGGYY)VS(Conserved W)YQQLPGKAPRLLT
Y(CDR2 EIS)KRPPGVPDRVSGSKSGNSAS(Conserved L)TSSVHAEDDTDYY(Conserved C)(CDR3 FSWA
DGLKV)
>IGLV1-73
QAVLTQPPSVSGSLGQRVTIT(Conserved C)TGS(CDR1 SSYVSRGNH)VS(Conserved W)YQLIPGLAPKTL
IY(CDR2 NSN)KRPSGVPDRFSGTKSGNTGT(Conserved L)TIASLQAEDEADYY(Conserved C)(CDR3 AS
ADLSLTG)
>IGLV2-6
QSGLTQPSSVSGNLGQTVTIS(Conserved C)AGT(CDR1 SSDVGAYNG)VG(Conserved W)YQQLPGSAPKTL
IY(CDR2 NLN)KRSSGIPARFSGSKSGNTAT(Conserved L)TISGLQAEDEADYY(Conserved C)(CDR3 SS
YKSGGSV)
>IGLV2-9
QSGLTQPSSVSGNLGQTVITS(Conserved C)AGT(CDR1 SSYVGSYNG)VG(Conserved W)YQQLPGSAPKTL
IY(Glycosylationsite N)(CDR2 VS)KRPSGIPDRFSGSKSGNTAT(Conserved L)TVSGLQAEDEADYY(
Conserved C)(CDR3 SSYKSGGSV)
>IGLV3-2
SSQLTQPPAVSVSLGQTASIT(Conserved C)QGD(CDR1 DLELLS)AH(Conserved W)YQQKPGQAPVLVIY(
CDR2 ADD)NLASGIPDRFSGSKSDTTAT(Conserved L)TIRGAQAEDEADYY(Conserved C)(CDR3 QSADI
SGV)
>IGLV3-3
SYELTQLTSVSVALGQTAKIT(Conserved C)SGE(CDR1 LLDEQY)TQ(Conserved W)YQQKPGQAPKLVIY(
CDR2 KDS)KRRSGIPDQFSGSSSGKTAI(Conserved L)TISGVRAEDEADYY(Conserved C)(CDR3 LSWDS
GSYNV)
>IGLV3-4
SYELTQPTSVSVALGQTAKIT(Conserved C)SGD(CDR1 LLDEQY)TQ(Conserved W)YQQKPGQGPVRVIY(
CDR2 KDS)ERPSGISDRFSGSSSGKTAT(Conserved L)TISGAQTEDEADYY(Conserved C)(CDR3 QSADS
SDNP)
>IGLV3-5
SSQLTQPPAVSVSLGQTASIT(Conserved C)QGD(CDR1 DLESYY)AH(Conserved W)YQQKPSQAPVLVIY(
CDR2 ESS)ERPSGIPDRFSGSSSGNTAT(Conserved L)TISGAQTEDEADYY(Conserved C)(CDR3 QSYDS
SGDP)
>IGLV5-72
QPVLTQPVTVSASLGASARLS(Conserved C)TLS(CDR1 SGY)(Glycosylationsite N)(CDR1 VS)(Gl
ycosylationsite N)(CDR1 YS)IY(Conserved W)YQQKAGNPLRYLLR(CDR2 FKSDSDK)HQGSGVPSRF
SGSKDASTNAGL(Conserved L)LISGLQPEDEADYY(Conserved C)(CDR3 AVWHGDTNA)
>IGLV8-38
QIVIQEPSLSVSPGGTVTLT(Conserved C)GLS(CDR1 SGSVTTYNE)PS(Conserved W)YQQTPGQAPRNVI
Y(CDR2 NTN)TRTSGVPDRFSASISGNKAT(Conserved L)TITGAQPKDEADYH(Conserved C)(CDR3 LLY
QGSGSYS)
