# Supplementary material for: A Handle on Mass Coincidence Errors in De Novo Sequencing of Antibodies by Bottom-up Proteomics
Source: J Proteome Res. 2024 Jun 27;23(8):3552–9. doi: 10.1021/acs.jproteome.4c00188 (PMC11301774; doi:10.1021/acs.jproteome.4c00188)
Supplement: Supplementary file 1 — pr4c00188_si_001.zip [file pr4c00188_si_001.zip › supplementary data/mass-based-benchmark/bin/templates/Canis_lupus_familiaris_IGHC.fasta]

>IGHA
ESKTSPSVFPLSLCHQESEGYVVIGCLVQGFFPPEPVNVTWNAGKDSTSVKNFPPMKAATGSLYTMSSQLTLPAAQCPD
DSSVKCQVQHASSPSKAVSVPCKDNCHPCPHPSPSCNEPRLSLQKPALEDLLLGSNASLTCTLSGLKDPKGATFTWNPS
KGKEPIQKNPERDSCGCYSVSSVLPGCADPWNHGDTFSCTATHPESKSPITVSITKTTEHIPPQVHLLPPPSEELALNE
LVTLTCLVRGFKPKDVLVRWLQGTQELPQEKYLTWEPLKEPDQTNMFAVTSMLRVTAEDWKQGEKFSCMVGHEALPMSF
TQKTIDRLAGKPTHVNVSVVMAEVDGICYDSQCLAGYREPLPWLVLDLSQEDLEEDAPGASLWPTTVTLLTLFLLSLFY
STALTVTSVRGPTDSREGPQY
>IGHE
ATSQDLSVFPLASCCKDNIASTSVTLGCLVTGYLPMSTTVTWDTGSLNKNVTTFPTTFHETYGLHSIVSQVTASGEWAK
QRFTCSVAHAESTAINKTFSACALNFIPPTVKLFHSSCNPVGDTHTTIQLLCLISGYVPGDMEVIWLVDGQKATNIFPY
TAPGTKEGNVTSTHSELNITQGEWVSQKTYTCQVTYQGFTFKDEARKCSESDPRGVSSYLSPPSPLDLYVHKAPKITCL
VVDLATMEGMNLTWYRESKEPVNPGPLNKKDHFNGTITVTSTLPVNTNDWIEGETYYCRVTHPHLPKDIVRSIAKAPGK
RAPPDVYLFLPPEEEQGTKDRVTLTCLIQNFFPADISVQWLRNDSPIQTDQYTTTGPHKVSGSRPAFFIFSRLEVSRVD
WEQKNKFTCQVVHEALSGSRILQKWVSKTPGKELQELCADATESEELDELWASLLIFITLFLLSVSYGATSTLFKVKWV
LATVLQEKPQAAQDYANIVRPAQ
>IGHG1
ASTTAPSVFPLAPSCGSTSGSTVALACLVSGYFPEPVTVSWNSGSLTSGVHTFPSVLQSSGLHSLSSMVTVPSSRWPSE
TFTCNVVHPASNTKVDKPVFNECRCTDTPPCPVPEPLGGPSVLIFPPKPKDILRITRTPEVTCVVLDLGREDPEVQISW
FVDGKEVHTAKTQSREQQFNGTYRVVSVLPIEHQDWLTGKEFKCRVNHIDLPSPIERTISKARGRAHKPSVYVLPPSPK
ELSSSDTVSITCLIKDFYPPDIDVEWQSNGQQEPERKHRMTPPQLDEDGSYFLYSKLSVDKSRWQQGDPFTCAVMHETL
QNHYTDLSLSHSPGK
>IGHG2
ASTTAPSVFPLAPSCGSTSGSTVALACLVSGYFPEPVTVSWNSGSLTSGVHTFPSVLQSSGLYSLSSMVTVPSSRWPSE
TFTCNVAHPASKTKVDKPVPKRENGRVPRPPDCPKCPAPEMLGGPSVFIFPPKPKDTLLIARTPEVTCVVVDLDPEDPE
VQISWFVDGKQMQTAKTQPREEQFNGTYRVVSVLPIGHQDWLKGKQFTCKVNNKALPSPIERTISKARGQAHQPSVYVL
PPSREELSKNTVSLTCLIKDFFPPDIDVEWQSNGQQEPESKYRTTPPQLDEDGSYFLYSKLSVDKSRWQRGDTFICAVM
HEALHNHYTQKSLSHSPGKELILDDSCAEDQDGELDGLWTTISIFITLFLLSVCYSATVTLFKVKWIFSSVVELKRTIV
PDYRNMIGQGA
>IGHG3
ASTTAPSVFPLAPSCGSQSGSTVALACLVSGYIPEPVTVSWNSVSLTSGVHTFPSVLQSSGLYSLSSMVTVPSSRWPSE
TFTCNVAHPATNTKVDKPVAKECECKCNCNNCPCPGCGLLGGPSVFIFPPKPKDILVTARTPTVTCVVVDLDPENPEVQ
ISWFVDSKQVQTANTQPREEQSNGTYRVVSVLPIGHQDWLSGKQFKCKVNNKALPSPIEEIISKTPGQAHQPNVYVLPP
SRDEMSKNTVTLTCLVKDFFPPEIDVEWQSNGQQEPESKYRMTPPQLDEDGSYFLYSKLSVDKSRWQRGDTFICAVMHE
ALHNHYTQISLSHSPGK
>IGHG4
ASTTAPSVFPLAPSCGSTSGSTVALACLVSGYFPEPVTVSWNSGSLTSGVHTFPSVLQSSGLYSLSSTVTVPSSRWPSE
TFTCNVVHPASNTKVDKPVPKESTCKCISPCPVPESLGGPSVFIFPPKPKDILRITRTPEITCVVLDLGREDPEVQISW
FVDGKEVHTAKTQPREQQFNSTYRVVSVLPIEHQDWLTGKEFKCRVNHIGLPSPIERTISKARGQAHQPSVYVLPPSPK
ELSSSDTVTLTCLIKDFFPPEIDVEWQSNGQPEPESKYHTTAPQLDEDGSYFLYSKLSVDKSRWQQGDTFTCAVMHEAL
QNHYTDLSLSHSPGK
>IGHM
GSPSPPNLFPLITCENSLSDETLVAMGCLARDFLPGSITFSWKYENLSAINNQDIKTFPSVLREGKYVATSQVFLPSVD
IIQGSDEYITCNVKHSNGDKSVNVPITGPVPTSPNVTVFIPPRDAFSGNGQRKSQLICQAAGFSPKQISVSWFRDGKQI
ESGFNTGKAEAEEKEHGPVTYSILSMLTITESAWLSQSVFTCHVEHNGIIFQKNVSSMCTSNTPVGISIFTIPPSFASI
FNTKSAKLSCLVTDLATYDSLTISWTRQNGEALKTHTNISESHPNNTFSAMGEATVCVEEWESGEQFTCTVTHTDLPSP
LKKTISRPKDVNKHMPSVYVLPPSREQLSLRESASLTCLVKGFSPPDVFVQWLQKGQPVPPDSYVTSAPMPEPQAPGLY
FVHSILTVSEEDWNAGETYTCVVGHEALPHVVTERSVDKSTGKPTLYNVSLVLSDTASTCYGGEVSAEEEGFENLNTMA
STFIVLFLLSVFYSTTVTLFKVK
