# Supplementary material for: A Handle on Mass Coincidence Errors in De Novo Sequencing of Antibodies by Bottom-up Proteomics
Source: J Proteome Res. 2024 Jun 27;23(8):3552–9. doi: 10.1021/acs.jproteome.4c00188 (PMC11301774; doi:10.1021/acs.jproteome.4c00188)
Supplement: Supplementary file 1 — pr4c00188_si_001.zip [file pr4c00188_si_001.zip › supplementary data/mass-based-benchmark/bin/templates/Canis_lupus_familiaris_IGHV.fasta]

>IGHV1-30
EVQLVQSGAEVKKPGASVKVS(Conserved C)KTS(CDR1 GYTFINYY)MI(Conserved W)VRQAPGAGLDWMG
Q(CDR2 IDPEDGAT)SYAQKFQGRVTLTADTSTSTAY(Conserved M)ELSSLRAGDIAVYY(Conserved C)(C
DR3 AR)
>IGHV3-2
EVQLVESGGDLVKPGGSLRLS(Conserved C)VAS(CDR1 GFTFSSNY)MS(Conserved W)IRQAPGKGLQWVS
Q(CDR2 ISSDGSST)SYADAVKGRFTISRDNAKNTLY(Conserved L)QMNSLRDEDTAVYY(Conserved C)(C
DR3 AR)
>IGHV3-3
EVQLVESGGDMVKPGGSLRLS(Conserved C)VAS(CDR1 GFTFSSYY)MY(Conserved W)ARQAPGKGLQWVS
H(CDR2 INKDGSST)SYADAVKGRFTISRDNAKNTLY(Conserved L)QMNSLRAEDTAVYY(Conserved C)(C
DR3 AK)
>IGHV3-5
EVQLVESGGDLVKPGGSLRLS(Conserved C)VAS(CDR1 GFTFSSYH)MS(Conserved W)VRQAPGKGLQWVA
Y(CDR2 INSGGSST)SYADAVKGRFTISRDNAKNTLY(Conserved L)QMNSLRAEDTAVYY(Conserved C)(C
DR3 AS)
>IGHV3-6
EVQLVESGGDLVKPGGSLRLS(Conserved C)VAS(CDR1 GFTFSSSD)MS(Conserved W)IRQAPGKGLQWVA
Y(CDR2 ISNDGSST)SYADAVKGRFTISRDNAKNTLY(Conserved L)QMNSLRAEDTAVYY(Conserved C)(C
DR3 A)
>IGHV3-7
EEQLVEFGGHMVNPGGSLGLS(Conserved C)QAS(CDR1 GFTFSSYG)MS(Conserved W)VRQAQKKGLQWVG
H(CDR2 ISYDGSST)YYADTLRDRFTISRDNTKNMLY(Conserved L)QMNSLRAEDTAVYY(Conserved C)(C
DR3 MR)
>IGHV3-8
EVQLVESGGDLVKPGGSLRLS(Conserved C)VAS(CDR1 GFTFSNYE)MY(Conserved W)VRQAPGKGLEWVA
R(CDR2 IYESGSTT)YYAEAVKGRFTISRDNAKNMAY(Conserved L)QMNSLRAEDTAVYY(Conserved C)(C
DR3 AS)
>IGHV3-9
EVQLVESGGDLVKPGGSLRLS(Conserved C)VAS(CDR1 GFTFSSYD)MD(Conserved W)VRQAPGKGLQWLS
E(CDR2 ISSSGSST)YYADAVKGRFTISRDNAKNTLY(Conserved L)QMNSLRAEDTAVYY(Conserved C)(C
DR3 AR)
>IGHV3-10
EVQLVETEGDLVKPGGSLRLS(Conserved C)VAS(CDR1 GFTFSSYD)MD(Conserved W)VYQAPGKGLQWVT
Y(CDR2 ISNGGSST)RYADAVKGQFTISRDNARNTLY(Conserved L)QMNSLRDKDMAVYY(Conserved C)(C
DR3 VS)
>IGHV3-13
EEQLVEFGGHMVNPGGSLGLS(Conserved C)QAS(CDR1 GFTFSSYG)MS(Conserved W)VRQAQKKGLQWVG
H(CDR2 ISYDGSST)YYTDTVRDRFTISRDNTKNMLY(Conserved L)QMNSLRAEDTAVYY(Conserved C)(C
DR3 MR)
>IGHV3-16
EVQLVESGGDLVKPGGSLRLS(Conserved C)VAS(CDR1 GFTFSSYY)MF(Conserved W)IRQAPGKGNQWVG
Y(CDR2 INKDGSST)YYPDAVKGRFTISRDNAKNTLY(Conserved L)QMNSLTVEDTALYY(Conserved C)(C
DR3 AR)
>IGHV3-18
EVQLVESGGDLVKPEGSLRLS(Conserved C)VVS(CDR1 GFTFSSYD)MS(Conserved W)VRQAPGKGLQWVA
Y(CDR2 ISSDGRST)SYTDAVKGRFTISRDNAKNTLY(Conserved L)QMNSLRTEDTAVYY(Conserved C)(C
DR3 AK)
>IGHV3-19
EVQLVESGGDLVKPAGSLRLS(Conserved C)VAS(CDR1 GFTFSSYS)MS(Conserved W)VRQAPEKGLQLVA
G(CDR2 INSGGSST)YYTDAVKGRFTISRDNAKNTVY(Conserved L)QMNSLRAEDTAMYY(Conserved C)(C
DR3 AK)
>IGHV3-23
EVQLVESGGDLEKPGGSLRLS(Conserved C)VAS(CDR1 GFTFSSYG)MS(Conserved W)VRQAPGKGLQGVS
L(CDR2 IRYDGSST)RYADAVKGRFTISRDNAKNTLY(Conserved L)QMNSLRAEDTAVYS(Conserved C)(C
DR3 AK)
>IGHV3-24
EVQLVESGGDLVKPEGSLRLS(Conserved C)VAS(CDR1 GFTFSSFY)MS(Conserved W)FCQAPRKGLQWVA
E(CDR2 ISSSGSST)SYADIVKGRFTISRDNAKNMLY(Conserved L)QMNSLRAEDMAVYY(Conserved C)(C
DR3 AR)
>IGHV3-35
EVQLVESGGDLVKPVGSLRLS(Conserved C)VAS(CDR1 GFTFSSYD)MN(Conserved W)VRQAPGKGLQWVA
Y(CDR2 ISSGGSST)YYADAVKGRFTISRDNAKNTLY(Conserved L)QMNSLRAEDTAMYY(Conserved C)(C
DR3 AG)
>IGHV3-37
EVQLVESGEDLVKPGGSLRLS(Conserved C)VAS(CDR1 GFTFSSSE)MS(Conserved W)VHQAPGQGLQWVS
W(CDR2 IRYDGSIS)RYADTVKGRFTISRDNVKNTLY(Conserved L)QMNSLRAEDTAIYY(Conserved C)(C
DR3 A)
>IGHV3-38
EVQLVESGGDLVKPGGTLRLS(Conserved C)VAS(CDR1 GFTFSSYD)MS(Conserved W)VRQSPGKGLQWVA
V(CDR2 IWNDGSST)YYADAVKGRFTISRDNAKNTLY(Conserved L)QMNSLRAEDTAVYY(Conserved C)(C
DR3 AK)
>IGHV3-39
EVQLVESGGDLVKPGGSLRLS(Conserved C)VAS(CDR1 GFTFSSYY)MS(Conserved W)IRQAPGKGLQWVA
D(CDR2 ISDSGGST)GYADAVKGRFTISRENAKNKLY(Conserved L)QMNSLRAEDTAVYY(Conserved C)(C
DR3 AK)
>IGHV3-41
EVQLVESGGDLVKPGGSLRLS(Conserved C)VAS(CDR1 GFTFSNYD)MS(Conserved W)VRQAPGKGLQWVA
A(CDR2 ISYDGSST)YYTDAVKGRFTISRDNARNTVY(Conserved L)QMNSLRAEDTAVYY(Conserved C)(C
DR3 AK)
>IGHV3-46
EVQLVESGEDLVKPGGSLRLS(Conserved C)VAS(CDR1 GFTFSSSE)MS(Conserved W)VHQAPGQGLQWVS
W(CDR2 IRYDGSSS)RYADTVKGRFTISRDNAKNTLY(Conserved L)QMNSLRAEDTAIYY(Conserved C)(C
DR3 A)
>IGHV3-47
EVQLVESGGDLAKPGGSLRLS(Conserved C)VAS(CDR1 GLTFSSYS)MS(Conserved W)VRQAPGKGLQWVT
A(CDR2 ISYDGSST)YYTDAVKGRFTISRDNARNTVY(Conserved L)QMNSLRAEDTAVYY(Conserved C)(C
DR3 V)
>IGHV3-50
EVQLVESGGDLVKPGGSLRLS(Conserved C)VAS(CDR1 GFTFSSND)MD(Conserved W)VRQAPGKGLQWLT
R(CDR2 ISNDGRST)GYADAVKGRFTISRDNAKNTLY(Conserved L)QMNSLRAEDTAVYY(Conserved C)(C
DR3 AK)
>IGHV3-54
EVQLVESGGDLMKPGGSLRLS(Conserved C)VAS(CDR1 GFTISSNY)MN(Conserved W)VRQAPGKGLQWVG
Y(CDR2 ISSDGSST)SYADAVKGRFTISRDNAKNTLY(Conserved L)QMNSLRAEDTAVYY(Conserved C)(C
DR3 VKG)
>IGHV3-58
EVQLVESGGDLVKPGGSLRLS(Conserved C)VAS(CDR1 GFTFSSHA)KS(Conserved W)VRQAPGKGLKWVA
V(CDR2 ISSSGSST)GSADTVKGRFTISRDNAKNTLY(Conserved L)QMNSLRAEDTAVYY(Conserved C)(C
DR3 AK)
>IGHV3-61
EVQLVESGGNLVKPGGSLRLS(Conserved C)VAS(CDR1 GLTFYSYA)IY(Conserved W)VHEAPGKGLQWVA
A(CDR2 ITTDGSST)YYTDAVKGRFTISRDNAKNTLY(Conserved L)QMNSLRAEDMPVYY(Conserved C)(C
DR3 AR)
>IGHV3-67
EVQLVESGGDLVKPGGSLRLS(Conserved C)VAS(CDR1 GFTFSSYY)MY(Conserved W)VRQAPGKGLQWVA
R(CDR2 ISSDGSST)YYADAVKGRFTISRDNAKNTLY(Conserved L)QMNSLRAEDTAMYY(Conserved C)(C
DR3 AK)
>IGHV3-69
EVQLVESGGDLVKPGGSLRLS(Conserved C)VAS(CDR1 GFTFSSYA)MS(Conserved W)VRQAPGKGLQWVA
Y(CDR2 INSGGSST)YYADAVKGRFTISRDNARNTLY(Conserved L)QMNSLRSEDTAVYY(Conserved C)(C
DR3 PK)
>IGHV3-70
EVQLVESGGDLVKPERSLRLS(Conserved C)VAS(CDR1 GFTFSSFY)MS(Conserved W)FCQAPGKGLQCVA
E(CDR2 ISSSG)(Glycosylationsite N)(CDR2 ST)SYADAVKGRFTISRDNAKNTLY(Conserved L)RM
HSLRAEDTAVYY(Conserved C)(CDR3 AR)
>IGHV3-75
ELQLVELGGDLVKPGGSLRLS(Conserved C)VAS(CDR1 GFTFSSYA)MS(Conserved W)VCQAPGKGLQWVA
A(CDR2 ISSSGSST)YHVDAVKGRFTISRDNAKNTVY(Conserved L)QMNSLRAEDTAVYY(Conserved C)(C
DR3 A)
>IGHV3-76
EVPLVESGGELVKPEGSLRFS(Conserved C)VAS(CDR1 GFTFSSYW)IS(Conserved W)VRQAPGKGLHWVS
V(CDR2 INKDGSTT)YHADAVKGRFTISRDNAKNTLY(Conserved L)QMNSLRAEGTTVYY(Conserved C)(C
DR3 A)
>IGHV3-80
EVQLVESGGDLVKPGGSLRLS(Conserved C)VAS(CDR1 GFTFSSYY)ME(Conserved W)VRQAPGKGLQWVA
Q(CDR2 ISSDGSST)YYPDAVKGQFTISRDNAKNTLY(Conserved L)QMNSLGAEDTAVYY(Conserved C)(C
DR3 AK)
>IGHV3-81
EVQLVESGGNLVKPGGSLRLS(Conserved C)VAS(CDR1 GFTFSSYY)MD(Conserved W)VRQAPGKRLQWVA
G(CDR2 ISSDGSST)YYPQAVKGRFTISRDNAKNTLY(Conserved L)QMNSLRAEDSAVYY(Conserved C)(C
DR3 AM)
>IGHV3-82
EVQLVESGGDLVKSGGSLRLS(Conserved C)VAS(CDR1 GFTFSSYY)MH(Conserved W)VRQATGKGLQWVT
R(CDR2 ISNDGSST)RYADAMKGQFTISRDNSKNTLY(Conserved L)QMNSQRAEDMALYY(Conserved C)(C
DR3 AR)
>IGHV4-1
ELTLQESGPGLVKPSQTLSLT(Conserved C)VVS(CDR1 GGSVTSSYY)WN(Conserved W)IRQRPGRGLEWM
GY(CDR2 WTGST)NYNPAFQGRISITADTAKNQFS(Conserved L)QLSSMTTEDTAVYY(Conserved C)(CDR
3 AR)
