# Supplementary material for: A Handle on Mass Coincidence Errors in De Novo Sequencing of Antibodies by Bottom-up Proteomics
Source: J Proteome Res. 2024 Jun 27;23(8):3552–9. doi: 10.1021/acs.jproteome.4c00188 (PMC11301774; doi:10.1021/acs.jproteome.4c00188)
Supplement: Supplementary file 1 — pr4c00188_si_001.zip [file pr4c00188_si_001.zip › supplementary data/mass-based-benchmark/bin/templates/Canis_lupus_familiaris_IGKC,IGLC.fasta]

>IGKC
RNDAQPAVYLFQPSPDQLHTGSASVV(Conserved C)LLNSFYPKDINVK(Conserved W)KVDGVIQDTGIQESV
TEQDKDSTYSLSST(Conserved L)TMSSTEYLSHELYS(Conserved C)EITHKSLPSTLIKS(Conserved F
)QRSECQRVD
>IGLC1
GQPKSSPLVTLFPPSSEELGANKATLV(Conserved C)LISDFYPSGLKVA(Conserved W)KADGSTIIQGVETT
KPSKQSNNKYTASSY(Conserved L)SLTPDKWKSHSSFS(Conserved C)LVTHQGSTVEKK(Conserved V)
APAECS
>IGLC2
GQPKASPSVTLFPPSSEELGANKATLV(Conserved C)LISDFYPSGVTVA(Conserved W)KADGSPGIQGVETT
KPSKQSNNKYAASSY(Conserved L)SLTPDKWKSHSSFS(Conserved C)LVTHEGSTVEKK(Conserved V)
APAECS
>IGLC3 IGLC6 IGLC7 IGLC8
GQPKASPSVTLFPPSSEELGANKATLV(Conserved C)LISDFYPSGVTVA(Conserved W)KADGSPVTQGVETT
KPSKQSNNKYAASSY(Conserved L)SLTPDKWKSHSSFS(Conserved C)LVTHEGSTVEKK(Conserved V)
APAECS
>IGLC4
GQPKASPSVTLFPPSSEELGANKATLV(Conserved C)LISDFYPSGVTVA(Conserved W)KADGSPVTQGVETT
KPSKQSNNKYAASSY(Conserved L)SLTPDKWKSHSSFS(Conserved C)LVTHEGSTV
>IGLC5 IGLC9
GQPKASPSVTLFPPSSEELGANKATLV(Conserved C)LISDFYPSGVTVA(Conserved W)KADGSPITQGVETT
KPSKQSNNKYAASSY(Conserved L)SLTPDKWKSHSSFS(Conserved C)LVTHEGSTVEKK(Conserved V)
APAECS
