# Supplementary material for: A Handle on Mass Coincidence Errors in De Novo Sequencing of Antibodies by Bottom-up Proteomics
Source: J Proteome Res. 2024 Jun 27;23(8):3552–9. doi: 10.1021/acs.jproteome.4c00188 (PMC11301774; doi:10.1021/acs.jproteome.4c00188)
Supplement: Supplementary file 1 — pr4c00188_si_001.zip [file pr4c00188_si_001.zip › supplementary data/mass-based-benchmark/bin/templates/Canis_lupus_familiaris_IGKV,IGLV.fasta]

>IGKV2-4
DIVMTQTPPSLSVSPRETASIS(Conserved C)KAS(CDR1 QSLLHSDGNTY)LD(Conserved W)YLQKPGQSP
QLLIY(CDR2 LVS)NRFTGVSDRFIGSGSGTDFT(Conserved L)RISRVEA(Glycosylationsite N)DTGV
YY(Conserved C)(CDR3 GQGTQLP)
>IGKV2-6
DIVMTQTPLSLSVSPGETASIS(Conserved C)KAS(CDR1 QSLLHSDGNTY)LN(Conserved W)FRQKPGQSP
QRLIY(CDR2 KVS)NRDPGVPDRFSGSGSGTDFT(Conserved L)RISRVEADDTGVYY(Conserved C)(CDR3
 GQGIQDP)
>IGKV2-7
DIVMTQNPLSLSVSPGETASIS(Conserved C)KAS(CDR1 QSLLHSNGNTY)LN(Conserved W)FRQKPGQSP
QGLIY(CDR2 KVS)NRDPGVPDRFSGSGSGTDFT(Conserved L)RISRVEADDAGVYY(Conserved C)(CDR3
 MQGIQAP)
>IGKV2-8
DIVMTQTPPSLSVSPGEPASIS(Conserved C)KAS(CDR1 QSLLHSNGNTY)LN(Conserved W)FRQKPGQSP
QGLIY(CDR2 RVS)(Glycosylationsite N)RSTGVSDRFSGSGSGTDFT(Conserved L)RISRVEADDAGV
YY(Conserved C)(CDR3 GQGIQDP)
>IGKV2-9
DIVMTQTPLSLSVSPGETASIS(Conserved C)KAS(CDR1 QSLLHSDGNTY)LN(Conserved W)FRQKPGQSP
QRLIY(CDR2 KVS)NRDPGVPDRFSGSGSGTDFT(Conserved L)RISRVEADDTGVYY(Conserved C)(CDR3
 GQVIQDP)
>IGKV2-10
DIVMTQTPLSLSVSPGETASIS(Conserved C)KAS(CDR1 QSLLHSDGNTY)LN(Conserved W)FRQKPGQSP
QRLIY(CDR2 KVS)NRDPGVPDRFSGSGSGTDFT(Conserved L)RISRVEADDTGVYY(Conserved C)(CDR3
 MQGTQFP)
>IGKV2-11
DIVMTQTPLSLSVSPGETASIS(Conserved C)RAS(CDR1 QSLLHSNGNTY)LY(Conserved W)FRQKPGQSP
QRLIY(CDR2 LVS)NRDAGVPDRFSGSGSGTDFT(Conserved L)RISRVEADDAGVYY(Conserved C)(CDR3
 GQGIQDP)
>IGKV2-12
DIVMTQTPLSLSVSPGETASIS(Conserved C)RA(Glycosylationsite N)(CDR1 QSLLHSNGNTY)LD(C
onserved W)YMQKPGQSPQGLIY(CDR2 RVS)NHFTGVSDRFSGSGSGADFT(Conserved L)KISRVEADDAGV
YY(Conserved C)(CDR3 GQGTHSP)
>IGKV2-16
EAVMTQTPLSLAVTPGELATIS(Conserved C)RAS(CDR1 QSLLRSDGKSY)LN(Conserved W)YLQKPGQTP
RPLIY(CDR2 EAS)KRFSGVSDRFSGSGSGTDFT(Conserved L)KISRVEAEDVGVYY(Conserved C)(CDR3
 QQSLHFP)
>IGKV2S13
DIVMTQTPLSLSVSPGEPASIS(Conserved C)RAS(CDR1 QSLLHSNGNTY)LY(Conserved W)FRQKPGQSP
QGLIY(CDR2 LVS)NRFSWVPDRFSGSGSGTDFT(Conserved L)RISRVEADDAGVYY(Conserved C)(CDR3
 GQNLQFP)
>IGKV3-18
EIVMTQSPASLSLSQEEKVTIT(Conserved C)RAS(CDR1 QSVSSY)LA(Conserved W)YQQKPGQAPKLLIY
(CDR2 GTS)NRATGVPSRFSGSGSGTDFT(Conserved F)TISSLEPEDVAVYY(Conserved C)(CDR3 QQYN
SGY)
>IGKV4-15
EIVMTQSPGSLAGSAGESVSIN(Conserved C)KSS(CDR1 QSLLYSFNQKNY)LA(Conserved W)YQQKPGER
PKLLIY(CDR2 LAS)SWASGVPARFSSSGSGTDFT(Conserved L)TINNLQAEDVGDYY(Conserved C)(CDR
3 QQHYSSP)
>IGLV1-44
QAVLNQPASVSGALGQKVTIS(Conserved C)SGS(CDR1 TNDIDIFG)VS(Conserved W)YQQLPGKAPKLLV
D(CDR2 SDG)DRPSGVPDRFSGSSSGNSGT(Conserved L)TITGLQAEDEADYY(Conserved C)(CDR3 QSV
DSTLGA)
>IGLV1-46
QSVLTQPASVSGSLGQRVTIS(Conserved C)TGS(CDR1 SSNIGRDY)VG(Conserved W)YQQLPGTRPRTLI
Y(CDR2 GNS)NRPSGVPDRFSGSKSGSTAT(Conserved L)TISGLQAEDEADYY(Conserved C)(CDR3 STW
DNSLTV)
>IGLV1-48
QSMLTQPASVSGSLGQKVTIS(Conserved C)TGS(CDR1 SSNIGGNY)VG(Conserved W)YQQLPGIGPRTVI
Y(CDR2 GNN)YRPSGVPDRFSGSKSGSSAT(Conserved L)TISGLQAEDEAEYY(Conserved C)(CDR3 SSW
DDSLRG)
>IGLV1-49
QAVLTQPPSVSAVLGQRVTIS(Conserved C)TGS(CDR1 STNIGSGYD)VQ(Conserved W)YQQLPGKSPKTI
IY(CDR2 GNS)NRPSGVPDRFSGSKSGSTAS(Conserved L)TITGLQAEDEADYY(Conserved C)(CDR3 QS
SDDNLDD)
>IGLV1-55
QSVLTQPASVSGSLGQRITIS(Conserved C)TGS(CDR1 SSNIGGNN)VG(Conserved W)YQQLPGRGPRTVI
Y(CDR2 STN)SRPSGVPDRFSGSKSGSTAT(Conserved L)TISGLQAEDEADYY(Conserved C)(CDR3 STW
DDSLSA)
>IGLV1-57 IGLV1-139
QAVLTPLPSVSAALGQTVTIS(Conserved C)TG(Glycosylationsite N)(CDR1 STQISSGYA)VQ(Cons
erved W)YQQLPGKSPETIIY(CDR2 GDS)NRPSGVPDRFSGFSSGNSAT(Conserved L)AITGLQDEDEADYY(
Conserved C)(CDR3 QSLDDNLNG)
>IGLV1-58
QSVLTQPASVSGSLGQRVTIS(Conserved C)TGS(CDR1 SSNIGRYS)VG(Conserved W)FQQLPGKGPRTVI
Y(CDR2 SSS)NRPSGVPDRFSGSKSGSTAT(Conserved L)TISGLQAEDEADYY(Conserved C)(CDR3 STY
DSSLSS)
>IGLV1-66
QSVLTQPPSVSGSVGQRITIS(Conserved C)SGS(CDR1 TNSIGILG)VN(Conserved W)YQLLSGKAPKLLV
D(CDR2 GTG)NRPSGVPDRFSGSKSGNSGT(Conserved L)TITGLQPEDEADYY(Conserved C)(CDR3 QSI
EPMLGA)
>IGLV1-67
QSVLTQPASVSGVLGQRVTIS(Conserved C)TGS(CDR1 SSNIGGNY)VS(Conserved W)HQQVPETGPRNII
Y(CDR2 ADN)YRASGVPDRFSGSKSGSTAT(Conserved L)TISVLQAEDEADYY(Conserved C)(CDR3 SVG
DDSLKA)
>IGLV1-70
QSVLTQPASVSGSLGQRVTIS(Conserved C)TRS(CDR1 SSNVGYGND)VG(Conserved W)YQQLPGTGPRTI
IY(CDR2 NTN)TRPSGVPDRFSGSKSGSTAT(Conserved L)TISGLQAEDEADYY(Conserved C)(CDR3 SS
YDSSLNA)
>IGLV1-73
QSVLNQPPSVSGSLGQRITIS(Conserved C)SGS(CDR1 TNDIGMLG)VN(Conserved W)YQQLPGNAPKLLV
D(CDR2 GTG)NRPSGVPDQFSGSKSGNSGT(Conserved L)TITGLQAEDEADYY(Conserved C)(CDR3 QSY
DLTLGA)
>IGLV1-75
QSVLTQPASVTGSLGQRVTIS(Conserved C)TGS(CDR1 SSNIGGYN)VG(Conserved W)FQQLPGTGPRTVI
Y(CDR2 SSS)NRPSGVPDRFSGSRSGSTAT(Conserved L)TISGLQAEDEAEYY(Conserved C)(CDR3 STW
DSSLKA)
>IGLV1-80
QSVLTQPTSVSWSLGQRVTIS(Conserved C)SRS(CDR1 TNNIGIVG)AS(Conserved W)YQQLPGKAPKLLV
D(CDR2 SDG)DQLSGVPDRFSGSKSGNSA(Glycosylationsite N)(Conserved L)TITGLQAEDKADYY(C
onserved C)(CDR3 QSFDHTLGA)
>IGLV1-82
QSVLTQPASVSGSLGQRVTIS(Conserved C)SGR(CDR1 TNIGRFG)AS(Conserved W)YQQLPGKAPKLLVD
(CDR2 SDG)DRPSGVPDRFSGSKSGNSAT(Conserved L)TITGLHAEDEADYY(Conserved C)(CDR3 LSIG
PTLGA)
>IGLV1-84
QAVLTQPASVSGSLGQRVTIS(Conserved C)TGS(CDR1 SSNVGYGNY)VG(Conserved W)YQQLPGTGPRTL
IY(CDR2 GSS)YRPSGVPDRFSGSSSGSSAT(Conserved L)TISGLQAEDEADYY(Conserved C)(CDR3 SS
YDSSLSG)
>IGLV1-87
QSVLTQPASVSGSLGQRVTIS(Conserved C)TGS(CDR1 TNNIGGDNY)VH(Conserved W)YQQLPGKAPSLL
IY(CDR2 GDD)NRESGVPERFSGSKSGSSAT(Conserved L)TITGLQAEDEADYY(Conserved C)(CDR3 QS
YDDSLNT)
>IGLV1-92
QSVLTQPASVSGSLGQRVTIS(Conserved C)TGS(CDR1 SSNVGYGNY)VG(Conserved W)YQQLPGTGPRTI
IC(CDR2 YTN)TRPSGVPDRYSGSKSGSTAT(Conserved L)TISGLQAEDETDYY(Conserved C)(CDR3 TT
CDSSLNA)
>IGLV1-94 IGLV1-155
QSVLTQPPSVSGFLGQRVTIS(Conserved C)TGS(CDR1 SSNIGRGY)VH(Conserved W)YQQLPGTGPRTLI
Y(CDR2 GIS)NRPSGVPDRFSGSRSGSTAT(Conserved L)TISGLQAEDEADYY(Conserved C)(CDR3 SSW
DSSLSA)
>IGLV1-96 IGLV1-151
QSALTQTASMSGSLGQRVTVS(Conserved C)TGS(CDR1 SSNVGYRSY)VG(Conserved W)YQQLPGTGPRTI
IY(CDR2 NTN)TRPSGVPDRFSGSISGSTAT(Conserved L)TIAGLQAEDEADYY(Conserved C)(CDR3 SS
YDSSLKA)
>IGLV1-97-4
QSVLTQPPSVFRSLGQRVTIS(Conserved C)TGS(CDR1 SSNVGRGY)VI(Conserved W)YQQLLGTRPRTLI
Y(CDR2 GSS)NQPSGVPNQFSGSRSGSTDT(Conserved L)TISGFQAEDEADYY(Conserved C)(CDR3 SSW
DSSLSA)
>IGLV1-100
QSVLTQPTSVSGSLGQRVTIS(Conserved C)SGS(CDR1 TNNIGIVG)AS(Conserved W)YQQLPGKAPKLLV
D(CDR2 SDG)DRPSGVPDRFSGSKSGNSAT(Conserved L)TITGLQAEDEADYY(Conserved C)(CDR3 QSF
DTTLDA)
>IGLV1-103
QAVLTQPPSVSAALGQRVTIS(Conserved C)TGS(CDR1 NTNIGSGYD)VQ(Conserved W)YQQLPGKSPKTI
IY(CDR2 GNS)NRPSGVPVRFSGSKSGSTAT(Conserved L)TITGIQAEDEADYY(Conserved C)(CDR3 QS
YDDNLDG)
>IGLV1-106
QSVLTQPASVSGSLGQRVIIS(Conserved C)TGS(CDR1 SSSIGRGY)VG(Conserved W)YQQLPGTGPRTLI
Y(CDR2 GIS)NLPPGVPNRFSGSRSGSTAT(Conserved L)TIAELQAEDEADYY(Conserved C)(CDR3 SSW
DRSLSA)
>IGLV1-116
QPVLTQPPSVSGFLGQRVTIS(Conserved C)TGS(CDR1 SSNILGNS)VN(Conserved W)YQQLTGRGPRTVI
Y(CDR2 YDN)NRPSGVPDQFSGSKSGNSAT(Conserved L)TISGLQAEDETDYY(Conserved C)(CDR3 STW
DSRLRA)
>IGLV1-125
QSVLTQPASVSGSLGQRVTIS(Conserved C)TGS(CDR1 SSNIGRGY)VG(Conserved W)YQQLPGTGPRTLI
Y(CDR2 GNS)NRPSGVPDRFSGSRSGSTAT(Conserved L)TISGLQAEDEADYY(Conserved C)(CDR3 SSW
DSSLSA)
>IGLV1-135 IGLV1-158
QSVLNQLPSVLGSLGQRITIS(Conserved C)SGS(CDR1 TNDIGMLG)VN(Conserved W)YQELPGKAPKLLV
D(CDR2 GTG)NRPSGVPDRFSGSKSGNSGT(Conserved L)TITGLQAEDEADYY(Conserved C)(CDR3 QST
DLTLGA)
>IGLV1-136
QSVLTQPASVSGSLGQRVTIS(Conserved C)TGS(CDR1 SSNIGRGY)VG(Conserved W)YQQLPGTGPRTLI
Y(CDR2 DSS)SRPSGVPDRFSGSRSGSTAT(Conserved L)TISGLQAEDEADYY(Conserved C)(CDR3 SAY
DSSLSG)
>IGLV1-138
QSVLTQPASVSGSLGQRVTIS(Conserved C)TGS(CDR1 SSNVGYGNY)VG(Conserved W)YQQLPGTSPRTL
IY(CDR2 DSS)SRPSGVPDRFSGSRSGSTAT(Conserved L)TISGLQAEDEADYY(Conserved C)(CDR3 SS
YDSSLSG)
>IGLV1-141
QSVLTQPTSVSGSLGQRVTIS(Conserved C)SGS(CDR1 TNNIGIVG)AS(Conserved W)YQQLPGKAPKLLV
Y(CDR2 SVG)DRPSGVPDRFSGSNSGNSAT(Conserved L)TITGLQAEDEADYY(Conserved C)(CDR3 QSF
DTTLGA)
>IGLV1-144 IGLV1-159
QSVLTQPPSVFRSLGQRVTIS(Conserved C)TGS(CDR1 SCNVGRGY)VI(Conserved W)YQQLLGTRPRTLI
Y(CDR2 GSS)NQPSGVPNRFSGSRSGSTAT(Conserved L)TISGFQAEDEADYY(Conserved C)(CDR3 SSW
DSSLSA)
>IGLV1-147 IGLV1-157
QSVLTQPASVSGSLGQRVTIS(Conserved C)TGS(CDR1 SSNIGRGY)VG(Conserved W)YQQLPGTGPRTLI
Y(CDR2 DNS)NRPSGVPDRFSGSKSGSTAT(Conserved L)TISGLQAEDEADYY(Conserved C)(CDR3 STY
DSSLSG)
>IGLV1-149
QSVLTQPASVSGSLGQRVTIS(Conserved C)TGS(CDR1 SSNVGYGNY)VG(Conserved W)YQQLPGTGPRTL
IY(CDR2 RSS)SRPSGVPDRFSGSRSGSTAT(Conserved L)TISGLQAEDEADYY(Conserved C)(CDR3 SS
YDSSLSG)
>IGLV1-150
QAVLTPLPSVSAALGQTVTIS(Conserved C)TG(Glycosylationsite N)(CDR1 STQIGSGYA)VQ(Cons
erved W)YQQLPGKSPETIIY(CDR2 GDS)NRPSGVPDRFSGFSSGNSAT(Conserved L)AITGLQDEDEADYY(
Conserved C)(CDR3 QSLDDNLDG)
>IGLV1-162
QSVLTQPTSVSGSLGQRVTIS(Conserved C)SGS(CDR1 TNNIGIVG)AS(Conserved W)YQQLPGKAPKLLV
Y(CDR2 SDG)DRPSGVPDRFSGSNSGNSDT(Conserved L)TITGLQAEDEADYY(Conserved C)(CDR3 QSF
DTTLDA)
>IGLV2-31
QSALTQPSSVSGTLGQTVTIS(Conserved C)DGS(CDR1 SSNIGSSNY)IE(Conserved W)YQQFPGTSPKLL
IY(CDR2 YTN)NRPSGIPARFSGSKSGNTAS(Conserved L)TISGLQAEDEADYY(Conserved C)(CDR3 SA
YTGSNTF)
>IGLV3-2
SYVLTQSPSVSVTLGQTASIT(Conserved C)RGN(CDR1 SIGRKD)VH(Conserved W)YQQKPGQAPLLIIY(
CDR2 NDN)SQPSGIPERFSGTNSGSTAT(Conserved L)TISEAQTNDEADYY(Conserved C)(CDR3 QVWES
SADA)
>IGLV3-3
SYVLTQLPSK(Glycosylationsite N)VTLKQPAHIT(Conserved C)GGD(CDR1 NIGSKS)VH(Conserv
ed W)YQQKLGQAPVLIIY(CDR2 YDS)SRPTGIPERFSGANSGNTAT(Conserved L)TISGALAEDEADYY(Con
served C)(CDR3 QVWDSSAKA)
>IGLV3-4
STGLNQAPSMLVALGQMETIT(Conserved C)SGD(CDR1 ILGKRY)AY(Conserved W)YQHKPSQAPVLLIN(
CDR2 KNN)ERASGIPHWFSGSNSGNMAT(Conserved L)TISGARAEDEADYY(Conserved C)(CDR3 QSYDS
SGNA)
>IGLV3-8
SYVLTQLPSVSVTLRQTARIT(Conserved C)GGD(CDR1 SIGSKS)VY(Conserved W)YQQKLGQAPVLIIY(
CDR2 RDS)NRPTGIPERFSGANSGNTAT(Conserved L)TISGALAEDEADYY(Conserved C)(CDR3 QVWDS
STKA)
>IGLV3-11
SYVLSQPPSATVTLRQTARLT(Conserved C)GGD(CDR1 SIGSKS)VE(Conserved W)YQQKPGQPPVLIIY(
CDR2 GDS)SRPSGIPERFSGANSGNTAT(Conserved L)TISGALAEDEADYY(Conserved C)(CDR3 QVWDS
STKA)
>IGLV3-14
SYVLTQLPSMSVTLRQTARIT(Conserved C)EGD(CDR1 SIGSKR)VY(Conserved W)YQQKLGQVPVLIIY(
CDR2 DDS)SRPSGIPERFSGANSGNTAT(Conserved L)TISGALAEDEADYY(Conserved C)(CDR3 QVWDS
STKA)
>IGLV3-21
SYELTQPPSV(Glycosylationsite N)VTLRETAHIT(Conserved C)GGD(CDR1 SIGSKY)VQ(Conserv
ed W)IQQNPGQAPVVIIY(CDR2 KDS)NRPTGIPERFSGANSGNTAT(Conserved L)TISGALAEDEADYY(Con
served C)(CDR3 QVGDSGTKA)
>IGLV3-24
SYVLTQLPSVSVTLRQTARIT(Conserved C)GGD(CDR1 SIGSKN)VY(Conserved W)YQQKLGQAPVLIIY(
CDR2 DDS)SRPSGIPERFSGANSGNTAT(Conserved L)TISGALAEDEADYY(Conserved C)(CDR3 QVWDS
STKP)
>IGLV3-26
SYVLTQLPSV(Glycosylationsite N)VTLRQPAHIT(Conserved C)GGD(CDR1 SIGSKS)VH(Conserv
ed W)YQQKLGQAPVLIIY(CDR2 GDS)NRPSGIPERFSGDNSGNTAT(Conserved L)TISGALAEDEAYYY(Con
served C)(CDR3 QVWDSSAQA)
>IGLV3-27
SSVLTQPPSVSVSLGQTATIS(Conserved C)SGE(CDR1 SLSKYY)AQ(Conserved W)FQQKAGQVPVLVIY(
CDR2 KDT)ERPSGIPDRFSGSSSGNTHT(Conserved L)TISGARAEDEADYY(Conserved C)(CDR3 ESEVS
TGTA)
>IGLV3-28
SYVLTQLPSVSVNLGKTASIT(Conserved C)EGN(CDR1 NIGDKY)AY(Conserved W)YQQKPGQAPVLIIY(
CDR2 EDS)KRPSGIPERFSGSNSGNTAT(Conserved L)TISGARAEDEADYY(Conserved C)(CDR3 QVWDN
SAKA)
>IGLV3-29
SSVLTQPPSVSVSLGQTATIT(Conserved C)SGE(CDR1 SLSRYY)AQ(Conserved W)YQQKPGQAPMTVIY(
CDR2 GDR)ERPSGIPDRFSSSSSENTHT(Conserved L)TISGAQAEDEAEYY(Conserved C)(CDR3 EIWDA
SADD)
>IGLV3-30
SYVVTQPPSVSVNLGQTASIT(Conserved C)GGD(CDR1 NIASTY)VS(Conserved W)QQQKSGQAPVTIIY(
CDR2 RDS)NRPSGIPERFSGSNSGNTAT(Conserved L)TISRAQAEDEADYY(Conserved C)(CDR3 QVWKS
GNKA)
>IGLV4-22
LPVLTQPPSASACLETSVKLT(Conserved C)TLS(CDR1 SEHSSYY)IY(Conserved W)YQQQQPGKAPRYLM
(CDR2 KVNSDGS)HSRGDGIPSRFSGSSSGADRYLTISNIQSEDEADYY(Conserved C)(CDR3 GVPAGSSS)
>IGLV5-64
QLVVTQPPSLSASLGSSARLT(Conserved C)TLS(CDR1 SGFSVGSYS)VT(Conserved W)FQQKPGSPLWYL
LY(CDR2 YHSDSDK)HQGSRVPSRFSGSKDTSANAGL(Conserved L)LISGLQPEDEADYY(Conserved C)(C
DR3 ASAHGSGSNYHY)
>IGLV5-85
QPVLTQPPSLSASLGSTARPT(Conserved C)TLS(CDR1 SGFSVGSYH)IL(Conserved W)FQQKSESPPRYL
LR(CDR2 FYSDSNE)HQGPGVPSRFSGSKDTSTYAGL(Conserved L)LISGLQPEDEADYY(Conserved C)(C
DR3 ATDHGSGSSYTY)
>IGLV5-109
QLVLTQPPSLSASLGSTTRLT(Conserved C)TLS(CDR1 SGFSVGGYS)IY(Conserved W)HQQKPGSTPWYL
LY(CDR2 YYSST)ELGPGVPSCFSGSKDTSANVGL(Conserved L)LISGLQPEDETDYY(Conserved C)(CDR
3 AIGHGSGSSYTY)
>IGLV5-131
QPVLTQPPSLSASLGTTARLT(Conserved C)TLS(CDR1 SGFSVGDYD)MY(Conserved W)YQQKPGSPPRDL
LY(CDR2 YYSDSYK)NQGSGVSKSFSGSKDTSANAGL(Conserved L)LISGLQPEDEADYY(Conserved C)(C
DR3 ATDHGSESSYSY)
>IGLV8-36
QTVVTQEPSLSVSLGGTVTLT(Conserved C)GLS(CDR1 SGSVSTSNY)P(Glycosylationsite N)(Cons
erved W)SQQTPGQAPRTIIY(CDR2 NTN)SRPSGVPNRFTGSISGNKAA(Conserved L)TITGAQPEDEADYY(
Conserved C)(CDR3 ALGLSSSSS)
>IGLV8-39
QTVVTQEPSLSVSPGGTVTLT(Conserved C)GLS(CDR1 SGSVSTSNH)PS(Conserved W)YQQTQGKAPRML
IY(CDR2 NTN)NRPSGIPNCFSGSISGNKAS(Conserved L)TITGAQPEDETDYY(Conserved C)(CDR3 LL
YMGSNI)
>IGLV8-93 IGLV8-153
QTVVTQEPSLSVSPGGTVTLT(Conserved C)GLS(CDR1 SGSVSTSNY)PG(Conserved W)YQQTQGRAPRTI
IY(Glycosylationsite N)(CDR2 TS)SRPSGVPNRFSGSISGNKAA(Conserved L)TITGAQPEDEADYY(
Conserved C)(CDR3 SLYTGSYT)
>IGLV8-99
QTVVTQKPSLSVSPGGTVTLI(Conserved C)GFS(CDR1 SGSVSTSNY)PG(Conserved W)YQQTQGRASRTI
IY(CDR2 STS)SRPSGVPNRFPGSISGNKAA(Conserved L)TITGAQPEDEADYY(Conserved C)(CDR3 SL
YMGSYT)
>IGLV8-108
QTVVTQESSVSVSPGGTVTLT(Conserved C)DLS(CDR1 SGSVTTSNN)PS(Conserved W)YQQTQGRSPRML
IY(CDR2 DTS)SCPSEVPDRFSGSISGNTAA(Conserved L)TITGAQPEDKADYY(Conserved C)(CDR3 SM
HDVSGSSYNY)
>IGLV8-128
QTVVTQEPSLSVSPGGTVTLT(Conserved C)GLS(CDR1 SGSVSTSNY)PG(Conserved W)YQQTLGRAPRTI
IY(CDR2 RTS)SRPSGVPNRFSGSISGNKAA(Conserved L)TITGAQPEDEADYY(Conserved C)(CDR3 SL
YMGSYT)
>IGLV8-142
QTVVTQKPSLSVSPGGTVTLI(Conserved C)GLS(CDR1 SGSVSTSNY)PG(Conserved W)YQQTQGRASRTI
IY(CDR2 STS)SRPSGVPNRFTGSISGNKAA(Conserved L)TITGAQPEDEADYY(Conserved C)(CDR3 SL
YMGSYT)
>IGLV8-161
QTVVTQKPSLSVSPGGTVTLI(Conserved C)GLS(CDR1 SGSVSTSNY)PG(Conserved W)YQQTQGRASRTI
IY(CDR2 STS)SRPSGVPNRFPGSISGNKAA(Conserved L)IITGAQPEDEADYY(Conserved C)(CDR3 SL
YMGSYT)
