# Supplementary material for: A Handle on Mass Coincidence Errors in De Novo Sequencing of Antibodies by Bottom-up Proteomics
Source: J Proteome Res. 2024 Jun 27;23(8):3552–9. doi: 10.1021/acs.jproteome.4c00188 (PMC11301774; doi:10.1021/acs.jproteome.4c00188)
Supplement: Supplementary file 1 — pr4c00188_si_001.zip [file pr4c00188_si_001.zip › supplementary data/mass-based-benchmark/bin/templates/Homo_sapiens_Heavy_Chain.txt]

Homo sapiens Heavy Chain->
    Segment->
        Path      : Homo_sapiens_IGHV.fasta
        Name      : IGHV
        Identifier: ^(([a-zA-Z]+\d*)[\w-]*)
    <-
    Segment->
        Path      : Homo_sapiens_IGHJ.fasta
        Name      : IGHJ
        Identifier: ^(([a-zA-Z]+\d*)[\w-]*)
    <-
    Segment->
        Path      : Homo_sapiens_IGHC.fasta
        Name      : IGHC
        Identifier: ^(([a-zA-Z]+\d*)[\w-]*)
    <-
<-
