# Supplementary material for: A Handle on Mass Coincidence Errors in De Novo Sequencing of Antibodies by Bottom-up Proteomics
Source: J Proteome Res. 2024 Jun 27;23(8):3552–9. doi: 10.1021/acs.jproteome.4c00188 (PMC11301774; doi:10.1021/acs.jproteome.4c00188)
Supplement: Supplementary file 1 — pr4c00188_si_001.zip [file pr4c00188_si_001.zip › supplementary data/mass-based-benchmark/bin/templates/Homo_sapiens_IGHV.fasta]

>IGHV1-2
QVQLVQSGAEVKKPGASVKVS(Conserved C)KAS(CDR1 GYTFTGYY)MH(Conserved W)VRQAPGQGLEWMG
R(CDR2 INPNSGGT)NYAQKFQGRVTSTRDTSISTAY(Conserved M)ELSRLRSDDTVVYY(Conserved C)(C
DR3 AR)
>IGHV1-3
QVQLVQSGAEVKKPGASVKVS(Conserved C)KAS(CDR1 GYTFTSYA)MH(Conserved W)VRQAPGQRLEWMG
W(CDR2 INAGNGNT)KYSQKFQGRVTITRDTSASTAY(Conserved M)ELSSLRSEDTAVYY(Conserved C)(C
DR3 AR)
>IGHV1-8
QVQLVQSGAEVKKPGASVKVS(Conserved C)KAS(CDR1 GYTFTSYD)IN(Conserved W)VRQATGQGLEWMG
W(CDR2 MNPNSGNT)GYAQKFQGRVTMTR(Glycosylationsite N)TSISTAY(Conserved M)ELSSLRSED
TAVYY(Conserved C)(CDR3 AR)
>IGHV1-18
QVQLVQSGAEVKKPGASVKVS(Conserved C)KAS(CDR1 GYTFTSYG)IS(Conserved W)VRQAPGQGLEWMG
W(CDR2 ISAYNGNT)NYAQKLQGRVTMTTDTSTSTAY(Conserved M)ELRSLRSDDTAVYY(Conserved C)(C
DR3 AR)
>IGHV1-24
QVQLVQSGAEVKKPGASVKVS(Conserved C)KVS(CDR1 GYTLTELS)MH(Conserved W)VRQAPGKGLEWMG
G(CDR2 FDPEDGET)IYAQKFQGRVTMTEDTSTDTAY(Conserved M)ELSSLRSEDTAVYY(Conserved C)(C
DR3 AT)
>IGHV1-45
QMQLVQSGAEVKKTGSSVKVS(Conserved C)KAS(CDR1 GYTFTYRY)LH(Conserved W)VRQAPGQALEWMG
W(CDR2 ITPFNGNT)NYAQKFQDRVTITRDRSMSTAY(Conserved M)ELSSLRSEDTAMYY(Conserved C)(C
DR3 AR)
>IGHV1-46
QVQLVQSGAEVKKPGASVKVS(Conserved C)KAS(CDR1 GYTFTSYY)MH(Conserved W)VRQAPGQGLEWMG
I(CDR2 INPSGGST)SYAQKFQGRVTMTRDTSTSTVY(Conserved M)ELSSLRSEDTAVYY(Conserved C)(C
DR3 AR)
>IGHV1-58
QMQLVQSGPEVKKPGTSVKVS(Conserved C)KAS(CDR1 GFTFTSSA)VQ(Conserved W)VRQARGQRLEWIG
W(CDR2 IVVGSGNT)NYAQKFQERVTITRDMSTSTAY(Conserved M)ELSSLRSEDTAVYY(Conserved C)(C
DR3 AA)
>IGHV1-69 IGHV1-69D
QVQLVQSGAEVKKPGSSVKVS(Conserved C)KAS(CDR1 GGTFSSYA)IS(Conserved W)VRQAPGQGLEWMG
G(CDR2 IIPIFGTA)NYAQKFQGRVTITADESTSTAY(Conserved M)ELSSLRSEDTAVYY(Conserved C)(C
DR3 AR)
>IGHV1-69-2
EVQLVQSGAEVKKPGATVKIS(Conserved C)KVS(CDR1 GYTFTDYY)MH(Conserved W)VQQAPGKGLEWMG
L(CDR2 VDPEDGET)IYAEKFQGRVTITADTSTDTAY(Conserved M)ELSSLRSEDTAVYY(Conserved C)(C
DR3 AT)
>IGHV2-5
QITLKESGPTLVKPTQTLTLT(Conserved C)TFS(CDR1 GFSLSTSGVG)VG(Conserved W)IRQPPGKALEW
LAL(CDR2 IYWNDDK)RYSPSLKSRLTITKDTSKNQVV(Conserved L)TMTNMDPVDTATYY(Conserved C)(
CDR3 AHR)
>IGHV2-26
QVTLKESGPVLVKPTETLTLT(Conserved C)TVS(CDR1 GFSLSNARMG)VS(Conserved W)IRQPPGKALEW
LAH(CDR2 IFSNDEK)SYSTSLKSRLTISKDTSKSQVV(Conserved L)TMTNMDPVDTATYY(Conserved C)(
CDR3 ARI)
>IGHV2-70
QVTLRESGPALVKPTQTLTLT(Conserved C)TFS(CDR1 GFSLSTSGMC)VS(Conserved W)IRQPPGKALEW
LAL(CDR2 IDWDDDK)YYSTSLKTRLTISKDTSKNQVV(Conserved L)TMTNMDPVDTATYY(Conserved C)(
CDR3 ARI)
>IGHV3-7
EVQLVESGGGLVQPGGSLRLS(Conserved C)AAS(CDR1 GFTFSSYW)MS(Conserved W)VRQAPGKGLEWVA
N(CDR2 IKQDGSEK)YYVDSVKGRFTISRDNAKNSLY(Conserved L)QMNSLRAEDTAVYY(Conserved C)(C
DR3 AR)
>IGHV3-9
EVQLVESGGGLVQPGRSLRLS(Conserved C)AAS(CDR1 GFTFDDYA)MH(Conserved W)VRQAPGKGLEWVS
G(CDR2 ISWNSGSI)GYADSVKGRFTISRDNAKNSLY(Conserved L)QMNSLRAEDTALYY(Conserved C)(C
DR3 AKD)
>IGHV3-11
QVQLVESGGGLVKPGGSLRLS(Conserved C)AAS(CDR1 GFTFSDYY)MS(Conserved W)IRQAPGKGLEWVS
Y(CDR2 ISSSGSTI)YYADSVKGRFTISRDNAKNSLY(Conserved L)QMNSLRAEDTAVYY(Conserved C)(C
DR3 AR)
>IGHV3-13
EVQLVESGGGLVQPGGSLRLS(Conserved C)AAS(CDR1 GFTFSSYD)MH(Conserved W)VRQATGKGLEWVS
A(CDR2 IGTAGDT)YYPGSVKGRFTISRENAKNSLY(Conserved L)QMNSLRAGDTAVYY(Conserved C)(CD
R3 AR)
>IGHV3-15
EVQLVESGGGLVKPGGSLRLS(Conserved C)AAS(CDR1 GFTFSNAW)MS(Conserved W)VRQAPGKGLEWVG
R(CDR2 IKSKTDGGTT)DYAAPVKGRFTISRDDSKNTLY(Conserved L)QMNSLKTEDTAVYY(Conserved C)
(CDR3 TT)
>IGHV3-20
EVQLVESGGGVVRPGGSLRLS(Conserved C)AAS(CDR1 GFTFDDYG)MS(Conserved W)VRQAPGKGLEWVS
G(CDR2 INWNGGST)GYADSVKGRFTISRDNAKNSLY(Conserved L)QMNSLRAEDTALYH(Conserved C)(C
DR3 AR)
>IGHV3-21
EVQLVESGGGLVKPGGSLRLS(Conserved C)AAS(CDR1 GFTFSSYS)MN(Conserved W)VRQAPGKGLEWVS
S(CDR2 ISSSSSYI)YYADSVKGRFTISRDNAKNSLY(Conserved L)QMNSLRAEDTAVYY(Conserved C)(C
DR3 AR)
>IGHV3-23 IGHV3-23D
EVQLLESGGGLVQPGGSLRLS(Conserved C)AAS(CDR1 GFTFSSYA)MS(Conserved W)VRQAPGKGLEWVS
A(CDR2 ISGSGGST)YYADSVKGRFTISRDNSKNTLY(Conserved L)QMNSLRAEDTAVYY(Conserved C)(C
DR3 AK)
>IGHV3-30 IGHV3-30-3
QVQLVESGGGVVQPGRSLRLS(Conserved C)AAS(CDR1 GFTFSSYA)MH(Conserved W)VRQAPGKGLEWVA
V(CDR2 ISYDGSNK)YYADSVKGRFTISRDNSKNTLY(Conserved L)QMNSLRAEDTAVYY(Conserved C)(C
DR3 AR)
>IGHV3-30-5
QVQLVESGGGVVQPGRSLRLS(Conserved C)AAS(CDR1 GFTFSSYG)MH(Conserved W)VRQAPGKGLEWVA
V(CDR2 ISYDGSNK)YYADSVKGRFTISRDNSKNTLY(Conserved L)QMNSLRAEDTAVYY(Conserved C)(C
DR3 AK)
>IGHV3-33
QVQLVESGGGVVQPGRSLRLS(Conserved C)AAS(CDR1 GFTFSSYG)MH(Conserved W)VRQAPGKGLEWVA
V(CDR2 IWYDGSNK)YYADSVKGRFTISRDNSKNTLY(Conserved L)QMNSLRAEDTAVYY(Conserved C)(C
DR3 AR)
>IGHV3-43
EVQLVESGGVVVQPGGSLRLS(Conserved C)AAS(CDR1 GFTFDDYT)MH(Conserved W)VRQAPGKGLEWVS
L(CDR2 ISWDGGST)YYADSVKGRFTISRDNSKNSLY(Conserved L)QMNSLRTEDTALYY(Conserved C)(C
DR3 AKD)
>IGHV3-48
EVQLVESGGGLVQPGGSLRLS(Conserved C)AAS(CDR1 GFTFSSYS)MN(Conserved W)VRQAPGKGLEWVS
Y(CDR2 ISSSSSTI)YYADSVKGRFTISRDNAKNSLY(Conserved L)QMNSLRAEDTAVYY(Conserved C)(C
DR3 AR)
>IGHV3-49
EVQLVESGGGLVQPGRSLRLS(Conserved C)TAS(CDR1 GFTFGDYA)MS(Conserved W)FRQAPGKGLEWVG
F(CDR2 IRSKAYGGTT)EYTASVKGRFTISRDGSKSIAY(Conserved L)QMNSLKTEDTAVYY(Conserved C)
(CDR3 TR)
>IGHV3-53
EVQLVESGGGLIQPGGSLRLS(Conserved C)AAS(CDR1 GFTVSSNY)MS(Conserved W)VRQAPGKGLEWVS
V(CDR2 IYSGGST)YYADSVKGRFTISRDNSKNTLY(Conserved L)QMNSLRAEDTAVYY(Conserved C)(CD
R3 AR)
>IGHV3-64
EVQLVESGGGLVQPGGSLRLS(Conserved C)AAS(CDR1 GFTFSSYA)MH(Conserved W)VRQAPGKGLEYVS
A(CDR2 ISSNGGST)YYANSVKGRFTISRDNSKNTLY(Conserved L)QMGSLRAEDMAVYY(Conserved C)(C
DR3 AR)
>IGHV3-66
EVQLVESGGGLVQPGGSLRLS(Conserved C)AAS(CDR1 GFTVSSNY)MS(Conserved W)VRQAPGKGLEWVS
V(CDR2 IYSGGST)YYADSVKGRFTISRDNSKNTLY(Conserved L)QMNSLRAEDTAVYY(Conserved C)(CD
R3 AR)
>IGHV3-72
EVQLVESGGGLVQPGGSLRLS(Conserved C)AAS(CDR1 GFTFSDHY)MD(Conserved W)VRQAPGKGLEWVG
R(CDR2 TRNKANSYTT)EYAASVKGRFTISRDDSKNSLY(Conserved L)QMNSLKTEDTAVYY(Conserved C)
(CDR3 AR)
>IGHV3-73
EVQLVESGGGLVQPGGSLKLS(Conserved C)AAS(CDR1 GFTFSGSA)MH(Conserved W)VRQASGKGLEWVG
R(CDR2 IRSKANSYAT)AYAASVKGRFTISRDDSKNTAY(Conserved L)QMNSLKTEDTAVYY(Conserved C)
(CDR3 TR)
>IGHV3-74
EVQLVESGGGLVQPGGSLRLS(Conserved C)AAS(CDR1 GFTFSSYW)MH(Conserved W)VRQAPGKGLVWVS
R(CDR2 INSDGSST)SYADSVKGRFTISRDNAKNTLY(Conserved L)QMNSLRAEDTAVYY(Conserved C)(C
DR3 AR)
>IGHV3-NL1
QVQLVESGGGVVQPGGSLRLS(Conserved C)AAS(CDR1 GFTFSSYG)MH(Conserved W)VRQAPGKGLEWVS
V(CDR2 IYSGGSST)YYADSVKGRFTISRDNSKNTLY(Conserved L)QMNSLRAEDTAVYY(Conserved C)(C
DR3 AK)
>IGHV4-4
QVQLQESGPGLVKPPGTLSLT(Conserved C)AVS(CDR1 GGSISSSNW)WS(Conserved W)VRQPPGKGLEWI
GE(CDR2 IYHSGST)NYNPSLKSRVTISVDKSKNQFS(Conserved L)KLSSVTAADTAVYC(Conserved C)(C
DR3 AR)
>IGHV4-28
QVQLQESGPGLVKPSDTLSLT(Conserved C)AVS(CDR1 GYSISSSNW)WG(Conserved W)IRQPPGKGLEWI
GY(CDR2 IYYSGST)YYNPSLKSRVTMSVDTSKNQFS(Conserved L)KLSSVTAVDTAVYY(Conserved C)(C
DR3 AR)
>IGHV4-30-2
QLQLQESGSGLVKPSQTLSLT(Conserved C)AVS(CDR1 GGSISSGGYS)WS(Conserved W)IRQPPGKGLEW
IGY(CDR2 IYHSGST)YYNPSLKSRVTISVDRSKNQFS(Conserved L)KLSSVTAADTAVYY(Conserved C)(
CDR3 AR)
>IGHV4-30-4
QVQLQESGPGLVKPSQTLSLT(Conserved C)TVS(CDR1 GGSISSGDYY)WS(Conserved W)IRQPPGKGLEW
IGY(CDR2 IYYSGST)YYNPSLKSRVTISVDTSKNQFS(Conserved L)KLSSVTAADTAVYY(Conserved C)(
CDR3 AR)
>IGHV4-31
QVQLQESGPGLVKPSQTLSLT(Conserved C)TVS(CDR1 GGSISSGGYY)WS(Conserved W)IRQHPGKGLEW
IGY(CDR2 IYYSGST)YYNPSLKSLVTISVDTSKNQFS(Conserved L)KLSSVTAADTAVYY(Conserved C)(
CDR3 AR)
>IGHV4-34
QVQLQQWGAGLLKPSETLSLT(Conserved C)AVY(CDR1 GGSFSGYY)WS(Conserved W)IRQPPGKGLEWIG
E(CDR2 I)(Glycosylationsite N)(CDR2 HSGST)NYNPSLKSRVTISVDTSKNQFS(Conserved L)KLS
SVTAADTAVYY(Conserved C)(CDR3 AR)
>IGHV4-38-2
QVQLQESGPGLVKPSETLSLT(Conserved C)AVS(CDR1 GYSISSGYY)WG(Conserved W)IRQPPGKGLEWI
GS(CDR2 IYHSGST)YYNPSLKSRVTISVDTSKNQFS(Conserved L)KLSSVTAADTAVYY(Conserved C)(C
DR3 AR)
>IGHV4-39
QLQLQESGPGLVKPSETLSLT(Conserved C)TVS(CDR1 GGSISSSSYY)WG(Conserved W)IRQPPGKGLEW
IGS(CDR2 IYYSGST)YYNPSLKSRVTISVDTSKNQFS(Conserved L)KLSSVTAADTAVYY(Conserved C)(
CDR3 AR)
>IGHV4-59
QVQLQESGPGLVKPSETLSLT(Conserved C)TVS(CDR1 GGSISSYY)WS(Conserved W)IRQPPGKGLEWIG
Y(CDR2 IYYSGST)NYNPSLKSRVTISVDTSKNQFS(Conserved L)KLSSVTAADTAVYY(Conserved C)(CD
R3 AR)
>IGHV4-61
QVQLQESGPGLVKPSETLSLT(Conserved C)TVS(CDR1 GGSVSSGSYY)WS(Conserved W)IRQPPGKGLEW
IGY(CDR2 IYYSGST)NYNPSLKSRVTISVDTSKNQFS(Conserved L)KLSSVTAADTAVYY(Conserved C)(
CDR3 AR)
>IGHV5-10-1
EVQLVQSGAEVKKPGESLRIS(Conserved C)KGS(CDR1 GYSFTSYW)IS(Conserved W)VRQMPGKGLEWMG
R(CDR2 IDPSDSYT)(Glycosylationsite N)YSPSFQGHVTISADKSISTAY(Conserved L)QWSSLKASD
TAMYY(Conserved C)(CDR3 AR)
>IGHV5-51
EVQLVQSGAEVKKPGESLKIS(Conserved C)KGS(CDR1 GYSFTSYW)IG(Conserved W)VRQMPGKGLEWMG
I(CDR2 IYPGDSDT)RYSPSFQGQVTISADKSISTAY(Conserved L)QWSSLKASDTAMYY(Conserved C)(C
DR3 AR)
>IGHV6-1
QVQLQQSGPGLVKPSQTLSLT(Conserved C)AIS(CDR1 GDSVSSNSAA)WN(Conserved W)IRQSPSRGLEW
LGR(CDR2 TYYRSKWYN)DYAVSVKSRITINPDTSKNQFS(Conserved L)QLNSVTPEDTAVYY(Conserved C
)(CDR3 AR)
>IGHV7-4-1
QVQLVQSGSELKKPGASVKVS(Conserved C)KAS(CDR1 GYTFTSYA)MN(Conserved W)VRQAPGQGLEWMG
W(CDR2 INTNTGNP)TYAQGFTGRFVFSLDTSVSTAY(Conserved L)QICSLKAEDTAVYY(Conserved C)(C
DR3 AR)
