# Supplementary material for: A Handle on Mass Coincidence Errors in De Novo Sequencing of Antibodies by Bottom-up Proteomics
Source: J Proteome Res. 2024 Jun 27;23(8):3552–9. doi: 10.1021/acs.jproteome.4c00188 (PMC11301774; doi:10.1021/acs.jproteome.4c00188)
Supplement: Supplementary file 1 — pr4c00188_si_001.zip [file pr4c00188_si_001.zip › supplementary data/mass-based-benchmark/bin/templates/Homo_sapiens_IGKC,IGLC.fasta]

>IGKC
RTVAAPSVFIFPPSDEQLKSGTASVV(Conserved C)LLNNFYPREAKVQ(Conserved W)KVDNALQSGNSQESV
TEQDSKDSTYSLSST(Conserved L)TLSKADYEKHKVYA(Conserved C)EVTHQGLSSPVTKS(Conserved 
F)NRGEC
>IGLC2
GQPKAAPSVTLFPPSSEELQANKATLV(Conserved C)LISDFYPGAVTVA(Conserved W)KADSSPVKAGVETT
TPSKQSNNKYAASSY(Conserved L)SLTPEQWKSHRSYS(Conserved C)QVTHEGSTVEKT(Conserved V)
APTECS
>IGLC3
PKAAPSVTLFPPSSEELQANKATLV(Conserved C)LISDFYPGAVTVA(Conserved W)KADSSPVKAGVETTTP
SKQSNNKYAASSY(Conserved L)SLTPEQWKSHKSYS(Conserved C)QVTHEGSTVEKT(Conserved V)AP
TECS
>IGLC6
GQPKAAPSVTLFPPSSEELQANKATLV(Conserved C)LISDFYPGAVKVA(Conserved W)KADGSPVNTGVETT
TPSKQSNNKYAASSY(Conserved L)SLTPEQWKSHRSYS(Conserved C)QVTHEGSTVEKT(Conserved V)
APAECS
>IGLC7
GQPKAAPSVTLFPPSSEELQANKATLV(Conserved C)LVSDFYPGAVTVA(Conserved W)KADGSPVKVGVETT
KPSKQSNNKYAASSY(Conserved L)SLTPEQWKSHRSYS(Conserved C)RVTHEGSTVEKT(Conserved V)
APAECS
