# Supplementary material for: A Handle on Mass Coincidence Errors in De Novo Sequencing of Antibodies by Bottom-up Proteomics
Source: J Proteome Res. 2024 Jun 27;23(8):3552–9. doi: 10.1021/acs.jproteome.4c00188 (PMC11301774; doi:10.1021/acs.jproteome.4c00188)
Supplement: Supplementary file 1 — pr4c00188_si_001.zip [file pr4c00188_si_001.zip › supplementary data/mass-based-benchmark/bin/templates/Homo_sapiens_IGKJ,IGLJ.fasta]

>IGKJ1
(CDR3 WT)(Conserved FG)Q(Conserved G)TKVEIK
>IGKJ2
(CDR3 YT)(Conserved FG)Q(Conserved G)TKLEIK
>IGKJ3
(CDR3 FT)(Conserved FG)P(Conserved G)TKVDIK
>IGKJ4
(CDR3 LT)(Conserved FG)G(Conserved G)TKVEIK
>IGKJ5
(CDR3 IT)(Conserved FG)Q(Conserved G)TRLEIK
>IGLJ1
(CDR3 YV)(Conserved FG)T(Conserved G)TKVTVL
>IGLJ2 IGLJ3
(CDR3 VV)(Conserved FG)G(Conserved G)TKLTVL
>IGLJ6
(CDR3 NV)(Conserved FG)S(Conserved G)TKVTVL
>IGLJ7
(CDR3 AV)(Conserved FG)G(Conserved G)TQLTVL
