# Supplementary material for: A Handle on Mass Coincidence Errors in De Novo Sequencing of Antibodies by Bottom-up Proteomics
Source: J Proteome Res. 2024 Jun 27;23(8):3552–9. doi: 10.1021/acs.jproteome.4c00188 (PMC11301774; doi:10.1021/acs.jproteome.4c00188)
Supplement: Supplementary file 1 — pr4c00188_si_001.zip [file pr4c00188_si_001.zip › supplementary data/mass-based-benchmark/bin/templates/Homo_sapiens_IGKV,IGLV.fasta]

>IGKV1-5
DIQMTQSPSTLSASVGDRVTIT(Conserved C)RAS(CDR1 QSISSW)LA(Conserved W)YQQKPGKAPKLLIY
(CDR2 DAS)SLESGVPSRFSGSGSGTEFT(Conserved L)TISSLQPDDFATYY(Conserved C)(CDR3 QQYN
SYS)
>IGKV1-6
AIQMTQSPSSLSASVGDRVTIT(Conserved C)RAS(CDR1 QGIRND)LG(Conserved W)YQQKPGKAPKLLIY
(CDR2 AAS)SLQSGVPSRFSGSGSGTDFT(Conserved L)TISSLQPEDFATYY(Conserved C)(CDR3 LQDY
NYP)
>IGKV1-8
AIRMTQSPSSFSASTGDRVTIT(Conserved C)RAS(CDR1 QGISSY)LA(Conserved W)YQQKPGKAPKLLIY
(CDR2 AAS)TLQSGVPSRFSGSGSGTDFT(Conserved L)TISCLQSEDFATYY(Conserved C)(CDR3 QQYY
SYP)
>IGKV1-9
DIQLTQSPSFLSASVGDRVTIT(Conserved C)RAS(CDR1 QGISSY)LA(Conserved W)YQQKPGKAPKLLIY
(CDR2 AAS)TLQSGVPSRFSGSGSGTEFT(Conserved L)TISSLQPEDFATYY(Conserved C)(CDR3 QQLN
SYP)
>IGKV1-12 IGKV1D-12
DIQMTQSPSSVSASVGDRVTIT(Conserved C)RAS(CDR1 QGISSW)LA(Conserved W)YQQKPGKAPKLLIY
(CDR2 AAS)SLQSGVPSRFSGSGSGTDFT(Conserved L)TISSLQPEDFATYY(Conserved C)(CDR3 QQAN
SFP)
>IGKV1-16
DIQMTQSPSSLSASVGDRVTIT(Conserved C)RAS(CDR1 QGISNY)LA(Conserved W)FQQKPGKAPKSLIY
(CDR2 AAS)SLQSGVPSRFSGSGSGTDFT(Conserved L)TISSLQPEDFATYY(Conserved C)(CDR3 QQYN
SYP)
>IGKV1-17
DIQMTQSPSSLSASVGDRVTIT(Conserved C)RAS(CDR1 QGIRND)LG(Conserved W)YQQKPGKAPKRLIY
(CDR2 AAS)SLQSGVPSRFSGSGSGTEFT(Conserved L)TISSLQPEDFATYY(Conserved C)(CDR3 LQHN
SYP)
>IGKV1-27
DIQMTQSPSSLSASVGDRVTIT(Conserved C)RAS(CDR1 QGISNY)LA(Conserved W)YQQKPGKVPKLLIY
(CDR2 AAS)TLQSGVPSRFSGSGSGTDFT(Conserved L)TISSLQPEDVATYY(Conserved C)(CDR3 QKYN
SAP)
>IGKV1-33 IGKV1D-33
DIQMTQSPSSLSASVGDRVTIT(Conserved C)QAS(CDR1 QDISNY)LN(Conserved W)YQQKPGKAPKLLIY
(CDR2 DAS)NLETGVPSRFSGSGSGTDFT(Conserved F)TISSLQPEDIATYY(Conserved C)(CDR3 QQYD
NLP)
>IGKV1-39 IGKV1D-39
DIQMTQSPSSLSASVGDRVTIT(Conserved C)RAS(CDR1 QSISSY)LN(Conserved W)YQQKPGKAPKLLIY
(CDR2 AAS)SLQSGVPSRFSGSGSGTDFT(Conserved L)TISSLQPEDFATYY(Conserved C)(CDR3 QQSY
STP)
>IGKV1D-8
VIWMTQSPSLLSASTGDRVTIS(Conserved C)RMS(CDR1 QGISSY)LA(Conserved W)YQQKPGKAPELLIY
(CDR2 AAS)TLQSGVPSRFSGSGSGTDFT(Conserved L)TISCLQSEDFATYY(Conserved C)(CDR3 QQYY
SFP)
>IGKV1D-13
AIQLTQSPSSLSASVGDRVTIT(Conserved C)RAS(CDR1 QGISSA)LA(Conserved W)YQQKPGKAPKLLIY
(CDR2 DAS)SLESGVPSRFSGSGSGTDFT(Conserved L)TISSLQPEDFATYY(Conserved C)(CDR3 QQFN
NYP)
>IGKV1D-16
DIQMTQSPSSLSASVGDRVTIT(Conserved C)RAS(CDR1 QGISSW)LA(Conserved W)YQQKPEKAPKSLIY
(CDR2 AAS)SLQSGVPSRFSGSGSGTDFT(Conserved L)TISSLQPEDFATYY(Conserved C)(CDR3 QQYN
SYP)
>IGKV1D-17
NIQMTQSPSAMSASVGDRVTIT(Conserved C)RAR(CDR1 QGISNY)LA(Conserved W)FQQKPGKVPKHLIY
(CDR2 AAS)SLQSGVPSRFSGSGSGTEFT(Conserved L)TISSLQPEDFATYY(Conserved C)(CDR3 LQHN
SYP)
>IGKV1D-43
AIRMTQSPFSLSASVGDRVTIT(Conserved C)WAS(CDR1 QGISSY)LA(Conserved W)YQQKPAKAPKLFIY
(CDR2 YAS)SLQSGVPSRFSGSGSGTDYT(Conserved L)TISSLQPEDFATYY(Conserved C)(CDR3 QQYY
STP)
>IGKV1-NL1
DIQMTQSPSSLSASVGDRVTIT(Conserved C)RAS(CDR1 QGISNS)LA(Conserved W)YQQKPGKAPKLLLY
(CDR2 AAS)RLESGVPSRFSGSGSGTDYT(Conserved L)TISSLQPEDFATYY(Conserved C)(CDR3 QQYY
STP)
>IGKV2-24
DIVMTQTPLSSPVTLGQPASIS(Conserved C)RSS(CDR1 QSLVHSDGNTY)LS(Conserved W)LQQRPGQPP
RLLIY(CDR2 KIS)NRFSGVPDRFSGSGAGTDFT(Conserved L)KISRVEAEDVGVYY(Conserved C)(CDR3
 MQATQFP)
>IGKV2-28 IGKV2D-28
DIVMTQSPLSLPVTPGEPASIS(Conserved C)RSS(CDR1 QSLLHSNGYNY)LD(Conserved W)YLQKPGQSP
QLLIY(CDR2 LGS)NRASGVPDRFSGSGSGTDFT(Conserved L)KISRVEAEDVGVYY(Conserved C)(CDR3
 MQALQTP)
>IGKV2-30
DVVMTQSPLSLPVTLGQPASIS(Conserved C)RSS(CDR1 QSLVYSDGNTY)LN(Conserved W)FQQRPGQSP
RRLIY(CDR2 KVS)NRDSGVPDRFSGSGSGTDFT(Conserved L)KISRVEAEDVGVYY(Conserved C)(CDR3
 MQGTHWP)
>IGKV2-40 IGKV2D-40
DIVMTQTPLSLPVTPGEPASIS(Conserved C)RSS(CDR1 QSLLDSDDGNTY)LD(Conserved W)YLQKPGQS
PQLLIY(CDR2 TLS)YRASGVPDRFSGSGSGTDFT(Conserved L)KISRVEAEDVGVYY(Conserved C)(CDR
3 MQRIEFP)
>IGKV2D-26
EIVMTQTPLSLSITPGEQASIS(Conserved C)RSS(CDR1 QSLLHSDGYTY)LY(Conserved W)FLQKARPVS
TLLIY(CDR2 EVS)NRFSGVPDRFSGSGSGTDFT(Conserved L)KISRVEAEDFGVYY(Conserved C)(CDR3
 MQDAQDP)
>IGKV2D-29
DIVMTQTPLSLSVTPGQPASIS(Conserved C)KSS(CDR1 QSLLHSDGKTY)LY(Conserved W)YLQKPGQPP
QLLIY(CDR2 EVS)NRFSGVPDRFSGSGSGTDFT(Conserved L)KISRVEAEDVGVYY(Conserved C)(CDR3
 MQSIQLP)
>IGKV2D-30
DVVMTQSPLSLPVTLGQPASIS(Conserved C)RSS(CDR1 QSLVYSDGNTY)LN(Conserved W)FQQRPGQSP
RRLIY(CDR2 KVS)NWDSGVPDRFSGSGSGTDFT(Conserved L)KISRVEAEDVGVYY(Conserved C)(CDR3
 MQGTHWP)
>IGKV3-11
EIVLTQSPATLSLSPGERATLS(Conserved C)RAS(CDR1 QSVSSY)LA(Conserved W)YQQKPGQAPRLLIY
(CDR2 DAS)NRATGIPARFSGSGSGTDFT(Conserved L)TISSLEPEDFAVYY(Conserved C)(CDR3 QQRS
NWP)
>IGKV3-15 IGKV3D-15
EIVMTQSPATLSVSPGERATLS(Conserved C)RAS(CDR1 QSVSSN)LA(Conserved W)YQQKPGQAPRLLIY
(CDR2 GAS)TRATGIPARFSGSGSGTEFT(Conserved L)TISSLQSEDFAVYY(Conserved C)(CDR3 QQYN
NWP)
>IGKV3-20
EIVLTQSPGTLSLSPGERATLS(Conserved C)RAS(CDR1 QSVSSSY)LA(Conserved W)YQQKPGQAPRLLI
Y(CDR2 GAS)SRATGIPDRFSGSGSGTDFT(Conserved L)TISRLEPEDFAVYY(Conserved C)(CDR3 QQY
GSSP)
>IGKV3D-7
EIVMTQSPATLSLSPGERATLS(Conserved C)RAS(CDR1 QSVSSSY)LS(Conserved W)YQQKPGQAPRLLI
Y(CDR2 GAS)TRATGIPARFSGSGSGTDFT(Conserved L)TISSLQPEDFAVYY(Conserved C)(CDR3 QQD
YNLP)
>IGKV3D-11
EIVLTQSPATLSLSPGERATLS(Conserved C)RAS(CDR1 QGVSSY)LA(Conserved W)YQQKPGQAPRLLIY
(CDR2 DAS)NRATGIPARFSGSGPGTDFT(Conserved L)TISSLEPEDFAVYY(Conserved C)(CDR3 QQRS
NWH)
>IGKV3D-20
EIVLTQSPATLSLSPGERATLS(Conserved C)GAS(CDR1 QSVSSSY)LA(Conserved W)YQQKPGLAPRLLI
Y(CDR2 DAS)SRATGIPDRFSGSGSGTDFT(Conserved L)TISRLEPEDFAVYY(Conserved C)(CDR3 QQY
GSSP)
>IGKV4-1
DIVMTQSPDSLAVSLGERATIN(Conserved C)KSS(CDR1 QSVLYSSNNKNY)LA(Conserved W)YQQKPGQP
PKLLIY(CDR2 WAS)TRESGVPDRFSGSGSGTDFT(Conserved L)TISSLQAEDVAVYY(Conserved C)(CDR
3 QQYYSTP)
>IGKV5-2
ETTLTQSPAFMSATPGDKV(Glycosylationsite N)IS(Conserved C)KAS(CDR1 QDIDDD)MN(Conser
ved W)YQQKPGEAAIFIIQ(CDR2 EAT)TLVPGIPPRFSGSGYGTDFT(Conserved L)TINNIESEDAAYYF(Co
nserved C)(CDR3 LQHDNFP)
>IGKV6-21 IGKV6D-21
EIVLTQSPDFQSVTPKEKVTIT(Conserved C)RAS(CDR1 QSIGSS)LH(Conserved W)YQQKPDQSPKLLIK
(CDR2 YAS)QSFSGVPSRFSGSGSGTDFT(Conserved L)TINSLEAEDAATYY(Conserved C)(CDR3 HQSS
SLP)
>IGLV1-36
QSVLTQPPSVSEAPRQRVTIS(Conserved C)SGS(CDR1 SSNIGNNA)VN(Conserved W)YQQLPGKAPKLLI
Y(CDR2 YDD)LLPSGVSDRFSGSKSGTSAS(Conserved L)AISGLQSEDEADYY(Conserved C)(CDR3 AAW
DDSLNG)
>IGLV1-40
QSVLTQPPSVSGAPGQRVTIS(Conserved C)TGS(CDR1 SSNIGAGYD)VH(Conserved W)YQQLPGTAPKLL
IY(CDR2 GNS)NRPSGVPDRFSGSKSGTSAS(Conserved L)AITGLQAEDEADYY(Conserved C)(CDR3 QS
YDSSLSG)
>IGLV1-44
QSVLTQPPSASGTPGQRVTIS(Conserved C)SGS(CDR1 SSNIGSNT)VN(Conserved W)YQQLPGTAPKLLI
Y(CDR2 SNN)QRPSGVPDRFSGSKSGTSAS(Conserved L)AISGLQSEDEADYY(Conserved C)(CDR3 AAW
DDSLNG)
>IGLV1-47
QSVLTQPPSASGTPGQRVTIS(Conserved C)SGS(CDR1 SSNIGSNY)VY(Conserved W)YQQLPGTAPKLLI
Y(CDR2 RNN)QRPSGVPDRFSGSKSGTSAS(Conserved L)AISGLRSEDEADYY(Conserved C)(CDR3 AAW
DDSLSG)
>IGLV1-51
QSVLTQPPSVSAAPGQKVTIS(Conserved C)SGS(CDR1 SSNIGNNY)VS(Conserved W)YQQLPGTAPKLLI
Y(CDR2 DNN)KRPSGIPDRFSGSKSGTSAT(Conserved L)GITGLQTGDEADYY(Conserved C)(CDR3 GTW
DSSLSA)
>IGLV2-8
QSALTQPPSASGSPGQSVTIS(Conserved C)TGT(CDR1 SSDVGGYNY)VS(Conserved W)YQQHPGKAPKLM
IY(CDR2 EVS)KRPSGVPDRFSGSKSGNTAS(Conserved L)TVSGLQAEDEADYY(Conserved C)(CDR3 SS
YAGSNNF)
>IGLV2-11
QSALTQPRSVSGSPGQSVTIS(Conserved C)TGT(CDR1 SSDVGGYNY)VS(Conserved W)YQQHPGKAPKLM
IY(CDR2 DVS)KRPSGVPDRFSGSKSGNTAS(Conserved L)TISGLQAEDEADYY(Conserved C)(CDR3 CS
YAGSYTF)
>IGLV2-14
QSALTQPASVSGSPGQSITIS(Conserved C)TGT(CDR1 SSDVGGYNY)VS(Conserved W)YQQHPGKAPKLM
IY(CDR2 EVS)NRPSGVSNRFSGSKSGNTAS(Conserved L)TISGLQAEDEADYY(Conserved C)(CDR3 SS
YTSSSTL)
>IGLV2-18
QSALTQPPSVSGSPGQSVTIS(Conserved C)TGT(CDR1 SSDVGSYNR)VS(Conserved W)YQQPPGTAPKLM
IY(CDR2 EVS)NRPSGVPDRFSGSKSGNTAS(Conserved L)TISGLQAEDEADYY(Conserved C)(CDR3 SL
YTSSSTF)
>IGLV2-23
QSALTQPASVSGSPGQSITIS(Conserved C)TGT(CDR1 SSDVGSYNL)VS(Conserved W)YQQHPGKAPKLM
IY(CDR2 EGS)KRPSGVSNRFSGSKSGNTAS(Conserved L)TISGLQAEDEADYY(Conserved C)(CDR3 CS
YAGSSTL)
>IGLV3-1
SYELTQPPSVSVSPGQTASIT(Conserved C)SGD(CDR1 KLGDKY)AC(Conserved W)YQQKPGQSPVLVIY(
CDR2 QDS)KRPSGIPERFSGSNSGNTAT(Conserved L)TISGTQAMDEADYY(Conserved C)(CDR3 QAWDS
STA)
>IGLV3-9
SYELTQPLSVSVALGQTARIT(Conserved C)GGN(CDR1 NIGSKN)VH(Conserved W)YQQKPGQAPVLVIY(
CDR2 RDS)NRPSGIPERFSGSNSGNTAT(Conserved L)TISRAQAGDEADYY(Conserved C)(CDR3 QVWDS
STA)
>IGLV3-10
SYELTQPPSVSVSPGQTARIT(Conserved C)SGD(CDR1 ALPKKY)AY(Conserved W)YQQKSGQAPVLVIY(
CDR2 EDS)KRPSGIPERFSGSSSGTMAT(Conserved L)TISGAQVEDEADYY(Conserved C)(CDR3 YSTDS
SGNH)
>IGLV3-16
SYELTQPPSVSVSLGQMARIT(Conserved C)SGE(CDR1 ALPKKY)AY(Conserved W)YQQKPGQFPVLVIY(
CDR2 KDS)ERPSGIPERFSGSSSGTIVT(Conserved L)TISGVQAEDEADYY(Conserved C)(CDR3 LSADS
SGTY)
>IGLV3-19
SSELTQDPAVSVALGQTVRIT(Conserved C)QGD(CDR1 SLRSYY)AS(Conserved W)YQQKPGQAPVLVIY(
CDR2 GKN)NRPSGIPDRFSGSSSGNTAS(Conserved L)TITGAQAEDEADYY(Conserved C)(CDR3 NSRDS
SGNH)
>IGLV3-21
SYVLTQPPSVSVAPGKTARIT(Conserved C)GGN(CDR1 NIGSKS)VH(Conserved W)YQQKPGQAPVLVIY(
CDR2 YDS)DRPSGIPERFSGSNSGNTAT(Conserved L)TISRVEAGDEADYY(Conserved C)(CDR3 QVWDS
SSDH)
>IGLV3-22
SYELTQLPSVSVSPGQTARIT(Conserved C)SGD(CDR1 VLGENY)AD(Conserved W)YQQKPGQAPELVIY(
CDR2 EDS)ERYPGIPERFSGSTSG(Glycosylationsite N)TTT(Conserved L)TISRVLTEDEADYY(Con
served C)(CDR3 LSGDEDN)
>IGLV3-25
SYELMQPPSVSVSPGQTARIT(Conserved C)SGD(CDR1 ALPKQY)AY(Conserved W)YQQKPGQAPVLVIY(
CDR2 KDS)ERPSGIPERFSGSSSGTTVT(Conserved L)TISGVQAEDEADYY(Conserved C)(CDR3 QSADS
SGTY)
>IGLV3-27
SYELTQPSSVSVSPGQTARIT(Conserved C)SGD(CDR1 VLAKKY)AR(Conserved W)FQQKPGQAPVLVIY(
CDR2 KDS)ERPSGIPERFSGSSSGTTVT(Conserved L)TISGAQVEDEADYY(Conserved C)(CDR3 YSAAD
NN)
>IGLV4-60
QPVLTQSSSASASLGSSVKLT(Conserved C)TLS(CDR1 SGHSSYI)IA(Conserved W)HQQQPGKAPRYLMK
(CDR2 LEGSGSY)NKGSGVPDRFSGSSSGADRY(Conserved L)TISNLQLEDEADYY(Conserved C)(CDR3 
ETWDSNT)
>IGLV4-69
QLVLTQSPSASASLGASVKLT(Conserved C)TLS(CDR1 SGHSSYA)IA(Conserved W)HQQQPEKGPRYLMK
(CDR2 LNSDGSH)SKGDGIPDRFSGSSSGAERY(Conserved L)TISSLQSEDEADYY(Conserved C)(CDR3 
QTWGTGI)
>IGLV5-37
QPVLTQPPSSSASPGESARLT(Conserved C)TLP(CDR1 SDINVGSYN)IY(Conserved W)YQQKPGSPPRYL
LY(CDR2 YYSDSDK)GQGSGVPSRFSGSKDASANTGI(Conserved L)LISGLQSEDEADYY(Conserved C)(C
DR3 MIWPS)(Glycosylationsite N)(CDR3 AS)
>IGLV5-39
QPVLTQPTSLSASPGASARFT(Conserved C)TLR(CDR1 SGINVGTYR)IY(Conserved W)YQQKPGSLPRYL
LR(CDR2 YKSDSDK)QQGSGVPSRFSGSKDASTNAGL(Conserved L)LISGLQSEDEADYY(Conserved C)(C
DR3 AIWYSSTS)
>IGLV5-45
QAVLTQPASLSASPGASASLT(Conserved C)TLR(CDR1 SGINVGTYR)IY(Conserved W)YQQKPGSPPQYL
LR(CDR2 YKSDSDK)QQGSGVPSRFSGSKDASANAGI(Conserved L)LISGLQSEDEADYY(Conserved C)(C
DR3 MIWHSSAS)
>IGLV5-52
QPVLTQPSSHSASSGASVRLT(Conserved C)MLS(CDR1 SGFSVGDFW)IR(Conserved W)YQQKPGNPPRYL
LY(CDR2 YHSDSNK)GQGSGVPSRFSGSNDASANAGI(Conserved L)RISGLQPEDEADYY(Conserved C)(C
DR3 GTWHSNSKT)
>IGLV6-57
NFMLTQPHSVSESPGKTVTIS(Conserved C)TRS(CDR1 SGSIASNY)VQ(Conserved W)YQQRPGSSPTTVI
Y(CDR2 EDN)QRPSGVPDRFSGSIDSSSNSAS(Conserved L)TISGLKTEDEADYY(Conserved C)(CDR3 Q
SYDSSN)
>IGLV7-43
QTVVTQEPSLTVSPGGTVTLT(Conserved C)ASS(CDR1 TGAVTSGYY)PN(Conserved W)FQQKPGQAPRAL
IY(CDR2 STS)NKHSWTPARFSGSLLGGKAA(Conserved L)TLSGVQPEDEAEYY(Conserved C)(CDR3 LL
YYGGAQ)
>IGLV7-46
QAVVTQEPSLTVSPGGTVTLT(Conserved C)GSS(CDR1 TGAVTSGHY)PY(Conserved W)FQQKPGQAPRTL
IY(CDR2 DTS)NKHSWTPARFSGSLLGGKAA(Conserved L)TLSGAQPEDEAEYY(Conserved C)(CDR3 LL
SYSGAR)
>IGLV8-61
QTVVTQEPSFSVSPGGTVTLT(Conserved C)GLS(CDR1 SGSVSTSYY)PS(Conserved W)YQQTPGQAPRTL
IY(CDR2 STN)TRSSGVPDRFSGSILGNKAA(Conserved L)TITGAQADDESDYY(Conserved C)(CDR3 VL
YMGSGI)
>IGLV10-54
QAGLTQPPSVSKGLRQTATLT(Conserved C)TGN(CDR1 SNNVGNQG)AA(Conserved W)LQQHQGHPPKLLS
Y(CDR2 RNN)NRPSGISERLSASRSGNTAS(Conserved L)TITGLQPEDEADYY(Conserved C)(CDR3 SAW
DSSLSA)
