# Supplementary material for: A Handle on Mass Coincidence Errors in De Novo Sequencing of Antibodies by Bottom-up Proteomics
Source: J Proteome Res. 2024 Jun 27;23(8):3552–9. doi: 10.1021/acs.jproteome.4c00188 (PMC11301774; doi:10.1021/acs.jproteome.4c00188)
Supplement: Supplementary file 1 — pr4c00188_si_001.zip [file pr4c00188_si_001.zip › supplementary data/mass-based-benchmark/bin/templates/Macaca_mulatta_IGHC.fasta]

>IGHA
PTKPKVFPLSLEGTQSDNVVVACLVQGFFPQKPLNVTWSKSGAGVTVINFPPRQDASGGLYTTSSQLTLPAAQCPASESVTCHVEHYTNPRQDVAVPCR
CDKPRLSLRRPALEDLLLGSEANLTCTLTGLRDPSGATFTWTPSSGKNAVQQSPEHDPCGCYSVSSVLPGCAEPWNNRVTFTCTAEHPELETQLTATISKS
GNTFRPEVHLLPPPSEELALNELVTLTCLARGFSPEDVLVRWLKGTEQLPRDKYLTWESRKEPSQGTTTFAVTSILRVAAEDWKKGDTFSCMVGHEALPLAFTQKTIDRLA
VPPPKCPSLK
>IGHD
DVFPIISACQLPKDNSPVVLACLITGYNPKSVTVTWHLGTQIQNQIMFPETEREGSYTTSSQLAPTPPLSQQHQGEYKCTVKHTPSDTSKEKTFRWP
ECPSHTQPLGVYLLPPALQDLWFQDKVTFTCFVVGSDLQDAHLSWEVAGKVPKGGMEEGPLEQHSNGSQSQHSRLALPRSLWNAGTSVTCTLNHPSLPSQKLMALREP
AAQAPVRLSLNLLASSDPPEAASWLLCEVSDFSPPNILLMWLENQREVNTSWFATTHPTPQPGSTMFWAWSVLRVPGPTSPQPATYTCVVSHEDSRTLLNASRSLEVS
ESPKAQYPSVPTVQPQAEGGLSKATRPPATNRNTGRREKEDEEEKEQQEGETKTP
>IGHE
ASIQSPFVFPLIPCCKHIASNATSVTLGCLATGYFPEPVMVTWDAGSLNRSTMTLPATTFTPSGHYATISLLTVSGAWAKETFTCHVVHTPSSADKEVNKTFG
VCSRNFTPPTVKILQSSCDDDGHFPPTIQLLCLISGYTPGAINVTWLENGQVMKVNSPTPPATQEGELASTQSEFTLAQKHWLSDRTYTCQVTYQGTTYNDSTKKCA
DSNPRGVSAYLSRPSPFDLFISKSPTITCLVVDLAPSKETVNLTWSRASGKPVPHIPATEKKQQRNGTLTVTSILPVVTQDWIEGETYQCRVTHPHLPRALVRSMTKTS
GPRAAPEVYVFATPEKLESRDKRTLACLIQNFMPEDISVQWLHSDVQLPDARHSVTQPRKTKGSGFFVFSRLEVTKAEWEQKDEFICRAVHEAASPSWIVQQAVSVNP
>IGHG1
ASTKGPSVFPLAPSSRSTSESTAALGCLVKDYFPEPVTVSWNSGSLTSGVHTFPAVLQSSGLYSLSSVVTVPSSSLGTQTYVCNVNHKPSNTKVDKRV
APELLGGPSVFLFPPKPKDTLMISRTPEVTCVVVDVSQEDPDVKFNWYVNGAEVHHAQTKPRETQYNSTYRVVSVLTVTHQDWLNGKEYTCKVSNKALPAPIQKTISKDK
GQPREPQVYTLPPSREELTKNQVSLTCLVKGFYPSDIVVEWESSGQPENTYKTTPPVLDSDGSYFLYSKLTVDKSRWQQGNVFSCSVMHEALHNHYTQKSLSVSP
EIKTCGGGSKPPTCPPCP
>IGHG2
SVFPLASCSRSTSQSTAALGCLVKDYFPEPVTVSWNSGALTSGVHTFQAVLQSSGLYSLSSVVTVPSSSLGTQTYVCNVVHEPSNTKVDKTV
AELLGGPSVFLFPPKPKDTLMISRTPEVTCVVVDVSQEEPDVKFNWYVDGVEVHNAQTKPREEQFNSTYRVVSVLTVTHQDWLNGKEYTCKVSNKALPAPRQKTVSKTK
GQPREPQVYTLPPPREELTKNQVSLTCLVKGFYPSDIVVEWASNGQPENTYKTTPPVLDSDGSYFLYSKLTVDKSRWQQGNTFSCSVMHEA
GLPCRSTCPPCP
>IGHG3
SVFPLASCSRSTSQSTAALGCLVKDYFPEPVTVSWNSGALTSGVHTFPAVLQSSGLYSLSSVVTVPSSSLGTQTYVCNVVHEPSNTKVDKRV
APELLGGPSVFLFPPKPKDTLMISRTPEVTCVVVDVSQEDPEVQFNWYVDGAEVHHAQTKPRERQFNSTYRVVSVLTVTHQDWLNGKEYTCKVSNKGLPAPIEKTISKAK
GQPREPQVYILPPPQEELTKNQVSLTCLVTGFYPSDIAVEWESNGQPENTYKTTPPVLDSDGSYFLYSKLTVDKSRWQQGNTFSCSVMHEA
EFTPPCGDTTPPCPPCP
>IGHG4
SVFPLASSSRSTSESTAALGCLVKDYFPEPVTVSWNSGALTSGVHTFPAVLQSSGLYSLSSVVTVPSSSLGTQTYVCNVVHEPSNTKVDKRV
APELLGGPSVFLFPPKPKDTLMISRTPEVTCVVVDVSQEDPEVQFNWYVDGVEVHNAQTKPRERQFNSTYRVVSVLTVTHQDWLNGKEYTCKVSNKGLPAPIEKTISKAK
GQPREPQVYILPPPQEELTKNQVSLTCLVTGFYPSDIAVEWESNGQPENTYKTTPPVLDSDGSYLLYSKLTVNKSRWQPGNIFTCSVMHEA
EFTPPCPPCP
>IGHM
GSASAPTLFPLVSCENAPLDTNEVAVGCLAQDFLPDSITFSWKFKNNSNISKGVWGFPSVLRGGKYAATSQVLLASKDVMQGTDEHVVCKVQHPNGNKEQNVPLP
VLAERPPNVSVFVPPRDGFVGNPRESKLICQATGFSPRQIEVSWLREGKQVGSGITTDRVEAEAKESGPTTFKVTSTLTVSERDWLSQSVFTCRVDHRGLTFQKNVSSVCGP
NPDTAIRVFAIPPSFASIFLTKSTKLTCLVTDLATYDSVTITWTRQNGEALKTHTNISESHPNGTFSAVGEASICEDDWNSGERFRCTVTHTDLPSPLKQTISRPK
GVAMHRPDVYLLPPAREQLNLRESATITCLVTGFSPADIFVQWMQRGQPLSPEKYVTSAPMPEPQAPGRYFAHSILTVSEEDWNTGETYTCVVAHEALPNRVTERTVDKST
