# Supplementary material for: A Handle on Mass Coincidence Errors in De Novo Sequencing of Antibodies by Bottom-up Proteomics
Source: J Proteome Res. 2024 Jun 27;23(8):3552–9. doi: 10.1021/acs.jproteome.4c00188 (PMC11301774; doi:10.1021/acs.jproteome.4c00188)
Supplement: Supplementary file 1 — pr4c00188_si_001.zip [file pr4c00188_si_001.zip › supplementary data/mass-based-benchmark/bin/templates/Mus_musculus_IGHV.fasta]

>IGHV1-4
QVQLQQSGAELARPGASVKMS(Conserved C)KAS(CDR1 GYTFTSYT)MH(Conserved W)VKQRPGQGLEWIG
Y(CDR2 INPSSGYT)KYNQKFKDKATLTADKSSSTAY(Conserved M)QLSSLTSEDSAVYY(Conserved C)(C
DR3 AR)
>IGHV1-5
EVQLQQSGTVLARPGASVKMS(Conserved C)KTS(CDR1 GYTFTSYW)MH(Conserved W)VKQRPGQGLEWIG
A(CDR2 IYPGNSDT)SYNQKFKGKAKLTAVTSASTAY(Conserved M)ELSSLTNEDSAVYY(Conserved C)(C
DR3 TR)
>IGHV1-7
QVQLQQSGAELAKPGASVKLS(Conserved C)KAS(CDR1 GYTFTSYW)MH(Conserved W)VKQRPGQGLEWIG
Y(CDR2 INPSSGYT)KYNQKFKDKATLTADKSSSTAY(Conserved M)QLSSLTYEDSAVYY(Conserved C)(C
DR3 AR)
>IGHV1-9
QVQLQQSGAELMKPGASVKLS(Conserved C)KAT(CDR1 GYTFTGYW)IE(Conserved W)VKQRPGHGLEWIG
E(CDR2 ILPGSGST)NYNEKFKGKATFTADTSSNTAY(Conserved M)QLSSLTTEDSAIYY(Conserved C)(C
DR3 AR)
>IGHV1-11
QIQLQQSGAELASPGASVTLS(Conserved C)KAS(CDR1 GYTFTDHI)MN(Conserved W)VKKRPGQGLEWIG
R(CDR2 IYPVSGET)NYNQKFMGKATFSVDRSSSTVY(Conserved M)VLNSLTSEDPAVYY(Conserved C)(C
DR3 GR)
>IGHV1-12
QAYLQQSGAELVRPGASVKMS(Conserved C)KAS(CDR1 GYTFTSYN)MH(Conserved W)VKQTPRQGLEWIG
A(CDR2 IYPGNGDT)SYNQKFKGKATLTVDKSSSTAY(Conserved M)QLSSLTSEDSAVYF(Conserved C)(C
DR3 AR)
>IGHV1-15
QVQLQQSGAELVRPGASVTLS(Conserved C)KAS(CDR1 GYTFTDYE)MH(Conserved W)VKQTPVHGLEWIG
A(CDR2 IDPETGGT)AYNQKFKGKAILTADKSSSTAY(Conserved M)ELRSLTSEDSAVYY(Conserved C)(C
DR3 TR)
>IGHV1-18
EVQLQQSGPELVKPGASVKIP(Conserved C)KAS(CDR1 GYTFTDYN)MD(Conserved W)VKQSHGKSLEWIG
D(CDR2 INPNNGGT)IYNQKFKGKATLTVDKSSSTAY(Conserved M)ELRSLTSEDTAVYY(Conserved C)(C
DR3 AR)
>IGHV1-19
EVQLQQSGPVLVKPGASVKMS(Conserved C)KAS(CDR1 GYTFTDYY)MN(Conserved W)VKQSHGKSLEWIG
V(CDR2 INPYNGGT)SYNQKFKGKATLTVDKSSSTAY(Conserved M)ELNSLTSEDSAVYY(Conserved C)(C
DR3 AR)
>IGHV1-20
EVQLQQSGPELVKPGDSVKIS(Conserved C)KAS(CDR1 GYSFTGYF)MN(Conserved W)VMQSHGKSLEWIG
R(CDR2 INPYNGDT)FYNQKFKGKATLTVDKSSSTAH(Conserved M)ELRSLTSEDSAVYY(Conserved C)(C
DR3 AR)
>IGHV1-22
EVQLQQSGPELVKPGASVKMS(Conserved C)KAS(CDR1 GYTFTDYN)MH(Conserved W)VKQSHGKSLEWIG
Y(CDR2 INPNNGGT)SYNQKFKGKATLTV(Glycosylationsite N)KSSSTAY(Conserved M)ELRSLTSED
SAVYY(Conserved C)(CDR3 AR)
>IGHV1-26
EVQLQQSGPELVKPGASVKIS(Conserved C)KAS(CDR1 GYTFTDYY)MN(Conserved W)VKQSHGKSLEWIG
D(CDR2 INPNNGGT)SYNQKFKGKATLTVDKSSSTAY(Conserved M)ELRSLTSEDSAVYY(Conserved C)(C
DR3 AR)
>IGHV1-31
EVQLQQSGPELVKPGASVKIS(Conserved C)KAS(CDR1 GYSFTGYY)MH(Conserved W)VKQSHGNILDWIG
Y(CDR2 IYPYNGVS)SYNQKFKGKATLTVDKSSSTAY(Conserved M)ELRSLTSEDSAVYY(Conserved C)(C
DR3 AR)
>IGHV1-34
EVQLQQSGPELVKPGASVKMS(Conserved C)KAS(CDR1 GYTFTDYY)MH(Conserved W)VKQSHGKSLEWIG
Y(CDR2 IYPNNGGN)GYNQKFKGKATLTVDKSSSTAY(Conserved M)ELRSLTSEDSAVYY(Conserved C)(C
DR3 AR)
>IGHV1-36
EVQLQQSGPVLVKPGPSVKIS(Conserved C)KAS(CDR1 GFTFTDYY)MH(Conserved W)VKQSHGKSLEWIG
L(CDR2 VYPYNGGT)SYNQKFKGKATLTVDTSSSTAY(Conserved M)ELNSLTSEDSAVYY(Conserved C)(C
DR3 AR)
>IGHV1-37
EVQLQQSGPELVKPGASVKIS(Conserved C)KAS(CDR1 GYSFTGYF)MN(Conserved W)VKQSHGKSLEWIG
R(CDR2 INPYNGDT)FYNQKFKGKATLTVDKSSSTAH(Conserved M)ELLSLTSEDFAVYY(Conserved C)(C
DR3 AR)
>IGHV1-39
EFQLQQSGPELVKPGASVKIS(Conserved C)KAS(CDR1 GYSFTDYN)MN(Conserved W)VKQSNGKSLEWIG
V(CDR2 INPNYGTT)SYNQKFKGKATLTVDQSSSTAY(Conserved M)QLNSLTSEDSAVYY(Conserved C)(C
DR3 AR)
>IGHV1-42
EVQLQQSGPELVKPGASVKIS(Conserved C)KAS(CDR1 GYSFTGYY)MN(Conserved W)VKQSPEKSLEWIG
E(CDR2 INPSTGGT)TYNQKFKAKATLTVDKSSSTAY(Conserved M)QLKSLTSEDSAVYY(Conserved C)(C
DR3 AR)
>IGHV1-43
EVKLQQSGPELVKPGASVKIS(Conserved C)KAS(CDR1 GYSFTGYY)MH(Conserved W)VKQSSEKSLEWIG
E(CDR2 INPSTGGT)SYNQKFKGKATLTVDKSSSTAY(Conserved M)QLKSLTSEDSAVYY(Conserved C)(C
DR3 AR)
>IGHV1-47
QVQLQQSGAELVKPGASVKMS(Conserved C)KAS(CDR1 GYTFTTYP)IE(Conserved W)MKQNHGKSLEWIG
N(CDR2 FHPYNDDT)KYNEKFKGKATLTVEKSSSTVY(Conserved L)ELSRLTSDDSAVYY(Conserved C)(C
DR3 AR)
>IGHV1-49
QRELQQSGAELVRPGSSVKLS(Conserved C)KDS(CDR1 YFAFMASA)MH(Conserved W)VKQRPGHGLEWIG
S(CDR2 FTMYSDAT)EYSENFKGKATLTA(Glycosylationsite N)TSSSTAY(Conserved M)ELSSLTSED
SAVYY(Conserved C)(CDR3 AR)
>IGHV1-50
QVQLQQPGAELVKPGASVKLS(Conserved C)KAS(CDR1 GYTFTSYW)MQ(Conserved W)VKQRPGQGLEWIG
E(CDR2 IDPSDSYT)NYNQKFKGKATLTVDTSSSTAY(Conserved M)QLSSLTSEDSAVYY(Conserved C)(C
DR3 AR)
>IGHV1-52
QVQLQQPGAELVRPGSSVKLS(Conserved C)KAS(CDR1 GYTFTSYW)MH(Conserved W)VKQRPIQGLEWIG
N(CDR2 IDPSDSET)HYNQKFKDKATLTVDKSSSTAY(Conserved M)QLSSLTSEDSAVYY(Conserved C)(C
DR3 AR)
>IGHV1-53
QVQLQQPGTELVKPGASVKLS(Conserved C)KAS(CDR1 GYTFTSYW)MH(Conserved W)VKQRPGQGLEWIG
N(CDR2 INPSNGGT)NYNEKFKSKATLTVDKSSSTAY(Conserved M)QLSSLTSEDSAVYY(Conserved C)(C
DR3 AR)
>IGHV1-54
QVQLQQSGAELVRPGTSVKVS(Conserved C)KAS(CDR1 GYAFTNYL)IE(Conserved W)VKQRPGQGLEWIG
V(CDR2 INPGSGGT)NYNEKFKGKATLTADKSSSTAY(Conserved M)QLSSLTSEDSAVYF(Conserved C)(C
DR3 AR)
>IGHV1-55
QVQLQQPGAELVKPGASVKMS(Conserved C)KAS(CDR1 GYTFTSYW)IT(Conserved W)VKQRPGQGLEWIG
D(CDR2 IYPGSGST)NYNEKFKSKATLTVDTSSSTAY(Conserved M)QLSSLTSEDSAVYY(Conserved C)(C
DR3 AR)
>IGHV1-56
QVQLQQSGPELVRPGASVKIS(Conserved C)KAP(CDR1 GYTFTSHW)MQ(Conserved W)VRQRPGQGLEWIG
E(CDR2 IFPGSGST)YYNEKFKGKATLTVDTSSSTAY(Conserved M)QLSSLTSEDSAVYF(Conserved C)(C
DR3 AR)
>IGHV1-58
EVQLQQSGAELVRPGSSVKMS(Conserved C)KTS(CDR1 GYTFTSYG)IN(Conserved W)VKQRPGQGLEWIG
Y(CDR2 IYIGNGYT)EYNEKFKGKATLTSDTSSSTAY(Conserved M)QLSSLTSEDSAIYF(Conserved C)(C
DR3 AR)
>IGHV1-59
QVQLQQPGAELVRPGTSVKLS(Conserved C)KAS(CDR1 GYTFTSYW)MH(Conserved W)VKQRPGQGLEWIG
V(CDR2 IDPSDSYT)NYNQKFKGKATLTVDTSSSTAY(Conserved M)QLSSLTSEDSAVYY(Conserved C)(C
DR3 AR)
>IGHV1-61
QVQLQQPGAELVRPGSSVKLS(Conserved C)KAS(CDR1 GYTFTSYW)MD(Conserved W)VKQRPGQGLEWIG
N(CDR2 IYPSDSET)HYNQKFKDKATLTVDKSSSTAY(Conserved M)QLSSLTSEDSAVYY(Conserved C)(C
DR3 AR)
>IGHV1-62-1
QVQLQQSGAELVRPGASVKLS(Conserved C)KAS(CDR1 GYTFTSYW)MQ(Conserved W)VKQRPGQGLEWIG
E(CDR2 IFPGSGST)YYNEKFKGKATLTVDTSSSTAY(Conserved M)QLSSLTAENSAIYL(Conserved C)(C
DR3 KE)
>IGHV1-62-2 IGHV1-71
QVQLQQSGAELVKPGASVKLS(Conserved C)KAS(CDR1 GYTFTEYT)IH(Conserved W)VKQRSGQGLEWIG
W(CDR2 FYPGSGSI)KYNEKFKDKATLTADKSSSTVY(Conserved M)ELSRLTSEDSAVYF(Conserved C)(C
DR3 ARHE)
>IGHV1-63
QVQLQQSGAELVRPGTSVKMS(Conserved C)KAS(CDR1 GYTFTNYW)IG(Conserved W)AKQRPGHGLEWIG
D(CDR2 IYPGGGYT)NYNEKFKGKATLTADKSSSTAY(Conserved M)QFSSLTSEDSAIYY(Conserved C)(C
DR3 AR)
>IGHV1-64
QVQLQQPGAELVKPGASVKLS(Conserved C)KAS(CDR1 GYTFTSYW)MH(Conserved W)VKQRPGQGLEWIG
M(CDR2 IHPNSGST)NYNEKFKSKATLTVDKSSSTAY(Conserved M)QLSSLTSEDSAVYY(Conserved C)(C
DR3 AR)
>IGHV1-66
QVQLQQSGPELVKPGASVKIS(Conserved C)KAS(CDR1 GYSFTSYY)IH(Conserved W)VKQRPGQGLEWIG
W(CDR2 IYPGSGNT)KYNEKFKGKATLTADTSSSTAY(Conserved M)QLSSLTSEDSAVYY(Conserved C)(C
DR3 AR)
>IGHV1-69
QVQLQQPGAELVMPGASVKLS(Conserved C)KAS(CDR1 GYTFTSYW)MH(Conserved W)VKQRPGQGLEWIG
E(CDR2 IDPSDSYT)NYNQKFKGKSTLTVDKSSSTAY(Conserved M)QLSSLTSEDSAVYY(Conserved C)(C
DR3 AR)
>IGHV1-72
QVQLQQPGAELVKPGASVKLS(Conserved C)KAS(CDR1 GYTFTSYW)MH(Conserved W)VKQRPGRGLEWIG
R(CDR2 IDPNSGGT)KYNEKFKSKATLTVDKPSSTAY(Conserved M)QLSSLTSEDSAVYY(Conserved C)(C
DR3 AR)
>IGHV1-74
QVQLQQPGAELVKPGASVKVS(Conserved C)KAS(CDR1 GYTFTSYW)MH(Conserved W)VKQRPGQGLEWIG
R(CDR2 IHPSDSDT)NYNQKFKGKATLTVDKSSSTAY(Conserved M)QLSSLTSEDSAVYY(Conserved C)(C
DR3 AI)
>IGHV1-75
QVQLQQSGPELVKPGASVKIS(Conserved C)KAS(CDR1 GYTFTDYY)IN(Conserved W)VKQRPGQGLEWIG
W(CDR2 IFPGSGST)YYNEKFKGKATLTVDKSSSTAY(Conserved M)LLSSLTSEDSAVYF(Conserved C)(C
DR3 AR)
>IGHV1-76
QVQLKQSGAELVRPGASVKLS(Conserved C)KAS(CDR1 GYTFTDYY)IN(Conserved W)VKQRPGQGLEWIA
R(CDR2 IYPGSGNT)YYNEKFKGKATLTAEKSSSTAY(Conserved M)QLSSLTSEDSAVYF(Conserved C)(C
DR3 AR)
>IGHV1-77
QVQLKQSGAELVKPGASVKIS(Conserved C)KAS(CDR1 GYTFTDYY)IN(Conserved W)VKQRPGQGLEWIG
K(CDR2 IGPGSGST)YYNEKFKGKATLTADKSSSTAY(Conserved M)QLSSLTSEDSAVYF(Conserved C)(C
DR3 AR)
>IGHV1-78
QVQLQQSDAELVKPGASVKIS(Conserved C)KVS(CDR1 GYTFTDHT)IH(Conserved W)MKQRPEQGLEWIG
Y(CDR2 IYPRDGST)KYNEKFKGKATLTADKSSSTAY(Conserved M)QLNSLTSEDSAVYF(Conserved C)(C
DR3 AR)
>IGHV1-80
QVQLQQSGAELVKPGASVKIS(Conserved C)KAS(CDR1 GYAFSSYW)MN(Conserved W)VKQRPGKGLEWIG
Q(CDR2 IYPGDGDT)NYNGKFKGKATLTADKSSSTAY(Conserved M)QLSSLTSEDSAVYF(Conserved C)(C
DR3 AR)
>IGHV1-81
QVQLQQSGAELARPGASVKLS(Conserved C)KAS(CDR1 GYTFTSYG)IS(Conserved W)VKQRTGQGLEWIG
E(CDR2 IYPRSGNT)YYNEKFKGKATLTADKSSSTAY(Conserved M)ELRSLTSEDSAVYF(Conserved C)(C
DR3 AR)
>IGHV1-82
QVQLQQSGPELVKPGASVKIS(Conserved C)KAS(CDR1 GYAFSSSW)MN(Conserved W)VKQRPGKGLEWIG
R(CDR2 IYPGDGDT)NYNGKFKGKATLTADKSSSTAY(Conserved M)QLSSLTSEDSAVYF(Conserved C)(C
DR3 AR)
>IGHV1-84
QIQLQQSGPELVKPGASVKIS(Conserved C)KAS(CDR1 GYTFTDYY)IN(Conserved W)VKQRPGQGLEWIG
W(CDR2 IYPGSGNT)KYNEKFKGKATLTVDTSSSTAY(Conserved M)QLSSLTSEDSAVYF(Conserved C)(C
DR3 AR)
>IGHV1-85
QVQLQQSGPELVKPGASVKLS(Conserved C)KAS(CDR1 GYTFTSYD)IN(Conserved W)VKQRPGQGLEWIG
W(CDR2 IYPRDGST)KYNEKFKGKATLTVDTSSSTAY(Conserved M)ELHSLTSEDSAVYF(Conserved C)(C
DR3 AR)
>IGHV1-87
QVQLQQSGAELARPGASVKMS(Conserved C)KAS(CDR1 GYTFTSYW)MQ(Conserved W)VKQRPGQGLEWIG
A(CDR2 IYPGDGDT)RYTQKFKGRATLTADKSSSTAY(Conserved M)QLSSLTSEDSAVYY(Conserved C)(C
DR3 AT)
>IGHV1S5
QVQLQQPGAELVKPGASVKLS(Conserved C)KAS(CDR1 GYTFTSYW)MH(Conserved W)VKQRPGEGLEWIG
N(CDR2 IYPGSSST)NYNEKFKSKATLTVDTPSSTAY(Conserved M)QLSSLTSEDSAVYY(Conserved C)(C
DR3 AR)
>IGHV1S12
QVQLQQSGPELVKPGASVKIS(Conserved C)KAS(CDR1 GYTFTSYY)IH(Conserved W)VKQRPGQGLEWIG
Y(CDR2 IYPRDGST)NYNEKFKGKATLTADTSSSTAY(Conserved M)QLSSLTSEDSAVYF(Conserved C)(C
DR3 AR)
>IGHV1S14
QVQLQQPGSVLVRPGTSVKLS(Conserved C)KAS(CDR1 GYTFTSYW)MH(Conserved W)AKQRPGQGLEWIG
E(CDR2 IHPNCGNI)NYNEKFKGKATLTVDTSSSTAY(Conserved V)DLSSLTSEDSAVYY(Conserved C)(C
DR3 AR)
>IGHV1S20
SSVKMS(Conserved C)KAS(CDR1 GYTFTSYG)IN(Conserved W)VKQRPGQGLEWIGY(CDR2 INPGNGYT
)KYNEKFKGKTTLTVDKSSSTAY(Conserved M)QLRSLTSEDSAVYF(Conserved C)(CDR3 AR)
>IGHV1S22
LQQPGSELVRPGASVKLS(Conserved C)KAS(CDR1 GYTFTSYW)MH(Conserved W)VKQRHGQGLEWIGN(C
DR2 IYPGSGST)NYDEKFKSKGTLTVDTSSSTAY(Conserved M)HLSSLTSEDSAVYY(Conserved C)(CDR3
 TR)
>IGHV1S26
QVQLQQSGAELVKTGASVKMS(Conserved C)KAS(CDR1 GYTFTSYT)MH(Conserved W)VKQRPGQGLEWIG
Y(CDR2 INPSSGYT)NYNQKFKDKATLTADKSSSTAY(Conserved M)QLSSLTSEDSAVYY(Conserved C)(C
DR3 AR)
>IGHV1S34
LVKTGASVKIS(Conserved C)KAS(CDR1 GYSFTGYY)MH(Conserved W)VKQSHGKSLEWIGY(CDR2 ISC
YNGAT)SYNQKFKGKATFTVDTSSSTAY(Conserved M)QFNSLTSEDSAVYY(Conserved C)(CDR3 AR)
>IGHV1S35
QVQLQQPGAVLVRHGASVKLS(Conserved C)KAS(CDR1 GYTFTSSW)MH(Conserved W)AKQRHGQGLEWIG
E(CDR2 IHPNSGNT)NYNEKFKGKATLTVDKSSSTAY(Conserved V)DLSSLTSEDSAVYY(Conserved C)(C
DR3 AR)
>IGHV1S36
PVQLQQPGAELVKPGASVKLS(Conserved C)KAS(CDR1 GYTFTSYW)MH(Conserved W)VKQRPGRGLEWIG
N(CDR2 IDPNSGGT)KYNEKFKSKATLTVDKPSSTAY(Conserved M)QLSSLTSEDSAVYY(Conserved C)(C
DR3 TR)
>IGHV1S40
QVQLQQSGPELVRPGLSVKLS(Conserved C)KAS(CDR1 GYIFITYW)MN(Conserved W)VKQRPGQGLEWIG
Q(CDR2 IFPASGST)NYNEMFEGKATLTVDTSSSTAY(Conserved M)QLSSLTSEDSAVYY(Conserved C)(C
DR3 AR)
>IGHV1S41
DLVKPGASVKLS(Conserved C)KAS(CDR1 GYTFTSYW)IN(Conserved W)IKQRPGQGLEWIGA(CDR2 IA
PGSGST)YYNEMFKGKATLTVDTSSSTAY(Conserved I)QLSSLASEDSAVYF(Conserved C)(CDR3 AR)
>IGHV1S45
EVQLQQSGPELVKPGASVKMS(Conserved C)KAS(CDR1 GYTFTDYV)MH(Conserved W)VKQSNGKSLEWIG
Y(CDR2 INPYNDYT)SYNQKFKGKATLTVDKSSSTAY(Conserved M)QLNSLTSEDSAVYY(Conserved C)(C
DR3 AR)
>IGHV1S46
EVQLQQSGPELVKPGASVKIS(Conserved C)KAS(CDR1 GFTFTDYV)MH(Conserved W)VKQSHGKSLEWIG
L(CDR2 IIPYNGDT)FYNQKFKGKATLTVDTSSSTAY(Conserved M)ELNSLTSEDFAVYY(Conserved C)(C
DR3 AR)
>IGHV1S49
EVQLQQSGAELVRPGSSVKLS(Conserved C)KTS(CDR1 GYTFTSYG)IN(Conserved W)VKQRPGQGLEWIG
Y(CDR2 IYLGNGYT)AYNEKFKGKATLTSDTSSSTAY(Conserved M)QLRSLTSEDSVIKF(Conserved C)(C
DR3 AR)
>IGHV1S50
QVQLQQSGAELVKPGASVRIS(Conserved C)KTS(CDR1 GYTFTSYN)IH(Conserved W)VKERPGQGLEWIG
W(CDR2 IYPGDGNT)KYNEKFKGKTTLTADKSSSTAY(Conserved M)QLSSLTSEDSAVYF(Conserved C)(C
DR3 AR)
>IGHV1S52
QVQLQQSGAELVRPGTSVKVS(Conserved C)KAS(CDR1 GYVFTNYL)IE(Conserved W)VKQRPGQGLEWIG
V(CDR2 INPGSGGT)NYNEKFKGKATLTADKSSSTAY(Conserved M)QLSSLTSDDSAVYF(Conserved C)(C
DR3 AR)
>IGHV1S53
QVQLQQSDAELVKPGASVKIS(Conserved C)KAS(CDR1 GYTFTDHA)IH(Conserved W)VKQKPEQGLEWIG
Y(CDR2 ISPGNGDI)KYNEKFKGKATLTADKSSSTAY(Conserved M)QLNSLTSEDSAVYF(Conserved C)(C
DR3 KR)
>IGHV1S55
QVQLQQPGSVLVRPGASVKLS(Conserved C)KAS(CDR1 GYTFTSYW)MN(Conserved W)VKQRPGQGLEWIG
G(CDR2 IYPNSGST)DYNEKFKGKATLTVDTSSSTTY(Conserved M)DLSSLTSKDSAVYY(Conserved C)(C
DR3 AR)
>IGHV1S56
QVQLQQSGPELVKPGASVRIS(Conserved C)KAS(CDR1 GYTFTSYN)IH(Conserved W)VKQRPGQGLEWIG
W(CDR2 IYPGDGNT)KYNEKFKGKTTLTADKSSSTAY(Conserved M)QLSSLTSEDSAVYF(Conserved C)(C
DR3 AR)
>IGHV1S61
QVQLQQPGAELVKPGASVKLS(Conserved C)KAS(CDR1 GYTFTSYW)IN(Conserved W)VKQRPGQGLEWIG
N(CDR2 IYPGSSST)NYNEKFKSKATLTVDTSSSTAY(Conserved M)QLSSLTSDDSAVYY(Conserved C)(C
DR3 AR)
>IGHV1S126
QVQLQQPGAELVKPGASVKIS(Conserved C)KAS(CDR1 GYTFTSYW)MN(Conserved W)VKQRPGQGLEWIG
E(CDR2 IDPSDSYT)NNNQKFKDKATLTVDKSSSTAY(Conserved M)QLSSLTSEDSAVYY(Conserved C)(C
DR3 AR)
>IGHV1S127
QVQLQQPGAELVKPGASVKMS(Conserved C)KAS(CDR1 GYTFTSYW)MH(Conserved W)VKQRPGQGLEWIG
T(CDR2 IDPSDSYT)SYNQKFKGKATLTVDTSSSTAY(Conserved M)QLSSLTSEDSAVYY(Conserved C)(C
DR3 TR)
>IGHV1S130
QVQLQQPGSVLVRPGASVKLS(Conserved C)KAS(CDR1 GYTFTSSW)MH(Conserved W)AKQRPGQGLEWIG
E(CDR2 IHPNSGNT)NYNEKFKGKATLTVDTSSSTAY(Conserved V)DLSSPTSEDSAVYY(Conserved C)(C
DR3 AR)
>IGHV1S132
QVQLQQSGAELVKPGASVKLS(Conserved C)KTS(CDR1 GYTFTSYW)IQ(Conserved W)VKQRPGQGLGWIG
E(CDR2 IFPGTGTT)YYNEKFKGKATLTIDTSSSTAY(Conserved M)QLSSLTSEDSAVYF(Conserved C)(C
DR3 AR)
>IGHV1S134
EVQLQQSGAELGRPGSSVKLS(Conserved C)KTS(CDR1 GYTFTSYG)IK(Conserved W)VKQRPGQGLEWIG
Y(CDR2 IYPGNGYT)VYNEKFQGKATLTSDTSSSTAY(Conserved M)QLRSLTSEDSAIYF(Conserved C)(C
DR3 AR)
>IGHV1S135
EIQLQQSGPELVKPGASVKVS(Conserved C)KAS(CDR1 GYSFTDYN)MY(Conserved W)VKQSHGKSLEWIG
Y(CDR2 IDPYNGGT)SYNQKFKGKATLTVDKSSSTAF(Conserved M)HLNSLTSEDSAVYY(Conserved C)(C
DR3 AR)
>IGHV1S136
EVQLQQSGPELVKPGASVKMS(Conserved C)KAS(CDR1 GYTFTDYV)MH(Conserved W)VKQKPGQGLEWIG
Y(CDR2 IYPYNDGT)EYTEKFKGKATLTLDKSSSTAY(Conserved M)DLSSLTSEDSTVYY(Conserved C)(C
DR3 AR)
>IGHV1S137
QVQLQQSGAELVRPGVSVKIS(Conserved C)KGS(CDR1 GYTFTDYA)MH(Conserved W)VKQSHAKSLEWIG
V(CDR2 ISTYYGDA)SYNQKFKGKATMTVDKSSSTAY(Conserved M)ELARLTSEDSAVYY(Conserved C)(C
DR3 AR)
>IGHV2-2 IGHV2-4-1
QVQLKQSGPGLVQPSQSLSIT(Conserved C)TVS(CDR1 GFSLTSYG)VH(Conserved W)VRQSPGKGLEWLG
V(CDR2 IWSGGST)DYNAAFISRLSISKDNSKSQVF(Conserved F)KMNSLQADDTAIYY(Conserved C)(CD
R3 AR)
>IGHV2-2-2
QVQMKQSGPGLVQPSQSLSIT(Conserved C)TVS(CDR1 GFSLTSYG)VH(Conserved W)VRQSPGKGLEWLG
V(CDR2 IWSGGST)DYNAAFISRLSISKDNSKSQVF(Conserved F)KMNSLQADDTAIYY(Conserved C)(CD
R3 VR)
>IGHV2-3
QVQLKESGPGLVAPSQSLSIT(Conserved C)TVS(CDR1 GFSLTSYG)VS(Conserved W)VRQPPGKGLEWLG
V(CDR2 IWGDGST)NYHSALISRLSISKDNSKSQVF(Conserved L)KLNSLQTDDTATYY(Conserved C)(CD
R3 AK)
>IGHV2-3-1
QVQLKESGPGLVQPSQSLSIT(Conserved C)TVS(CDR1 GFSLTSYG)VH(Conserved W)VRQSPGKGLEWLG
V(CDR2 IWSGGST)DYNAPFISRLSISKDNSKSQIF(Conserved F)KMNSLQADDTAIYY(Conserved C)(CD
R3 AR)
>IGHV2-4
QVQLKQSGPGLVQPSQSLSIT(Conserved C)TVS(CDR1 GFSLTSYG)VH(Conserved W)VRQPPGKGLEWLG
V(CDR2 IWSGGST)DYNAAFISRLSISKDNSKSQVF(Conserved F)KMNSLQADDTAIYY(Conserved C)(CD
R3 AK)
>IGHV2-5
QVQLKQSGPGLVQPSQSLSIT(Conserved C)TVS(CDR1 GFSLTSYG)VH(Conserved W)VRQSPGKGLEWLG
V(CDR2 IWRGGST)DYNAAFMSRLSITKDNSKSQVF(Conserved F)KMNSLQADDTAIYY(Conserved C)(CD
R3 AK)
>IGHV2-5-1
QVQLKQSGPSLVQPSQSLSIT(Conserved C)TVS(CDR1 GFSLTSYG)VH(Conserved W)VRQSPGKGLEWLG
V(CDR2 IWRGGST)DYNAAFMSRLSITKDNSKSQVF(Conserved F)KMNSLQADDTAIYY(Conserved C)(CD
R3 AK)
>IGHV2-6 IGHV2-6-8
QVQLKESGPGLVAPSQSLSIT(Conserved C)TVS(CDR1 GFSLTSYG)VD(Conserved W)VRQSPGKGLEWLG
V(CDR2 IWGVGST)NYNSALKSRLSISKDNSKSQVF(Conserved L)KMNSLQTDDTAMYY(Conserved C)(CD
R3 AS)
>IGHV2-6-1
QVQLKESGPGLVAPSQSLSIT(Conserved C)TIS(CDR1 GFSLTSYG)VH(Conserved W)VRQPPGKGLEWLV
V(CDR2 IWSDGST)TYNSALKSRLSISKDNSKSQVF(Conserved L)KMNSLQTDDTAMYY(Conserved C)(CD
R3 AR)
>IGHV2-6-2
QVQLKESGPDLVAPSQSLSIT(Conserved C)TVS(CDR1 GFSLTSYG)VH(Conserved W)VRQPPGKGLEWLV
V(CDR2 IWSDGST)TYNSALKSRLSISKDNSKSQVF(Conserved L)KMNSLQTDDTAMYY(Conserved C)(CD
R3 AR)
>IGHV2-6-3
QVQ(Glycosylationsite N)KSGPGLVEPSQSLSIT(Conserved C)TVY(CDR1 WFSLTSYG)VS(Conser
ved W)VRQPPGKGLKWLGV(CDR2 IWAGGST)NYNSALISRLSISKDNSKSQVF(Conserved L)KMNSLQTDDTA
IYY(Conserved C)(CDR3 VR)
>IGHV2-6-4
QVQLKESGPGLVAPSQSLSIT(Conserved C)TVS(CDR1 GFSLSRYS)VH(Conserved W)VRQPPGKGLEWLG
M(CDR2 IWGGGST)DYNSALKSRLSISKDNSKSQVF(Conserved L)KMNSLQTDDTAMYY(Conserved C)(CD
R3 AR)
>IGHV2-6-5
QVQLKESGPGLVAPSQSLSIT(Conserved C)TVS(CDR1 GFSLTDYG)VS(Conserved W)IRQPPGKGLEWLG
V(CDR2 IWGGGST)YYNSALKSRLSISKDNSKSQVF(Conserved L)KMNSLQTDDTAMYY(Conserved C)(CD
R3 AK)
>IGHV2-6-6
QVQLKESGPGLVAPSQSLSIT(Conserved C)TVS(CDR1 GFSLTNSG)VH(Conserved W)VRQSPGKGLEWLG
V(CDR2 IWGDGST)NYNSAFKSRLSISKDNSKSQVF(Conserved L)KMNSLQTDDTARYY(Conserved C)(CD
R3 AK)
>IGHV2-6-7
QVQLKESGPGLVAPSQSLSIT(Conserved C)TVS(CDR1 GFSLTGYG)VN(Conserved W)VRQPPGKGLEWLG
M(CDR2 IWGDGST)DYNSALKSRLSISKDNSKSQVF(Conserved L)KMNSLQTDDTARYY(Conserved C)(CD
R3 AR)
>IGHV2-7
QVQMKESGPDLVQPSQTLSLT(Conserved C)TVS(CDR1 GFSLSSYG)VH(Conserved W)FRKPPRKGLEWLG
G(CDR2 IWSGGSI)YYTPALSSRLSVSRDTSKSQVF(Conserved F)KMSSLQSEDTAVYH(Conserved C)(CD
R3 AR)
>IGHV2-9
QVQLKESGPGLVAPSQSLSIT(Conserved C)TVS(CDR1 GFSLTSYG)VD(Conserved W)VRQPPGKGLEWLG
V(CDR2 IWGGGST)NYNSALMSRLSISKDNSKSQVF(Conserved L)KMNSLQTDDTAMYY(Conserved C)(CD
R3 AK)
>IGHV2-9-1
QVQLKESGPGLVAPSQSLSIT(Conserved C)TVS(CDR1 GFSLTSYA)IS(Conserved W)VRQPPGKGLEWLG
V(CDR2 IWTGGGT)NYNSALKSRLSISKDNSKSQVF(Conserved L)KMNSLQTDDTARYY(Conserved C)(CD
R3 AR)
>IGHV2-9-2
QVQLKESGPGLVAPSQSLSIT(Conserved C)TVS(CDR1 GFSLTSYD)IS(Conserved W)IRQPPGKGLEWLG
V(CDR2 IWTGGGT)NYNSAFMSRLSISKDNSKSQVF(Conserved L)KMNSLQTDDTAIYY(Conserved C)(CD
R3 VR)
>IGHV2S3
QVQLKQSGPGLVAPSQSLFIT(Conserved C)TVY(CDR1 GFSLTSYE)IN(Conserved W)VRQPPGKGLEWLG
V(CDR2 IWTGGST)NYNSALISRLSISKDNSKSLVF(Conserved L)KMNSLQTDDTAIYY(Conserved C)(CD
R3 VR)
>IGHV3-1
DVQLQESGPGMVKPSQSLSLT(Conserved C)TVT(CDR1 GYSITSGYD)WH(Conserved W)IRHFPGNKLEWM
GY(CDR2 ISYSGST)NYNPSLKSRISITHDTSKNHFF(Conserved L)KLNSVTTEDTATYY(Conserved C)(C
DR3 AR)
>IGHV3-3
DVQLQESGPSLVRPSQTLSLT(Conserved C)TVT(CDR1 GFSINSDCY)WI(Conserved W)IRQFPGNKLEYI
GY(CDR2 TFYSGIT)YYNPSLESRTYITRDTSKNQFS(Conserved L)KLSSVTTEDTATYY(Conserved C)(C
DR3 AR)
>IGHV3-4
DVQLQESGPALVKPSQTVSLT(Conserved C)TVT(CDR1 GYSITNGNHW)WN(Conserved W)IRQVSGSKLEW
IGY(CDR2 ISSSGST)DSNPSLKSRISITRDTSKNQLF(Conserved L)QLNSVTTEDIATYY(Conserved C)(
CDR3 AR)
>IGHV3-5
DVQLQESGPGLVKPSQTVFLT(Conserved C)TVT(CDR1 GISITTGNYR)WS(Conserved W)IRQFPGNKLEW
IGY(CDR2 IYYSGTI)TYNPSLTSRTTITRDTPKNQFF(Conserved L)EMNSLTAEDTATYY(Conserved C)(
CDR3 AR)
>IGHV3-6
DVQLQESGPGLVKPSQSLSLT(Conserved C)SVT(CDR1 GYSITSGYY)WN(Conserved W)IRQFPGNKLEWM
GY(CDR2 ISYDGSN)NYNPSLKNRISITRDTSKNQFF(Conserved L)KLNSVTTEDTATYY(Conserved C)(C
DR3 AR)
>IGHV3-8
EVQLQESGPGLAKPSQTLSLT(Conserved C)SVT(CDR1 GYSITSDY)WN(Conserved W)IRKFPGNKLEYMG
Y(CDR2 ISYSGST)YYNPSLKSRISITRDTSKNQYY(Conserved L)QLNSVTTEDTATYY(Conserved C)(CD
R3 AR)
>IGHV3S1
EVQLQESGPSLVKPSQTLSLT(Conserved C)SVT(CDR1 GDSITSDY)WN(Conserved W)IRKFPGNKLEYMG
Y(CDR2 ISYSGST)YYNPSLKSRISITRDTSKNQYY(Conserved L)QLNSVTSEDTATYY(Conserved C)(CD
R3 AR)
>IGHV3S7
EVQLQESGPGLAKPSQTLSLT(Conserved C)SAT(CDR1 GYSITSDY)WN(Conserved W)IRKFPGNKLEYMG
F(CDR2 ISGSGST)YYNPSLKSRISITRDTSKNQYY(Conserved L)QLNSVTTEDAATYY(Conserved C)(CD
R3 AR)
>IGHV4-1
EVKLLQSGGGLVQPGGSLKLS(Conserved C)AAS(CDR1 GIDFSRYW)MS(Conserved W)VRRAPGKGLEWIG
E(CDR2 INPDSSTI)NYAPSLKDKFIISRDNAKNTLY(Conserved L)QMSKVRSEDTALYY(Conserved C)(C
DR3 AR)
>IGHV5-2
EVQLVESGGGLVQPGESLKLS(Conserved C)ESN(CDR1 EYEFPSHD)MS(Conserved W)VRKTPEKRLELVA
A(CDR2 INSDGGST)YYPDTMERRFIISRDNTKKTLY(Conserved L)QMSSLRSEDTALYY(Conserved C)(C
DR3 AR)
>IGHV5-4
EVQLVESGGGLVKPGGSLKLS(Conserved C)AAS(CDR1 GFTFSSYA)MS(Conserved W)VRQTPEKRLEWVA
T(CDR2 ISDGGSYT)YYPDNVKGRFTISRDNAKNNLY(Conserved L)QMSHLKSEDTAMYY(Conserved C)(C
DR3 AR)
>IGHV5-6 IGHV5-6-1
EVQLVESGGDLVKPGGSLKLS(Conserved C)AAS(CDR1 GFTFSSYG)MS(Conserved W)VRQTPDKRLEWVA
T(CDR2 ISSGGSYT)YYPDSVKGRFTISRDNAKNTLY(Conserved L)QMSSLKSEDTAMYY(Conserved C)(C
DR3 AR)
>IGHV5-6-2
DVKLVESGGGLVKLGGSLKLS(Conserved C)AAS(CDR1 GFTFSSYY)MS(Conserved W)VRQTPEKRLELVA
A(CDR2 INSNGGST)YYPDTVKGRFTISRDNAKNTLY(Conserved L)QMSSLKSEDTALYY(Conserved C)(C
DR3 AR)
>IGHV5-6-3
EVQLVESGGGLVQPGGSLKLS(Conserved C)AAS(CDR1 GFTFSSYG)MS(Conserved W)VRQTPDKRLELVA
T(CDR2 INSNGGST)YYPDSVKGRFTISRDNAKNTLY(Conserved L)QMSSLKSEDTAMYY(Conserved C)(C
DR3 AR)
>IGHV5-6-4
DVKLVESGGGLVKPGGSLKLS(Conserved C)AAS(CDR1 GFTFSSYT)MS(Conserved W)VRQTPEKRLEWVA
T(CDR2 ISSGGSYT)YYPDSVKGRFTISRDNAKNTLY(Conserved L)QMSSLKSEDTAMYY(Conserved C)(C
DR3 TR)
>IGHV5-6-5
EVKLVESGGGLVKPGGSLKLS(Conserved C)AAS(CDR1 GFTFSSYA)MS(Conserved W)VRQTPEKRLEWVA
S(CDR2 ISSGGST)YYPDSVKGRFTISRDNARNILY(Conserved L)QMSSLRSEDTAMYY(Conserved C)(CD
R3 AR)
>IGHV5-6-6
EVKLVESGGGLVQPGGSLKLS(Conserved C)AAS(CDR1 GFTFSSYA)MS(Conserved W)IRQTPDKRLEWVA
S(CDR2 ISSGGSYT)YYPDSVKGRFTIPRDNTKNTLY(Conserved L)QMSSLSSKDTALYY(Conserved C)(C
DR3 AR)
>IGHV5-9
EVMLVESGGGLVKPGGSLKLS(Conserved C)AAS(CDR1 GFTFSSYT)MS(Conserved W)VRQTPEKRLEWVA
T(CDR2 ISGGGGNT)YYPDSVKGRFTISRDNAKNTLY(Conserved L)QMSSLRSEDTALYY(Conserved C)(C
DR3 AR)
>IGHV5-9-1
EVMLVESGGGLVKPGGSLKLS(Conserved C)AAS(CDR1 GFTFSSYA)MS(Conserved W)VRQTPEKRLEWVA
T(CDR2 ISSGGSYT)YYPDSVKGRFTISRDNAKNTLY(Conserved L)QMSSLRSEDTAMYY(Conserved C)(C
DR3 AR)
>IGHV5-9-2
EVKLVESGGGLVKPGGSLKLS(Conserved C)AAS(CDR1 GFTFSSYG)MS(Conserved W)VRQTPEKRLEWVA
T(CDR2 ISGGGSYT)YYPDSVKGRFTISRDNAKNNLY(Conserved L)QMSSLRSEDTALYY(Conserved C)(C
DR3 AR)
>IGHV5-9-3
EVQLVESGGGLVKPGGSLKLS(Conserved C)AAS(CDR1 GFTFSSYA)MS(Conserved W)VRQTPEKRLEWVA
T(CDR2 ISSGGSYT)YYPDSVKGRFTISRDNAKNTLY(Conserved L)QMSSLRSEDTAMYY(Conserved C)(C
DR3 AR)
>IGHV5-9-4
EVQLVESGGGLVKPGGSLKLS(Conserved C)AAS(CDR1 GFTFSSYA)MS(Conserved W)VRQSPEKRLEWVA
E(CDR2 ISSGGSYT)YYPDTVTGRFTISRDNAKNTLY(Conserved L)EMSSLRSEDTAMYY(Conserved C)(C
DR3 AR)
>IGHV5-9-5
EVMLVESGGGLVKPGGSLKLS(Conserved C)AAS(CDR1 GFTFSSYT)MS(Conserved W)VRQTPEKRLEWVA
T(CDR2 ISSGGGNT)YYPDSVKGRFTISRDNAKNNLY(Conserved L)QMSSLRSEDTALYY(Conserved C)(C
DR3 AR)
>IGHV5-12
EVKLVESGGGLVQPGGSLKLS(Conserved C)AAS(CDR1 GFTFSDYY)MY(Conserved W)VRQTPEKRLEWVA
Y(CDR2 ISNGGGST)YYPDTVKGRFTISRDNAKNTLY(Conserved L)QMSRLKSEDTAMYY(Conserved C)(C
DR3 AR)
>IGHV5-12-1
EVQLVESGGGLVKPGGSLKLS(Conserved C)AAS(CDR1 GFAFSSYD)MS(Conserved W)VRQTPEKRLEWVA
Y(CDR2 ISSGGGST)YYPDTVKGRFTISRDNAKNTLY(Conserved L)QMSSLKSEDTAMYY(Conserved C)(C
DR3 AR)
>IGHV5-12-2
EVKLVESGGGLVQPGGSLKLS(Conserved C)AAS(CDR1 GFTFSSYT)MS(Conserved W)VRQTPEKRLEWVA
Y(CDR2 ISNGGGST)YYPDTVKGRFTISRDNAKNTLY(Conserved L)QMSSLKSEDTAMYY(Conserved C)(C
DR3 AR)
>IGHV5-12-4
EVKLVESGGGLVKPGQSLKLS(Conserved C)AAS(CDR1 GFTFSNYY)MS(Conserved W)VHQTPEKRLEWVA
Y(CDR2 ISSSGVST)YYPDNVKGRFAISRDNAKNTLY(Conserved L)QMTSLKSEDTALYY(Conserved C)(C
DR3 AR)
>IGHV5-15
EVKLVESGGGLVQPGGSLKLS(Conserved C)AAS(CDR1 GFTFSDYG)MA(Conserved W)VRQAPRKGPEWVA
F(CDR2 ISNLAYSI)YYADTVTGRFTISRENAKNTLY(Conserved L)EMSSLRSEDTAMYY(Conserved C)(C
DR3 AR)
>IGHV5-16
EVKLVESEGGLVQPGSSMKLS(Conserved C)TAS(CDR1 GFTFSDYY)MA(Conserved W)VRQVPEKGLEWVA
N(CDR2 INYDGSST)YYLDSLKSRFIISRDNAKNILY(Conserved L)QMSSLKSEDTATYY(Conserved C)(C
DR3 AR)
>IGHV5-17
EVQLVESGGGLVKPGGSLKLS(Conserved C)AAS(CDR1 GFTFSDYG)MH(Conserved W)VRQAPEKGLEWVA
Y(CDR2 ISSGSSTI)YYADTVKGRFTISRDNAKNTLF(Conserved L)QMTSLRSEDTAMYY(Conserved C)(C
DR3 AR)
>IGHV5S4
EVKLVESGGGLVKPGGSLKLS(Conserved C)ATS(CDR1 GFTFSSYG)MS(Conserved W)VRQTPEKRLEWVA
T(CDR2 ISGGGSYT)YYPDSVKGRFTISRDNAKNNLY(Conserved L)QMSSLRSEDTALYY(Conserved C)(C
DR3 AR)
>IGHV5S12
GLVKPGGSLKLS(Conserved C)AAS(CDR1 GFTFSSYA)MS(Conserved W)VRQTPEKRLEWVAS(CDR2 IS
SGGST)YYPDSVKGRFTISRDNARNILY(Conserved L)QMSSLRSEDTAMYY(Conserved C)(CDR3 AR)
>IGHV5S21
EVKLVESGEGLVKPGGSLKLS(Conserved C)AAS(CDR1 GFTFSSYA)MS(Conserved W)VRQTPEKRLEWVA
Y(CDR2 ISSGGDYI)YYADTVKGRFTISRDNARNTLY(Conserved L)QMSSLKSEDTAMYY(Conserved C)(C
DR3 ARR)
>IGHV5S24
EVKLVESGGGLVKPGQSLKLS(Conserved C)AAS(CDR1 GFTFSNYY)MS(Conserved W)VHQTPEKRLEWVA
Y(CDR2 ISSSGVST)YYPDNVKGRFAISRDNAKNTLY(Conserved L)QMTSLKSEDTAMYY(Conserved C)(C
DR3 ARR)
>IGHV6-3
EVKLEESGGGLVQPGGSMKLS(Conserved C)VAS(CDR1 GFTFSNYW)MN(Conserved W)VRQSPEKGLEWVA
Q(CDR2 IRLKSDNYAT)HYAESVKGRFTISRDDSKSSVY(Conserved L)QMNNLRAEDTGIYY(Conserved C)
(CDR3 T)
>IGHV6-6
EVKLEESGGGLVQPGGSMKLS(Conserved C)AAS(CDR1 GFTFSDAW)MD(Conserved W)VRQSPEKGLEWVA
E(CDR2 IRNKANNHAT)YYAESVKGRFTISRDDSKSSVY(Conserved L)QMNSLRAEDTGIYY(Conserved C)
(CDR3 TR)
>IGHV6-7
EEKLDESGGGLVQPGRSMKLS(Conserved C)VAS(CDR1 GFTFTNSW)MN(Conserved W)FCQSPEKGLEWVA
Q(CDR2 IKSKPYNYET)YYSDSVKGRFTISRDDSKSSVY(Conserved L)QMNNLRAEDTGIYY(Conserved C)
(CDR3 TW)
>IGHV7-1
EVKLVESGGGLVQSGRSLRLS(Conserved C)ATS(CDR1 GFTFSDFY)ME(Conserved W)VRQAPGKGLEWIA
A(CDR2 SRNKANDYTT)EYSASVKGRFIVSRDTSQSILY(Conserved L)QMNALRAEDTAIYY(Conserved C)
(CDR3 ARDA)
>IGHV7-3
EVKLVESGGGLVQPGGSLSLS(Conserved C)AAS(CDR1 GFTFTDYY)MS(Conserved W)VRQPPGKALEWLG
F(CDR2 IRNKANGYTT)EYSASVKGRFTISRDNSQSILY(Conserved L)QMNALRAEDSATYY(Conserved C)
(CDR3 ARY)
>IGHV7-4
EVKLMESGGGLVQPGASLRLS(Conserved C)AAS(CDR1 GFTFTDYY)MS(Conserved W)VRQPPGKAPEWLA
L(CDR2 IRNKANGYTT)EYTASVKGRFTISRDNSQNILY(Conserved L)QMNTLRAEDSATYY(Conserved C)
(CDR3 VKAV)
>IGHV8-6
QVTLKESGPGILQPSQTLSLT(Conserved C)SFS(CDR1 GFSLSTFGMG)VS(Conserved W)IRQPSGKDLEW
LAH(CDR2 IYWDDDK)HYNPSLKSQLRISKDTSNNQVF(Conserved L)KITTVDTVDTATYY(Conserved C)(
CDR3 ARR)
>IGHV8-8
QVTLKESGPGILQPSQTLSLT(Conserved C)SFS(CDR1 GFSLSTFGMG)VG(Conserved W)IRQPSGKGLEW
LAH(CDR2 IWWDDDK)YYNPALKSRLTISKDTSKNQVF(Conserved L)KIANVDTADTATYY(Conserved C)(
CDR3 ARI)
>IGHV8-11
QITQKESGPGILQPSQTLSLT(Conserved C)SFS(CDR1 GFSLSTSGMG)VG(Conserved W)IHQPSGNGLEW
LAH(CDR2 IWWNDNK)YYNTALKSRLTISKDTSNNQVF(Conserved L)KIASVDTADTATYY(Conserved C)(
CDR3 ARI)
>IGHV8-12
QVTLKESGPGILQSSQTLSLT(Conserved C)SFS(CDR1 GFSLSTSGMG)VS(Conserved W)IRQPSGKGLEW
LAH(CDR2 IYWDDDK)RYNPSLKSRLTISKDTSRNQVF(Conserved L)KITSVDTADTATYY(Conserved C)(
CDR3 ARR)
>IGHV9-1
QIQLVQSGPELKKPGETVKIS(Conserved C)KAS(CDR1 GYTFTEYP)MH(Conserved W)VKQAPGKGFKWMG
M(CDR2 IYTDTGEP)TYAEEFKGRFAFSLETSASTAY(Conserved L)QINNLKNEDTATYF(Conserved C)(C
DR3 VR)
>IGHV9-2
QIQFVQSGPELKKPGETVKIS(Conserved C)KAS(CDR1 VYTFTEYP)MH(Conserved W)VKQAPGKGFKWMG
W(CDR2 INTYSGEP)TYADDFKGRFAFSLETSASTAY(Conserved L)QINNLKNEDTATYF(Conserved C)(C
DR3 AR)
>IGHV9-2-1
QIQLVQSGPELKKPGETVKIS(Conserved C)KAS(CDR1 GYTFTDYS)MH(Conserved W)VKQAPGKGLKWMG
W(CDR2 INTETGEP)TYADDFKGRFAFSLETSASTAY(Conserved L)QINNLKNEDTATYF(Conserved C)(C
DR3 AR)
>IGHV9-3
QIQLVQSGPELKKPGETVKIS(Conserved C)KAS(CDR1 GYTFTTYG)MS(Conserved W)VKQAPGKGLKWMG
W(CDR2 INTYSGVP)TYADDFKGRFAFSLETSASTAY(Conserved L)QINNLKNEDTATYF(Conserved C)(C
DR3 AR)
>IGHV9-3-1
QIQLVQSGPELKKPGETVKIS(Conserved C)KAS(CDR1 GYTFTNYG)MN(Conserved W)VKQAPGKGLKWMG
W(CDR2 INTYTGEP)TYADDFKGRFAFSLETSASTAY(Conserved L)QINNLKNEDTATYF(Conserved C)(C
DR3 AR)
>IGHV9-4
QIQLVQSGPELKKPGETVKIS(Conserved C)KAS(CDR1 GYTFTTAG)MQ(Conserved W)VQKMPGKGFKWIG
W(CDR2 INTHSGEP)KYAEDFKGRFAFSLETSASTAY(Conserved L)QISNLKNEDTATYF(Conserved C)(C
DR3 AR)
>IGHV10-1
EVQLVESGGGLVQPKGSLKLS(Conserved C)AAS(CDR1 GFSFNTYA)MN(Conserved W)VRQAPGKGLEWVA
R(CDR2 IRSKSNNYAT)YYADSVKDRFTISRDDSESMLY(Conserved L)QMNNLKTEDTAMYY(Conserved C)
(CDR3 VR)
>IGHV10-3
EVQLVESGGGLVQPKGSLKLS(Conserved C)AAS(CDR1 GFTFNTYA)MH(Conserved W)VRQAPGKGLEWVA
R(CDR2 IRSKSSNYAT)YYADSVKDRFTISRDDSQSMLY(Conserved L)QMNNLKTEDTAMYY(Conserved C)
(CDR3 VR)
>IGHV10S3
EVQLVETGGGLVQPKGSLKLS(Conserved C)AAS(CDR1 GFTFNTNA)MN(Conserved W)VRQAPGKGLEWVA
R(CDR2 IRSKSNNYAT)YYADSVKDRFTISRDDSQSMLY(Conserved L)QMNNLKTEDTAMYY(Conserved C)
(CDR3 VR)
>IGHV10S4
EVQLVETGGGLVQPKGSLKLS(Conserved C)PAS(CDR1 GFSFNTNA)MN(Conserved W)VRQAPGKGLEWVA
R(CDR2 IRSKSNNYAT)YYADSVKDRFTISRDDSQSMLY(Conserved L)QMNNLKTEDTAMYY(Conserved C)
(CDR3 VR)
>IGHV11-1
EVQLLETGEGLVPPGGSRGLS(Conserved C)EGS(CDR1 GFTFSGFW)MS(Conserved W)VRQTPGKTLEWIG
D(CDR2 INSDGSAI)NYAPSIKDRFTIFRDNDKSTLY(Conserved L)QMSNVRSEDTATYF(Conserved C)(C
DR3 MR)
>IGHV11-2
EVQLLETGGGLVQPGGSRGLS(Conserved C)EGS(CDR1 GFTFSGFW)MS(Conserved W)VRQTPGKTLEWIG
D(CDR2 INSDGSAI)NYAPSIKDRFTIFRDNDKSTLY(Conserved L)QMSNVRSEDTATYF(Conserved C)(C
DR3 MR)
>IGHV12-1-1
QIQLKESGPAVIKPSQSLSLT(Conserved C)IVS(CDR1 GFSITSSSYC)WH(Conserved W)IRQPPGKGLEW
MGR(CDR2 ICYEGSI)YYSPSIKSRSTISRDTSLNKFF(Conserved I)QLSSVTNEDTAMYY(Conserved C)(
CDR3 SREN)
>IGHV12-3
QMQLQESGPGLVKPSQSLFLT(Conserved C)SIT(CDR1 GFPITSGYY)WI(Conserved W)IRQSPGKPLEWM
GY(CDR2 ITHSGET)FYNPSLQSPISITRETSKNQFF(Conserved L)QLNSVTTEDTAMYY(Conserved C)(C
DR3 AGDR)
>IGHV13-2
QVQLVETGGGLVRPGNSLKLS(Conserved C)VTS(CDR1 GFTFSNYR)MH(Conserved W)LRQPPGKRLEWIA
V(CDR2 ITVKSDNYGA)NYAESVKGRFAISRDDSKSSVY(Conserved L)EMNRLREEDTATYF(Conserved C)
(CDR3 SR)
>IGHV14-1
EVQLQQSGAELVRPGASVKLS(Conserved C)TAS(CDR1 GFNIKDYY)MH(Conserved W)VKQRPEQGLEWIG
R(CDR2 IDPEDGDT)EYAPKFQGKATMTADTSSNTAY(Conserved L)QLSSLTSEDTAVYY(Conserved C)(C
DR3 TT)
>IGHV14-2
EVQLQQSGAELVKPGASVKLS(Conserved C)TAS(CDR1 GFNIKDYY)MH(Conserved W)VKQRTEQGLEWIG
R(CDR2 IDPEDGET)KYAPKFQGKATITADTSSNTAY(Conserved L)QLSSLTSEDTAVYY(Conserved C)(C
DR3 AR)
>IGHV14-3
EVQLQQSVAELVRPGASVKLS(Conserved C)TAS(CDR1 GFNIKNTY)MH(Conserved W)VKQRPEQGLEWIG
R(CDR2 IDPANGNT)KYAPKFQGKATITADTSSNTAY(Conserved L)QLSSLTSEDTAIYY(Conserved C)(C
DR3 AR)
>IGHV14-4
EVQLQQSGAELVRPGASVKLS(Conserved C)TAS(CDR1 GFNIKDDY)MH(Conserved W)VKQRPEQGLEWIG
W(CDR2 IDPENGDT)EYASKFQGKATITADTSSNTAY(Conserved L)QLSSLTSEDTAVYY(Conserved C)(C
DR3 TT)
>IGHV14S4
EVQLQQSGAEVVPGASVKLS(Conserved C)TAS(CDR1 GFNIKDDY)MH(Conserved W)AKQRPDQGLEWIGR
(CDR2 IDPAIDDT)DYAPKFQDKATMITDTSSNIAY(Conserved L)QSSSLTSEDTAVYY(Conserved C)(CD
R3 PY)
>IGHV15-2
QVHLQQSGSELRSPGSSVKLS(Conserved C)KDF(CDR1 DSEVFPIAY)MS(Conserved W)VRQKPGHGFEWI
GG(CDR2 ILPSIGRT)IYGEKFEDKATLDADTLSNTAY(Conserved L)ELNSLTSEDSAIYY(Conserved C)(
CDR3 AR)
