# Supplementary material for: A Handle on Mass Coincidence Errors in De Novo Sequencing of Antibodies by Bottom-up Proteomics
Source: J Proteome Res. 2024 Jun 27;23(8):3552–9. doi: 10.1021/acs.jproteome.4c00188 (PMC11301774; doi:10.1021/acs.jproteome.4c00188)
Supplement: Supplementary file 1 — pr4c00188_si_001.zip [file pr4c00188_si_001.zip › supplementary data/mass-based-benchmark/bin/templates/Mus_musculus_IGKC,IGLC.fasta]

>IGKC
RADAAPTVSIFPPSSEQLTSGGASVV(Conserved C)FLNNFYPKDINVK(Conserved W)KIDGSERQNGVLNSW
TDQDSKDSTYSMSST(Conserved L)TLTKDEYERHNSYT(Conserved C)EATHKTSTSPIVKS(Conserved 
F)NRNEC
>IGLC1
GQPKSSPSVTLFPPSSEELETNKATLV(Conserved C)TITDFYPGVVTVD(Conserved W)KVDGTPVTQGMETT
QPSKQSNNKYMASSY(Conserved L)TLTARAWERHSSYS(Conserved C)QVTHEGHTVEKS(Conserved L)
SRADCS
>IGLC2
GQPKSTPTLTVFPPSSEELKENKATLV(Conserved C)LIS(Glycosylationsite N)FSPSGVTVA(Conser
ved W)KA(Glycosylationsite N)GTPITQGVDTSNPTKEGNKFMASSF(Conserved L)HLTSDQWRSHNSF
T(Conserved C)QVTHEGDTVEKS(Conserved L)SPAECL
>IGLC3
GQPKSTPTLTMFPPSPEELQENKATLV(Conserved C)LIS(Glycosylationsite N)FSPSGVTVA(Conser
ved W)KA(Glycosylationsite N)GTPITQGVDTSNPTKEDNKYMASSF(Conserved L)HLTSDQWRSHNSF
T(Conserved C)QVTHEGDTVEKS(Conserved L)SPAECL
