# Supplementary material for: A Handle on Mass Coincidence Errors in De Novo Sequencing of Antibodies by Bottom-up Proteomics
Source: J Proteome Res. 2024 Jun 27;23(8):3552–9. doi: 10.1021/acs.jproteome.4c00188 (PMC11301774; doi:10.1021/acs.jproteome.4c00188)
Supplement: Supplementary file 1 — pr4c00188_si_001.zip [file pr4c00188_si_001.zip › supplementary data/mass-based-benchmark/bin/templates/Mus_musculus_IGKV,IGLV.fasta]

>IGKV1-88
DVVVTQTPLSLPVSFGDQVSIS(Conserved C)RSS(CDR1 QSLANSYGNTY)LS(Conserved W)YLHKPGQSP
QLLIY(CDR2 GIS)NRFSGVPDRFSGSGSGTDFT(Conserved L)KISTIKPEDLGMYY(Conserved C)(CDR3
 LQGTHQP)
>IGKV1-99
DVVLTQTPLSLPVNIGDQASIS(Conserved C)KST(CDR1 KSLLNSDGFTY)LD(Conserved W)YLQKPGQSP
QLLIY(CDR2 LVS)NRFSGVPDRFSGSGSGTDFT(Conserved L)KISRVEAEDLGVYY(Conserved C)(CDR3
 FQSNYLP)
>IGKV1-110
DVVMTQTPLSLPVSLGDQASIS(Conserved C)RSS(CDR1 QSLVHSNGNTY)LH(Conserved W)YLQKPGQSP
KLLIY(CDR2 KVS)NRFSGVPDRFSGSGSGTDFT(Conserved L)KISRVEAEDLGVYF(Conserved C)(CDR3
 SQSTHVP)
>IGKV1-117
DVLMTQTPLSLPVSLGDQASIS(Conserved C)RSS(CDR1 QSIVHSNGNTY)LE(Conserved W)YLQKPGQSP
KLLIY(CDR2 KVS)NRFSGVPDRFSGSGSGTDFT(Conserved L)KISRVEAEDLGVYY(Conserved C)(CDR3
 FQGSHVP)
>IGKV1-122
DAVMTQTPLSLPVSLGDQASIS(Conserved C)RSS(CDR1 QSLENSNGNTY)LN(Conserved W)YLQKPGQSP
QLLIY(CDR2 RVS)NRFSGVLDRFSGSGSGTDFT(Conserved L)KISRVEAEDLGVYF(Conserved C)(CDR3
 LQVTHVP)
>IGKV1-132
DVVMTQTPLSLSVTIGQPASIS(Conserved C)KSS(CDR1 QSLLYSNGKTY)LN(Conserved W)LQQRPGQAP
KHLMY(CDR2 QVS)KLDPGIPDRFSGSGSETDFT(Conserved L)KISRVEAEDLGVYY(Conserved C)(CDR3
 LQGTYYP)
>IGKV1-133
DVVMTQTPLTLSVTIGQPASIS(Conserved C)KSS(CDR1 QSLLYSNGKTY)LN(Conserved W)LLQRPGQSP
KRLIY(CDR2 LVS)KLDSGVPDRFTGSGSGTDFT(Conserved L)KISRVEAEDLGVYY(Conserved C)(CDR3
 VQGTHFP)
>IGKV1-135
DVVMTQTPLTLSVTIGQPASIS(Conserved C)KSS(CDR1 QSLLDSDGKTY)LN(Conserved W)LLQRPGQSP
KRLIY(CDR2 LVS)KLDSGVPDRFTGSGSGTDFT(Conserved L)KISRVEAEDLGVYY(Conserved C)(CDR3
 WQGTHFP)
>IGKV2-109
DIVMTQAAFSNPVTLGTSASIS(Conserved C)RSS(CDR1 KSLLHSNGITY)LY(Conserved W)YLQKPGQSP
QLLIY(CDR2 QMS)NLASGVPDRFSSSGSGTDFT(Conserved L)RISRVEAEDVGVYY(Conserved C)(CDR3
 AQNLELP)
>IGKV2-112
DIVITQDELSNPVTSGESVSIS(Conserved C)RSS(CDR1 KSLLYKDGKTY)LN(Conserved W)FLQRPGQSP
QLLIY(CDR2 LMS)TRASGVSDRFSGSGSGTDFT(Conserved L)EISRVKAEDVGVYY(Conserved C)(CDR3
 QQLVEYP)
>IGKV2-116
DIVMTQAAFSNPVTLGTSASIS(Conserved C)RSS(CDR1 KNLLHSNGITY)LY(Conserved W)YLQRPGQSP
QLLIY(CDR2 RVS)NLASGVPNRFSGSESGTDFT(Conserved L)RISRVEAEDVGVYY(Conserved C)(CDR3
 AQLLELP)
>IGKV2-137
DIVMTQAAPSVPVTPGESVSIS(Conserved C)RSS(CDR1 KSLLHSNGNTY)LY(Conserved W)FLQRPGQSP
QLLIY(CDR2 RMS)NLASGVPDRFSGSGSGTAFT(Conserved L)RISRVEAEDVGVYY(Conserved C)(CDR3
 MQHLEYP)
>IGKV2-a
DIVMTQAAFSNPVTLGTSASIS(Conserved C)RSS(CDR1 KSLLHSSGNTY)LY(Conserved W)FLQKPGQSP
QLLIY(CDR2 YIS)NLASGVPDRFSGSGSGTDFT(Conserved L)RISRVEAEDVGVYY(Conserved C)(CDR3
 MQGLEYP)
>IGKV3-1
DIVLTQSPASLAVSLGQRATIS(Conserved C)RAS(CDR1 ESVEYYGTSL)MQ(Conserved W)YQQKPGQPPK
LLIY(CDR2 AAS)NVESGVPARFSGSGSGTDFS(Conserved L)NIHPVEEDDIAMYF(Conserved C)(CDR3 
QQSRKVP)
>IGKV3-2
DIVLTQSPASLAVSLGQRATIS(Conserved C)RAS(CDR1 ESVDNYGISF)MN(Conserved W)FQQKPGQPPK
LLIY(CDR2 AAS)NQGSGVPARFSGSGSGTDFS(Conserved L)NIHPMEEDDTAMYF(Conserved C)(CDR3 
QQSKEVP)
>IGKV3-3
DIVLTQSPASLAVSLGQRATIF(Conserved C)RAS(CDR1 QSVDYNGISY)MH(Conserved W)FQQKPGQPPK
LLIY(CDR2 AAS)NLESGIPARFSGSGSGTDFT(Conserved L)NIHPVEEEDAATYY(Conserved C)(CDR3 
QQSIEDP)
>IGKV3-4
DIVLTQSPASLAVSLGQRATIS(Conserved C)KAS(CDR1 QSVDYDGDSY)MN(Conserved W)YQQKPGQPPK
LLIY(CDR2 AAS)NLESGIPARFSGSGSGTDFT(Conserved L)NIHPVEEEDAATYY(Conserved C)(CDR3 
QQSNEDP)
>IGKV3-5
DIVLTQSPASLAVSLGQRATIS(Conserved C)RAS(CDR1 ESVDSYGNSF)MH(Conserved W)YQQKPGQPPK
LLIY(CDR2 RAS)NLESGIPARFSGSGSRTDFT(Conserved L)TINPVEADDVATYY(Conserved C)(CDR3 
QQSNEDP)
>IGKV3-7
DIVLTQSPASLAVSLGQRATIS(Conserved C)RAS(CDR1 QSVSTSSYSY)MH(Conserved W)YQQKPGQPPK
LLIK(CDR2 YAS)NLESGVPARFSGSGSGTDFT(Conserved L)NIHPVEEEDTATYY(Conserved C)(CDR3 
QHSWEIP)
>IGKV3-9
DIVLTQSPASLAVSLGQRATIS(Conserved C)QAS(CDR1 ESVSFAGTSL)MH(Conserved W)YQQKPGQPPK
LLIY(CDR2 RAS)NLESGVPARFSGSGSESDFT(Conserved L)TIDPVEEDDAAMYY(Conserved C)(CDR3 
MQSMEDP)
>IGKV3-10
NIVLTQSPASLAVSLGQRATIS(Conserved C)RAS(CDR1 ESVDSYGNSF)MH(Conserved W)YQQKPGQPPK
LLIY(CDR2 LAS)NLESGVPARFSGSGSRTDFT(Conserved L)TIDPVEADDAATYY(Conserved C)(CDR3 
QQNNEDP)
>IGKV3-12
DIVLTQSPASLAVSLGQRATIS(Conserved C)RAS(CDR1 KSVSTSGYSY)MH(Conserved W)YQQKPGQPPK
LLIY(CDR2 LAS)NLESGVPARFSGSGSGTDFT(Conserved L)NIHPVEEEDAATYY(Conserved C)(CDR3 
QHSRELP)
>IGKV4-50
ENVLTQSPAIMSASLGEKVTMS(Conserved C)RAS(CDR1 SSVNY)MY(Conserved W)YQQKSDASPKLWIY(
CDR2 YTS)NLAPGVPARFSGSGSGNSYS(Conserved L)TISSMEGEDAATYY(Conserved C)(CDR3 QQFTS
SPS)
>IGKV4-51
ENVLTQSPAIMAASLGEKVTMT(Conserved C)SAS(CDR1 SSVSSSY)LH(Conserved W)YQQKSGTSPKLWI
Y(CDR2 GTS)NLASGVPARFSGSGAGISYS(Conserved L)TISSMEAENDATYY(Conserved C)(CDR3 QQW
SGYPF)
>IGKV4-53
EIVLTQSPALMAASPGEKVTIT(Conserved C)SVS(CDR1 SSISSSN)LH(Conserved W)YQQKSETSPKPWI
Y(CDR2 GTS)NLASGVPVRFSGSGSGTSYS(Conserved L)TISSMEAEDAATYY(Conserved C)(CDR3 QQW
SSYPL)
>IGKV4-55
QIVLTQSPAIMSASPGEKVTMT(Conserved C)SAS(CDR1 SSVSY)MY(Conserved W)YQQKPGSSPRLLIY(
CDR2 DTS)NLASGVPVRFSGSGSGTSYS(Conserved L)TISRMEAEDAATYY(Conserved C)(CDR3 QQWSS
YPP)
>IGKV4-57
QIVLTQSPAIMSASPGEKVTIT(Conserved C)SAS(CDR1 SSVSY)MH(Conserved W)FQQKPGTSPKLWIY(
CDR2 STS)NLASGVPARFSGSGSGTSYS(Conserved L)TISRMEAEDAATYY(Conserved C)(CDR3 QQRSS
YPP)
>IGKV4-57-1
ENVLTQSPAIMSASPGEKVTMT(Conserved C)RAS(CDR1 SSVSSSY)LH(Conserved W)YQQKSGASPKLWI
Y(CDR2 STS)NLASGVPARFSGSGSGTSYS(Conserved L)TISSVEAEDAATYY(Conserved C)(CDR3 QQY
SGYPL)
>IGKV4-58
ENVLTQSPAIMAASLGQKVTMT(Conserved C)SAS(CDR1 SSVSSSY)LH(Conserved W)YQQKSGASPKPLI
H(CDR2 RTS)NLASGVPARFSGSGSGTSYS(Conserved L)TISSVEAEDDATYY(Conserved C)(CDR3 QQW
SGYPF)
>IGKV4-59
QIVLTQSPAIMSASPGEKVTMT(Conserved C)SAS(CDR1 SSVSY)MH(Conserved W)YQQKSGTSPKRWIY(
CDR2 DTS)KLASGVPARFSGSGSGTSYS(Conserved L)TISSMEAEDAATYY(Conserved C)(CDR3 QQWSS
NPP)
>IGKV4-61
QIVLTQSPAIMSASPGEKVTIS(Conserved C)SAS(CDR1 SSVSY)MY(Conserved W)YQQKPGSSPKPWIY(
CDR2 RTS)NLASGVPARFSGSGSGTSYS(Conserved L)TISSMEAEDAATYY(Conserved C)(CDR3 QQYHS
YPP)
>IGKV4-63
ENVLTQSPAIMSASPGEKVTMT(Conserved C)SAS(CDR1 SSVSY)MH(Conserved W)YQQKSSTSPKLWIY(
CDR2 DTS)KLASGVPGRFSGSGSGNSYS(Conserved L)TISSMEAEDVATYY(Conserved C)(CDR3 FQGSG
YPL)
>IGKV4-68
QIVLTQSPALMSASPGEKVTMT(Conserved C)SAS(CDR1 SSVSY)MY(Conserved W)YQQKPRSSPKPWIY(
CDR2 LTS)NLASGVPARFSGSGSGTSYS(Conserved L)TISSMEAEDAATYY(Conserved C)(CDR3 QQWSS
NPP)
>IGKV4-69
QILLTQSPAIMSASPGEKVTMT(Conserved C)SAS(CDR1 SSVSY)MH(Conserved W)YQQKPGSSPKPWIY(
CDR2 DTS)NLASGFPARFSGSGSGTSYS(Conserved L)IISSMEAEDAATYY(Conserved C)(CDR3 HQRSS
YP)
>IGKV4-70
QIVLTQSPAIMSASPGEKVTMT(Conserved C)SAS(CDR1 SSISY)MH(Conserved W)YQQKPGTSPKRWIY(
CDR2 DTS)KLASGVPARFSGSGSGTSYS(Conserved L)TISSMEAEDAATYY(Conserved C)(CDR3 HQRSS
YP)
>IGKV4-71
QIVLTQSPAIMSASPGEKVTMT(Conserved C)SAS(CDR1 SSVSY)MH(Conserved W)YQQKPGSSPRLWIY(
CDR2 LTF)NLASGVPARFSGSGSGTSYS(Conserved L)SISSMEAEDAATYY(Conserved C)(CDR3 QQWSS
NPP)
>IGKV4-72
QIVLSQSPAILSASPGEKVTMT(Conserved C)RAS(CDR1 SSVSY)MH(Conserved W)YQQKPGSSPKPWIY(
CDR2 ATS)NLASGVPARFSGSGSGTSYS(Conserved L)TISRVEAEDAATYY(Conserved C)(CDR3 QQWSS
NPP)
>IGKV4-74
QIVLTQSPAIMSASLGERVTMT(Conserved C)TAS(CDR1 SSVSSSY)LH(Conserved W)YQQKPGSSPKLWI
Y(CDR2 STS)NLASGVPARFSGSGSGTSYS(Conserved L)TISSMEAEDAATYY(Conserved C)(CDR3 HQY
HRSPP)
>IGKV4-78
QIVLTQSPAIMSASPGEKVTMT(Conserved C)SAR(CDR1 SSVSSSY)LY(Conserved W)YQQKPGSSPKLWI
Y(CDR2 STS)NLASGVPARFSGSGSGTSYS(Conserved L)TISSMEAEDAATFY(Conserved C)(CDR3 QQY
SGYPS)
>IGKV4-79
QIVLTQSPAIMSASPGEKVTLT(Conserved C)SAS(CDR1 SSVSSSY)LY(Conserved W)YQQKPGSSPKLWI
Y(CDR2 STS)NLASGVPARFSGSGSGTSYS(Conserved L)TISSMEAEDAASYF(Conserved C)(CDR3 HQW
SSYPP)
>IGKV4-80
QIVLTQSPAIMSASLGEEITLT(Conserved C)SAS(CDR1 SSVSY)MH(Conserved W)YQQKSGTSPKLLIY(
CDR2 STS)NLASGVPSRFSGSGSGTFYS(Conserved L)TISSVEAEDAADYY(Conserved C)(CDR3 HQWSS
YP)
>IGKV4-81
ENVLTQSPAIMAASPGEKVTMT(Conserved C)SAS(CDR1 SSVSSSN)LH(Conserved W)YQQKSGTSTKFWI
Y(CDR2 RTS)NLASEVPAPFSGSGSGTSYS(Conserved L)TISSVEAEDAATYY(Conserved C)(CDR3 QQW
SGYPP)
>IGKV4-86
EIVLTQSPAITAASLGQKVTIT(Conserved C)SAS(CDR1 SSVSY)MH(Conserved W)YQQKSGTSPKPWIY(
CDR2 EIS)KLASGVPARFSGSGSGTSYS(Conserved L)TISSMEAEDAAIYY(Conserved C)(CDR3 QQWNY
PL)
>IGKV4-90
EILLTQSPAIIAASPGEKVTIT(Conserved C)SAS(CDR1 SSVSY)MN(Conserved W)YQQKPGSSPKIWIY(
CDR2 GIS)NLASGVPARFSGSGSGTSFS(Conserved F)TINSMEAEDVATYY(Conserved C)(CDR3 QQRSS
YPP)
>IGKV4-91
EIVLTQSPTTMAASPGEKITIT(Conserved C)SAS(CDR1 SSISSNY)LH(Conserved W)YQQKPGFSPKLLI
Y(CDR2 RTS)NLASGVPARFSGSGSGTSYS(Conserved L)TIGTMEAEDVATYY(Conserved C)(CDR3 QQG
SSIPR)
>IGKV4-92
EMVLTQSPVSITASRGEKVTIT(Conserved C)RAS(CDR1 SSISSNY)LH(Conserved W)YQQKPGSSPKLLI
Y(CDR2 RTS)ILASGVLDSFSGSGSESSYT(Conserved L)TISCMQDEVAATYY(Conserved C)(CDR3 QQG
SSSPP)
>IGKV5-37
DILLTQSPATLSVTPGETVSLS(Conserved C)RAS(CDR1 QSIYKN)LH(Conserved W)YQQKSHRSPRLLIK
(CDR2 YAS)DSISGIPSRFTGSGSGTDYT(Conserved L)SINSVKPEDEGIYY(Conserved C)(CDR3 LQGY
STP)
>IGKV5-39
DIVMTQSPATLSVTPGDRVSLS(Conserved C)RAS(CDR1 QSISDY)LH(Conserved W)YQQKSHESPRLLIK
(CDR2 YAS)QSISGIPSRFSGSGSGSDFT(Conserved L)SINSVEPEDVGVYY(Conserved C)(CDR3 QNGH
SFP)
>IGKV5-43
DIVLTQSPATLSVTPGDSVSLS(Conserved C)RAS(CDR1 QSISNN)LH(Conserved W)YQQKSHESPRLLIK
(CDR2 YAS)QSISGIPSRFSGSGSGTDFT(Conserved L)SINSVETEDFGMYF(Conserved C)(CDR3 QQSN
SWP)
>IGKV5-45
DIVLTQSPATLSVTPGDRVSLS(Conserved C)RAS(CDR1 QSISNY)LH(Conserved W)YQQKSHESPRLLIK
(CDR2 YAS)QSISGIPSRFSGSGSGTDFT(Conserved L)SINSVETEDFGMYF(Conserved C)(CDR3 QQSN
SWP)
>IGKV5-48
DILLTQSPAILSVSPGERVSFS(Conserved C)RAS(CDR1 QSIGTS)IH(Conserved W)YQQRT(Glycosyl
ationsite N)GSPRLLIK(CDR2 YAS)ESISGIPSRFSGSGSGTDFT(Conserved L)SINSVESEDIADYY(Co
nserved C)(CDR3 QQSNSWP)
>IGKV6-13
DIVMTQSQKFMSTSVGDRVSIT(Conserved C)KAS(CDR1 QNVGTA)VA(Conserved W)YQQKPGQSPKLLIY
(CDR2 SAS)NRYTGVPDRFTGSGSGTDFT(Conserved L)TISNMQSEDLADYF(Conserved C)(CDR3 QQYS
SYP)
>IGKV6-14
DIVMTQSQKFMSTSVGDRVSIT(Conserved C)KAS(CDR1 QNVRTA)VA(Conserved W)YQQKPGQSPKALIY
(CDR2 LAS)NRHTGVPDRFTGSGSGTDFT(Conserved L)TISNVQSEDLADYF(Conserved C)(CDR3 LQHW
NYP)
>IGKV6-15
DIVMTQSQKFMSTSVGDRVSVT(Conserved C)KAS(CDR1 QNVGTN)VA(Conserved W)YQQKPGQSPKALIY
(CDR2 SAS)YRYSGVPDRFTGSGSGTDFT(Conserved L)TISNVQSEDLAEYF(Conserved C)(CDR3 QQYN
SYP)
>IGKV6-17
DIVMTQSHKFMSTSVGDRVSIT(Conserved C)KAS(CDR1 QDVSTA)VA(Conserved W)YQQKPGQSPKLLIY
(CDR2 SAS)YRYTGVPDRFTGSGSGTDFT(Conserved F)TISSVQAEDLAVYY(Conserved C)(CDR3 QQHY
STP)
>IGKV6-20
NIVMTQSPKSMSMSVGERVTLS(Conserved C)KAS(CDR1 ENVGTY)VS(Conserved W)YQQKPEQSPKLLIY
(CDR2 GAS)NRYTGVPDRFTGSGSATDFT(Conserved L)TISSVQAEDLADYH(Conserved C)(CDR3 GQSY
SYP)
>IGKV6-23
DIVMTQSHKFMSTSVGDRVSIT(Conserved C)KAS(CDR1 QDVGTA)VA(Conserved W)YQQKPGQSPKLLIY
(CDR2 WAS)TRHTGVPDRFTGSGSGTDFT(Conserved L)TISNVQSEDLADYF(Conserved C)(CDR3 QQYS
SYP)
>IGKV6-25
DIVMTQSHKFMSTSVGDRVSIT(Conserved C)KAS(CDR1 QDVSTA)VA(Conserved W)YQQKPGQSPKLLIY
(CDR2 WAS)TRHTGVPDRFTGSGSGTDYT(Conserved L)TISSVQAEDLALYY(Conserved C)(CDR3 QQHY
STP)
>IGKV6-29
NIVMTQSPKSMSMSVGERVTLS(Conserved C)KAS(CDR1 ENVGTY)VS(Conserved W)YQQKPEQSPKLLIY
(CDR2 GAS)NRYPGVPDRFTGSGSATDFT(Conserved L)TISSLQAEDLADYH(Conserved C)(CDR3 GQGY
SYL)
>IGKV6-32
SIVMTQTPKFLLVSAGDRVTIT(Conserved C)KAS(CDR1 QSVSND)VA(Conserved W)YQQKPGQSPKLLIY
(CDR2 YAS)NRYTGVPDRFTGSGYGTDFT(Conserved F)TISTVQAEDLAVYF(Conserved C)(CDR3 QQDY
SSP)
>IGKV6-b
SIVMTQTPKFLPVSAGDRVTMT(Conserved C)KAS(CDR1 QSVGNN)VA(Conserved W)YQQKPGQSPKLLIY
(CDR2 YAS)NRYTGVPDRFTGSGSGTDFT(Conserved F)TISSVQVEDLAVYF(Conserved C)(CDR3 QQHY
SSP)
>IGKV6-c
SIVMTQTPKFLPVTAEDRVTIT(Conserved C)KAS(CDR1 QSVSNE)VA(Conserved W)YQQKPGQSPKLLIY
(CDR2 YAS)NRYTGVPDRFTGSGSGTDFT(Conserved F)TISSVQVEDLAVYF(Conserved C)(CDR3 QQHY
SSP)
>IGKV6-d
SIVMTQSPKSLPVSAGDRVTMT(Conserved C)KAS(CDR1 QSVSND)VA(Conserved W)YQQKPGQSPKLLIY
(CDR2 YAS)NRYTGVPERFTGSGSGTDFT(Conserved F)TISGVQAEDLAVYF(Conserved C)(CDR3 QQHY
TTP)
>IGKV7-33
DIVMTQSPTFLAVTASKKVTIS(Conserved C)TAS(CDR1 ESLYSSKHKVHY)LA(Conserved W)YQKKPEQS
PKLLIY(CDR2 GAS)NRYIGVPDRFTGSGSGTDFT(Conserved L)TISSVQVEDLTHYY(Conserved C)(CDR
3 AQFYSYP)
>IGKV8-16
EIVLTQSIPSLTVSAGERVTIS(Conserved C)KSN(CDR1 QNLLWSGNQRYC)LV(Conserved W)HQWKPGQT
PTPLIT(CDR2 WTS)DRYSGVPDRFIGSGSVTDFT(Conserved L)TISSVQAEDVAVYF(Conserved C)(CDR
3 QQHLHIP)
>IGKV8-19
DIVMTQSPSSLTVTAGEKVTMS(Conserved C)KSS(CDR1 QSLLNSGNQKNY)LT(Conserved W)YQQKPGQP
PKLLIY(CDR2 WAS)TRESGVPDRFTGSGSGTDFT(Conserved L)TISSVQAEDLAVYY(Conserved C)(CDR
3 QNDYSYP)
>IGKV8-21
DIVMSQSPSSLAVSAGEKVTMS(Conserved C)KSS(CDR1 QSLLNSRTRKNY)LA(Conserved W)YQQKPGQS
PKLLIY(CDR2 WAS)TRESGVPDRFTGSGSGTDFT(Conserved L)TISSVQAEDLAVYY(Conserved C)(CDR
3 KQSYNL)
>IGKV8-24
DIVMTQSPSSLAMSVGQKVTMS(Conserved C)KSS(CDR1 QSLL)(Glycosylationsite N)(CDR1 SSNQ
KNY)LA(Conserved W)YQQKPGQSPKLLVY(CDR2 FAS)TRESGVPDRFIGSGSGTDFT(Conserved L)TISS
VQAEDLADYF(Conserved C)(CDR3 QQHYSTP)
>IGKV8-27
NIMMTQSPSSLAVSAGEKVTMS(Conserved C)KSS(CDR1 QSVLYSSNQKNY)LA(Conserved W)YQQKPGQS
PKLLIY(CDR2 WAS)TRESGVPDRFTGSGSGTDFT(Conserved L)TISSVQAEDLAVYY(Conserved C)(CDR
3 HQYLSS)
>IGKV8-28
DIVMTQSPSSLSVSAGEKVTMS(Conserved C)KSS(CDR1 QSLLNSGNQKNY)LA(Conserved W)YQQKPGQP
PKLLIY(CDR2 GAS)TRESGVPDRFTGSGSGTDFT(Conserved L)TISSVQAEDLAVYY(Conserved C)(CDR
3 QNDHSYP)
>IGKV8-30
DIVMSQSPSSLAVSVGEKVTMS(Conserved C)KSS(CDR1 QSLLYSSNQKNY)LA(Conserved W)YQQKPGQS
PKLLIY(CDR2 WAS)TRESGVPDRFTGSGSGTDFT(Conserved L)TISSVKAEDLAVYY(Conserved C)(CDR
3 QQYYSYP)
>IGKV8-34
DILMTQSPSSLTVSAGEKVTMS(Conserved C)KSS(CDR1 QSLLASGNQNNY)LA(Conserved W)HQQKPGRS
PKMLII(CDR2 WAS)TRVSGVPDRFIGSGSGTDFT(Conserved L)TINSVQAEDLAVYY(Conserved C)(CDR
3 QQSYSAP)
>IGKV9-120
DIQMTQSPSSLSASLGERVSLT(Conserved C)RAS(CDR1 QDIGSS)LN(Conserved W)LQQEPDGTIKRLIY
(CDR2 ATS)SLDSGVPKRFSGSRSGSDYS(Conserved L)TISSLESEDFVDYY(Conserved C)(CDR3 LQYA
SSP)
>IGKV9-123
DIQMIQSPSSMFASLGDRVSLS(Conserved C)RAS(CDR1 QGIRGN)LD(Conserved W)YQQKPGGTIKLLIY
(CDR2 STS)NLNSGVPSRFSGSGSGSDYS(Conserved L)TISSLESEDFADYY(Conserved C)(CDR3 LQRN
AYP)
>IGKV9-124
DIQMTQSPSSLSASLGERVSLT(Conserved C)RAS(CDR1 QEISGY)LS(Conserved W)LQQKPDGTIKRLIY
(CDR2 AAS)TLDSGVPKRFSGSRSGSDYS(Conserved L)TISSLESEDFADYY(Conserved C)(CDR3 LQYA
SYP)
>IGKV10-94
DIQMTQTTSSLSASLGDRVTIS(Conserved C)SAS(CDR1 QGISNY)LN(Conserved W)YQQKPDGTVKLLIY
(CDR2 YTS)SLHSGVPSRFSGSGSGTDYS(Conserved L)TISNLEPEDIATYY(Conserved C)(CDR3 QQYS
KLP)
>IGKV10-95
DIQMTQTTSSLSASLGDRVTIS(Conserved C)RAS(CDR1 EDISTY)LN(Conserved W)YQQKPDGTVKLLIY
(CDR2 YTS)GLHSGVPSRFSGSGSGADYS(Conserved L)TISNLEPEDIATYY(Conserved C)(CDR3 QQYS
KLP)
>IGKV10-96
DIQMTQTTSSLSASLGDRVTIS(Conserved C)RAS(CDR1 QDISNY)LN(Conserved W)YQQKPDGTVKLLIY
(CDR2 YTS)RLHSGVPSRFSGSGSGTDYS(Conserved L)TISNLEQEDIATYF(Conserved C)(CDR3 QQGN
TLP)
>IGKV11-125
DVQMIQSPSSLSASLGDIVTMT(Conserved C)QAS(CDR1 QGTSIN)LN(Conserved W)FQQKPGKAPKLLIY
(CDR2 GAS)NLEDGVPSRFSGSRYGTDFT(Conserved L)TISSLEDEDMATYF(Conserved C)(CDR3 LQHS
YLP)
>IGKV12-38
DIQMTQSPASLAASVGETVTIT(Conserved C)RAS(CDR1 ENIYYS)LA(Conserved W)YQQKQGKSPQLLIY
(CDR2 NAN)SLEDGVPSRFSGSGSGTQYS(Conserved M)KINSMQPEDTATYF(Conserved C)(CDR3 KQAY
DVP)
>IGKV12-41
DIQMTQSPASLSASVGETVTIT(Conserved C)RAS(CDR1 GNIHNY)LA(Conserved W)YQQKQGKSPQLLVY
(CDR2 NAK)TLADGVPSRFSGSGSGTQYS(Conserved L)KINSLQPEDFGSYY(Conserved C)(CDR3 QHFW
STP)
>IGKV12-44
DIQMTQSPASLSASVGETVTIT(Conserved C)RAS(CDR1 ENIYSY)LA(Conserved W)YQQKQGKSPQLLVY
(CDR2 NAK)TLAEGVPSRFSGSGSGTQFS(Conserved L)KINSLQPEDFGSYY(Conserved C)(CDR3 QHHY
GTP)
>IGKV12-46
DIQMTQSPASLSVSVGETVTIT(Conserved C)RAS(CDR1 ENIYSN)LA(Conserved W)YQQKQGKSPQLLVY
(CDR2 AAT)NLADGVPSRFSGSGSGTQYS(Conserved L)KINSLQSEDFGSYY(Conserved C)(CDR3 QHFW
GTP)
>IGKV12-89
DIQMTQSPASLSASVGETVTIT(Conserved C)GAS(CDR1 ENIYGA)LN(Conserved W)YQRKQGKSPQLLIY
(CDR2 GAT)NLADGMSSRFSGSGSGRQYS(Conserved L)KISSLHPDDVATYY(Conserved C)(CDR3 QNVL
STP)
>IGKV12-98
DIQMTQSPASQSASLGESVTIT(Conserved C)LAS(CDR1 QTIGTW)LA(Conserved W)YQQKPGKSPQLLIY
(CDR2 AAT)SLADGVPSRFSGSGSGTKFS(Conserved F)KISSLQAEDFVSYY(Conserved C)(CDR3 QQLY
STP)
>IGKV12-104-2
DIRMIQTPASLSGSLGESVTIT(Conserved C)QAS(CDR1 QDIGKS)LL(Conserved W)YQQKTGNPPKILIY
(CDR2 TTS)NLADGISSRVSGSGSGTQFF(Conserved L)KFSSLKPEDTATYY(Conserved C)(CDR3 CQGY
WLF)
>IGKV12-e
DIQMTQSPASLSVSVGETVTIT(Conserved C)RAS(CDR1 ENIYSN)LA(Conserved W)LFSRNRENPPSLVY
(CDR2 AAT)NLADGVPSRFSGSGSGTQYS(Conserved L)KINSQQPEDFGSYY(Conserved C)(CDR3 QHFW
SAP)
>IGKV13-84
DIQMTQSSSSFSVSLGDRVTIT(Conserved C)KAS(CDR1 EDIYNR)LA(Conserved W)YQQKPGNAPRLLIS
(CDR2 GAT)SLETGVPSRFSGSGSGKDYT(Conserved L)SITSLQTEDVATYY(Conserved C)(CDR3 QQYW
STP)
>IGKV13-85
DIQMTQSSSYLSVSLGGRVTIT(Conserved C)KAS(CDR1 DHINNW)LA(Conserved W)YQQKPGNAPRLLIS
(CDR2 GAT)SLETGVPSRFSGSGSGKDYT(Conserved L)SITSLQTEDVATYY(Conserved C)(CDR3 QQYW
STP)
>IGKV14-87-2
DIQMTQSSSFLSASLGDHLTIN(Conserved C)RAS(CDR1 KDINKY)FA(Conserved W)VQQKPRKAPRMLIH
(CDR2 FAS)TLLPGVPEKFSGSGSGTDFS(Conserved L)TIRNIESEDIAMYY(Conserved C)(CDR3 LQYS
EHP)
>IGKV14-100
DILMTQSPSSMSVSLGDTVSIT(Conserved C)HAS(CDR1 QGISSN)IG(Conserved W)LQQKPGKSFKGLIY
(CDR2 HGT)NLEDGVPSRFSGSGSGADYS(Conserved L)TISSLESEDFADYY(Conserved C)(CDR3 VQYA
QFP)
>IGKV14-111
DIKMTQSPSSMYASLGERVTIT(Conserved C)KAS(CDR1 QDINSY)LS(Conserved W)FQQKPGKSPKTLIY
(CDR2 RAN)RLVDGVPSRFSGSGSGQDYS(Conserved L)TISSLEYEDMGIYY(Conserved C)(CDR3 LQYD
EFP)
>IGKV14-126
DIKMTQSPSSMYASLGERVTIT(Conserved C)KAS(CDR1 QDIKSY)LS(Conserved W)YQQKPWKSPKTLIY
(CDR2 YAT)SLADGVPSRFSGSGSGQDYS(Conserved L)TISSLESDDTATYY(Conserved C)(CDR3 LQHG
ESP)
>IGKV14-130
EIQMTQSPSSMSASLGDRITIT(Conserved C)QAT(CDR1 QDIVKN)LN(Conserved W)YQQKPGKPPSFLIY
(CDR2 YAT)ELAEGVPSRFSGSGSGSDYS(Conserved L)TISNLESEDFADYY(Conserved C)(CDR3 LQFY
EFP)
>IGKV16-104
DVQITQSPSYLAASPGETITIN(Conserved C)RAS(CDR1 KSISKY)LA(Conserved W)YQEKPGKTNKLLIY
(CDR2 SGS)TLQSGIPSRFSGSGSGTDFT(Conserved L)TISSLEPEDFAMYY(Conserved C)(CDR3 QQHN
EYPY)
>IGKV17-121
ETTVTQSPASLSMAIGEKVTIR(Conserved C)ITS(CDR1 TDIDDD)MN(Conserved W)YQQKPGEPPKLLIS
(CDR2 EGN)TLRPGVPSRFSSSGYGTDFV(Conserved F)TIENMLSEDVADYY(Conserved C)(CDR3 LQSD
NLP)
>IGKV17-127
ETTVTQSPASLSVATGEKVTIR(Conserved C)ITS(CDR1 TDIDDD)MN(Conserved W)YQQKPGEPPKLLIS
(CDR2 EGN)TLRPGVPSRFSSSGYGTDFV(Conserved F)TIENTLSEDVADYY(Conserved C)(CDR3 LQSD
NMP)
>IGKV18-36
TGETTQAPASLSFSLGETATLS(Conserved C)RSS(CDR1 ESVGSY)LA(Conserved W)YQQKAEQVPRLLIH
(CDR2 SAS)TRAGGVPVRFSGTGSGTDFT(Conserved L)TISSLEPEDAAVYY(Conserved C)(CDR3 QPFK
SWS)
>IGKV19-93
DIQMTQSPSSLSASLGGKVTIT(Conserved C)KAS(CDR1 QDINKY)IA(Conserved W)YQHKPGKGPRLLIH
(CDR2 YTS)TLQPGIPSRFSGSGSGRDYS(Conserved F)SISNLEPEDIATYY(Conserved C)(CDR3 LQYD
NLL)
>IGKV20-101-2
NIQVIQSPFLSASVGERVTIS(Conserved C)KTH(CDR1 QHI)(Glycosylationsite N)(CDR1 SS)IA(
Conserved W)YQQKVGKAPILLIR(CDR2 DAS)FSLTDTPSRFTGNGFGTDFT(Conserved L)SISSMQSQDGA
TYF(Conserved C)(CDR3 QQHFHYY)
>IGLV1
QAVVTQESALTTSPGETVTLT(Conserved C)RSS(CDR1 TGAVTTSNY)AN(Conserved W)VQEKPDHLFTGL
IG(CDR2 GTN)NRAPGVPARFSGSLIGDKAA(Conserved L)TITGAQTEDEAIYF(Conserved C)(CDR3 AL
WYSNHF)
>IGLV2
QAVVTQESALTTSPGGTVILT(Conserved C)RSS(CDR1 TGAVTTSNY)AN(Conserved W)VQEKPDHLFTGL
IG(CDR2 GTS)NRAPGVPVRFSGSLIGDKAA(Conserved L)TITGAQTEDDAMYF(Conserved C)(CDR3 AL
WYSTHF)
