# Supplementary material for: A Handle on Mass Coincidence Errors in De Novo Sequencing of Antibodies by Bottom-up Proteomics
Source: J Proteome Res. 2024 Jun 27;23(8):3552–9. doi: 10.1021/acs.jproteome.4c00188 (PMC11301774; doi:10.1021/acs.jproteome.4c00188)
Supplement: Supplementary file 1 — pr4c00188_si_001.zip [file pr4c00188_si_001.zip › supplementary data/mass-based-benchmark/bin/templates/Oryctolagus_cuniculus_IGHJ.fasta]

>IGHJ1
(CDR3 YWYLDP)(Conserved WG)T(Conserved G)TLVTISS
>IGHJ2
(CDR3 DAFDP)(Conserved WG)P(Conserved G)TLVTVSS
>IGHJ3
(CDR3 DTRLDL)(Conserved WG)Q(Conserved G)TLVTVSS
>IGHJ4
(CDR3 YFNL)(Conserved WG)P(Conserved G)TLVTVSS
>IGHJ5
(CDR3 DWLDL)(Conserved WG)Q(Conserved G)TLVTVSS
>IGHJ6
(CDR3 YYGMDL)(Conserved WG)P(Conserved G)TLVTVSS
