# Supplementary material for: A Handle on Mass Coincidence Errors in De Novo Sequencing of Antibodies by Bottom-up Proteomics
Source: J Proteome Res. 2024 Jun 27;23(8):3552–9. doi: 10.1021/acs.jproteome.4c00188 (PMC11301774; doi:10.1021/acs.jproteome.4c00188)
Supplement: Supplementary file 1 — pr4c00188_si_001.zip [file pr4c00188_si_001.zip › supplementary data/mass-based-benchmark/bin/templates/Oryctolagus_cuniculus_IGHV.fasta]

>IGHV1S1
QEQLKESGGRLVMPGGILTLT(Conserved C)TAS(CDR1 GS)(Glycosylationsite N)(CDR1 ISSYG)V
S(Conserved W)FRQAPGKGLEWIRY(CDR2 ISYGGSA)YYKSWVKGRFTISKTSSTVD(Conserved L)KMTSL
TASDTATYF(Conserved C)(CDR3 AR)
>IGHV1S7
QQLKESGGGLVKPGGSLKLC(Conserved C)KAS(CDR1 GFTFSSYY)MC(Conserved W)VRQAPGKGLEWIGC
(CDR2 IYAGSGST)HYASWVNGRFTLSRDNAQSTVC(Conserved L)QLNSLTAADTATYF(Conserved C)(CD
R3 AR)
>IGHV1S8
QKQLVESGGGLDQPAGSLKLS(Conserved C)KDS(CDR1 GFTLSSNA)MC(Conserved W)VHQAPGKGLEWIA
C(CDR2 IDSYGST)NYVSRVNGRFTISSDNTQNMVD(Conserved L)EMNSLTAADMAIYF(Conserved C)(CD
R3 AR)
>IGHV1S13
QEQLEESGGGLVTPGGTLTLT(Conserved C)TVS(CDR1 GFSLSSYG)VS(Conserved W)VRQAAGKGLEWIG
Y(CDR2 ISSSGSA)YYASWVNGRFTISKTSSTVD(Conserved L)KMTSLRAADTATYF(Conserved C)(CDR3
 AR)
>IGHV1S17
QEQQKESGGRLVMPGGSLTLT(Conserved C)TVS(CDR1 GFSLSSYN)MG(Conserved W)VRQAPGEGLEYIG
W(CDR2 ISTGGSA)YYASWVNGRFTISKTSTTMD(Conserved L)KMTSLTAADTATYF(Conserved C)(CDR3
 AR)
>IGHV1S24
QEQLKESGGGLVTPGGILSLT(Conserved C)TAS(CDR1 GFSISSYR)MG(Conserved W)VRQAPGKGLEYIG
Y(CDR2 ISYGGSA)YYKSWVKGRFTISKTSSTVD(Conserved L)KMTSLTASDKATYF(Conserved C)(CDR3
 AR)
>IGHV1S25
QEQLKESGGVLVTPGGILSLT(Conserved C)TAS(CDR1 GFSISSYR)MG(Conserved W)VRQAPGKGLEYIG
I(CDR2 IYTGGSA)YYASWVNGRFTISKTSSTVD(Conserved L)KMTSLTAADMATYF(Conserved C)(CDR3
 AR)
>IGHV1S26
QSVKESEGGLFKPTDTLTLT(Conserved C)TVS(CDR1 GFSLSSYA)IS(Conserved W)VRQAPGNGLEWIGI
(CDR2 INSYGST)YYASWAKSRSTITRNTNENTVT(Conserved L)KMTSLTAADTATYF(Conserved C)(CDR
3 AR)
>IGHV1S28
QSLEESRGGLIKPGGTLTLT(Conserved C)TAS(CDR1 GFTISSYD)MS(Conserved W)VRQAPGKELEWIGY
(CDR2 ISYGGSA)YYASWAKSRSTITRNTNENTVT(Conserved L)KMTSLTAADTATYF(Conserved C)(CDR
3 AR)
>IGHV1S31
QSVEESRGGLIKPTDTLTLT(Conserved C)TVS(CDR1 GFSLSSYG)VI(Conserved W)VRQAPGNGLEYIGT
(CDR2 IGSSGSA)YYASWAKSRSTITRNTNLNTVT(Conserved L)KMTSLTAADTATYF(Conserved C)(CDR
3 AR)
>IGHV1S33
QEQLEESGGGLVKPGDTLTLT(Conserved C)KAS(CDR1 GFSLSSYD)MS(Conserved W)VRQAPGKGLEWIG
F(CDR2 IWSGGST)DYASWVNGRIIISSDNTQNTVS(Conserved L)LMNSLSARDTATYF(Conserved C)(CD
R3 AG)
>IGHV1S34
QSVKESEGGLFKPTDTLTLT(Conserved C)TVS(CDR1 GFSLSSNA)IS(Conserved W)VRQAPGNGLEWIGA
(CDR2 IGSSGSA)YYASWAKSRSTITRNTNLNTVT(Conserved L)KMTSLTAADTATYF(Conserved C)(CDR
3 AR)
>IGHV1S36
QEQLEESGGGLVTPGGTLTLT(Conserved C)TAS(CDR1 GFSLSSYG)VS(Conserved W)VRQAAGKGLEWIG
Y(CDR2 ISSSGSA)YYASWVNGRFTISKTSSTVD(Conserved L)KMTSLTASDTATYF(Conserved C)(CDR3
 AR)
>IGHV1S40
QSLEESGGDLVKPGASLTLT(Conserved C)TAS(CDR1 GFSFSSSYY)MC(Conserved W)VRQAPGKGLEWIA
C(CDR2 IYAGSSGST)YYASWAKGRFTISKTSSTTVT(Conserved L)QMTSLTAADTATYF(Conserved C)(C
DR3 AR)
>IGHV1S43
QQQLEESGGGLVKPGGTLTLT(Conserved C)KAS(CDR1 GIDFSSYYY)IC(Conserved W)VRQAPGKGLELI
AC(CDR2 IYTSSGST)WYASWVNGRFTISRSTSLNTVD(Conserved L)KMTSLTAADTATYF(Conserved C)(
CDR3 AR)
>IGHV1S44
QSLEESGGRLVTPGGSLTLT(Conserved C)TVS(CDR1 GIDLTSYA)MG(Conserved W)VRQAPGKGLEYIGI
(CDR2 ISSSGST)YYASWAKGRFTISKTSSTTVD(Conserved L)KMTSLTTEDTATYF(Conserved C)(CDR3
 AG)
>IGHV1S45
QEQLEESGGDLVKPEGSLTLT(Conserved C)TAS(CDR1 GFSFSSSYW)IC(Conserved W)VRQAPGKGLEWI
AC(CDR2 IYAGSSGST)YYASWAKGRFTISKTSSTTVT(Conserved L)QMTSLTAADTATYF(Conserved C)(
CDR3 AR)
>IGHV1S47
QEQLVESGGGLVQPEGSLTLT(Conserved C)KAS(CDR1 GFDFSSNA)MC(Conserved W)VRQAPGKGPEWIA
C(CDR2 IYNGDGST)YYASWVNGRFTISRSTSLNTVT(Conserved L)QMTSLTAVDTATYF(Conserved C)(C
DR3 AR)
>IGHV1S49
QSVKESEGGLFKPADTLTLT(Conserved C)TAS(CDR1 GFTISSYG)VS(Conserved W)VRQAPGKGPEWIGA
(CDR2 IDINGRT)YYATWAKSRATITRNVNENTVT(Conserved L)RVTSLTAADTATYF(Conserved C)(CDR
3 AR)
>IGHV1S50
QSVKESEGGLFKPTDTLTLT(Conserved C)TVS(CDR1 GFSLSSYA)IS(Conserved W)VRQAPGNGLEYIGY
(CDR2 ISFTNTA)YYASWAKSRSTITRNTNENTVT(Conserved L)KMTSLTAADTATYF(Conserved C)(CDR
3 AR)
>IGHV1S51
QSVKESEGGLFKPTDTLTLT(Conserved C)TVS(CDR1 GFSLSSYN)IG(Conserved W)VRQAPGSGLEWIGI
(CDR2 ISYGGSA)YYASWAKSRSTITRNTNENTVT(Conserved L)KMTSLTAADTATYF(Conserved C)(CDR
3 AR)
>IGHV1S52
QSVKESEGGLFKPTDTLTLT(Conserved C)TVS(CDR1 GFSLSSYN)MG(Conserved W)VRQAPGNELEWIGI
(CDR2 ITSYGST)YYASWAKSRSTITRNTNENPVT(Conserved L)KMTSLTAADTATYF(Conserved C)(CDR
3 AR)
>IGHV1S53
QEQLEESGGGLVNPGGTLTLT(Conserved C)TVS(CDR1 GFTISTYG)VS(Conserved W)VRQAPGNGLEWIG
T(CDR2 VNYDGST)HYASWAKSRSTITRNTNENTAT(Conserved L)KMTSLTGADTATYF(Conserved C)(CD
R3 AR)
>IGHV1S54
QSLGESRGGLIKPGGTLTLT(Conserved C)TAS(CDR1 GFTISSYD)MS(Conserved W)VRQAPGEGLEYIGC
(CDR2 INSYGTT)YYASWAKSRSTITRNTNENTVT(Conserved L)KMTSLTAADTATYF(Conserved C)(CDR
3 GRE)
>IGHV1S55
QSVKESEGGLFKPTDTLTLS(Conserved C)TVS(CDR1 GFSLSSYG)VS(Conserved W)VRQAPGEGLECIGW
(CDR2 ISTDGST)YYASWAKSRSTITRNTNENTVT(Conserved L)KMTSLTAADTATYF(Conserved C)(CDR
3 ARA)
>IGHV1S56
QEQLKESGGGLVTPGGILSLT(Conserved C)TAS(CDR1 GFSLSTYN)MG(Conserved W)VPPAPGKGLEYIG
W(CDR2 INTGGSP)YCTSWAGKRSTITR(Glycosylationsite N)TSENTVT(Conserved L)EMTSLTAADT
ATYL(Conserved C)(CDR3 AK)
>IGHV1S57
QTVKESEGGLFKPTHTLTLT(Conserved C)TAS(CDR1 GFSLSSYP)II(Conserved W)VRQAPGNGLEWIGI
(CDR2 TNTYGSP)YYASWAKSRSTITRNTNENTVT(Conserved L)KMTSLTAADTATYF(Conserved C)(CDR
3 AR)
>IGHV1S58
QEQLKESGGRLVMPGGSLTIT(Conserved C)TVS(CDR1 GFSLSSNA)IS(Conserved W)VRQAPGNGLEWIG
V(CDR2 INSGGTA)YYASWAKGRSTISRNTKENTVT(Conserved L)QMTSLTAADTATYF(Conserved C)(CD
R3 AR)
>IGHV1S59
QSVKESEGGLFKPTETLTLT(Conserved C)TVS(CDR1 GFSLRDYR)TG(Conserved W)VRQAPGKELEVVAY
(CDR2 IRGDGVI)YYASWAKKRSTITRNTNENTVT(Conserved L)KMTSLTAADTATYF(Conserved C)(CDR
3 GR)
>IGHV1S60
QSVKESEGGLFKATETLTLT(Conserved C)TLS(CDR1 GFSLNNNA)IH(Conserved W)VRQAPGKGLEWIGM
(CDR2 IYGSGAT)YYASWVSGRATITRDTNENTVT(Conserved L)KMTSLTDADTATYF(Conserved C)(CDR
3 AR)
>IGHV1S61
QSVKESEGGLFKPTDTLTLT(Conserved C)TVS(CDR1 GFSLTSMS)IS(Conserved W)VRQAPGNGLEWIGA
(CDR2 INRVSTT)YYTTWAKSRSTITRNTNENTVT(Conserved L)KMTSLTVADTATYF(Conserved C)(CDR
3 TR)
>IGHV1S62
QSVKESEGGLIKPTDTLTLT(Conserved C)TVS(CDR1 GFSLTNYI)IF(Conserved W)VRQAPGKELEWIGY
(CDR2 IHGGGNT)YYASWAKSRSTITRDTKENTVT(Conserved L)KMASLTASDTATYF(Conserved C)(CDR
3 AR)
>IGHV1S63
QSVKESEGGLFKPTDTLTLT(Conserved C)TAS(CDR1 GFSISSYR)MG(Conserved W)VRQAPGNGLEVIGY
(CDR2 IRGDGVT)YCASWAKSRSTITRNTNENTAT(Conserved L)KMTSLTAADTATYF(Conserved C)(CDR
3 GR)
>IGHV1S64
QSLEESGGRLVKPDETLTLT(Conserved C)TVS(CDR1 GIDLRCYA)MG(Conserved W)VRQAPGNGLEYIGA
(CDR2 INTDGSP)YYASWAKSRFTISSNTNENTVT(Conserved L)KMTSLTAADTATYF(Conserved C)(CDR
3 AR)
>IGHV1S65
QSLEEFGGGLIRPASTLTLT(Conserved C)TVS(CDR1 GFSLNEVG)VI(Conserved W)VRQAPGKELEWIGY
(CDR2 ISYRGNA)YYASWAKSRSTITRNTKENTVT(Conserved L)KVTGLTAADTATYF(Conserved C)(CDR
3 AR)
>IGHV1S66
QSVKESEGGLFEPTDTLTLT(Conserved C)TVS(CDR1 GFSLTKYG)VM(Conserved W)VRQAPGNGLEWIGF
(CDR2 IAYSGNT)YYTTWAKSRSTITRNTNENTVT(Conserved L)KMTSLTAADTATYF(Conserved C)(CDR
3 AR)
>IGHV1S67
QSVKESEGGLFKPTDTLTLT(Conserved C)TVS(CDR1 GFSLSTYG)VI(Conserved W)VRQAPGNGLEYIGS
(CDR2 IASGGSA)GYASWAKSRSTITRNTNENTVT(Conserved L)KMTSLTAADTATYF(Conserved C)(CDR
3 AA)
>IGHV1S68
QSVEESRGGLIKPADTLTLT(Conserved C)TVS(CDR1 GFSLNNYG)VI(Conserved W)VRQAPGSGLEYIGT
(CDR2 IDIGVTA)FYASWAKSRSTITKNTNENTVT(Conserved L)RMTSLTAADTATYF(Conserved C)(CDR
3 AS)
>IGHV1S69
QSVEESGGRLVTPGTPLTLT(Conserved C)TVS(CDR1 GFSLSSYA)MS(Conserved W)VRQAPGKGLEWIGI
(CDR2 ISSSGST)YYASWAKGRFTISKTSTTVD(Conserved L)KITSPTTEDTATYF(Conserved C)(CDR3 
AR)
