# Supplementary material for: A Handle on Mass Coincidence Errors in De Novo Sequencing of Antibodies by Bottom-up Proteomics
Source: J Proteome Res. 2024 Jun 27;23(8):3552–9. doi: 10.1021/acs.jproteome.4c00188 (PMC11301774; doi:10.1021/acs.jproteome.4c00188)
Supplement: Supplementary file 1 — pr4c00188_si_001.zip [file pr4c00188_si_001.zip › supplementary data/mass-based-benchmark/bin/templates/Oryctolagus_cuniculus_IGKC,IGLC.fasta]

>IGKC2
RDPVAPSVLLFPPSKEELTTGTATIV(Conserved C)VANKFYPSDITVT(Conserved W)KVDGTTQQSGIENSK
TPQSPEDNTYSLSST(Conserved L)SLTSAQYNSHSVYT(Conserved C)EVVQGSASPIVQS(Conserved F
)NRGDC
>IGLC1
GQPVVAPLVTLFPPSSEELKANKATLV(Conserved C)LISDFYPGTLTVA(Conserved W)KADGVTITQGVDTT
QPSKQSNNKYMASSF(Conserved L)SLSRGQWTSHSRFT(Conserved C)QVTHEGKTTEKS(Conserved V)
APARCP
>IGLC2
GQPVVAPLVILFPPSSEELKANKATLV(Conserved C)LISDFYPGTLTVA(Conserved W)KADGATITQGMDFT
QPSKQSNNKYMASSF(Conserved L)SLSRGQWTSHSRFI(Conserved C)QVTHEGKTMEKS(Conserved V)
APAHCP
>IGLC3
GQPVVAPLVILFPPSSEELKATLV(Conserved C)LISDFYPGTLTVA(Conserved W)KADGVTITQGVDTTQPS
KQSNKYMARTF(Conserved L)SLSHGQWTSHSRFT(Conserved C)QVTHEGKTTEKS(Conserved V)APAH
CP
>IGLC4
GQPVVTPSLTLFPPSSEELKDNKATLV(Conserved C)LINDFYPGTLTVN(Conserved W)KADGTSITQGMDTT
QPSKQSNNKYAASSF(Conserved L)SLSANQWKSYQRAT(Conserved C)QVTHEGQAMERS(Conserved L)
VPAECS
>IGLC5
GQPAVTPSVILFPPSSEELKDNKATLV(Conserved C)LINDFYPRTVKVN(Conserved W)KADGNSVTQGVDTT
QPSKQSNNKYAASSF(Conserved L)SLSANQWKSYQSVT(Conserved C)QVTHEGHTVEKS(Conserved L)
APAECS
>IGLC6
GQPAVTPSVILFPPSSEELKDNKATLV(Conserved C)LINDFYPGTVKVN(Conserved W)KADGTPVTQGVDTT
QPSKQSNSKYAASSF(Conserved L)SLSANQWKSYQSVT(Conserved C)QVTHEGHTVEKS(Conserved L)
APAECS
