# Supplementary material for: A Handle on Mass Coincidence Errors in De Novo Sequencing of Antibodies by Bottom-up Proteomics
Source: J Proteome Res. 2024 Jun 27;23(8):3552–9. doi: 10.1021/acs.jproteome.4c00188 (PMC11301774; doi:10.1021/acs.jproteome.4c00188)
Supplement: Supplementary file 1 — pr4c00188_si_001.zip [file pr4c00188_si_001.zip › supplementary data/mass-based-benchmark/bin/templates/Oryctolagus_cuniculus_IGKJ,IGLJ.fasta]

>IGKJ1-2
(CDR3 YNA)(Conserved FG)G(Conserved G)TEVVVK
>IGKJ2-1
(CDR3 LT)(Conserved FG)A(Conserved G)TKVEIK
>IGKJ2-2
(CDR3 SNT)(Conserved FG)A(Conserved G)TKVEIK
>IGKJ2-3
(CDR3 IT)(Conserved FG)K(Conserved G)TKLEIK
>IGLJ5
(CDR3 YV)(Conserved FG)G(Conserved G)TQLTVT
>IGLJ6
(CDR3 VV)(Conserved FG)G(Conserved G)TQLTVT
