# Supplementary material for: A Handle on Mass Coincidence Errors in De Novo Sequencing of Antibodies by Bottom-up Proteomics
Source: J Proteome Res. 2024 Jun 27;23(8):3552–9. doi: 10.1021/acs.jproteome.4c00188 (PMC11301774; doi:10.1021/acs.jproteome.4c00188)
Supplement: Supplementary file 1 — pr4c00188_si_001.zip [file pr4c00188_si_001.zip › supplementary data/mass-based-benchmark/bin/templates/Oryctolagus_cuniculus_IGKV,IGLV.fasta]

>IGKV1S2
AQVLTQTESPVSAPVGGTVTIN(Conserved C)QAS(CDR1 QSVYDNNW)LS(Conserved W)YQQKPGQPPKLL
IY(CDR2 DAS)KLASGVPSRFSGSGSGTQFT(Conserved L)TISGVQCDDAATYY(Conserved C)(CDR3 QG
SYYSSGWY)
>IGKV1S3
AQVLTQTPASVSAAVGGTVTIN(Conserved C)QAS(CDR1 ESISSY)LN(Conserved W)YQQKLGQPPKLLIY
(CDR2 YAS)TLASGVPSRFKGSGSGTEYT(Conserved L)TISGVQCDDAATYY(Conserved C)(CDR3 QHGY
IYSSGD)
>IGKV1S5
DPVMTQTPSSTSAAVGGTVTIN(Conserved C)QSS(CDR1 QNVYSNNY)LS(Conserved W)FQQKPGQPPKLL
IY(CDR2 GAS)KLASGVPSRFSGSGSGKQFT(Conserved L)TISGVQCDDAATYY(Conserved C)(CDR3 AG
YYYSGSGTD)
>IGKV1S6
DGVMTQTPAPVSAAVGGTVTIN(Conserved C)QAS(CDR1 QSIGSD)LS(Conserved W)YQQKPGQPPKLLIY
(CDR2 SAS)KLATGVPSRF(Glycosylationsite N)GSGSGTQFT(Conserved L)TISGVQCDDAATYY(Co
nserved C)(CDR3 QCTYSSSTG)
>IGKV1S7
DVVMTQTPSPVSAAVGGTVTIN(Conserved C)QAS(CDR1 QSIGSD)LS(Conserved W)YQQKPGQPPKLLIY
(CDR2 SAS)KLATGVPSRFSGSGSGTQFT(Conserved L)TISGVQCDDAATYY(Conserved C)(CDR3 QCTY
SSSTG)
>IGKV1S8
DPMLTQTASPVSAAVGSTVTIS(Conserved C)QAS(CDR1 QSVYNNNN)LA(Conserved W)FQQKPGQPPKLL
IY(CDR2 AAS)NLASGVPSRFKGSGSGTQFT(Conserved L)TINGVQCDDAATYY(Conserved C)(CDR3 QC
TYSSSTG)
>IGKV1S9
AAVLTQTPSPVSVAVGGTVTIN(Conserved C)QAS(CDR1 QSVYNNNY)LA(Conserved W)FQQKPGQPPKLL
IY(CDR2 SAS)TLASGVSSRFKGSGSGTQFT(Conserved L)TISGVQCDDAATYY(Conserved C)(CDR3 LG
EFSSSSADC)
>IGKV1S10
DVVMTQTPSSKSAAVGDTVTIK(Conserved C)QAS(CDR1 QSINSY)LS(Conserved W)YQQKPGQPPKLLIY
(CDR2 RAS)TLESGVPSRFKGSGSGTQFT(Conserved L)TISDLECADAATYY(Conserved C)(CDR3 QSNY
YSSSNG)
>IGKV1S11
DPMLTQTASPVSAAVGSTVTIS(Conserved C)QAS(CDR1 QSVYNNNN)LA(Conserved W)FQQKPGQPPKLL
IY(CDR2 AAS)NLASGVPSRFKGSGSGTQFT(Conserved L)TINGVQCDDAATYY(Conserved C)(CDR3 AA
RYSGNIY)
>IGKV1S12
DPVLTQTASPVSAAVGGTVTIS(Conserved C)QSS(CDR1 QSVYNNNW)LS(Conserved W)YQQKPGQPPKLL
IY(CDR2 GAS)TLASGVPSRFKGSGSGTQFT(Conserved L)TISGVQCDDAATYY(Conserved C)(CDR3 QG
AYSGNIY)
>IGKV1S14
DPMLTQTASPVSAAVGSTVTIS(Conserved C)QAS(CDR1 QSVYNNNW)LS(Conserved W)YQQKPGQPPKLL
IY(CDR2 GAS)TLASGVPSRFKGSGSGTQFT(Conserved L)TISGVQCDDAATYY(Conserved C)(CDR3 QG
AYSGNIY)
>IGKV1S15
AQGPTQTPSSVSAAVGGTVTIN(Conserved C)QTS(CDR1 ESFYSNNI)LS(Conserved W)YQQKPGQPPKLL
IY(CDR2 DAS)TLASGVPSRFKGSGSGTQFT(Conserved L)TISDVQCDDAATYY(Conserved C)(CDR3 QG
SYHSSGWY)
>IGKV1S16
DPMLTQTASPVSAAVGSTVTIS(Conserved C)QAS(CDR1 QSVYNNNN)LA(Conserved W)FQQKPGQPPKLL
IY(CDR2 SAS)TLASGVSSRFKGSGSGTQFT(Conserved L)TISGVQCDDAATYY(Conserved C)(CDR3 LG
EFSSSSADC)
>IGKV1S17
ALVMTQTPASVEAAVGGTVTIK(Conserved C)QAS(CDR1 QSISNL)LA(Conserved W)YQQKPGQPPKLLIY
(CDR2 YAS)DLASGVSSRFKGSGSGTEYT(Conserved L)TISGVQCADAATYY(Conserved C)(CDR3 QGYY
YSSSAD)
>IGKV1S18
AAVMTQTPSPVSVAVGGTVTIN(Conserved C)QAS(CDR1 QSVYNNNY)LA(Conserved W)FQQKPGQPPKLL
IY(CDR2 SAS)TLASGVSSRFKGSGSGTQFT(Conserved L)TISGVQCDDAATYY(Conserved C)(CDR3 LG
EFSSSSADC)
>IGKV1S19
AAVLTQTPSPVSAAVGGTVTIK(Conserved C)QSS(CDR1 QSVYNNNL)LS(Conserved W)YQQKPGQPPKLL
IY(CDR2 DAS)NLASGVPDRFSGSGSGTQFT(Conserved L)TISGVQCDDAATYY(Conserved C)(CDR3 LG
GYDDDAD)
>IGKV1S20
DPMLTQTASPVSAAVGSTVTIS(Conserved C)QSS(CDR1 QSVYNNNW)LS(Conserved W)YQQKPGQPPKLL
IY(CDR2 GAS)TLASGVPSRFKGSGSGTQFT(Conserved L)TISGVQCDDAATYY(Conserved C)(CDR3 QG
AYSGNIY)
>IGKV1S21
YVMMTQTPSSVSEAVGGTVTIY(Conserved C)QAS(CDR1 QSVSNL)LA(Conserved W)YQQKPGQPPKLLIY
(CDR2 GAS)NLESGVPSRFRGSGSGTQFT(Conserved L)TISGMKAEDVATYY(Conserved C)(CDR3 HQHS
SYP)
>IGKV1S22
DPMLTQTASPVSAAVGSTVTIS(Conserved C)QAS(CDR1 QSVYNNNN)LA(Conserved W)FQQKPGQPPKLL
IY(CDR2 AAS)NLASGVPSRFKGSGSGTQFT(Conserved L)TISGVQCDDAATYY(Conserved C)(CDR3 QC
TYSSSTG)
>IGKV1S23
DVVMTQTPSPVSAAVGGTVTIN(Conserved C)QAS(CDR1 QSVYNNNN)LA(Conserved W)FQQKPGQPPKLL
IY(CDR2 AAS)NLASGVPSRFKGSGSGTQFT(Conserved L)TINGVQCDDAATYY(Conserved C)(CDR3 AA
RYSGNIY)
>IGKV1S24
DPMLTQTASPVSAAVGSTVTIS(Conserved C)QAS(CDR1 QSVYNNNN)LA(Conserved W)FQQKPGQPPKLL
IY(CDR2 AAS)NLASGVPSRFKGSGSGTQFT(Conserved L)TINGVQCDDAATYY(Conserved C)(CDR3 QG
AYSGNIY)
>IGKV1S25
DPMLTQTASPVSAAVGSTVTIS(Conserved C)QAS(CDR1 QSVYNNNN)LA(Conserved W)FQQKPGQPPKLL
IY(CDR2 AAS)NLASGVPSRFKGSGSGTQFT(Conserved L)TISGVQCDDAATYY(Conserved C)(CDR3 QG
AYSGNIY)
>IGKV1S26
DPMLTQTASPVSAAVGGTVTIN(Conserved C)QAS(CDR1 QSIGSD)LS(Conserved W)YQQKPGQPPKLLIY
(CDR2 SAS)KLATGVPSRFKGSGSGTQFT(Conserved L)TINGVQCDDAATYY(Conserved C)(CDR3 AARY
SGNIY)
>IGKV1S27
YVMMTQTPSSVSEAVGGTVTIY(Conserved C)QAS(CDR1 QSVSNL)LA(Conserved W)YQQKPGQPPKLLIY
(CDR2 GAS)TLASGVPSRFKGSGSGTEYT(Conserved L)TISGVQCDDAATYY(Conserved C)(CDR3 LGEF
SSSSADC)
>IGKV1S28
DPMLTQTASPVSAAVGGTVTIN(Conserved C)QAS(CDR1 QSIGSD)LS(Conserved W)YQQKPGQPPKLLIY
(CDR2 SAS)KLATGVPSRFSGSGSGTQFT(Conserved L)TISGVQCDDAATYY(Conserved C)(CDR3 QCTY
SSSTG)
>IGKV1S29
DVVMTQTPSPVSAAVGGTVTIN(Conserved C)QAS(CDR1 QSIGSD)LS(Conserved W)YQQKPGQPPKLLIY
(CDR2 AAS)NLASGVPSRFKGSGSGTQFT(Conserved L)TINGVQCDDAATYY(Conserved C)(CDR3 AARY
SGNIY)
>IGKV1S30
DPMLTQTASPVSAAVGSTVTIS(Conserved C)QAS(CDR1 QSVYNNNN)LA(Conserved W)FQQKPGQPPKLL
IY(CDR2 AAS)NLASGVPSRFKGSGSGTQFT(Conserved L)TINGVQCDDAATYY(Conserved C)(CDR3 QS
NYYSSSSNYG)
>IGKV1S31
DIVLTQTASPVSAAVGSTVTIS(Conserved C)QAS(CDR1 QSVYNNNN)LA(Conserved W)FQQKPGQPPKLL
IY(CDR2 AAS)NLASGVPSRFKGSGSGTQFT(Conserved L)TINGVQCDDAATYY(Conserved C)(CDR3 AA
RYSGNIY)
>IGKV1S32
AVVLTQTASPVSAAVGGTVTIN(Conserved C)QAS(CDR1 QSISTA)LA(Conserved W)YQQKPGQRPKLLIY
(CDR2 DAS)KLASGVPSRFKGSGSGTQFT(Conserved L)TISGVQCDDAATYY(Conserved C)(CDR3 QQGY
SSSSAD)
>IGKV1S33
DPMLTQTASPVSAAVGSTVTIS(Conserved C)QAS(CDR1 QSVYNNN)(Glycosylationsite N)LS(Cons
erved W)YQQKPGQPPKLLIY(CDR2 SAS)KLATGVPSRFSGSGSGTQFT(Conserved L)TISGVQCDDAATYY(
Conserved C)(CDR3 QCTYSSSTG)
>IGKV1S34
DVVMTQTPSPVSAAVGGTVTIN(Conserved C)QAS(CDR1 QSIGSD)LS(Conserved W)YQQKPGQPPKLLIY
(CDR2 SAS)KLATGVPSRFSGSGSGTEFT(Conserved L)TISDLECADAATYY(Conserved C)(CDR3 QSYY
GSSSTG)
>IGKV1S35
DVVMTQTPSPVSAAVGGTVTIN(Conserved C)QAS(CDR1 QSIGSD)LS(Conserved W)YQQKPGQPPKLLIY
(CDR2 SAS)KLATGVPSRFRGSGSGTQFT(Conserved L)TISGMKAEDVATYY(Conserved C)(CDR3 HQHS
SYP)
>IGKV1S36
DVVMTQTPSPVSAAVGGTVTIN(Conserved C)QAS(CDR1 QSIGSD)LS(Conserved W)YQQKPGQPPKLLIY
(CDR2 AAS)NLASGVPSRFKGSRSGTEFT(Conserved L)TISDLECADAATYY(Conserved C)(CDR3 QCTY
SSSTG)
>IGKV1S37
DVVMTQTPSPVSAAVGGTVTIN(Conserved C)QAS(CDR1 QSIGSD)LS(Conserved W)YQQKPGQPPKLLIY
(CDR2 RAS)TLESGVPSRFKGSGSGTQFT(Conserved L)TISDLECADAATYY(Conserved C)(CDR3 QHGY
IYSSGD)
>IGKV1S39
DVVMTQTPSPVSAAVGGTVTIN(Conserved C)QAS(CDR1 QSIGSD)LS(Conserved W)YQQKPGQPPKLLIY
(CDR2 SAS)KLATGVPSRFSGSGSGTQFT(Conserved L)TISGVQCDDAATYY(Conserved C)(CDR3 QGSY
SGATY)
>IGKV1S40
DPVLTQTASPVSAAVGGTVTIS(Conserved C)QSS(CDR1 QSVYNNNW)LS(Conserved W)YQQKPGQPPKLL
IY(CDR2 GAS)TLASGVPSRFKGSGSGTQFT(Conserved L)TISGVQCDDAATYY(Conserved C)(CDR3 LG
EFSSSSADC)
>IGKV1S41
AAVLTQTPSPVSVAVGGTVTIN(Conserved C)QAS(CDR1 QSVYNNNY)LA(Conserved W)FQQKPGQPPKLL
IY(CDR2 SAS)TLASGVSSRFKGSGSGTQFT(Conserved L)TISGVQCDDAATYY(Conserved C)(CDR3 LG
EFSCSSADC)
>IGKV1S42
DPMLTQTPSPVSAAVGGTVTIN(Conserved C)QAS(CDR1 QSISNE)LS(Conserved W)YQQKPGQPPKLLIY
(CDR2 LAS)TLASGVPPRFKGSGSGTEFT(Conserved L)TISDLECADAATYY(Conserved C)(CDR3 QNYY
GSSAGA)
>IGKV1S44
DPMLTQTASPVSAAVGSTVTIS(Conserved C)QAS(CDR1 ENIYSG)LA(Conserved W)YQQKPGQPPKLLIY
(CDR2 AAS)NLETGVPSRFSGSGSGTEYT(Conserved L)TISGVQCDDAATYY(Conserved C)(CDR3 QCTY
SSSTG)
>IGKV1S45
AAVLTQTPSPVSVAVGGTVTIN(Conserved C)QAS(CDR1 QSVYNNNY)LA(Conserved W)FQQKPGQPPKLL
IY(CDR2 SAS)TLASGVSSRFKGSGSGTQFT(Conserved L)TISGVQPGDAATYY(Conserved C)(CDR3 LD
DIDTP)
>IGKV1S46
DPVLTQTASPVSAAVGGTVTIS(Conserved C)QAS(CDR1 QSVYNNNY)LA(Conserved W)FQQKPGQPPKLL
IY(CDR2 SAS)TLASGVSSRFKGSGSGTQFT(Conserved L)TISGVQCDDAATYY(Conserved C)(CDR3 LG
EFSSSSADC)
>IGKV1S47
AIKMTQTPSSVSAAVGGTVTIN(Conserved C)QAS(CDR1 EDIESF)LA(Conserved W)YQQKPGQPPKLLIY
(CDR2 AAS)NLASGVPSRFKGSGSGTQFT(Conserved L)TINGVQCDDAATYY(Conserved C)(CDR3 AARY
SGNIY)
>IGKV1S48
DPMLTQTASPVSAAVGSTVTIS(Conserved C)QAS(CDR1 QSVYNNNY)LA(Conserved W)FQQKPGQPPKLL
IY(CDR2 SAS)TLASGVSSRFKGSGSGTQFT(Conserved L)TISGVQCDDAATYY(Conserved C)(CDR3 AA
RYSGNIY)
>IGKV1S49
DPVLTQTPSSACEPVGGTVTIK(Conserved C)QAS(CDR1 ESISSR)LA(Conserved W)YQQKPGQSPKLLIY
(CDR2 SAS)TLASGVPSRFKGSGSGTEYT(Conserved L)TISDLECADAATYY(Conserved C)(CDR3 QNNN
GGSGSTG)
>IGKV1S50
DPMLTQTASPVSAAVGSTVTIS(Conserved C)QAS(CDR1 QSVYNNNN)LA(Conserved W)FQQKPGQPPKLL
IY(CDR2 SAS)TLASGVSSRFKGSGSGTQFT(Conserved L)TISGVQCDDAATYY(Conserved C)(CDR3 QC
TYSSSTG)
>IGKV1S51
YVMMTQTPSSVSEAVGGTVTIY(Conserved C)QAS(CDR1 QSVSNL)LA(Conserved W)YQQKPGQPPKLLIY
(CDR2 GAS)NLESGVPSRFKGSGSGTQFT(Conserved L)TINGVQCDDAATYY(Conserved C)(CDR3 AARY
SGNIY)
>IGKV1S52
DPMLTQTASPVSAAVGGTVTIS(Conserved C)QSS(CDR1 QSVYNNNW)LS(Conserved W)YQQKPGQPPKLL
IY(CDR2 GAS)TLASGVPSRFKGSGSGTQFT(Conserved L)TINGVQCDDAATYY(Conserved C)(CDR3 AA
RYSGNIY)
>IGKV1S53
YVMMTQTPSSVSEAVGGTVTIS(Conserved C)QAS(CDR1 QSVYNNNN)LA(Conserved W)FQQKPGQPPKLL
IY(CDR2 AAS)NLASGVPSRFKGSGSGTQFT(Conserved L)TINGVQCDDAATYY(Conserved C)(CDR3 AA
RYSGNIY)
>IGKV1S54
DVVMTQTPSPVSAAVGSTVTIS(Conserved C)QAS(CDR1 QSVYNNNN)LA(Conserved W)FQQKPGQPPKLL
IY(CDR2 AAS)NLASGVPSRFKGSGSGTQFT(Conserved L)TISGVQCDDAATYY(Conserved C)(CDR3 QC
TYSSSTG)
>IGKV1S55
DPMLTQTASPVSAAVGSTVTIS(Conserved C)QAS(CDR1 QSVYNNNN)LA(Conserved W)FQQKPGQPPKLL
IY(CDR2 AAS)NLATGVPSRFSGSGSGTQFT(Conserved L)TISGVQCDDAATYY(Conserved C)(CDR3 QC
TYSSSTG)
>IGKV1S56
DPVLTQTASPVSAAVGGTVTIS(Conserved C)QSS(CDR1 QSVYNNNN)LA(Conserved W)FQQKPGQPPKLL
IY(CDR2 AAS)NLASGVPSRFKGSGSGTQFT(Conserved L)TINGVQCDDAATYY(Conserved C)(CDR3 AA
RYSGNIY)
>IGKV1S57
DPMLTQTASPVSAAVGSTVTIS(Conserved C)QAS(CDR1 QSVYNNNN)LA(Conserved W)FQQKPGQPPKLL
IY(CDR2 KAP)KLQSGVPSWVSSSGSGTEFT(Conserved L)TISGVQPGDAATYY(Conserved C)(CDR3 LD
DIDTP)
>IGKV1S58
DVVMTQTPSPVSAAVGGTVTIN(Conserved C)QAS(CDR1 QSIGSD)LS(Conserved W)YQQKPGQPPKLLIY
(CDR2 SAS)KLATGVPSRFSGSGSGTQFT(Conserved L)TISGVQCDDAATYY(Conserved C)(CDR3 AARY
SGNIY)
>IGKV1S59
AAVLTQTPSPVSVAVGGTVTIS(Conserved C)QSS(CDR1 QSVYNNNW)LS(Conserved W)YQQKPGQPPKLL
IY(CDR2 GAS)TLASGVSSRFKGSGSGTQFT(Conserved L)TISGVQCDDAATYY(Conserved C)(CDR3 LG
EFSSSSADC)
>IGKV1S60
DPVLTQTPSPVSVAVGGTVTIN(Conserved C)QAS(CDR1 QSVYNNNY)LA(Conserved W)FQQKPGQPPKLL
IY(CDR2 SAS)TLASGVSSRFKGSGSGTQFT(Conserved L)TISGVQCDDAATYY(Conserved C)(CDR3 LG
EFSSSSADC)
>IGKV1S61
ALVMTQTPSSTSEPVGGTVTIN(Conserved C)QAS(CDR1 QSIGTR)LA(Conserved W)FQQKPGQPPKLLIY
(CDR2 SAS)TLASGVSSRFKGSGSGTQFT(Conserved L)TISGVQCDDAATYY(Conserved C)(CDR3 LGEF
SSSSADC)
>IGKV1S62
DVVMTQTASPVSAAVGSTVTIS(Conserved C)QAS(CDR1 QSVYNNNN)LA(Conserved W)FQQKPGQPPKLL
IY(CDR2 AAS)NLASGVPSRFKGSGSGTQFT(Conserved L)TINGVQCDDAATYY(Conserved C)(CDR3 LG
EFSSSSADC)
>IGKV1S63
AAVLTQTPSPVSVAVGGTVTIN(Conserved C)QAS(CDR1 QSVYNNNY)LA(Conserved W)FQQKPGQPPKLL
IY(CDR2 GAS)TLASGVPSRFKGSGSGTQFT(Conserved L)TINGVQCDDAATYY(Conserved C)(CDR3 AA
RYSGNIY)
>IGKV1S64
DPVLTQTASPVSAAVGGTVTIS(Conserved C)QSS(CDR1 QSVYNNNW)LS(Conserved W)FQQKPGQPPKLL
IY(CDR2 AAS)NLASGVPSRFKGSGSGTQFT(Conserved L)TINGVQCDDAATYY(Conserved C)(CDR3 AA
RYSGNIY)
>IGKV1S65
YVMMTQTPSSVSEAVGGTVTIY(Conserved C)QAS(CDR1 QSVSNL)LA(Conserved W)YQQKPGQPPKLLIY
(CDR2 GAS)NLESGVPSRFRGSGSGTQFT(Conserved L)TINGVQCDDAATYY(Conserved C)(CDR3 AARY
SGNIY)
>IGKV1S66
DPMLTQTASPVSAAVGSTVTIS(Conserved C)QAS(CDR1 QSVYNNNN)LA(Conserved W)FQQKPGQPRKLL
IY(CDR2 SAS)TLASGVPSRFKGSGSGTQFT(Conserved L)TINGVQCDDAATYY(Conserved C)(CDR3 AA
RYSGNIY)
>IGKV1S67
DVVMTQTPSSKSAAVGDTVTIK(Conserved C)QAS(CDR1 QSISSY)LS(Conserved W)YQQKPGQPPKLLIY
(CDR2 RAS)TLESGVPSRFKGSGSGTQFT(Conserved L)TINGVQCDDAATYY(Conserved C)(CDR3 AARY
SGNIY)
>IGKV1S68
AAVLTQTPSPVSVAVGGTVTIN(Conserved C)QAS(CDR1 QSVYNNNY)LA(Conserved W)FQQKPGQPPKLL
IY(CDR2 SAS)TLASGVSSRFKGSGSGTQFT(Conserved L)TINGVQCDDAATYY(Conserved C)(CDR3 AA
RYSGNIY)
>IGLV2S1
QPALTQPSSAFGALGGSVTIS(Conserved C)TGT(CDR1 SDDVGYTNA)VY(Conserved W)YRQLPGMSPTLL
IY(CDR2 YDS)KRPSGIPERFSGSKSGNTAS(Conserved L)TISWLQPEDEAAYY(Conserved C)(CDR3 SS
YRNPNTL)
>IGLV2S2
QPALTQPSSVSGALGGSVTIT(Conserved C)AGS(CDR1 NSDIGYNSL)IS(Conserved W)YQQLPGSVPKLL
MF(CDR2 RVD)RLASGIPERFSGSKSGTTAS(Conserved L)TISGLQPEDEADYY(Conserved C)(CDR3 VS
YTSSRTS)
>IGLV3S2
SYELTQLPSVSVSLGQTARIT(Conserved C)GGN(CDR1 SIGSKA)VH(Conserved W)YQQKPGLAPGLLIY(
CDR2 NDD)ERPSGVPDRFSGSNSGDTAT(Conserved L)TISGAQAGDEADYY(Conserved C)(CDR3 QLWDS
SAGA)
>IGLV3S6
SHELTKLPSVSVSLGQTARIT(Conserved C)GGD(CDR1 SIEEYS)VH(Conserved W)YQKRPGQAPVLLIY(
CDR2 RDS)NRLSGIPDHFSGSNSGNTAT(Conserved L)TISGAQAGDEADYY(Conserved C)(CDR3 QVWDD
NNEE)
>IGLV3S9
SYELTQLPSVSVSLGQTARIT(Conserved C)GGD(CDR1 SIESYA)VS(Conserved W)YQQKPGLAPVLLIY(
CDR2 RDS)KWPSGIPDRFSGSNSGNTAT(Conserved L)TISRAQAGDEADYY(Conserved C)(CDR3 QVFNS
GFGA)
>IGLV4S3
QPVLTQSPSASAALGSSAKLT(Conserved C)TLS(CDR1 SAHKTYY)IE(Conserved W)YQQQQGEAPRYLMQ
(CDR2 LKSDGSY)TKGTGVPDRFSGSSSGADRY(Conserved L)IISSVQAEDEADYI(Conserved C)(CDR3 
GVTGSNVY)
>IGLV4S4
QPVLTQSPSVSAALGASAKLT(Conserved C)TLS(CDR1 SAHKTYT)ID(Conserved W)YQQQQGEAPRYLMQ
(CDR2 LKSDGSY)TKGTGVPDRFSGSSSGADRY(Conserved L)IIPSVQADDEADYY(Conserved C)(CDR3 
GADYSGGY)
>IGLV5S1
QPVLTQPPSLSASLGTTARLT(Conserved C)TLS(CDR1 TGYSVGSLG)VL(Conserved W)LQQVPGRPPRYL
LT(CDR2 YHTEEFK)HQGSGVPTRFSGSKDTSENSFV(Conserved L)SISGLQPEDEADYY(Conserved C)(C
DR3 FTAHATESSFHA)
>IGLV5S2
QPVLTQPPSLSASLGTTARLT(Conserved C)TLS(CDR1 TGYSVGEYP)LV(Conserved W)LQQVPGRPPRYL
LG(CDR2 YHTDDIK)HQGSGVHSRFSGSKDTSENAGV(Conserved L)SISGLQPEDEADYY(Conserved C)(C
DR3 ATAHG)(Glycosylationsite N)(CDR3 GSSAGS)
>IGLV5S3
QPVLTQPPSLSASLGTTARLT(Conserved C)TLS(CDR1 TGYSVGKYP)LV(Conserved W)LQQVPGRPPRYL
LT(CDR2 YHTEEFK)HQGSGVHSRFSGSKDTSENAGV(Conserved L)SISGLQPEDEADYY(Conserved C)(C
DR3 VTAHATESSLHA)
>IGLV5S5
QPVLTQPPSLSASLDTTARLT(Conserved C)TLS(CDR1 TGYSVGSLG)VL(Conserved W)LQQVPGRPPRYL
LA(CDR2 YHTDDMK)HQGSGVPSRFSGSKDTSENSFV(Conserved L)SISGLQPEDEADYY(Conserved C)(C
DR3 ATACSSEGSATS)
>IGLV5S6
QPVLTQPPSLSASLGTTARLT(Conserved C)TLS(CDR1 TGYSVGSLG)VL(Conserved W)LQQVPGRAPRYL
LS(CDR2 YNTDEEK)HQGSGVPTRFSGSKDTSENSFV(Conserved L)SISGLQPEDEADYY(Conserved C)(C
DR3 ATAHGSESSLHA)
>IGLV5S9
QPVLTQPPSLSASLDTTARLT(Conserved C)TLS(CDR1 TGYSVGSYV)IG(Conserved W)YQQVPGRPPRYL
LT(CDR2 YHTEEIK)HQGSGVHSRFSGSKDDSANAGV(Conserved L)SISGLQPEDEADYY(Conserved C)(C
DR3 ATAHGSGSSFHA)
>IGLV5S10
QPVLTQPPSLSASLDTTARLT(Conserved C)TLS(CDR1 TGYSVGEYP)LV(Conserved W)LQQVPGRPPRYL
LG(CDR2 YHTDDIK)HQGSGVPSRFSGSKDDSANAGV(Conserved L)SISGLQPEDEADYY(Conserved C)(C
DR3 AVG)
>IGLV6S1
SVVFTQPQAVSGSLGETVSIS(Conserved C)TRS(CDR1 SGNIGANY)VY(Conserved W)YQQHQGHAPSQLI
Y(CDR2 QYD)KRPSGVPDWFSDSKDSASNSAS(Conserved L)TIAGLQPEDEADYY(Conserved C)(CDR3 L
SGYDNYY)
>IGLV6S3 IGLV6S7
QFVLTQPQSVSGSLGQTVSIS(Conserved C)NRD(CDR1 SGNIEDYY)VH(Conserved W)YQQHPGKAPTTVI
Y(CDR2 NDD)QRPSGVPDRFSGSIDSTSNSAS(Conserved L)TITGLLAEDEADYY(Conserved C)(CDR3 L
SSDSSAN)
>IGLV6S5
QFVLTQPQSVSGSLGQTVSIS(Conserved C)NRD(CDR1 SGNIEDYY)VH(Conserved W)YQQHPGKAPTTVI
Y(CDR2 NDD)QRPSGVPDRFSGSIDSTSNSAS(Conserved L)TIAGLQAEDEADYH(Conserved C)(CDR3 Q
SYDSSAN)
>IGLV6S6
QFVLNQPQSVSGSLGQTVSIS(Conserved C)NRD(CDR1 SGNIEEKY)VH(Conserved W)YQQHPGKAPTTVI
Y(CDR2 SDD)QRPSGVPDRFSGSINSASNSAS(Conserved L)TITGLLAEDEADYH(Conserved C)(CDR3 Q
SYDSSAN)
