# Supplementary material for: A Handle on Mass Coincidence Errors in De Novo Sequencing of Antibodies by Bottom-up Proteomics
Source: J Proteome Res. 2024 Jun 27;23(8):3552–9. doi: 10.1021/acs.jproteome.4c00188 (PMC11301774; doi:10.1021/acs.jproteome.4c00188)
Supplement: Supplementary file 1 — pr4c00188_si_001.zip [file pr4c00188_si_001.zip › supplementary data/mass-based-benchmark/bin/templates/Rattus_norvegicus_IGHC.fasta]

>IGHA1
ESAKDPTIYPLRPPPSPSSDPVTIGCLIQNYFPSGTMNVTWGKSGKDISVINFPPAPASGPYTMCSQLTLPAAECPKGTSVKYYVQYNTSPVRELSVECPGPKPSLVCRPRLSLQRPALEDLLLGSEASLTCTLRGLKEPTGAVFTWQPTTGKDAVQKEAVQDSCGCYTVSSVLPGCAERWNNGETFTCTATHPEFETPLTGEIAKVTENTFPPQVHLVPPPSEELALNELVSLTCLVRGFNPKDVLVRWLQGNEELPSESYLVFEPLREPGEGAITYLVTSVLRVSAETWKQGAQYSCMVGHEALPMSFTQKTIDRLSGKPTNVNVSVIMSEGDGICY
>IGHD
APEKEPDLFLSSECKAPNQNEHVNVSCMAIGVQPLTLAWEPTLPSTVFSGTNKDEYITILQVSVPAPNLSPNLTCTITNTSKKKSKTFKLPETRNSQSSKKANPTPQAKNHYIEATKPTATKNIVGAMAPSNLNVNILTTFTHHEMSSWLMCEVSGFYPEDIHLWWLSAQTKMDPINFVTAQPVRQSGDKFQIWSVLRLPVALSPSLDTYTCVVEHEASQTKLNASKSLEISGCYHLLPESDGPPRRPDGPAFP
>IGHE
VSVKAPSLYPLKPCSSENTASVTLGCLVKDYFPDPVTVTWYSDSLNTSTMNFPSVGSDLKTTTSQMTSWGKSAKNFTCHVTHAPSTFVSDLTIRARPVNITKPTVDLLHSSCDPNAFHSTIQLYCFVYGHIQNDVSIHWLMDDRKIYETHAQNVLIKEEGKLASTYSRLNITQQQWMSESTFTCKVTSQGENYWAHTRRCSDDEPRGVITYLIPPSPLDLYENGTPKLTCLVLDLESEENITVTWVRERKKSIGSASQRSTKHHNATTSITSILPVDAKDWIEGEGYQCRVDHPHFPKPIVRSITKAPGKRSAPEVYVFLPPEEEEKDKRTLTCLIQNFFPEDISVQWLQDSKLIPKSQHSTTTPLKYNGSNQRFFIFSRLEVTKALWTQTKQFTCRVIHEALREPRKLERTISKSLGNTSLRPSQASM
>IGHG1
AETTAPSVYPLAPGTALKSNSMVTLGCLVKGYFPEPVTVTWNSGALSSGVHTFPAVLQSGLYTLTSSVTVPSSTWPSQTVTCNVAHPASSTKVDKKIVPRNCGGDCKPCICTGSEVSSVFIFPPKPKDVLTITLTPKVTCVVVDISQDDPEVHFSWFVDDVEVHTAQTRPPEEQFNSTFRSVSELPILHQDWLNGRTFRCKVTSAAFPSPIEKTISKPEGRTQVPHVYTMSPTKEEMTQNEVSITCMVKGFYPPDIYVEWQMNGQPQENYKNTPPTMDTDGSYFLYSKLNVKKEKWQQGNTFTCSVLHEGLHNHHTEKSLSHSPGK
>IGHG2A
AETTAPSVYPLAPGTALKSNSMVTLGCLVKGYFPEPVTVTWNSGALSSGVHTFPAVLQSGLYTLTSSVTVPSSTWSSQAVTCNVAHPASSTKVDKKIVPRECNPCGCTGSEVSSVFIFPPKTKDVLTITLTPKVTCVVVDISQNDPEVRFSWFIDDVEVHTAQTHAPEKQSNSTLRSVSELPIVHRDWLNGKTFKCKVNSGAFPAPIEKSISKPEGTPRGPQVYTMAPPKEEMTQSQVSITCMVKGFYPPDIYTEWKMNGQPQENYKNTPPTMDTDGSYFLYSKLNVKKETWQQGNTFTCSVLHEGLHNHHTEKSLSHSPGK
>IGHG2B
AQTTAPSVYPLAPGCGDTTSSTVTLGCLVKGYFPEPVTVTWNSGALSSDVHTFPAVLQSGLYTLTSSVTSSTWPSQTVTCNVAHPASSTKVDKKVERRNGGIGHKCPTCPTCHKCPVPELLGGPSVFIFPPKPKDILLISQNAKVTCVVVDVSEEEPDVQFSWFVNNVEVHTAQTQPREEQYNSTFRVVSALPIQHQDWMSGKEFKCKVNNKALPSPIEKTISKPKGLVRKPQVYVMGPPTEQLTEQTVSLTCLTSGFLPNDIGVEWTSNGHIEKNYKNTEPVMDSDGSFFMYSKLNVERSRWDSRAPFVCSVVHEGLHNHHVEKSISRPP
>IGHG2C
ARTTAPSVYPLVPGCSGTSGSLVTLGCLVKGYFPEPVTVKWNSGALSSGVHTFPAVLQSGLYTLSSSVTVPSSTWSSQTVTCSVAHPATKSNLIKRIEPRRPKPRPPTDICSCDDNLGRPSVFIFPPKPKDILMITLTPKVTCVVVDVSEEEPDVQFSWFVDNVRVFTAQTQPHEEQLNGTFRVVSTLHIQHQDWMSGKEFKCKVNNKDLPSPIEKTISKPRGKARTPQVYTIPPPREQMSKNKVSLTCMVTSFYPASISVEWERNGELEQDYKNTLPVLDSDESYFLYSKLSVDTDSWMRGDIYTCSVVHEALHNHHTQKNLSRSPGK
>IGHM
ESQSSPTVFPLVSCESPLSDENLVAMGCLARDFLPSSISFSWNYQNNTEVMQGVRTFPTLRTGDKYTATSQVLLSAKNVLEGSDEYLVCKIHHGNKNKDLHVPIPAVVEMNPNVSVFIPPRDAFSGPAPRKSRLICEATNFSPKQITVSWLQDGKPVKSGFTTEPVTVEAKGSRPQTYKVISTLTITESDWLNLNVFTCRVDHRGLTFWKNVSSTCAASPSTDILAFPIPPSFADIFLTKSAKLSCLVTNLATYDTLNISWSSKSGEPLETNTKIMESHPNGTFSAVGVASVCMEDWDNRKEFVCTVTHRDLPSPQKKFISKPNEVAKHPPAVYLLPPAREQLILRESATVTCLVKGFSPADIFVQWLQRGQPLSSDKYVTSAPMPEPGAPGLYFTHSILTVTEEEWNSGETYTCVVGHEALPHMVTERTVDKSTGKPTLYNVSLIMSDTGGTCY
