# Supplementary material for: A Handle on Mass Coincidence Errors in De Novo Sequencing of Antibodies by Bottom-up Proteomics
Source: J Proteome Res. 2024 Jun 27;23(8):3552–9. doi: 10.1021/acs.jproteome.4c00188 (PMC11301774; doi:10.1021/acs.jproteome.4c00188)
Supplement: Supplementary file 1 — pr4c00188_si_001.zip [file pr4c00188_si_001.zip › supplementary data/mass-based-benchmark/bin/templates/Rattus_norvegicus_IGHJ.fasta]

>IGHJ1
(CDR3 YYWYFDF)(Conserved WG)P(Conserved G)TMVTVSS
>IGHJ2
(CDR3 DYFDY)(Conserved WG)Q(Conserved G)VMVTVSS
>IGHJ3
(CDR3 NWFAY)(Conserved WG)Q(Conserved G)TLVTVSS
>IGHJ4
(CDR3 YYVMDA)(Conserved WG)Q(Conserved G)ASVTVSS
