# Supplementary material for: A Handle on Mass Coincidence Errors in De Novo Sequencing of Antibodies by Bottom-up Proteomics
Source: J Proteome Res. 2024 Jun 27;23(8):3552–9. doi: 10.1021/acs.jproteome.4c00188 (PMC11301774; doi:10.1021/acs.jproteome.4c00188)
Supplement: Supplementary file 1 — pr4c00188_si_001.zip [file pr4c00188_si_001.zip › supplementary data/mass-based-benchmark/bin/templates/Rattus_norvegicus_IGHV.fasta]

>IGHV1-8
EVQLQQSGPELRRPGSSVKLS(Conserved C)KAS(CDR1 GYSITDYL)MH(Conserved W)VKHRPEHGLEWIG
W(CDR2 IDPEDGET)KYAQKFQSKATLTADTSSNTAY(Conserved M)QLSSLTSEDTATYF(Conserved C)(C
DR3 AR)
>IGHV1-11
EVQLQQYGAELGKPGTSVKLS(Conserved C)KVS(CDR1 GYNIRSTY)MH(Conserved W)VNQRPGKGLEWIG
R(CDR2 IDPANGNT)IYAEKFKSKATLTADTSSNTAY(Conserved M)QLSQLKSDDTAIYF(Conserved C)(C
DR3 AM)
>IGHV1-13
EVQLQQSGPEVGRPGSSVKIS(Conserved C)KAS(CDR1 GYTFTDYV)MN(Conserved W)VKQSPGQGLEWIG
W(CDR2 IDPEYGST)DYAEKFKKKATLTADTSSSTAY(Conserved I)QLSSLTSEDTATYF(Conserved C)(C
DR3 AR)
>IGHV1-16
EVLLQQSGAELVRPGSSVKIS(Conserved C)KAS(CDR1 GYTFTDYY)MH(Conserved W)VKQRPEQGLVWIG
R(CDR2 INPANGNT)VYAEKFKSKATLTADKSSNTAY(Conserved M)QLSSLTSEDTATYF(Conserved C)(C
DR3 TR)
>IGHV1-18
EVQLQQSGPELQRPGASVKLS(Conserved C)KAS(CDR1 GYTFTEYY)MY(Conserved W)VKQRPKQGLELIG
R(CDR2 IDPEDGST)DYVEKFKNKATLTADTSSNTAY(Conserved M)QLSSLTSEDTATYF(Conserved C)(C
DR3 AR)
>IGHV1-22
QVHLQQSGSDLVKPGASVKLS(Conserved C)KAS(CDR1 GYTFSTSY)MN(Conserved W)LKQVPGQSIEWIG
Y(CDR2 IYAGNGDI)NYNQKYKGKAKLTVDTSFSTAY(Conserved M)DLSSLTSEDSAVYF(Conserved C)(C
DR3 AR)
>IGHV1-24
QVQLQQSGTELVKPASSVKIS(Conserved C)KAS(CDR1 GYTFTSNY)MH(Conserved W)IRQQPGNGLEWIG
W(CDR2 IYPGNGNT)KYNQKFDGKATLTADKSSSTAY(Conserved M)QLSSLTSEDSAVYF(Conserved C)(C
DR3 AR)
>IGHV1-25
QVKLQQSGAELVKPGASVKLS(Conserved C)KTS(CDR1 GYTFSTSY)MS(Conserved W)FKQIPGQSIEWIG
M(CDR2 IYAGDGGT)GYNQKFKGKATLTVDTSSSTAY(Conserved M)DLSSLTTEDSAVYF(Conserved C)(C
DR3 AR)
>IGHV1-28
QVQLQQSGAELVKPGSSVKIS(Conserved C)KAS(CDR1 GYTFTSYD)MH(Conserved W)IKQQPGNGLEWIG
W(CDR2 IYPGNGNT)KYNQKFNGKATLTADKSSSTAY(Conserved M)QLSSLTSEDSAVYF(Conserved C)(C
DR3 AR)
>IGHV1-29
QVKLLQSGAELVKPGASVKLS(Conserved C)KTS(CDR1 GFTFSTSY)MS(Conserved W)LKQVPGPSIEWIG
W(CDR2 IYAGDGGT)NYNQKFKGKATLTVDKSSSTAY(Conserved M)DLSSLTSEDAAVYF(Conserved C)(C
DR3 AR)
>IGHV1-31
EVQLQQSGAELVKPGASVKLS(Conserved C)KTS(CDR1 GYTFSNYY)MS(Conserved W)LKQMPGQNIEWIG
N(CDR2 IYGGNGGT)GYNQKFKGKATLTVDKSSSTAY(Conserved M)DLSSLTSEDSAVYF(Conserved C)(C
DR3 AR)
>IGHV1-32
QVQLQQSGAELVKPGSSVKMS(Conserved C)KAS(CDR1 GYTFTSYY)IY(Conserved W)IKQRPGQGLEWIG
R(CDR2 IGPGSGDT)NYNEKFKGKATFTVDKSSSTAY(Conserved M)QLSSLTPEDTAVYY(Conserved C)(C
DR3 AR)
>IGHV1-35
QVQLQQSGAELAKPGTSVKLS(Conserved C)KAS(CDR1 GYTFTSYY)IY(Conserved W)VKQRPGQGLEWIG
Y(CDR2 IYPGNGGT)YYSEKFKGKATFTADTSSSTAY(Conserved M)LLGSLTPEDSAYYF(Conserved C)(C
DR3 AR)
>IGHV1-36
QVKLLQSGAALVKPGASVKMS(Conserved C)KAS(CDR1 GYTFTDYW)VS(Conserved W)VKQSHGKSLEWIG
E(CDR2 IYPNSGAT)NFNEKFKGKATLTVDKSTSTAY(Conserved M)ELSRLTSEDSAIYY(Conserved C)(C
DR3 TR)
>IGHV1-38
QVNLLQSRAALVKPGASVKLS(Conserved C)KAS(CDR1 GYTFTDYY)IH(Conserved W)VKQSHGKSLEWIG
Y(CDR2 INPNSGYT)NYNEKFKSKATLTVDKSTNTAY(Conserved M)ELSRLTSEDSATYY(Conserved C)(C
DR3 TR)
>IGHV1-42
QVQLQQSGTELVKPGSSLKLS(Conserved C)KAS(CDR1 GYTFTDYA)MQ(Conserved W)VKQRPGQGLEWIG
Y(CDR2 ILPWNGVT)DYNQKFKGKATLTVDTSSNTAY(Conserved M)ELSRLTSDDSVVYY(Conserved C)(C
DR3 AR)
>IGHV1-43
QVQLQQSGAELAKPGSSVKIS(Conserved C)KAS(CDR1 GYTFTSYY)IS(Conserved W)IKQTTGQGLEYIG
Y(CDR2 INTGSGGT)NYNEKFKGKATLTVDKSSSTAF(Conserved M)QLSSLTPDDSAVYY(Conserved C)(C
DR3 AR)
>IGHV1-47
QVQLQQSGAELVKPGTSVKLS(Conserved C)KAS(CDR1 GYTFTSNH)MN(Conserved W)IKQTTGQGLEWIG
I(CDR2 INPGSGGT)SYNVKFKGKATLTVDKSSSTAF(Conserved M)QLSSLTPEDSAVYY(Conserved C)(C
DR3 AR)
>IGHV1-50
EVQLHQSGAELVKPGVSVKIS(Conserved C)KAS(CDR1 GYSFTSYN)MH(Conserved W)VKQRPGQAVEWIG
V(CDR2 INPESGGT)DYNGKFRGKVTLTVDKSSSTAF(Conserved M)QLGSLTPEDTAVYY(Conserved C)(C
DR3 AR)
>IGHV1-53
QVQLQQCGAELVKPGTPVKMS(Conserved C)KVS(CDR1 GYTFTSYV)IS(Conserved W)IKQTTGQGLEWIG
Y(CDR2 IYPESGST)GYNEKFKGKATLTVDKSSNTAF(Conserved M)QLSSLAAGDSAVYY(Conserved C)(C
DR3 AR)
>IGHV1-57
QVQLQQSGAELAKPGSSVKIS(Conserved C)KAS(CDR1 GYTFTSYD)IS(Conserved W)IKQTTGQGLEYIG
Y(CDR2 INTGSGGT)YYNEKFKGKATLTVDKSSSTAF(Conserved M)QLSSLTPEDTAVYY(Conserved C)(C
DR3 AR)
>IGHV1-60
QVQLQQSGAELTKPGSSVKIS(Conserved C)KAS(CDR1 GYTFTSYD)IS(Conserved W)IKQRPGQALEWIG
A(CDR2 INPGSGGT)GYNEKFKGKATLTVDKSSSTAF(Conserved M)QLSSLTPEDTAVYY(Conserved C)(C
DR3 AR)
>IGHV1-65
EVKLQQSGDELVRPGASVKMS(Conserved C)KAS(CDR1 GYTFTDYA)MH(Conserved W)VKQSPGQGLEWIG
T(CDR2 IIPLIDTT)SYNQKFKGKATLTADKSSNTAY(Conserved M)ELSRLTSEDSAVYY(Conserved C)(C
DR3 AR)
>IGHV2-1
QVQLKESGPGLVQPSQTLSLT(Conserved C)TVS(CDR1 GFSLTSNS)VH(Conserved W)VRQPPGKGLEWMG
G(CDR2 IRSGGST)DYNSALKSRLSISRDTSKSQVF(Conserved L)KMNSLQTEDTAIYF(Conserved C)(CD
R3 TR)
>IGHV2-4
QVQLKESGPGLVQPSQTLSLT(Conserved C)TVS(CDR1 GFSLTRYG)VS(Conserved W)VCQPPGKGLEWIG
A(CDR2 IWSGGST)DYNSALKSRLSISRDTSKSQVF(Conserved L)KMNSLQTEDTAIYY(Conserved C)(CD
R3 TR)
>IGHV2-6
QVQLKESGPGLVQPSQTLSLT(Conserved C)TVS(CDR1 GFSLTSYT)VS(Conserved W)VRQPPGKGLEWIA
A(CDR2 ISSGGST)YYNSALKSRLSISRDTSKSQVF(Conserved L)KMNSLQTEDTAMYF(Conserved C)(CD
R3 AR)
>IGHV2-13
QVQLKESGPGLVQPSQTLSLT(Conserved C)TVS(CDR1 GFSLSSYG)VI(Conserved W)VRQPPGKGLEWMG
V(CDR2 IWGNGNT)NYNSALKSRLSISRDTSKSQVF(Conserved L)KMNSLQTEDTAIYY(Conserved C)(CD
R3 TR)
>IGHV2-15
QVQLKESGPGLVQPSQTLSLT(Conserved C)TVS(CDR1 GFSLTSYT)VS(Conserved W)VRQPPGKGLEWIG
A(CDR2 IWSGGST)DYNSALKSRLSISRDTSKSQVL(Conserved L)KMNSLQTEDTAIYF(Conserved C)(CD
R3 TR)
>IGHV2-19
QVQLKESGPGLVQPSQTLSLT(Conserved C)TVS(CDR1 GFSLTDYS)VH(Conserved W)VRQPPGKGLEWMG
R(CDR2 IQSGGST)DYNSALKSRLSISRDTSKSQVF(Conserved L)KMNSLQTEDTAIYF(Conserved C)(CD
R3 TR)
>IGHV2-27
QVQLKESEPDLVQPSQTLSLT(Conserved C)TVS(CDR1 GFSLTSYH)VH(Conserved W)VRQPPGKGLEWMG
R(CDR2 IQSGGST)DYNSALKSRLSISRDTSKSQVF(Conserved L)KMNSLQTEDTAMYF(Conserved C)(CD
R3 AR)
>IGHV2-30
QVQLKESGPGLVQPSQTLSLT(Conserved C)TVS(CDR1 GFSLTSYN)VH(Conserved W)VRQPTGKGLEWMG
V(CDR2 IWTGGST)DYNSALKSRLSISRDTSKSQVF(Conserved L)KMNSLQTEDIATYY(Conserved C)(CD
R3 AR)
>IGHV2-32
QVQLKESGPGLVQPSQTLSLT(Conserved C)TVS(CDR1 GFSLTSYH)VH(Conserved W)VRQPPGKGLEWMG
V(CDR2 MWSDGDT)SYNSALKSRLSISRDTSKSQVF(Conserved L)KMSSLQTEDTATYY(Conserved C)(CD
R3 AR)
>IGHV2-39
QVQLKETGPGLVQPTQTLSLT(Conserved C)TVS(CDR1 GFTLTSNN)VH(Conserved W)VWQTPRKGLEWMG
R(CDR2 MQSGGST)DYNSAFKSRLSISKDTSKSQVF(Conserved L)KINSLQTDDTAMSSY(Conserved C)(C
DR3 AT)
>IGHV2-45
QVQLMESGPGLVQPSETLSLT(Conserved C)TVS(CDR1 GFSLTSYN)VH(Conserved W)VRQPPGKGLEWMG
V(CDR2 MWSGGST)DYNSALKSRLSISRDTSKNQVF(Conserved L)KMNSLQSEDTTTYY(Conserved C)(CD
R3 AR)
>IGHV2-47
QVQLKESGPGLVQPSQTLSLT(Conserved C)TVS(CDR1 GLSLTSNS)VS(Conserved W)IRQPPGKGLEWMG
V(CDR2 IWSNGGT)DYNSAIKSRLSISRDTSKSQVF(Conserved L)KMNSLQTEDTAMYF(Conserved C)(CD
R3 AR)
>IGHV2-52
QVQLKESGPVLVQASETLSLT(Conserved C)TVS(CDR1 GFSLTNYG)VI(Conserved W)VRQPPGKGLEWMG
I(CDR2 IWRNGNT)DYNSALKSRLSINRDTSKSQVF(Conserved L)KMNSLQTDDTAIYY(Conserved C)(CD
R3 TR)
>IGHV2-61
QVRLKESGPRLVQPSQTLSVT(Conserved C)TVS(CDR1 GFSVTSYH)VS(Conserved W)VRQPPGKGLEWVG
A(CDR2 IWKGGST)DYNSALKSRLSISRDTSKNQVF(Conserved L)KMNSLQTDDTGTYY(Conserved C)(CD
R3 AK)
>IGHV2-63
QVQLKESGPGLVQPSQTLSLT(Conserved C)TVS(CDR1 GFSLTSYN)VH(Conserved W)VRQPPGKGLEWMG
R(CDR2 MRYNGDT)SYNSALKSRLSISRDTSKNQVF(Conserved L)KMNSLQTDDTGTYY(Conserved C)(CD
R3 TR)
>IGHV2-64
QVQLKETGPGLVQPTQTLSLT(Conserved C)TVS(CDR1 GFSLTSYH)VH(Conserved W)VRQPPGKGLEWMG
V(CDR2 IWSGGGT)DYNPAFKSRLSISRDTSKSQVF(Conserved L)KMDSLQTDDTAIYF(Conserved C)(CD
R3 AR)
>IGHV2-70	
QVQLKESGPGLVQPSETLSLT(Conserved C)TVS(CDR1 GFSLTSYG)VN(Conserved W)VRQPPGKGLEWMG
T(CDR2 IWNDGST)DYNSALKSRLSISRDTSKSQVF(Conserved L)KMNSLQTEDTAIYL(Conserved C)(CD
R3 AR)
>IGHV2-72
QVQLKESGPGLMQPSETLSLT(Conserved C)TVS(CDR1 GFSLTSNG)VG(Conserved W)VRQPLGKGLVWMG
T(CDR2 IWAGGST)NYNSAVQSRLSISRDTSKSQVF(Conserved L)KMNSLQPEDTGTYY(Conserved C)(CD
R3 AR)
>IGHV2-75
QVQLKESGPGLVQPSQTLSLT(Conserved C)TVS(CDR1 GLSLTSNS)VS(Conserved W)IRQPTVKCLEWMG
V(CDR2 IWSDGGT)DYNSAIKSRLSISRDTSKSQVF(Conserved L)KMNSLQTEDTATYF(Conserved C)(CD
R3 AI)
>IGHV2-77
QVQMKETGPGLVQTTQTLSVT(Conserved C)TVS(CDR1 GFSLTSYG)VH(Conserved W)VRQAPGKGLEWMG
I(CDR2 IWGDGST)NYNSALKSRLSISRDTSKSQVF(Conserved L)TMNSLQTDDTAVYY(Conserved C)(CD
R3 AE)
>IGHV2S1
QVQLKESGPGLVQTSQTLSLT(Conserved C)TVS(CDR1 GFSLTSYH)VS(Conserved W)VRQPPGKGLEWMG
R(CDR2 IQSGGST)YYNSALKSRLSISRDTSKSQVF(Conserved L)KMNSLQTEDTAIYY(Conserved C)(CD
R3 TR)
>IGHV2S8
QVQLKESGPGLVQPSQTLSLT(Conserved C)TVS(CDR1 GFSLTSYG)VS(Conserved W)VHQPPGKGLEWIA
A(CDR2 ISSGGST)YYNSALKSRLSISRDTSKSQVF(Conserved L)KMNSLQTEDTAMYF(Conserved C)(CD
R3 AR)
>IGHV2S12
QVQLKESGPGLVQPSQTLSLT(Conserved C)TVS(CDR1 GFSLTSYH)VS(Conserved W)VRQPPGKGLEWIA
A(CDR2 ISSGGST)YYNSALKSRLSISRDTSKSQVF(Conserved L)KMNSLQTEDTAMYF(Conserved C)(CD
R3 AR)
>IGHV2S13 IGHV2S78
QVQLKESGPGLVQPSQTLSLT(Conserved C)TVS(CDR1 GFSLTSYN)VH(Conserved W)VRQPPGKGLEWMG
V(CDR2 IWSGGNT)DYNSALKPRLSISRDTSKSQVF(Conserved L)TMNSLQTEDTGIYY(Conserved C)(CD
R3 NR)
>IGHV2S18	
QVQLKESGPGLVQPSETLSLT(Conserved C)TVS(CDR1 GFSLTSYS)VH(Conserved W)VRQHSGKSLEWMG
R(CDR2 MWSDGDT)SYNSAFTSRLSISRDTSKSQVF(Conserved L)KMNSLQTEDTGTYY(Conserved C)(CD
R3 AR)
>IGHV2S30
QVQLKESGPGLVQPSQTLSLT(Conserved C)TVS(CDR1 GFSLMDYS)VH(Conserved W)VRQPPGKGLEWMG
R(CDR2 MKYDGDT)YYNSALKSRLSISRDTSKSQVF(Conserved L)KMNSLQTEDTAIYY(Conserved C)(CD
R3 TR)
>IGHV2S54
QVQLKESGPGLVQPSQTLSLT(Conserved C)TVS(CDR1 GFSLTDYS)VH(Conserved W)VRQPPGKGLEWMG
G(CDR2 IWGNGNT)NYNSALKSRLSICRDTSKSLVF(Conserved L)KMNSLQTEDTAIYY(Conserved C)(CD
R3 TR)
>IGHV2S61
QVQLKESGPGLVQPSQTLSLT(Conserved C)TVS(CDR1 GFSLSSYG)VI(Conserved W)VRQPPGKGLEWMG
V(CDR2 IWGNGNT)NYNSALKSRLSISRDTSKSQVF(Conserved L)KMNNLQTEDTAMYF(Conserved C)(CD
R3 A)
>IGHV2S63
EVQLKESGPGLVQPSQTLSLT(Conserved C)TVS(CDR1 GFSLTDYS)VH(Conserved W)VRQPPGKGLEWMG
V(CDR2 MWSGGST)AYNSALKSRLSISRDTSKSQVF(Conserved L)KMNSLQTEDTAIYY(Conserved C)(CD
R3 TR)
>IGHV2S64
QVQLKESGPGLVQPSQTLSLT(Conserved C)TVS(CDR1 GFSLTSYH)VS(Conserved W)VCQPPGKGLEWMG
R(CDR2 IQSGGST)DYNSALKSRLSISRDTSKSQVF(Conserved L)KMN
>IGHV2S75
QVQLKESGPVLVQASETLSLT(Conserved C)TVS(CDR1 GFSLTNYG)VI(Conserved W)VRQSPGKGLEWMG
I(CDR2 IWGDGNT)DYNSALKSRLSINRDTSKSQVF(Conserved L)KMNSLQTDDTAIYY(Conserved C)(CD
R3 TR)
>IGHV3-1
EVQLQESGPGLVKPSQSLSLT(Conserved C)SVT(CDR1 GYSITSNY)WG(Conserved W)IRKFPGNKMEWIG
H(CDR2 ISYSGST)SYNPSLKSRISITRDTSKNQFF(Conserved L)QLNSVTTEDTATYY(Conserved C)(CD
R3 AR)
>IGHV3-3
EVQLQESGPGLVKPSQSLSLT(Conserved C)SVT(CDR1 GYSITSSYR)WN(Conserved W)IRKFPGNKLEWM
GY(CDR2 INSAGST)NYNPSLKSRISITRDTSKNQFF(Conserved L)QVNSVTTEDTATYY(Conserved C)(C
DR3 AR)
>IGHV3-7
EVQIQESGPGLVKPSQSLSLT(Conserved C)SVT(CDR1 GYSITSRNY)WS(Conserved W)IQKFPGNKMECM
GH(CDR2 ITDNGSA)NYNPSLKSRISITRDTSKNQFF(Conserved L)QLNSVTTEDTDTYY(Conserved C)(C
DR3 AG)
>IGHV4-2
EVKLVESGGGLVQPGRSLKLS(Conserved C)AAS(CDR1 GFNFNDYW)MG(Conserved W)VRQAPGKGLEWIG
E(CDR2 INKDSSTI)NYTPSLKDKFTISRDNAQNTLY(Conserved L)QMSKLGSEDTAIYY(Conserved C)(C
DR3 AR)
>IGHV5-7
EVQLVESGGGLVQPGRSLKLS(Conserved C)AAS(CDR1 GFTFSDYN)MA(Conserved W)VRQAPKKGLEWVA
T(CDR2 ISYDGSST)YYRDSVKGRFTISRDNAKSTLY(Conserved L)QMDSLRSEDTATYY(Conserved C)(C
DR3 AR)
>IGHV5-17
EVQLVESGGGLVQPGRSLKFS(Conserved C)AAS(CDR1 GFTFSDYA)MA(Conserved W)VRQAPKKGLEWVA
T(CDR2 IIYDGSST)YYRDSVKGRFTISRDNAKSTLY(Conserved L)QMDSLRSEDTATYY(Conserved C)(C
DR3 AR)
>IGHV5-19
EVQLVESGGGLVQPGRSLKLS(Conserved C)AAS(CDR1 GFTFSNYG)MH(Conserved W)IRQAPTKGLEWVA
S(CDR2 ISPSGGST)YYRDSVKGRFTISRDNAKSTLY(Conserved L)QMDSLRSEDTATYY(Conserved C)(C
DR3 AT)
>IGHV5-20
EVQLVESGGGLVQPGRSLKLS(Conserved C)AAS(CDR1 GFTFSDYY)MA(Conserved W)VRQAPTKGLEWVA
S(CDR2 ISYDGGST)YYRDSVKGRFTISRDNAKSSLY(Conserved L)QMDSLRSEDTATYY(Conserved C)(C
DR3 TT)
>IGHV5-22
EVQLVESGGGLVQPGRSMKLS(Conserved C)AAS(CDR1 GFTFSDYY)MA(Conserved W)VRQAPKKGLEWVA
S(CDR2 ISYEGSST)YYGDSVKGRFTISRDNAKSTLY(Conserved L)QMNSLRSEDTATYY(Conserved C)(C
DR3 AR)
>IGHV5-25
EVQLVESGGGLVQPGRSMKLS(Conserved C)AAS(CDR1 GFTFSNYY)MA(Conserved W)VRQAPTKGLEWVA
S(CDR2 ISTGGGNT)YYRDSVKGRFTISRDNAKSTLY(Conserved L)QMDSLRSEDTATYY(Conserved C)(C
DR3 AR)
>IGHV5-27
EVQLVESGGGLVQPGRSLKLS(Conserved C)AAS(CDR1 GFTFSNYY)MA(Conserved W)VRQAPTKGLEWVA
Y(CDR2 ISTGGGST)YYRDSVKGRFTISRDNAKSTLY(Conserved L)QMDSLRSEDTATYY(Conserved C)(C
DR3 TT)
>IGHV5-29
EVQLVESGGGLVQPGRSLKLS(Conserved C)AAS(CDR1 GFTFSNYG)MA(Conserved W)VRQAPTKGLEWVA
T(CDR2 ISYDGSST)YYRDSVKGRFTISRDNAKSTLY(Conserved L)QMDSLRSEDTATYY(Conserved C)(C
DR3 AR)
>IGHV5-31
EVQLVESGGGLVQPGRSLKLS(Conserved C)VAS(CDR1 GFTFNNYW)MT(Conserved W)IRQAPGKGLEWVA
S(CDR2 ITNTGGST)YYPDSVKGRFTISRDNAKSTLY(Conserved L)QMNSLRSEDTATYY(Conserved C)(
CDR3 TR)
>IGHV5-35
EVKLVESGGGLVQPGSPLKLS(Conserved C)AAS(CDR1 GFTFSSNW)LN(Conserved W)IRQAPGKGLEWVA
S(CDR2 INPDGSST)LYPDTVKGRFVVSKDNAKNTRY(Conserved L)QMNNLRSEDTAMYY(Conserved C)(C
DR3 AR)
>IGHV5-43 IGHV5S54
EVQLVESGGGLVQPGSSLKVS(Conserved C)VAS(CDR1 GFTFSSYV)MH(Conserved W)FRQAPENGIEWLA
Y(CDR2 INTDSSST)HYAETVKGRFTISRDNAKNTVD(Conserved M)QLSSLRSEDTAMYF(Conserved C)(C
DR3 ARER)
>IGHV5-46
EVQLVESGGGLVQPGRSMKLS(Conserved C)AAS(CDR1 GFTFSSFP)MA(Conserved W)VRQAPTKGLEWVA
T(CDR2 ISTSGGST)YYRDSVKGRFTISRDNAKSTLY(Conserved L)QMNSLRSEDTATYY(Conserved C)(C
DR3 TR)
>IGHV5-50
EVQLVESGGGLVQPGSSLKLS(Conserved C)VAS(CDR1 GFTFSSYN)MH(Conserved W)IRQAPKKGLEWIA
L(CDR2 IYYDSSNK)YYADSVKGRFTISRDNSKNTLY(Conserved L)EMNSLRSEDTAMYY(Conserved C)(C
DR3 AK)
>IGHV5-54
EVQLVESGGGLVQPGSSLKLS(Conserved C)VAS(CDR1 GFTFSNYG)MN(Conserved W)IRQAPKKGLEWIA
L(CDR2 IYYDSSNK)YYADSVKGRFTISRDNSKNTLY(Conserved L)EMNSLRSEDTAMYY(Conserved C)(C
DR3 AK)
>IGHV5-58
EVQLVETGGGLVQPGRSLKLS(Conserved C)VAS(CDR1 GFTFSSYW)MY(Conserved W)IRQAPGKGLEWVS
S(CDR2 INTDGGST)YYPDSVKGRFTISRDNAENTVY(Conserved L)QMNSLRSEDTATYY(Conserved C)(C
DR3 AK)
>IGHV5-62
AVQLVESGGGLVQPGKSLKLS(Conserved C)SAS(CDR1 GFTFSSYG)MH(Conserved W)IRQAPGKGLDWVA
Y(CDR2 ISSSSGTV)YADAVKERFTISRDNAKNTLY(Conserved L)QLNSLKSEDTAIYY(Conserved C)(CD
R3 AR)
>IGHV5S8 IGHV5S47
EVKLVESGGGLVQPGRPLKLS(Conserved C)AAS(CDR1 GFTFSSNW)LN(Conserved W)IRQAPGKGLEWVA
S(CDR2 INPDGSST)LYPDTVKGRFVVSKDNAKNTRY(Conserved L)QMNNLRSEDTAMYY(Conserved C)(C
DR3 AR)
>IGHV5S10
EVQLVESGGGLVQPGRSLKLS(Conserved C)AAS(CDR1 GFTFSDYN)MA(Conserved W)VRQAPKKGLEWVA
T(CDR2 IIYDGSRT)YYRDSVKGRFTISRDNAKSTLY(Conserved L)QMDSLRSEDTATYY(Conserved C)(C
DR3 AT)
>IGHV5S11
EVQLVESGGGLVQPGRSMKLS(Conserved C)AAS(CDR1 GFTFSNYY)MA(Conserved W)VRQAPTKGLEWVA
S(CDR2 ISTGGGNT)YYRDSVKGRFTISRDNAKSTLY(Conserved L)QMDSLRSEETATYY(Conserved C)(C
DR3 AR)
>IGHV5S13
EVQLVESGGGLVQPGRSLKLS(Conserved C)AAS(CDR1 GFTFSNYG)MA(Conserved W)VRQAPTKGLEWVA
S(CDR2 ISTGGGNT)YYRDSVKGRFTISRDNAKNTQY(Conserved L)QMDSLRSEDTATYY(Conserved C)(C
DR3 AR)
>IGHV5S14
EVQLVESGGGLVQPGRSLKLS(Conserved C)AAS(CDR1 GFTFSNYG)MA(Conserved W)VRQTPTKGLEWVA
S(CDR2 ISTGGGNT)YYRDSVKGRFTISRDNAKNTQY(Conserved L)QMDSLRSEDTATYY(Conserved C)(C
DR3 AR)
>IGHV5S23
EVQLVESGGGLVQPGRSLKLS(Conserved C)AAS(CDR1 GFTFSNYD)MA(Conserved W)VRQAPTKGLEWVA
S(CDR2 ISTGGGNT)YYRDSVKGRFTISRDNAKSTLY(Conserved L)QMDSLRSEDTATYY(Conserved C)(C
DR3 AR)
>IGHV6-5
EVQLVETGGGLVRPGSSLKLS(Conserved C)ATS(CDR1 GFTFSNTW)MN(Conserved W)VRQAPGKGLEWVA
L(CDR2 IKDKYSNYEA)NYAESVKGRFTISRDDSKSRVY(Conserved L)QMNTLRDQDTATYY(Conserved C)
(CDR3 TR)
>IGHV6-6
EVQVLESGGGLVQPGNSLKLS(Conserved C)ATS(CDR1 GFTFSTAW)MY(Conserved W)YRQFPEKRLEWVA
R(CDR2 IKAKSNNYAT)DYTESVKGRFTISRDDSKSSIY(Conserved L)QMNNLKEEDTAIYY(Conserved C)
(CDR3 AW)
>IGHV6-8
EVQLVETGGSLVQPGKSLKLT(Conserved C)ATS(CDR1 GFTFSNAW)MH(Conserved W)VRQSPEKQLEWVA
Q(CDR2 IKAKSNNYAT)YYAESVKGRFTISRDDSKSSVY(Conserved L)QMNSLKEEDTAIYY(Conserved C)
(CDR3 TW)
>IGHV6-10
EVQLMETGGGLVQPGKSLKLT(Conserved C)ATS(CDR1 GFTFSTAW)MN(Conserved W)VRQSPEKGLEWIA
R(CDR2 IKPKSTNYAT)EYAESVKGRFTISRDDSKSSIY(Conserved L)QMNSLKEEDTATYY(Conserved C)
(CDR3 TM)
>IGHV6-13
EVQLVETGGGLVQPGKSLKLT(Conserved C)ATS(CDR1 GFTFSTAW)MH(Conserved W)VRQSPDKRLEWIA
R(CDR2 IKDKSNNYAT)DYVESVKGRFTISRDDSKSSVY(Conserved L)QMNSLKEEDTATYY(Conserved C)
(CDR3 TT)
>IGHV6-19
EVKLEESGGGLVQPGVSLKLS(Conserved C)ATS(CDR1 GFTFSNYW)ME(Conserved W)VRQSPGKGLEWVA
E(CDR2 IRTKANNYAT)YYGESMKGRFTISRDDSKSMVY(Conserved L)QMNSIRSEDTGIYY(Conserved C)
(CDR3 TR)
>IGHV6-21
EVKLEESGGGLVQPGMSVKLS(Conserved C)TTS(CDR1 GFTFSDYW)ME(Conserved W)VRQAPGKGLEWVA
E(CDR2 IRNKANNYAT)YYGKSVKGRFTISRDDSKSIVY(Conserved L)QMNSIRSEDTGIYY(Conserved C)
(CDR3 TR)
>IGHV7-2
EVKLLESGGGLVQSGASLRLS(Conserved C)VAS(CDR1 GFTFSDFF)MD(Conserved W)VRQAPGKGLEWIA
A(CDR2 SRNKARDYSA)VYSASVNGRFTISRDISQSILY(Conserved L)QMNTLKAEDTATYY(Conserved C)
(CDR3 VRNA)
>IGHV7-4
EVKLAVHGGGLVEPGSSLRLS(Conserved C)VAS(CDR1 GFTLGDYY)ME(Conserved W)VRQAPGKGLEWIA
A(CDR2 TRNRAKDYSA)EYSVSVNGRFTISRDVSQNILY(Conserved L)HMNNLKTEDTGIYY(Conserved C)
(CDR3 ARDA)
>IGHV7-7
EVKLLESGGGLVQPGGSMRLS(Conserved C)AAS(CDR1 GFTFTDFY)MN(Conserved W)IRQPAGKAPEWLG
F(CDR2 IRNKANGYTT)EYNPSVKGRFTISRDNTQNMLY(Conserved L)QMNTLRAEDTATYY(Conserved C)
(CDR3 AR)
>IGHV7-14
EVKLVEYGGGLVQPGASLRLS(Conserved C)EAS(CDR1 GFTFSDFY)ME(Conserved W)IRQAPGKGLEWIA
A(CDR2 SRNKANDYST)VYSASVKDRFTISRDTYKSILY(Conserved L)QMNTLKPEDTAIYY(Conserved C)
(CDR3 ARDS)
>IGHV8-16
QVSLKESGPGILQPFQTLSLT(Conserved C)SFS(CDR1 GFSLGTSNMG)VG(Conserved W)IRQTSGKGLEY
LAT(CDR2 IWWDDDK)YFNPSLNSRLTVSKDTSNNQAF(Conserved L)KITSVDTADTGTYY(Conserved C)(
CDR3 TQR)
>IGHV8-17
QVTLKESGPGILQPSQTLSLT(Conserved C)SFS(CDR1 GFSLSTSGIC)VS(Conserved W)IRQPSGKGLEW
LAT(CDR2 ICWEDSK)GYNPSLKNRLTISKDTSNNQAF(Conserved L)KITSVDTADTAIYY(Conserved C)(
CDR3 ARR)
>IGHV8-20
QVTLKESGPGILQPSQTLSLT(Conserved C)TFS(CDR1 GFSLSTYGMG)VG(Conserved W)IRQPSGKGLEW
LAN(CDR2 IWWDDDK)YYNPSLKNRLTISKDTSNNQAF(Conserved L)KITNVDTADTATYY(Conserved C)(
CDR3 ARI)
>IGHV8-22
QVTLKESGPGMLQPSKTLSLT(Conserved C)SFS(CDR1 GFSLSTSGMV)VS(Conserved W)IRQPSGKSLEW
LAA(CDR2 IDWDGDK)YYNPSLKSRLTVSKDTSNTQVF(Conserved L)KITSVDTADTATYY(Conserved C)(
CDR3 ARR)
>IGHV8-23
QVTLKESGPGILQPSHTLSLT(Conserved C)SFS(CDR1 GFSLSTYGMG)VS(Conserved W)IRQPSGKGLEW
LAS(CDR2 IWWNGNT)YNNPSLKSRLTVSKDTSNNQAF(Conserved L)KVTSVDTADTATYY(Conserved C)(
CDR3 AHT)
>IGHV8-25
QVTLKESGPGILQPSQALSLT(Conserved C)TFS(CDR1 GFSLSTYGMR)VS(Conserved W)IRQPSGKGLEW
LAT(CDR2 IDWDDDK)YYNPSLKSRLTVSKDTSNNQAF(Conserved L)KITSMDSADTATYY(Conserved C)(
CDR3 AWR)
>IGHV8-27
QVTLKESGPGILQPSQTLSLT(Conserved C)TFS(CDR1 GFSLSTSGTG)VS(Conserved W)ICQPSGKGLEW
LAN(CDR2 IWWNDDK)GYNPSLKSRLTVSKDTSNTRAF(Conserved L)KITSVDTADTATYY(Conserved C)(
CDR3 ARR)
>IGHV8-28
QVTLKESGPGILQPSQTLSLT(Conserved C)SFS(CDR1 GFSLSTYGMC)VG(Conserved W)IRQSSGKGLEW
LAN(CDR2 IWWNDDK)YYNPSLKNRLTISKDTSNNQAF(Conserved L)KITNMDTADTATYY(Conserved C)(
CDR3 ARR)
>IGHV8-31
QVTLKESGPGILQPSQTLSLT(Conserved C)SFS(CDR1 GFLLSASSVG)VG(Conserved W)IRQPSGKGLEW
LAT(CDR2 IGWEDVK)HYNPSLKSRLTVSKDTSNNQVF(Conserved L)KITSVDTADTGTYY(Conserved C)(
CDR3 AHS)
>IGHV8S18
QVTLKESGPGMLQPSKTLSLT(Conserved C)SFS(CDR1 GFSLSTSGMV)VS(Conserved W)IRQPSGKSLEW
LAA(CDR2 IDWDGDK)YYNPSLKSRLTVSKNTSNTQVF(Conserved L)KITSVDIADTATYY(Conserved C)(
CDR3 ARR)
>IGHV9-4
QIQLVQSGPELKKPGESVKIS(Conserved C)KAS(CDR1 GYTFTDYA)MH(Conserved W)VKQAPGKGLKWMG
W(CDR2 INTYTGKP)TYADDFKGRFVFSLEASASTAN(Conserved L)QISNLKNEDTATYF(Conserved C)(C
DR3 AR)
>IGHV9-6
QIQLVQSGPELKKPGESVKIS(Conserved C)KAS(CDR1 GYTFTNYG)MY(Conserved W)VKQAPGQGLQYMG
W(CDR2 INTETGKP)TYADDFKGRFVFFLETSASTAY(Conserved L)QINNLKNEDMATYF(Conserved C)(C
DR3 AR)
>IGHV9-8
QIQLVQSGPEVKKPGESVKIS(Conserved C)KAS(CDR1 GYTFTQAG)MQ(Conserved W)LKQAQGKSLKWMG
W(CDR2 INTNTGKT)TYAADFTGRFVFSLETSASTAY(Conserved L)QITNLKNEDMATYF(Conserved C)(C
DR3 AR)
>IGHV9S3
QIQLVQSGPELKKPGESVKIS(Conserved C)KAS(CDR1 GYTFTDYA)MN(Conserved W)VKQAPGNGLKWMG
W(CDR2 INTQTGKP)TYADDFKQRFVFSLQTSASTAY(Conserved L)QINNLNIEDTATYF(Conserved C)(C
DR3 TR)
>IGHV10-5
AVQLVESGGGLVQPKESLKIS(Conserved C)AAS(CDR1 GFTFSNAA)MY(Conserved W)VRQAPGKGLEWVA
R(CDR2 IRTKPNNYAT)YYADSVKGRFTISRDDSKSMVY(Conserved L)QMDNLKTEDTAMYY(Conserved C)
(CDR3 TA)
>IGHV11-2	
EVKLVESGGGLLKPGGSLKLS(Conserved C)VAS(CDR1 GFTFSNYW)MH(Conserved W)VRQAPGKGLEWIG
E(CDR2 IEYDGTET)NYAPSIKDRFTISRDNAKNTLY(Conserved L)QMSSVRSEDTATYF(Conserved C)(C
DR3 TT)
>IGHV11-3	
EVQLVESGGSLVQPGGSLKLS(Conserved C)VAS(CDR1 GYTFSNYW)MD(Conserved W)VRQTPGKSLEWIG
E(CDR2 INTDGSKT)NYAPSIKDRFTISRDNAKSTLY(Conserved L)QMSNVKSDDTAIYY(Conserved C)(C
DR3 TR)
>IGHV11-4
EVQLVESGGGLVKPGASLKLS(Conserved C)VAS(CDR1 GFTFSDYW)MS(Conserved W)VRQTPGKTMEWIG
D(CDR2 IKYDGSYT)NYAPSLKNRFTISRDNAKSTLY(Conserved L)QMSNVRSEDTATYY(Conserved C)(C
DR3 TR)
>IGHV11-9
EVKLVESGGGLVLPGASLKLS(Conserved C)IVS(CDR1 GFTFSDYW)MR(Conserved W)VRQAPGKGLEFIG
E(CDR2 IKPDGSKT)NYAPSMKGRFTISRDNAKNTLY(Conserved L)QMSSVRSEDTATYY(Conserved C)(C
DR3 AR)
>IGHV11-12
EVQLVESGGGLVQPGGSLKLS(Conserved C)VAS(CDR1 GFTFRDYW)MN(Conserved W)VRQAPGKTMEWIG
D(CDR2 IKPDGSNT)NYAPSVKNRFTISRDNAKSILY(Conserved L)QMSNMRSDYTATYY(Conserved C)(C
DR3 VR)
