# Supplementary material for: A Handle on Mass Coincidence Errors in De Novo Sequencing of Antibodies by Bottom-up Proteomics
Source: J Proteome Res. 2024 Jun 27;23(8):3552–9. doi: 10.1021/acs.jproteome.4c00188 (PMC11301774; doi:10.1021/acs.jproteome.4c00188)
Supplement: Supplementary file 1 — pr4c00188_si_001.zip [file pr4c00188_si_001.zip › supplementary data/mass-based-benchmark/bin/templates/Rattus_norvegicus_IGKC,IGLC.fasta]

>IGKC
RADAAPTVSIFPPSTEQLATGGASVV(Conserved C)LMNNFYPRDISVK(Conserved W)KIDGTERRDGVLDSVTDQDSKDSTYSMSST(Conserved L)SLTKADYESHNLYT(Conserved C)EVVHKTSSSPVVKS(Conserved F)NRNEC
>IGLC1 IGLC3
GQPKSTPTLTVFPPSTEELQGNKATLV(Conserved C)LISDFYPSDVEVA(Conserved W)KANGAPISQGVDTANPTKQGNKYIASSF(Conserved L)RLTAEQWRSRNSFT(Conserved C)QVTHEGNTVEKS(Conserved L)SPAECV
>IGLC2 IGLC4
DQPKATPSVTLFPPSSEELKTDKATLV(Conserved C)MVTDFYPGVMTVV(Conserved W)KADGTPITQGVETTQPFKQNNKYMATSY(Conserved L)LLTAKAWETHSNYS(Conserved C)QVTHEENTVEKS(Conserved L)SRAECS
