# Supplementary material for: A Handle on Mass Coincidence Errors in De Novo Sequencing of Antibodies by Bottom-up Proteomics
Source: J Proteome Res. 2024 Jun 27;23(8):3552–9. doi: 10.1021/acs.jproteome.4c00188 (PMC11301774; doi:10.1021/acs.jproteome.4c00188)
Supplement: Supplementary file 1 — pr4c00188_si_001.zip [file pr4c00188_si_001.zip › supplementary data/mass-based-benchmark/bin/templates/Rattus_norvegicus_IGKJ,IGLJ.fasta]

>IGKJ1	
(CDR3 WT)(Conserved FG)G(Conserved G)TKLELK
>IGKJ2-1
(CDR3 NT)(Conserved FG)A(Conserved G)TKLELK
>IGKJ2-2
(CDR3 DT)(Conserved FG)A(Conserved G)TKLELK
>IGKJ2-3
(CDR3 YT)(Conserved FG)A(Conserved G)TKLELK
>IGKJ4
(CDR3 FT)(Conserved FG)S(Conserved G)TKLEIK
>IGKJ5
(CDR3 LT)(Conserved FG)S(Conserved G)TKLEIK
>IGLJ1 IGLJ3
(CDR3 PV)(Conserved FG)G(Conserved G)TKLTVL
