# Supplementary material for: A Handle on Mass Coincidence Errors in De Novo Sequencing of Antibodies by Bottom-up Proteomics
Source: J Proteome Res. 2024 Jun 27;23(8):3552–9. doi: 10.1021/acs.jproteome.4c00188 (PMC11301774; doi:10.1021/acs.jproteome.4c00188)
Supplement: Supplementary file 1 — pr4c00188_si_001.zip [file pr4c00188_si_001.zip › supplementary data/mass-based-benchmark/bin/templates/Rattus_norvegicus_IGKV,IGLV.fasta]

>IGKV1S1
DVVMTQTPVSLSLAIGQPASIS(Conserved C)KSS(CDR1 QSLLGTSGKTF)LN(Conserved W)ILQRPGQSP
KRLIY(CDR2 QVS)KLYSEVPDRFSGSGSETEFT(Conserved L)KISRVEAEDLGVYY(Conserved C)(CDR3
 WQGTHFP)
>IGKV1S5
DIVMTQTPLSLSVAIGQSAFIC(Conserved C)KSS(CDR1 QSLLYSNGKKY)LN(Conserved W)FLQRPGQSP
KCLIY(CDR2 LVS)KLDFGVPDRFTGSGSETNFT(Conserved L)EISRVEAENLGVYY(Conserved C)(CDR3
 MQGSYLP)
>IGKV1S7
DIVMTQTPLSLSVAIGQSASIS(Conserved C)KSS(CDR1 QSLKYSDGKTY)LN(Conserved W)VFQSPGQSP
KRLIY(CDR2 QVS)KLDSGVPDRFSGTGSETDFT(Conserved L)KISRVEAEDLGVYY(Conserved C)(CDR3
 CQVHILL)
>IGKV1S8
DVVMTQTPVSLSLAIGQPASIS(Conserved C)KSS(CDR1 QSLIHSDGKTY)LS(Conserved W)ILQRPGQSP
KRLIY(CDR2 LVS)KLDSGVPDRFSGSGSETEFT(Conserved L)KISRVEAEDLGVYY(Conserved C)(CDR3
 WQATHFP)
>IGKV1S12
DVVMTQTPPSLSVAIGQSVSIS(Conserved C)KSS(CDR1 QSLVHSDGKTY)LN(Conserved W)LLQNPGQSP
KRLIY(CDR2 QVS)NLGSGVPDRFSGTGSEKDFT(Conserved L)KISRVEAEDLGVYH(Conserved C)(CDR3
 VQATHVP)
>IGKV1S14
DVVMTQTPPSLSVAIGQSVSIS(Conserved C)KSS(CDR1 QSLVYSDGKTY)LH(Conserved W)LLQSPGRSP
KRLIY(CDR2 QVS)NLGSGVPDRFSGTGSQKDFT(Conserved L)KISRVEAEDLGVYY(Conserved C)(CDR3
 AQTTHFP)
>IGKV1S18
DVVMTQTPVSLSVAIGQPASIS(Conserved C)KSS(CDR1 QSLVHSDGKTY)LN(Conserved W)LLQRPGQSP
KRLIY(CDR2 LVS)KLDSGIPDRFSGSGSETDFT(Conserved L)KISRVEADDLGVYY(Conserved C)(CDR3
 LQGTHFP)
>IGKV1S19
DVVMTQTPVSLPVSLGSQVSIT(Conserved C)RSS(CDR1 HSLVYSDGNTY)LS(Conserved W)YLQKPGQDP
QPLIY(CDR2 KVS)NRFSGVPDRFSGSRSGSYFT(Conserved L)KISRGEPEDLGVYY(Conserved C)(CDR3
 GQRTHYP)
>IGKV1S21
DVVMTQTPVSLSVSLGGQVSIS(Conserved C)RSS(CDR1 QSLVHNNGNTY)LS(Conserved W)YLQKPGQSP
QLLIY(CDR2 KVS)NRFSGISDRFSGSGSGTDLT(Conserved L)KISRVEPDDLGVYY(Conserved C)(CDR3
 GQGTQYP)
>IGKV1S22
DVVMTQTPVSLPVSLGGQASIS(Conserved C)RSS(CDR1 QSLVHSNGNTY)LH(Conserved W)YLQKPGQSP
QLLIY(CDR2 RVS)NRFSGVPDRFSGSGSGTDFT(Conserved L)KISRVEPEDLGDYY(Conserved C)(CDR3
 LQSTHFP)
>IGKV1S23
DVVLTQTPVSLSVTLGDQASIS(Conserved C)RSS(CDR1 QSLVYSDGNTY)LK(Conserved W)YLQKPGQSP
QLLIY(CDR2 EVS)NRFSGVPDRFIGSGSGTDFT(Conserved L)KISRVEPEDLGVYY(Conserved C)(CDR3
 FQATHDP)
>IGKV1S25
DVVMTQTPVSLPVSLGGQASIS(Conserved C)RSS(CDR1 QSLVHSNGNTY)LH(Conserved W)YLQKPGQSP
QLLIY(CDR2 RVS)NRFSGVPDRFSGSGSGTDFT(Conserved L)KISRVESEDLGVYY(Conserved C)(CDR3
 LQGTHLP)
>IGKV1S26
DVVLTQTPGSLSVTLGDQASIS(Conserved C)RSS(CDR1 QSLEYSDGYTY)LE(Conserved W)YLQKPGQSP
QLLIY(CDR2 GVS)NRFSGVPDRFIGSGSGTDFT(Conserved L)KISRVEPEDLGVYY(Conserved C)(CDR3
 FQATHDP)
>IGKV1S27
DVVMTQTPVSLSVSLGGQVSIS(Conserved C)RSS(CDR1 QSFVHSDGNTY)LN(Conserved W)YLQKPGQSP
QLLIY(CDR2 KVS)NRLSGVPDRFSGSGSGTDFT(Conserved L)KISRVEHDDLGVYY(Conserved C)(CDR3
 GQASKIP)
>IGKV1S28
DVVLTQTPVTLLISIGGQASIS(Conserved C)RSS(CDR1 QSLVHSNGNTY)LH(Conserved W)FLQKPGQSP
QLLIY(CDR2 QVS)NRFSGVPDRFSGSGSGTDFT(Conserved L)KISRVEPEDLGVYY(Conserved C)(CDR3
 LQRTHNP)
>IGKV1S29
DVVLTQTPVAMPVTLGDQASIS(Conserved C)RSS(CDR1 QSLVYSDGNTY)LE(Conserved W)YLQKPGQSP
QLLIY(CDR2 EVS)NQFSGVPDRFIGSGSGTDFT(Conserved L)KISRVEPEDLGVYY(Conserved C)(CDR3
 FQATHFP)
>IGKV1S30
DVVMTQTPVSLSVSLGGQTSIS(Conserved C)RSS(CDR1 QSLVHSDGNTY)LY(Conserved W)YLQKPGQSP
QLLIY(CDR2 KVS)NRFSGVPDRFSGSGSGTDFT(Conserved L)KISRVEPEDLGVYY(Conserved C)(CDR3
 YQGTHYP)
>IGKV1S31
DVVLTQTLVAQPVRLGDQASIS(Conserved C)RSS(CDR1 QSLVLTDGHTY)LE(Conserved W)YLQKPGQSP
QLLIY(CDR2 EVS)NRFSGVPDRFSGSGSGSDFT(Conserved L)KISRVEPEDLGVYY(Conserved C)(CDR3
 FEGTHDP)
>IGKV1S34
DVVMTQTPLSLPISLGDQASFS(Conserved C)RSS(CDR1 QSLLHSNGNTY)LA(Conserved W)YLQKSGQSP
QILIY(CDR2 RIS)NRFSGVPDRFSGSGSGTDFT(Conserved L)KISRVEPEDLGVYY(Conserved C)(CDR3
 LQHTHLP)
>IGKV1S42
DVVMTQTPVSLSVSLGNQASIS(Conserved C)RSS(CDR1 QSLFHSDGNTY)LS(Conserved W)YLQKPGQSP
QLLIY(CDR2 LAS)NRFSGVSNRFSGSGSGTDFT(Conserved L)KISRVEPEDLGVYY(Conserved C)(CDR3
 FQHTHLP)
>IGKV2S3
DIMMTQSPLSVAVTPGESASIS(Conserved C)RSS(CDR1 KSLLHSNGITY)LS(Conserved W)YLQRPEKSP
QLLIY(CDR2 QIS)NLASGVSGRFSGSGSGTDFT(Conserved L)KISRVETEDVGIYY(Conserved C)(CDR3
 VQFLEVP)
>IGKV2S6
DIVMTQGALPNPVPSGESASIT(Conserved C)QSS(CDR1 KSLLHSNGKTY)LN(Conserved W)YLQRPGQSP
QFLIY(CDR2 WMS)TRASGVSDRFSGSGSGTDFT(Conserved L)KISRVEAEDVGVYY(Conserved C)(CDR3
 QQDLEFP)
>IGKV2S9
DIVMTQAPLSVSVTPGESASIS(Conserved C)RSS(CDR1 KSLLHSNGNTY)VN(Conserved W)YLQKPGKSP
QFLIY(CDR2 RMS)NLASGVPDRFSGSGSETDFT(Conserved L)KISKVETEDVGVYY(Conserved C)(CDR3
 GHGLEYP)
>IGKV2S11
DIVMTQAPLSVSVTPGESASIS(Conserved C)RSS(CDR1 KSLLSSKGITS)LY(Conserved W)YLQRPGKSP
QLLIY(CDR2 RMS)NLASGVPDRFSGSGSETDFT(Conserved L)KISRVEAEDVGVYY(Conserved C)(CDR3
 GHRLEYP)
>IGKV2S16
DIVMTQGALPNPVPSGESASIT(Conserved C)RSS(CDR1 KSLVYKDGKTY)LN(Conserved W)FLQRPGQSP
QLLTY(CDR2 WMS)TRASGVSDRFSGSGSGTYFT(Conserved L)KISRVRAEDAGVYY(Conserved C)(CDR3
 QQVREYP)
>IGKV2S17
DIVMTQAPLSVSVTPGESASIS(Conserved C)RSS(CDR1 KSLLHSNGITY)VY(Conserved W)YLQKPGKSP
QLLIY(CDR2 RMS)NLASGVPDRFSGSGSETDFT(Conserved L)KISRVEAEDVGIYY(Conserved C)(CDR3
 GQLLENP)
>IGKV2S25
DVVLTQTPPTLSATIGQSVSIS(Conserved C)RSS(CDR1 QSLLHSNGNTY)LN(Conserved W)LLQRPGQPP
QLLIY(CDR2 LVS)RLESGVPNRFSGSGSGTDFT(Conserved L)KISGVEAEDLGVYY(Conserved C)(CDR3
 VQSTHAP)
>IGKV2S26
DVVLTQTPSILSATIGQSVSIS(Conserved C)RSS(CDR1 QSLLDSDGNTY)LY(Conserved W)FLQRPGQSP
QRLIY(CDR2 LVS)NLGSGVPNRFSGSGSGTDFT(Conserved L)KISGVEAEDLGVYY(Conserved C)(CDR3
 MQATHAP)
>IGKV2S27
DVVLTQTPSTLSATIGQSVSIS(Conserved C)RSS(CDR1 QSLLDSAGNTY)LY(Conserved W)YLQRPGQSP
QLLIY(CDR2 LVS)NLGSGVPNRFSGSGSGTDFT(Conserved L)KISGVEAEDLGVYY(Conserved C)(CDR3
 MQATHAP)
>IGKV3S1
DIVLTQSPALAVSLEQRATIS(Conserved C)KTS(CDR1 QNVDNYGISY)MH(Conserved W)YQQKPGQQPKL
LIY(CDR2 EGS)NLASGIPARFSGSGSGTDFT(Conserved L)TIDPVEADDIATYY(Conserved C)(CDR3 Q
QSKDYP)
>IGKV3S5
DIVLTQSPALAVSLGQRATIS(Conserved C)RAS(CDR1 ESVRSS)MH(Conserved W)YQQKSGQQPKLLIY(
CDR2 GAS)NLASGVPARFSGSGSGTDFT(Conserved F)TIDPVEADDIATYY(Conserved C)(CDR3 QQSRN
DP)
>IGKV3S6
DTVLTQSPALAVSLGQRVTIS(Conserved C)RAS(CDR1 KSVSTY)MH(Conserved W)YQQKSGQQPKLLIY(
CDR2 SAS)NLESGVPSRFSGSGSGTDFT(Conserved L)TIDPVEADDIANYY(Conserved C)(CDR3 QQSNE
LP)
>IGKV3S8
DTVLTQSPALAVSPGERVTIS(Conserved C)RAS(CDR1 ESVSTL)MH(Conserved W)YQQKPGQQPTLLIY(
CDR2 LAS)NLESGVPAMFSGSGSGTDFT(Conserved L)TIDPVEADDTATYF(Conserved C)(CDR3 QQSWN
SP)
>IGKV3S9
DTVLTQSPALAVSPGERVTIS(Conserved C)RAS(CDR1 ESVSTL)MH(Conserved W)YQQKPGQQPTLLIY(
CDR2 LAS)NLESGVPARFSGSGSGTDFT(Conserved L)TIDPVEADDTATYY(Conserved C)(CDR3 QQSWN
DP)
>IGKV3S10
DTVLTQSPALAVSPGERVTIS(Conserved C)RAS(CDR1 ESVSTG)MH(Conserved W)YQQKPGQQPKLLIY(
CDR2 GAS)NLESGVPARFSGSGSGTDFT(Conserved L)TIDPVEADDTATYF(Conserved C)(CDR3 QQSWN
DP)
>IGKV3S11
DTVLTQSPALAVSPGERVSIS(Conserved C)RAS(CDR1 EGVNSY)MH(Conserved W)YQQKPGQQPKLLIY(
CDR2 KAS)NLASGVPARFSGSGSGTDFT(Conserved L)TIDPVEADDTATYF(Conserved C)(CDR3 QQSWN
DP)
>IGKV3S13
DIVLTQSPALAVSLGQRATIS(Conserved C)RAS(CDR1 QSVSTSSYNL)MH(Conserved W)YQQKPGEQPKL
LIY(CDR2 DAS)NLASGIPVRFSGSGSGTDFT(Conserved L)TINPVQADDIATYY(Conserved C)(CDR3 Q
QSRELP)
>IGKV3S17
NIVLTQSPASLAVILGQKATIS(Conserved C)TAS(CDR1 ESVNKFGINL)MH(Conserved W)YQQKPGQLPK
ILIY(CDR2 NEF)SRAPGIPARFSGDEAELNFT(Conserved L)TIEPVEADDVATYY(Conserved C)(CDR3 
QQGLTFP)
>IGKV3S18
DIVLTQSPVLAVSLGQRATIS(Conserved C)RAS(CDR1 QSVSISSINL)MH(Conserved W)YQQKPGQQPKL
LIY(CDR2 RAS)NLASGIPARFSGSGSGTDFT(Conserved L)TIDPVQADDIAAYY(Conserved C)(CDR3 Q
QSRESP)
>IGKV3S19
DIVLTQSPALAVSLGQRATIS(Conserved C)RAS(CDR1 QSVSISRYNL)MH(Conserved W)YQQKPGQQPKL
LIY(CDR2 RAS)NLASGIPARFSGSGSGTDFT(Conserved L)TINPVQADDIATYY(Conserved C)(CDR3 Q
QSRESP)
>IGKV4S2
EIVLTQSPTTMAASPGEKVTLT(Conserved C)RAS(CDR1 SSVSY)MH(Conserved W)YQQKSGASPKLWIY(
CDR2 DTS)NRASGVPNCFSGSGSGTSYS(Conserved L)TISSMETEDAATYY(Conserved C)(CDR3 QQWSS
NPP)
>IGKV4S3
EIVLTQSPVSITASQGEKVTIT(Conserved C)RAS(CDR1 SSISSNY)LH(Conserved W)YQQKAGSYPKLLI
Y(CDR2 RTS)ILASGFPDSFSGSGSDTSYT(Conserved L)TISCMQDEVAASYY(Conserved C)(CDR3 QQG
SSSPP)
>IGKV4S4
EIVLTQSPTTTAASPGEKVTIT(Conserved C)LAS(CDR1 SSVSN)MY(Conserved W)YQQKSGASPKLLIY(
CDR2 STS)SLASGVPDRFSGSGSGTSYS(Conserved L)TINTMEAEDAATYY(Conserved C)(CDR3 QQWSS
NPP)
>IGKV4S5
EIVLTQSPTTMAASPGEKVTLT(Conserved C)HAS(CDR1 SSVSY)MH(Conserved W)YQQRSGASPKLWIY(
CDR2 ETS)KLASGVPNRFSGSGSGTSYS(Conserved L)TINSMETEDAATYY(Conserved C)(CDR3 QQGSS
YPP)
>IGKV4S6
EIVLTQSPITMAASPGEKVTIT(Conserved C)RAS(CDR1 SSVSY)MY(Conserved W)YQQKSGASSKLWIY(
CDR2 DTS)KLASGVPDRFSGSGSGTSYS(Conserved L)TISSVETEDAATYY(Conserved C)(CDR3 QQWSS
TPP)
>IGKV4S7
EIVLTQSPTTIAASPGEKVTIT(Conserved C)RAS(CDR1 SSVSY)MY(Conserved W)YQQKSGASPKLWIY(
CDR2 DTS)KLASGVPNRFSGSGSGTSYS(Conserved L)TINTMETEDAATYY(Conserved C)(CDR3 QQWSS
TPP)
>IGKV4S8
EIVLTQSPTTMATSPGKKVTIT(Conserved C)RAS(CDR1 SSVSY)MH(Conserved W)YQKSGTAPKLWIY(C
DR2 GTS)NRASGVPDRFSGSGSGTSYS(Conserved L)TISSMEAEDAATYY(Conserved C)(CDR3 QQWDSI
PL)
>IGKV4S9
EIVLTQSPTTMAASPGEKVTIT(Conserved C)HAS(CDR1 SSVSY)MH(Conserved W)YQQKPGASPKPWIY(
CDR2 ATS)TLASGVPDRFSGSGSGTSYS(Conserved L)TINNVEAEDAATYY(Conserved C)(CDR3 QQWNY
PP)
>IGKV4S10
DNVLPQSPTTMAASPGEKVTIT(Conserved C)HAS(CDR1 SSGIY)MN(Conserved W)HQQKSGTSPKLWIY(
CDR2 DTS)KLASGVPDRFSGSGSGTSYS(Conserved L)TINTMETEDAATYY(Conserved C)(CDR3 QQCCS
TPP)
>IGKV4S11
EIVLTQSPTTMAESPGEKVTIT(Conserved C)SAS(CDR1 SSVSY)MH(Conserved W)YQQKTGTSHKLLIY(
CDR2 KTY)TLASGVPHHFHGTGSGTSYS(Conserved L)TIITMETKDVSTYY(Conserved C)(CDR3 KQWSS
NPP)
>IGKV4S12
EIVLTQSPTTMAASPGEKVTIT(Conserved C)RAS(CDR1 SSVSY)MH(Conserved W)FQQKSGTSPKPWIY(
CDR2 DTS)KLASGVPDRFSGSGSGTSYS(Conserved L)TISSMEAEDAATYY(Conserved C)(CDR3 LQRSS
YPP)
>IGKV4S13
EIVLTQSPTTMAASPGEKVTLT(Conserved C)LAS(CDR1 SSVNY)MY(Conserved W)YQQKSSASPKLLIY(
CDR2 YTS)SLASGVPDRFSGSGSGTSYS(Conserved L)TISSMEAEDAAIYY(Conserved C)(CDR3 LQLTS
TPP)
>IGKV4S14
EIILTQSPTIMAASLGEKITIT(Conserved C)SAS(CDR1 SSLSY)MY(Conserved W)YQQKSGASPKLWVH(
CDR2 RTS)NLASGVPDRFSGSGSGTSYY(Conserved L)TISTMEAEDAATYF(Conserved C)(CDR3 HQWSS
SQP)
>IGKV4S15
EIVLIQSLTTMTASPGEKVTIT(Conserved C)SGS(CDR1 SSVRY)MY(Conserved W)YQQKSGASPKLCIY(
CDR2 DTS)NLASGVSDRFSGSGSGTSYY(Conserved L)TISTIEAEDAATYY(Conserved C)(CDR3 QQWSS
NQ)
>IGKV4S16
EIVLTQSPTTMAASPGEKVTIT(Conserved C)RAS(CDR1 SSVSY)MY(Conserved W)YQQMSNASPKLWIY(
CDR2 DTS)KLASGVPDRFSGSGSGTSYS(Conserved L)TINTMETEDAATYY(Conserved C)(CDR3 QQCCS
TPP)
>IGKV4S18
EIVLTQSPTTMAASPGEKVTLN(Conserved C)LAS(CDR1 SSVSY)MN(Conserved W)YQQKSGASPKLWIY(
CDR2 GTS)NLASGVPNRFSGSGSGTSYS(Conserved L)TISSMEAEDVATYY(Conserved C)(CDR3 LQLSS
YPP)
>IGKV4S19
EIVLTQSPTTMAASLGEKVTIT(Conserved C)SAS(CDR1 SSVNY)MH(Conserved W)YQQKSGTSPKLLIY(
CDR2 YTS)SLASGVPDRFSGSGSGTTYL(Conserved L)RISTMETEDAATYY(Conserved C)(CDR3 QYWSS
SQS)
>IGKV4S20
ETVLTQSPTTTAASPGEKVTIT(Conserved C)RAS(CDR1 SSVSY)MH(Conserved W)YQQKSGASPKLWIY(
CDR2 DTS)KLASGVPNRFSGSGSGTSYS(Conserved L)IISSIETEDAATYY(Conserved C)(CDR3 QQKSS
DPP)
>IGKV4S21
AIVLNQSPSSIVASQGEKVTIT(Conserved C)RAS(CDR1 SSISSNY)LH(Conserved W)YQQKPGAFPKLVI
Y(CDR2 STS)YRASGVPSRFSGSGSGTSYS(Conserved F)TISRVEAEDVATYY(Conserved C)(CDR3 QQG
SSNPP)
>IGKV5S2
DIVLTQSPATLSVTPGESVSLS(Conserved C)RAS(CDR1 QGISTS)IH(Conserved W)YQQKSNESPRLLIK
(CDR2 YAS)QSISGIPSRFSGSGSGTDFT(Conserved L)SINRVESEDFSVYY(Conserved C)(CDR3 QQSY
SLP)
>IGKV5S5
DIMLTQSPATLSVTPGESISLS(Conserved C)RAS(CDR1 QSISTN)LH(Conserved W)YQQKPNESPRVLIK
(CDR2 YAS)QSISGIPSRFSGSGSGTDFT(Conserved L)SINRVEPEDFSVYY(Conserved C)(CDR3 QQSN
SWP)
>IGKV5S6
DIVLTQSPTTLSVTPGETVSLS(Conserved C)RAS(CDR1 HSIGTN)LH(Conserved W)YQQKTNESPRLLIK
(CDR2 YAS)QSISGIPSRFSASGSGTDFT(Conserved L)NINNVEFDDVSSYF(Conserved C)(CDR3 QQTQ
SWP)
>IGKV5S10
NIVLTQSPATLSVTPGESVSLS(Conserved C)RAS(CDR1 QSISTS)IH(Conserved W)YQQKSNESPRLLIK
(CDR2 YAS)QSISGIPSRFSGSGSGTDFT(Conserved L)SINRVESEDFSIYY(Conserved C)(CDR3 QQSY
SSL)
>IGKV5S12
DVVLTQSPATLSVTPGERISLS(Conserved C)RAS(CDR1 ESVDTY)LH(Conserved W)YQQKPNESPRLLIK
(CDR2 YAS)QSISGIPSRFSGSGSGTDFT(Conserved L)SINGVELEDLSIYY(Conserved C)(CDR3 QQGN
SLP)
>IGKV6S4
NTVMTQSPTSMFTSVGDRVTMS(Conserved C)KAS(CDR1 QNVGIN)VG(Conserved W)YQQKTGQSPKRLIY
(CDR2 WAS)NRDTGVPDRFTGSGSGTDFT(Conserved L)TISNMQAEDPAIYY(Conserved C)(CDR3 LQHN
SYP)
>IGKV6S5
NIVMTQSPKSMSISVGDRVTMN(Conserved C)KAS(CDR1 QNVYNN)IA(Conserved W)YQQKPGQSPKLLIY
(CDR2 YAS)NRYNGVPDRFTGSGYGTDFT(Conserved L)TINSVQAEDAAFYY(Conserved C)(CDR3 QRIY
NSP)
>IGKV6S7
NTVMTQSPTSMFTSVGDRVTIS(Conserved C)KAS(CDR1 QNVGIN)VA(Conserved W)YQQETGQSPKRLIN
(CDR2 WAS)NRDTGVPDRFTGSGSGTDFT(Conserved L)TISNMQAEDPAIYY(Conserved C)(CDR3 LQHK
SYP)
>IGKV6S8
ETVMTQSPTSMSTSIGERVTLN(Conserved C)KAS(CDR1 QSVGIN)VD(Conserved W)YQQTPGQSPKLLIY
(CDR2 GAS)NRHTGVPDRFTGSGFGRDFT(Conserved L)TISNMEAEDLAVYY(Conserved C)(CDR3 LQYG
SIP)
>IGKV6S9
DTVMTQSPASMSTSVGERVTVN(Conserved C)KAS(CDR1 QSVGTV)VA(Conserved W)FQQKPGQSPKRLIY
(CDR2 LAT)NRHTGVPDRFTGSGFGRDFT(Conserved L)TISNVEAEDLAVYY(Conserved C)(CDR3 LQYD
SIP)
>IGKV6S10
DIVMTQSPTSMSISVGDRVTMN(Conserved C)KAS(CDR1 QNVGSN)VD(Conserved W)YQQKTGQSPKLLIY
(CDR2 KAS)NRYTGVPDRFTGSGSGTDFT(Conserved F)TISNMQAEDLAVYY(Conserved C)(CDR3 MQSN
SYP)
>IGKV6S11
NTVMTQSPTSMFISVGDRVTMN(Conserved C)KAS(CDR1 QNVGTN)VD(Conserved W)YQQKTGQSPKLLIY
(CDR2 GAS)NRYTGVPDRFTGSGSGTDFT(Conserved L)TISNMQAEDLAVYY(Conserved C)(CDR3 LQYN
YNP)
>IGKV7S1
NVMMTQSPTSLAVSAGEMVSLS(Conserved C)KSS(CDR1 ENLYSSTYKENY)LA(Conserved W)YQKKSGQS
PKLLIF(CDR2 YAS)HRASGVPDRFIGSGSGTDFT(Conserved L)TIRSMQAEDTADYY(Conserved C)(CDR
3 ARHYSSL)
>IGKV8S4
DIVMTQTPSSQAVSAGEKVTMS(Conserved C)KSS(CDR1 QSLLYSENKKNY)LA(Conserved W)YQQKPGQS
PKLLIS(CDR2 WAS)TRESGVPDRFIGSGSGTDFT(Conserved L)TISSVQAEDLAVYY(Conserved C)(CDR
3 EQYYDTP)
>IGKV8S5
DIVMTQSPSSLAVSAGETVTIN(Conserved C)KSS(CDR1 QSLFGSVRQKNY)LA(Conserved W)YQQKPGQS
PKLLIY(CDR2 LAS)TRESGVPDRFIGSGSGTDFT(Conserved L)TISSVQAEDLANYY(Conserved C)(CDR
3 QQYYDTP)
>IGKV8S6
DIVMTQSPSSLAVSAGETVTIN(Conserved C)KSS(CDR1 QSLLSSGNQKNY)LA(Conserved W)YQQKPGQS
PKLLIY(CDR2 LAS)TRESGVPDRFIGSGSGTDFT(Conserved L)TISSVQAEDLADYY(Conserved C)(CDR
3 QQHYSYP)
>IGKV8S7
DIAITQSPSSVAVSVGETVTLS(Conserved C)KSS(CDR1 QSLLYSENNKDY)LG(Conserved W)YQQKPGQT
PKPLIY(CDR2 WAT)NRHTGVPDRFTGSGSGTDFT(Conserved L)IISSVQAEDLADYY(Conserved C)(CDR
3 EQYFVYP)
>IGKV8S9
DIVMTQSPFSLAVSEGEMVTIN(Conserved C)KSS(CDR1 QSLLSSGNQKNY)LA(Conserved W)YQQKPGQS
PKLLIY(CDR2 YAS)TRQSGVPDRFIGSGSGTDFT(Conserved L)TISDVQAEDLADYY(Conserved C)(CDR
3 LQHYSYP)
>IGKV8S10
DILINQSPASLTVSAGEKVTMS(Conserved C)KSS(CDR1 QSLLYSENNQDY)LA(Conserved W)YQQKPGQF
PKLLIY(CDR2 GAS)NRHTGVPDRFTGSGSGTDFT(Conserved L)TISSVQAEDLADYY(Conserved C)(CDR
3 EQTYSYP)
>IGKV9S1
QITLTQQAESLWISPGERVSIT(Conserved C)RAS(CDR1 QSLLYTDGKHY)LS(Conserved W)YQQRPGQTT
KALIY(CDR2 HAS)VRTDGVPTRFIGSGSGTEFT(Conserved L)SIEHVQPEDFAIYY(Conserved C)(CDR3
 LQTLKSP)
>IGKV9S2
QITLTQQAESLWVSPGEKVSIT(Conserved C)RAS(CDR1 QSLLYTDGKHY)LS(Conserved W)YQQRPGQTT
KALIY(CDR2 HAS)IRTDGVPTRFIGSGSGTEFT(Conserved L)SIEDVQPEDIALYY(Conserved C)(CDR3
 LQTLKKP)
>IGKV10S5
DIQMTQTPSSMPASLGERVTIS(Conserved C)RAS(CDR1 QGISNY)LN(Conserved W)YQQKPDGTIKPLIY
(CDR2 YTS)NLQSGVPSRFSGSGSGTDYS(Conserved L)TISSLEPEDFAMYY(Conserved C)(CDR3 QQYD
SSP)
>IGKV10S6
AIQVTQSPTSLSASLGDRVTLT(Conserved C)RAS(CDR1 QDINNK)MA(Conserved W)YQQKPGEVPQLLIY
(CDR2 YAS)TLQSGTPSRFSGSGAGTDFS(Conserved F)TISHLQSEDFATYY(Conserved C)(CDR3 LQGY
SLY)
>IGKV10S9
DIQMTQSPSSLPASLGERVTIS(Conserved C)RAS(CDR1 QGISNN)LN(Conserved W)YQQKPDGTIKPLIY
(CDR2 YTS)NLQSGVPSRFSGSGSGTDYS(Conserved L)TISSLEPEDFAMYY(Conserved C)(CDR3 QQDA
SFP)
>IGKV10S11
GIQMTQSPSSLSVSLGDRITIS(Conserved C)SAS(CDR1 ASISNY)LN(Conserved W)YQKNPDGTVQLLIY
(CDR2 YTS)NLHSGVPSRFSGSGSGTDHL(Conserved L)TINSLEPEDIVTCY(Conserved C)(CDR3 QKYN
KFP)
>IGKV10S12
DIQLTQSPSTLPASLGERVTIS(Conserved C)RAS(CDR1 QSISNS)LN(Conserved W)YQQKPDGTVKRLIY
(CDR2 STS)TLESGVPSRFSGSGSGTDYS(Conserved L)SISSLESEDFAMYY(Conserved C)(CDR3 LQYA
TYP)
>IGKV12S1
DIQVTQSPASLSASPEEIVTIT(Conserved C)QAS(CDR1 QDIGSS)LL(Conserved W)YQQKPGKSPQLLIY
(CDR2 SAT)ILADGVPSRFSGSRSGTQYS(Conserved L)KISRLQVEDIGTYY(Conserved C)(CDR3 LQVS
SSP)
>IGKV12S7
DIHVTQSPASLSASPEEIVTIT(Conserved C)QAS(CDR1 QDIGSS)LL(Conserved W)YQQKPGKSPQLLIY
(CDR2 SAT)ILADGVPSRFSGSRSGTQYS(Conserved L)KISRLQVEDIGTYY(Conserved C)(CDR3 LQFS
SSP)
>IGKV12S8
DIQMTQSPASLSASLGETVSIE(Conserved C)LAS(CDR1 EGISND)LA(Conserved W)YQQKSGKSPQLLIY
(CDR2 AAS)RLQDGVPSRFSGSGSGTRYS(Conserved L)KISGMQPEDEADYF(Conserved C)(CDR3 QQSY
KYP)
>IGKV12S9
DIQVTQSPASLSASSEEIVTIT(Conserved C)QAS(CDR1 QDIGSS)LL(Conserved W)YQQKPGKSPQLLIY
(CDR2 SAT)ILADGVPSRFSGSRSGTQYS(Conserved L)KISRLQFEDIGTYY(Conserved C)(CDR3 LQVS
SSP)
>IGKV12S11
DIQMTQSPHSLSASLGETVSIE(Conserved C)LAS(CDR1 EGISNY)LA(Conserved W)YQQKPGKSPQLLIY
(CDR2 YAS)SLQDGVPSRFSGSGSGTQYS(Conserved L)KISNMQPEDEGVYY(Conserved C)(CDR3 QQGY
KYP)
>IGKV12S14
DIQMTQSPASLSASLEEIVTIT(Conserved C)QAS(CDR1 QDIGNW)LA(Conserved W)YQQKPGKSPQLLIY
(CDR2 GAT)SLADGVPSRFSGSRSGTQYS(Conserved L)KISRLQVEDIGIYY(Conserved C)(CDR3 QQAS
SAP)
>IGKV12S16
DIQMTQSPASLSASLEEIVTIT(Conserved C)QAS(CDR1 QDIGNW)LS(Conserved W)YQQKPGKSPQLLIY
(CDR2 GAT)SLADGVPSRFSGSRSGTQYS(Conserved L)KISRLQVEDIGIYY(Conserved C)(CDR3 LQAY
SAP)
>IGKV12S17
DIQMTQSPASLSASLEEIVTIT(Conserved C)QAS(CDR1 QDIGNW)LA(Conserved W)YQQKPGKSPQLLIY
(CDR2 GAT)SLADGVPSRFSGSRSGTQYS(Conserved L)KISRLQVEDPGIYY(Conserved C)(CDR3 LQGY
SAP)
>IGKV12S20
DIQMTQSPASLSASPEEIVTIT(Conserved C)QAS(CDR1 QDIGNW)LA(Conserved W)YQQKPGKSPQLLIY
(CDR2 SAT)SLADGIPSRFSGSRSGTQYS(Conserved L)KISRLQVEDTGIYY(Conserved C)(CDR3 LQRY
SNP)
>IGKV12S22
DIQMTQSPASLSASLEEIVTIT(Conserved C)QPS(CDR1 QGIGNY)LS(Conserved W)YQQKLGKSPQLLIH
(CDR2 SAT)SLEDGVPSRFSGSRSGTQYS(Conserved L)KINRLQVEDTGIYY(Conserved C)(CDR3 LQIS
STP)
>IGKV12S24
DIQMTQSPASLSASLEEIVTIT(Conserved C)QAS(CDR1 QDIGNY)LS(Conserved W)YQQKPGKSPQLLIH
(CDR2 SAT)SLADGVPSRFSGSRSGTQYS(Conserved L)KINRLQVEDTGIYY(Conserved C)(CDR3 LQHY
SAP)
>IGKV12S25
DIQMTQSPASLSASLDEIVTIT(Conserved C)QAS(CDR1 LDIGNW)LA(Conserved W)YQQKPGKSPQLLIY
(CDR2 GAT)SLADGVPSRFSGSRSGTQYS(Conserved L)KICKLQVEDTGIYY(Conserved C)(CDR3 LQHY
SAP)
>IGKV12S26
DIQMTQSPASLSASLGETVTIQ(Conserved C)RAS(CDR1 EDIYSG)LA(Conserved W)YQQKPGKSPQLLIY
(CDR2 GAS)SLQDGVPSRFSGSGSGTQYS(Conserved L)KISSMQTEDEGVYF(Conserved C)(CDR3 QQGL
KYP)
>IGKV12S29
DIQMTQSPASLSASLGETVTIE(Conserved C)LAS(CDR1 EDIYDI)LA(Conserved W)YQQKPGKSPQLLIY
(CDR2 DAS)SLHTGVPSRFSGSGSGTQYS(Conserved L)KINSLQPEDFASYY(Conserved C)(CDR3 QNGL
SAP)
>IGKV12S30
DIQMTQSPASLSASLGETVSIE(Conserved C)LAS(CDR1 EDIYNN)LA(Conserved W)YQQKPGKSPQLLIY
(CDR2 YAS)SLQDGVPSRFSGSGSGTQYS(Conserved L)KINSLESEDAATYF(Conserved C)(CDR3 LQDS
EYP)
>IGKV12S31
DIQMTQSPASLSASLGETVTIE(Conserved C)LAS(CDR1 EDIYSN)LA(Conserved W)YQQKPGKSPQLLIY
(CDR2 YAN)SLNDGVPSRFSGSGSGTQYS(Conserved L)KINSLQSEDVSIYF(Conserved C)(CDR3 QQNY
DSP)
>IGKV12S32
DIRMTQSPASLSASLGETVNIE(Conserved C)LAS(CDR1 EDIYSD)LA(Conserved W)YQQKPGKSPQLLIY
(CDR2 NAN)SLQNGVPSRFSGSGSGTQYS(Conserved L)KINSLQSEDVATYF(Conserved C)(CDR3 QQYN
NYP)
>IGKV12S34
DIQMTQSPASLSASLGETVTIE(Conserved C)RAS(CDR1 EDIYNG)LA(Conserved W)YQQKPGKSPQLLIY
(CDR2 NAN)SLHTGVPSRFSGSGSGTQYS(Conserved L)KINSLQSEDVASYF(Conserved C)(CDR3 QQYY
NYP)
>IGKV12S36
DIQMTQSPASLSASLGETVTIE(Conserved C)RAS(CDR1 EDIYNG)LA(Conserved W)YQQKPGKSPQLLIY
(CDR2 NAN)SLHTGVPSRFSGSGSGTQYS(Conserved L)KINSLQSEDVASYF(Conserved C)(CDR3 QQYY
DYP)
>IGKV12S38
DIQMTQSPASLSASLGETISIE(Conserved C)RAS(CDR1 EDIYSN)LA(Conserved W)YQQKSGKSPQLLIY
(CDR2 AAN)RLQDGVPSRFSGSGSGTQYS(Conserved L)KISGMQPEDEGDYF(Conserved C)(CDR3 LQGS
KFP)
>IGKV12S39
DIQMTQSPASLSASLGETVTIE(Conserved C)LAS(CDR1 EDIYSN)LA(Conserved W)YQQKPGKSPQLLIY
(CDR2 DAS)SLQDGVPSRFSGSESGTQYS(Conserved L)EINSLQSEDAATYF(Conserved C)(CDR3 QQHH
DYP)
>IGKV14S1
DIQMTQSPSSMSASLGDRVTIT(Conserved C)QAS(CDR1 QDIGNN)LI(Conserved W)FQQKPGKSPRPMIY
(CDR2 YAT)NLANGVPSRFSGSRSGSDYS(Conserved L)TISSLESEDMADYH(Conserved C)(CDR3 LQYK
QYP)
>IGKV14S2
DIQMTQAPSSLPASLGDRVTIT(Conserved C)RAS(CDR1 QDIGNY)LR(Conserved W)FQQKPGKSPRRMIY
(CDR2 GAT)NLAAGVPSRFSGSRSGSDYS(Conserved L)TISSLESEDMADYY(Conserved C)(CDR3 VQSK
ESP)
>IGKV14S8
DIQMTQSPSSMSASLGDTVTIN(Conserved C)LAS(CDR1 QDIGNY)LS(Conserved W)YQQKPGKSPKLMIY
(CDR2 GAT)NLEDGVPSRFSGSRSGSDYS(Conserved L)TINSLGYDDEGIYH(Conserved C)(CDR3 HQYY
EYP)
>IGKV14S9
DIQMTQSPSSMSVSLGDTVTIT(Conserved C)RAS(CDR1 QDVGIY)VN(Conserved W)FQQKPGKSPRHMIY
(CDR2 RAT)NLADGVPSRFSGSRSGSDYS(Conserved L)TISSLESEDVADYH(Conserved C)(CDR3 LQYD
EYP)
>IGKV14S13
DIQMTQSPSSLPASLGDRVTIT(Conserved C)RAS(CDR1 QDIGNY)LR(Conserved W)FQQKPGKSPRLMIY
(CDR2 GAT)NLAAGVPSRFSGSRSGSDYS(Conserved L)TISSLESEDMADYY(Conserved C)(CDR3 LQSK
ESP)
>IGKV14S14
DIQMTQSPSSLSASLGDRVTIT(Conserved C)RAS(CDR1 QDIGNY)LT(Conserved W)FQQKPGKSPRRMIY
(CDR2 GAT)NLAAGVPSRFSGSRSGSDYS(Conserved L)TISSLESEDVADYH(Conserved C)(CDR3 LQSI
QYP)
>IGKV14S15
DIQMTQSPSSMSASLGDRVTIT(Conserved C)RAS(CDR1 QDIGNY)LS(Conserved W)FQQKPGKSPRRMIY
(CDR2 GAT)NLAAGVPSRFSGSRSGSDYS(Conserved L)TISSLESEDMAIYY(Conserved C)(CDR3 LQSI
QYP)
>IGKV14S16
NIQMTQSSSSMPASLIDREILA(Conserved C)RAS(CDR1 QDIRNY)LS(Conserved W)YQQKPGKSPKLMIS
(CDR2 GGT)NLAARIPSRFSGSRSGSDYS(Conserved L)TISSLESEDEADYH(Conserved C)(CDR3 LQYD
ESP)
>IGKV14S18
DIQMTQSPSSLPASLGDRVTIT(Conserved C)RAS(CDR1 QDIGNY)LR(Conserved W)FQQKPGKSPRLMIY
(CDR2 GAT)NLANGVPSRFSGSRSGSDYS(Conserved L)TINSLESEDMAIYY(Conserved C)(CDR3 LQHN
EYP)
>IGKV14S19
DIQMTQSPSSMSVSLGDRVTIT(Conserved C)RAS(CDR1 QDIGNY)LS(Conserved W)YQQKPEKSPKLMIY
(CDR2 GAT)NLEDGVPSRFSGSRSGSDYS(Conserved L)TINSLESEDTGIYF(Conserved C)(CDR3 LQHK
QYP)
>IGKV14S22
DIQMTQSPSSLSVSLGDNVTFT(Conserved C)EAS(CDR1 ENIYGL)LA(Conserved W)YQQKRGKAPKLLIY
(CDR2 GAT)NLEDGVPTRFSGSGSWTNYS(Conserved L)TISSLEPEDIATYY(Conserved C)(CDR3 QNNH
VYP)
>IGKV15S4
DIQMTQSPSFLSASLGNSITIT(Conserved C)HAS(CDR1 QNIKGW)LA(Conserved W)YQQKSGNAPELLIY
(CDR2 KAS)SLQSGVPSRFSGSGSGTDYI(Conserved F)TISNLQPEDIATYY(Conserved C)(CDR3 QHYQ
SFP)
>IGKV16S1
DVQMTQSPYNLAASPGESVSIN(Conserved C)KAS(CDR1 KSISKY)LA(Conserved W)YQQKPGKANKLLIY
(CDR2 DGS)TLQSGIPSRFSGSGSGTDFT(Conserved L)TIRSLEPEDFGLYY(Conserved C)(CDR3 QQHN
EYP)
>IGKV17S1
ETTVTQSPASLSMAVGEKVSIS(Conserved C)KTS(CDR1 TDIDDD)MN(Conserved W)YQQKSGEAPKLLIS
(CDR2 EGN)TLRPGVPSRFSSSGYGTDFV(Conserved F)TINNVLLGDEGIYY(Conserved C)(CDR3 QQSD
NVP)
>IGKV18S1
TGETTQSPASLSFSLGETATMT(Conserved C)RAS(CDR1 DSVGSY)LA(Conserved W)YQQKTGQVPRLLIH
(CDR2 TAS)TRASGVPARFSGSGSGTDFT(Conserved L)TVSSLESEDVAIYY(Conserved C)(CDR3 QPYK
NWS)
>IGKV19S1
DIQMTQSPPSLSASLGDKVTIT(Conserved C)QAS(CDR1 QNINKY)IA(Conserved W)YQQKPGKAPGLLIG
(CDR2 YTS)RLVSGIPSRFSGSGSGRDYS(Conserved F)SISNVESEDIASYY(Conserved C)(CDR3 LQYD
NSP)
>IGKV19S2
DIQMTQSPPSLSASLGDKVTIT(Conserved C)QAS(CDR1 QNINKY)IA(Conserved W)YQQKPGKAPRQLIH
(CDR2 YTS)TLVSGTPSRFSGSGSGRDYS(Conserved F)SISNVESEDIASYY(Conserved C)(CDR3 LQYD
NLP)
>IGKV20S1
DIRMTQTPASLSASLGESVTIT(Conserved C)RAS(CDR1 QDIGKS)LL(Conserved W)FQQKTGKPPKILIY
(CDR2 TAS)NLVSGISPRFSGSGSGTQFS(Conserved L)KISSLKPEDTANYY(Conserved C)(CDR3 CQGY
SLS)
>IGKV21S2
DIHMTQNPVSLSAFIGDKVTIT(Conserved C)RAS(CDR1 QDISRY)LG(Conserved W)YQQKQGQSPKFLMY
(CDR2 YAS)NLLSGVPSRFSDSGSGTEYS(Conserved L)TITGIQPEDAATYF(Conserved C)(CDR3 QQCY
SYP)
>IGKV21S3
DIHMTQNPVSLSAFIGDKVTIT(Conserved C)WAS(CDR1 QDISRY)LG(Conserved W)YQQKQGQSPKFLMY
(CDR2 YAS)NLLSVVPSRFSGSGSGTEYS(Conserved L)TITGIQPEDAATYF(Conserved C)(CDR3 QQCY
SYP)
>IGKV22S1
DIQMTQSPSVLSASVGDRVTLN(Conserved C)KAS(CDR1 QNINKY)LN(Conserved W)YQQKLGEAPKLLIY
(CDR2 NTN)NLQTGIPSRFSGSGSGTDFT(Conserved L)TISSLQPEDFATYF(Conserved C)(CDR3 FQHN
SWP)
>IGKV22S2
DIQMTQSPSFLSASVGDRVTLS(Conserved C)KAS(CDR1 QNINKY)LA(Conserved W)YQQKLGEAPKLLIY
(CDR2 NAN)SLQTGIPSRFSGSGSGTDFT(Conserved L)TISSLQPEDVATYF(Conserved C)(CDR3 LQHN
SWP)
>IGKV22S4
DIQMTQSPSFLSASVGDRVTIN(Conserved C)KAS(CDR1 QNINRY)LN(Conserved W)YQQKLGEAPKLLIY
(CDR2 NAN)SLQTGIPSRFSGSGSGTDFT(Conserved L)TISSLQPEDVATYF(Conserved C)(CDR3 LQHN
SWP)
>IGKV22S7
DIQMTQSPSFLSASVGDRVTIN(Conserved C)KAS(CDR1 QNINKY)LN(Conserved W)YQQKLGEAPKLLIY
(CDR2 NTN)NLQTGIPSRFSGSGSGTDYT(Conserved L)TISSLQPEDVATYF(Conserved C)(CDR3 LQHS
SRP)
>IGKV22S9
DIQMTQSPSLLSASVGDRVTLS(Conserved C)KAS(CDR1 QSIYNS)LA(Conserved W)YQQKLGEAPKLLIY
(CDR2 KTN)SLQTGIPSSFSGSGSGTDYT(Conserved L)TISSLQPEDVATYF(Conserved C)(CDR3 QKYN
SGS)
>IGLV1S1
QAVVTQESALTTLPGGTVTLT(Conserved C)HSS(CDR1 TGAVTTSNY)AN(Conserved W)IQEKADHLFTGI
VG(CDR2 DTS)NRAPGAPARFSGSLLEGKAA(Conserved L)TITGAQIEDEATYF(Conserved C)(CDR3 SL
WYSNHF)
>IGLV2S1
QFTLTQPKSVSGSLRSTITIP(Conserved C)ERS(CDR1 SGDIGDSY)VS(Conserved W)YQQHLGRPPINVI
Y(CDR2 ADD)QRPSEVSDRFSGSIDSSSNSAS(Conserved L)TITNLQMDDEADYF(Conserved C)(CDR3 Q
SYDSNIDIN)
>IGLV3S1
QAVLTQPNSVSTSLGSTVKLS(Conserved C)TLS(CDR1 SGNIENNY)VH(Conserved W)YQQYEGRSPTTMI
Y(CDR2 NDD)KRPDGVPDRFSGSIDSSSNSAF(Conserved L)TINNVEIEDEAIYF(Conserved C)(CDR3 H
SYVSSIN)
>IGLV3S2
QFVLTQPNSVSTNLGSTVKLS(Conserved C)KRS(CDR1 TGNIGSNY)VN(Conserved W)YQQHEGRSPTTMI
Y(CDR2 RDD)KRPDGVPDRFSGSIDRSSNSAL(Conserved L)TINNVQTEDEADYF(Conserved C)(CDR3 Q
SYSSGIN)
>IGLV3S3
QFVLTQSNSMSTSLGSTVKLS(Conserved C)KRS(CDR1 TGNIGSSY)VY(Conserved W)YQQHEGRSPTTMI
Y(CDR2 DDD)KRPDGVPDRFSGSIDSSSNSAF(Conserved L)TINNVQIEDEAIYF(Conserved C)(CDR3 Q
SYSSGIN)
>IGLV3S4
QVVLTQPKSVSTSLESTVKLS(Conserved C)KLN(CDR1 SGNIGSYY)IH(Conserved W)YQQHEGRSPTTMI
Y(CDR2 RDD)KRPDGVPDRFSGSIDSSSNSAF(Conserved L)TINNVQTEDEAIYF(Conserved C)(CDR3 H
SYDSSIN)
>IGLV3S5
QVVLTQPNTVSTSLGITVKLS(Conserved C)KCS(CDR1 SGNIGSYS)VH(Conserved W)YQQHEGRSPTTMI
Y(CDR2 KDD)KRPDGVPDRFSGSIDSSSNSAF(Conserved L)TINNVQTEDEAVYF(Conserved C)(CDR3 H
SYDSNIN)
>IGLV4S1
SYELIQPPSASVTLGNTVSLT(Conserved C)VGD(CDR1 ELSKRY)AQ(Conserved W)YQQKPDKTIVSVIY(
CDR2 KDS)ERPSGISDRFSGSSSGTTAT(Conserved L)TIHGTLAEDEADYY(Conserved C)(CDR3 LSTYS
DDNL)
