# Supplementary material for: A Handle on Mass Coincidence Errors in De Novo Sequencing of Antibodies by Bottom-up Proteomics
Source: J Proteome Res. 2024 Jun 27;23(8):3552–9. doi: 10.1021/acs.jproteome.4c00188 (PMC11301774; doi:10.1021/acs.jproteome.4c00188)
Supplement: Supplementary file 1 — pr4c00188_si_001.zip [file pr4c00188_si_001.zip › supplementary data/mass-based-benchmark/figure_mb.r]

shhh <- suppressPackageStartupMessages # It's a library, so shhh!
shhh(library(ggplot2))
shhh(library(ggpubr))
shhh(library(reshape2))
shhh(library(dplyr))
shhh(library("Cairo"))
shhh(library(extrafont))
shhh(library(tidyverse))
shhh(library("ggplotify"))
shhh(library(scales))

assembler_colours <- c("#569CD6", "#4EC9B0", "#F48771", "#DCD08F")


create_scale <- function(n) {
    # Simple cases when no extra colours need to be generated
    if (n < length(assembler_colours)) {
        return(assembler_colours[1:n])
    }
    if (n == length(assembler_colours)) {
        return(assembler_colours)
    }

    # Some extra colours need to be generated
    blocks <- length(assembler_colours) - 1
    steps <- floor((n - 1) / blocks)
    rem <- n - steps * blocks - 1
    last_colour <- assembler_colours[1]
    scale <- c(last_colour)
    for (colour in assembler_colours[2:length(assembler_colours)]) {
        actual_steps <- steps
        if (rem > 0) {
            actual_steps <- actual_steps + 1
            rem <- rem - 1
        }
        if (actual_steps == 1) {
            scale <- append(scale, colour)
        } else {
            extra_colours <- scales::seq_gradient_pal(last_colour, colour)(seq(0, 1, length.out = actual_steps + 1))

            scale <- append(
                scale,
                extra_colours[2:length(extra_colours)]
            )
        }
        last_colour <- colour
    }
    if (n != length(scale)) print(paste("Not the right number of colours, asked: ", n, " got: ", length(scale)))
    return(scale)
}

no_clipping <- function(plot) {
    pg <- ggplotGrob(plot)
    # print(pg)

    for (i in which(grepl("strip-t", pg$layout$name))) {
        pg$grobs[[i]]$layout$clip <- "off"
    }
    pg$layout$clip[pg$layout$name == "panel"] <- "off"

    # grid::grid.draw(pg)
    return(as.ggplot(pg))
}

open <- function(path) {
    data <- read.csv(path, header = TRUE, sep = ",")
    # data$Score <- data$Area / sum(data$Area)
    # print(data$Score[order(data$Point)])
    # frame <- data.frame(data$Point[order(data$Point)], data$Group[order(data$Point)], data$Score[order(data$Point)])
    # colnames(frame) <- c("Point", "Group", "Score")
    # print(frame)
    # data <- data.frame(data)
    return(data)
}

mb_stats <- function(data) {
    data <- data %>% filter(Data == "200305_HER_test_04_DENOVO")
    return(no_clipping(
        ggplot(data, aes(x = CutoffALC, y = 1 - (HC.Id / HC.Length), colour = "blue")) +
            geom_line(aes(x = CutoffALC, y = 1 - (HC.Id / HC.Length + LC.Id / LC.Length) / 2, colour = factor(Alphabet))) +
            # geom_point(aes(x = CutoffALC, y = (HC.Sim / HC.Length + LC.Sim / LC.Length) / 2, colour = factor(Alphabet)), shape = 1) +
            # geom_point(aes(x = CutoffALC, y = (HC.NScore + LC.NScore) / 2, colour = factor(Alphabet)), shape = 2) +
            # geom_point(aes(x = CutoffALC, y = LC.Id/LC.Length, colour = factor(Alphabet)), shape=2) +
            geom_line(aes(x = CutoffALC, y = 1 - (HC.Coverage / HC.Length + LC.Coverage / LC.Length) / 2, colour = factor(Alphabet)), linetype = "dotted") +
            # geom_line(aes(x = CutoffALC, y = LC.Coverage/LC.Length, colour = factor(Alphabet))) +
            # scale_fill_manual(
            #     values = create_scale(length(unique(data$Limit)))
            # ) +
            # scale_color_manual(
            #     values = create_scale(length(unique(data$Alignment)))
            # ) +
            theme_minimal() +
            # facet_grid(Data ~ .) +
            scale_y_continuous(trans = compose_trans("log10", "reverse")) +
            scale_x_reverse() +
            # labs(
            #     x = "Precision (Da) [log2]",
            #     y = "Fraction of unique masses (number unique masses / number of possible sequences) [log2]",
            #     color = "Upper mass limit (Da)"
            # ) +
            theme(
                plot.background = element_rect(fill = "white", color = "white"),
                strip.background = element_blank(),
                # axis.text.x = element_text(angle = 90, vjust = 0.5, hjust = 1),
                panel.grid.major.x = element_blank(),
                panel.grid.major.y = element_line(linewidth = .1, color = "black"),
                panel.grid.minor = element_blank(),
                # legend.position = "none",
                text = element_text(size = 12, family = "Roboto"),
                legend.position = c(0.1, .15)
            )
    ))
}

data <- open("stitch_scan_results.csv")
plot <- mb_stats(data)
ggsave("mb_stats.png", plot = plot, width = unit(x = 10, units = "cm"), height = unit(x = 10, units = "cm"))
ggsave("mb_stats.svg", plot = plot, width = unit(x = 10, units = "cm"), height = unit(x = 10, units = "cm"))
