# Supplementary material for: A Handle on Mass Coincidence Errors in De Novo Sequencing of Antibodies by Bottom-up Proteomics
Source: J Proteome Res. 2024 Jun 27;23(8):3552–9. doi: 10.1021/acs.jproteome.4c00188 (PMC11301774; doi:10.1021/acs.jproteome.4c00188)
Supplement: Supplementary file 1 — pr4c00188_si_001.zip [file pr4c00188_si_001.zip › supplementary data/mass-based-benchmark/src/template_f59.txt]

Version: 1.5

Input ->
    Peaks ->
        Path: ..\bin\datasets\20210325_F59_3ug_DENOVO_12.csv
        Format: X+
        Name: Test F59 data
        CutoffALC: {CUTOFFALC}
    <-
<-

TemplateMatching ->
    EnforceUnique      : {ENFORCEUNIQUE}
    CutoffScore        : {CUTOFFSCORETM}

    include!(..\bin\alphabets\{ALPHABET}.txt)

    Segments->
        include!(..\bin\templates\Homo_sapiens_Heavy_Chain.txt)
        include!(..\bin\templates\Homo_sapiens_Light_Chain.txt)
        include!(..\bin\templates\common_contaminants.txt)
    <-
<-

Recombine ->
    N: 1
    CutoffScore: {CUTOFFSCOREREC}
    Order->
        Homo sapiens Heavy Chain: IGHV * IGHJ IGHC
        Homo sapiens Light Chain: IGLV IGLJ IGLC
    <-
<-

Report ->
    Folder: {NAME}
    FASTA ->
        Path: data.fasta
        OutputType: Recombine
    <-
    CSV ->
        Path: data.csv
        OutputType: Recombine
    <-
    HTML ->
        Path: report.html
    <-
<-
